# Supplementary material for: Untangling the brain's neuroinflammatory and neurodegenerative transcriptional responses
Source: Nat Commun. 2016 Apr 21;7:11295. doi: 10.1038/ncomms11295 (PMC4844685; doi:10.1038/ncomms11295)
Supplement: Supplementary Data 1 — Comparison of cell type-enriched gene expression in this study to GSE52564. Our RNA-seq data from adult mouse brain neurons, astrocytes, and microglia was compared against recent data for the same cell types recovered from postnatal mouse brain (GSE52564). To explore the interactive plots and tables, download and unpackage the .zip file, and then open the index.html file in your browser (Firefox recommended). If you use Safari or Chrome, the plots and tables will not be rendered unless you change the browser settings; instructions for how to do so are provided within the index.html file. [file ncomms11295-s2.zip › compareToZhangEtAl/js/init.js]

/*!
 * jQuery JavaScript Library v2.1.4
 * http://jquery.com/
 *
 * Includes Sizzle.js
 * http://sizzlejs.com/
 *
 * Copyright 2005, 2014 jQuery Foundation, Inc. and other contributors
 * Released under the MIT license
 * http://jquery.org/license
 *
 * Date: 2015-04-28T16:01Z
 */

/*!
 * Sizzle CSS Selector Engine v2.2.0-pre
 * http://sizzlejs.com/
 *
 * Copyright 2008, 2014 jQuery Foundation, Inc. and other contributors
 * Released under the MIT license
 * http://jquery.org/license
 *
 * Date: 2014-12-16
 */

//     Underscore.js 1.8.3
//     http://underscorejs.org
//     (c) 2009-2015 Jeremy Ashkenas, DocumentCloud and Investigative Reporters & Editors
//     Underscore may be freely distributed under the MIT license.

//     (c) 2010-2015 Jeremy Ashkenas, DocumentCloud and Investigative Reporters & Editors
//     Backbone may be freely distributed under the MIT license.
//     For all details and documentation:
//     http://backbonejs.org

// MarionetteJS (Backbone.Marionette)
// ----------------------------------
// v2.4.3
//
// Copyright (c)2015 Derick Bailey, Muted Solutions, LLC.
// Distributed under MIT license
//
// http://marionettejs.com

/*!
 * Includes BabySitter
 * https://github.com/marionettejs/backbone.babysitter/
 *
 * Includes Wreqr
 * https://github.com/marionettejs/backbone.wreqr/
 */

// Copyright (c)2015 Derick Bailey, Muted Solutions, LLC.

// Distributed under MIT license

/* 
 * Copyright Genentech - A member of the Roche Group
 * @author Adrian Nowicki <adrian.nowicki@contractors.roche.com>
 */

/* ===================================================
 * bootstrap-transition.js v2.3.2
 * http://twbs.github.com/bootstrap/javascript.html#transitions
 * ===================================================
 * Copyright 2013 Twitter, Inc.
 *
 * Licensed under the Apache License, Version 2.0 (the "License");
 * you may not use this file except in compliance with the License.
 * You may obtain a copy of the License at
 *
 * http://www.apache.org/licenses/LICENSE-2.0
 *
 * Unless required by applicable law or agreed to in writing, software
 * distributed under the License is distributed on an "AS IS" BASIS,
 * WITHOUT WARRANTIES OR CONDITIONS OF ANY KIND, either express or implied.
 * See the License for the specific language governing permissions and
 * limitations under the License.
 * ========================================================== */

/* ==========================================================
 * bootstrap-alert.js v2.3.2
 * http://twbs.github.com/bootstrap/javascript.html#alerts
 * ==========================================================
 * Copyright 2013 Twitter, Inc.
 *
 * Licensed under the Apache License, Version 2.0 (the "License");
 * you may not use this file except in compliance with the License.
 * You may obtain a copy of the License at
 *
 * http://www.apache.org/licenses/LICENSE-2.0
 *
 * Unless required by applicable law or agreed to in writing, software
 * distributed under the License is distributed on an "AS IS" BASIS,
 * WITHOUT WARRANTIES OR CONDITIONS OF ANY KIND, either express or implied.
 * See the License for the specific language governing permissions and
 * limitations under the License.
 * ========================================================== */

/* ============================================================
 * bootstrap-button.js v2.3.2
 * http://twbs.github.com/bootstrap/javascript.html#buttons
 * ============================================================
 * Copyright 2013 Twitter, Inc.
 *
 * Licensed under the Apache License, Version 2.0 (the "License");
 * you may not use this file except in compliance with the License.
 * You may obtain a copy of the License at
 *
 * http://www.apache.org/licenses/LICENSE-2.0
 *
 * Unless required by applicable law or agreed to in writing, software
 * distributed under the License is distributed on an "AS IS" BASIS,
 * WITHOUT WARRANTIES OR CONDITIONS OF ANY KIND, either express or implied.
 * See the License for the specific language governing permissions and
 * limitations under the License.
 * ============================================================ */

/* ==========================================================
 * bootstrap-carousel.js v2.3.2
 * http://twbs.github.com/bootstrap/javascript.html#carousel
 * ==========================================================
 * Copyright 2013 Twitter, Inc.
 *
 * Licensed under the Apache License, Version 2.0 (the "License");
 * you may not use this file except in compliance with the License.
 * You may obtain a copy of the License at
 *
 * http://www.apache.org/licenses/LICENSE-2.0
 *
 * Unless required by applicable law or agreed to in writing, software
 * distributed under the License is distributed on an "AS IS" BASIS,
 * WITHOUT WARRANTIES OR CONDITIONS OF ANY KIND, either express or implied.
 * See the License for the specific language governing permissions and
 * limitations under the License.
 * ========================================================== */

/* =============================================================
 * bootstrap-collapse.js v2.3.2
 * http://twbs.github.com/bootstrap/javascript.html#collapse
 * =============================================================
 * Copyright 2013 Twitter, Inc.
 *
 * Licensed under the Apache License, Version 2.0 (the "License");
 * you may not use this file except in compliance with the License.
 * You may obtain a copy of the License at
 *
 * http://www.apache.org/licenses/LICENSE-2.0
 *
 * Unless required by applicable law or agreed to in writing, software
 * distributed under the License is distributed on an "AS IS" BASIS,
 * WITHOUT WARRANTIES OR CONDITIONS OF ANY KIND, either express or implied.
 * See the License for the specific language governing permissions and
 * limitations under the License.
 * ============================================================ */

/* ============================================================
 * bootstrap-dropdown.js v2.3.2
 * http://twbs.github.com/bootstrap/javascript.html#dropdowns
 * ============================================================
 * Copyright 2013 Twitter, Inc.
 *
 * Licensed under the Apache License, Version 2.0 (the "License");
 * you may not use this file except in compliance with the License.
 * You may obtain a copy of the License at
 *
 * http://www.apache.org/licenses/LICENSE-2.0
 *
 * Unless required by applicable law or agreed to in writing, software
 * distributed under the License is distributed on an "AS IS" BASIS,
 * WITHOUT WARRANTIES OR CONDITIONS OF ANY KIND, either express or implied.
 * See the License for the specific language governing permissions and
 * limitations under the License.
 * ============================================================ */

/* =========================================================
 * bootstrap-modal.js v2.3.2
 * http://twbs.github.com/bootstrap/javascript.html#modals
 * =========================================================
 * Copyright 2013 Twitter, Inc.
 *
 * Licensed under the Apache License, Version 2.0 (the "License");
 * you may not use this file except in compliance with the License.
 * You may obtain a copy of the License at
 *
 * http://www.apache.org/licenses/LICENSE-2.0
 *
 * Unless required by applicable law or agreed to in writing, software
 * distributed under the License is distributed on an "AS IS" BASIS,
 * WITHOUT WARRANTIES OR CONDITIONS OF ANY KIND, either express or implied.
 * See the License for the specific language governing permissions and
 * limitations under the License.
 * ========================================================= */

/* ===========================================================
 * bootstrap-tooltip.js v2.3.2
 * http://twbs.github.com/bootstrap/javascript.html#tooltips
 * Inspired by the original jQuery.tipsy by Jason Frame
 * ===========================================================
 * Copyright 2013 Twitter, Inc.
 *
 * Licensed under the Apache License, Version 2.0 (the "License");
 * you may not use this file except in compliance with the License.
 * You may obtain a copy of the License at
 *
 * http://www.apache.org/licenses/LICENSE-2.0
 *
 * Unless required by applicable law or agreed to in writing, software
 * distributed under the License is distributed on an "AS IS" BASIS,
 * WITHOUT WARRANTIES OR CONDITIONS OF ANY KIND, either express or implied.
 * See the License for the specific language governing permissions and
 * limitations under the License.
 * ========================================================== */

/* ===========================================================
 * bootstrap-popover.js v2.3.2
 * http://twbs.github.com/bootstrap/javascript.html#popovers
 * ===========================================================
 * Copyright 2013 Twitter, Inc.
 *
 * Licensed under the Apache License, Version 2.0 (the "License");
 * you may not use this file except in compliance with the License.
 * You may obtain a copy of the License at
 *
 * http://www.apache.org/licenses/LICENSE-2.0
 *
 * Unless required by applicable law or agreed to in writing, software
 * distributed under the License is distributed on an "AS IS" BASIS,
 * WITHOUT WARRANTIES OR CONDITIONS OF ANY KIND, either express or implied.
 * See the License for the specific language governing permissions and
 * limitations under the License.
 * =========================================================== */

/* =============================================================
 * bootstrap-scrollspy.js v2.3.2
 * http://twbs.github.com/bootstrap/javascript.html#scrollspy
 * =============================================================
 * Copyright 2013 Twitter, Inc.
 *
 * Licensed under the Apache License, Version 2.0 (the "License");
 * you may not use this file except in compliance with the License.
 * You may obtain a copy of the License at
 *
 * http://www.apache.org/licenses/LICENSE-2.0
 *
 * Unless required by applicable law or agreed to in writing, software
 * distributed under the License is distributed on an "AS IS" BASIS,
 * WITHOUT WARRANTIES OR CONDITIONS OF ANY KIND, either express or implied.
 * See the License for the specific language governing permissions and
 * limitations under the License.
 * ============================================================== */

/* ========================================================
 * bootstrap-tab.js v2.3.2
 * http://twbs.github.com/bootstrap/javascript.html#tabs
 * ========================================================
 * Copyright 2013 Twitter, Inc.
 *
 * Licensed under the Apache License, Version 2.0 (the "License");
 * you may not use this file except in compliance with the License.
 * You may obtain a copy of the License at
 *
 * http://www.apache.org/licenses/LICENSE-2.0
 *
 * Unless required by applicable law or agreed to in writing, software
 * distributed under the License is distributed on an "AS IS" BASIS,
 * WITHOUT WARRANTIES OR CONDITIONS OF ANY KIND, either express or implied.
 * See the License for the specific language governing permissions and
 * limitations under the License.
 * ======================================================== */

/* =============================================================
 * bootstrap-typeahead.js v2.3.2
 * http://twbs.github.com/bootstrap/javascript.html#typeahead
 * =============================================================
 * Copyright 2013 Twitter, Inc.
 *
 * Licensed under the Apache License, Version 2.0 (the "License");
 * you may not use this file except in compliance with the License.
 * You may obtain a copy of the License at
 *
 * http://www.apache.org/licenses/LICENSE-2.0
 *
 * Unless required by applicable law or agreed to in writing, software
 * distributed under the License is distributed on an "AS IS" BASIS,
 * WITHOUT WARRANTIES OR CONDITIONS OF ANY KIND, either express or implied.
 * See the License for the specific language governing permissions and
 * limitations under the License.
 * ============================================================ */

/* ==========================================================
 * bootstrap-affix.js v2.3.2
 * http://twbs.github.com/bootstrap/javascript.html#affix
 * ==========================================================
 * Copyright 2013 Twitter, Inc.
 *
 * Licensed under the Apache License, Version 2.0 (the "License");
 * you may not use this file except in compliance with the License.
 * You may obtain a copy of the License at
 *
 * http://www.apache.org/licenses/LICENSE-2.0
 *
 * Unless required by applicable law or agreed to in writing, software
 * distributed under the License is distributed on an "AS IS" BASIS,
 * WITHOUT WARRANTIES OR CONDITIONS OF ANY KIND, either express or implied.
 * See the License for the specific language governing permissions and
 * limitations under the License.
 * ========================================================== */

/* 
 * Copyright Genentech - A member of the Roche Group
 * @author Adrian Nowicki <adrian.nowicki@contractors.roche.com>
 * 
 * Defines a FLAT collection of all Parameters belonging to specific Page.
 * Parameters can be items of Array Parameters or Compound Parameters and therefore
 * form nested structures.
 * Each of Parameters has "children" and "parent" properties to easily move
 * between them.
 * NEW: The Collection is sorted so that each root parameter is in a place
 * specified by the server "params" response. Additionally if a parameter is complex 
 * then its children are placed after it and before any other non-descendant element.
 */

/*
 * Copyright Genentech - A member of the Roche Group
 * @author Adrian Nowicki <adrian.nowicki@contractors.roche.com>
 */

/**
 * @license RequireJS text 2.0.14 Copyright (c) 2010-2014, The Dojo Foundation All Rights Reserved.
 * Available via the MIT or new BSD license.
 * see: http://github.com/requirejs/text for details
 */

/*! VelocityJS.org (1.2.3). (C) 2014 Julian Shapiro. MIT @license: en.wikipedia.org/wiki/MIT_License */

/*! VelocityJS.org jQuery Shim (1.0.1). (C) 2014 The jQuery Foundation. MIT @license: en.wikipedia.org/wiki/MIT_License. */

/* Technique by Erik Moller. MIT license: https://gist.github.com/paulirish/1579671 */

/* Array compacting. Copyright Lo-Dash. MIT License: https://github.com/lodash/lodash/blob/master/LICENSE.txt */

/* Copyright Martin Bohm. MIT License: https://gist.github.com/Tomalak/818a78a226a0738eaade */

/* Bezier curve function generator. Copyright Gaetan Renaudeau. MIT License: http://en.wikipedia.org/wiki/MIT_License */

/* Runge-Kutta spring physics function generator. Adapted from Framer.js, copyright Koen Bok. MIT License: http://en.wikipedia.org/wiki/MIT_License */

/* Hex to RGB conversion. Copyright Tim Down: http://stackoverflow.com/questions/5623838/rgb-to-hex-and-hex-to-rgb */

/* VelocityJS.org UI Pack (5.0.4). (C) 2014 Julian Shapiro. MIT @license: en.wikipedia.org/wiki/MIT_License. Portions copyright Daniel Eden, Christian Pucci. */

/*! @source http://purl.eligrey.com/github/FileSaver.js/blob/master/FileSaver.js */

/*! @source http://purl.eligrey.com/github/Blob.js/blob/master/Blob.js */

/* 
 * Copyright Genentech - A member of the Roche Group
 * @author Adrian Nowicki <adrian.nowicki@contractors.roche.com>
 * 
 */

/*!
 * A class to parse color values
 * @author Stoyan Stefanov <sstoo@gmail.com>
 * @link   http://www.phpied.com/rgb-color-parser-in-javascript/
 * @license Use it if you like it
 */

/*!

StackBlur - a fast almost Gaussian Blur For Canvas

Version: 	0.5
Author:		Mario Klingemann
Contact: 	mario@quasimondo.com
Website:	http://www.quasimondo.com/StackBlurForCanvas
Twitter:	@quasimondo

In case you find this class useful - especially in commercial projects -
I am not totally unhappy for a small donation to my PayPal account
mario@quasimondo.de

Or support me on flattr: 
https://flattr.com/thing/72791/StackBlur-a-fast-almost-Gaussian-Blur-Effect-for-CanvasJavascript

Copyright (c) 2010 Mario Klingemann

Permission is hereby granted, free of charge, to any person
obtaining a copy of this software and associated documentation
files (the "Software"), to deal in the Software without
restriction, including without limitation the rights to use,
copy, modify, merge, publish, distribute, sublicense, and/or sell
copies of the Software, and to permit persons to whom the
Software is furnished to do so, subject to the following
conditions:

The above copyright notice and this permission notice shall be
included in all copies or substantial portions of the Software.

THE SOFTWARE IS PROVIDED "AS IS", WITHOUT WARRANTY OF ANY KIND,
EXPRESS OR IMPLIED, INCLUDING BUT NOT LIMITED TO THE WARRANTIES
OF MERCHANTABILITY, FITNESS FOR A PARTICULAR PURPOSE AND
NONINFRINGEMENT. IN NO EVENT SHALL THE AUTHORS OR COPYRIGHT
HOLDERS BE LIABLE FOR ANY CLAIM, DAMAGES OR OTHER LIABILITY,
WHETHER IN AN ACTION OF CONTRACT, TORT OR OTHERWISE, ARISING
FROM, OUT OF OR IN CONNECTION WITH THE SOFTWARE OR THE USE OR
OTHER DEALINGS IN THE SOFTWARE.
*/

/*!
 * canvg.js - Javascript SVG parser and renderer on Canvas
 * MIT Licensed 
 * Gabe Lerner (gabelerner@gmail.com)
 * http://code.google.com/p/canvg/
 *
 * Requires: rgbcolor.js - http://www.phpied.com/rgb-color-parser-in-javascript/
 */

/*! @source http://purl.eligrey.com/github/canvas-toBlob.js/blob/master/canvas-toBlob.js */

function RGBColor(e){this.ok=!1,"#"==e.charAt(0)&&(e=e.substr(1,6)),e=e.replace(/ /g,""),e=e.toLowerCase();var t={aliceblue:"f0f8ff",antiquewhite:"faebd7",aqua:"00ffff",aquamarine:"7fffd4",azure:"f0ffff",beige:"f5f5dc",bisque:"ffe4c4",black:"000000",blanchedalmond:"ffebcd",blue:"0000ff",blueviolet:"8a2be2",brown:"a52a2a",burlywood:"deb887",cadetblue:"5f9ea0",chartreuse:"7fff00",chocolate:"d2691e",coral:"ff7f50",cornflowerblue:"6495ed",cornsilk:"fff8dc",crimson:"dc143c",cyan:"00ffff",darkblue:"00008b",darkcyan:"008b8b",darkgoldenrod:"b8860b",darkgray:"a9a9a9",darkgreen:"006400",darkkhaki:"bdb76b",darkmagenta:"8b008b",darkolivegreen:"556b2f",darkorange:"ff8c00",darkorchid:"9932cc",darkred:"8b0000",darksalmon:"e9967a",darkseagreen:"8fbc8f",darkslateblue:"483d8b",darkslategray:"2f4f4f",darkturquoise:"00ced1",darkviolet:"9400d3",deeppink:"ff1493",deepskyblue:"00bfff",dimgray:"696969",dodgerblue:"1e90ff",feldspar:"d19275",firebrick:"b22222",floralwhite:"fffaf0",forestgreen:"228b22",fuchsia:"ff00ff",gainsboro:"dcdcdc",ghostwhite:"f8f8ff",gold:"ffd700",goldenrod:"daa520",gray:"808080",green:"008000",greenyellow:"adff2f",honeydew:"f0fff0",hotpink:"ff69b4",indianred:"cd5c5c",indigo:"4b0082",ivory:"fffff0",khaki:"f0e68c",lavender:"e6e6fa",lavenderblush:"fff0f5",lawngreen:"7cfc00",lemonchiffon:"fffacd",lightblue:"add8e6",lightcoral:"f08080",lightcyan:"e0ffff",lightgoldenrodyellow:"fafad2",lightgrey:"d3d3d3",lightgreen:"90ee90",lightpink:"ffb6c1",lightsalmon:"ffa07a",lightseagreen:"20b2aa",lightskyblue:"87cefa",lightslateblue:"8470ff",lightslategray:"778899",lightsteelblue:"b0c4de",lightyellow:"ffffe0",lime:"00ff00",limegreen:"32cd32",linen:"faf0e6",magenta:"ff00ff",maroon:"800000",mediumaquamarine:"66cdaa",mediumblue:"0000cd",mediumorchid:"ba55d3",mediumpurple:"9370d8",mediumseagreen:"3cb371",mediumslateblue:"7b68ee",mediumspringgreen:"00fa9a",mediumturquoise:"48d1cc",mediumvioletred:"c71585",midnightblue:"191970",mintcream:"f5fffa",mistyrose:"ffe4e1",moccasin:"ffe4b5",navajowhite:"ffdead",navy:"000080",oldlace:"fdf5e6",olive:"808000",olivedrab:"6b8e23",orange:"ffa500",orangered:"ff4500",orchid:"da70d6",palegoldenrod:"eee8aa",palegreen:"98fb98",paleturquoise:"afeeee",palevioletred:"d87093",papayawhip:"ffefd5",peachpuff:"ffdab9",peru:"cd853f",pink:"ffc0cb",plum:"dda0dd",powderblue:"b0e0e6",purple:"800080",red:"ff0000",rosybrown:"bc8f8f",royalblue:"4169e1",saddlebrown:"8b4513",salmon:"fa8072",sandybrown:"f4a460",seagreen:"2e8b57",seashell:"fff5ee",sienna:"a0522d",silver:"c0c0c0",skyblue:"87ceeb",slateblue:"6a5acd",slategray:"708090",snow:"fffafa",springgreen:"00ff7f",steelblue:"4682b4",tan:"d2b48c",teal:"008080",thistle:"d8bfd8",tomato:"ff6347",turquoise:"40e0d0",violet:"ee82ee",violetred:"d02090",wheat:"f5deb3",white:"ffffff",whitesmoke:"f5f5f5",yellow:"ffff00",yellowgreen:"9acd32"};for(var n in t)e==n&&(e=t[n]);for(var r=[{re:/^rgb\((\d{1,3}),\s*(\d{1,3}),\s*(\d{1,3})\)$/,example:["rgb(123, 234, 45)","rgb(255,234,245)"],process:function(e){return[parseInt(e[1]),parseInt(e[2]),parseInt(e[3])]}},{re:/^(\w{2})(\w{2})(\w{2})$/,example:["#00ff00","336699"],process:function(e){return[parseInt(e[1],16),parseInt(e[2],16),parseInt(e[3],16)]}},{re:/^(\w{1})(\w{1})(\w{1})$/,example:["#fb0","f0f"],process:function(e){return[parseInt(e[1]+e[1],16),parseInt(e[2]+e[2],16),parseInt(e[3]+e[3],16)]}}],i=0;i<r.length;i++){var s=r[i].re,o=r[i].process,u=s.exec(e);u&&(channels=o(u),this.r=channels[0],this.g=channels[1],this.b=channels[2],this.ok=!0)}this.r=this.r<0||isNaN(this.r)?0:this.r>255?255:this.r,this.g=this.g<0||isNaN(this.g)?0:this.g>255?255:this.g,this.b=this.b<0||isNaN(this.b)?0:this.b>255?255:this.b,this.toRGB=function(){return"rgb("+this.r+", "+this.g+", "+this.b+")"},this.toHex=function(){var e=this.r.toString(16),t=this.g.toString(16),n=this.b.toString(16);return 1==e.length&&(e="0"+e),1==t.length&&(t="0"+t),1==n.length&&(n="0"+n),"#"+e+t+n},this.getHelpXML=function(){for(var e=new Array,n=0;n<r.length;n++)for(var i=r[n].example,s=0;s<i.length;s++)e[e.length]=i[s];for(var o in t)e[e.length]=o;var u=document.createElement("ul");u.setAttribute("id","rgbcolor-examples");for(var n=0;n<e.length;n++)try{var a=document.createElement("li"),f=new RGBColor(e[n]),l=document.createElement("div");l.style.cssText="margin: 3px; border: 1px solid black; background:"+f.toHex()+"; color:"+f.toHex(),l.appendChild(document.createTextNode("test"));var c=document.createTextNode(" "+e[n]+" -> "+f.toRGB()+" -> "+f.toHex());a.appendChild(l),a.appendChild(c),u.appendChild(a)}catch(h){}return u}}function stackBlurImage(e,t,n,r){var i=document.getElementById(e),s=i.naturalWidth,o=i.naturalHeight,u=document.getElementById(t);u.style.width=s+"px",u.style.height=o+"px",u.width=s,u.height=o;var a=u.getContext("2d");a.clearRect(0,0,s,o),a.drawImage(i,0,0),isNaN(n)||1>n||(r?stackBlurCanvasRGBA(t,0,0,s,o,n):stackBlurCanvasRGB(t,0,0,s,o,n))}function stackBlurCanvasRGBA(e,t,n,r,i,s){if(!(isNaN(s)||1>s)){s|=0;var o,u=document.getElementById(e),a=u.getContext("2d");try{try{o=a.getImageData(t,n,r,i)}catch(f){try{netscape.security.PrivilegeManager.enablePrivilege("UniversalBrowserRead"),o=a.getImageData(t,n,r,i)}catch(f){throw alert("Cannot access local image"),new Error("unable to access local image data: "+f)}}}catch(f){throw alert("Cannot access image"),new Error("unable to access image data: "+f)}var l,c,h,p,d,v,m,g,y,b,w,E,S,x,T,N,C,k,L,A,O,M,_,D,P=o.data,H=s+s+1,B=r-1,j=i-1,F=s+1,I=F*(F+1)/2,q=new BlurStack,R=q;for(h=1;H>h;h++)if(R=R.next=new BlurStack,h==F)var U=R;R.next=q;var z=null,W=null;m=v=0;var X=mul_table[s],V=shg_table[s];for(c=0;i>c;c++){for(N=C=k=L=g=y=b=w=0,E=F*(A=P[v]),S=F*(O=P[v+1]),x=F*(M=P[v+2]),T=F*(_=P[v+3]),g+=I*A,y+=I*O,b+=I*M,w+=I*_,R=q,h=0;F>h;h++)R.r=A,R.g=O,R.b=M,R.a=_,R=R.next;for(h=1;F>h;h++)p=v+((h>B?B:h)<<2),g+=(R.r=A=P[p])*(D=F-h),y+=(R.g=O=P[p+1])*D,b+=(R.b=M=P[p+2])*D,w+=(R.a=_=P[p+3])*D,N+=A,C+=O,k+=M,L+=_,R=R.next;for(z=q,W=U,l=0;r>l;l++)P[v+3]=_=w*X>>V,0!=_?(_=255/_,P[v]=(g*X>>V)*_,P[v+1]=(y*X>>V)*_,P[v+2]=(b*X>>V)*_):P[v]=P[v+1]=P[v+2]=0,g-=E,y-=S,b-=x,w-=T,E-=z.r,S-=z.g,x-=z.b,T-=z.a,p=m+((p=l+s+1)<B?p:B)<<2,N+=z.r=P[p],C+=z.g=P[p+1],k+=z.b=P[p+2],L+=z.a=P[p+3],g+=N,y+=C,b+=k,w+=L,z=z.next,E+=A=W.r,S+=O=W.g,x+=M=W.b,T+=_=W.a,N-=A,C-=O,k-=M,L-=_,W=W.next,v+=4;m+=r}for(l=0;r>l;l++){for(C=k=L=N=y=b=w=g=0,v=l<<2,E=F*(A=P[v]),S=F*(O=P[v+1]),x=F*(M=P[v+2]),T=F*(_=P[v+3]),g+=I*A,y+=I*O,b+=I*M,w+=I*_,R=q,h=0;F>h;h++)R.r=A,R.g=O,R.b=M,R.a=_,R=R.next;for(d=r,h=1;s>=h;h++)v=d+l<<2,g+=(R.r=A=P[v])*(D=F-h),y+=(R.g=O=P[v+1])*D,b+=(R.b=M=P[v+2])*D,w+=(R.a=_=P[v+3])*D,N+=A,C+=O,k+=M,L+=_,R=R.next,j>h&&(d+=r);for(v=l,z=q,W=U,c=0;i>c;c++)p=v<<2,P[p+3]=_=w*X>>V,_>0?(_=255/_,P[p]=(g*X>>V)*_,P[p+1]=(y*X>>V)*_,P[p+2]=(b*X>>V)*_):P[p]=P[p+1]=P[p+2]=0,g-=E,y-=S,b-=x,w-=T,E-=z.r,S-=z.g,x-=z.b,T-=z.a,p=l+((p=c+F)<j?p:j)*r<<2,g+=N+=z.r=P[p],y+=C+=z.g=P[p+1],b+=k+=z.b=P[p+2],w+=L+=z.a=P[p+3],z=z.next,E+=A=W.r,S+=O=W.g,x+=M=W.b,T+=_=W.a,N-=A,C-=O,k-=M,L-=_,W=W.next,v+=r}a.putImageData(o,t,n)}}function stackBlurCanvasRGB(e,t,n,r,i,s){if(!(isNaN(s)||1>s)){s|=0;var o,u=document.getElementById(e),a=u.getContext("2d");try{try{o=a.getImageData(t,n,r,i)}catch(f){try{netscape.security.PrivilegeManager.enablePrivilege("UniversalBrowserRead"),o=a.getImageData(t,n,r,i)}catch(f){throw alert("Cannot access local image"),new Error("unable to access local image data: "+f)}}}catch(f){throw alert("Cannot access image"),new Error("unable to access image data: "+f)}var l,c,h,p,d,v,m,g,y,b,w,E,S,x,T,N,C,k,L,A,O=o.data,M=s+s+1,_=r-1,D=i-1,P=s+1,H=P*(P+1)/2,B=new BlurStack,j=B;for(h=1;M>h;h++)if(j=j.next=new BlurStack,h==P)var F=j;j.next=B;var I=null,q=null;m=v=0;var R=mul_table[s],U=shg_table[s];for(c=0;i>c;c++){for(x=T=N=g=y=b=0,w=P*(C=O[v]),E=P*(k=O[v+1]),S=P*(L=O[v+2]),g+=H*C,y+=H*k,b+=H*L,j=B,h=0;P>h;h++)j.r=C,j.g=k,j.b=L,j=j.next;for(h=1;P>h;h++)p=v+((h>_?_:h)<<2),g+=(j.r=C=O[p])*(A=P-h),y+=(j.g=k=O[p+1])*A,b+=(j.b=L=O[p+2])*A,x+=C,T+=k,N+=L,j=j.next;for(I=B,q=F,l=0;r>l;l++)O[v]=g*R>>U,O[v+1]=y*R>>U,O[v+2]=b*R>>U,g-=w,y-=E,b-=S,w-=I.r,E-=I.g,S-=I.b,p=m+((p=l+s+1)<_?p:_)<<2,x+=I.r=O[p],T+=I.g=O[p+1],N+=I.b=O[p+2],g+=x,y+=T,b+=N,I=I.next,w+=C=q.r,E+=k=q.g,S+=L=q.b,x-=C,T-=k,N-=L,q=q.next,v+=4;m+=r}for(l=0;r>l;l++){for(T=N=x=y=b=g=0,v=l<<2,w=P*(C=O[v]),E=P*(k=O[v+1]),S=P*(L=O[v+2]),g+=H*C,y+=H*k,b+=H*L,j=B,h=0;P>h;h++)j.r=C,j.g=k,j.b=L,j=j.next;for(d=r,h=1;s>=h;h++)v=d+l<<2,g+=(j.r=C=O[v])*(A=P-h),y+=(j.g=k=O[v+1])*A,b+=(j.b=L=O[v+2])*A,x+=C,T+=k,N+=L,j=j.next,D>h&&(d+=r);for(v=l,I=B,q=F,c=0;i>c;c++)p=v<<2,O[p]=g*R>>U,O[p+1]=y*R>>U,O[p+2]=b*R>>U,g-=w,y-=E,b-=S,w-=I.r,E-=I.g,S-=I.b,p=l+((p=c+P)<D?p:D)*r<<2,g+=x+=I.r=O[p],y+=T+=I.g=O[p+1],b+=N+=I.b=O[p+2],I=I.next,w+=C=q.r,E+=k=q.g,S+=L=q.b,x-=C,T-=k,N-=L,q=q.next,v+=r}a.putImageData(o,t,n)}}function BlurStack(){this.r=0,this.g=0,this.b=0,this.a=0,this.next=null}(function(e,t){typeof module=="object"&&typeof module.exports=="object"?module.exports=e.document?t(e,!0):function(e){if(!e.document)throw new Error("jQuery requires a window with a document");return t(e)}:t(e)})(typeof window!="undefined"?window:this,function(window,noGlobal){function isArraylike(e){var t="length"in e&&e.length,n=jQuery.type(e);return n==="function"||jQuery.isWindow(e)?!1:e.nodeType===1&&t?!0:n==="array"||t===0||typeof t=="number"&&t>0&&t-1 in e}function winnow(e,t,n){if(jQuery.isFunction(t))return jQuery.grep(e,function(e,r){return!!t.call(e,r,e)!==n});if(t.nodeType)return jQuery.grep(e,function(e){return e===t!==n});if(typeof t=="string"){if(risSimple.test(t))return jQuery.filter(t,e,n);t=jQuery.filter(t,e)}return jQuery.grep(e,function(e){return indexOf.call(t,e)>=0!==n})}function sibling(e,t){while((e=e[t])&&e.nodeType!==1);return e}function createOptions(e){var t=optionsCache[e]={};return jQuery.each(e.match(rnotwhite)||[],function(e,n){t[n]=!0}),t}function completed(){document.removeEventListener("DOMContentLoaded",completed,!1),window.removeEventListener("load",completed,!1),jQuery.ready()}function Data(){Object.defineProperty(this.cache={},0,{get:function(){return{}}}),this.expando=jQuery.expando+Data.uid++}function dataAttr(e,t,n){var r;if(n===undefined&&e.nodeType===1){r="data-"+t.replace(rmultiDash,"-$1").toLowerCase(),n=e.getAttribute(r);if(typeof n=="string"){try{n=n==="true"?!0:n==="false"?!1:n==="null"?null:+n+""===n?+n:rbrace.test(n)?jQuery.parseJSON(n):n}catch(i){}data_user.set(e,t,n)}else n=undefined}return n}function returnTrue(){return!0}function returnFalse(){return!1}function safeActiveElement(){try{return document.activeElement}catch(e){}}function manipulationTarget(e,t){return jQuery.nodeName(e,"table")&&jQuery.nodeName(t.nodeType!==11?t:t.firstChild,"tr")?e.getElementsByTagName("tbody")[0]||e.appendChild(e.ownerDocument.createElement("tbody")):e}function disableScript(e){return e.type=(e.getAttribute("type")!==null)+"/"+e.type,e}function restoreScript(e){var t=rscriptTypeMasked.exec(e.type);return t?e.type=t[1]:e.removeAttribute("type"),e}function setGlobalEval(e,t){var n=0,r=e.length;for(;n<r;n++)data_priv.set(e[n],"globalEval",!t||data_priv.get(t[n],"globalEval"))}function cloneCopyEvent(e,t){var n,r,i,s,o,u,a,f;if(t.nodeType!==1)return;if(data_priv.hasData(e)){s=data_priv.access(e),o=data_priv.set(t,s),f=s.events;if(f){delete o.handle,o.events={};for(i in f)for(n=0,r=f[i].length;n<r;n++)jQuery.event.add(t,i,f[i][n])}}data_user.hasData(e)&&(u=data_user.access(e),a=jQuery.extend({},u),data_user.set(t,a))}function getAll(e,t){var n=e.getElementsByTagName?e.getElementsByTagName(t||"*"):e.querySelectorAll?e.querySelectorAll(t||"*"):[];return t===undefined||t&&jQuery.nodeName(e,t)?jQuery.merge([e],n):n}function fixInput(e,t){var n=t.nodeName.toLowerCase();if(n==="input"&&rcheckableType.test(e.type))t.checked=e.checked;else if(n==="input"||n==="textarea")t.defaultValue=e.defaultValue}function actualDisplay(e,t){var n,r=jQuery(t.createElement(e)).appendTo(t.body),i=window.getDefaultComputedStyle&&(n=window.getDefaultComputedStyle(r[0]))?n.display:jQuery.css(r[0],"display");return r.detach(),i}function defaultDisplay(e){var t=document,n=elemdisplay[e];if(!n){n=actualDisplay(e,t);if(n==="none"||!n)iframe=(iframe||jQuery("<iframe frameborder='0' width='0' height='0'/>")).appendTo(t.documentElement),t=iframe[0].contentDocument,t.write(),t.close(),n=actualDisplay(e,t),iframe.detach();elemdisplay[e]=n}return n}function curCSS(e,t,n){var r,i,s,o,u=e.style;return n=n||getStyles(e),n&&(o=n.getPropertyValue(t)||n[t]),n&&(o===""&&!jQuery.contains(e.ownerDocument,e)&&(o=jQuery.style(e,t)),rnumnonpx.test(o)&&rmargin.test(t)&&(r=u.width,i=u.minWidth,s=u.maxWidth,u.minWidth=u.maxWidth=u.width=o,o=n.width,u.width=r,u.minWidth=i,u.maxWidth=s)),o!==undefined?o+"":o}function addGetHookIf(e,t){return{get:function(){if(e()){delete this.get;return}return(this.get=t).apply(this,arguments)}}}function vendorPropName(e,t){if(t in e)return t;var n=t[0].toUpperCase()+t.slice(1),r=t,i=cssPrefixes.length;while(i--){t=cssPrefixes[i]+n;if(t in e)return t}return r}function setPositiveNumber(e,t,n){var r=rnumsplit.exec(t);return r?Math.max(0,r[1]-(n||0))+(r[2]||"px"):t}function augmentWidthOrHeight(e,t,n,r,i){var s=n===(r?"border":"content")?4:t==="width"?1:0,o=0;for(;s<4;s+=2)n==="margin"&&(o+=jQuery.css(e,n+cssExpand[s],!0,i)),r?(n==="content"&&(o-=jQuery.css(e,"padding"+cssExpand[s],!0,i)),n!=="margin"&&(o-=jQuery.css(e,"border"+cssExpand[s]+"Width",!0,i))):(o+=jQuery.css(e,"padding"+cssExpand[s],!0,i),n!=="padding"&&(o+=jQuery.css(e,"border"+cssExpand[s]+"Width",!0,i)));return o}function getWidthOrHeight(e,t,n){var r=!0,i=t==="width"?e.offsetWidth:e.offsetHeight,s=getStyles(e),o=jQuery.css(e,"boxSizing",!1,s)==="border-box";if(i<=0||i==null){i=curCSS(e,t,s);if(i<0||i==null)i=e.style[t];if(rnumnonpx.test(i))return i;r=o&&(support.boxSizingReliable()||i===e.style[t]),i=parseFloat(i)||0}return i+augmentWidthOrHeight(e,t,n||(o?"border":"content"),r,s)+"px"}function showHide(e,t){var n,r,i,s=[],o=0,u=e.length;for(;o<u;o++){r=e[o];if(!r.style)continue;s[o]=data_priv.get(r,"olddisplay"),n=r.style.display,t?(!s[o]&&n==="none"&&(r.style.display=""),r.style.display===""&&isHidden(r)&&(s[o]=data_priv.access(r,"olddisplay",defaultDisplay(r.nodeName)))):(i=isHidden(r),(n!=="none"||!i)&&data_priv.set(r,"olddisplay",i?n:jQuery.css(r,"display")))}for(o=0;o<u;o++){r=e[o];if(!r.style)continue;if(!t||r.style.display==="none"||r.style.display==="")r.style.display=t?s[o]||"":"none"}return e}function Tween(e,t,n,r,i){return new Tween.prototype.init(e,t,n,r,i)}function createFxNow(){return setTimeout(function(){fxNow=undefined}),fxNow=jQuery.now()}function genFx(e,t){var n,r=0,i={height:e};t=t?1:0;for(;r<4;r+=2-t)n=cssExpand[r],i["margin"+n]=i["padding"+n]=e;return t&&(i.opacity=i.width=e),i}function createTween(e,t,n){var r,i=(tweeners[t]||[]).concat(tweeners["*"]),s=0,o=i.length;for(;s<o;s++)if(r=i[s].call(n,t,e))return r}function defaultPrefilter(e,t,n){var r,i,s,o,u,a,f,l,c=this,h={},p=e.style,d=e.nodeType&&isHidden(e),v=data_priv.get(e,"fxshow");n.queue||(u=jQuery._queueHooks(e,"fx"),u.unqueued==null&&(u.unqueued=0,a=u.empty.fire,u.empty.fire=function(){u.unqueued||a()}),u.unqueued++,c.always(function(){c.always(function(){u.unqueued--,jQuery.queue(e,"fx").length||u.empty.fire()})})),e.nodeType===1&&("height"in t||"width"in t)&&(n.overflow=[p.overflow,p.overflowX,p.overflowY],f=jQuery.css(e,"display"),l=f==="none"?data_priv.get(e,"olddisplay")||defaultDisplay(e.nodeName):f,l==="inline"&&jQuery.css(e,"float")==="none"&&(p.display="inline-block")),n.overflow&&(p.overflow="hidden",c.always(function(){p.overflow=n.overflow[0],p.overflowX=n.overflow[1],p.overflowY=n.overflow[2]}));for(r in t){i=t[r];if(rfxtypes.exec(i)){delete t[r],s=s||i==="toggle";if(i===(d?"hide":"show")){if(i!=="show"||!v||v[r]===undefined)continue;d=!0}h[r]=v&&v[r]||jQuery.style(e,r)}else f=undefined}if(!jQuery.isEmptyObject(h)){v?"hidden"in v&&(d=v.hidden):v=data_priv.access(e,"fxshow",{}),s&&(v.hidden=!d),d?jQuery(e).show():c.done(function(){jQuery(e).hide()}),c.done(function(){var t;data_priv.remove(e,"fxshow");for(t in h)jQuery.style(e,t,h[t])});for(r in h)o=createTween(d?v[r]:0,r,c),r in v||(v[r]=o.start,d&&(o.end=o.start,o.start=r==="width"||r==="height"?1:0))}else(f==="none"?defaultDisplay(e.nodeName):f)==="inline"&&(p.display=f)}function propFilter(e,t){var n,r,i,s,o;for(n in e){r=jQuery.camelCase(n),i=t[r],s=e[n],jQuery.isArray(s)&&(i=s[1],s=e[n]=s[0]),n!==r&&(e[r]=s,delete e[n]),o=jQuery.cssHooks[r];if(o&&"expand"in o){s=o.expand(s),delete e[r];for(n in s)n in e||(e[n]=s[n],t[n]=i)}else t[r]=i}}function Animation(e,t,n){var r,i,s=0,o=animationPrefilters.length,u=jQuery.Deferred().always(function(){delete a.elem}),a=function(){if(i)return!1;var t=fxNow||createFxNow(),n=Math.max(0,f.startTime+f.duration-t),r=n/f.duration||0,s=1-r,o=0,a=f.tweens.length;for(;o<a;o++)f.tweens[o].run(s);return u.notifyWith(e,[f,s,n]),s<1&&a?n:(u.resolveWith(e,[f]),!1)},f=u.promise({elem:e,props:jQuery.extend({},t),opts:jQuery.extend(!0,{specialEasing:{}},n),originalProperties:t,originalOptions:n,startTime:fxNow||createFxNow(),duration:n.duration,tweens:[],createTween:function(t,n){var r=jQuery.Tween(e,f.opts,t,n,f.opts.specialEasing[t]||f.opts.easing);return f.tweens.push(r),r},stop:function(t){var n=0,r=t?f.tweens.length:0;if(i)return this;i=!0;for(;n<r;n++)f.tweens[n].run(1);return t?u.resolveWith(e,[f,t]):u.rejectWith(e,[f,t]),this}}),l=f.props;propFilter(l,f.opts.specialEasing);for(;s<o;s++){r=animationPrefilters[s].call(f,e,l,f.opts);if(r)return r}return jQuery.map(l,createTween,f),jQuery.isFunction(f.opts.start)&&f.opts.start.call(e,f),jQuery.fx.timer(jQuery.extend(a,{elem:e,anim:f,queue:f.opts.queue})),f.progress(f.opts.progress).done(f.opts.done,f.opts.complete).fail(f.opts.fail).always(f.opts.always)}function addToPrefiltersOrTransports(e){return function(t,n){typeof t!="string"&&(n=t,t="*");var r,i=0,s=t.toLowerCase().match(rnotwhite)||[];if(jQuery.isFunction(n))while(r=s[i++])r[0]==="+"?(r=r.slice(1)||"*",(e[r]=e[r]||[]).unshift(n)):(e[r]=e[r]||[]).push(n)}}function inspectPrefiltersOrTransports(e,t,n,r){function o(u){var a;return i[u]=!0,jQuery.each(e[u]||[],function(e,u){var f=u(t,n,r);if(typeof f=="string"&&!s&&!i[f])return t.dataTypes.unshift(f),o(f),!1;if(s)return!(a=f)}),a}var i={},s=e===transports;return o(t.dataTypes[0])||!i["*"]&&o("*")}function ajaxExtend(e,t){var n,r,i=jQuery.ajaxSettings.flatOptions||{};for(n in t)t[n]!==undefined&&((i[n]?e:r||(r={}))[n]=t[n]);return r&&jQuery.extend(!0,e,r),e}function ajaxHandleResponses(e,t,n){var r,i,s,o,u=e.contents,a=e.dataTypes;while(a[0]==="*")a.shift(),r===undefined&&(r=e.mimeType||t.getResponseHeader("Content-Type"));if(r)for(i in u)if(u[i]&&u[i].test(r)){a.unshift(i);break}if(a[0]in n)s=a[0];else{for(i in n){if(!a[0]||e.converters[i+" "+a[0]]){s=i;break}o||(o=i)}s=s||o}if(s)return s!==a[0]&&a.unshift(s),n[s]}function ajaxConvert(e,t,n,r){var i,s,o,u,a,f={},l=e.dataTypes.slice();if(l[1])for(o in e.converters)f[o.toLowerCase()]=e.converters[o];s=l.shift();while(s){e.responseFields[s]&&(n[e.responseFields[s]]=t),!a&&r&&e.dataFilter&&(t=e.dataFilter(t,e.dataType)),a=s,s=l.shift();if(s)if(s==="*")s=a;else if(a!=="*"&&a!==s){o=f[a+" "+s]||f["* "+s];if(!o)for(i in f){u=i.split(" ");if(u[1]===s){o=f[a+" "+u[0]]||f["* "+u[0]];if(o){o===!0?o=f[i]:f[i]!==!0&&(s=u[0],l.unshift(u[1]));break}}}if(o!==!0)if(o&&e["throws"])t=o(t);else try{t=o(t)}catch(c){return{state:"parsererror",error:o?c:"No conversion from "+a+" to "+s}}}}return{state:"success",data:t}}function buildParams(e,t,n,r){var i;if(jQuery.isArray(t))jQuery.each(t,function(t,i){n||rbracket.test(e)?r(e,i):buildParams(e+"["+(typeof i=="object"?t:"")+"]",i,n,r)});else if(!n&&jQuery.type(t)==="object")for(i in t)buildParams(e+"["+i+"]",t[i],n,r);else r(e,t)}function getWindow(e){return jQuery.isWindow(e)?e:e.nodeType===9&&e.defaultView}var arr=[],slice=arr.slice,concat=arr.concat,push=arr.push,indexOf=arr.indexOf,class2type={},toString=class2type.toString,hasOwn=class2type.hasOwnProperty,support={},document=window.document,version="2.1.4",jQuery=function(e,t){return new jQuery.fn.init(e,t)},rtrim=/^[\s\uFEFF\xA0]+|[\s\uFEFF\xA0]+$/g,rmsPrefix=/^-ms-/,rdashAlpha=/-([\da-z])/gi,fcamelCase=function(e,t){return t.toUpperCase()};jQuery.fn=jQuery.prototype={jquery:version,constructor:jQuery,selector:"",length:0,toArray:function(){return slice.call(this)},get:function(e){return e!=null?e<0?this[e+this.length]:this[e]:slice.call(this)},pushStack:function(e){var t=jQuery.merge(this.constructor(),e);return t.prevObject=this,t.context=this.context,t},each:function(e,t){return jQuery.each(this,e,t)},map:function(e){return this.pushStack(jQuery.map(this,function(t,n){return e.call(t,n,t)}))},slice:function(){return this.pushStack(slice.apply(this,arguments))},first:function(){return this.eq(0)},last:function(){return this.eq(-1)},eq:function(e){var t=this.length,n=+e+(e<0?t:0);return this.pushStack(n>=0&&n<t?[this[n]]:[])},end:function(){return this.prevObject||this.constructor(null)},push:push,sort:arr.sort,splice:arr.splice},jQuery.extend=jQuery.fn.extend=function(){var e,t,n,r,i,s,o=arguments[0]||{},u=1,a=arguments.length,f=!1;typeof o=="boolean"&&(f=o,o=arguments[u]||{},u++),typeof o!="object"&&!jQuery.isFunction(o)&&(o={}),u===a&&(o=this,u--);for(;u<a;u++)if((e=arguments[u])!=null)for(t in e){n=o[t],r=e[t];if(o===r)continue;f&&r&&(jQuery.isPlainObject(r)||(i=jQuery.isArray(r)))?(i?(i=!1,s=n&&jQuery.isArray(n)?n:[]):s=n&&jQuery.isPlainObject(n)?n:{},o[t]=jQuery.extend(f,s,r)):r!==undefined&&(o[t]=r)}return o},jQuery.extend({expando:"jQuery"+(version+Math.random()).replace(/\D/g,""),isReady:!0,error:function(e){throw new Error(e)},noop:function(){},isFunction:function(e){return jQuery.type(e)==="function"},isArray:Array.isArray,isWindow:function(e){return e!=null&&e===e.window},isNumeric:function(e){return!jQuery.isArray(e)&&e-parseFloat(e)+1>=0},isPlainObject:function(e){return jQuery.type(e)!=="object"||e.nodeType||jQuery.isWindow(e)?!1:e.constructor&&!hasOwn.call(e.constructor.prototype,"isPrototypeOf")?!1:!0},isEmptyObject:function(e){var t;for(t in e)return!1;return!0},type:function(e){return e==null?e+"":typeof e=="object"||typeof e=="function"?class2type[toString.call(e)]||"object":typeof e},globalEval:function(code){var script,indirect=eval;code=jQuery.trim(code),code&&(code.indexOf("use strict")===1?(script=document.createElement("script"),script.text=code,document.head.appendChild(script).parentNode.removeChild(script)):indirect(code))},camelCase:function(e){return e.replace(rmsPrefix,"ms-").replace(rdashAlpha,fcamelCase)},nodeName:function(e,t){return e.nodeName&&e.nodeName.toLowerCase()===t.toLowerCase()},each:function(e,t,n){var r,i=0,s=e.length,o=isArraylike(e);if(n)if(o)for(;i<s;i++){r=t.apply(e[i],n);if(r===!1)break}else for(i in e){r=t.apply(e[i],n);if(r===!1)break}else if(o)for(;i<s;i++){r=t.call(e[i],i,e[i]);if(r===!1)break}else for(i in e){r=t.call(e[i],i,e[i]);if(r===!1)break}return e},trim:function(e){return e==null?"":(e+"").replace(rtrim,"")},makeArray:function(e,t){var n=t||[];return e!=null&&(isArraylike(Object(e))?jQuery.merge(n,typeof e=="string"?[e]:e):push.call(n,e)),n},inArray:function(e,t,n){return t==null?-1:indexOf.call(t,e,n)},merge:function(e,t){var n=+t.length,r=0,i=e.length;for(;r<n;r++)e[i++]=t[r];return e.length=i,e},grep:function(e,t,n){var r,i=[],s=0,o=e.length,u=!n;for(;s<o;s++)r=!t(e[s],s),r!==u&&i.push(e[s]);return i},map:function(e,t,n){var r,i=0,s=e.length,o=isArraylike(e),u=[];if(o)for(;i<s;i++)r=t(e[i],i,n),r!=null&&u.push(r);else for(i in e)r=t(e[i],i,n),r!=null&&u.push(r);return concat.apply([],u)},guid:1,proxy:function(e,t){var n,r,i;return typeof t=="string"&&(n=e[t],t=e,e=n),jQuery.isFunction(e)?(r=slice.call(arguments,2),i=function(){return e.apply(t||this,r.concat(slice.call(arguments)))},i.guid=e.guid=e.guid||jQuery.guid++,i):undefined},now:Date.now,support:support}),jQuery.each("Boolean Number String Function Array Date RegExp Object Error".split(" "),function(e,t){class2type["[object "+t+"]"]=t.toLowerCase()});var Sizzle=function(e){function ot(e,t,r,i){var s,u,f,l,c,d,g,y,S,x;(t?t.ownerDocument||t:E)!==p&&h(t),t=t||p,r=r||[],l=t.nodeType;if(typeof e!="string"||!e||l!==1&&l!==9&&l!==11)return r;if(!i&&v){if(l!==11&&(s=Z.exec(e)))if(f=s[1]){if(l===9){u=t.getElementById(f);if(!u||!u.parentNode)return r;if(u.id===f)return r.push(u),r}else if(t.ownerDocument&&(u=t.ownerDocument.getElementById(f))&&b(t,u)&&u.id===f)return r.push(u),r}else{if(s[2])return D.apply(r,t.getElementsByTagName(e)),r;if((f=s[3])&&n.getElementsByClassName)return D.apply(r,t.getElementsByClassName(f)),r}if(n.qsa&&(!m||!m.test(e))){y=g=w,S=t,x=l!==1&&e;if(l===1&&t.nodeName.toLowerCase()!=="object"){d=o(e),(g=t.getAttribute("id"))?y=g.replace(tt,"\\$&"):t.setAttribute("id",y),y="[id='"+y+"'] ",c=d.length;while(c--)d[c]=y+gt(d[c]);S=et.test(e)&&vt(t.parentNode)||t,x=d.join(",")}if(x)try{return D.apply(r,S.querySelectorAll(x)),r}catch(T){}finally{g||t.removeAttribute("id")}}}return a(e.replace(z,"$1"),t,r,i)}function ut(){function t(n,i){return e.push(n+" ")>r.cacheLength&&delete t[e.shift()],t[n+" "]=i}var e=[];return t}function at(e){return e[w]=!0,e}function ft(e){var t=p.createElement("div");try{return!!e(t)}catch(n){return!1}finally{t.parentNode&&t.parentNode.removeChild(t),t=null}}function lt(e,t){var n=e.split("|"),i=e.length;while(i--)r.attrHandle[n[i]]=t}function ct(e,t){var n=t&&e,r=n&&e.nodeType===1&&t.nodeType===1&&(~t.sourceIndex||L)-(~e.sourceIndex||L);if(r)return r;if(n)while(n=n.nextSibling)if(n===t)return-1;return e?1:-1}function ht(e){return function(t){var n=t.nodeName.toLowerCase();return n==="input"&&t.type===e}}function pt(e){return function(t){var n=t.nodeName.toLowerCase();return(n==="input"||n==="button")&&t.type===e}}function dt(e){return at(function(t){return t=+t,at(function(n,r){var i,s=e([],n.length,t),o=s.length;while(o--)n[i=s[o]]&&(n[i]=!(r[i]=n[i]))})})}function vt(e){return e&&typeof e.getElementsByTagName!="undefined"&&e}function mt(){}function gt(e){var t=0,n=e.length,r="";for(;t<n;t++)r+=e[t].value;return r}function yt(e,t,n){var r=t.dir,i=n&&r==="parentNode",s=x++;return t.first?function(t,n,s){while(t=t[r])if(t.nodeType===1||i)return e(t,n,s)}:function(t,n,o){var u,a,f=[S,s];if(o){while(t=t[r])if(t.nodeType===1||i)if(e(t,n,o))return!0}else while(t=t[r])if(t.nodeType===1||i){a=t[w]||(t[w]={});if((u=a[r])&&u[0]===S&&u[1]===s)return f[2]=u[2];a[r]=f;if(f[2]=e(t,n,o))return!0}}}function bt(e){return e.length>1?function(t,n,r){var i=e.length;while(i--)if(!e[i](t,n,r))return!1;return!0}:e[0]}function wt(e,t,n){var r=0,i=t.length;for(;r<i;r++)ot(e,t[r],n);return n}function Et(e,t,n,r,i){var s,o=[],u=0,a=e.length,f=t!=null;for(;u<a;u++)if(s=e[u])if(!n||n(s,r,i))o.push(s),f&&t.push(u);return o}function St(e,t,n,r,i,s){return r&&!r[w]&&(r=St(r)),i&&!i[w]&&(i=St(i,s)),at(function(s,o,u,a){var f,l,c,h=[],p=[],d=o.length,v=s||wt(t||"*",u.nodeType?[u]:u,[]),m=e&&(s||!t)?Et(v,h,e,u,a):v,g=n?i||(s?e:d||r)?[]:o:m;n&&n(m,g,u,a);if(r){f=Et(g,p),r(f,[],u,a),l=f.length;while(l--)if(c=f[l])g[p[l]]=!(m[p[l]]=c)}if(s){if(i||e){if(i){f=[],l=g.length;while(l--)(c=g[l])&&f.push(m[l]=c);i(null,g=[],f,a)}l=g.length;while(l--)(c=g[l])&&(f=i?H(s,c):h[l])>-1&&(s[f]=!(o[f]=c))}}else g=Et(g===o?g.splice(d,g.length):g),i?i(null,o,g,a):D.apply(o,g)})}function xt(e){var t,n,i,s=e.length,o=r.relative[e[0].type],u=o||r.relative[" "],a=o?1:0,l=yt(function(e){return e===t},u,!0),c=yt(function(e){return H(t,e)>-1},u,!0),h=[function(e,n,r){var i=!o&&(r||n!==f)||((t=n).nodeType?l(e,n,r):c(e,n,r));return t=null,i}];for(;a<s;a++)if(n=r.relative[e[a].type])h=[yt(bt(h),n)];else{n=r.filter[e[a].type].apply(null,e[a].matches);if(n[w]){i=++a;for(;i<s;i++)if(r.relative[e[i].type])break;return St(a>1&&bt(h),a>1&&gt(e.slice(0,a-1).concat({value:e[a-2].type===" "?"*":""})).replace(z,"$1"),n,a<i&&xt(e.slice(a,i)),i<s&&xt(e=e.slice(i)),i<s&&gt(e))}h.push(n)}return bt(h)}function Tt(e,t){var n=t.length>0,i=e.length>0,s=function(s,o,u,a,l){var c,h,d,v=0,m="0",g=s&&[],y=[],b=f,w=s||i&&r.find.TAG("*",l),E=S+=b==null?1:Math.random()||.1,x=w.length;l&&(f=o!==p&&o);for(;m!==x&&(c=w[m])!=null;m++){if(i&&c){h=0;while(d=e[h++])if(d(c,o,u)){a.push(c);break}l&&(S=E)}n&&((c=!d&&c)&&v--,s&&g.push(c))}v+=m;if(n&&m!==v){h=0;while(d=t[h++])d(g,y,o,u);if(s){if(v>0)while(m--)!g[m]&&!y[m]&&(y[m]=M.call(a));y=Et(y)}D.apply(a,y),l&&!s&&y.length>0&&v+t.length>1&&ot.uniqueSort(a)}return l&&(S=E,f=b),g};return n?at(s):s}var t,n,r,i,s,o,u,a,f,l,c,h,p,d,v,m,g,y,b,w="sizzle"+1*new Date,E=e.document,S=0,x=0,T=ut(),N=ut(),C=ut(),k=function(e,t){return e===t&&(c=!0),0},L=1<<31,A={}.hasOwnProperty,O=[],M=O.pop,_=O.push,D=O.push,P=O.slice,H=function(e,t){var n=0,r=e.length;for(;n<r;n++)if(e[n]===t)return n;return-1},B="checked|selected|async|autofocus|autoplay|controls|defer|disabled|hidden|ismap|loop|multiple|open|readonly|required|scoped",j="[\\x20\\t\\r\\n\\f]",F="(?:\\\\.|[\\w-]|[^\\x00-\\xa0])+",I=F.replace("w","w#"),q="\\["+j+"*("+F+")(?:"+j+"*([*^$|!~]?=)"+j+"*(?:'((?:\\\\.|[^\\\\'])*)'|\"((?:\\\\.|[^\\\\\"])*)\"|("+I+"))|)"+j+"*\\]",R=":("+F+")(?:\\(("+"('((?:\\\\.|[^\\\\'])*)'|\"((?:\\\\.|[^\\\\\"])*)\")|"+"((?:\\\\.|[^\\\\()[\\]]|"+q+")*)|"+".*"+")\\)|)",U=new RegExp(j+"+","g"),z=new RegExp("^"+j+"+|((?:^|[^\\\\])(?:\\\\.)*)"+j+"+$","g"),W=new RegExp("^"+j+"*,"+j+"*"),X=new RegExp("^"+j+"*([>+~]|"+j+")"+j+"*"),V=new RegExp("="+j+"*([^\\]'\"]*?)"+j+"*\\]","g"),$=new RegExp(R),J=new RegExp("^"+I+"$"),K={ID:new RegExp("^#("+F+")"),CLASS:new RegExp("^\\.("+F+")"),TAG:new RegExp("^("+F.replace("w","w*")+")"),ATTR:new RegExp("^"+q),PSEUDO:new RegExp("^"+R),CHILD:new RegExp("^:(only|first|last|nth|nth-last)-(child|of-type)(?:\\("+j+"*(even|odd|(([+-]|)(\\d*)n|)"+j+"*(?:([+-]|)"+j+"*(\\d+)|))"+j+"*\\)|)","i"),bool:new RegExp("^(?:"+B+")$","i"),needsContext:new RegExp("^"+j+"*[>+~]|:(even|odd|eq|gt|lt|nth|first|last)(?:\\("+j+"*((?:-\\d)?\\d*)"+j+"*\\)|)(?=[^-]|$)","i")},Q=/^(?:input|select|textarea|button)$/i,G=/^h\d$/i,Y=/^[^{]+\{\s*\[native \w/,Z=/^(?:#([\w-]+)|(\w+)|\.([\w-]+))$/,et=/[+~]/,tt=/'|\\/g,nt=new RegExp("\\\\([\\da-f]{1,6}"+j+"?|("+j+")|.)","ig"),rt=function(e,t,n){var r="0x"+t-65536;return r!==r||n?t:r<0?String.fromCharCode(r+65536):String.fromCharCode(r>>10|55296,r&1023|56320)},it=function(){h()};try{D.apply(O=P.call(E.childNodes),E.childNodes),O[E.childNodes.length].nodeType}catch(st){D={apply:O.length?function(e,t){_.apply(e,P.call(t))}:function(e,t){var n=e.length,r=0;while(e[n++]=t[r++]);e.length=n-1}}}n=ot.support={},s=ot.isXML=function(e){var t=e&&(e.ownerDocument||e).documentElement;return t?t.nodeName!=="HTML":!1},h=ot.setDocument=function(e){var t,i,o=e?e.ownerDocument||e:E;if(o===p||o.nodeType!==9||!o.documentElement)return p;p=o,d=o.documentElement,i=o.defaultView,i&&i!==i.top&&(i.addEventListener?i.addEventListener("unload",it,!1):i.attachEvent&&i.attachEvent("onunload",it)),v=!s(o),n.attributes=ft(function(e){return e.className="i",!e.getAttribute("className")}),n.getElementsByTagName=ft(function(e){return e.appendChild(o.createComment("")),!e.getElementsByTagName("*").length}),n.getElementsByClassName=Y.test(o.getElementsByClassName),n.getById=ft(function(e){return d.appendChild(e).id=w,!o.getElementsByName||!o.getElementsByName(w).length}),n.getById?(r.find.ID=function(e,t){if(typeof t.getElementById!="undefined"&&v){var n=t.getElementById(e);return n&&n.parentNode?[n]:[]}},r.filter.ID=function(e){var t=e.replace(nt,rt);return function(e){return e.getAttribute("id")===t}}):(delete r.find.ID,r.filter.ID=function(e){var t=e.replace(nt,rt);return function(e){var n=typeof e.getAttributeNode!="undefined"&&e.getAttributeNode("id");return n&&n.value===t}}),r.find.TAG=n.getElementsByTagName?function(e,t){if(typeof t.getElementsByTagName!="undefined")return t.getElementsByTagName(e);if(n.qsa)return t.querySelectorAll(e)}:function(e,t){var n,r=[],i=0,s=t.getElementsByTagName(e);if(e==="*"){while(n=s[i++])n.nodeType===1&&r.push(n);return r}return s},r.find.CLASS=n.getElementsByClassName&&function(e,t){if(v)return t.getElementsByClassName(e)},g=[],m=[];if(n.qsa=Y.test(o.querySelectorAll))ft(function(e){d.appendChild(e).innerHTML="<a id='"+w+"'></a>"+"<select id='"+w+"-\f]' msallowcapture=''>"+"<option selected=''></option></select>",e.querySelectorAll("[msallowcapture^='']").length&&m.push("[*^$]="+j+"*(?:''|\"\")"),e.querySelectorAll("[selected]").length||m.push("\\["+j+"*(?:value|"+B+")"),e.querySelectorAll("[id~="+w+"-]").length||m.push("~="),e.querySelectorAll(":checked").length||m.push(":checked"),e.querySelectorAll("a#"+w+"+*").length||m.push(".#.+[+~]")}),ft(function(e){var t=o.createElement("input");t.setAttribute("type","hidden"),e.appendChild(t).setAttribute("name","D"),e.querySelectorAll("[name=d]").length&&m.push("name"+j+"*[*^$|!~]?="),e.querySelectorAll(":enabled").length||m.push(":enabled",":disabled"),e.querySelectorAll("*,:x"),m.push(",.*:")});return(n.matchesSelector=Y.test(y=d.matches||d.webkitMatchesSelector||d.mozMatchesSelector||d.oMatchesSelector||d.msMatchesSelector))&&ft(function(e){n.disconnectedMatch=y.call(e,"div"),y.call(e,"[s!='']:x"),g.push("!=",R)}),m=m.length&&new RegExp(m.join("|")),g=g.length&&new RegExp(g.join("|")),t=Y.test(d.compareDocumentPosition),b=t||Y.test(d.contains)?function(e,t){var n=e.nodeType===9?e.documentElement:e,r=t&&t.parentNode;return e===r||!!r&&r.nodeType===1&&!!(n.contains?n.contains(r):e.compareDocumentPosition&&e.compareDocumentPosition(r)&16)}:function(e,t){if(t)while(t=t.parentNode)if(t===e)return!0;return!1},k=t?function(e,t){if(e===t)return c=!0,0;var r=!e.compareDocumentPosition-!t.compareDocumentPosition;return r?r:(r=(e.ownerDocument||e)===(t.ownerDocument||t)?e.compareDocumentPosition(t):1,r&1||!n.sortDetached&&t.compareDocumentPosition(e)===r?e===o||e.ownerDocument===E&&b(E,e)?-1:t===o||t.ownerDocument===E&&b(E,t)?1:l?H(l,e)-H(l,t):0:r&4?-1:1)}:function(e,t){if(e===t)return c=!0,0;var n,r=0,i=e.parentNode,s=t.parentNode,u=[e],a=[t];if(!i||!s)return e===o?-1:t===o?1:i?-1:s?1:l?H(l,e)-H(l,t):0;if(i===s)return ct(e,t);n=e;while(n=n.parentNode)u.unshift(n);n=t;while(n=n.parentNode)a.unshift(n);while(u[r]===a[r])r++;return r?ct(u[r],a[r]):u[r]===E?-1:a[r]===E?1:0},o},ot.matches=function(e,t){return ot(e,null,null,t)},ot.matchesSelector=function(e,t){(e.ownerDocument||e)!==p&&h(e),t=t.replace(V,"='$1']");if(n.matchesSelector&&v&&(!g||!g.test(t))&&(!m||!m.test(t)))try{var r=y.call(e,t);if(r||n.disconnectedMatch||e.document&&e.document.nodeType!==11)return r}catch(i){}return ot(t,p,null,[e]).length>0},ot.contains=function(e,t){return(e.ownerDocument||e)!==p&&h(e),b(e,t)},ot.attr=function(e,t){(e.ownerDocument||e)!==p&&h(e);var i=r.attrHandle[t.toLowerCase()],s=i&&A.call(r.attrHandle,t.toLowerCase())?i(e,t,!v):undefined;return s!==undefined?s:n.attributes||!v?e.getAttribute(t):(s=e.getAttributeNode(t))&&s.specified?s.value:null},ot.error=function(e){throw new Error("Syntax error, unrecognized expression: "+e)},ot.uniqueSort=function(e){var t,r=[],i=0,s=0;c=!n.detectDuplicates,l=!n.sortStable&&e.slice(0),e.sort(k);if(c){while(t=e[s++])t===e[s]&&(i=r.push(s));while(i--)e.splice(r[i],1)}return l=null,e},i=ot.getText=function(e){var t,n="",r=0,s=e.nodeType;if(!s)while(t=e[r++])n+=i(t);else if(s===1||s===9||s===11){if(typeof e.textContent=="string")return e.textContent;for(e=e.firstChild;e;e=e.nextSibling)n+=i(e)}else if(s===3||s===4)return e.nodeValue;return n},r=ot.selectors={cacheLength:50,createPseudo:at,match:K,attrHandle:{},find:{},relative:{">":{dir:"parentNode",first:!0}," ":{dir:"parentNode"},"+":{dir:"previousSibling",first:!0},"~":{dir:"previousSibling"}},preFilter:{ATTR:function(e){return e[1]=e[1].replace(nt,rt),e[3]=(e[3]||e[4]||e[5]||"").replace(nt,rt),e[2]==="~="&&(e[3]=" "+e[3]+" "),e.slice(0,4)},CHILD:function(e){return e[1]=e[1].toLowerCase(),e[1].slice(0,3)==="nth"?(e[3]||ot.error(e[0]),e[4]=+(e[4]?e[5]+(e[6]||1):2*(e[3]==="even"||e[3]==="odd")),e[5]=+(e[7]+e[8]||e[3]==="odd")):e[3]&&ot.error(e[0]),e},PSEUDO:function(e){var t,n=!e[6]&&e[2];return K.CHILD.test(e[0])?null:(e[3]?e[2]=e[4]||e[5]||"":n&&$.test(n)&&(t=o(n,!0))&&(t=n.indexOf(")",n.length-t)-n.length)&&(e[0]=e[0].slice(0,t),e[2]=n.slice(0,t)),e.slice(0,3))}},filter:{TAG:function(e){var t=e.replace(nt,rt).toLowerCase();return e==="*"?function(){return!0}:function(e){return e.nodeName&&e.nodeName.toLowerCase()===t}},CLASS:function(e){var t=T[e+" "];return t||(t=new RegExp("(^|"+j+")"+e+"("+j+"|$)"))&&T(e,function(e){return t.test(typeof e.className=="string"&&e.className||typeof e.getAttribute!="undefined"&&e.getAttribute("class")||"")})},ATTR:function(e,t,n){return function(r){var i=ot.attr(r,e);return i==null?t==="!=":t?(i+="",t==="="?i===n:t==="!="?i!==n:t==="^="?n&&i.indexOf(n)===0:t==="*="?n&&i.indexOf(n)>-1:t==="$="?n&&i.slice(-n.length)===n:t==="~="?(" "+i.replace(U," ")+" ").indexOf(n)>-1:t==="|="?i===n||i.slice(0,n.length+1)===n+"-":!1):!0}},CHILD:function(e,t,n,r,i){var s=e.slice(0,3)!=="nth",o=e.slice(-4)!=="last",u=t==="of-type";return r===1&&i===0?function(e){return!!e.parentNode}:function(t,n,a){var f,l,c,h,p,d,v=s!==o?"nextSibling":"previousSibling",m=t.parentNode,g=u&&t.nodeName.toLowerCase(),y=!a&&!u;if(m){if(s){while(v){c=t;while(c=c[v])if(u?c.nodeName.toLowerCase()===g:c.nodeType===1)return!1;d=v=e==="only"&&!d&&"nextSibling"}return!0}d=[o?m.firstChild:m.lastChild];if(o&&y){l=m[w]||(m[w]={}),f=l[e]||[],p=f[0]===S&&f[1],h=f[0]===S&&f[2],c=p&&m.childNodes[p];while(c=++p&&c&&c[v]||(h=p=0)||d.pop())if(c.nodeType===1&&++h&&c===t){l[e]=[S,p,h];break}}else if(y&&(f=(t[w]||(t[w]={}))[e])&&f[0]===S)h=f[1];else while(c=++p&&c&&c[v]||(h=p=0)||d.pop())if((u?c.nodeName.toLowerCase()===g:c.nodeType===1)&&++h){y&&((c[w]||(c[w]={}))[e]=[S,h]);if(c===t)break}return h-=i,h===r||h%r===0&&h/r>=0}}},PSEUDO:function(e,t){var n,i=r.pseudos[e]||r.setFilters[e.toLowerCase()]||ot.error("unsupported pseudo: "+e);return i[w]?i(t):i.length>1?(n=[e,e,"",t],r.setFilters.hasOwnProperty(e.toLowerCase())?at(function(e,n){var r,s=i(e,t),o=s.length;while(o--)r=H(e,s[o]),e[r]=!(n[r]=s[o])}):function(e){return i(e,0,n)}):i}},pseudos:{not:at(function(e){var t=[],n=[],r=u(e.replace(z,"$1"));return r[w]?at(function(e,t,n,i){var s,o=r(e,null,i,[]),u=e.length;while(u--)if(s=o[u])e[u]=!(t[u]=s)}):function(e,i,s){return t[0]=e,r(t,null,s,n),t[0]=null,!n.pop()}}),has:at(function(e){return function(t){return ot(e,t).length>0}}),contains:at(function(e){return e=e.replace(nt,rt),function(t){return(t.textContent||t.innerText||i(t)).indexOf(e)>-1}}),lang:at(function(e){return J.test(e||"")||ot.error("unsupported lang: "+e),e=e.replace(nt,rt).toLowerCase(),function(t){var n;do if(n=v?t.lang:t.getAttribute("xml:lang")||t.getAttribute("lang"))return n=n.toLowerCase(),n===e||n.indexOf(e+"-")===0;while((t=t.parentNode)&&t.nodeType===1);return!1}}),target:function(t){var n=e.location&&e.location.hash;return n&&n.slice(1)===t.id},root:function(e){return e===d},focus:function(e){return e===p.activeElement&&(!p.hasFocus||p.hasFocus())&&!!(e.type||e.href||~e.tabIndex)},enabled:function(e){return e.disabled===!1},disabled:function(e){return e.disabled===!0},checked:function(e){var t=e.nodeName.toLowerCase();return t==="input"&&!!e.checked||t==="option"&&!!e.selected},selected:function(e){return e.parentNode&&e.parentNode.selectedIndex,e.selected===!0},empty:function(e){for(e=e.firstChild;e;e=e.nextSibling)if(e.nodeType<6)return!1;return!0},parent:function(e){return!r.pseudos.empty(e)},header:function(e){return G.test(e.nodeName)},input:function(e){return Q.test(e.nodeName)},button:function(e){var t=e.nodeName.toLowerCase();return t==="input"&&e.type==="button"||t==="button"},text:function(e){var t;return e.nodeName.toLowerCase()==="input"&&e.type==="text"&&((t=e.getAttribute("type"))==null||t.toLowerCase()==="text")},first:dt(function(){return[0]}),last:dt(function(e,t){return[t-1]}),eq:dt(function(e,t,n){return[n<0?n+t:n]}),even:dt(function(e,t){var n=0;for(;n<t;n+=2)e.push(n);return e}),odd:dt(function(e,t){var n=1;for(;n<t;n+=2)e.push(n);return e}),lt:dt(function(e,t,n){var r=n<0?n+t:n;for(;--r>=0;)e.push(r);return e}),gt:dt(function(e,t,n){var r=n<0?n+t:n;for(;++r<t;)e.push(r);return e})}},r.pseudos.nth=r.pseudos.eq;for(t in{radio:!0,checkbox:!0,file:!0,password:!0,image:!0})r.pseudos[t]=ht(t);for(t in{submit:!0,reset:!0})r.pseudos[t]=pt(t);return mt.prototype=r.filters=r.pseudos,r.setFilters=new mt,o=ot.tokenize=function(e,t){var n,i,s,o,u,a,f,l=N[e+" "];if(l)return t?0:l.slice(0);u=e,a=[],f=r.preFilter;while(u){if(!n||(i=W.exec(u)))i&&(u=u.slice(i[0].length)||u),a.push(s=[]);n=!1;if(i=X.exec(u))n=i.shift(),s.push({value:n,type:i[0].replace(z," ")}),u=u.slice(n.length);for(o in r.filter)(i=K[o].exec(u))&&(!f[o]||(i=f[o](i)))&&(n=i.shift(),s.push({value:n,type:o,matches:i}),u=u.slice(n.length));if(!n)break}return t?u.length:u?ot.error(e):N(e,a).slice(0)},u=ot.compile=function(e,t){var n,r=[],i=[],s=C[e+" "];if(!s){t||(t=o(e)),n=t.length;while(n--)s=xt(t[n]),s[w]?r.push(s):i.push(s);s=C(e,Tt(i,r)),s.selector=e}return s},a=ot.select=function(e,t,i,s){var a,f,l,c,h,p=typeof e=="function"&&e,d=!s&&o(e=p.selector||e);i=i||[];if(d.length===1){f=d[0]=d[0].slice(0);if(f.length>2&&(l=f[0]).type==="ID"&&n.getById&&t.nodeType===9&&v&&r.relative[f[1].type]){t=(r.find.ID(l.matches[0].replace(nt,rt),t)||[])[0];if(!t)return i;p&&(t=t.parentNode),e=e.slice(f.shift().value.length)}a=K.needsContext.test(e)?0:f.length;while(a--){l=f[a];if(r.relative[c=l.type])break;if(h=r.find[c])if(s=h(l.matches[0].replace(nt,rt),et.test(f[0].type)&&vt(t.parentNode)||t)){f.splice(a,1),e=s.length&&gt(f);if(!e)return D.apply(i,s),i;break}}}return(p||u(e,d))(s,t,!v,i,et.test(e)&&vt(t.parentNode)||t),i},n.sortStable=w.split("").sort(k).join("")===w,n.detectDuplicates=!!c,h(),n.sortDetached=ft(function(e){return e.compareDocumentPosition(p.createElement("div"))&1}),ft(function(e){return e.innerHTML="<a href='#'></a>",e.firstChild.getAttribute("href")==="#"})||lt("type|href|height|width",function(e,t,n){if(!n)return e.getAttribute(t,t.toLowerCase()==="type"?1:2)}),(!n.attributes||!ft(function(e){return e.innerHTML="<input/>",e.firstChild.setAttribute("value",""),e.firstChild.getAttribute("value")===""}))&&lt("value",function(e,t,n){if(!n&&e.nodeName.toLowerCase()==="input")return e.defaultValue}),ft(function(e){return e.getAttribute("disabled")==null})||lt(B,function(e,t,n){var r;if(!n)return e[t]===!0?t.toLowerCase():(r=e.getAttributeNode(t))&&r.specified?r.value:null}),ot}(window);jQuery.find=Sizzle,jQuery.expr=Sizzle.selectors,jQuery.expr[":"]=jQuery.expr.pseudos,jQuery.unique=Sizzle.uniqueSort,jQuery.text=Sizzle.getText,jQuery.isXMLDoc=Sizzle.isXML,jQuery.contains=Sizzle.contains;var rneedsContext=jQuery.expr.match.needsContext,rsingleTag=/^<(\w+)\s*\/?>(?:<\/\1>|)$/,risSimple=/^.[^:#\[\.,]*$/;jQuery.filter=function(e,t,n){var r=t[0];return n&&(e=":not("+e+")"),t.length===1&&r.nodeType===1?jQuery.find.matchesSelector(r,e)?[r]:[]:jQuery.find.matches(e,jQuery.grep(t,function(e){return e.nodeType===1}))},jQuery.fn.extend({find:function(e){var t,n=this.length,r=[],i=this;if(typeof e!="string")return this.pushStack(jQuery(e).filter(function(){for(t=0;t<n;t++)if(jQuery.contains(i[t],this))return!0}));for(t=0;t<n;t++)jQuery.find(e,i[t],r);return r=this.pushStack(n>1?jQuery.unique(r):r),r.selector=this.selector?this.selector+" "+e:e,r},filter:function(e){return this.pushStack(winnow(this,e||[],!1))},not:function(e){return this.pushStack(winnow(this,e||[],!0))},is:function(e){return!!winnow(this,typeof e=="string"&&rneedsContext.test(e)?jQuery(e):e||[],!1).length}});var rootjQuery,rquickExpr=/^(?:\s*(<[\w\W]+>)[^>]*|#([\w-]*))$/,init=jQuery.fn.init=function(e,t){var n,r;if(!e)return this;if(typeof e=="string"){e[0]==="<"&&e[e.length-1]===">"&&e.length>=3?n=[null,e,null]:n=rquickExpr.exec(e);if(n&&(n[1]||!t)){if(n[1]){t=t instanceof jQuery?t[0]:t,jQuery.merge(this,jQuery.parseHTML(n[1],t&&t.nodeType?t.ownerDocument||t:document,!0));if(rsingleTag.test(n[1])&&jQuery.isPlainObject(t))for(n in t)jQuery.isFunction(this[n])?this[n](t[n]):this.attr(n,t[n]);return this}return r=document.getElementById(n[2]),r&&r.parentNode&&(this.length=1,this[0]=r),this.context=document,this.selector=e,this}return!t||t.jquery?(t||rootjQuery).find(e):this.constructor(t).find(e)}return e.nodeType?(this.context=this[0]=e,this.length=1,this):jQuery.isFunction(e)?typeof rootjQuery.ready!="undefined"?rootjQuery.ready(e):e(jQuery):(e.selector!==undefined&&(this.selector=e.selector,this.context=e.context),jQuery.makeArray(e,this))};init.prototype=jQuery.fn,rootjQuery=jQuery(document);var rparentsprev=/^(?:parents|prev(?:Until|All))/,guaranteedUnique={children:!0,contents:!0,next:!0,prev:!0};jQuery.extend({dir:function(e,t,n){var r=[],i=n!==undefined;while((e=e[t])&&e.nodeType!==9)if(e.nodeType===1){if(i&&jQuery(e).is(n))break;r.push(e)}return r},sibling:function(e,t){var n=[];for(;e;e=e.nextSibling)e.nodeType===1&&e!==t&&n.push(e);return n}}),jQuery.fn.extend({has:function(e){var t=jQuery(e,this),n=t.length;return this.filter(function(){var e=0;for(;e<n;e++)if(jQuery.contains(this,t[e]))return!0})},closest:function(e,t){var n,r=0,i=this.length,s=[],o=rneedsContext.test(e)||typeof e!="string"?jQuery(e,t||this.context):0;for(;r<i;r++)for(n=this[r];n&&n!==t;n=n.parentNode)if(n.nodeType<11&&(o?o.index(n)>-1:n.nodeType===1&&jQuery.find.matchesSelector(n,e))){s.push(n);break}return this.pushStack(s.length>1?jQuery.unique(s):s)},index:function(e){return e?typeof e=="string"?indexOf.call(jQuery(e),this[0]):indexOf.call(this,e.jquery?e[0]:e):this[0]&&this[0].parentNode?this.first().prevAll().length:-1},add:function(e,t){return this.pushStack(jQuery.unique(jQuery.merge(this.get(),jQuery(e,t))))},addBack:function(e){return this.add(e==null?this.prevObject:this.prevObject.filter(e))}}),jQuery.each({parent:function(e){var t=e.parentNode;return t&&t.nodeType!==11?t:null},parents:function(e){return jQuery.dir(e,"parentNode")},parentsUntil:function(e,t,n){return jQuery.dir(e,"parentNode",n)},next:function(e){return sibling(e,"nextSibling")},prev:function(e){return sibling(e,"previousSibling")},nextAll:function(e){return jQuery.dir(e,"nextSibling")},prevAll:function(e){return jQuery.dir(e,"previousSibling")},nextUntil:function(e,t,n){return jQuery.dir(e,"nextSibling",n)},prevUntil:function(e,t,n){return jQuery.dir(e,"previousSibling",n)},siblings:function(e){return jQuery.sibling((e.parentNode||{}).firstChild,e)},children:function(e){return jQuery.sibling(e.firstChild)},contents:function(e){return e.contentDocument||jQuery.merge([],e.childNodes)}},function(e,t){jQuery.fn[e]=function(n,r){var i=jQuery.map(this,t,n);return e.slice(-5)!=="Until"&&(r=n),r&&typeof r=="string"&&(i=jQuery.filter(r,i)),this.length>1&&(guaranteedUnique[e]||jQuery.unique(i),rparentsprev.test(e)&&i.reverse()),this.pushStack(i)}});var rnotwhite=/\S+/g,optionsCache={};jQuery.Callbacks=function(e){e=typeof e=="string"?optionsCache[e]||createOptions(e):jQuery.extend({},e);var t,n,r,i,s,o,u=[],a=!e.once&&[],f=function(c){t=e.memory&&c,n=!0,o=i||0,i=0,s=u.length,r=!0;for(;u&&o<s;o++)if(u[o].apply(c[0],c[1])===!1&&e.stopOnFalse){t=!1;break}r=!1,u&&(a?a.length&&f(a.shift()):t?u=[]:l.disable())},l={add:function(){if(u){var n=u.length;(function o(t){jQuery.each(t,function(t,n){var r=jQuery.type(n);r==="function"?(!e.unique||!l.has(n))&&u.push(n):n&&n.length&&r!=="string"&&o(n)})})(arguments),r?s=u.length:t&&(i=n,f(t))}return this},remove:function(){return u&&jQuery.each(arguments,function(e,t){var n;while((n=jQuery.inArray(t,u,n))>-1)u.splice(n,1),r&&(n<=s&&s--,n<=o&&o--)}),this},has:function(e){return e?jQuery.inArray(e,u)>-1:!!u&&!!u.length},empty:function(){return u=[],s=0,this},disable:function(){return u=a=t=undefined,this},disabled:function(){return!u},lock:function(){return a=undefined,t||l.disable(),this},locked:function(){return!a},fireWith:function(e,t){return u&&(!n||a)&&(t=t||[],t=[e,t.slice?t.slice():t],r?a.push(t):f(t)),this},fire:function(){return l.fireWith(this,arguments),this},fired:function(){return!!n}};return l},jQuery.extend({Deferred:function(e){var t=[["resolve","done",jQuery.Callbacks("once memory"),"resolved"],["reject","fail",jQuery.Callbacks("once memory"),"rejected"],["notify","progress",jQuery.Callbacks("memory")]],n="pending",r={state:function(){return n},always:function(){return i.done(arguments).fail(arguments),this},then:function(){var e=arguments;return jQuery.Deferred(function(n){jQuery.each(t,function(t,s){var o=jQuery.isFunction(e[t])&&e[t];i[s[1]](function(){var e=o&&o.apply(this,arguments);e&&jQuery.isFunction(e.promise)?e.promise().done(n.resolve).fail(n.reject).progress(n.notify):n[s[0]+"With"](this===r?n.promise():this,o?[e]:arguments)})}),e=null}).promise()},promise:function(e){return e!=null?jQuery.extend(e,r):r}},i={};return r.pipe=r.then,jQuery.each(t,function(e,s){var o=s[2],u=s[3];r[s[1]]=o.add,u&&o.add(function(){n=u},t[e^1][2].disable,t[2][2].lock),i[s[0]]=function(){return i[s[0]+"With"](this===i?r:this,arguments),this},i[s[0]+"With"]=o.fireWith}),r.promise(i),e&&e.call(i,i),i},when:function(e){var t=0,n=slice.call(arguments),r=n.length,i=r!==1||e&&jQuery.isFunction(e.promise)?r:0,s=i===1?e:jQuery.Deferred(),o=function(e,t,n){return function(r){t[e]=this,n[e]=arguments.length>1?slice.call(arguments):r,n===u?s.notifyWith(t,n):--i||s.resolveWith(t,n)}},u,a,f;if(r>1){u=new Array(r),a=new Array(r),f=new Array(r);for(;t<r;t++)n[t]&&jQuery.isFunction(n[t].promise)?n[t].promise().done(o(t,f,n)).fail(s.reject).progress(o(t,a,u)):--i}return i||s.resolveWith(f,n),s.promise()}});var readyList;jQuery.fn.ready=function(e){return jQuery.ready.promise().done(e),this},jQuery.extend({isReady:!1,readyWait:1,holdReady:function(e){e?jQuery.readyWait++:jQuery.ready(!0)},ready:function(e){if(e===!0?--jQuery.readyWait:jQuery.isReady)return;jQuery.isReady=!0;if(e!==!0&&--jQuery.readyWait>0)return;readyList.resolveWith(document,[jQuery]),jQuery.fn.triggerHandler&&(jQuery(document).triggerHandler("ready"),jQuery(document).off("ready"))}}),jQuery.ready.promise=function(e){return readyList||(readyList=jQuery.Deferred(),document.readyState==="complete"?setTimeout(jQuery.ready):(document.addEventListener("DOMContentLoaded",completed,!1),window.addEventListener("load",completed,!1))),readyList.promise(e)},jQuery.ready.promise();var access=jQuery.access=function(e,t,n,r,i,s,o){var u=0,a=e.length,f=n==null;if(jQuery.type(n)==="object"){i=!0;for(u in n)jQuery.access(e,t,u,n[u],!0,s,o)}else if(r!==undefined){i=!0,jQuery.isFunction(r)||(o=!0),f&&(o?(t.call(e,r),t=null):(f=t,t=function(e,t,n){return f.call(jQuery(e),n)}));if(t)for(;u<a;u++)t(e[u],n,o?r:r.call(e[u],u,t(e[u],n)))}return i?e:f?t.call(e):a?t(e[0],n):s};jQuery.acceptData=function(e){return e.nodeType===1||e.nodeType===9||!+e.nodeType},Data.uid=1,Data.accepts=jQuery.acceptData,Data.prototype={key:function(e){if(!Data.accepts(e))return 0;var t={},n=e[this.expando];if(!n){n=Data.uid++;try{t[this.expando]={value:n},Object.defineProperties(e,t)}catch(r){t[this.expando]=n,jQuery.extend(e,t)}}return this.cache[n]||(this.cache[n]={}),n},set:function(e,t,n){var r,i=this.key(e),s=this.cache[i];if(typeof t=="string")s[t]=n;else if(jQuery.isEmptyObject(s))jQuery.extend(this.cache[i],t);else for(r in t)s[r]=t[r];return s},get:function(e,t){var n=this.cache[this.key(e)];return t===undefined?n:n[t]},access:function(e,t,n){var r;return t===undefined||t&&typeof t=="string"&&n===undefined?(r=this.get(e,t),r!==undefined?r:this.get(e,jQuery.camelCase(t))):(this.set(e,t,n),n!==undefined?n:t)},remove:function(e,t){var n,r,i,s=this.key(e),o=this.cache[s];if(t===undefined)this.cache[s]={};else{jQuery.isArray(t)?r=t.concat(t.map(jQuery.camelCase)):(i=jQuery.camelCase(t),t in o?r=[t,i]:(r=i,r=r in o?[r]:r.match(rnotwhite)||[])),n=r.length;while(n--)delete o[r[n]]}},hasData:function(e){return!jQuery.isEmptyObject(this.cache[e[this.expando]]||{})},discard:function(e){e[this.expando]&&delete this.cache[e[this.expando]]}};var data_priv=new Data,data_user=new Data,rbrace=/^(?:\{[\w\W]*\}|\[[\w\W]*\])$/,rmultiDash=/([A-Z])/g;jQuery.extend({hasData:function(e){return data_user.hasData(e)||data_priv.hasData(e)},data:function(e,t,n){return data_user.access(e,t,n)},removeData:function(e,t){data_user.remove(e,t)},_data:function(e,t,n){return data_priv.access(e,t,n)},_removeData:function(e,t){data_priv.remove(e,t)}}),jQuery.fn.extend({data:function(e,t){var n,r,i,s=this[0],o=s&&s.attributes;if(e===undefined){if(this.length){i=data_user.get(s);if(s.nodeType===1&&!data_priv.get(s,"hasDataAttrs")){n=o.length;while(n--)o[n]&&(r=o[n].name,r.indexOf("data-")===0&&(r=jQuery.camelCase(r.slice(5)),dataAttr(s,r,i[r])));data_priv.set(s,"hasDataAttrs",!0)}}return i}return typeof e=="object"?this.each(function(){data_user.set(this,e)}):access(this,function(t){var n,r=jQuery.camelCase(e);if(s&&t===undefined){n=data_user.get(s,e);if(n!==undefined)return n;n=data_user.get(s,r);if(n!==undefined)return n;n=dataAttr(s,r,undefined);if(n!==undefined)return n;return}this.each(function(){var n=data_user.get(this,r);data_user.set(this,r,t),e.indexOf("-")!==-1&&n!==undefined&&data_user.set(this,e,t)})},null,t,arguments.length>1,null,!0)},removeData:function(e){return this.each(function(){data_user.remove(this,e)})}}),jQuery.extend({queue:function(e,t,n){var r;if(e)return t=(t||"fx")+"queue",r=data_priv.get(e,t),n&&(!r||jQuery.isArray(n)?r=data_priv.access(e,t,jQuery.makeArray(n)):r.push(n)),r||[]},dequeue:function(e,t){t=t||"fx";var n=jQuery.queue(e,t),r=n.length,i=n.shift(),s=jQuery._queueHooks(e,t),o=function(){jQuery.dequeue(e,t)};i==="inprogress"&&(i=n.shift(),r--),i&&(t==="fx"&&n.unshift("inprogress"),delete s.stop,i.call(e,o,s)),!r&&s&&s.empty.fire()},_queueHooks:function(e,t){var n=t+"queueHooks";return data_priv.get(e,n)||data_priv.access(e,n,{empty:jQuery.Callbacks("once memory").add(function(){data_priv.remove(e,[t+"queue",n])})})}}),jQuery.fn.extend({queue:function(e,t){var n=2;return typeof e!="string"&&(t=e,e="fx",n--),arguments.length<n?jQuery.queue(this[0],e):t===undefined?this:this.each(function(){var n=jQuery.queue(this,e,t);jQuery._queueHooks(this,e),e==="fx"&&n[0]!=="inprogress"&&jQuery.dequeue(this,e)})},dequeue:function(e){return this.each(function(){jQuery.dequeue(this,e)})},clearQueue:function(e){return this.queue(e||"fx",[])},promise:function(e,t){var n,r=1,i=jQuery.Deferred(),s=this,o=this.length,u=function(){--r||i.resolveWith(s,[s])};typeof e!="string"&&(t=e,e=undefined),e=e||"fx";while(o--)n=data_priv.get(s[o],e+"queueHooks"),n&&n.empty&&(r++,n.empty.add(u));return u(),i.promise(t)}});var pnum=/[+-]?(?:\d*\.|)\d+(?:[eE][+-]?\d+|)/.source,cssExpand=["Top","Right","Bottom","Left"],isHidden=function(e,t){return e=t||e,jQuery.css(e,"display")==="none"||!jQuery.contains(e.ownerDocument,e)},rcheckableType=/^(?:checkbox|radio)$/i;(function(){var e=document.createDocumentFragment(),t=e.appendChild(document.createElement("div")),n=document.createElement("input");n.setAttribute("type","radio"),n.setAttribute("checked","checked"),n.setAttribute("name","t"),t.appendChild(n),support.checkClone=t.cloneNode(!0).cloneNode(!0).lastChild.checked,t.innerHTML="<textarea>x</textarea>",support.noCloneChecked=!!t.cloneNode(!0).lastChild.defaultValue})();var strundefined=typeof undefined;support.focusinBubbles="onfocusin"in window;var rkeyEvent=/^key/,rmouseEvent=/^(?:mouse|pointer|contextmenu)|click/,rfocusMorph=/^(?:focusinfocus|focusoutblur)$/,rtypenamespace=/^([^.]*)(?:\.(.+)|)$/;jQuery.event={global:{},add:function(e,t,n,r,i){var s,o,u,a,f,l,c,h,p,d,v,m=data_priv.get(e);if(!m)return;n.handler&&(s=n,n=s.handler,i=s.selector),n.guid||(n.guid=jQuery.guid++),(a=m.events)||(a=m.events={}),(o=m.handle)||(o=m.handle=function(t){return typeof jQuery!==strundefined&&jQuery.event.triggered!==t.type?jQuery.event.dispatch.apply(e,arguments):undefined}),t=(t||"").match(rnotwhite)||[""],f=t.length;while(f--){u=rtypenamespace.exec(t[f])||[],p=v=u[1],d=(u[2]||"").split(".").sort();if(!p)continue;c=jQuery.event.special[p]||{},p=(i?c.delegateType:c.bindType)||p,c=jQuery.event.special[p]||{},l=jQuery.extend({type:p,origType:v,data:r,handler:n,guid:n.guid,selector:i,needsContext:i&&jQuery.expr.match.needsContext.test(i),namespace:d.join(".")},s),(h=a[p])||(h=a[p]=[],h.delegateCount=0,(!c.setup||c.setup.call(e,r,d,o)===!1)&&e.addEventListener&&e.addEventListener(p,o,!1)),c.add&&(c.add.call(e,l),l.handler.guid||(l.handler.guid=n.guid)),i?h.splice(h.delegateCount++,0,l):h.push(l),jQuery.event.global[p]=!0}},remove:function(e,t,n,r,i){var s,o,u,a,f,l,c,h,p,d,v,m=data_priv.hasData(e)&&data_priv.get(e);if(!m||!(a=m.events))return;t=(t||"").match(rnotwhite)||[""],f=t.length;while(f--){u=rtypenamespace.exec(t[f])||[],p=v=u[1],d=(u[2]||"").split(".").sort();if(!p){for(p in a)jQuery.event.remove(e,p+t[f],n,r,!0);continue}c=jQuery.event.special[p]||{},p=(r?c.delegateType:c.bindType)||p,h=a[p]||[],u=u[2]&&new RegExp("(^|\\.)"+d.join("\\.(?:.*\\.|)")+"(\\.|$)"),o=s=h.length;while(s--)l=h[s],(i||v===l.origType)&&(!n||n.guid===l.guid)&&(!u||u.test(l.namespace))&&(!r||r===l.selector||r==="**"&&l.selector)&&(h.splice(s,1),l.selector&&h.delegateCount--,c.remove&&c.remove.call(e,l));o&&!h.length&&((!c.teardown||c.teardown.call(e,d,m.handle)===!1)&&jQuery.removeEvent(e,p,m.handle),delete a[p])}jQuery.isEmptyObject(a)&&(delete m.handle,data_priv.remove(e,"events"))},trigger:function(e,t,n,r){var i,s,o,u,a,f,l,c=[n||document],h=hasOwn.call(e,"type")?e.type:e,p=hasOwn.call(e,"namespace")?e.namespace.split("."):[];s=o=n=n||document;if(n.nodeType===3||n.nodeType===8)return;if(rfocusMorph.test(h+jQuery.event.triggered))return;h.indexOf(".")>=0&&(p=h.split("."),h=p.shift(),p.sort()),a=h.indexOf(":")<0&&"on"+h,e=e[jQuery.expando]?e:new jQuery.Event(h,typeof e=="object"&&e),e.isTrigger=r?2:3,e.namespace=p.join("."),e.namespace_re=e.namespace?new RegExp("(^|\\.)"+p.join("\\.(?:.*\\.|)")+"(\\.|$)"):null,e.result=undefined,e.target||(e.target=n),t=t==null?[e]:jQuery.makeArray(t,[e]),l=jQuery.event.special[h]||{};if(!r&&l.trigger&&l.trigger.apply(n,t)===!1)return;if(!r&&!l.noBubble&&!jQuery.isWindow(n)){u=l.delegateType||h,rfocusMorph.test(u+h)||(s=s.parentNode);for(;s;s=s.parentNode)c.push(s),o=s;o===(n.ownerDocument||document)&&c.push(o.defaultView||o.parentWindow||window)}i=0;while((s=c[i++])&&!e.isPropagationStopped())e.type=i>1?u:l.bindType||h,f=(data_priv.get(s,"events")||{})[e.type]&&data_priv.get(s,"handle"),f&&f.apply(s,t),f=a&&s[a],f&&f.apply&&jQuery.acceptData(s)&&(e.result=f.apply(s,t),e.result===!1&&e.preventDefault());return e.type=h,!r&&!e.isDefaultPrevented()&&(!l._default||l._default.apply(c.pop(),t)===!1)&&jQuery.acceptData(n)&&a&&jQuery.isFunction(n[h])&&!jQuery.isWindow(n)&&(o=n[a],o&&(n[a]=null),jQuery.event.triggered=h,n[h](),jQuery.event.triggered=undefined,o&&(n[a]=o)),e.result},dispatch:function(e){e=jQuery.event.fix(e);var t,n,r,i,s,o=[],u=slice.call(arguments),a=(data_priv.get(this,"events")||{})[e.type]||[],f=jQuery.event.special[e.type]||{};u[0]=e,e.delegateTarget=this;if(f.preDispatch&&f.preDispatch.call(this,e)===!1)return;o=jQuery.event.handlers.call(this,e,a),t=0;while((i=o[t++])&&!e.isPropagationStopped()){e.currentTarget=i.elem,n=0;while((s=i.handlers[n++])&&!e.isImmediatePropagationStopped())if(!e.namespace_re||e.namespace_re.test(s.namespace))e.handleObj=s,e.data=s.data,r=((jQuery.event.special[s.origType]||{}).handle||s.handler).apply(i.elem,u),r!==undefined&&(e.result=r)===!1&&(e.preventDefault(),e.stopPropagation())}return f.postDispatch&&f.postDispatch.call(this,e),e.result},handlers:function(e,t){var n,r,i,s,o=[],u=t.delegateCount,a=e.target;if(u&&a.nodeType&&(!e.button||e.type!=="click"))for(;a!==this;a=a.parentNode||this)if(a.disabled!==!0||e.type!=="click"){r=[];for(n=0;n<u;n++)s=t[n],i=s.selector+" ",r[i]===undefined&&(r[i]=s.needsContext?jQuery(i,this).index(a)>=0:jQuery.find(i,this,null,[a]).length),r[i]&&r.push(s);r.length&&o.push({elem:a,handlers:r})}return u<t.length&&o.push({elem:this,handlers:t.slice(u)}),o},props:"altKey bubbles cancelable ctrlKey currentTarget eventPhase metaKey relatedTarget shiftKey target timeStamp view which".split(" "),fixHooks:{},keyHooks:{props:"char charCode key keyCode".split(" "),filter:function(e,t){return e.which==null&&(e.which=t.charCode!=null?t.charCode:t.keyCode),e}},mouseHooks:{props:"button buttons clientX clientY offsetX offsetY pageX pageY screenX screenY toElement".split(" "),filter:function(e,t){var n,r,i,s=t.button;return e.pageX==null&&t.clientX!=null&&(n=e.target.ownerDocument||document,r=n.documentElement,i=n.body,e.pageX=t.clientX+(r&&r.scrollLeft||i&&i.scrollLeft||0)-(r&&r.clientLeft||i&&i.clientLeft||0),e.pageY=t.clientY+(r&&r.scrollTop||i&&i.scrollTop||0)-(r&&r.clientTop||i&&i.clientTop||0)),!e.which&&s!==undefined&&(e.which=s&1?1:s&2?3:s&4?2:0),e}},fix:function(e){if(e[jQuery.expando])return e;var t,n,r,i=e.type,s=e,o=this.fixHooks[i];o||(this.fixHooks[i]=o=rmouseEvent.test(i)?this.mouseHooks:rkeyEvent.test(i)?this.keyHooks:{}),r=o.props?this.props.concat(o.props):this.props,e=new jQuery.Event(s),t=r.length;while(t--)n=r[t],e[n]=s[n];return e.target||(e.target=document),e.target.nodeType===3&&(e.target=e.target.parentNode),o.filter?o.filter(e,s):e},special:{load:{noBubble:!0},focus:{trigger:function(){if(this!==safeActiveElement()&&this.focus)return this.focus(),!1},delegateType:"focusin"},blur:{trigger:function(){if(this===safeActiveElement()&&this.blur)return this.blur(),!1},delegateType:"focusout"},click:{trigger:function(){if(this.type==="checkbox"&&this.click&&jQuery.nodeName(this,"input"))return this.click(),!1},_default:function(e){return jQuery.nodeName(e.target,"a")}},beforeunload:{postDispatch:function(e){e.result!==undefined&&e.originalEvent&&(e.originalEvent.returnValue=e.result)}}},simulate:function(e,t,n,r){var i=jQuery.extend(new jQuery.Event,n,{type:e,isSimulated:!0,originalEvent:{}});r?jQuery.event.trigger(i,null,t):jQuery.event.dispatch.call(t,i),i.isDefaultPrevented()&&n.preventDefault()}},jQuery.removeEvent=function(e,t,n){e.removeEventListener&&e.removeEventListener(t,n,!1)},jQuery.Event=function(e,t){if(!(this instanceof jQuery.Event))return new jQuery.Event(e,t);e&&e.type?(this.originalEvent=e,this.type=e.type,this.isDefaultPrevented=e.defaultPrevented||e.defaultPrevented===undefined&&e.returnValue===!1?returnTrue:returnFalse):this.type=e,t&&jQuery.extend(this,t),this.timeStamp=e&&e.timeStamp||jQuery.now(),this[jQuery.expando]=!0},jQuery.Event.prototype={isDefaultPrevented:returnFalse,isPropagationStopped:returnFalse,isImmediatePropagationStopped:returnFalse,preventDefault:function(){var e=this.originalEvent;this.isDefaultPrevented=returnTrue,e&&e.preventDefault&&e.preventDefault()},stopPropagation:function(){var e=this.originalEvent;this.isPropagationStopped=returnTrue,e&&e.stopPropagation&&e.stopPropagation()},stopImmediatePropagation:function(){var e=this.originalEvent;this.isImmediatePropagationStopped=returnTrue,e&&e.stopImmediatePropagation&&e.stopImmediatePropagation(),this.stopPropagation()}},jQuery.each({mouseenter:"mouseover",mouseleave:"mouseout",pointerenter:"pointerover",pointerleave:"pointerout"},function(e,t){jQuery.event.special[e]={delegateType:t,bindType:t,handle:function(e){var n,r=this,i=e.relatedTarget,s=e.handleObj;if(!i||i!==r&&!jQuery.contains(r,i))e.type=s.origType,n=s.handler.apply(this,arguments),e.type=t;return n}}}),support.focusinBubbles||jQuery.each({focus:"focusin",blur:"focusout"},function(e,t){var n=function(e){jQuery.event.simulate(t,e.target,jQuery.event.fix(e),!0)};jQuery.event.special[t]={setup:function(){var r=this.ownerDocument||this,i=data_priv.access(r,t);i||r.addEventListener(e,n,!0),data_priv.access(r,t,(i||0)+1)},teardown:function(){var r=this.ownerDocument||this,i=data_priv.access(r,t)-1;i?data_priv.access(r,t,i):(r.removeEventListener(e,n,!0),data_priv.remove(r,t))}}}),jQuery.fn.extend({on:function(e,t,n,r,i){var s,o;if(typeof e=="object"){typeof t!="string"&&(n=n||t,t=undefined);for(o in e)this.on(o,t,n,e[o],i);return this}n==null&&r==null?(r=t,n=t=undefined):r==null&&(typeof t=="string"?(r=n,n=undefined):(r=n,n=t,t=undefined));if(r===!1)r=returnFalse;else if(!r)return this;return i===1&&(s=r,r=function(e){return jQuery().off(e),s.apply(this,arguments)},r.guid=s.guid||(s.guid=jQuery.guid++)),this.each(function(){jQuery.event.add(this,e,r,n,t)})},one:function(e,t,n,r){return this.on(e,t,n,r,1)},off:function(e,t,n){var r,i;if(e&&e.preventDefault&&e.handleObj)return r=e.handleObj,jQuery(e.delegateTarget).off(r.namespace?r.origType+"."+r.namespace:r.origType,r.selector,r.handler),this;if(typeof e=="object"){for(i in e)this.off(i,t,e[i]);return this}if(t===!1||typeof t=="function")n=t,t=undefined;return n===!1&&(n=returnFalse),this.each(function(){jQuery.event.remove(this,e,n,t)})},trigger:function(e,t){return this.each(function(){jQuery.event.trigger(e,t,this)})},triggerHandler:function(e,t){var n=this[0];if(n)return jQuery.event.trigger(e,t,n,!0)}});var rxhtmlTag=/<(?!area|br|col|embed|hr|img|input|link|meta|param)(([\w:]+)[^>]*)\/>/gi,rtagName=/<([\w:]+)/,rhtml=/<|&#?\w+;/,rnoInnerhtml=/<(?:script|style|link)/i,rchecked=/checked\s*(?:[^=]|=\s*.checked.)/i,rscriptType=/^$|\/(?:java|ecma)script/i,rscriptTypeMasked=/^true\/(.*)/,rcleanScript=/^\s*<!(?:\[CDATA\[|--)|(?:\]\]|--)>\s*$/g,wrapMap={option:[1,"<select multiple='multiple'>","</select>"],thead:[1,"<table>","</table>"],col:[2,"<table><colgroup>","</colgroup></table>"],tr:[2,"<table><tbody>","</tbody></table>"],td:[3,"<table><tbody><tr>","</tr></tbody></table>"],_default:[0,"",""]};wrapMap.optgroup=wrapMap.option,wrapMap.tbody=wrapMap.tfoot=wrapMap.colgroup=wrapMap.caption=wrapMap.thead,wrapMap.th=wrapMap.td,jQuery.extend({clone:function(e,t,n){var r,i,s,o,u=e.cloneNode(!0),a=jQuery.contains(e.ownerDocument,e);if(!support.noCloneChecked&&(e.nodeType===1||e.nodeType===11)&&!jQuery.isXMLDoc(e)){o=getAll(u),s=getAll(e);for(r=0,i=s.length;r<i;r++)fixInput(s[r],o[r])}if(t)if(n){s=s||getAll(e),o=o||getAll(u);for(r=0,i=s.length;r<i;r++)cloneCopyEvent(s[r],o[r])}else cloneCopyEvent(e,u);return o=getAll(u,"script"),o.length>0&&setGlobalEval(o,!a&&getAll(e,"script")),u},buildFragment:function(e,t,n,r){var i,s,o,u,a,f,l=t.createDocumentFragment(),c=[],h=0,p=e.length;for(;h<p;h++){i=e[h];if(i||i===0)if(jQuery.type(i)==="object")jQuery.merge(c,i.nodeType?[i]:i);else if(!rhtml.test(i))c.push(t.createTextNode(i));else{s=s||l.appendChild(t.createElement("div")),o=(rtagName.exec(i)||["",""])[1].toLowerCase(),u=wrapMap[o]||wrapMap._default,s.innerHTML=u[1]+i.replace(rxhtmlTag,"<$1></$2>")+u[2],f=u[0];while(f--)s=s.lastChild;jQuery.merge(c,s.childNodes),s=l.firstChild,s.textContent=""}}l.textContent="",h=0;while(i=c[h++]){if(r&&jQuery.inArray(i,r)!==-1)continue;a=jQuery.contains(i.ownerDocument,i),s=getAll(l.appendChild(i),"script"),a&&setGlobalEval(s);if(n){f=0;while(i=s[f++])rscriptType.test(i.type||"")&&n.push(i)}}return l},cleanData:function(e){var t,n,r,i,s=jQuery.event.special,o=0;for(;(n=e[o])!==undefined;o++){if(jQuery.acceptData(n)){i=n[data_priv.expando];if(i&&(t=data_priv.cache[i])){if(t.events)for(r in t.events)s[r]?jQuery.event.remove(n,r):jQuery.removeEvent(n,r,t.handle);data_priv.cache[i]&&delete data_priv.cache[i]}}delete data_user.cache[n[data_user.expando]]}}}),jQuery.fn.extend({text:function(e){return access(this,function(e){return e===undefined?jQuery.text(this):this.empty().each(function(){if(this.nodeType===1||this.nodeType===11||this.nodeType===9)this.textContent=e})},null,e,arguments.length)},append:function(){return this.domManip(arguments,function(e){if(this.nodeType===1||this.nodeType===11||this.nodeType===9){var t=manipulationTarget(this,e);t.appendChild(e)}})},prepend:function(){return this.domManip(arguments,function(e){if(this.nodeType===1||this.nodeType===11||this.nodeType===9){var t=manipulationTarget(this,e);t.insertBefore(e,t.firstChild)}})},before:function(){return this.domManip(arguments,function(e){this.parentNode&&this.parentNode.insertBefore(e,this)})},after:function(){return this.domManip(arguments,function(e){this.parentNode&&this.parentNode.insertBefore(e,this.nextSibling)})},remove:function(e,t){var n,r=e?jQuery.filter(e,this):this,i=0;for(;(n=r[i])!=null;i++)!t&&n.nodeType===1&&jQuery.cleanData(getAll(n)),n.parentNode&&(t&&jQuery.contains(n.ownerDocument,n)&&setGlobalEval(getAll(n,"script")),n.parentNode.removeChild(n));return this},empty:function(){var e,t=0;for(;(e=this[t])!=null;t++)e.nodeType===1&&(jQuery.cleanData(getAll(e,!1)),e.textContent="");return this},clone:function(e,t){return e=e==null?!1:e,t=t==null?e:t,this.map(function(){return jQuery.clone(this,e,t)})},html:function(e){return access(this,function(e){var t=this[0]||{},n=0,r=this.length;if(e===undefined&&t.nodeType===1)return t.innerHTML;if(typeof e=="string"&&!rnoInnerhtml.test(e)&&!wrapMap[(rtagName.exec(e)||["",""])[1].toLowerCase()]){e=e.replace(rxhtmlTag,"<$1></$2>");try{for(;n<r;n++)t=this[n]||{},t.nodeType===1&&(jQuery.cleanData(getAll(t,!1)),t.innerHTML=e);t=0}catch(i){}}t&&this.empty().append(e)},null,e,arguments.length)},replaceWith:function(){var e=arguments[0];return this.domManip(arguments,function(t){e=this.parentNode,jQuery.cleanData(getAll(this)),e&&e.replaceChild(t,this)}),e&&(e.length||e.nodeType)?this:this.remove()},detach:function(e){return this.remove(e,!0)},domManip:function(e,t){e=concat.apply([],e);var n,r,i,s,o,u,a=0,f=this.length,l=this,c=f-1,h=e[0],p=jQuery.isFunction(h);if(p||f>1&&typeof h=="string"&&!support.checkClone&&rchecked.test(h))return this.each(function(n){var r=l.eq(n);p&&(e[0]=h.call(this,n,r.html())),r.domManip(e,t)});if(f){n=jQuery.buildFragment(e,this[0].ownerDocument,!1,this),r=n.firstChild,n.childNodes.length===1&&(n=r);if(r){i=jQuery.map(getAll(n,"script"),disableScript),s=i.length;for(;a<f;a++)o=n,a!==c&&(o=jQuery.clone(o,!0,!0),s&&jQuery.merge(i,getAll(o,"script"))),t.call(this[a],o,a);if(s){u=i[i.length-1].ownerDocument,jQuery.map(i,restoreScript);for(a=0;a<s;a++)o=i[a],rscriptType.test(o.type||"")&&!data_priv.access(o,"globalEval")&&jQuery.contains(u,o)&&(o.src?jQuery._evalUrl&&jQuery._evalUrl(o.src):jQuery.globalEval(o.textContent.replace(rcleanScript,"")))}}}return this}}),jQuery.each({appendTo:"append",prependTo:"prepend",insertBefore:"before",insertAfter:"after",replaceAll:"replaceWith"},function(e,t){jQuery.fn[e]=function(e){var n,r=[],i=jQuery(e),s=i.length-1,o=0;for(;o<=s;o++)n=o===s?this:this.clone(!0),jQuery(i[o])[t](n),push.apply(r,n.get());return this.pushStack(r)}});var iframe,elemdisplay={},rmargin=/^margin/,rnumnonpx=new RegExp("^("+pnum+")(?!px)[a-z%]+$","i"),getStyles=function(e){return e.ownerDocument.defaultView.opener?e.ownerDocument.defaultView.getComputedStyle(e,null):window.getComputedStyle(e,null)};(function(){function s(){i.style.cssText="-webkit-box-sizing:border-box;-moz-box-sizing:border-box;box-sizing:border-box;display:block;margin-top:1%;top:1%;border:1px;padding:1px;width:4px;position:absolute",i.innerHTML="",n.appendChild(r);var s=window.getComputedStyle(i,null);e=s.top!=="1%",t=s.width==="4px",n.removeChild(r)}var e,t,n=document.documentElement,r=document.createElement("div"),i=document.createElement("div");if(!i.style)return;i.style.backgroundClip="content-box",i.cloneNode(!0).style.backgroundClip="",support.clearCloneStyle=i.style.backgroundClip==="content-box",r.style.cssText="border:0;width:0;height:0;top:0;left:-9999px;margin-top:1px;position:absolute",r.appendChild(i),window.getComputedStyle&&jQuery.extend(support,{pixelPosition:function(){return s(),e},boxSizingReliable:function(){return t==null&&s(),t},reliableMarginRight:function(){var e,t=i.appendChild(document.createElement("div"));return t.style.cssText=i.style.cssText="-webkit-box-sizing:content-box;-moz-box-sizing:content-box;box-sizing:content-box;display:block;margin:0;border:0;padding:0",t.style.marginRight=t.style.width="0",i.style.width="1px",n.appendChild(r),e=!parseFloat(window.getComputedStyle(t,null).marginRight),n.removeChild(r),i.removeChild(t),e}})})(),jQuery.swap=function(e,t,n,r){var i,s,o={};for(s in t)o[s]=e.style[s],e.style[s]=t[s];i=n.apply(e,r||[]);for(s in t)e.style[s]=o[s];return i};var rdisplayswap=/^(none|table(?!-c[ea]).+)/,rnumsplit=new RegExp("^("+pnum+")(.*)$","i"),rrelNum=new RegExp("^([+-])=("+pnum+")","i"),cssShow={position:"absolute",visibility:"hidden",display:"block"},cssNormalTransform={letterSpacing:"0",fontWeight:"400"},cssPrefixes=["Webkit","O","Moz","ms"];jQuery.extend({cssHooks:{opacity:{get:function(e,t){if(t){var n=curCSS(e,"opacity");return n===""?"1":n}}}},cssNumber:{columnCount:!0,fillOpacity:!0,flexGrow:!0,flexShrink:!0,fontWeight:!0,lineHeight:!0,opacity:!0,order:!0,orphans:!0,widows:!0,zIndex:!0,zoom:!0},cssProps:{"float":"cssFloat"},style:function(e,t,n,r){if(!e||e.nodeType===3||e.nodeType===8||!e.style)return;var i,s,o,u=jQuery.camelCase(t),a=e.style;t=jQuery.cssProps[u]||(jQuery.cssProps[u]=vendorPropName(a,u)),o=jQuery.cssHooks[t]||jQuery.cssHooks[u];if(n===undefined)return o&&"get"in o&&(i=o.get(e,!1,r))!==undefined?i:a[t];s=typeof n,s==="string"&&(i=rrelNum.exec(n))&&(n=(i[1]+1)*i[2]+parseFloat(jQuery.css(e,t)),s="number");if(n==null||n!==n)return;s==="number"&&!jQuery.cssNumber[u]&&(n+="px"),!support.clearCloneStyle&&n===""&&t.indexOf("background")===0&&(a[t]="inherit");if(!o||!("set"in o)||(n=o.set(e,n,r))!==undefined)a[t]=n},css:function(e,t,n,r){var i,s,o,u=jQuery.camelCase(t);return t=jQuery.cssProps[u]||(jQuery.cssProps[u]=vendorPropName(e.style,u)),o=jQuery.cssHooks[t]||jQuery.cssHooks[u],o&&"get"in o&&(i=o.get(e,!0,n)),i===undefined&&(i=curCSS(e,t,r)),i==="normal"&&t in cssNormalTransform&&(i=cssNormalTransform[t]),n===""||n?(s=parseFloat(i),n===!0||jQuery.isNumeric(s)?s||0:i):i}}),jQuery.each(["height","width"],function(e,t){jQuery.cssHooks[t]={get:function(e,n,r){if(n)return rdisplayswap.test(jQuery.css(e,"display"))&&e.offsetWidth===0?jQuery.swap(e,cssShow,function(){return getWidthOrHeight(e,t,r)}):getWidthOrHeight(e,t,r)},set:function(e,n,r){var i=r&&getStyles(e);return setPositiveNumber(e,n,r?augmentWidthOrHeight(e,t,r,jQuery.css(e,"boxSizing",!1,i)==="border-box",i):0)}}}),jQuery.cssHooks.marginRight=addGetHookIf(support.reliableMarginRight,function(e,t){if(t)return jQuery.swap(e,{display:"inline-block"},curCSS,[e,"marginRight"])}),jQuery.each({margin:"",padding:"",border:"Width"},function(e,t){jQuery.cssHooks[e+t]={expand:function(n){var r=0,i={},s=typeof n=="string"?n.split(" "):[n];for(;r<4;r++)i[e+cssExpand[r]+t]=s[r]||s[r-2]||s[0];return i}},rmargin.test(e)||(jQuery.cssHooks[e+t].set=setPositiveNumber)}),jQuery.fn.extend({css:function(e,t){return access(this,function(e,t,n){var r,i,s={},o=0;if(jQuery.isArray(t)){r=getStyles(e),i=t.length;for(;o<i;o++)s[t[o]]=jQuery.css(e,t[o],!1,r);return s}return n!==undefined?jQuery.style(e,t,n):jQuery.css(e,t)},e,t,arguments.length>1)},show:function(){return showHide(this,!0)},hide:function(){return showHide(this)},toggle:function(e){return typeof e=="boolean"?e?this.show():this.hide():this.each(function(){isHidden(this)?jQuery(this).show():jQuery(this).hide()})}}),jQuery.Tween=Tween,Tween.prototype={constructor:Tween,init:function(e,t,n,r,i,s){this.elem=e,this.prop=n,this.easing=i||"swing",this.options=t,this.start=this.now=this.cur(),this.end=r,this.unit=s||(jQuery.cssNumber[n]?"":"px")},cur:function(){var e=Tween.propHooks[this.prop];return e&&e.get?e.get(this):Tween.propHooks._default.get(this)},run:function(e){var t,n=Tween.propHooks[this.prop];return this.options.duration?this.pos=t=jQuery.easing[this.easing](e,this.options.duration*e,0,1,this.options.duration):this.pos=t=e,this.now=(this.end-this.start)*t+this.start,this.options.step&&this.options.step.call(this.elem,this.now,this),n&&n.set?n.set(this):Tween.propHooks._default.set(this),this}},Tween.prototype.init.prototype=Tween.prototype,Tween.propHooks={_default:{get:function(e){var t;return e.elem[e.prop]==null||!!e.elem.style&&e.elem.style[e.prop]!=null?(t=jQuery.css(e.elem,e.prop,""),!t||t==="auto"?0:t):e.elem[e.prop]},set:function(e){jQuery.fx.step[e.prop]?jQuery.fx.step[e.prop](e):e.elem.style&&(e.elem.style[jQuery.cssProps[e.prop]]!=null||jQuery.cssHooks[e.prop])?jQuery.style(e.elem,e.prop,e.now+e.unit):e.elem[e.prop]=e.now}}},Tween.propHooks.scrollTop=Tween.propHooks.scrollLeft={set:function(e){e.elem.nodeType&&e.elem.parentNode&&(e.elem[e.prop]=e.now)}},jQuery.easing={linear:function(e){return e},swing:function(e){return.5-Math.cos(e*Math.PI)/2}},jQuery.fx=Tween.prototype.init,jQuery.fx.step={};var fxNow,timerId,rfxtypes=/^(?:toggle|show|hide)$/,rfxnum=new RegExp("^(?:([+-])=|)("+pnum+")([a-z%]*)$","i"),rrun=/queueHooks$/,animationPrefilters=[defaultPrefilter],tweeners={"*":[function(e,t){var n=this.createTween(e,t),r=n.cur(),i=rfxnum.exec(t),s=i&&i[3]||(jQuery.cssNumber[e]?"":"px"),o=(jQuery.cssNumber[e]||s!=="px"&&+r)&&rfxnum.exec(jQuery.css(n.elem,e)),u=1,a=20;if(o&&o[3]!==s){s=s||o[3],i=i||[],o=+r||1;do u=u||".5",o/=u,jQuery.style(n.elem,e,o+s);while(u!==(u=n.cur()/r)&&u!==1&&--a)}return i&&(o=n.start=+o||+r||0,n.unit=s,n.end=i[1]?o+(i[1]+1)*i[2]:+i[2]),n}]};jQuery.Animation=jQuery.extend(Animation,{tweener:function(e,t){jQuery.isFunction(e)?(t=e,e=["*"]):e=e.split(" ");var n,r=0,i=e.length;for(;r<i;r++)n=e[r],tweeners[n]=tweeners[n]||[],tweeners[n].unshift(t)},prefilter:function(e,t){t?animationPrefilters.unshift(e):animationPrefilters.push(e)}}),jQuery.speed=function(e,t,n){var r=e&&typeof e=="object"?jQuery.extend({},e):{complete:n||!n&&t||jQuery.isFunction(e)&&e,duration:e,easing:n&&t||t&&!jQuery.isFunction(t)&&t};r.duration=jQuery.fx.off?0:typeof r.duration=="number"?r.duration:r.duration in jQuery.fx.speeds?jQuery.fx.speeds[r.duration]:jQuery.fx.speeds._default;if(r.queue==null||r.queue===!0)r.queue="fx";return r.old=r.complete,r.complete=function(){jQuery.isFunction(r.old)&&r.old.call(this),r.queue&&jQuery.dequeue(this,r.queue)},r},jQuery.fn.extend({fadeTo:function(e,t,n,r){return this.filter(isHidden).css("opacity",0).show().end().animate({opacity:t},e,n,r)},animate:function(e,t,n,r){var i=jQuery.isEmptyObject(e),s=jQuery.speed(t,n,r),o=function(){var t=Animation(this,jQuery.extend({},e),s);(i||data_priv.get(this,"finish"))&&t.stop(!0)};return o.finish=o,i||s.queue===!1?this.each(o):this.queue(s.queue,o)},stop:function(e,t,n){var r=function(e){var t=e.stop;delete e.stop,t(n)};return typeof e!="string"&&(n=t,t=e,e=undefined),t&&e!==!1&&this.queue(e||"fx",[]),this.each(function(){var t=!0,i=e!=null&&e+"queueHooks",s=jQuery.timers,o=data_priv.get(this);if(i)o[i]&&o[i].stop&&r(o[i]);else for(i in o)o[i]&&o[i].stop&&rrun.test(i)&&r(o[i]);for(i=s.length;i--;)s[i].elem===this&&(e==null||s[i].queue===e)&&(s[i].anim.stop(n),t=!1,s.splice(i,1));(t||!n)&&jQuery.dequeue(this,e)})},finish:function(e){return e!==!1&&(e=e||"fx"),this.each(function(){var t,n=data_priv.get(this),r=n[e+"queue"],i=n[e+"queueHooks"],s=jQuery.timers,o=r?r.length:0;n.finish=!0,jQuery.queue(this,e,[]),i&&i.stop&&i.stop.call(this,!0);for(t=s.length;t--;)s[t].elem===this&&s[t].queue===e&&(s[t].anim.stop(!0),s.splice(t,1));for(t=0;t<o;t++)r[t]&&r[t].finish&&r[t].finish.call(this);delete n.finish})}}),jQuery.each(["toggle","show","hide"],function(e,t){var n=jQuery.fn[t];jQuery.fn[t]=function(e,r,i){return e==null||typeof e=="boolean"?n.apply(this,arguments):this.animate(genFx(t,!0),e,r,i)}}),jQuery.each({slideDown:genFx("show"),slideUp:genFx("hide"),slideToggle:genFx("toggle"),fadeIn:{opacity:"show"},fadeOut:{opacity:"hide"},fadeToggle:{opacity:"toggle"}},function(e,t){jQuery.fn[e]=function(e,n,r){return this.animate(t,e,n,r)}}),jQuery.timers=[],jQuery.fx.tick=function(){var e,t=0,n=jQuery.timers;fxNow=jQuery.now();for(;t<n.length;t++)e=n[t],!e()&&n[t]===e&&n.splice(t--,1);n.length||jQuery.fx.stop(),fxNow=undefined},jQuery.fx.timer=function(e){jQuery.timers.push(e),e()?jQuery.fx.start():jQuery.timers.pop()},jQuery.fx.interval=13,jQuery.fx.start=function(){timerId||(timerId=setInterval(jQuery.fx.tick,jQuery.fx.interval))},jQuery.fx.stop=function(){clearInterval(timerId),timerId=null},jQuery.fx.speeds={slow:600,fast:200,_default:400},jQuery.fn.delay=function(e,t){return e=jQuery.fx?jQuery.fx.speeds[e]||e:e,t=t||"fx",this.queue(t,function(t,n){var r=setTimeout(t,e);n.stop=function(){clearTimeout(r)}})},function(){var e=document.createElement("input"),t=document.createElement("select"),n=t.appendChild(document.createElement("option"));e.type="checkbox",support.checkOn=e.value!=="",support.optSelected=n.selected,t.disabled=!0,support.optDisabled=!n.disabled,e=document.createElement("input"),e.value="t",e.type="radio",support.radioValue=e.value==="t"}();var nodeHook,boolHook,attrHandle=jQuery.expr.attrHandle;jQuery.fn.extend({attr:function(e,t){return access(this,jQuery.attr,e,t,arguments.length>1)},removeAttr:function(e){return this.each(function(){jQuery.removeAttr(this,e)})}}),jQuery.extend({attr:function(e,t,n){var r,i,s=e.nodeType;if(!e||s===3||s===8||s===2)return;if(typeof e.getAttribute===strundefined)return jQuery.prop(e,t,n);if(s!==1||!jQuery.isXMLDoc(e))t=t.toLowerCase(),r=jQuery.attrHooks[t]||(jQuery.expr.match.bool.test(t)?boolHook:nodeHook);if(n===undefined)return r&&"get"in r&&(i=r.get(e,t))!==null?i:(i=jQuery.find.attr(e,t),i==null?undefined:i);if(n!==null)return r&&"set"in r&&(i=r.set(e,n,t))!==undefined?i:(e.setAttribute(t,n+""),n);jQuery.removeAttr(e,t)},removeAttr:function(e,t){var n,r,i=0,s=t&&t.match(rnotwhite);if(s&&e.nodeType===1)while(n=s[i++])r=jQuery.propFix[n]||n,jQuery.expr.match.bool.test(n)&&(e[r]=!1),e.removeAttribute(n)},attrHooks:{type:{set:function(e,t){if(!support.radioValue&&t==="radio"&&jQuery.nodeName(e,"input")){var n=e.value;return e.setAttribute("type",t),n&&(e.value=n),t}}}}}),boolHook={set:function(e,t,n){return t===!1?jQuery.removeAttr(e,n):e.setAttribute(n,n),n}},jQuery.each(jQuery.expr.match.bool.source.match(/\w+/g),function(e,t){var n=attrHandle[t]||jQuery.find.attr;attrHandle[t]=function(e,t,r){var i,s;return r||(s=attrHandle[t],attrHandle[t]=i,i=n(e,t,r)!=null?t.toLowerCase():null,attrHandle[t]=s),i}});var rfocusable=/^(?:input|select|textarea|button)$/i;jQuery.fn.extend({prop:function(e,t){return access(this,jQuery.prop,e,t,arguments.length>1)},removeProp:function(e){return this.each(function(){delete this[jQuery.propFix[e]||e]})}}),jQuery.extend({propFix:{"for":"htmlFor","class":"className"},prop:function(e,t,n){var r,i,s,o=e.nodeType;if(!e||o===3||o===8||o===2)return;return s=o!==1||!jQuery.isXMLDoc(e),s&&(t=jQuery.propFix[t]||t,i=jQuery.propHooks[t]),n!==undefined?i&&"set"in i&&(r=i.set(e,n,t))!==undefined?r:e[t]=n:i&&"get"in i&&(r=i.get(e,t))!==null?r:e[t]},propHooks:{tabIndex:{get:function(e){return e.hasAttribute("tabindex")||rfocusable.test(e.nodeName)||e.href?e.tabIndex:-1}}}}),support.optSelected||(jQuery.propHooks.selected={get:function(e){var t=e.parentNode;return t&&t.parentNode&&t.parentNode.selectedIndex,null}}),jQuery.each(["tabIndex","readOnly","maxLength","cellSpacing","cellPadding","rowSpan","colSpan","useMap","frameBorder","contentEditable"],function(){jQuery.propFix[this.toLowerCase()]=this});var rclass=/[\t\r\n\f]/g;jQuery.fn.extend({addClass:function(e){var t,n,r,i,s,o,u=typeof e=="string"&&e,a=0,f=this.length;if(jQuery.isFunction(e))return this.each(function(t){jQuery(this).addClass(e.call(this,t,this.className))});if(u){t=(e||"").match(rnotwhite)||[];for(;a<f;a++){n=this[a],r=n.nodeType===1&&(n.className?(" "+n.className+" ").replace(rclass," "):" ");if(r){s=0;while(i=t[s++])r.indexOf(" "+i+" ")<0&&(r+=i+" ");o=jQuery.trim(r),n.className!==o&&(n.className=o)}}}return this},removeClass:function(e){var t,n,r,i,s,o,u=arguments.length===0||typeof e=="string"&&e,a=0,f=this.length;if(jQuery.isFunction(e))return this.each(function(t){jQuery(this).removeClass(e.call(this,t,this.className))});if(u){t=(e||"").match(rnotwhite)||[];for(;a<f;a++){n=this[a],r=n.nodeType===1&&(n.className?(" "+n.className+" ").replace(rclass," "):"");if(r){s=0;while(i=t[s++])while(r.indexOf(" "+i+" ")>=0)r=r.replace(" "+i+" "," ");o=e?jQuery.trim(r):"",n.className!==o&&(n.className=o)}}}return this},toggleClass:function(e,t){var n=typeof e;return typeof t=="boolean"&&n==="string"?t?this.addClass(e):this.removeClass(e):jQuery.isFunction(e)?this.each(function(n){jQuery(this).toggleClass(e.call(this,n,this.className,t),t)}):this.each(function(){if(n==="string"){var t,r=0,i=jQuery(this),s=e.match(rnotwhite)||[];while(t=s[r++])i.hasClass(t)?i.removeClass(t):i.addClass(t)}else if(n===strundefined||n==="boolean")this.className&&data_priv.set(this,"__className__",this.className),this.className=this.className||e===!1?"":data_priv.get(this,"__className__")||""})},hasClass:function(e){var t=" "+e+" ",n=0,r=this.length;for(;n<r;n++)if(this[n].nodeType===1&&(" "+this[n].className+" ").replace(rclass," ").indexOf(t)>=0)return!0;return!1}});var rreturn=/\r/g;jQuery.fn.extend({val:function(e){var t,n,r,i=this[0];if(!arguments.length){if(i)return t=jQuery.valHooks[i.type]||jQuery.valHooks[i.nodeName.toLowerCase()],t&&"get"in t&&(n=t.get(i,"value"))!==undefined?n:(n=i.value,typeof n=="string"?n.replace(rreturn,""):n==null?"":n);return}return r=jQuery.isFunction(e),this.each(function(n){var i;if(this.nodeType!==1)return;r?i=e.call(this,n,jQuery(this).val()):i=e,i==null?i="":typeof i=="number"?i+="":jQuery.isArray(i)&&(i=jQuery.map(i,function(e){return e==null?"":e+""})),t=jQuery.valHooks[this.type]||jQuery.valHooks[this.nodeName.toLowerCase()];if(!t||!("set"in t)||t.set(this,i,"value")===undefined)this.value=i})}}),jQuery.extend({valHooks:{option:{get:function(e){var t=jQuery.find.attr(e,"value");return t!=null?t:jQuery.trim(jQuery.text(e))}},select:{get:function(e){var t,n,r=e.options,i=e.selectedIndex,s=e.type==="select-one"||i<0,o=s?null:[],u=s?i+1:r.length,a=i<0?u:s?i:0;for(;a<u;a++){n=r[a];if((n.selected||a===i)&&(support.optDisabled?!n.disabled:n.getAttribute("disabled")===null)&&(!n.parentNode.disabled||!jQuery.nodeName(n.parentNode,"optgroup"))){t=jQuery(n).val();if(s)return t;o.push(t)}}return o},set:function(e,t){var n,r,i=e.options,s=jQuery.makeArray(t),o=i.length;while(o--){r=i[o];if(r.selected=jQuery.inArray(r.value,s)>=0)n=!0}return n||(e.selectedIndex=-1),s}}}}),jQuery.each(["radio","checkbox"],function(){jQuery.valHooks[this]={set:function(e,t){if(jQuery.isArray(t))return e.checked=jQuery.inArray(jQuery(e).val(),t)>=0}},support.checkOn||(jQuery.valHooks[this].get=function(e){return e.getAttribute("value")===null?"on":e.value})}),jQuery.each("blur focus focusin focusout load resize scroll unload click dblclick mousedown mouseup mousemove mouseover mouseout mouseenter mouseleave change select submit keydown keypress keyup error contextmenu".split(" "),function(e,t){jQuery.fn[t]=function(e,n){return arguments.length>0?this.on(t,null,e,n):this.trigger(t)}}),jQuery.fn.extend({hover:function(e,t){return this.mouseenter(e).mouseleave(t||e)},bind:function(e,t,n){return this.on(e,null,t,n)},unbind:function(e,t){return this.off(e,null,t)},delegate:function(e,t,n,r){return this.on(t,e,n,r)},undelegate:function(e,t,n){return arguments.length===1?this.off(e,"**"):this.off(t,e||"**",n)}});var nonce=jQuery.now(),rquery=/\?/;jQuery.parseJSON=function(e){return JSON.parse(e+"")},jQuery.parseXML=function(e){var t,n;if(!e||typeof e!="string")return null;try{n=new DOMParser,t=n.parseFromString(e,"text/xml")}catch(r){t=undefined}return(!t||t.getElementsByTagName("parsererror").length)&&jQuery.error("Invalid XML: "+e),t};var rhash=/#.*$/,rts=/([?&])_=[^&]*/,rheaders=/^(.*?):[ \t]*([^\r\n]*)$/mg,rlocalProtocol=/^(?:about|app|app-storage|.+-extension|file|res|widget):$/,rnoContent=/^(?:GET|HEAD)$/,rprotocol=/^\/\//,rurl=/^([\w.+-]+:)(?:\/\/(?:[^\/?#]*@|)([^\/?#:]*)(?::(\d+)|)|)/,prefilters={},transports={},allTypes="*/".concat("*"),ajaxLocation=window.location.href,ajaxLocParts=rurl.exec(ajaxLocation.toLowerCase())||[];jQuery.extend({active:0,lastModified:{},etag:{},ajaxSettings:{url:ajaxLocation,type:"GET",isLocal:rlocalProtocol.test(ajaxLocParts[1]),global:!0,processData:!0,async:!0,contentType:"application/x-www-form-urlencoded; charset=UTF-8",accepts:{"*":allTypes,text:"text/plain",html:"text/html",xml:"application/xml, text/xml",json:"application/json, text/javascript"},contents:{xml:/xml/,html:/html/,json:/json/},responseFields:{xml:"responseXML",text:"responseText",json:"responseJSON"},converters:{"* text":String,"text html":!0,"text json":jQuery.parseJSON,"text xml":jQuery.parseXML},flatOptions:{url:!0,context:!0}},ajaxSetup:function(e,t){return t?ajaxExtend(ajaxExtend(e,jQuery.ajaxSettings),t):ajaxExtend(jQuery.ajaxSettings,e)},ajaxPrefilter:addToPrefiltersOrTransports(prefilters),ajaxTransport:addToPrefiltersOrTransports(transports),ajax:function(e,t){function S(e,t,s,u){var f,m,g,b,E,S=t;if(y===2)return;y=2,o&&clearTimeout(o),n=undefined,i=u||"",w.readyState=e>0?4:0,f=e>=200&&e<300||e===304,s&&(b=ajaxHandleResponses(l,w,s)),b=ajaxConvert(l,b,w,f);if(f)l.ifModified&&(E=w.getResponseHeader("Last-Modified"),E&&(jQuery.lastModified[r]=E),E=w.getResponseHeader("etag"),E&&(jQuery.etag[r]=E)),e===204||l.type==="HEAD"?S="nocontent":e===304?S="notmodified":(S=b.state,m=b.data,g=b.error,f=!g);else{g=S;if(e||!S)S="error",e<0&&(e=0)}w.status=e,w.statusText=(t||S)+"",f?p.resolveWith(c,[m,S,w]):p.rejectWith(c,[w,S,g]),w.statusCode(v),v=undefined,a&&h.trigger(f?"ajaxSuccess":"ajaxError",[w,l,f?m:g]),d.fireWith(c,[w,S]),a&&(h.trigger("ajaxComplete",[w,l]),--jQuery.active||jQuery.event.trigger("ajaxStop"))}typeof e=="object"&&(t=e,e=undefined),t=t||{};var n,r,i,s,o,u,a,f,l=jQuery.ajaxSetup({},t),c=l.context||l,h=l.context&&(c.nodeType||c.jquery)?jQuery(c):jQuery.event,p=jQuery.Deferred(),d=jQuery.Callbacks("once memory"),v=l.statusCode||{},m={},g={},y=0,b="canceled",w={readyState:0,getResponseHeader:function(e){var t;if(y===2){if(!s){s={};while(t=rheaders.exec(i))s[t[1].toLowerCase()]=t[2]}t=s[e.toLowerCase()]}return t==null?null:t},getAllResponseHeaders:function(){return y===2?i:null},setRequestHeader:function(e,t){var n=e.toLowerCase();return y||(e=g[n]=g[n]||e,m[e]=t),this},overrideMimeType:function(e){return y||(l.mimeType=e),this},statusCode:function(e){var t;if(e)if(y<2)for(t in e)v[t]=[v[t],e[t]];else w.always(e[w.status]);return this},abort:function(e){var t=e||b;return n&&n.abort(t),S(0,t),this}};p.promise(w).complete=d.add,w.success=w.done,w.error=w.fail,l.url=((e||l.url||ajaxLocation)+"").replace(rhash,"").replace(rprotocol,ajaxLocParts[1]+"//"),l.type=t.method||t.type||l.method||l.type,l.dataTypes=jQuery.trim(l.dataType||"*").toLowerCase().match(rnotwhite)||[""],l.crossDomain==null&&(u=rurl.exec(l.url.toLowerCase()),l.crossDomain=!(!u||u[1]===ajaxLocParts[1]&&u[2]===ajaxLocParts[2]&&(u[3]||(u[1]==="http:"?"80":"443"))===(ajaxLocParts[3]||(ajaxLocParts[1]==="http:"?"80":"443")))),l.data&&l.processData&&typeof l.data!="string"&&(l.data=jQuery.param(l.data,l.traditional)),inspectPrefiltersOrTransports(prefilters,l,t,w);if(y===2)return w;a=jQuery.event&&l.global,a&&jQuery.active++===0&&jQuery.event.trigger("ajaxStart"),l.type=l.type.toUpperCase(),l.hasContent=!rnoContent.test(l.type),r=l.url,l.hasContent||(l.data&&(r=l.url+=(rquery.test(r)?"&":"?")+l.data,delete l.data),l.cache===!1&&(l.url=rts.test(r)?r.replace(rts,"$1_="+nonce++):r+(rquery.test(r)?"&":"?")+"_="+nonce++)),l.ifModified&&(jQuery.lastModified[r]&&w.setRequestHeader("If-Modified-Since",jQuery.lastModified[r]),jQuery.etag[r]&&w.setRequestHeader("If-None-Match",jQuery.etag[r])),(l.data&&l.hasContent&&l.contentType!==!1||t.contentType)&&w.setRequestHeader("Content-Type",l.contentType),w.setRequestHeader("Accept",l.dataTypes[0]&&l.accepts[l.dataTypes[0]]?l.accepts[l.dataTypes[0]]+(l.dataTypes[0]!=="*"?", "+allTypes+"; q=0.01":""):l.accepts["*"]);for(f in l.headers)w.setRequestHeader(f,l.headers[f]);if(!l.beforeSend||l.beforeSend.call(c,w,l)!==!1&&y!==2){b="abort";for(f in{success:1,error:1,complete:1})w[f](l[f]);n=inspectPrefiltersOrTransports(transports,l,t,w);if(!n)S(-1,"No Transport");else{w.readyState=1,a&&h.trigger("ajaxSend",[w,l]),l.async&&l.timeout>0&&(o=setTimeout(function(){w.abort("timeout")},l.timeout));try{y=1,n.send(m,S)}catch(E){if(!(y<2))throw E;S(-1,E)}}return w}return w.abort()},getJSON:function(e,t,n){return jQuery.get(e,t,n,"json")},getScript:function(e,t){return jQuery.get(e,undefined,t,"script")}}),jQuery.each(["get","post"],function(e,t){jQuery[t]=function(e,n,r,i){return jQuery.isFunction(n)&&(i=i||r,r=n,n=undefined),jQuery.ajax({url:e,type:t,dataType:i,data:n,success:r})}}),jQuery._evalUrl=function(e){return jQuery.ajax({url:e,type:"GET",dataType:"script",async:!1,global:!1,"throws":!0})},jQuery.fn.extend({wrapAll:function(e){var t;return jQuery.isFunction(e)?this.each(function(t){jQuery(this).wrapAll(e.call(this,t))}):(this[0]&&(t=jQuery(e,this[0].ownerDocument).eq(0).clone(!0),this[0].parentNode&&t.insertBefore(this[0]),t.map(function(){var e=this;while(e.firstElementChild)e=e.firstElementChild;return e}).append(this)),this)},wrapInner:function(e){return jQuery.isFunction(e)?this.each(function(t){jQuery(this).wrapInner(e.call(this,t))}):this.each(function(){var t=jQuery(this),n=t.contents();n.length?n.wrapAll(e):t.append(e)})},wrap:function(e){var t=jQuery.isFunction(e);return this.each(function(n){jQuery(this).wrapAll(t?e.call(this,n):e)})},unwrap:function(){return this.parent().each(function(){jQuery.nodeName(this,"body")||jQuery(this).replaceWith(this.childNodes)}).end()}}),jQuery.expr.filters.hidden=function(e){return e.offsetWidth<=0&&e.offsetHeight<=0},jQuery.expr.filters.visible=function(e){return!jQuery.expr.filters.hidden(e)};var r20=/%20/g,rbracket=/\[\]$/,rCRLF=/\r?\n/g,rsubmitterTypes=/^(?:submit|button|image|reset|file)$/i,rsubmittable=/^(?:input|select|textarea|keygen)/i;jQuery.param=function(e,t){var n,r=[],i=function(e,t){t=jQuery.isFunction(t)?t():t==null?"":t,r[r.length]=encodeURIComponent(e)+"="+encodeURIComponent(t)};t===undefined&&(t=jQuery.ajaxSettings&&jQuery.ajaxSettings.traditional);if(jQuery.isArray(e)||e.jquery&&!jQuery.isPlainObject(e))jQuery.each(e,function(){i(this.name,this.value)});else for(n in e)buildParams(n,e[n],t,i);return r.join("&").replace(r20,"+")},jQuery.fn.extend({serialize:function(){return jQuery.param(this.serializeArray())},serializeArray:function(){return this.map(function(){var e=jQuery.prop(this,"elements");return e?jQuery.makeArray(e):this}).filter(function(){var e=this.type;return this.name&&!jQuery(this).is(":disabled")&&rsubmittable.test(this.nodeName)&&!rsubmitterTypes.test(e)&&(this.checked||!rcheckableType.test(e))}).map(function(e,t){var n=jQuery(this).val();return n==null?null:jQuery.isArray(n)?jQuery.map(n,function(e){return{name:t.name,value:e.replace(rCRLF,"\r\n")}}):{name:t.name,value:n.replace(rCRLF,"\r\n")}}).get()}}),jQuery.ajaxSettings.xhr=function(){try{return new XMLHttpRequest}catch(e){}};var xhrId=0,xhrCallbacks={},xhrSuccessStatus={0:200,1223:204},xhrSupported=jQuery.ajaxSettings.xhr();window.attachEvent&&window.attachEvent("onunload",function(){for(var e in xhrCallbacks)xhrCallbacks[e]()}),support.cors=!!xhrSupported&&"withCredentials"in xhrSupported,support.ajax=xhrSupported=!!xhrSupported,jQuery.ajaxTransport(function(e){var t;if(support.cors||xhrSupported&&!e.crossDomain)return{send:function(n,r){var i,s=e.xhr(),o=++xhrId;s.open(e.type,e.url,e.async,e.username,e.password);if(e.xhrFields)for(i in e.xhrFields)s[i]=e.xhrFields[i];e.mimeType&&s.overrideMimeType&&s.overrideMimeType(e.mimeType),!e.crossDomain&&!n["X-Requested-With"]&&(n["X-Requested-With"]="XMLHttpRequest");for(i in n)s.setRequestHeader(i,n[i]);t=function(e){return function(){t&&(delete xhrCallbacks[o],t=s.onload=s.onerror=null,e==="abort"?s.abort():e==="error"?r(s.status,s.statusText):r(xhrSuccessStatus[s.status]||s.status,s.statusText,typeof s.responseText=="string"?{text:s.responseText}:undefined,s.getAllResponseHeaders()))}},s.onload=t(),s.onerror=t("error"),t=xhrCallbacks[o]=t("abort");try{s.send(e.hasContent&&e.data||null)}catch(u){if(t)throw u}},abort:function(){t&&t()}}}),jQuery.ajaxSetup({accepts:{script:"text/javascript, application/javascript, application/ecmascript, application/x-ecmascript"},contents:{script:/(?:java|ecma)script/},converters:{"text script":function(e){return jQuery.globalEval(e),e}}}),jQuery.ajaxPrefilter("script",function(e){e.cache===undefined&&(e.cache=!1),e.crossDomain&&(e.type="GET")}),jQuery.ajaxTransport("script",function(e){if(e.crossDomain){var t,n;return{send:function(r,i){t=jQuery("<script>").prop({async:!0,charset:e.scriptCharset,src:e.url}).on("load error",n=function(e){t.remove(),n=null,e&&i(e.type==="error"?404:200,e.type)}),document.head.appendChild(t[0])},abort:function(){n&&n()}}}});var oldCallbacks=[],rjsonp=/(=)\?(?=&|$)|\?\?/;jQuery.ajaxSetup({jsonp:"callback",jsonpCallback:function(){var e=oldCallbacks.pop()||jQuery.expando+"_"+nonce++;return this[e]=!0,e}}),jQuery.ajaxPrefilter("json jsonp",function(e,t,n){var r,i,s,o=e.jsonp!==!1&&(rjsonp.test(e.url)?"url":typeof e.data=="string"&&!(e.contentType||"").indexOf("application/x-www-form-urlencoded")&&rjsonp.test(e.data)&&"data");if(o||e.dataTypes[0]==="jsonp")return r=e.jsonpCallback=jQuery.isFunction(e.jsonpCallback)?e.jsonpCallback():e.jsonpCallback,o?e[o]=e[o].replace(rjsonp,"$1"+r):e.jsonp!==!1&&(e.url+=(rquery.test(e.url)?"&":"?")+e.jsonp+"="+r),e.converters["script json"]=function(){return s||jQuery.error(r+" was not called"),s[0]},e.dataTypes[0]="json",i=window[r],window[r]=function(){s=arguments},n.always(function(){window[r]=i,e[r]&&(e.jsonpCallback=t.jsonpCallback,oldCallbacks.push(r)),s&&jQuery.isFunction(i)&&i(s[0]),s=i=undefined}),"script"}),jQuery.parseHTML=function(e,t,n){if(!e||typeof e!="string")return null;typeof t=="boolean"&&(n=t,t=!1),t=t||document;var r=rsingleTag.exec(e),i=!n&&[];return r?[t.createElement(r[1])]:(r=jQuery.buildFragment([e],t,i),i&&i.length&&jQuery(i).remove(),jQuery.merge([],r.childNodes))};var _load=jQuery.fn.load;jQuery.fn.load=function(e,t,n){if(typeof e!="string"&&_load)return _load.apply(this,arguments);var r,i,s,o=this,u=e.indexOf(" ");return u>=0&&(r=jQuery.trim(e.slice(u)),e=e.slice(0,u)),jQuery.isFunction(t)?(n=t,t=undefined):t&&typeof t=="object"&&(i="POST"),o.length>0&&jQuery.ajax({url:e,type:i,dataType:"html",data:t}).done(function(e){s=arguments,o.html(r?jQuery("<div>").append(jQuery.parseHTML(e)).find(r):e)}).complete(n&&function(e,t){o.each(n,s||[e.responseText,t,e])}),this},jQuery.each(["ajaxStart","ajaxStop","ajaxComplete","ajaxError","ajaxSuccess","ajaxSend"],function(e,t){jQuery.fn[t]=function(e){return this.on(t,e)}}),jQuery.expr.filters.animated=function(e){return jQuery.grep(jQuery.timers,function(t){return e===t.elem}).length};var docElem=window.document.documentElement;jQuery.offset={setOffset:function(e,t,n){var r,i,s,o,u,a,f,l=jQuery.css(e,"position"),c=jQuery(e),h={};l==="static"&&(e.style.position="relative"),u=c.offset(),s=jQuery.css(e,"top"),a=jQuery.css(e,"left"),f=(l==="absolute"||l==="fixed")&&(s+a).indexOf("auto")>-1,f?(r=c.position(),o=r.top,i=r.left):(o=parseFloat(s)||0,i=parseFloat(a)||0),jQuery.isFunction(t)&&(t=t.call(e,n,u)),t.top!=null&&(h.top=t.top-u.top+o),t.left!=null&&(h.left=t.left-u.left+i),"using"in t?t.using.call(e,h):c.css(h)}},jQuery.fn.extend({offset:function(e){if(arguments.length)return e===undefined?this:this.each(function(t){jQuery.offset.setOffset(this,e,t)});var t,n,r=this[0],i={top:0,left:0},s=r&&r.ownerDocument;if(!s)return;return t=s.documentElement,jQuery.contains(t,r)?(typeof r.getBoundingClientRect!==strundefined&&(i=r.getBoundingClientRect()),n=getWindow(s),{top:i.top+n.pageYOffset-t.clientTop,left:i.left+n.pageXOffset-t.clientLeft}):i},position:function(){if(!this[0])return;var e,t,n=this[0],r={top:0,left:0};return jQuery.css(n,"position")==="fixed"?t=n.getBoundingClientRect():(e=this.offsetParent(),t=this.offset(),jQuery.nodeName(e[0],"html")||(r=e.offset()),r.top+=jQuery.css(e[0],"borderTopWidth",!0),r.left+=jQuery.css(e[0],"borderLeftWidth",!0)),{top:t.top-r.top-jQuery.css(n,"marginTop",!0),left:t.left-r.left-jQuery.css(n,"marginLeft",!0)}},offsetParent:function(){return this.map(function(){var e=this.offsetParent||docElem;while(e&&!jQuery.nodeName(e,"html")&&jQuery.css(e,"position")==="static")e=e.offsetParent;return e||docElem})}}),jQuery.each({scrollLeft:"pageXOffset",scrollTop:"pageYOffset"},function(e,t){var n="pageYOffset"===t;jQuery.fn[e]=function(r){return access(this,function(e,r,i){var s=getWindow(e);if(i===undefined)return s?s[t]:e[r];s?s.scrollTo(n?window.pageXOffset:i,n?i:window.pageYOffset):e[r]=i},e,r,arguments.length,null)}}),jQuery.each(["top","left"],function(e,t){jQuery.cssHooks[t]=addGetHookIf(support.pixelPosition,function(e,n){if(n)return n=curCSS(e,t),rnumnonpx.test(n)?jQuery(e).position()[t]+"px":n})}),jQuery.each({Height:"height",Width:"width"},function(e,t){jQuery.each({padding:"inner"+e,content:t,"":"outer"+e},function(n,r){jQuery.fn[r]=function(r,i){var s=arguments.length&&(n||typeof r!="boolean"),o=n||(r===!0||i===!0?"margin":"border");return access(this,function(t,n,r){var i;return jQuery.isWindow(t)?t.document.documentElement["client"+e]:t.nodeType===9?(i=t.documentElement,Math.max(t.body["scroll"+e],i["scroll"+e],t.body["offset"+e],i["offset"+e],i["client"+e])):r===undefined?jQuery.css(t,n,o):jQuery.style(t,n,r,o)},t,s?r:undefined,s,null)}})}),jQuery.fn.size=function(){return this.length},jQuery.fn.andSelf=jQuery.fn.addBack,typeof define=="function"&&define.amd&&define("jquery",[],function(){return jQuery});var _jQuery=window.jQuery,_$=window.$;return jQuery.noConflict=function(e){return window.$===jQuery&&(window.$=_$),e&&window.jQuery===jQuery&&(window.jQuery=_jQuery),jQuery},typeof noGlobal===strundefined&&(window.jQuery=window.$=jQuery),jQuery}),function(){function x(e){function t(t,n,r,i,s,o){for(;s>=0&&s<o;s+=e){var u=i?i[s]:s;r=n(r,t[u],u,t)}return r}return function(n,r,i,s){r=v(r,s,4);var o=!S(n)&&d.keys(n),u=(o||n).length,a=e>0?0:u-1;return arguments.length<3&&(i=n[o?o[a]:a],a+=e),t(n,r,i,o,a,u)}}function C(e){return function(t,n,r){n=m(n,r);var i=E(t),s=e>0?0:i-1;for(;s>=0&&s<i;s+=e)if(n(t[s],s,t))return s;return-1}}function k(e,t,n){return function(r,i,s){var u=0,a=E(r);if(typeof s=="number")e>0?u=s>=0?s:Math.max(s+a,u):a=s>=0?Math.min(s+1,a):s+a+1;else if(n&&s&&a)return s=n(r,i),r[s]===i?s:-1;if(i!==i)return s=t(o.call(r,u,a),d.isNaN),s>=0?s+u:-1;for(s=e>0?u:a-1;s>=0&&s<a;s+=e)if(r[s]===i)return s;return-1}}function M(e,t){var n=O.length,i=e.constructor,s=d.isFunction(i)&&i.prototype||r,o="constructor";d.has(e,o)&&!d.contains(t,o)&&t.push(o);while(n--)o=O[n],o in e&&e[o]!==s[o]&&!d.contains(t,o)&&t.push(o)}var e=this,t=e._,n=Array.prototype,r=Object.prototype,i=Function.prototype,s=n.push,o=n.slice,u=r.toString,a=r.hasOwnProperty,f=Array.isArray,l=Object.keys,c=i.bind,h=Object.create,p=function(){},d=function(e){if(e instanceof d)return e;if(!(this instanceof d))return new d(e);this._wrapped=e};typeof exports!="undefined"?(typeof module!="undefined"&&module.exports&&(exports=module.exports=d),exports._=d):e._=d,d.VERSION="1.8.3";var v=function(e,t,n){if(t===void 0)return e;switch(n==null?3:n){case 1:return function(n){return e.call(t,n)};case 2:return function(n,r){return e.call(t,n,r)};case 3:return function(n,r,i){return e.call(t,n,r,i)};case 4:return function(n,r,i,s){return e.call(t,n,r,i,s)}}return function(){return e.apply(t,arguments)}},m=function(e,t,n){return e==null?d.identity:d.isFunction(e)?v(e,t,n):d.isObject(e)?d.matcher(e):d.property(e)};d.iteratee=function(e,t){return m(e,t,Infinity)};var g=function(e,t){return function(n){var r=arguments.length;if(r<2||n==null)return n;for(var i=1;i<r;i++){var s=arguments[i],o=e(s),u=o.length;for(var a=0;a<u;a++){var f=o[a];if(!t||n[f]===void 0)n[f]=s[f]}}return n}},y=function(e){if(!d.isObject(e))return{};if(h)return h(e);p.prototype=e;var t=new p;return p.prototype=null,t},b=function(e){return function(t){return t==null?void 0:t[e]}},w=Math.pow(2,53)-1,E=b("length"),S=function(e){var t=E(e);return typeof t=="number"&&t>=0&&t<=w};d.each=d.forEach=function(e,t,n){t=v(t,n);var r,i;if(S(e))for(r=0,i=e.length;r<i;r++)t(e[r],r,e);else{var s=d.keys(e);for(r=0,i=s.length;r<i;r++)t(e[s[r]],s[r],e)}return e},d.map=d.collect=function(e,t,n){t=m(t,n);var r=!S(e)&&d.keys(e),i=(r||e).length,s=Array(i);for(var o=0;o<i;o++){var u=r?r[o]:o;s[o]=t(e[u],u,e)}return s},d.reduce=d.foldl=d.inject=x(1),d.reduceRight=d.foldr=x(-1),d.find=d.detect=function(e,t,n){var r;S(e)?r=d.findIndex(e,t,n):r=d.findKey(e,t,n);if(r!==void 0&&r!==-1)return e[r]},d.filter=d.select=function(e,t,n){var r=[];return t=m(t,n),d.each(e,function(e,n,i){t(e,n,i)&&r.push(e)}),r},d.reject=function(e,t,n){return d.filter(e,d.negate(m(t)),n)},d.every=d.all=function(e,t,n){t=m(t,n);var r=!S(e)&&d.keys(e),i=(r||e).length;for(var s=0;s<i;s++){var o=r?r[s]:s;if(!t(e[o],o,e))return!1}return!0},d.some=d.any=function(e,t,n){t=m(t,n);var r=!S(e)&&d.keys(e),i=(r||e).length;for(var s=0;s<i;s++){var o=r?r[s]:s;if(t(e[o],o,e))return!0}return!1},d.contains=d.includes=d.include=function(e,t,n,r){S(e)||(e=d.values(e));if(typeof n!="number"||r)n=0;return d.indexOf(e,t,n)>=0},d.invoke=function(e,t){var n=o.call(arguments,2),r=d.isFunction(t);return d.map(e,function(e){var i=r?t:e[t];return i==null?i:i.apply(e,n)})},d.pluck=function(e,t){return d.map(e,d.property(t))},d.where=function(e,t){return d.filter(e,d.matcher(t))},d.findWhere=function(e,t){return d.find(e,d.matcher(t))},d.max=function(e,t,n){var r=-Infinity,i=-Infinity,s,o;if(t==null&&e!=null){e=S(e)?e:d.values(e);for(var u=0,a=e.length;u<a;u++)s=e[u],s>r&&(r=s)}else t=m(t,n),d.each(e,function(e,n,s){o=t(e,n,s);if(o>i||o===-Infinity&&r===-Infinity)r=e,i=o});return r},d.min=function(e,t,n){var r=Infinity,i=Infinity,s,o;if(t==null&&e!=null){e=S(e)?e:d.values(e);for(var u=0,a=e.length;u<a;u++)s=e[u],s<r&&(r=s)}else t=m(t,n),d.each(e,function(e,n,s){o=t(e,n,s);if(o<i||o===Infinity&&r===Infinity)r=e,i=o});return r},d.shuffle=function(e){var t=S(e)?e:d.values(e),n=t.length,r=Array(n);for(var i=0,s;i<n;i++)s=d.random(0,i),s!==i&&(r[i]=r[s]),r[s]=t[i];return r},d.sample=function(e,t,n){return t==null||n?(S(e)||(e=d.values(e)),e[d.random(e.length-1)]):d.shuffle(e).slice(0,Math.max(0,t))},d.sortBy=function(e,t,n){return t=m(t,n),d.pluck(d.map(e,function(e,n,r){return{value:e,index:n,criteria:t(e,n,r)}}).sort(function(e,t){var n=e.criteria,r=t.criteria;if(n!==r){if(n>r||n===void 0)return 1;if(n<r||r===void 0)return-1}return e.index-t.index}),"value")};var T=function(e){return function(t,n,r){var i={};return n=m(n,r),d.each(t,function(r,s){var o=n(r,s,t);e(i,r,o)}),i}};d.groupBy=T(function(e,t,n){d.has(e,n)?e[n].push(t):e[n]=[t]}),d.indexBy=T(function(e,t,n){e[n]=t}),d.countBy=T(function(e,t,n){d.has(e,n)?e[n]++:e[n]=1}),d.toArray=function(e){return e?d.isArray(e)?o.call(e):S(e)?d.map(e,d.identity):d.values(e):[]},d.size=function(e){return e==null?0:S(e)?e.length:d.keys(e).length},d.partition=function(e,t,n){t=m(t,n);var r=[],i=[];return d.each(e,function(e,n,s){(t(e,n,s)?r:i).push(e)}),[r,i]},d.first=d.head=d.take=function(e,t,n){return e==null?void 0:t==null||n?e[0]:d.initial(e,e.length-t)},d.initial=function(e,t,n){return o.call(e,0,Math.max(0,e.length-(t==null||n?1:t)))},d.last=function(e,t,n){return e==null?void 0:t==null||n?e[e.length-1]:d.rest(e,Math.max(0,e.length-t))},d.rest=d.tail=d.drop=function(e,t,n){return o.call(e,t==null||n?1:t)},d.compact=function(e){return d.filter(e,d.identity)};var N=function(e,t,n,r){var i=[],s=0;for(var o=r||0,u=E(e);o<u;o++){var a=e[o];if(S(a)&&(d.isArray(a)||d.isArguments(a))){t||(a=N(a,t,n));var f=0,l=a.length;i.length+=l;while(f<l)i[s++]=a[f++]}else n||(i[s++]=a)}return i};d.flatten=function(e,t){return N(e,t,!1)},d.without=function(e){return d.difference(e,o.call(arguments,1))},d.uniq=d.unique=function(e,t,n,r){d.isBoolean(t)||(r=n,n=t,t=!1),n!=null&&(n=m(n,r));var i=[],s=[];for(var o=0,u=E(e);o<u;o++){var a=e[o],f=n?n(a,o,e):a;t?((!o||s!==f)&&i.push(a),s=f):n?d.contains(s,f)||(s.push(f),i.push(a)):d.contains(i,a)||i.push(a)}return i},d.union=function(){return d.uniq(N(arguments,!0,!0))},d.intersection=function(e){var t=[],n=arguments.length;for(var r=0,i=E(e);r<i;r++){var s=e[r];if(d.contains(t,s))continue;for(var o=1;o<n;o++)if(!d.contains(arguments[o],s))break;o===n&&t.push(s)}return t},d.difference=function(e){var t=N(arguments,!0,!0,1);return d.filter(e,function(e){return!d.contains(t,e)})},d.zip=function(){return d.unzip(arguments)},d.unzip=function(e){var t=e&&d.max(e,E).length||0,n=Array(t);for(var r=0;r<t;r++)n[r]=d.pluck(e,r);return n},d.object=function(e,t){var n={};for(var r=0,i=E(e);r<i;r++)t?n[e[r]]=t[r]:n[e[r][0]]=e[r][1];return n},d.findIndex=C(1),d.findLastIndex=C(-1),d.sortedIndex=function(e,t,n,r){n=m(n,r,1);var i=n(t),s=0,o=E(e);while(s<o){var u=Math.floor((s+o)/2);n(e[u])<i?s=u+1:o=u}return s},d.indexOf=k(1,d.findIndex,d.sortedIndex),d.lastIndexOf=k(-1,d.findLastIndex),d.range=function(e,t,n){t==null&&(t=e||0,e=0),n=n||1;var r=Math.max(Math.ceil((t-e)/n),0),i=Array(r);for(var s=0;s<r;s++,e+=n)i[s]=e;return i};var L=function(e,t,n,r,i){if(r instanceof t){var s=y(e.prototype),o=e.apply(s,i);return d.isObject(o)?o:s}return e.apply(n,i)};d.bind=function(e,t){if(c&&e.bind===c)return c.apply(e,o.call(arguments,1));if(!d.isFunction(e))throw new TypeError("Bind must be called on a function");var n=o.call(arguments,2),r=function(){return L(e,r,t,this,n.concat(o.call(arguments)))};return r},d.partial=function(e){var t=o.call(arguments,1),n=function(){var r=0,i=t.length,s=Array(i);for(var o=0;o<i;o++)s[o]=t[o]===d?arguments[r++]:t[o];while(r<arguments.length)s.push(arguments[r++]);return L(e,n,this,this,s)};return n},d.bindAll=function(e){var t,n=arguments.length,r;if(n<=1)throw new Error("bindAll must be passed function names");for(t=1;t<n;t++)r=arguments[t],e[r]=d.bind(e[r],e);return e},d.memoize=function(e,t){var n=function(r){var i=n.cache,s=""+(t?t.apply(this,arguments):r);return d.has(i,s)||(i[s]=e.apply(this,arguments)),i[s]};return n.cache={},n},d.delay=function(e,t){var n=o.call(arguments,2);return setTimeout(function(){return e.apply(null,n)},t)},d.defer=d.partial(d.delay,d,1),d.throttle=function(e,t,n){var r,i,s,o=null,u=0;n||(n={});var a=function(){u=n.leading===!1?0:d.now(),o=null,s=e.apply(r,i),o||(r=i=null)};return function(){var f=d.now();!u&&n.leading===!1&&(u=f);var l=t-(f-u);return r=this,i=arguments,l<=0||l>t?(o&&(clearTimeout(o),o=null),u=f,s=e.apply(r,i),o||(r=i=null)):!o&&n.trailing!==!1&&(o=setTimeout(a,l)),s}},d.debounce=function(e,t,n){var r,i,s,o,u,a=function(){var f=d.now()-o;f<t&&f>=0?r=setTimeout(a,t-f):(r=null,n||(u=e.apply(s,i),r||(s=i=null)))};return function(){s=this,i=arguments,o=d.now();var f=n&&!r;return r||(r=setTimeout(a,t)),f&&(u=e.apply(s,i),s=i=null),u}},d.wrap=function(e,t){return d.partial(t,e)},d.negate=function(e){return function(){return!e.apply(this,arguments)}},d.compose=function(){var e=arguments,t=e.length-1;return function(){var n=t,r=e[t].apply(this,arguments);while(n--)r=e[n].call(this,r);return r}},d.after=function(e,t){return function(){if(--e<1)return t.apply(this,arguments)}},d.before=function(e,t){var n;return function(){return--e>0&&(n=t.apply(this,arguments)),e<=1&&(t=null),n}},d.once=d.partial(d.before,2);var A=!{toString:null}.propertyIsEnumerable("toString"),O=["valueOf","isPrototypeOf","toString","propertyIsEnumerable","hasOwnProperty","toLocaleString"];d.keys=function(e){if(!d.isObject(e))return[];if(l)return l(e);var t=[];for(var n in e)d.has(e,n)&&t.push(n);return A&&M(e,t),t},d.allKeys=function(e){if(!d.isObject(e))return[];var t=[];for(var n in e)t.push(n);return A&&M(e,t),t},d.values=function(e){var t=d.keys(e),n=t.length,r=Array(n);for(var i=0;i<n;i++)r[i]=e[t[i]];return r},d.mapObject=function(e,t,n){t=m(t,n);var r=d.keys(e),i=r.length,s={},o;for(var u=0;u<i;u++)o=r[u],s[o]=t(e[o],o,e);return s},d.pairs=function(e){var t=d.keys(e),n=t.length,r=Array(n);for(var i=0;i<n;i++)r[i]=[t[i],e[t[i]]];return r},d.invert=function(e){var t={},n=d.keys(e);for(var r=0,i=n.length;r<i;r++)t[e[n[r]]]=n[r];return t},d.functions=d.methods=function(e){var t=[];for(var n in e)d.isFunction(e[n])&&t.push(n);return t.sort()},d.extend=g(d.allKeys),d.extendOwn=d.assign=g(d.keys),d.findKey=function(e,t,n){t=m(t,n);var r=d.keys(e),i;for(var s=0,o=r.length;s<o;s++){i=r[s];if(t(e[i],i,e))return i}},d.pick=function(e,t,n){var r={},i=e,s,o;if(i==null)return r;d.isFunction(t)?(o=d.allKeys(i),s=v(t,n)):(o=N(arguments,!1,!1,1),s=function(e,t,n){return t in n},i=Object(i));for(var u=0,a=o.length;u<a;u++){var f=o[u],l=i[f];s(l,f,i)&&(r[f]=l)}return r},d.omit=function(e,t,n){if(d.isFunction(t))t=d.negate(t);else{var r=d.map(N(arguments,!1,!1,1),String);t=function(e,t){return!d.contains(r,t)}}return d.pick(e,t,n)},d.defaults=g(d.allKeys,!0),d.create=function(e,t){var n=y(e);return t&&d.extendOwn(n,t),n},d.clone=function(e){return d.isObject(e)?d.isArray(e)?e.slice():d.extend({},e):e},d.tap=function(e,t){return t(e),e},d.isMatch=function(e,t){var n=d.keys(t),r=n.length;if(e==null)return!r;var i=Object(e);for(var s=0;s<r;s++){var o=n[s];if(t[o]!==i[o]||!(o in i))return!1}return!0};var _=function(e,t,n,r){if(e===t)return e!==0||1/e===1/t;if(e==null||t==null)return e===t;e instanceof d&&(e=e._wrapped),t instanceof d&&(t=t._wrapped);var i=u.call(e);if(i!==u.call(t))return!1;switch(i){case"[object RegExp]":case"[object String]":return""+e==""+t;case"[object Number]":if(+e!==+e)return+t!==+t;return+e===0?1/+e===1/t:+e===+t;case"[object Date]":case"[object Boolean]":return+e===+t}var s=i==="[object Array]";if(!s){if(typeof e!="object"||typeof t!="object")return!1;var o=e.constructor,a=t.constructor;if(o!==a&&!(d.isFunction(o)&&o instanceof o&&d.isFunction(a)&&a instanceof a)&&"constructor"in e&&"constructor"in t)return!1}n=n||[],r=r||[];var f=n.length;while(f--)if(n[f]===e)return r[f]===t;n.push(e),r.push(t);if(s){f=e.length;if(f!==t.length)return!1;while(f--)if(!_(e[f],t[f],n,r))return!1}else{var l=d.keys(e),c;f=l.length;if(d.keys(t).length!==f)return!1;while(f--){c=l[f];if(!d.has(t,c)||!_(e[c],t[c],n,r))return!1}}return n.pop(),r.pop(),!0};d.isEqual=function(e,t){return _(e,t)},d.isEmpty=function(e){return e==null?!0:S(e)&&(d.isArray(e)||d.isString(e)||d.isArguments(e))?e.length===0:d.keys(e).length===0},d.isElement=function(e){return!!e&&e.nodeType===1},d.isArray=f||function(e){return u.call(e)==="[object Array]"},d.isObject=function(e){var t=typeof e;return t==="function"||t==="object"&&!!e},d.each(["Arguments","Function","String","Number","Date","RegExp","Error"],function(e){d["is"+e]=function(t){return u.call(t)==="[object "+e+"]"}}),d.isArguments(arguments)||(d.isArguments=function(e){return d.has(e,"callee")}),typeof /./!="function"&&typeof Int8Array!="object"&&(d.isFunction=function(e){return typeof e=="function"||!1}),d.isFinite=function(e){return isFinite(e)&&!isNaN(parseFloat(e))},d.isNaN=function(e){return d.isNumber(e)&&e!==+e},d.isBoolean=function(e){return e===!0||e===!1||u.call(e)==="[object Boolean]"},d.isNull=function(e){return e===null},d.isUndefined=function(e){return e===void 0},d.has=function(e,t){return e!=null&&a.call(e,t)},d.noConflict=function(){return e._=t,this},d.identity=function(e){return e},d.constant=function(e){return function(){return e}},d.noop=function(){},d.property=b,d.propertyOf=function(e){return e==null?function(){}:function(t){return e[t]}},d.matcher=d.matches=function(e){return e=d.extendOwn({},e),function(t){return d.isMatch(t,e)}},d.times=function(e,t,n){var r=Array(Math.max(0,e));t=v(t,n,1);for(var i=0;i<e;i++)r[i]=t(i);return r},d.random=function(e,t){return t==null&&(t=e,e=0),e+Math.floor(Math.random()*(t-e+1))},d.now=Date.now||function(){return(new Date).getTime()};var D={"&":"&amp;","<":"&lt;",">":"&gt;",'"':"&quot;","'":"&#x27;","`":"&#x60;"},P=d.invert(D),H=function(e){var t=function(t){return e[t]},n="(?:"+d.keys(e).join("|")+")",r=RegExp(n),i=RegExp(n,"g");return function(e){return e=e==null?"":""+e,r.test(e)?e.replace(i,t):e}};d.escape=H(D),d.unescape=H(P),d.result=function(e,t,n){var r=e==null?void 0:e[t];return r===void 0&&(r=n),d.isFunction(r)?r.call(e):r};var B=0;d.uniqueId=function(e){var t=++B+"";return e?e+t:t},d.templateSettings={evaluate:/<%([\s\S]+?)%>/g,interpolate:/<%=([\s\S]+?)%>/g,escape:/<%-([\s\S]+?)%>/g};var j=/(.)^/,F={"'":"'","\\":"\\","\r":"r","\n":"n","\u2028":"u2028","\u2029":"u2029"},I=/\\|'|\r|\n|\u2028|\u2029/g,q=function(e){return"\\"+F[e]};d.template=function(e,t,n){!t&&n&&(t=n),t=d.defaults({},t,d.templateSettings);var r=RegExp([(t.escape||j).source,(t.interpolate||j).source,(t.evaluate||j).source].join("|")+"|$","g"),i=0,s="__p+='";e.replace(r,function(t,n,r,o,u){return s+=e.slice(i,u).replace(I,q),i=u+t.length,n?s+="'+\n((__t=("+n+"))==null?'':_.escape(__t))+\n'":r?s+="'+\n((__t=("+r+"))==null?'':__t)+\n'":o&&(s+="';\n"+o+"\n__p+='"),t}),s+="';\n",t.variable||(s="with(obj||{}){\n"+s+"}\n"),s="var __t,__p='',__j=Array.prototype.join,print=function(){__p+=__j.call(arguments,'');};\n"+s+"return __p;\n";try{var o=new Function(t.variable||"obj","_",s)}catch(u){throw u.source=s,u}var a=function(e){return o.call(this,e,d)},f=t.variable||"obj";return a.source="function("+f+"){\n"+s+"}",a},d.chain=function(e){var t=d(e);return t._chain=!0,t};var R=function(e,t){return e._chain?d(t).chain():t};d.mixin=function(e){d.each(d.functions(e),function(t){var n=d[t]=e[t];d.prototype[t]=function(){var e=[this._wrapped];return s.apply(e,arguments),R(this,n.apply(d,e))}})},d.mixin(d),d.each(["pop","push","reverse","shift","sort","splice","unshift"],function(e){var t=n[e];d.prototype[e]=function(){var n=this._wrapped;return t.apply(n,arguments),(e==="shift"||e==="splice")&&n.length===0&&delete n[0],R(this,n)}}),d.each(["concat","join","slice"],function(e){var t=n[e];d.prototype[e]=function(){return R(this,t.apply(this._wrapped,arguments))}}),d.prototype.value=function(){return this._wrapped},d.prototype.valueOf=d.prototype.toJSON=d.prototype.value,d.prototype.toString=function(){return""+this._wrapped},typeof define=="function"&&define.amd&&define("underscore",[],function(){return d})}.call(this),function(e){var t=typeof self=="object"&&self.self==self&&self||typeof global=="object"&&global.global==global&&global;if(typeof define=="function"&&define.amd)define("backbone",["underscore","jquery","exports"],function(n,r,i){t.Backbone=e(t,i,n,r)});else if(typeof exports!="undefined"){var n=require("underscore"),r;try{r=require("jquery")}catch(i){}e(t,exports,n,r)}else t.Backbone=e(t,{},t._,t.jQuery||t.Zepto||t.ender||t.$)}(function(e,t,n,r){var i=e.Backbone,s=Array.prototype.slice;t.VERSION="1.2.3",t.$=r,t.noConflict=function(){return e.Backbone=i,this},t.emulateHTTP=!1,t.emulateJSON=!1;var o=function(e,t,r){switch(e){case 1:return function(){return n[t](this[r])};case 2:return function(e){return n[t](this[r],e)};case 3:return function(e,i){return n[t](this[r],a(e,this),i)};case 4:return function(e,i,s){return n[t](this[r],a(e,this),i,s)};default:return function(){var e=s.call(arguments);return e.unshift(this[r]),n[t].apply(n,e)}}},u=function(e,t,r){n.each(t,function(t,i){n[i]&&(e.prototype[i]=o(t,i,r))})},a=function(e,t){return n.isFunction(e)?e:n.isObject(e)&&!t._isModel(e)?f(e):n.isString(e)?function(t){return t.get(e)}:e},f=function(e){var t=n.matches(e);return function(e){return t(e.attributes)}},l=t.Events={},c=/\s+/,h=function(e,t,r,i,s){var o=0,u;if(r&&typeof r=="object"){i!==void 0&&"context"in s&&s.context===void 0&&(s.context=i);for(u=n.keys(r);o<u.length;o++)t=h(e,t,u[o],r[u[o]],s)}else if(r&&c.test(r))for(u=r.split(c);o<u.length;o++)t=e(t,u[o],i,s);else t=e(t,r,i,s);return t};l.on=function(e,t,n){return p(this,e,t,n)};var p=function(e,t,n,r,i){e._events=h(d,e._events||{},t,n,{context:r,ctx:e,listening:i});if(i){var s=e._listeners||(e._listeners={});s[i.id]=i}return e};l.listenTo=function(e,t,r){if(!e)return this;var i=e._listenId||(e._listenId=n.uniqueId("l")),s=this._listeningTo||(this._listeningTo={}),o=s[i];if(!o){var u=this._listenId||(this._listenId=n.uniqueId("l"));o=s[i]={obj:e,objId:i,id:u,listeningTo:s,count:0}}return p(e,t,r,this,o),this};var d=function(e,t,n,r){if(n){var i=e[t]||(e[t]=[]),s=r.context,o=r.ctx,u=r.listening;u&&u.count++,i.push({callback:n,context:s,ctx:s||o,listening:u})}return e};l.off=function(e,t,n){return this._events?(this._events=h(v,this._events,e,t,{context:n,listeners:this._listeners}),this):this},l.stopListening=function(e,t,r){var i=this._listeningTo;if(!i)return this;var s=e?[e._listenId]:n.keys(i);for(var o=0;o<s.length;o++){var u=i[s[o]];if(!u)break;u.obj.off(t,r,this)}return n.isEmpty(i)&&(this._listeningTo=void 0),this};var v=function(e,t,r,i){if(!e)return;var s=0,o,u=i.context,a=i.listeners;if(!t&&!r&&!u){var f=n.keys(a);for(;s<f.length;s++)o=a[f[s]],delete a[o.id],delete o.listeningTo[o.objId];return}var l=t?[t]:n.keys(e);for(;s<l.length;s++){t=l[s];var c=e[t];if(!c)break;var h=[];for(var p=0;p<c.length;p++){var d=c[p];r&&r!==d.callback&&r!==d.callback._callback||u&&u!==d.context?h.push(d):(o=d.listening,o&&--o.count===0&&(delete a[o.id],delete o.listeningTo[o.objId]))}h.length?e[t]=h:delete e[t]}if(n.size(e))return e};l.once=function(e,t,r){var i=h(m,{},e,t,n.bind(this.off,this));return this.on(i,void 0,r)},l.listenToOnce=function(e,t,r){var i=h(m,{},t,r,n.bind(this.stopListening,this,e));return this.listenTo(e,i)};var m=function(e,t,r,i){if(r){var s=e[t]=n.once(function(){i(t,s),r.apply(this,arguments)});s._callback=r}return e};l.trigger=function(e){if(!this._events)return this;var t=Math.max(0,arguments.length-1),n=Array(t);for(var r=0;r<t;r++)n[r]=arguments[r+1];return h(g,this._events,e,void 0,n),this};var g=function(e,t,n,r){if(e){var i=e[t],s=e.all;i&&s&&(s=s.slice()),i&&y(i,r),s&&y(s,[t].concat(r))}return e},y=function(e,t){var n,r=-1,i=e.length,s=t[0],o=t[1],u=t[2];switch(t.length){case 0:while(++r<i)(n=e[r]).callback.call(n.ctx);return;case 1:while(++r<i)(n=e[r]).callback.call(n.ctx,s);return;case 2:while(++r<i)(n=e[r]).callback.call(n.ctx,s,o);return;case 3:while(++r<i)(n=e[r]).callback.call(n.ctx,s,o,u);return;default:while(++r<i)(n=e[r]).callback.apply(n.ctx,t);return}};l.bind=l.on,l.unbind=l.off,n.extend(t,l);var b=t.Model=function(e,t){var r=e||{};t||(t={}),this.cid=n.uniqueId(this.cidPrefix),this.attributes={},t.collection&&(this.collection=t.collection),t.parse&&(r=this.parse(r,t)||{}),r=n.defaults({},r,n.result(this,"defaults")),this.set(r,t),this.changed={},this.initialize.apply(this,arguments)};n.extend(b.prototype,l,{changed:null,validationError:null,idAttribute:"id",cidPrefix:"c",initialize:function(){},toJSON:function(e){return n.clone(this.attributes)},sync:function(){return t.sync.apply(this,arguments)},get:function(e){return this.attributes[e]},escape:function(e){return n.escape(this.get(e))},has:function(e){return this.get(e)!=null},matches:function(e){return!!n.iteratee(e,this)(this.attributes)},set:function(e,t,r){if(e==null)return this;var i;typeof e=="object"?(i=e,r=t):(i={})[e]=t,r||(r={});if(!this._validate(i,r))return!1;var s=r.unset,o=r.silent,u=[],a=this._changing;this._changing=!0,a||(this._previousAttributes=n.clone(this.attributes),this.changed={});var f=this.attributes,l=this.changed,c=this._previousAttributes;for(var h in i)t=i[h],n.isEqual(f[h],t)||u.push(h),n.isEqual(c[h],t)?delete l[h]:l[h]=t,s?delete f[h]:f[h]=t;this.id=this.get(this.idAttribute);if(!o){u.length&&(this._pending=r);for(var p=0;p<u.length;p++)this.trigger("change:"+u[p],this,f[u[p]],r)}if(a)return this;if(!o)while(this._pending)r=this._pending,this._pending=!1,this.trigger("change",this,r);return this._pending=!1,this._changing=!1,this},unset:function(e,t){return this.set(e,void 0,n.extend({},t,{unset:!0}))},clear:function(e){var t={};for(var r in this.attributes)t[r]=void 0;return this.set(t,n.extend({},e,{unset:!0}))},hasChanged:function(e){return e==null?!n.isEmpty(this.changed):n.has(this.changed,e)},changedAttributes:function(e){if(!e)return this.hasChanged()?n.clone(this.changed):!1;var t=this._changing?this._previousAttributes:this.attributes,r={};for(var i in e){var s=e[i];if(n.isEqual(t[i],s))continue;r[i]=s}return n.size(r)?r:!1},previous:function(e){return e==null||!this._previousAttributes?null:this._previousAttributes[e]},previousAttributes:function(){return n.clone(this._previousAttributes)},fetch:function(e){e=n.extend({parse:!0},e);var t=this,r=e.success;return e.success=function(n){var i=e.parse?t.parse(n,e):n;if(!t.set(i,e))return!1;r&&r.call(e.context,t,n,e),t.trigger("sync",t,n,e)},R(this,e),this.sync("read",this,e)},save:function(e,t,r){var i;e==null||typeof e=="object"?(i=e,r=t):(i={})[e]=t,r=n.extend({validate:!0,parse:!0},r);var s=r.wait;if(i&&!s){if(!this.set(i,r))return!1}else if(!this._validate(i,r))return!1;var o=this,u=r.success,a=this.attributes;r.success=function(e){o.attributes=a;var t=r.parse?o.parse(e,r):e;s&&(t=n.extend({},i,t));if(t&&!o.set(t,r))return!1;u&&u.call(r.context,o,e,r),o.trigger("sync",o,e,r)},R(this,r),i&&s&&(this.attributes=n.extend({},a,i));var f=this.isNew()?"create":r.patch?"patch":"update";f==="patch"&&!r.attrs&&(r.attrs=i);var l=this.sync(f,this,r);return this.attributes=a,l},destroy:function(e){e=e?n.clone(e):{};var t=this,r=e.success,i=e.wait,s=function(){t.stopListening(),t.trigger("destroy",t,t.collection,e)};e.success=function(n){i&&s(),r&&r.call(e.context,t,n,e),t.isNew()||t.trigger("sync",t,n,e)};var o=!1;return this.isNew()?n.defer(e.success):(R(this,e),o=this.sync("delete",this,e)),i||s(),o},url:function(){var e=n.result(this,"urlRoot")||n.result(this.collection,"url")||q();if(this.isNew())return e;var t=this.get(this.idAttribute);return e.replace(/[^\/]$/,"$&/")+encodeURIComponent(t)},parse:function(e,t){return e},clone:function(){return new this.constructor(this.attributes)},isNew:function(){return!this.has(this.idAttribute)},isValid:function(e){return this._validate({},n.defaults({validate:!0},e))},_validate:function(e,t){if(!t.validate||!this.validate)return!0;e=n.extend({},this.attributes,e);var r=this.validationError=this.validate(e,t)||null;return r?(this.trigger("invalid",this,r,n.extend(t,{validationError:r})),!1):!0}});var w={keys:1,values:1,pairs:1,invert:1,pick:0,omit:0,chain:1,isEmpty:1};u(b,w,"attributes");var E=t.Collection=function(e,t){t||(t={}),t.model&&(this.model=t.model),t.comparator!==void 0&&(this.comparator=t.comparator),this._reset(),this.initialize.apply(this,arguments),e&&this.reset(e,n.extend({silent:!0},t))},S={add:!0,remove:!0,merge:!0},x={add:!0,remove:!1},T=function(e,t,n){n=Math.min(Math.max(n,0),e.length);var r=Array(e.length-n),i=t.length;for(var s=0;s<r.length;s++)r[s]=e[s+n];for(s=0;s<i;s++)e[s+n]=t[s];for(s=0;s<r.length;s++)e[s+i+n]=r[s]};n.extend(E.prototype,l,{model:b,initialize:function(){},toJSON:function(e){return this.map(function(t){return t.toJSON(e)})},sync:function(){return t.sync.apply(this,arguments)},add:function(e,t){return this.set(e,n.extend({merge:!1},t,x))},remove:function(e,t){t=n.extend({},t);var r=!n.isArray(e);e=r?[e]:n.clone(e);var i=this._removeModels(e,t);return!t.silent&&i&&this.trigger("update",this,t),r?i[0]:i},set:function(e,t){if(e==null)return;t=n.defaults({},t,S),t.parse&&!this._isModel(e)&&(e=this.parse(e,t));var r=!n.isArray(e);e=r?[e]:e.slice();var i=t.at;i!=null&&(i=+i),i<0&&(i+=this.length+1);var s=[],o=[],u=[],a={},f=t.add,l=t.merge,c=t.remove,h=!1,p=this.comparator&&i==null&&t.sort!==!1,d=n.isString(this.comparator)?this.comparator:null,v;for(var m=0;m<e.length;m++){v=e[m];var g=this.get(v);if(g){if(l&&v!==g){var y=this._isModel(v)?v.attributes:v;t.parse&&(y=g.parse(y,t)),g.set(y,t),p&&!h&&(h=g.hasChanged(d))}a[g.cid]||(a[g.cid]=!0,s.push(g)),e[m]=g}else f&&(v=e[m]=this._prepareModel(v,t),v&&(o.push(v),this._addReference(v,t),a[v.cid]=!0,s.push(v)))}if(c){for(m=0;m<this.length;m++)v=this.models[m],a[v.cid]||u.push(v);u.length&&this._removeModels(u,t)}var b=!1,w=!p&&f&&c;s.length&&w?(b=this.length!=s.length||n.some(this.models,function(e,t){return e!==s[t]}),this.models.length=0,T(this.models,s,0),this.length=this.models.length):o.length&&(p&&(h=!0),T(this.models,o,i==null?this.length:i),this.length=this.models.length),h&&this.sort({silent:!0});if(!t.silent){for(m=0;m<o.length;m++)i!=null&&(t.index=i+m),v=o[m],v.trigger("add",v,this,t);(h||b)&&this.trigger("sort",this,t),(o.length||u.length)&&this.trigger("update",this,t)}return r?e[0]:e},reset:function(e,t){t=t?n.clone(t):{};for(var r=0;r<this.models.length;r++)this._removeReference(this.models[r],t);return t.previousModels=this.models,this._reset(),e=this.add(e,n.extend({silent:!0},t)),t.silent||this.trigger("reset",this,t),e},push:function(e,t){return this.add(e,n.extend({at:this.length},t))},pop:function(e){var t=this.at(this.length-1);return this.remove(t,e)},unshift:function(e,t){return this.add(e,n.extend({at:0},t))},shift:function(e){var t=this.at(0);return this.remove(t,e)},slice:function(){return s.apply(this.models,arguments)},get:function(e){if(e==null)return void 0;var t=this.modelId(this._isModel(e)?e.attributes:e);return this._byId[e]||this._byId[t]||this._byId[e.cid]},at:function(e){return e<0&&(e+=this.length),this.models[e]},where:function(e,t){return this[t?"find":"filter"](e)},findWhere:function(e){return this.where(e,!0)},sort:function(e){var t=this.comparator;if(!t)throw new Error("Cannot sort a set without a comparator");e||(e={});var r=t.length;return n.isFunction(t)&&(t=n.bind(t,this)),r===1||n.isString(t)?this.models=this.sortBy(t):this.models.sort(t),e.silent||this.trigger("sort",this,e),this},pluck:function(e){return n.invoke(this.models,"get",e)},fetch:function(e){e=n.extend({parse:!0},e);var t=e.success,r=this;return e.success=function(n){var i=e.reset?"reset":"set";r[i](n,e),t&&t.call(e.context,r,n,e),r.trigger("sync",r,n,e)},R(this,e),this.sync("read",this,e)},create:function(e,t){t=t?n.clone(t):{};var r=t.wait;e=this._prepareModel(e,t);if(!e)return!1;r||this.add(e,t);var i=this,s=t.success;return t.success=function(e,t,n){r&&i.add(e,n),s&&s.call(n.context,e,t,n)},e.save(null,t),e},parse:function(e,t){return e},clone:function(){return new this.constructor(this.models,{model:this.model,comparator:this.comparator})},modelId:function(e){return e[this.model.prototype.idAttribute||"id"]},_reset:function(){this.length=0,this.models=[],this._byId={}},_prepareModel:function(e,t){if(this._isModel(e))return e.collection||(e.collection=this),e;t=t?n.clone(t):{},t.collection=this;var r=new this.model(e,t);return r.validationError?(this.trigger("invalid",this,r.validationError,t),!1):r},_removeModels:function(e,t){var n=[];for(var r=0;r<e.length;r++){var i=this.get(e[r]);if(!i)continue;var s=this.indexOf(i);this.models.splice(s,1),this.length--,t.silent||(t.index=s,i.trigger("remove",i,this,t)),n.push(i),this._removeReference(i,t)}return n.length?n:!1},_isModel:function(e){return e instanceof b},_addReference:function(e,t){this._byId[e.cid]=e;var n=this.modelId(e.attributes);n!=null&&(this._byId[n]=e),e.on("all",this._onModelEvent,this)},_removeReference:function(e,t){delete this._byId[e.cid];var n=this.modelId(e.attributes);n!=null&&delete this._byId[n],this===e.collection&&delete e.collection,e.off("all",this._onModelEvent,this)},_onModelEvent:function(e,t,n,r){if((e==="add"||e==="remove")&&n!==this)return;e==="destroy"&&this.remove(t,r);if(e==="change"){var i=this.modelId(t.previousAttributes()),s=this.modelId(t.attributes);i!==s&&(i!=null&&delete this._byId[i],s!=null&&(this._byId[s]=t))}this.trigger.apply(this,arguments)}});var N={forEach:3,each:3,map:3,collect:3,reduce:4,foldl:4,inject:4,reduceRight:4,foldr:4,find:3,detect:3,filter:3,select:3,reject:3,every:3,all:3,some:3,any:3,include:3,includes:3,contains:3,invoke:0,max:3,min:3,toArray:1,size:1,first:3,head:3,take:3,initial:3,rest:3,tail:3,drop:3,last:3,without:0,difference:0,indexOf:3,shuffle:1,lastIndexOf:3,isEmpty:1,chain:1,sample:3,partition:3,groupBy:3,countBy:3,sortBy:3,indexBy:3};u(E,N,"models");var C=t.View=function(e){this.cid=n.uniqueId("view"),n.extend(this,n.pick(e,L)),this._ensureElement(),this.initialize.apply(this,arguments)},k=/^(\S+)\s*(.*)$/,L=["model","collection","el","id","attributes","className","tagName","events"];n.extend(C.prototype,l,{tagName:"div",$:function(e){return this.$el.find(e)},initialize:function(){},render:function(){return this},remove:function(){return this._removeElement(),this.stopListening(),this},_removeElement:function(){this.$el.remove()},setElement:function(e){return this.undelegateEvents(),this._setElement(e),this.delegateEvents(),this},_setElement:function(e){this.$el=e instanceof t.$?e:t.$(e),this.el=this.$el[0]},delegateEvents:function(e){e||(e=n.result(this,"events"));if(!e)return this;this.undelegateEvents();for(var t in e){var r=e[t];n.isFunction(r)||(r=this[r]);if(!r)continue;var i=t.match(k);this.delegate(i[1],i[2],n.bind(r,this))}return this},delegate:function(e,t,n){return this.$el.on(e+".delegateEvents"+this.cid,t,n),this},undelegateEvents:function(){return this.$el&&this.$el.off(".delegateEvents"+this.cid),this},undelegate:function(e,t,n){return this.$el.off(e+".delegateEvents"+this.cid,t,n),this},_createElement:function(e){return document.createElement(e)},_ensureElement:function(){if(!this.el){var e=n.extend({},n.result(this,"attributes"));this.id&&(e.id=n.result(this,"id")),this.className&&(e["class"]=n.result(this,"className")),this.setElement(this._createElement(n.result(this,"tagName"))),this._setAttributes(e)}else this.setElement(n.result(this,"el"))},_setAttributes:function(e){this.$el.attr(e)}}),t.sync=function(e,r,i){var s=A[e];n.defaults(i||(i={}),{emulateHTTP:t.emulateHTTP,emulateJSON:t.emulateJSON});var o={type:s,dataType:"json"};i.url||(o.url=n.result(r,"url")||q()),i.data==null&&r&&(e==="create"||e==="update"||e==="patch")&&(o.contentType="application/json",o.data=JSON.stringify(i.attrs||r.toJSON(i))),i.emulateJSON&&(o.contentType="application/x-www-form-urlencoded",o.data=o.data?{model:o.data}:{});if(i.emulateHTTP&&(s==="PUT"||s==="DELETE"||s==="PATCH")){o.type="POST",i.emulateJSON&&(o.data._method=s);var u=i.beforeSend;i.beforeSend=function(e){e.setRequestHeader("X-HTTP-Method-Override",s);if(u)return u.apply(this,arguments)}}o.type!=="GET"&&!i.emulateJSON&&(o.processData=!1);var a=i.error;i.error=function(e,t,n){i.textStatus=t,i.errorThrown=n,a&&a.call(i.context,e,t,n)};var f=i.xhr=t.ajax(n.extend(o,i));return r.trigger("request",r,f,i),f};var A={create:"POST",update:"PUT",patch:"PATCH","delete":"DELETE",read:"GET"};t.ajax=function(){return t.$.ajax.apply(t.$,arguments)};var O=t.Router=function(e){e||(e={}),e.routes&&(this.routes=e.routes),this._bindRoutes(),this.initialize.apply(this,arguments)},M=/\((.*?)\)/g,_=/(\(\?)?:\w+/g,D=/\*\w+/g,P=/[\-{}\[\]+?.,\\\^$|#\s]/g;n.extend(O.prototype,l,{initialize:function(){},route:function(e,r,i){n.isRegExp(e)||(e=this._routeToRegExp(e)),n.isFunction(r)&&(i=r,r=""),i||(i=this[r]);var s=this;return t.history.route(e,function(n){var o=s._extractParameters(e,n);s.execute(i,o,r)!==!1&&(s.trigger.apply(s,["route:"+r].concat(o)),s.trigger("route",r,o),t.history.trigger("route",s,r,o))}),this},execute:function(e,t,n){e&&e.apply(this,t)},navigate:function(e,n){return t.history.navigate(e,n),this},_bindRoutes:function(){if(!this.routes)return;this.routes=n.result(this,"routes");var e,t=n.keys(this.routes);while((e=t.pop())!=null)this.route(e,this.routes[e])},_routeToRegExp:function(e){return e=e.replace(P,"\\$&").replace(M,"(?:$1)?").replace(_,function(e,t){return t?e:"([^/?]+)"}).replace(D,"([^?]*?)"),new RegExp("^"+e+"(?:\\?([\\s\\S]*))?$")},_extractParameters:function(e,t){var r=e.exec(t).slice(1);return n.map(r,function(e,t){return t===r.length-1?e||null:e?decodeURIComponent(e):null})}});var H=t.History=function(){this.handlers=[],this.checkUrl=n.bind(this.checkUrl,this),typeof window!="undefined"&&(this.location=window.location,this.history=window.history)},B=/^[#\/]|\s+$/g,j=/^\/+|\/+$/g,F=/#.*$/;H.started=!1,n.extend(H.prototype,l,{interval:50,atRoot:function(){var e=this.location.pathname.replace(/[^\/]$/,"$&/");return e===this.root&&!this.getSearch()},matchRoot:function(){var e=this.decodeFragment(this.location.pathname),t=e.slice(0,this.root.length-1)+"/";return t===this.root},decodeFragment:function(e){return decodeURI(e.replace(/%25/g,"%2525"))},getSearch:function(){var e=this.location.href.replace(/#.*/,"").match(/\?.+/);return e?e[0]:""},getHash:function(e){var t=(e||this).location.href.match(/#(.*)$/);return t?t[1]:""},getPath:function(){var e=this.decodeFragment(this.location.pathname+this.getSearch()).slice(this.root.length-1);return e.charAt(0)==="/"?e.slice(1):e},getFragment:function(e){return e==null&&(this._usePushState||!this._wantsHashChange?e=this.getPath():e=this.getHash()),e.replace(B,"")},start:function(e){if(H.started)throw new Error("Backbone.history has already been started");H.started=!0,this.options=n.extend({root:"/"},this.options,e),this.root=this.options.root,this._wantsHashChange=this.options.hashChange!==!1,this._hasHashChange="onhashchange"in window&&(document.documentMode===void 0||document.documentMode>7),this._useHashChange=this._wantsHashChange&&this._hasHashChange,this._wantsPushState=!!this.options.pushState,this._hasPushState=!!this.history&&!!this.history.pushState,this._usePushState=this._wantsPushState&&this._hasPushState,this.fragment=this.getFragment(),this.root=("/"+this.root+"/").replace(j,"/");if(this._wantsHashChange&&this._wantsPushState){if(!this._hasPushState&&!this.atRoot()){var t=this.root.slice(0,-1)||"/";return this.location.replace(t+"#"+this.getPath()),!0}this._hasPushState&&this.atRoot()&&this.navigate(this.getHash(),{replace:!0})}if(!this._hasHashChange&&this._wantsHashChange&&!this._usePushState){this.iframe=document.createElement("iframe"),this.iframe.src="javascript:0",this.iframe.style.display="none",this.iframe.tabIndex=-1;var r=document.body,i=r.insertBefore(this.iframe,r.firstChild).contentWindow;i.document.open(),i.document.close(),i.location.hash="#"+this.fragment}var s=window.addEventListener||function(e,t){return attachEvent("on"+e,t)};this._usePushState?s("popstate",this.checkUrl,!1):this._useHashChange&&!this.iframe?s("hashchange",this.checkUrl,!1):this._wantsHashChange&&(this._checkUrlInterval=setInterval(this.checkUrl,this.interval));if(!this.options.silent)return this.loadUrl()},stop:function(){var e=window.removeEventListener||function(e,t){return detachEvent("on"+e,t)};this._usePushState?e("popstate",this.checkUrl,!1):this._useHashChange&&!this.iframe&&e("hashchange",this.checkUrl,!1),this.iframe&&(document.body.removeChild(this.iframe),this.iframe=null),this._checkUrlInterval&&clearInterval(this._checkUrlInterval),H.started=!1},route:function(e,t){this.handlers.unshift({route:e,callback:t})},checkUrl:function(e){var t=this.getFragment();t===this.fragment&&this.iframe&&(t=this.getHash(this.iframe.contentWindow));if(t===this.fragment)return!1;this.iframe&&this.navigate(t),this.loadUrl()},loadUrl:function(e){return this.matchRoot()?(e=this.fragment=this.getFragment(e),n.some(this.handlers,function(t){if(t.route.test(e))return t.callback(e),!0})):!1},navigate:function(e,t){if(!H.started)return!1;if(!t||t===!0)t={trigger:!!t};e=this.getFragment(e||"");var n=this.root;if(e===""||e.charAt(0)==="?")n=n.slice(0,-1)||"/";var r=n+e;e=this.decodeFragment(e.replace(F,""));if(this.fragment===e)return;this.fragment=e;if(this._usePushState)this.history[t.replace?"replaceState":"pushState"]({},document.title,r);else{if(!this._wantsHashChange)return this.location.assign(r);this._updateHash(this.location,e,t.replace);if(this.iframe&&e!==this.getHash(this.iframe.contentWindow)){var i=this.iframe.contentWindow;t.replace||(i.document.open(),i.document.close()),this._updateHash(i.location,e,t.replace)}}if(t.trigger)return this.loadUrl(e)},_updateHash:function(e,t,n){if(n){var r=e.href.replace(/(javascript:|#).*$/,"");e.replace(r+"#"+t)}else e.hash="#"+t}}),t.history=new H;var I=function(e,t){var r=this,i;e&&n.has(e,"constructor")?i=e.constructor:i=function(){return r.apply(this,arguments)},n.extend(i,r,t);var s=function(){this.constructor=i};return s.prototype=r.prototype,i.prototype=new s,e&&n.extend(i.prototype,e),i.__super__=r.prototype,i};b.extend=E.extend=O.extend=C.extend=H.extend=I;var q=function(){throw new Error('A "url" property or function must be specified')},R=function(e,t){var n=t.error;t.error=function(r){n&&n.call(t.context,e,r,t),e.trigger("error",e,r,t)}};return t}),function(e,t){if(typeof define=="function"&&define.amd)define("marionette",["backbone","underscore"],function(n,r){return e.Marionette=e.Mn=t(e,n,r)});else if(typeof exports!="undefined"){var n=require("backbone"),r=require("underscore");module.exports=t(e,n,r)}else e.Marionette=e.Mn=t(e,e.Backbone,e._)}(this,function(e,t,n){"use strict";(function(e,t){var n=e.ChildViewContainer;return e.ChildViewContainer=function(e,t){var n=function(e){this._views={},this._indexByModel={},this._indexByCustom={},this._updateLength(),t.each(e,this.add,this)};t.extend(n.prototype,{add:function(e,t){var n=e.cid;return this._views[n]=e,e.model&&(this._indexByModel[e.model.cid]=n),t&&(this._indexByCustom[t]=n),this._updateLength(),this},findByModel:function(e){return this.findByModelCid(e.cid)},findByModelCid:function(e){var t=this._indexByModel[e];return this.findByCid(t)},findByCustom:function(e){var t=this._indexByCustom[e];return this.findByCid(t)},findByIndex:function(e){return t.values(this._views)[e]},findByCid:function(e){return this._views[e]},remove:function(e){var n=e.cid;return e.model&&delete this._indexByModel[e.model.cid],t.any(this._indexByCustom,function(e,t){if(e===n)return delete this._indexByCustom[t],!0},this),delete this._views[n],this._updateLength(),this},call:function(e){this.apply(e,t.tail(arguments))},apply:function(e,n){t.each(this._views,function(r){t.isFunction(r[e])&&r[e].apply(r,n||[])})},_updateLength:function(){this.length=t.size(this._views)}});var r=["forEach","each","map","find","detect","filter","select","reject","every","all","some","any","include","contains","invoke","toArray","first","initial","rest","last","without","isEmpty","pluck","reduce"];return t.each(r,function(e){n.prototype[e]=function(){var n=t.values(this._views),r=[n].concat(t.toArray(arguments));return t[e].apply(t,r)}}),n}(e,t),e.ChildViewContainer.VERSION="0.1.10",e.ChildViewContainer.noConflict=function(){return e.ChildViewContainer=n,this},e.ChildViewContainer})(t,n),function(e,t){var n=e.Wreqr,r=e.Wreqr={};return e.Wreqr.VERSION="1.3.5",e.Wreqr.noConflict=function(){return e.Wreqr=n,this},r.Handlers=function(e,t){var n=function(e){this.options=e,this._wreqrHandlers={},t.isFunction(this.initialize)&&this.initialize(e)};return n.extend=e.Model.extend,t.extend(n.prototype,e.Events,{setHandlers:function(e){t.each(e,function(e,n){var r=null;t.isObject(e)&&!t.isFunction(e)&&(r=e.context,e=e.callback),this.setHandler(n,e,r)},this)},setHandler:function(e,t,n){var r={callback:t,context:n};this._wreqrHandlers[e]=r,this.trigger("handler:add",e,t,n)},hasHandler:function(e){return!!this._wreqrHandlers[e]},getHandler:function(e){var t=this._wreqrHandlers[e];if(!t)return;return function(){return t.callback.apply(t.context,arguments)}},removeHandler:function(e){delete this._wreqrHandlers[e]},removeAllHandlers:function(){this._wreqrHandlers={}}}),n}(e,t),r.CommandStorage=function(){var n=function(e){this.options=e,this._commands={},t.isFunction(this.initialize)&&this.initialize(e)};return t.extend(n.prototype,e.Events,{getCommands:function(e){var t=this._commands[e];return t||(t={command:e,instances:[]},this._commands[e]=t),t},addCommand:function(e,t){var n=this.getCommands(e);n.instances.push(t)},clearCommands:function(e){var t=this.getCommands(e);t.instances=[]}}),n}(),r.Commands=function(e,t){return e.Handlers.extend({storageType:e.CommandStorage,constructor:function(t){this.options=t||{},this._initializeStorage(this.options),this.on("handler:add",this._executeCommands,this),e.Handlers.prototype.constructor.apply(this,arguments)},execute:function(e){e=arguments[0];var n=t.rest(arguments);this.hasHandler(e)?this.getHandler(e).apply(this,n):this.storage.addCommand(e,n)},_executeCommands:function(e,n,r){var i=this.storage.getCommands(e);t.each(i.instances,function(e){n.apply(r,e)}),this.storage.clearCommands(e)},_initializeStorage:function(e){var n,r=e.storageType||this.storageType;t.isFunction(r)?n=new r:n=r,this.storage=n}})}(r,t),r.RequestResponse=function(e,t){return e.Handlers.extend({request:function(e){if(this.hasHandler(e))return this.getHandler(e).apply(this,t.rest(arguments))}})}(r,t),r.EventAggregator=function(e,t){var n=function(){};return n.extend=e.Model.extend,t.extend(n.prototype,e.Events),n}(e,t),r.Channel=function(n){var r=function(t){this.vent=new e.Wreqr.EventAggregator,this.reqres=new e.Wreqr.RequestResponse,this.commands=new e.Wreqr.Commands,this.channelName=t};return t.extend(r.prototype,{reset:function(){return this.vent.off(),this.vent.stopListening(),this.reqres.removeAllHandlers(),this.commands.removeAllHandlers(),this},connectEvents:function(e,t){return this._connect("vent",e,t),this},connectCommands:function(e,t){return this._connect("commands",e,t),this},connectRequests:function(e,t){return this._connect("reqres",e,t),this},_connect:function(e,n,r){if(!n)return;r=r||this;var i=e==="vent"?"on":"setHandler";t.each(n,function(n,s){this[e][i](s,t.bind(n,r))},this)}}),r}(r),r.radio=function(e,t){var n=function(){this._channels={},this.vent={},this.commands={},this.reqres={},this._proxyMethods()};t.extend(n.prototype,{channel:function(e){if(!e)throw new Error("Channel must receive a name");return this._getChannel(e)},_getChannel:function(t){var n=this._channels[t];return n||(n=new e.Channel(t),this._channels[t]=n),n},_proxyMethods:function(){t.each(["vent","commands","reqres"],function(e){t.each(r[e],function(t){this[e][t]=i(this,e,t)},this)},this)}});var r={vent:["on","off","trigger","once","stopListening","listenTo","listenToOnce"],commands:["execute","setHandler","setHandlers","removeHandler","removeAllHandlers"],reqres:["request","setHandler","setHandlers","removeHandler","removeAllHandlers"]},i=function(e,n,r){return function(i){var s=e._getChannel(i)[n];return s[r].apply(s,t.rest(arguments))}};return new n}(r,t),e.Wreqr}(t,n);var r=e.Marionette,i=e.Mn,s=t.Marionette={};s.VERSION="2.4.3",s.noConflict=function(){return e.Marionette=r,e.Mn=i,this},t.Marionette=s,s.Deferred=t.$.Deferred,s.extend=t.Model.extend,s.isNodeAttached=function(e){return t.$.contains(document.documentElement,e)},s.mergeOptions=function(e,t){if(!e)return;n.extend(this,n.pick(e,t))},s.getOption=function(e,t){if(!e||!t)return;return e.options&&e.options[t]!==undefined?e.options[t]:e[t]},s.proxyGetOption=function(e){return s.getOption(this,e)},s._getValue=function(e,t,r){return n.isFunction(e)&&(e=r?e.apply(t,r):e.call(t)),e},s.normalizeMethods=function(e){return n.reduce(e,function(e,t,r){return n.isFunction(t)||(t=this[t]),t&&(e[r]=t),e},{},this)},s.normalizeUIString=function(e,t){return e.replace(/@ui\.[a-zA-Z_$0-9]*/g,function(e){return t[e.slice(4)]})},s.normalizeUIKeys=function(e,t){return n.reduce(e,function(e,n,r){var i=s.normalizeUIString(r,t);return e[i]=n,e},{})},s.normalizeUIValues=function(e,t,r){return n.each(e,function(i,o){n.isString(i)?e[o]=s.normalizeUIString(i,t):n.isObject(i)&&n.isArray(r)&&(n.extend(i,s.normalizeUIValues(n.pick(i,r),t)),n.each(r,function(e){var r=i[e];n.isString(r)&&(i[e]=s.normalizeUIString(r,t))}))}),e},s.actAsCollection=function(e,t){var r=["forEach","each","map","find","detect","filter","select","reject","every","all","some","any","include","contains","invoke","toArray","first","initial","rest","last","without","isEmpty","pluck"];n.each(r,function(r){e[r]=function(){var e=n.values(n.result(this,t)),i=[e].concat(n.toArray(arguments));return n[r].apply(n,i)}})};var o=s.deprecate=function(e,t){n.isObject(e)&&(e=e.prev+" is going to be removed in the future. "+"Please use "+e.next+" instead."+(e.url?" See: "+e.url:"")),(t===undefined||!t)&&!o._cache[e]&&(o._warn("Deprecation warning: "+e),o._cache[e]=!0)};o._warn=typeof console!="undefined"&&(console.warn||console.log)||function(){},o._cache={},s._triggerMethod=function(){function t(e,t,n){return n.toUpperCase()}var e=/(^|:)(\w)/gi;return function(r,i,s){var o=arguments.length<3;o&&(s=i,i=s[0]);var u="on"+i.replace(e,t),a=r[u],f;return n.isFunction(a)&&(f=a.apply(r,o?n.rest(s):s)),n.isFunction(r.trigger)&&(o+s.length>1?r.trigger.apply(r,o?s:[i].concat(n.drop(s,0))):r.trigger(i)),f}}(),s.triggerMethod=function(e){return s._triggerMethod(this,arguments)},s.triggerMethodOn=function(e){var t=n.isFunction(e.triggerMethod)?e.triggerMethod:s.triggerMethod;return t.apply(e,n.rest(arguments))},s.MonitorDOMRefresh=function(e){function t(){e._isShown=!0,r()}function n(){e._isRendered=!0,r()}function r(){e._isShown&&e._isRendered&&s.isNodeAttached(e.el)&&s.triggerMethodOn(e,"dom:refresh",e)}if(e._isDomRefreshMonitored)return;e._isDomRefreshMonitored=!0,e.on({show:t,render:n})},function(e){function t(t,r,i,s){var o=s.split(/\s+/);n.each(o,function(n){var s=t[n];if(!s)throw new e.Error('Method "'+n+'" was configured as an event handler, but does not exist.');t.listenTo(r,i,s)})}function r(e,t,n,r){e.listenTo(t,n,r)}function i(e,t,r,i){var s=i.split(/\s+/);n.each(s,function(n){var i=e[n];e.stopListening(t,r,i)})}function s(e,t,n,r){e.stopListening(t,n,r)}function o(t,r,i,s,o){if(!r||!i)return;if(!n.isObject(i))throw new e.Error({message:"Bindings must be an object or function.",url:"marionette.functions.html#marionettebindentityevents"});i=e._getValue(i,t),n.each(i,function(e,i){n.isFunction(e)?s(t,r,i,e):o(t,r,i,e)})}e.bindEntityEvents=function(e,n,i){o(e,n,i,r,t)},e.unbindEntityEvents=function(e,t,n){o(e,t,n,s,i)},e.proxyBindEntityEvents=function(t,n){return e.bindEntityEvents(this,t,n)},e.proxyUnbindEntityEvents=function(t,n){return e.unbindEntityEvents(this,t,n)}}(s);var u=["description","fileName","lineNumber","name","message","number"];return s.Error=s.extend.call(Error,{urlRoot:"http://marionettejs.com/docs/v"+s.VERSION+"/",constructor:function(e,t){n.isObject(e)?(t=e,e=t.message):t||(t={});var r=Error.call(this,e);n.extend(this,n.pick(r,u),n.pick(t,u)),this.captureStackTrace(),t.url&&(this.url=this.urlRoot+t.url)},captureStackTrace:function(){Error.captureStackTrace&&Error.captureStackTrace(this,s.Error)},toString:function(){return this.name+": "+this.message+(this.url?" See: "+this.url:"")}}),s.Error.extend=s.extend,s.Callbacks=function(){this._deferred=s.Deferred(),this._callbacks=[]},n.extend(s.Callbacks.prototype,{add:function(e,t){var r=n.result(this._deferred,"promise");this._callbacks.push({cb:e,ctx:t}),r.then(function(n){t&&(n.context=t),e.call(n.context,n.options)})},run:function(e,t){this._deferred.resolve({options:e,context:t})},reset:function(){var e=this._callbacks;this._deferred=s.Deferred(),this._callbacks=[],n.each(e,function(e){this.add(e.cb,e.ctx)},this)}}),s.Controller=function(e){this.options=e||{},n.isFunction(this.initialize)&&this.initialize(this.options)},s.Controller.extend=s.extend,n.extend(s.Controller.prototype,t.Events,{destroy:function(){return s._triggerMethod(this,"before:destroy",arguments),s._triggerMethod(this,"destroy",arguments),this.stopListening(),this.off(),this},triggerMethod:s.triggerMethod,mergeOptions:s.mergeOptions,getOption:s.proxyGetOption}),s.Object=function(e){this.options=n.extend({},n.result(this,"options"),e),this.initialize.apply(this,arguments)},s.Object.extend=s.extend,n.extend(s.Object.prototype,t.Events,{initialize:function(){},destroy:function(){return this.triggerMethod("before:destroy"),this.triggerMethod("destroy"),this.stopListening(),this},triggerMethod:s.triggerMethod,mergeOptions:s.mergeOptions,getOption:s.proxyGetOption,bindEntityEvents:s.proxyBindEntityEvents,unbindEntityEvents:s.proxyUnbindEntityEvents}),s.Region=s.Object.extend({constructor:function(e){this.options=e||{},this.el=this.getOption("el"),this.el=this.el instanceof t.$?this.el[0]:this.el;if(!this.el)throw new s.Error({name:"NoElError",message:'An "el" must be specified for a region.'});this.$el=this.getEl(this.el),s.Object.call(this,e)},show:function(e,t){if(!this._ensureElement())return;this._ensureViewIsIntact(e),s.MonitorDOMRefresh(e);var r=t||{},i=e!==this.currentView,o=!!r.preventDestroy,u=!!r.forceShow,a=!!this.currentView,f=i&&!o,l=i||u;a&&this.triggerMethod("before:swapOut",this.currentView,this,t),this.currentView&&delete this.currentView._parent,f?this.empty():a&&l&&this.currentView.off("destroy",this.empty,this);if(l){e.once("destroy",this.empty,this),this._renderView(e),e._parent=this,a&&this.triggerMethod("before:swap",e,this,t),this.triggerMethod("before:show",e,this,t),s.triggerMethodOn(e,"before:show",e,this,t),a&&this.triggerMethod("swapOut",this.currentView,this,t);var c=s.isNodeAttached(this.el),h=[],p=n.extend({triggerBeforeAttach:this.triggerBeforeAttach,triggerAttach:this.triggerAttach},r);return c&&p.triggerBeforeAttach&&(h=this._displayedViews(e),this._triggerAttach(h,"before:")),this.attachHtml(e),this.currentView=e,c&&p.triggerAttach&&(h=this._displayedViews(e),this._triggerAttach(h)),a&&this.triggerMethod("swap",e,this,t),this.triggerMethod("show",e,this,t),s.triggerMethodOn(e,"show",e,this,t),this}return this},triggerBeforeAttach:!0,triggerAttach:!0,_triggerAttach:function(e,t){var r=(t||"")+"attach";n.each(e,function(e){s.triggerMethodOn(e,r,e,this)},this)},_displayedViews:function(e){return n.union([e],n.result(e,"_getNestedViews")||[])},_renderView:function(e){e.supportsRenderLifecycle||s.triggerMethodOn(e,"before:render",e),e.render(),e.supportsRenderLifecycle||s.triggerMethodOn(e,"render",e)},_ensureElement:function(){n.isObject(this.el)||(this.$el=this.getEl(this.el),this.el=this.$el[0]);if(!this.$el||this.$el.length===0){if(this.getOption("allowMissingEl"))return!1;throw new s.Error('An "el" '+this.$el.selector+" must exist in DOM")}return!0},_ensureViewIsIntact:function(e){if(!e)throw new s.Error({name:"ViewNotValid",message:"The view passed is undefined and therefore invalid. You must pass a view instance to show."});if(e.isDestroyed)throw new s.Error({name:"ViewDestroyedError",message:'View (cid: "'+e.cid+'") has already been destroyed and cannot be used.'})},getEl:function(e){return t.$(e,s._getValue(this.options.parentEl,this))},attachHtml:function(e){this.$el.contents().detach(),this.el.appendChild(e.el)},empty:function(e){var t=this.currentView,n=e||{},r=!!n.preventDestroy;if(!t)return;return t.off("destroy",this.empty,this),this.triggerMethod("before:empty",t),r||this._destroyView(),this.triggerMethod("empty",t),delete this.currentView,r&&this.$el.contents().detach(),this},_destroyView:function(){var e=this.currentView;if(e.isDestroyed)return;e.supportsDestroyLifecycle||s.triggerMethodOn(e,"before:destroy",e),e.destroy?e.destroy():(e.remove(),e.isDestroyed=!0),e.supportsDestroyLifecycle||s.triggerMethodOn(e,"destroy",e)},attachView:function(e){return this.currentView&&delete this.currentView._parent,e._parent=this,this.currentView=e,this},hasView:function(){return!!this.currentView},reset:function(){return this.empty(),this.$el&&(this.el=this.$el.selector),delete this.$el,this}},{buildRegion:function(e,t){if(n.isString(e))return this._buildRegionFromSelector(e,t);if(e.selector||e.el||e.regionClass)return this._buildRegionFromObject(e,t);if(n.isFunction(e))return this._buildRegionFromRegionClass(e);throw new s.Error({message:"Improper region configuration type.",url:"marionette.region.html#region-configuration-types"})},_buildRegionFromSelector:function(e,t){return new t({el:e})},_buildRegionFromObject:function(e,t){var r=e.regionClass||t,i=n.omit(e,"selector","regionClass");return e.selector&&!i.el&&(i.el=e.selector),new r(i)},_buildRegionFromRegionClass:function(e){return new e}}),s.RegionManager=s.Controller.extend({constructor:function(e){this._regions={},this.length=0,s.Controller.call(this,e),this.addRegions(this.getOption("regions"))},addRegions:function(e,t){return e=s._getValue(e,this,arguments),n.reduce(e,function(e,r,i){return n.isString(r)&&(r={selector:r}),r.selector&&(r=n.defaults({},r,t)),e[i]=this.addRegion(i,r),e},{},this)},addRegion:function(e,t){var n;return t instanceof s.Region?n=t:n=s.Region.buildRegion(t,s.Region),this.triggerMethod("before:add:region",e,n),n._parent=this,this._store(e,n),this.triggerMethod("add:region",e,n),n},get:function(e){return this._regions[e]},getRegions:function(){return n.clone(this._regions)},removeRegion:function(e){var t=this._regions[e];return this._remove(e,t),t},removeRegions:function(){var e=this.getRegions();return n.each(this._regions,function(e,t){this._remove(t,e)},this),e},emptyRegions:function(){var e=this.getRegions();return n.invoke(e,"empty"),e},destroy:function(){return this.removeRegions(),s.Controller.prototype.destroy.apply(this,arguments)},_store:function(e,t){this._regions[e]||this.length++,this._regions[e]=t},_remove:function(e,t){this.triggerMethod("before:remove:region",e,t),t.empty(),t.stopListening(),delete t._parent,delete this._regions[e],this.length--,this.triggerMethod("remove:region",e,t)}}),s.actAsCollection(s.RegionManager.prototype,"_regions"),s.TemplateCache=function(e){this.templateId=e},n.extend(s.TemplateCache,{templateCaches:{},get:function(e,t){var n=this.templateCaches[e];return n||(n=new s.TemplateCache(e),this.templateCaches[e]=n),n.load(t)},clear:function(){var e,t=n.toArray(arguments),r=t.length;if(r>0)for(e=0;e<r;e++)delete this.templateCaches[t[e]];else this.templateCaches={}}}),n.extend(s.TemplateCache.prototype,{load:function(e){if(this.compiledTemplate)return this.compiledTemplate;var t=this.loadTemplate(this.templateId,e);return this.compiledTemplate=this.compileTemplate(t,e),this.compiledTemplate},loadTemplate:function(e,n){var r=t.$(e);if(!r.length)throw new s.Error({name:"NoTemplateError",message:'Could not find template: "'+e+'"'});return r.html()},compileTemplate:function(e,t){return n.template(e,t)}}),s.Renderer={render:function(e,t){if(!e)throw new s.Error({name:"TemplateNotFoundError",message:"Cannot render the template since its false, null or undefined."});var r=n.isFunction(e)?e:s.TemplateCache.get(e);return r(t)}},s.View=t.View.extend({isDestroyed:!1,supportsRenderLifecycle:!0,supportsDestroyLifecycle:!0,constructor:function(e){this.render=n.bind(this.render,this),e=s._getValue(e,this),this.options=n.extend({},n.result(this,"options"),e),this._behaviors=s.Behaviors(this),t.View.call(this,this.options),s.MonitorDOMRefresh(this)},getTemplate:function(){return this.getOption("template")},serializeModel:function(e){return e.toJSON.apply(e,n.rest(arguments))},mixinTemplateHelpers:function(e){e=e||{};var t=this.getOption("templateHelpers");return t=s._getValue(t,this),n.extend(e,t)},normalizeUIKeys:function(e){var t=n.result(this,"_uiBindings");return s.normalizeUIKeys(e,t||n.result(this,"ui"))},normalizeUIValues:function(e,t){var r=n.result(this,"ui"),i=n.result(this,"_uiBindings");return s.normalizeUIValues(e,i||r,t)},configureTriggers:function(){if(!this.triggers)return;var e=this.normalizeUIKeys(n.result(this,"triggers"));return n.reduce(e,function(e,t,n){return e[n]=this._buildViewTrigger(t),e},{},this)},delegateEvents:function(e){return this._delegateDOMEvents(e),this.bindEntityEvents(this.model,this.getOption("modelEvents")),this.bindEntityEvents(this.collection,this.getOption("collectionEvents")),n.each(this._behaviors,function(e){e.bindEntityEvents(this.model,e.getOption("modelEvents")),e.bindEntityEvents(this.collection,e.getOption("collectionEvents"))},this),this},_delegateDOMEvents:function(e){var r=s._getValue(e||this.events,this);r=this.normalizeUIKeys(r),n.isUndefined(e)&&(this.events=r);var i={},o=n.result(this,"behaviorEvents")||{},u=this.configureTriggers(),a=n.result(this,"behaviorTriggers")||{};n.extend(i,o,r,u,a),t.View.prototype.delegateEvents.call(this,i)},undelegateEvents:function(){return t.View.prototype.undelegateEvents.apply(this,arguments),this.unbindEntityEvents(this.model,this.getOption("modelEvents")),this.unbindEntityEvents(this.collection,this.getOption("collectionEvents")),n.each(this._behaviors,function(e){e.unbindEntityEvents(this.model,e.getOption("modelEvents")),e.unbindEntityEvents(this.collection,e.getOption("collectionEvents"))},this),this},_ensureViewIsIntact:function(){if(this.isDestroyed)throw new s.Error({name:"ViewDestroyedError",message:'View (cid: "'+this.cid+'") has already been destroyed and cannot be used.'})},destroy:function(){if(this.isDestroyed)return this;var e=n.toArray(arguments);return this.triggerMethod.apply(this,["before:destroy"].concat(e)),this.isDestroyed=!0,this.triggerMethod.apply(this,["destroy"].concat(e)),this.unbindUIElements(),this.isRendered=!1,this.remove(),n.invoke(this._behaviors,"destroy",e),this},bindUIElements:function(){this._bindUIElements(),n.invoke(this._behaviors,this._bindUIElements)},_bindUIElements:function(){if(!this.ui)return;this._uiBindings||(this._uiBindings=this.ui);var e=n.result(this,"_uiBindings");this.ui={},n.each(e,function(e,t){this.ui[t]=this.$(e)},this)},unbindUIElements:function(){this._unbindUIElements(),n.invoke(this._behaviors,this._unbindUIElements)},_unbindUIElements:function(){if(!this.ui||!this._uiBindings)return;n.each(this.ui,function(e,t){delete this.ui[t]},this),this.ui=this._uiBindings,delete this._uiBindings},_buildViewTrigger:function(e){var t=n.defaults({},e,{preventDefault:!0,stopPropagation:!0}),r=n.isObject(e)?t.event:e;return function(e){e&&(e.preventDefault&&t.preventDefault&&e.preventDefault(),e.stopPropagation&&t.stopPropagation&&e.stopPropagation());var n={view:this,model:this.model,collection:this.collection};this.triggerMethod(r,n)}},setElement:function(){var e=t.View.prototype.setElement.apply(this,arguments);return n.invoke(this._behaviors,"proxyViewProperties",this),e},triggerMethod:function(){var e=s._triggerMethod(this,arguments);return this._triggerEventOnBehaviors(arguments),this._triggerEventOnParentLayout(arguments[0],n.rest(arguments)),e},_triggerEventOnBehaviors:function(e){var t=s._triggerMethod,n=this._behaviors;for(var r=0,i=n&&n.length;r<i;r++)t(n[r],e)},_triggerEventOnParentLayout:function(e,t){var r=this._parentLayoutView();if(!r)return;var i=s.getOption(r,"childViewEventPrefix"),o=i+":"+e,u=[this].concat(t);s._triggerMethod(r,o,u);var a=s.getOption(r,"childEvents"),f=r.normalizeMethods(a);f&&n.isFunction(f[e])&&f[e].apply(r,u)},_getImmediateChildren:function(){return[]},_getNestedViews:function(){var e=this._getImmediateChildren();return e.length?n.reduce(e,function(e,t){return t._getNestedViews?e.concat(t._getNestedViews()):e},e):e},_getAncestors:function(){var e=[],t=this._parent;while(t)e.push(t),t=t._parent;return e},_parentLayoutView:function(){var e=this._getAncestors();return n.find(e,function(e){return e instanceof s.LayoutView})},normalizeMethods:s.normalizeMethods,mergeOptions:s.mergeOptions,getOption:s.proxyGetOption,bindEntityEvents:s.proxyBindEntityEvents,unbindEntityEvents:s.proxyUnbindEntityEvents}),s.ItemView=s.View.extend({constructor:function(){s.View.apply(this,arguments)},serializeData:function(){if(!this.model&&!this.collection)return{};var e=[this.model||this.collection];return arguments.length&&e.push.apply(e,arguments),this.model?this.serializeModel.apply(this,e):{items:this.serializeCollection.apply(this,e)}},serializeCollection:function(e){return e.toJSON.apply(e,n.rest(arguments))},render:function(){return this._ensureViewIsIntact(),this.triggerMethod("before:render",this),this._renderTemplate(),this.isRendered=!0,this.bindUIElements(),this.triggerMethod("render",this),this},_renderTemplate:function(){var e=this.getTemplate();if(e===!1)return;if(!e)throw new s.Error({name:"UndefinedTemplateError",message:"Cannot render the template since it is null or undefined."});var t=this.mixinTemplateHelpers(this.serializeData()),n=s.Renderer.render(e,t,this);return this.attachElContent(n),this},attachElContent:function(e){return this.$el.html(e),this}}),s.CollectionView=s.View.extend({childViewEventPrefix:"childview",sort:!0,constructor:function(e){this.once("render",this._initialEvents),this._initChildViewStorage(),s.View.apply(this,arguments),this.on({"before:show":this._onBeforeShowCalled,show:this._onShowCalled,"before:attach":this._onBeforeAttachCalled,attach:this._onAttachCalled}),this.initRenderBuffer()},initRenderBuffer:function(){this._bufferedChildren=[]},startBuffering:function(){this.initRenderBuffer(),this.isBuffering=!0},endBuffering:function(){var e=this._isShown&&s.isNodeAttached(this.el),t;this.isBuffering=!1,this._isShown&&this._triggerMethodMany(this._bufferedChildren,this,"before:show"),e&&this._triggerBeforeAttach&&(t=this._getNestedViews(),this._triggerMethodMany(t,this,"before:attach")),this.attachBuffer(this,this._createBuffer()),e&&this._triggerAttach&&(t=this._getNestedViews(),this._triggerMethodMany(t,this,"attach")),this._isShown&&this._triggerMethodMany(this._bufferedChildren,this,"show"),this.initRenderBuffer()},_triggerMethodMany:function(e,t,r){var i=n.drop(arguments,3);n.each(e,function(e){s.triggerMethodOn.apply(e,[e,r,e,t].concat(i))})},_initialEvents:function(){this.collection&&(this.listenTo(this.collection,"add",this._onCollectionAdd),this.listenTo(this.collection,"remove",this._onCollectionRemove),this.listenTo(this.collection,"reset",this.render),this.getOption("sort")&&this.listenTo(this.collection,"sort",this._sortViews))},_onCollectionAdd:function(e,t,r){var i=r.at!==undefined&&(r.index||t.indexOf(e));if(this.getOption("filter")||i===!1)i=n.indexOf(this._filteredSortedModels(i),e);if(this._shouldAddChild(e,i)){this.destroyEmptyView();var s=this.getChildView(e);this.addChild(e,s,i)}},_onCollectionRemove:function(e){var t=this.children.findByModel(e);this.removeChildView(t),this.checkEmpty()},_onBeforeShowCalled:function(){this._triggerBeforeAttach=this._triggerAttach=!1,this.children.each(function(e){s.triggerMethodOn(e,"before:show",e)})},_onShowCalled:function(){this.children.each(function(e){s.triggerMethodOn(e,"show",e)})},_onBeforeAttachCalled:function(){this._triggerBeforeAttach=!0},_onAttachCalled:function(){this._triggerAttach=!0},render:function(){return this._ensureViewIsIntact(),this.triggerMethod("before:render",this),this._renderChildren(),this.isRendered=!0,this.triggerMethod("render",this),this},reorder:function(){var e=this.children,t=this._filteredSortedModels(),r=n.find(t,function(t){return!e.findByModel(t)});if(r)this.render();else{var i=n.map(t,function(t,n){var r=e.findByModel(t);return r._index=n,r.el});this.triggerMethod("before:reorder"),this._appendReorderedChildren(i),this.triggerMethod("reorder")}},resortView:function(){s.getOption(this,"reorderOnSort")?this.reorder():this.render()},_sortViews:function(){var e=this._filteredSortedModels(),t=n.find(e,function(e,t){var n=this.children.findByModel(e);return!n||n._index!==t},this);t&&this.resortView()},_emptyViewIndex:-1,_appendReorderedChildren:function(e){this.$el.append(e)},_renderChildren:function(){this.destroyEmptyView(),this.destroyChildren({checkEmpty:!1}),this.isEmpty(this.collection)?this.showEmptyView():(this.triggerMethod("before:render:collection",this),this.startBuffering(),this.showCollection(),this.endBuffering(),this.triggerMethod("render:collection",this),this.children.isEmpty()&&this.getOption("filter")&&this.showEmptyView())},showCollection:function(){var e,t=this._filteredSortedModels();n.each(t,function(t,n){e=this.getChildView(t),this.addChild(t,e,n)},this)},_filteredSortedModels:function(e){var t=this.getViewComparator(),r=this.collection.models;e=Math.min(Math.max(e,0),r.length-1);if(t){var i;e&&(i=r[e],r=r.slice(0,e).concat(r.slice(e+1))),r=this._sortModelsBy(r,t),i&&r.splice(e,0,i)}return this.getOption("filter")&&(r=n.filter(r,function(e,t){return this._shouldAddChild(e,t)},this)),r},_sortModelsBy:function(e,t){return typeof t=="string"?n.sortBy(e,function(e){return e.get(t)},this):t.length===1?n.sortBy(e,t,this):e.sort(n.bind(t,this))},showEmptyView:function(){var e=this.getEmptyView();if(e&&!this._showingEmptyView){this.triggerMethod("before:render:empty"),this._showingEmptyView=!0;var n=new t.Model;this.addEmptyView(n,e),this.triggerMethod("render:empty")}},destroyEmptyView:function(){this._showingEmptyView&&(this.triggerMethod("before:remove:empty"),this.destroyChildren(),delete this._showingEmptyView,this.triggerMethod("remove:empty"))},getEmptyView:function(){return this.getOption("emptyView")},addEmptyView:function(e,t){var r=this._isShown&&!this.isBuffering&&s.isNodeAttached(this.el),i,o=this.getOption("emptyViewOptions")||this.getOption("childViewOptions");n.isFunction(o)&&(o=o.call(this,e,this._emptyViewIndex));var u=this.buildChildView(e,t,o);u._parent=this,this.proxyChildEvents(u),u.once("render",function(){this._isShown&&s.triggerMethodOn(u,"before:show",u),r&&this._triggerBeforeAttach&&(i=this._getViewAndNested(u),this._triggerMethodMany(i,this,"before:attach"))},this),this.children.add(u),this.renderChildView(u,this._emptyViewIndex),r&&this._triggerAttach&&(i=this._getViewAndNested(u),this._triggerMethodMany(i,this,"attach")),this._isShown&&s.triggerMethodOn(u,"show",u)},getChildView:function(e){var t=this.getOption("childView");if(!t)throw new s.Error({name:"NoChildViewError",message:'A "childView" must be specified'});return t},addChild:function(e,t,n){var r=this.getOption("childViewOptions");r=s._getValue(r,this,[e,n]);var i=this.buildChildView(e,t,r);return this._updateIndices(i,!0,n),this.triggerMethod("before:add:child",i),this._addChildView(i,n),this.triggerMethod("add:child",i),i._parent=this,i},_updateIndices:function(e,t,n){if(!this.getOption("sort"))return;t&&(e._index=n),this.children.each(function(n){n._index>=e._index&&(n._index+=t?1:-1)})},_addChildView:function(e,t){var n=this._isShown&&!this.isBuffering&&s.isNodeAttached(this.el),r;this.proxyChildEvents(e),e.once("render",function(){this._isShown&&!this.isBuffering&&s.triggerMethodOn(e,"before:show",e),n&&this._triggerBeforeAttach&&(r=this._getViewAndNested(e),this._triggerMethodMany(r,this,"before:attach"))},this),this.children.add(e),this.renderChildView(e,t),n&&this._triggerAttach&&(r=this._getViewAndNested(e),this._triggerMethodMany(r,this,"attach")),this._isShown&&!this.isBuffering&&s.triggerMethodOn(e,"show",e)},renderChildView:function(e,t){return e.supportsRenderLifecycle||s.triggerMethodOn(e,"before:render",e),e.render(),e.supportsRenderLifecycle||s.triggerMethodOn(e,"render",e),this.attachHtml(this,e,t),e},buildChildView:function(e,t,r){var i=n.extend({model:e},r),o=new t(i);return s.MonitorDOMRefresh(o),o},removeChildView:function(e){return e?(this.triggerMethod("before:remove:child",e),e.supportsDestroyLifecycle||s.triggerMethodOn(e,"before:destroy",e),e.destroy?e.destroy():e.remove(),e.supportsDestroyLifecycle||s.triggerMethodOn(e,"destroy",e),delete e._parent,this.stopListening(e),this.children.remove(e),this.triggerMethod("remove:child",e),this._updateIndices(e,!1),e):e},isEmpty:function(){return!this.collection||this.collection.length===0},checkEmpty:function(){this.isEmpty(this.collection)&&this.showEmptyView()},attachBuffer:function(e,t){e.$el.append(t)},_createBuffer:function(){var e=document.createDocumentFragment();return n.each(this._bufferedChildren,function(t){e.appendChild(t.el)}),e},attachHtml:function(e,t,n){e.isBuffering?e._bufferedChildren.splice(n,0,t):e._insertBefore(t,n)||e._insertAfter(t)},_insertBefore:function(e,t){var n,r=this.getOption("sort")&&t<this.children.length-1;return r&&(n=this.children.find(function(e){return e._index===t+1})),n?(n.$el.before(e.el),!0):!1},_insertAfter:function(e){this.$el.append(e.el)},_initChildViewStorage:function(){this.children=new t.ChildViewContainer},destroy:function(){return this.isDestroyed?this:(this.triggerMethod("before:destroy:collection"),this.destroyChildren({checkEmpty:!1}),this.triggerMethod("destroy:collection"),s.View.prototype.destroy.apply(this,arguments))},destroyChildren:function(e){var t=e||{},r=!0,i=this.children.map(n.identity);return n.isUndefined(t.checkEmpty)||(r=t.checkEmpty),this.children.each(this.removeChildView,this),r&&this.checkEmpty(),i},_shouldAddChild:function(e,t){var r=this.getOption("filter");return!n.isFunction(r)||r.call(this,e,t,this.collection)},proxyChildEvents:function(e){var t=this.getOption("childViewEventPrefix");this.listenTo(e,"all",function(){var r=n.toArray(arguments),i=r[0],s=this.normalizeMethods(n.result(this,"childEvents"));r[0]=t+":"+i,r.splice(1,0,e),typeof s!="undefined"&&n.isFunction(s[i])&&s[i].apply(this,r.slice(1)),this.triggerMethod.apply(this,r)})},_getImmediateChildren:function(){return n.values(this.children._views)},_getViewAndNested:function(e){return[e].concat(n.result(e,"_getNestedViews")||[])},getViewComparator:function(){return this.getOption("viewComparator")}}),s.CompositeView=s.CollectionView.extend({constructor:function(){s.CollectionView.apply(this,arguments)},_initialEvents:function(){this.collection&&(this.listenTo(this.collection,"add",this._onCollectionAdd),this.listenTo(this.collection,"remove",this._onCollectionRemove),this.listenTo(this.collection,"reset",this._renderChildren),this.getOption("sort")&&this.listenTo(this.collection,"sort",this._sortViews))},getChildView:function(e){var t=this.getOption("childView")||this.constructor;return t},serializeData:function(){var e={};return this.model&&(e=n.partial(this.serializeModel,this.model).apply(this,arguments)),e},render:function(){return this._ensureViewIsIntact(),this._isRendering=!0,this.resetChildViewContainer(),this.triggerMethod("before:render",this),this._renderTemplate(),this._renderChildren(),this._isRendering=!1,this.isRendered=!0,this.triggerMethod("render",this),this},_renderChildren:function(){(this.isRendered||this._isRendering)&&s.CollectionView.prototype._renderChildren.call(this)},_renderTemplate:function(){var e={};e=this.serializeData(),e=this.mixinTemplateHelpers(e),this.triggerMethod("before:render:template");var t=this.getTemplate(),n=s.Renderer.render(t,e,this);this.attachElContent(n),this.bindUIElements(),this.triggerMethod("render:template")},attachElContent:function(e){return this.$el.html(e),this},attachBuffer:function(e,t){var n=this.getChildViewContainer(e);n.append(t)},_insertAfter:function(e){var t=this.getChildViewContainer(this,e);t.append(e.el)},_appendReorderedChildren:function(e){var t=this.getChildViewContainer(this);t.append(e)},getChildViewContainer:function(e,t){if(!e.$childViewContainer){var n,r=s.getOption(e,"childViewContainer");if(r){var i=s._getValue(r,e);i.charAt(0)==="@"&&e.ui?n=e.ui[i.substr(4)]:n=e.$(i);if(n.length<=0)throw new s.Error({name:"ChildViewContainerMissingError",message:'The specified "childViewContainer" was not found: '+e.childViewContainer})}else n=e.$el;return e.$childViewContainer=n,n}return e.$childViewContainer},resetChildViewContainer:function(){this.$childViewContainer&&(this.$childViewContainer=undefined)}}),s.LayoutView=s.ItemView.extend({regionClass:s.Region,options:{destroyImmediate:!1},childViewEventPrefix:"childview",constructor:function(e){e=e||{},this._firstRender=!0,this._initializeRegions(e),s.ItemView.call(this,e)},render:function(){return this._ensureViewIsIntact(),this._firstRender?this._firstRender=!1:this._reInitializeRegions(),s.ItemView.prototype.render.apply(this,arguments)},destroy:function(){return this.isDestroyed?this:(this.getOption("destroyImmediate")===!0&&this.$el.remove(),this.regionManager.destroy(),s.ItemView.prototype.destroy.apply(this,arguments))},showChildView:function(e,t){return this.getRegion(e).show(t)},getChildView:function(e){return this.getRegion(e).currentView},addRegion:function(e,t){var n={};return n[e]=t,this._buildRegions(n)[e]},addRegions:function(e){return this.regions=n.extend({},this.regions,e),this._buildRegions(e)},removeRegion:function(e){return delete this.regions[e],this.regionManager.removeRegion(e)},getRegion:function(e){return this.regionManager.get(e)},getRegions:function(){return this.regionManager.getRegions()},_buildRegions:function(e){var t={regionClass:this.getOption("regionClass"),parentEl:n.partial(n.result,this,"el")};return this.regionManager.addRegions(e,t)},_initializeRegions:function(e){var t;this._initRegionManager(),t=s._getValue(this.regions,this,[e])||{};var r=this.getOption.call(e,"regions");r=s._getValue(r,this,[e]),n.extend(t,r),t=this.normalizeUIValues(t,["selector","el"]),this.addRegions(t)},_reInitializeRegions:function(){this.regionManager.invoke("reset")},getRegionManager:function(){return new s.RegionManager},_initRegionManager:function(){this.regionManager=this.getRegionManager(),this.regionManager._parent=this,this.listenTo(this.regionManager,"before:add:region",function(e){this.triggerMethod("before:add:region",e)}),this.listenTo(this.regionManager,"add:region",function(e,t){this[e]=t,this.triggerMethod("add:region",e,t)}),this.listenTo(this.regionManager,"before:remove:region",function(e){this.triggerMethod("before:remove:region",e)}),this.listenTo(this.regionManager,"remove:region",function(e,t){delete this[e],this.triggerMethod("remove:region",e,t)})},_getImmediateChildren:function(){return n.chain(this.regionManager.getRegions()).pluck("currentView").compact().value()}}),s.Behavior=s.Object.extend({constructor:function(e,t){this.view=t,this.defaults=n.result(this,"defaults")||{},this.options=n.extend({},this.defaults,e),this.ui=n.extend({},n.result(t,"ui"),n.result(this,"ui")),s.Object.apply(this,arguments)},$:function(){return this.view.$.apply(this.view,arguments)},destroy:function(){return this.stopListening(),this},proxyViewProperties:function(e){this.$el=e.$el,this.el=e.el}}),s.Behaviors=function(e,t){function r(e,n){return t.isObject(e.behaviors)?(n=r.parseBehaviors(e,n||t.result(e,"behaviors")),r.wrap(e,n,t.keys(i)),n):{}}function s(e,t){this._view=e,this._behaviors=t,this._triggers={}}function o(e){return e._uiBindings||e.ui}var n=/^(\S+)\s*(.*)$/,i={behaviorTriggers:function(e,t){var n=new s(this,t);return n.buildBehaviorTriggers()},behaviorEvents:function(r,i){var s={};return t.each(i,function(r,i){var u={},a=t.clone(t.result(r,"events"))||{};a=e.normalizeUIKeys(a,o(r));var f=0;t.each(a,function(e,s){var o=s.match(n),a=o[1]+"."+[this.cid,i,f++," "].join(""),l=o[2],c=a+l,h=t.isFunction(e)?e:r[e];u[c]=t.bind(h,r)},this),s=t.extend(s,u)},this),s}};return t.extend(r,{behaviorsLookup:function(){throw new e.Error({message:"You must define where your behaviors are stored.",url:"marionette.behaviors.html#behaviorslookup"})},getBehaviorClass:function(t,n){return t.behaviorClass?t.behaviorClass:e._getValue(r.behaviorsLookup,this,[t,n])[n]},parseBehaviors:function(e,n){return t.chain(n).map(function(n,i){var s=r.getBehaviorClass(n,i),o=new s(n,e),u=r.parseBehaviors(e,t.result(o,"behaviors"));return[o].concat(u)}).flatten().value()},wrap:function(e,n,r){t.each(r,function(r){e[r]=t.partial(i[r],e[r],n)})}}),t.extend(s.prototype,{buildBehaviorTriggers:function(){return t.each(this._behaviors,this._buildTriggerHandlersForBehavior,this),this._triggers},_buildTriggerHandlersForBehavior:function(n,r){var i=t.clone(t.result(n,"triggers"))||{};i=e.normalizeUIKeys(i,o(n)),t.each(i,t.bind(this._setHandlerForBehavior,this,n,r))},_setHandlerForBehavior:function(e,t,n,r){var i=r.replace(/^\S+/,function(e){return e+"."+"behaviortriggers"+t});this._triggers[i]=this._view._buildViewTrigger(n)}}),r}(s,n),s.AppRouter=t.Router.extend({constructor:function(e){this.options=e||{},t.Router.apply(this,arguments);var n=this.getOption("appRoutes"),r=this._getController();this.processAppRoutes(r,n),this.on("route",this._processOnRoute,this)},appRoute:function(e,t){var n=this._getController();this._addAppRoute(n,e,t)},_processOnRoute:function(e,t){if(n.isFunction(this.onRoute)){var r=n.invert(this.getOption("appRoutes"))[e];this.onRoute(e,r,t)}},processAppRoutes:function(e,t){if(!t)return;var r=n.keys(t).reverse();n.each(r,function(n){this._addAppRoute(e,n,t[n])},this)},_getController:function(){return this.getOption("controller")},_addAppRoute:function(e,t,r){var i=e[r];if(!i)throw new s.Error('Method "'+r+'" was not found on the controller');this.route(t,r,n.bind(i,e))},mergeOptions:s.mergeOptions,getOption:s.proxyGetOption,triggerMethod:s.triggerMethod,bindEntityEvents:s.proxyBindEntityEvents,unbindEntityEvents:s.proxyUnbindEntityEvents}),s.Application=s.Object.extend({constructor:function(e){this._initializeRegions(e),this._initCallbacks=new s.Callbacks,this.submodules={},n.extend(this,e),this._initChannel(),s.Object.apply(this,arguments)},execute:function(){this.commands.execute.apply(this.commands,arguments)},request:function(){return this.reqres.request.apply(this.reqres,arguments)},addInitializer:function(e){this._initCallbacks.add(e)},start:function(e){this.triggerMethod("before:start",e),this._initCallbacks.run(e,this),this.triggerMethod("start",e)},addRegions:function(e){return this._regionManager.addRegions(e)},emptyRegions:function(){return this._regionManager.emptyRegions()},removeRegion:function(e){return this._regionManager.removeRegion(e)},getRegion:function(e){return this._regionManager.get(e)},getRegions:function(){return this._regionManager.getRegions()},module:function(e,t){var r=s.Module.getClass(t),i=n.toArray(arguments);return i.unshift(this),r.create.apply(r,i)},getRegionManager:function(){return new s.RegionManager},_initializeRegions:function(e){var t=n.isFunction(this.regions)?this.regions(e):this.regions||{};this._initRegionManager();var r=s.getOption(e,"regions");return n.isFunction(r)&&(r=r.call(this,e)),n.extend(t,r),this.addRegions(t),this},_initRegionManager:function(){this._regionManager=this.getRegionManager(),this._regionManager._parent=this,this.listenTo(this._regionManager,"before:add:region",function(){s._triggerMethod(this,"before:add:region",arguments)}),this.listenTo(this._regionManager,"add:region",function(e,t){this[e]=t,s._triggerMethod(this,"add:region",arguments)}),this.listenTo(this._regionManager,"before:remove:region",function(){s._triggerMethod(this,"before:remove:region",arguments)}),this.listenTo(this._regionManager,"remove:region",function(e){delete this[e],s._triggerMethod(this,"remove:region",arguments)})},_initChannel:function(){this.channelName=n.result(this,"channelName")||"global",this.channel=n.result(this,"channel")||t.Wreqr.radio.channel(this.channelName),this.vent=n.result(this,"vent")||this.channel.vent,this.commands=n.result(this,"commands")||this.channel.commands,this.reqres=n.result(this,"reqres")||this.channel.reqres}}),s.Module=function(e,t,r){this.moduleName=e,this.options=n.extend({},this.options,r),this.initialize=r.initialize||this.initialize,this.submodules={},this._setupInitializersAndFinalizers(),this.app=t,n.isFunction(this.initialize)&&this.initialize(e,t,this.options)},s.Module.extend=s.extend,n.extend(s.Module.prototype,t.Events,{startWithParent:!0,initialize:function(){},addInitializer:function(e){this._initializerCallbacks.add(e)},addFinalizer:function(e){this._finalizerCallbacks.add(e)},start:function(e){if(this._isInitialized)return;n.each(this.submodules,function(t){t.startWithParent&&t.start(e)}),this.triggerMethod("before:start",e),this._initializerCallbacks.run(e,this),this._isInitialized=!0,this.triggerMethod("start",e)},stop:function(){if(!this._isInitialized)return;this._isInitialized=!1,this.triggerMethod("before:stop"),n.invoke(this.submodules,"stop"),this._finalizerCallbacks.run(undefined,this),this._initializerCallbacks.reset(),this._finalizerCallbacks.reset(),this.triggerMethod("stop")},addDefinition:function(e,t){this._runModuleDefinition(e,t)},_runModuleDefinition:function(e,r){if(!e)return;var i=n.flatten([this,this.app,t,s,t.$,n,r]);e.apply(this,i)},_setupInitializersAndFinalizers:function(){this._initializerCallbacks=new s.Callbacks,this._finalizerCallbacks=new s.Callbacks},triggerMethod:s.triggerMethod}),n.extend(s.Module,{create:function(e,t,r){var i=e,s=n.drop(arguments,3);t=t.split(".");var o=t.length,u=[];return u[o-1]=r,n.each(t,function(t,n){var o=i;i=this._getModule(o,t,e,r),this._addModuleDefinition(o,i,u[n],s)},this),i},_getModule:function(e,t,r,i,s){var o=n.extend({},i),u=this.getClass(i),a=e[t];return a||(a=new u(t,r,o),e[t]=a,e.submodules[t]=a),a},getClass:function(e){var t=s.Module;return e?e.prototype instanceof t?e:e.moduleClass||t:t},_addModuleDefinition:function(e,t,n,r){var i=this._getDefine(n),s=this._getStartWithParent(n,t);i&&t.addDefinition(i,r),this._addStartWithParent(e,t,s)},_getStartWithParent:function(e,t){var r;return n.isFunction(e)&&e.prototype instanceof s.Module?(r=t.constructor.prototype.startWithParent,n.isUndefined(r)?!0:r):n.isObject(e)?(r=e.startWithParent,n.isUndefined(r)?!0:r):!0},_getDefine:function(e){return!n.isFunction(e)||e.prototype instanceof s.Module?n.isObject(e)?e.define:null:e},_addStartWithParent:function(e,t,n){t.startWithParent=t.startWithParent&&n;if(!t.startWithParent||!!t.startWithParentIsConfigured)return;t.startWithParentIsConfigured=!0,e.addInitializer(function(e){t.startWithParent&&t.start(e)})}}),s}),define("polyfills/bind",["underscore"],function(e){typeof Function.prototype.bind!="function"&&(Function.prototype.bind=function(){return e.bind.apply(null,[this].concat(Array.prototype.slice.call(arguments)))})}),define("app",["marionette","polyfills/bind"],function(e){var t=new e.Application;return t}),function(e,t){typeof exports=="object"&&typeof require=="function"?module.exports=t(require("backbone")):typeof define=="function"&&define.amd?define("backbone.localstorage",["backbone"],function(n){return t(n||e.Backbone)}):t(Backbone)}(this,function(e){function t(){return((1+Math.random())*65536|0).toString(16).substring(1)}function n(){return t()+t()+"-"+t()+"-"+t()+"-"+t()+"-"+t()+t()+t()}function r(e){return e===Object(e)}function i(e,t){var n=e.length;while(n--)if(e[n]===t)return!0;return!1}function s(e,t){for(var n in t)e[n]=t[n];return e}function o(e,t){if(e==null)return void 0;var n=e[t];return typeof n=="function"?e[t]():n}return e.LocalStorage=window.Store=function(e,t){if(!this.localStorage)throw"Backbone.localStorage: Environment does not support localStorage.";this.name=e,this.serializer=t||{serialize:function(e){return r(e)?JSON.stringify(e):e},deserialize:function(e){return e&&JSON.parse(e)}};var n=this.localStorage().getItem(this.name);this.records=n&&n.split(",")||[]},s(e.LocalStorage.prototype,{save:function(){this.localStorage().setItem(this.name,this.records.join(","))},create:function(e){return!e.id&&e.id!==0&&(e.id=n(),e.set(e.idAttribute,e.id)),this.localStorage().setItem(this._itemName(e.id),this.serializer.serialize(e)),this.records.push(e.id.toString()),this.save(),this.find(e)},update:function(e){this.localStorage().setItem(this._itemName(e.id),this.serializer.serialize(e));var t=e.id.toString();return i(this.records,t)||(this.records.push(t),this.save()),this.find(e)},find:function(e){return this.serializer.deserialize(this.localStorage().getItem(this._itemName(e.id)))},findAll:function(){var e=[];for(var t=0,n,r;t<this.records.length;t++)n=this.records[t],r=this.serializer.deserialize(this.localStorage().getItem(this._itemName(n))),r!=null&&e.push(r);return e},destroy:function(e){this.localStorage().removeItem(this._itemName(e.id));var t=e.id.toString();for(var n=0,r;n<this.records.length;n++)this.records[n]===t&&this.records.splice(n,1);return this.save(),e},localStorage:function(){return localStorage},_clear:function(){var e=this.localStorage(),t=new RegExp("^"+this.name+"-");e.removeItem(this.name);for(var n in e)t.test(n)&&e.removeItem(n);this.records.length=0},_storageSize:function(){return this.localStorage().length},_itemName:function(e){return this.name+"-"+e}}),e.LocalStorage.sync=window.Store.sync=e.localSync=function(t,n,r){var i=o(n,"localStorage")||o(n.collection,"localStorage"),s,u,a=e.$?e.$.Deferred&&e.$.Deferred():e.Deferred&&e.Deferred();try{switch(t){case"read":s=n.id!=undefined?i.find(n):i.findAll();break;case"create":s=i.create(n);break;case"update":s=i.update(n);break;case"delete":s=i.destroy(n)}}catch(f){f.code===22&&i._storageSize()===0?u="Private browsing is unsupported":u=f.message}return s?(r&&r.success&&(e.VERSION==="0.9.10"?r.success(n,s,r):r.success(s)),a&&a.resolve(s)):(u=u?u:"Record Not Found",r&&r.error&&(e.VERSION==="0.9.10"?r.error(n,u,r):r.error(u)),a&&a.reject(u)),r&&r.complete&&r.complete(s),a&&a.promise()},e.ajaxSync=e.sync,e.getSyncMethod=function(t,n){var r=n&&n.ajaxSync;return!r&&(o(t,"localStorage")||o(t.collection,"localStorage"))?e.localSync:e.ajaxSync},e.sync=function(t,n,r){return e.getSyncMethod(n,r).apply(this,[t,n,r])},e.LocalStorage}),define("Common/App/models/AppModel",["backbone","config","backbone.localstorage"],function(e,t){var n=e.Model.extend({localStorage:new e.LocalStorage(t["app.model.localStorage"]),defaults:{nbVisits:0,mode:"simple"},initialize:function(e){this.fetch(),this.set(e),this.save()},isModeAdvanced:function(){return this.get("mode")==="advanced"},isModeSimple:function(){return this.get("mode")==="simple"},setMode:function(e){this.set("mode",e),this.save()},isEnv:function(e){return this.get("env")===e}});return n}),function(){var e,t,n,r,i,s,o,u,a,f,l,c,h,p,d,v,m,g,y,b,w,E,S,x,T,N,C,k,L,A,O,M,_,D,P,H,B,j,F,I,q,R,U,z,W,X,V,$,J,K,Q,G,Y,Z,et,tt,nt,rt,it,st,ot,ut,at,ft,lt,ct,ht,pt,dt,vt,mt,gt,yt,bt={}.hasOwnProperty,wt=function(e,t){function r(){this.constructor=e}for(var n in t)bt.call(t,n)&&(e[n]=t[n]);return r.prototype=t.prototype,e.prototype=new r,e.__super__=t.prototype,e},Et=[].slice,St=function(e,t){return function(){return e.apply(t,arguments)}};e={toString:function(){return"Bacon"}},e.version="0.7.74",c=(typeof global!="undefined"&&global!==null?global:this).Error,it=function(){},Q=function(e,t){return t},W=function(e,t){return e},D=function(e){return e.slice(0)},N=function(e,t){if(!t)throw new c(e)},M=function(e){if(e instanceof v&&!(e instanceof m))throw new c("Observable is not a Property : "+e)},k=function(e){if(!(e instanceof l))throw new c("not an EventStream : "+e)},O=function(e){if(!(e instanceof v))throw new c("not an Observable : "+e)},L=function(e){return N("not a function : "+e,E.isFunction(e))},$=function(e){return e instanceof Array},K=function(e){return e instanceof v},C=function(e){if(!$(e))throw new c("not an array : "+e)},A=function(e){return N("no arguments supported",e.length===0)},_=function(e){if(typeof e!="string")throw new c("not a string : "+e)},E={indexOf:Array.prototype.indexOf?function(e,t){return e.indexOf(t)}:function(e,t){var n,r,i,s;for(n=r=0,i=e.length;r<i;n=++r){s=e[n];if(t===s)return n}return-1},indexWhere:function(e,t){var n,r,i,s;for(n=r=0,i=e.length;r<i;n=++r){s=e[n];if(t(s))return n}return-1},head:function(e){return e[0]},always:function(e){return function(){return e}},negate:function(e){return function(t){return!e(t)}},empty:function(e){return e.length===0},tail:function(e){return e.slice(1,e.length)},filter:function(e,t){var n,r,i,s;n=[];for(r=0,i=t.length;r<i;r++)s=t[r],e(s)&&n.push(s);return n},map:function(e,t){var n,r,i,s;i=[];for(n=0,r=t.length;n<r;n++)s=t[n],i.push(e(s));return i},each:function(e,t){var n,r;for(n in e){if(!bt.call(e,n))continue;r=e[n],t(n,r)}return void 0},toArray:function(e){return $(e)?e:[e]},contains:function(e,t){return E.indexOf(e,t)!==-1},id:function(e){return e},last:function(e){return e[e.length-1]},all:function(e,t){var n,r,i;t==null&&(t=E.id);for(n=0,r=e.length;n<r;n++){i=e[n];if(!t(i))return!1}return!0},any:function(e,t){var n,r,i;t==null&&(t=E.id);for(n=0,r=e.length;n<r;n++){i=e[n];if(t(i))return!0}return!1},without:function(e,t){return E.filter(function(t){return t!==e},t)},remove:function(e,t){var n;n=E.indexOf(t,e);if(n>=0)return t.splice(n,1)},fold:function(e,t,n){var r,i,s;for(r=0,i=e.length;r<i;r++)s=e[r],t=n(t,s);return t},flatMap:function(e,t){return E.fold(t,[],function(t,n){return t.concat(e(n))})},cached:function(e){var t;return t=d,function(){return t===d&&(t=e(),e=void 0),t}},isFunction:function(e){return typeof e=="function"},toString:function(e){var t,n,r,i;try{return ot++,e==null?"undefined":E.isFunction(e)?"function":$(e)?ot>5?"[..]":"["+E.map(E.toString,e).toString()+"]":(e!=null?e.toString:void 0)!=null&&e.toString!==Object.prototype.toString?e.toString():typeof e=="object"?ot>5?"{..}":(n=function(){var n;n=[];for(r in e){if(!bt.call(e,r))continue;i=function(){try{return e[r]}catch(n){return t=n,t}}(),n.push(E.toString(r)+":"+E.toString(i))}return n}(),"{"+n+"}"):e}finally{ot--}}},ot=0,e._=E,w=e.UpdateBarrier=function(){var t,n,r,i,s,o,u,a,f,l,c,h,p,d;return l=void 0,c=[],h={},n=[],r=0,t=function(e){return l?n.push(e):e()},p=function(e,t){var n;return l?(n=h[e.id],n==null?(n=h[e.id]=[t],c.push(e)):n.push(t)):t()},s=function(){while(c.length>0)u(0);return void 0},u=function(e){var t,n,r,i,s,u;i=c[e],s=i.id,u=h[s],c.splice(e,1),delete h[s],o(i);for(n=0,r=u.length;n<r;n++)t=u[n],t();return void 0},o=function(e){var t,n,r,i,s;n=e.internalDeps();for(i=0,s=n.length;i<s;i++)t=n[i],o(t),h[t.id]&&(r=E.indexOf(c,t),u(r));return void 0},f=function(e,t,i,o){var u,a;if(l)return i.apply(t,o);l=e;try{a=i.apply(t,o),s()}finally{l=void 0;while(r<n.length)u=n[r],r++,u();r=0,n=[]}return a},i=function(){return l?l.id:void 0},d=function(n,r){var i,s,o,u;return u=!1,s=!1,i=function(){return s=!0},o=function(){return u=!0,i()},i=n.dispatcher.subscribe(function(n){return t(function(){var t;if(!u){t=r(n);if(t===e.noMore)return o()}})}),s&&i(),o},a=function(){return c.length>0},{whenDoneWith:p,hasWaiters:a,inTransaction:f,currentEventId:i,wrappedSubscribe:d,afterTransaction:t}}(),b=function(){function e(e,t,n){this.obs=e,this.sync=t,this.lazy=n!=null?n:!1,this.queue=[]}return e.prototype.subscribe=function(e){return this.obs.dispatcher.subscribe(e)},e.prototype.toString=function(){return this.obs.toString()},e.prototype.markEnded=function(){return this.ended=!0},e.prototype.consume=function(){return this.lazy?{value:E.always(this.queue[0])}:this.queue[0]},e.prototype.push=function(e){return this.queue=[e]},e.prototype.mayHave=function(){return!0},e.prototype.hasAtLeast=function(){return this.queue.length},e.prototype.flatten=!0,e}(),i=function(e){function t(){return t.__super__.constructor.apply(this,arguments)}return wt(t,e),t.prototype.consume=function(){return this.queue.shift()},t.prototype.push=function(e){return this.queue.push(e)},t.prototype.mayHave=function(e){return!this.ended||this.queue.length>=e},t.prototype.hasAtLeast=function(e){return this.queue.length>=e},t.prototype.flatten=!1,t}(b),t=function(e){function t(e){t.__super__.constructor.call(this,e,!0)}return wt(t,e),t.prototype.consume=function(){var e;return e=this.queue,this.queue=[],{value:function(){return e}}},t.prototype.push=function(e){return this.queue.push(e.value())},t.prototype.hasAtLeast=function(){return!0},t}(b),b.isTrigger=function(e){return e instanceof b?e.sync:e instanceof l},b.fromObservable=function(e){return e instanceof b?e:e instanceof m?new b(e,!1):new i(e,!0)},s=function(){function e(e,t,n){this.context=e,this.method=t,this.args=n}return e.prototype.deps=function(){return this.cached||(this.cached=R([this.context].concat(this.args)))},e.prototype.toString=function(){return E.toString(this.context)+"."+E.toString(this.method)+"("+E.map(E.toString,this.args)+")"},e}(),j=function(){var e,t,n;return t=arguments[0],n=arguments[1],e=3<=arguments.length?Et.call(arguments,2):[],(t||n)instanceof s?t||n:new s(t,n,e)},gt=function(e,t){return t.desc=e,t},R=function(e){return $(e)?E.flatMap(R,e):K(e)?[e]:e instanceof b?[e.obs]:[]},e.Desc=s,e.Desc.empty=new e.Desc("","",[]),yt=function(e){return function(){var t,n,r,i;return r=arguments[0],t=2<=arguments.length?Et.call(arguments,1):[],typeof r=="object"&&t.length&&(n=r,i=t[0],r=function(){return n[i].apply(n,arguments)},t=t.slice(1)),e.apply(null,[r].concat(Et.call(t)))}},Z=function(e){return e=Array.prototype.slice.call(e),et.apply(null,e)},st=function(e,t){return function(){var n;return n=1<=arguments.length?Et.call(arguments,0):[],e.apply(null,t.concat(n))}},vt=function(e){return function(t){return function(n){var r;return n==null?void 0:(r=n[t],E.isFunction(r)?r.apply(n,e):r)}}},ht=function(e,t){var n,r;return r=e.slice(1).split("."),n=E.map(vt(t),r),function(t){var r,i;for(r=0,i=n.length;r<i;r++)e=n[r],t=e(t);return t}},J=function(e){return typeof e=="string"&&e.length>1&&e.charAt(0)==="."},et=yt(function(){var e,t;return t=arguments[0],e=2<=arguments.length?Et.call(arguments,1):[],E.isFunction(t)?e.length?st(t,e):t:J(t)?ht(t,e):E.always(t)}),Y=function(e,t){return et.apply(null,[e].concat(Et.call(t)))},B=function(e,t,n,r){var i;return t instanceof m?(i=t.sampledBy(e,function(e,t){return[e,t]}),r.call(i,function(e){var t,n;return t=e[0],n=e[1],t}).map(function(e){var t,n;return t=e[0],n=e[1],n})):(t=Y(t,n),r.call(e,t))},lt=function(e){var t;if(E.isFunction(e))return e;if(J(e))return t=pt(e),function(e,n){return e[t](n)};throw new c("not a function or a field key: "+e)},pt=function(e){return e.slice(1)},y=function(){function e(e){this.value=e}return e.prototype.getOrElse=function(){return this.value},e.prototype.get=function(){return this.value},e.prototype.filter=function(t){return t(this.value)?new e(this.value):d},e.prototype.map=function(t){return new e(t(this.value))},e.prototype.forEach=function(e){return e(this.value)},e.prototype.isDefined=!0,e.prototype.toArray=function(){return[this.value]},e.prototype.inspect=function(){return"Some("+this.value+")"},e.prototype.toString=function(){return this.inspect()},e}(),d={getOrElse:function(e){return e},filter:function(){return d},map:function(){return d},forEach:function(){},isDefined:!1,toArray:function(){return[]},inspect:function(){return"None"},toString:function(){return this.inspect()}},dt=function(e){return e instanceof y||e===d?e:new y(e)},e.noMore=["<no-more>"],e.more=["<more>"],I=0,f=function(){function e(){this.id=++I}return e.prototype.isEvent=function(){return!0},e.prototype.isEnd=function(){return!1},e.prototype.isInitial=function(){return!1},e.prototype.isNext=function(){return!1},e.prototype.isError=function(){return!1},e.prototype.hasValue=function(){return!1},e.prototype.filter=function(){return!0},e.prototype.inspect=function(){return this.toString()},e.prototype.log=function(){return this.toString()},e}(),p=function(e){function t(e,n){if(!(this instanceof t))return new t(e,n);t.__super__.constructor.call(this),!n&&E.isFunction(e)||e instanceof t?(this.valueF=e,this.valueInternal=void 0):(this.valueF=void 0,this.valueInternal=e)}return wt(t,e),t.prototype.isNext=function(){return!0},t.prototype.hasValue=function(){return!0},t.prototype.value=function(){return this.valueF instanceof t?(this.valueInternal=this.valueF.value(),this.valueF=void 0):this.valueF&&(this.valueInternal=this.valueF(),this.valueF=void 0),this.valueInternal},t.prototype.fmap=function(e){var t,n;return this.valueInternal?(n=this.valueInternal,this.apply(function(){return e(n)})):(t=this,this.apply(function(){return e(t.value())}))},t.prototype.apply=function(e){return new t(e)},t.prototype.filter=function(e){return e(this.value())},t.prototype.toString=function(){return E.toString(this.value())},t.prototype.log=function(){return this.value()},t}(f),h=function(e){function t(e,n){if(!(this instanceof t))return new t(e,n);t.__super__.constructor.call(this,e,n)}return wt(t,e),t.prototype.isInitial=function(){return!0},t.prototype.isNext=function(){return!1},t.prototype.apply=function(e){return new t(e)},t.prototype.toNext=function(){return new p(this)},t}(p),u=function(e){function t(){if(!(this instanceof t))return new t}return wt(t,e),t.prototype.isEnd=function(){return!0},t.prototype.fmap=function(){return this},t.prototype.apply=function(){return this},t.prototype.toString=function(){return"<end>"},t}(f),a=function(e){function t(e){if(!(this instanceof t))return new t(e);this.error=e}return wt(t,e),t.prototype.isError=function(){return!0},t.prototype.fmap=function(){return this},t.prototype.apply=function(){return this},t.prototype.toString=function(){return"<error> "+E.toString(this.error)},t}(f),e.Event=f,e.Initial=h,e.Next=p,e.End=u,e.Error=a,V=function(e){return new h(e,!0)},rt=function(e){return new p(e,!0)},F=function(){return new u},ct=function(e){return e instanceof f?e:rt(e)},X=0,at=function(){},v=function(){function e(e){this.desc=e,this.id=++X,this.initialDesc=this.desc}return e.prototype.subscribe=function(e){return w.wrappedSubscribe(this,e)},e.prototype.subscribeInternal=function(e){return this.dispatcher.subscribe(e)},e.prototype.onValue=function(){var e;return e=Z(arguments),this.subscribe(function(t){if(t.hasValue())return e(t.value())})},e.prototype.onValues=function(e){return this.onValue(function(t){return e.apply(null,t)})},e.prototype.onError=function(){var e;return e=Z(arguments),this.subscribe(function(t){if(t.isError())return e(t.error)})},e.prototype.onEnd=function(){var e;return e=Z(arguments),this.subscribe(function(t){if(t.isEnd())return e()})},e.prototype.name=function(e){return this._name=e,this},e.prototype.withDescription=function(){return this.desc=j.apply(null,arguments),this},e.prototype.toString=function(){return this._name?this._name:this.desc.toString()},e.prototype.internalDeps=function(){return this.initialDesc.deps()},e}(),v.prototype.assign=v.prototype.onValue,v.prototype.forEach=v.prototype.onValue,v.prototype.inspect=v.prototype.toString,e.Observable=v,r=function(){function e(e){var t,n,r;e==null&&(e=[]),this.unsubscribe=St(this.unsubscribe,this),this.unsubscribed=!1,this.subscriptions=[],this.starting=[];for(t=0,n=e.length;t<n;t++)r=e[t],this.add(r)}return e.prototype.add=function(e){var t,n,r;if(this.unsubscribed)return;return t=!1,n=it,this.starting.push(e),r=function(r){return function(){if(r.unsubscribed)return;return t=!0,r.remove(n),E.remove(e,r.starting)}}(this),n=e(this.unsubscribe,r),!this.unsubscribed&&!t?this.subscriptions.push(n):n(),E.remove(e,this.starting),n},e.prototype.remove=function(e){if(this.unsubscribed)return;if(E.remove(e,this.subscriptions)!==void 0)return e()},e.prototype.unsubscribe=function(){var e,t,n,r;if(this.unsubscribed)return;this.unsubscribed=!0,n=this.subscriptions;for(e=0,t=n.length;e<t;e++)r=n[e],r();return this.subscriptions=[],this.starting=[]},e.prototype.count=function(){return this.unsubscribed?0:this.subscriptions.length+this.starting.length},e.prototype.empty=function(){return this.count()===0},e}(),e.CompositeUnsubscribe=r,o=function(){function t(e,t){this._subscribe=e,this._handleEvent=t,this.subscribe=St(this.subscribe,this),this.handleEvent=St(this.handleEvent,this),this.subscriptions=[],this.queue=[]}return t.prototype.pushing=!1,t.prototype.ended=!1,t.prototype.prevError=void 0,t.prototype.unsubSrc=void 0,t.prototype.hasSubscribers=function(){return this.subscriptions.length>0},t.prototype.removeSub=function(e){return this.subscriptions=E.without(e,this.subscriptions)},t.prototype.push=function(e){return e.isEnd()&&(this.ended=!0),w.inTransaction(e,this,this.pushIt,[e])},t.prototype.pushToSubscriptions=function(t){var n,r,i,s,o,u;try{u=this.subscriptions;for(r=0,i=u.length;r<i;r++)o=u[r],s=o.sink(t),(s===e.noMore||t.isEnd())&&this.removeSub(o);return!0}catch(a){throw n=a,this.pushing=!1,this.queue=[],n}},t.prototype.pushIt=function(t){if(!this.pushing){if(t===this.prevError)return;t.isError()&&(this.prevError=t),this.pushing=!0,this.pushToSubscriptions(t),this.pushing=!1;while(this.queue.length)t=this.queue.shift(),this.push(t);return this.hasSubscribers()?e.more:(this.unsubscribeFromSource(),e.noMore)}return this.queue.push(t),e.more},t.prototype.handleEvent=function(e){return this._handleEvent?this._handleEvent(e):this.push(e)},t.prototype.unsubscribeFromSource=function(){return this.unsubSrc&&this.unsubSrc(),this.unsubSrc=void 0},t.prototype.subscribe=function(e){var t;return this.ended?(e(F()),it):(L(e),t={sink:e},this.subscriptions.push(t),this.subscriptions.length===1&&(this.unsubSrc=this._subscribe(this.handleEvent),L(this.unsubSrc)),function(e){return function(){e.removeSub(t);if(!e.hasSubscribers())return e.unsubscribeFromSource()}}(this))},t}(),e.Dispatcher=o,l=function(t){function n(e,t,r){if(!(this instanceof n))return new n(e,t,r);E.isFunction(e)&&(r=t,t=e,e=s.empty),n.__super__.constructor.call(this,e),L(t),this.dispatcher=new o(t,r),at(this)}return wt(n,t),n.prototype.toProperty=function(t){var n,r;return r=arguments.length===0?d:dt(function(){return t}),n=this.dispatcher,new m(new e.Desc(this,"toProperty",[t]),function(t){var i,s,o,u;return i=!1,u=it,s=e.more,o=function(){if(!i)return r.forEach(function(n){i=!0,s=t(new h(n));if(s===e.noMore)return u(),u=it})},u=n.subscribe(function(n){if(n.hasValue())return i&&n.isInitial()?e.more:(n.isInitial()||o(),i=!0,r=new y(n),t(n));n.isEnd()&&(s=o());if(s!==e.noMore)return t(n)}),o(),u})},n.prototype.toEventStream=function(){return this},n.prototype.withHandler=function(t){return new n(new e.Desc(this,"withHandler",[t]),this.dispatcher.subscribe,t)},n}(v),e.EventStream=l,e.never=function(){return new l(j(e,"never"),function(e){return e(F()),it})},e.when=function(){var t,n,r,i,s,o,u,a,f,c,h,p,d,v,m,g,y,S,x,T;if(arguments.length===0)return e.never();u=arguments.length,T="when: expecting arguments in the form (Observable+,function)+",N(T,u%2===0),S=[],d=[],n=0,v=[];while(n<u){v[n]=arguments[n],v[n+1]=arguments[n+1],p=E.toArray(arguments[n]),t=P(arguments[n+1]),h={f:t,ixs:[]},x=!1;for(s=0,a=p.length;s<a;s++){y=p[s],r=E.indexOf(S,y),x||(x=b.isTrigger(y)),r<0&&(S.push(y),r=S.length-1),m=h.ixs;for(o=0,f=m.length;o<f;o++)i=m[o],i.index===r&&i.count++;h.ixs.push({index:r,count:1})}N("At least one EventStream required",x||!p.length),p.length>0&&d.push(h),n+=2}return S.length?(S=E.map(b.fromObservable,S),c=E.any(S,function(e){return e.flatten})&&H(E.map(function(e){return e.obs},S)),g=new l(new e.Desc(e,"when",v),function(t){var r,i,s,o,u,a,f;return f=[],s=!1,o=function(e){var t,r,i;i=e.ixs;for(t=0,r=i.length;t<r;t++){n=i[t];if(!S[n.index].hasAtLeast(n.count))return!1}return!0},i=function(e){return!e.sync||e.ended},r=function(e){var t,r,i;i=e.ixs;for(t=0,r=i.length;t<r;t++){n=i[t];if(!S[n.index].mayHave(n.count))return!0}},u=function(e){return!e.source.flatten},a=function(a){return function(l){var h,p,v;return p=function(){return w.whenDoneWith(g,h)},v=function(){var r,i,s,a,l,c;if(!(f.length>0))return e.more;l=e.more,c=f.pop();for(i=0,s=d.length;i<s;i++){a=d[i];if(o(a))return r=function(){var e,t,r,i;r=a.ixs,i=[];for(t=0,e=r.length;t<e;t++)n=r[t],i.push(S[n.index].consume());return i}(),l=t(c.e.apply(function(){var e,t;return t=function(){var t,n,i;i=[];for(n=0,t=r.length;n<t;n++)e=r[n],i.push(e.value());return i}(),a.f.apply(a,t)})),f.length&&(f=E.filter(u,f)),l===e.noMore?l:v()}},h=function(){var n;return n=v(),s&&(E.all(S,i)||E.all(d,r))&&(n=e.noMore,t(F())),n===e.noMore&&l(),n},a.subscribe(function(n){var r;return n.isEnd()?(s=!0,a.markEnded(),p()):n.isError()?r=t(n):(a.push(n),a.sync&&(f.push({source:a,e:n}),c||w.hasWaiters()?p():h())),r===e.noMore&&l(),r||e.more})}},(new e.CompositeUnsubscribe(function(){var e,t,n;n=[];for(e=0,t=S.length;e<t;e++)y=S[e],n.push(a(y));return n}())).unsubscribe})):e.never()},H=function(e,t){var n;return t==null&&(t=[]),n=function(e){var r;return E.contains(t,e)?!0:(r=e.internalDeps(),r.length?(t.push(e),E.any(r,n)):(t.push(e),!1))},E.any(e,n)},P=function(e){return E.isFunction(e)?e:E.always(e)},e.groupSimultaneous=function(){var n,r,i;return i=1<=arguments.length?Et.call(arguments,0):[],i.length===1&&$(i[0])&&(i=i[0]),r=function(){var e,r,s;s=[];for(e=0,r=i.length;e<r;e++)n=i[e],s.push(new t(n));return s}(),gt(new e.Desc(e,"groupSimultaneous",i),e.when(r,function(){var e;return e=1<=arguments.length?Et.call(arguments,0):[],e}))},g=function(t){function n(e,t,r){this.property=e,this.subscribe=St(this.subscribe,this),n.__super__.constructor.call(this,t,r),this.current=d,this.currentValueRootId=void 0,this.propertyEnded=!1}return wt(n,t),n.prototype.push=function(e){return e.isEnd()&&(this.propertyEnded=!0),e.hasValue()&&(this.current=new y(e),this.currentValueRootId=w.currentEventId()),n.__super__.push.call(this,e)},n.prototype.maybeSubSource=function(t,n){return n===e.noMore?it:this.propertyEnded?(t(F()),it):o.prototype.subscribe.call(this,t)},n.prototype.subscribe=function(t){var n,r,i,s;return r=!1,i=e.more,this.current.isDefined&&(this.hasSubscribers()||this.propertyEnded)?(n=w.currentEventId(),s=this.currentValueRootId,!this.propertyEnded&&s&&n&&n!==s?(w.whenDoneWith(this.property,function(e){return function(){if(e.currentValueRootId===s)return t(V(e.current.get().value()))}}(this)),this.maybeSubSource(t,i)):(w.inTransaction(void 0,this,function(){return i=t(V(this.current.get().value()))},[]),this.maybeSubSource(t,i))):this.maybeSubSource(t,i)},n}(o),m=function(t){function n(e,t,r){n.__super__.constructor.call(this,e),L(t),this.dispatcher=new g(this,t,r),at(this)}return wt(n,t),n.prototype.changes=function(){return new l(new e.Desc(this,"changes",[]),function(e){return function(t){return e.dispatcher.subscribe(function(e){if(!e.isInitial())return t(e)})}}(this))},n.prototype.withHandler=function(t){return new n(new e.Desc(this,"withHandler",[t]),this.dispatcher.subscribe,t)},n.prototype.toProperty=function(){return A(arguments),this},n.prototype.toEventStream=function(){return new l(new e.Desc(this,"toEventStream",[]),function(e){return function(t){return e.dispatcher.subscribe(function(e){return e.isInitial()&&(e=e.toNext()),t(e)})}}(this))},n}(v),e.Property=m,e.constant=function(t){return new m(new e.Desc(e,"constant",[t]),function(e){return e(V(t)),e(F()),it})},e.fromBinder=function(t,n){return n==null&&(n=E.id),new l(new e.Desc(e,"fromBinder",[t,n]),function(r){var i,s,o,u;return u=!1,i=!1,s=function(){if(!u)return typeof o!="undefined"&&o!==null?(o(),u=!0):i=!0},o=t(function(){var t,i,o,u,a,l;t=1<=arguments.length?Et.call(arguments,0):[],l=n.apply(this,t),$(l)&&E.last(l)instanceof f||(l=[l]),a=e.more;for(o=0,u=l.length;o<u;o++){i=l[o],a=r(i=ct(i));if(a===e.noMore||i.isEnd())return s(),a}return a}),i&&s(),s})},q=[["addEventListener","removeEventListener"],["addListener","removeListener"],["on","off"],["bind","unbind"]],U=function(e){var t,n,r,i;for(t=0,n=q.length;t<n;t++){i=q[t],r=[e[i[0]],e[i[1]]];if(r[0]&&r[1])return r}throw new a("No suitable event methods in "+e)},e.fromEventTarget=function(t,n,r){var i,s,o;return i=U(t),s=i[0],o=i[1],gt(new e.Desc(e,"fromEvent",[t,n]),e.fromBinder(function(e){return s.call(t,n,e),function(){return o.call(t,n,e)}},r))},e.fromEvent=e.fromEventTarget,e.Observable.prototype.map=function(){var t,n;return n=arguments[0],t=2<=arguments.length?Et.call(arguments,1):[],B(this,n,t,function(t){return gt(new e.Desc(this,"map",[t]),this.withHandler(function(e){return this.push(e.fmap(t))}))})},x=function(e){return $(e[0])?e[0]:Array.prototype.slice.call(e)},T=function(e){return E.isFunction(e[0])?[x(Array.prototype.slice.call(e,1)),e[0]]:[x(Array.prototype.slice.call(e,0,e.length-1)),E.last(e)]},e.combineAsArray=function(){var t,n,r,i,s,o,u;u=x(arguments);for(t=n=0,r=u.length;n<r;t=++n)o=u[t],K(o)||(u[t]=e.constant(o));return u.length?(s=function(){var e,t,n;n=[];for(e=0,t=u.length;e<t;e++)i=u[e],n.push(new b(i,!0));return n}(),gt(new e.Desc(e,"combineAsArray",u),e.when(s,function(){var e;return e=1<=arguments.length?Et.call(arguments,0):[],e}).toProperty())):e.constant([])},e.onValues=function(){var t,n,r;return r=2<=arguments.length?Et.call(arguments,0,n=arguments.length-1):(n=0,[]),t=arguments[n++],e.combineAsArray(r).onValues(t)},e.combineWith=function(){var t,n,r;return n=T(arguments),r=n[0],t=n[1],gt(new e.Desc(e,"combineWith",[t].concat(Et.call(r))),e.combineAsArray(r).map(function(e){return t.apply(null,e)}))},e.Observable.prototype.combine=function(t,n){var r;return r=lt(n),gt(new e.Desc(this,"combine",[t,n]),e.combineAsArray(this,t).map(function(e){return r(e[0],e[1])}))},e.Observable.prototype.withStateMachine=function(t,n){var r;return r=t,gt(new e.Desc(this,"withStateMachine",[t,n]),this.withHandler(function(t){var i,s,o,u,a,f,l;i=n(r,t),u=i[0],f=i[1],r=u,l=e.more;for(s=0,o=f.length;s<o;s++){a=f[s],l=this.push(a);if(l===e.noMore)return l}return l}))},e.Observable.prototype.skipDuplicates=function(t){return t==null&&(t=function(e,t){return e===t}),gt(new e.Desc(this,"skipDuplicates",[]),this.withStateMachine(d,function(e,n){return n.hasValue()?n.isInitial()||e===d||!t(e.get(),n.value())?[new y(n.value()),[n]]:[e,[]]:[e,[n]]}))},e.Observable.prototype.awaiting=function(t){return gt(new e.Desc(this,"awaiting",[t]),e.groupSimultaneous(this,t).map(function(e){var t,n;return t=e[0],n=e[1],n.length===0}).toProperty(!1).skipDuplicates())},e.Observable.prototype.not=function(){return gt(new e.Desc(this,"not",[]),this.map(function(e){return!e}))},e.Property.prototype.and=function(t){return gt(new e.Desc(this,"and",[t]),this.combine(t,function(e,t){return e&&t}))},e.Property.prototype.or=function(t){return gt(new e.Desc(this,"or",[t]),this.combine(t,function(e,t){return e||t}))},e.scheduler={setTimeout:function(e,t){return setTimeout(e,t)},setInterval:function(e,t){return setInterval(e,t)},clearInterval:function(e){return clearInterval(e)},clearTimeout:function(e){return clearTimeout(e)},now:function(){return(new Date).getTime()}},e.EventStream.prototype.bufferWithTime=function(t){return gt(new e.Desc(this,"bufferWithTime",[t]),this.bufferWithTimeOrCount(t,Number.MAX_VALUE))},e.EventStream.prototype.bufferWithCount=function(t){return gt(new e.Desc(this,"bufferWithCount",[t]),this.bufferWithTimeOrCount(void 0,t))},e.EventStream.prototype.bufferWithTimeOrCount=function(t,n){var r;return r=function(e){if(e.values.length===n)return e.flush();if(t!==void 0)return e.schedule()},gt(new e.Desc(this,"bufferWithTimeOrCount",[t,n]),this.buffer(t,r,r))},e.EventStream.prototype.buffer=function(t,n,r){var i,s,o;return n==null&&(n=it),r==null&&(r=it),i={scheduled:null,end:void 0,values:[],flush:function(){var t,n;this.scheduled&&(e.scheduler.clearTimeout(this.scheduled),this.scheduled=null);if(this.values.length>0){n=this.values,this.values=[],t=this.push(rt(n));if(this.end!=null)return this.push(this.end);if(t!==e.noMore)return r(this)}else if(this.end!=null)return this.push(this.end)},schedule:function(){if(!this.scheduled)return this.scheduled=t(function(e){return function(){return e.flush()}}(this))}},o=e.more,E.isFunction(t)||(s=t,t=function(t){return e.scheduler.setTimeout(t,s)}),gt(new e.Desc(this,"buffer",[]),this.withHandler(function(e){return i.push=function(e){return function(t){return e.push(t)}}(this),e.isError()?o=this.push(e):e.isEnd()?(i.end=e,i.scheduled||i.flush()):(i.values.push(e.value()),n(i)),o}))},e.Observable.prototype.filter=function(){var t,n;return n=arguments[0],t=2<=arguments.length?Et.call(arguments,1):[],M(n),B(this,n,t,function(t){return gt(new e.Desc(this,"filter",[t]),this.withHandler(function(n){return n.filter(t)?this.push(n):e.more}))})},e.once=function(t){return new l(new s(e,"once",[t]),function(e){return e(ct(t)),e(F()),it})},e.EventStream.prototype.concat=function(t){var n;return n=this,new l(new e.Desc(n,"concat",[t]),function(e){var r,i;return i=it,r=n.dispatcher.subscribe(function(n){return n.isEnd()?i=t.dispatcher.subscribe(e):e(n)}),function(){return r(),i()}})},e.Observable.prototype.flatMap=function(){return z(this,nt(arguments))},e.Observable.prototype.flatMapFirst=function(){return z(this,nt(arguments),!0)},z=function(t,n,i,s){var o,u,a;return a=[t],o=[],u=new l(new e.Desc(t,"flatMap"+(i?"First":""),[n]),function(u){var a,f,l,c,p;return l=new r,c=[],p=function(t){var r;return r=tt(n(t.value())),o.push(r),l.add(function(t,n){return r.dispatcher.subscribe(function(i){var s;return i.isEnd()?(E.remove(r,o),f(),a(n),e.noMore):(i instanceof h&&(i=i.toNext()),s=u(i),s===e.noMore&&t(),s)})})},f=function(){var e;e=c.shift();if(e)return p(e)},a=function(e){e();if(l.empty())return u(F())},l.add(function(n,r){return t.dispatcher.subscribe(function(t){return t.isEnd()?a(r):t.isError()?u(t):i&&l.count()>1?e.more:l.unsubscribed?e.noMore:s&&l.count()>s?c.push(t):p(t)})}),l.unsubscribe}),u.internalDeps=function(){return o.length?a.concat(o):a},u},nt=function(e){return e.length===1&&K(e[0])?E.always(e[0]):Z(e)},tt=function(t){return K(t)?t:e.once(t)},e.Observable.prototype.flatMapWithConcurrencyLimit=function(){var t,n;return n=arguments[0],t=2<=arguments.length?Et.call(arguments,1):[],gt(new e.Desc(this,"flatMapWithConcurrencyLimit",[n].concat(Et.call(t))),z(this,nt(t),!1,n))},e.Observable.prototype.flatMapConcat=function(){return gt(new e.Desc(this,"flatMapConcat",Array.prototype.slice.call(arguments,0)),this.flatMapWithConcurrencyLimit.apply(this,[1].concat(Et.call(arguments))))},e.later=function(t,n){return gt(new e.Desc(e,"later",[t,n]),e.fromBinder(function(r){var i,s;return s=function(){return r([n,F()])},i=e.scheduler.setTimeout(s,t),function(){return e.scheduler.clearTimeout(i)}}))},e.Observable.prototype.bufferingThrottle=function(t){return gt(new e.Desc(this,"bufferingThrottle",[t]),this.flatMapConcat(function(n){return e.once(n).concat(e.later(t).filter(!1))}))},e.Property.prototype.bufferingThrottle=function(){return e.Observable.prototype.bufferingThrottle.apply(this,arguments).toProperty()},n=function(t){function n(){this.guardedSink=St(this.guardedSink,this),this.subscribeAll=St(this.subscribeAll,this),this.unsubAll=St(this.unsubAll,this);if(!(this instanceof n))return new n;this.sink=void 0,this.subscriptions=[],this.ended=!1,n.__super__.constructor.call(this,new e.Desc(e,"Bus",[]),this.subscribeAll)}return wt(n,t),n.prototype.unsubAll=function(){var e,t,n,r;n=this.subscriptions;for(e=0,t=n.length;e<t;e++)r=n[e],typeof r.unsub=="function"&&r.unsub();return void 0},n.prototype.subscribeAll=function(e){var t,n,r,i;if(this.ended)e(F());else{this.sink=e,r=D(this.subscriptions);for(t=0,n=r.length;t<n;t++)i=r[t],this.subscribeInput(i)}return this.unsubAll},n.prototype.guardedSink=function(t){return function(n){return function(r){return r.isEnd()?(n.unsubscribeInput(t),e.noMore):n.sink(r)}}(this)},n.prototype.subscribeInput=function(e){return e.unsub=e.input.dispatcher.subscribe(this.guardedSink(e.input))},n.prototype.unsubscribeInput=function(e){var t,n,r,i,s;i=this.subscriptions;for(t=n=0,r=i.length;n<r;t=++n){s=i[t];if(s.input===e){typeof s.unsub=="function"&&s.unsub(),this.subscriptions.splice(t,1);return}}},n.prototype.plug=function(e){var t;O(e);if(this.ended)return;return t={input:e},this.subscriptions.push(t),this.sink!=null&&this.subscribeInput(t),function(t){return function(){return t.unsubscribeInput(e)}}(this)},n.prototype.end=function(){return this.ended=!0,this.unsubAll(),typeof this.sink=="function"?this.sink(F()):void 0},n.prototype.push=function(e){if(!this.ended)return typeof this.sink=="function"?this.sink(rt(e)):void 0},n.prototype.error=function(e){return typeof this.sink=="function"?this.sink(new a(e)):void 0},n}(l),e.Bus=n,G=function(t,n){return yt(function(){var r,i,s;return i=arguments[0],r=2<=arguments.length?Et.call(arguments,1):[],s=st(n,[function(e,t){return i.apply(null,Et.call(e).concat([t]))}]),gt(new e.Desc(e,t,[i].concat(Et.call(r))),e.combineAsArray(r).flatMap(s))})},e.fromCallback=G("fromCallback",function(){var t,n;return n=arguments[0],t=2<=arguments.length?Et.call(arguments,1):[],e.fromBinder(function(e){return Y(n,t)(e),it},function(e){return[e,F()]})}),e.fromNodeCallback=G("fromNodeCallback",function(){var t,n;return n=arguments[0],t=2<=arguments.length?Et.call(arguments,1):[],e.fromBinder(function(e){return Y(n,t)(e),it},function(e,t){return e?[new a(e),F()]:[t,F()]})}),e.combineTemplate=function(t){var n,r,i,s,o,u,a,f,l,c,h;return a=[],h=[],u=function(e){return e[e.length-1]},c=function(e,t,n){return u(e)[t]=n},n=function(e,t){return function(n,r){return c(n,e,r[t])}},o=function(e,t){return function(n){return c(n,e,t)}},f=function(e){return $(e)?[]:{}},l=function(e,t){return function(n){var r;return r=f(t),c(n,e,r),n.push(r)}},i=function(e,t){var r;return K(t)?(h.push(t),a.push(n(e,h.length-1))):t!==Object(t)||typeof t=="function"||t instanceof RegExp||t instanceof Date?a.push(o(e,t)):(r=function(e){return e.pop()},a.push(l(e,t)),s(t),a.push(r))},s=function(e){return E.each(e,i)},s(t),r=function(e){var n,r,i,s,o;o=f(t),n=[o];for(i=0,s=a.length;i<s;i++)r=a[i],r(n,e);return o},gt(new e.Desc(e,"combineTemplate",[t]),e.combineAsArray(h).map(r))},S=function(t,n){var r;return r=new l(j(t,"justInitValue"),function(n){var i,s;return s=void 0,i=t.dispatcher.subscribe(function(t){return t.isEnd()||(s=t),e.noMore}),w.whenDoneWith(r,function(){return s!=null&&n(s),n(F())}),i}),r.concat(n).toProperty()},e.Observable.prototype.mapEnd=function(){var t;return t=Z(arguments),gt(new e.Desc(this,"mapEnd",[t]),this.withHandler(function(n){return n.isEnd()?(this.push(rt(t(n))),this.push(F()),e.noMore):this.push(n)}))},e.Observable.prototype.skipErrors=function(){return gt(new e.Desc(this,"skipErrors",[]),this.withHandler(function(t){return t.isError()?e.more:this.push(t)}))},e.EventStream.prototype.takeUntil=function(t){var n;return n={},gt(new e.Desc(this,"takeUntil",[t]),e.groupSimultaneous(this.mapEnd(n),t.skipErrors()).withHandler(function(r){var i,s,o,u,a,f;if(!r.hasValue())return this.push(r);u=r.value(),i=u[0],t=u[1];if(t.length)return this.push(F());a=e.more;for(s=0,o=i.length;s<o;s++)f=i[s],f===n?a=this.push(F()):a=this.push(rt(f));return a}))},e.Property.prototype.takeUntil=function(t){var n;return n=this.changes().takeUntil(t),gt(new e.Desc(this,"takeUntil",[t]),S(this,n))},e.Observable.prototype.flatMapLatest=function(){var t,n;return t=nt(arguments),n=this.toEventStream(),gt(new e.Desc(this,"flatMapLatest",[t]),n.flatMap(function(e){return tt(t(e)).takeUntil(n)}))},e.Property.prototype.delayChanges=function(e,t){return gt(e,S(this,t(this.changes())))},e.EventStream.prototype.delay=function(t){return gt(new e.Desc(this,"delay",[t]),this.flatMap(function(n){return e.later(t,n)}))},e.Property.prototype.delay=function(t){return this.delayChanges(new e.Desc(this,"delay",[t]),function(e){return e.delay(t)})},e.EventStream.prototype.debounce=function(t){return gt(new e.Desc(this,"debounce",[t]),this.flatMapLatest(function(n){return e.later(t,n)}))},e.Property.prototype.debounce=function(t){return this.delayChanges(new e.Desc(this,"debounce",[t]),function(e){return e.debounce(t)})},e.EventStream.prototype.debounceImmediate=function(t){return gt(new e.Desc(this,"debounceImmediate",[t]),this.flatMapFirst(function(n){return e.once(n).concat(e.later(t).filter(!1))}))},e.Observable.prototype.decode=function(t){return gt(new e.Desc(this,"decode",[t]),this.combine(e.combineTemplate(t),function(e,t){return t[e]}))},e.Observable.prototype.scan=function(t,n){var r,i,s,o;return n=lt(n),r=dt(t),i=!1,o=function(t){return function(o){var u,a,f,l;return u=!1,l=it,a=e.more,f=function(){if(!u)return r.forEach(function(t){u=i=!0,a=o(new h(function(){return t}));if(a===e.noMore)return l(),l=it})},l=t.dispatcher.subscribe(function(t){var s,l;if(t.hasValue())return i&&t.isInitial()?e.more:(t.isInitial()||f(),u=i=!0,l=r.getOrElse(void 0),s=n(l,t.value()),r=new y(s),o(t.apply(function(){return s})));t.isEnd()&&(a=f());if(a!==e.noMore)return o(t)}),w.whenDoneWith(s,f),l}}(this),s=new m(new e.Desc(this,"scan",[t,n]),o)},e.Observable.prototype.diff=function(t,n){return n=lt(n),gt(new e.Desc(this,"diff",[t,n]),this.scan([t],function(e,t){return[t,n(e[0],t)]}).filter(function(e){return e.length===2}).map(function(e){return e[1]}))},e.Observable.prototype.doAction=function(){var t;return t=Z(arguments),gt(new e.Desc(this,"doAction",[t]),this.withHandler(function(e){return e.hasValue()&&t(e.value()),this.push(e)}))},e.Observable.prototype.doError=function(){var t;return t=Z(arguments),gt(new e.Desc(this,"doError",[t]),this.withHandler(function(e){return e.isError()&&t(e.error),this.push(e)}))},e.Observable.prototype.doLog=function(){var t;return t=1<=arguments.length?Et.call(arguments,0):[],gt(new e.Desc(this,"doLog",t),this.withHandler(function(e){return typeof console!="undefined"&&console!==null&&typeof console.log=="function"&&console.log.apply(console,Et.call(t).concat([e.log()])),this.push(e)}))},e.Observable.prototype.endOnError=function(){var t,n;return n=arguments[0],t=2<=arguments.length?Et.call(arguments,1):[],n==null&&(n=!0),B(this,n,t,function(t){return gt(new e.Desc(this,"endOnError",[]),this.withHandler(function(e){return e.isError()&&t(e.error)?(this.push(e),this.push(F())):this.push(e)}))})},v.prototype.errors=function(){return gt(new e.Desc(this,"errors",[]),this.filter(function(){return!1}))},mt=function(e){return[e,F()]},e.fromPromise=function(t,n,r){return r==null&&(r=mt),gt(new e.Desc(e,"fromPromise",[t]),e.fromBinder(function(e){var r;return(r=t.then(e,function(t){return e(new a(t))}))!=null&&typeof r.done=="function"&&r.done(),function(){if(n)return typeof t.abort=="function"?t.abort():void 0}},r))},e.Observable.prototype.mapError=function(){var t;return t=Z(arguments),gt(new e.Desc(this,"mapError",[t]),this.withHandler(function(e){return e.isError()?this.push(rt(t(e.error))):this.push(e)}))},e.Observable.prototype.flatMapError=function(t){return gt(new e.Desc(this,"flatMapError",[t]),this.mapError(function(e){return new a(e)}).flatMap(function(n){return n instanceof a?t(n.error):e.once(n)}))},e.EventStream.prototype.sampledBy=function(t,n){return gt(new e.Desc(this,"sampledBy",[t,n]),this.toProperty().sampledBy(t,n))},e.Property.prototype.sampledBy=function(t,n){var r,i,s,o,u;return n!=null?n=lt(n):(r=!0,n=function(e){return e.value()}),u=new b(this,!1,r),s=new b(t,!0,r),o=e.when([u,s],n),i=t instanceof m?o.toProperty():o,gt(new e.Desc(this,"sampledBy",[t,n]),i)},e.Property.prototype.sample=function(t){return gt(new e.Desc(this,"sample",[t]),this.sampledBy(e.interval(t,{})))},e.Observable.prototype.map=function(){var t,n;return n=arguments[0],t=2<=arguments.length?Et.call(arguments,1):[],n instanceof m?n.sampledBy(this,W):B(this,n,t,function(t){return gt(new e.Desc(this,"map",[t]),this.withHandler(function(e){return this.push(e.fmap(t))}))})},e.Observable.prototype.fold=function(t,n){return gt(new e.Desc(this,"fold",[t,n]),this.scan(t,n).sampledBy(this.filter(!1).mapEnd().toProperty()))},v.prototype.reduce=v.prototype.fold,e.fromPoll=function(t,n){return gt(new e.Desc(e,"fromPoll",[t,n]),e.fromBinder(function(n){var r;return r=e.scheduler.setInterval(n,t),function(){return e.scheduler.clearInterval(r)}},n))},e.Observable.prototype.groupBy=function(t,n){var r,i;return n==null&&(n=e._.id),i={},r=this,r.filter(function(e){return!i[t(e)]}).map(function(s){var o,u,a,f;return u=t(s),f=r.filter(function(e){return t(e)===u}),o=e.once(s).concat(f),a=n(o,s).withHandler(function(e){this.push(e);if(e.isEnd())return delete i[u]}),i[u]=a})},e.fromArray=function(t){var n;return C(t),t.length?(n=0,new l(new e.Desc(e,"fromArray",[t]),function(r){var i,s,o,u,a;return a=!1,u=e.more,o=!1,s=!1,i=function(){var f;s=!0;if(o)return;o=!0;while(s)s=!1,u!==e.noMore&&!a&&(f=t[n++],u=r(ct(f)),u!==e.noMore&&(n===t.length?r(F()):w.afterTransaction(i)));return o=!1},i(),function(){return a=!0}})):gt(new e.Desc(e,"fromArray",t),e.never())},e.EventStream.prototype.holdWhen=function(t){var n,i,s;return i=!1,n=[],s=this,new l(new e.Desc(this,"holdWhen",[t]),function(e){var o,u,a;return o=new r,a=!1,u=function(t){typeof t=="function"&&t();if(o.empty()&&a)return e(F())},o.add(function(r,s){return t.subscribeInternal(function(t){var r,o,a,f,l;if(!t.hasValue())return t.isEnd()?u(s):e(t);i=t.value();if(!i){f=n,n=[],a=[];for(r=0,o=f.length;r<o;r++)l=f[r],a.push(e(rt(l)));return a}})}),o.add(function(t,r){return s.subscribeInternal(function(t){return i&&t.hasValue()?n.push(t.value()):t.isEnd()&&n.length?u(r):e(t)})}),a=!0,u(),o.unsubscribe})},e.interval=function(t,n){return n==null&&(n={}),gt(new e.Desc(e,"interval",[t,n]),e.fromPoll(t,function(){return rt(n)}))},e.$={},e.$.asEventStream=function(t,n,r){var i;return E.isFunction(n)&&(i=[n,void 0],r=i[0],n=i[1]),gt(new e.Desc(this.selector||this,"asEventStream",[t]),e.fromBinder(function(e){return function(r){return e.on(t,n,r),function(){return e.off(t,n,r)}}}(this),r))},(ut=typeof jQuery!=="undefined"&&jQuery!==null?jQuery:typeof Zepto!=="undefined"&&Zepto!==null?Zepto:void 0)!=null&&(ut.fn.asEventStream=e.$.asEventStream),e.Observable.prototype.log=function(){var e;return e=1<=arguments.length?Et.call(arguments,0):[],this.subscribe(function(t){return typeof console!="undefined"&&console!==null?typeof console.log=="function"?console.log.apply(console,Et.call(e).concat([t.log()])):void 0:void 0}),this},e.EventStream.prototype.merge=function(t){var n;return k(t),n=this,gt(new e.Desc(n,"merge",[t]),e.mergeAll(this,t))},e.mergeAll=function(){var t;return t=x(arguments),t.length?new l(new e.Desc(e,"mergeAll",t),function(n){var r,i,s;return r=0,s=function(i){return function(s){return i.dispatcher.subscribe(function(i){var o;return i.isEnd()?(r++,r===t.length?n(F()):e.more):(o=n(i),o===e.noMore&&s(),o)})}},i=E.map(s,t),(new e.CompositeUnsubscribe(i)).unsubscribe}):e.never()},e.repeatedly=function(t,n){var r;return r=0,gt(new e.Desc(e,"repeatedly",[t,n]),e.fromPoll(t,function(){return n[r++%n.length]}))},e.repeat=function(t){var n;return n=0,e.fromBinder(function(r){var i,s,o,u,a;return i=!1,o=e.more,a=function(){},s=function(e){return e.isEnd()?i?u():i=!0:o=r(e)},u=function(){var u;i=!0;while(i&&o!==e.noMore)u=t(n++),i=!1,u?a=u.subscribeInternal(s):r(F());return i=!0},u(),function(){return a()}})},e.retry=function(t){var n,r,i,s,o,u,a;if(!E.isFunction(t.source))throw new c("'source' option has to be a function");return a=t.source,u=t.retries||0,o=t.maxRetries||u,n=t.delay||function(){return 0},s=t.isRetryable||function(){return!0},i=!1,r=null,gt(new e.Desc(e,"retry",[t]),e.repeat(function(){var t,f,l;return i?null:(l=function(){return a().endOnError().withHandler(function(e){if(!e.isError())return e.hasValue()&&(r=null,i=!0),this.push(e);r=e;if(!(s(r.error)&&u>0))return i=!0,this.push(e)})},r?(t={error:r.error,retriesDone:o-u},f=e.later(n(t)).filter(!1),u-=1,f.concat(e.once().flatMap(l))):l())}))},e.sequentially=function(t,n){var r;return r=0,gt(new e.Desc(e,"sequentially",[t,n]),e.fromPoll(t,function(){var e;return e=n[r++],r<n.length?e:r===n.length?[e,F()]:F()}))},e.Observable.prototype.skip=function(t){return gt(new e.Desc(this,"skip",[t]),this.withHandler(function(n){return n.hasValue()?t>0?(t--,e.more):this.push(n):this.push(n)}))},e.Observable.prototype.take=function(t){return t<=0?e.never():gt(new e.Desc(this,"take",[t]),this.withHandler(function(n){return n.hasValue()?(t--,t>0?this.push(n):(t===0&&this.push(n),this.push(F()),e.noMore)):this.push(n)}))},e.EventStream.prototype.skipUntil=function(t){var n;return n=t.take(1).map(!0).toProperty(!1),gt(new e.Desc(this,"skipUntil",[t]),this.filter(n))},e.EventStream.prototype.skipWhile=function(){var t,n,r;return n=arguments[0],t=2<=arguments.length?Et.call(arguments,1):[],M(n),r=!1,B(this,n,t,function(t){return gt(new e.Desc(this,"skipWhile",[t]),this.withHandler(function(n){return r||!n.hasValue()||!t(n.value())?(n.hasValue()&&(r=!0),this.push(n)):e.more}))})},e.Observable.prototype.slidingWindow=function(t,n){return n==null&&(n=0),gt(new e.Desc(this,"slidingWindow",[t,n]),this.scan([],function(e,n){return e.concat([n]).slice(-t)}).filter(function(e){return e.length>=n}))},e.spy=function(e){return ft.push(e)},ft=[],at=function(e){var t,n,r;if(ft.length&&!at.running)try{at.running=!0;for(t=0,n=ft.length;t<n;t++)r=ft[t],r(e)}finally{delete at.running}return void 0},e.Property.prototype.startWith=function(t){return gt(new e.Desc(this,"startWith",[t]),this.scan(t,function(e,t){return t}))},e.EventStream.prototype.startWith=function(t){return gt(new e.Desc(this,"startWith",[t]),e.once(t).concat(this))},e.Observable.prototype.takeWhile=function(){var t,n;return n=arguments[0],t=2<=arguments.length?Et.call(arguments,1):[],M(n),B(this,n,t,function(t){return gt(new e.Desc(this,"takeWhile",[t]),this.withHandler(function(n){return n.filter(t)?this.push(n):(this.push(F()),e.noMore)}))})},e["try"]=function(t){return function(n){var r;try{return e.once(t(n))}catch(i){return r=i,new e.Error(r)}}},e.update=function(){var t,n,r,i;n=arguments[0],i=2<=arguments.length?Et.call(arguments,1):[],r=function(e){return function(){var t;return t=1<=arguments.length?Et.call(arguments,0):[],function(n){return e.apply(null,[n].concat(t))}}},t=i.length-1;while(t>0)i[t]instanceof Function||(i[t]=function(e){return function(){return e}}(i[t])),i[t]=r(i[t]),t-=2;return gt(new e.Desc(e,"update",[n].concat(Et.call(i))),e.when.apply(e,i).scan(n,function(e,t){return t(e)}))},e.zipAsArray=function(){var t;return t=x(arguments),gt(new e.Desc(e,"zipAsArray",t),e.zipWith(t,function(){var e;return e=1<=arguments.length?Et.call(arguments,0):[],e}))},e.zipWith=function(){var t,n,r;return n=T(arguments),r=n[0],t=n[1],r=E.map(function(e){return e.toEventStream()},r),gt(new e.Desc(e,"zipWith",[t].concat(Et.call(r))),e.when(r,t))},e.Observable.prototype.zip=function(t,n){return n==null&&(n=Array),gt(new e.Desc(this,"zip",[t]),e.zipWith([this,t],n))},e.Observable.prototype.first=function(){return gt(new e.Desc(this,"first",[]),this.take(1))},e.Observable.prototype.last=function(){var t;return gt(new e.Desc(this,"last",[]),this.withHandler(function(n){if(n.isEnd())return t&&this.push(t),this.push(F()),e.noMore;t=n}))},e.EventStream.prototype.throttle=function(t){return gt(new e.Desc(this,"throttle",[t]),this.bufferWithTime(t).map(function(e){return e[e.length-1]}))},e.Property.prototype.throttle=function(t){return this.delayChanges(new e.Desc(this,"throttle",[t]),function(e){return e.throttle(t)})},v.prototype.firstToPromise=function(t){var n=this;if(typeof t!="function"){if(typeof Promise!="function")throw new c("There isn't default Promise, use shim or parameter");t=Promise}return new t(function(t,r){return n.subscribe(function(n){return n.hasValue()&&t(n.value()),n.isError()&&r(n.error),e.noMore})})},v.prototype.toPromise=function(e){return this.last().firstToPromise(e)},typeof define!="undefined"&&define!==null&&define.amd!=null?(define("bacon",[],function(){return e}),typeof this!="undefined"&&this!==null&&(this.Bacon=e)):typeof module!="undefined"&&module!==null&&module.exports!=null?(module.exports=e,e.Bacon=e):this.Bacon=e}.call(this),!function(e){"use strict";e(function(){e.support.transition=function(){var e=function(){var e=document.createElement("bootstrap"),t={WebkitTransition:"webkitTransitionEnd",MozTransition:"transitionend",OTransition:"oTransitionEnd otransitionend",transition:"transitionend"},n;for(n in t)if(e.style[n]!==undefined)return t[n]}();return e&&{end:e}}()})}(window.jQuery),!function(e){"use strict";var t='[data-dismiss="alert"]',n=function(n){e(n).on("click",t,this.close)};n.prototype.close=function(t){function s(){i.trigger("closed").remove()}var n=e(this),r=n.attr("data-target"),i;r||(r=n.attr("href"),r=r&&r.replace(/.*(?=#[^\s]*$)/,"")),i=e(r),t&&t.preventDefault(),i.length||(i=n.hasClass("alert")?n:n.parent()),i.trigger(t=e.Event("close"));if(t.isDefaultPrevented())return;i.removeClass("in"),e.support.transition&&i.hasClass("fade")?i.on(e.support.transition.end,s):s()};var r=e.fn.alert;e.fn.alert=function(t){return this.each(function(){var r=e(this),i=r.data("alert");i||r.data("alert",i=new n(this)),typeof t=="string"&&i[t].call(r)})},e.fn.alert.Constructor=n,e.fn.alert.noConflict=function(){return e.fn.alert=r,this},e(document).on("click.alert.data-api",t,n.prototype.close)}(window.jQuery),!function(e){"use strict";var t=function(t,n){this.$element=e(t),this.options=e.extend({},e.fn.button.defaults,n)};t.prototype.setState=function(e){var t="disabled",n=this.$element,r=n.data(),i=n.is("input")?"val":"html";e+="Text",r.resetText||n.data("resetText",n[i]()),n[i](r[e]||this.options[e]),setTimeout(function(){e=="loadingText"?n.addClass(t).attr(t,t):n.removeClass(t).removeAttr(t)},0)},t.prototype.toggle=function(){var e=this.$element.closest('[data-toggle="buttons-radio"]');e&&e.find(".active").removeClass("active"),this.$element.toggleClass("active")};var n=e.fn.button;e.fn.button=function(n){return this.each(function(){var r=e(this),i=r.data("button"),s=typeof n=="object"&&n;i||r.data("button",i=new t(this,s)),n=="toggle"?i.toggle():n&&i.setState(n)})},e.fn.button.defaults={loadingText:"loading..."},e.fn.button.Constructor=t,e.fn.button.noConflict=function(){return e.fn.button=n,this},e(document).on("click.button.data-api","[data-toggle^=button]",function(t){var n=e(t.target);n.hasClass("btn")||(n=n.closest(".btn")),n.button("toggle")})}(window.jQuery),!function(e){"use strict";var t=function(t,n){this.$element=e(t),this.$indicators=this.$element.find(".carousel-indicators"),this.options=n,this.options.pause=="hover"&&this.$element.on("mouseenter",e.proxy(this.pause,this)).on("mouseleave",e.proxy(this.cycle,this))};t.prototype={cycle:function(t){return t||(this.paused=!1),this.interval&&clearInterval(this.interval),this.options.interval&&!this.paused&&(this.interval=setInterval(e.proxy(this.next,this),this.options.interval)),this},getActiveIndex:function(){return this.$active=this.$element.find(".item.active"),this.$items=this.$active.parent().children(),this.$items.index(this.$active)},to:function(t){var n=this.getActiveIndex(),r=this;if(t>this.$items.length-1||t<0)return;return this.sliding?this.$element.one("slid",function(){r.to(t)}):n==t?this.pause().cycle():this.slide(t>n?"next":"prev",e(this.$items[t]))},pause:function(t){return t||(this.paused=!0),this.$element.find(".next, .prev").length&&e.support.transition.end&&(this.$element.trigger(e.support.transition.end),this.cycle(!0)),clearInterval(this.interval),this.interval=null,this},next:function(){if(this.sliding)return;return this.slide("next")},prev:function(){if(this.sliding)return;return this.slide("prev")},slide:function(t,n){var r=this.$element.find(".item.active"),i=n||r[t](),s=this.interval,o=t=="next"?"left":"right",u=t=="next"?"first":"last",a=this,f;this.sliding=!0,s&&this.pause(),i=i.length?i:this.$element.find(".item")[u](),f=e.Event("slide",{relatedTarget:i[0],direction:o});if(i.hasClass("active"))return;this.$indicators.length&&(this.$indicators.find(".active").removeClass("active"),this.$element.one("slid",function(){var t=e(a.$indicators.children()[a.getActiveIndex()]);t&&t.addClass("active")}));if(e.support.transition&&this.$element.hasClass("slide")){this.$element.trigger(f);if(f.isDefaultPrevented())return;i.addClass(t),i[0].offsetWidth,r.addClass(o),i.addClass(o),this.$element.one(e.support.transition.end,function(){i.removeClass([t,o].join(" ")).addClass("active"),r.removeClass(["active",o].join(" ")),a.sliding=!1,setTimeout(function(){a.$element.trigger("slid")},0)})}else{this.$element.trigger(f);if(f.isDefaultPrevented())return;r.removeClass("active"),i.addClass("active"),this.sliding=!1,this.$element.trigger("slid")}return s&&this.cycle(),this}};var n=e.fn.carousel;e.fn.carousel=function(n){return this.each(function(){var r=e(this),i=r.data("carousel"),s=e.extend({},e.fn.carousel.defaults,typeof n=="object"&&n),o=typeof n=="string"?n:s.slide;i||r.data("carousel",i=new t(this,s)),typeof n=="number"?i.to(n):o?i[o]():s.interval&&i.pause().cycle()})},e.fn.carousel.defaults={interval:5e3,pause:"hover"},e.fn.carousel.Constructor=t,e.fn.carousel.noConflict=function(){return e.fn.carousel=n,this},e(document).on("click.carousel.data-api","[data-slide], [data-slide-to]",function(t){var n=e(this),r,i=e(n.attr("data-target")||(r=n.attr("href"))&&r.replace(/.*(?=#[^\s]+$)/,"")),s=e.extend({},i.data(),n.data()),o;i.carousel(s),(o=n.attr("data-slide-to"))&&i.data("carousel").pause().to(o).cycle(),t.preventDefault()})}(window.jQuery),!function(e){"use strict";var t=function(t,n){this.$element=e(t),this.options=e.extend({},e.fn.collapse.defaults,n),this.options.parent&&(this.$parent=e(this.options.parent)),this.options.toggle&&this.toggle()};t.prototype={constructor:t,dimension:function(){var e=this.$element.hasClass("width");return e?"width":"height"},show:function(){var t,n,r,i;if(this.transitioning||this.$element.hasClass("in"))return;t=this.dimension(),n=e.camelCase(["scroll",t].join("-")),r=this.$parent&&this.$parent.find("> .accordion-group > .in");if(r&&r.length){i=r.data("collapse");if(i&&i.transitioning)return;r.collapse("hide"),i||r.data("collapse",null)}this.$element[t](0),this.transition("addClass",e.Event("show"),"shown"),e.support.transition&&this.$element[t](this.$element[0][n])},hide:function(){var t;if(this.transitioning||!this.$element.hasClass("in"))return;t=this.dimension(),this.reset(this.$element[t]()),this.transition("removeClass",e.Event("hide"),"hidden"),this.$element[t](0)},reset:function(e){var t=this.dimension();return this.$element.removeClass("collapse")[t](e||"auto")[0].offsetWidth,this.$element[e!==null?"addClass":"removeClass"]("collapse"),this},transition:function(t,n,r){var i=this,s=function(){n.type=="show"&&i.reset(),i.transitioning=0,i.$element.trigger(r)};this.$element.trigger(n);if(n.isDefaultPrevented())return;this.transitioning=1,this.$element[t]("in"),e.support.transition&&this.$element.hasClass("collapse")?this.$element.one(e.support.transition.end,s):s()},toggle:function(){this[this.$element.hasClass("in")?"hide":"show"]()}};var n=e.fn.collapse;e.fn.collapse=function(n){return this.each(function(){var r=e(this),i=r.data("collapse"),s=e.extend({},e.fn.collapse.defaults,r.data(),typeof n=="object"&&n);i||r.data("collapse",i=new t(this,s)),typeof n=="string"&&i[n]()})},e.fn.collapse.defaults={toggle:!0},e.fn.collapse.Constructor=t,e.fn.collapse.noConflict=function(){return e.fn.collapse=n,this},e(document).on("click.collapse.data-api","[data-toggle=collapse]",function(t){var n=e(this),r,i=n.attr("data-target")||t.preventDefault()||(r=n.attr("href"))&&r.replace(/.*(?=#[^\s]+$)/,""),s=e(i).data("collapse")?"toggle":n.data();n[e(i).hasClass("in")?"addClass":"removeClass"]("collapsed"),e(i).collapse(s)})}(window.jQuery),!function(e){"use strict";function r(){e(".dropdown-backdrop").remove(),e(t).each(function(){i(e(this)).removeClass("open")})}function i(t){var n=t.attr("data-target"),r;n||(n=t.attr("href"),n=n&&/#/.test(n)&&n.replace(/.*(?=#[^\s]*$)/,"")),r=n&&e(n);if(!r||!r.length)r=t.parent();return r}var t="[data-toggle=dropdown]",n=function(t){var n=e(t).on("click.dropdown.data-api",this.toggle);e("html").on("click.dropdown.data-api",function(){n.parent().removeClass("open")})};n.prototype={constructor:n,toggle:function(t){var n=e(this),s,o;if(n.is(".disabled, :disabled"))return;return s=i(n),o=s.hasClass("open"),r(),o||("ontouchstart"in document.documentElement&&e('<div class="dropdown-backdrop"/>').insertBefore(e(this)).on("click",r),s.toggleClass("open")),n.focus(),!1},keydown:function(n){var r,s,o,u,a,f;if(!/(38|40|27)/.test(n.keyCode))return;r=e(this),n.preventDefault(),n.stopPropagation();if(r.is(".disabled, :disabled"))return;u=i(r),a=u.hasClass("open");if(!a||a&&n.keyCode==27)return n.which==27&&u.find(t).focus(),r.click();s=e("[role=menu] li:not(.divider):visible a",u);if(!s.length)return;f=s.index(s.filter(":focus")),n.keyCode==38&&f>0&&f--,n.keyCode==40&&f<s.length-1&&f++,~f||(f=0),s.eq(f).focus()}};var s=e.fn.dropdown;e.fn.dropdown=function(t){return this.each(function(){var r=e(this),i=r.data("dropdown");i||r.data("dropdown",i=new n(this)),typeof t=="string"&&i[t].call(r)})},e.fn.dropdown.Constructor=n,e.fn.dropdown.noConflict=function(){return e.fn.dropdown=s,this},e(document).on("click.dropdown.data-api",r).on("click.dropdown.data-api",".dropdown form",function(e){e.stopPropagation()}).on("click.dropdown.data-api",t,n.prototype.toggle).on("keydown.dropdown.data-api",t+", [role=menu]",n.prototype.keydown)}(window.jQuery),!function(e){"use strict";var t=function(t,n){this.options=n,this.$element=e(t).delegate('[data-dismiss="modal"]',"click.dismiss.modal",e.proxy(this.hide,this)),this.options.remote&&this.$element.find(".modal-body").load(this.options.remote)};t.prototype={constructor:t,toggle:function(){return this[this.isShown?"hide":"show"]()},show:function(){var t=this,n=e.Event("show");this.$element.trigger(n);if(this.isShown||n.isDefaultPrevented())return;this.isShown=!0,this.escape(),this.backdrop(function(){var n=e.support.transition&&t.$element.hasClass("fade");t.$element.parent().length||t.$element.appendTo(document.body),t.$element.show(),n&&t.$element[0].offsetWidth,t.$element.addClass("in").attr("aria-hidden",!1),t.enforceFocus(),n?t.$element.one(e.support.transition.end,function(){t.$element.focus().trigger("shown")}):t.$element.focus().trigger("shown")})},hide:function(t){t&&t.preventDefault();var n=this;t=e.Event("hide"),this.$element.trigger(t);if(!this.isShown||t.isDefaultPrevented())return;this.isShown=!1,this.escape(),e(document).off("focusin.modal"),this.$element.removeClass("in").attr("aria-hidden",!0),e.support.transition&&this.$element.hasClass("fade")?this.hideWithTransition():this.hideModal()},enforceFocus:function(){var t=this;e(document).on("focusin.modal",function(e){t.$element[0]!==e.target&&!t.$element.has(e.target).length&&t.$element.focus()})},escape:function(){var e=this;this.isShown&&this.options.keyboard?this.$element.on("keyup.dismiss.modal",function(t){t.which==27&&e.hide()}):this.isShown||this.$element.off("keyup.dismiss.modal")},hideWithTransition:function(){var t=this,n=setTimeout(function(){t.$element.off(e.support.transition.end),t.hideModal()},500);this.$element.one(e.support.transition.end,function(){clearTimeout(n),t.hideModal()})},hideModal:function(){var e=this;this.$element.hide(),this.backdrop(function(){e.removeBackdrop(),e.$element.trigger("hidden")})},removeBackdrop:function(){this.$backdrop&&this.$backdrop.remove(),this.$backdrop=null},backdrop:function(t){var n=this,r=this.$element.hasClass("fade")?"fade":"";if(this.isShown&&this.options.backdrop){var i=e.support.transition&&r;this.$backdrop=e('<div class="modal-backdrop '+r+'" />').appendTo(document.body),this.$backdrop.click(this.options.backdrop=="static"?e.proxy(this.$element[0].focus,this.$element[0]):e.proxy(this.hide,this)),i&&this.$backdrop[0].offsetWidth,this.$backdrop.addClass("in");if(!t)return;i?this.$backdrop.one(e.support.transition.end,t):t()}else!this.isShown&&this.$backdrop?(this.$backdrop.removeClass("in"),e.support.transition&&this.$element.hasClass("fade")?this.$backdrop.one(e.support.transition.end,t):t()):t&&t()}};var n=e.fn.modal;e.fn.modal=function(n){return this.each(function(){var r=e(this),i=r.data("modal"),s=e.extend({},e.fn.modal.defaults,r.data(),typeof n=="object"&&n);i||r.data("modal",i=new t(this,s)),typeof n=="string"?i[n]():s.show&&i.show()})},e.fn.modal.defaults={backdrop:!0,keyboard:!0,show:!0},e.fn.modal.Constructor=t,e.fn.modal.noConflict=function(){return e.fn.modal=n,this},e(document).on("click.modal.data-api",'[data-toggle="modal"]',function(t){var n=e(this),r=n.attr("href"),i=e(n.attr("data-target")||r&&r.replace(/.*(?=#[^\s]+$)/,"")),s=i.data("modal")?"toggle":e.extend({remote:!/#/.test(r)&&r},i.data(),n.data());t.preventDefault(),i.modal(s).one("hide",function(){n.focus()})})}(window.jQuery),!function(e){"use strict";var t=function(e,t){this.init("tooltip",e,t)};t.prototype={constructor:t,init:function(t,n,r){var i,s,o,u,a;this.type=t,this.$element=e(n),this.options=this.getOptions(r),this.enabled=!0,o=this.options.trigger.split(" ");for(a=o.length;a--;)u=o[a],u=="click"?this.$element.on("click."+this.type,this.options.selector,e.proxy(this.toggle,this)):u!="manual"&&(i=u=="hover"?"mouseenter":"focus",s=u=="hover"?"mouseleave":"blur",this.$element.on(i+"."+this.type,this.options.selector,e.proxy(this.enter,this)),this.$element.on(s+"."+this.type,this.options.selector,e.proxy(this.leave,this)));this.options.selector?this._options=e.extend({},this.options,{trigger:"manual",selector:""}):this.fixTitle()},getOptions:function(t){return t=e.extend({},e.fn[this.type].defaults,this.$element.data(),t),t.delay&&typeof t.delay=="number"&&(t.delay={show:t.delay,hide:t.delay}),t},enter:function(t){var n=e.fn[this.type].defaults,r={},i;this._options&&e.each(this._options,function(e,t){n[e]!=t&&(r[e]=t)},this),i=e(t.currentTarget)[this.type](r).data(this.type);if(!i.options.delay||!i.options.delay.show)return i.show();clearTimeout(this.timeout),i.hoverState="in",this.timeout=setTimeout(function(){i.hoverState=="in"&&i.show()},i.options.delay.show)},leave:function(t){var n=e(t.currentTarget)[this.type](this._options).data(this.type);this.timeout&&clearTimeout(this.timeout);if(!n.options.delay||!n.options.delay.hide)return n.hide();n.hoverState="out",this.timeout=setTimeout(function(){n.hoverState=="out"&&n.hide()},n.options.delay.hide)},show:function(){var t,n,r,i,s,o,u=e.Event("show");if(this.hasContent()&&this.enabled){this.$element.trigger(u);if(u.isDefaultPrevented())return;t=this.tip(),this.setContent(),this.options.animation&&t.addClass("fade"),s=typeof this.options.placement=="function"?this.options.placement.call(this,t[0],this.$element[0]):this.options.placement,t.detach().css({top:0,left:0,display:"block"}),this.options.container?t.appendTo(this.options.container):t.insertAfter(this.$element),n=this.getPosition(),r=t[0].offsetWidth,i=t[0].offsetHeight;switch(s){case"bottom":o={top:n.top+n.height,left:n.left+n.width/2-r/2};break;case"top":o={top:n.top-i,left:n.left+n.width/2-r/2};break;case"left":o={top:n.top+n.height/2-i/2,left:n.left-r};break;case"right":o={top:n.top+n.height/2-i/2,left:n.left+n.width}}this.applyPlacement(o,s),this.$element.trigger("shown")}},applyPlacement:function(e,t){var n=this.tip(),r=n[0].offsetWidth,i=n[0].offsetHeight,s,o,u,a;n.offset(e).addClass(t).addClass("in"),s=n[0].offsetWidth,o=n[0].offsetHeight,t=="top"&&o!=i&&(e.top=e.top+i-o,a=!0),t=="bottom"||t=="top"?(u=0,e.left<0&&(u=e.left*-2,e.left=0,n.offset(e),s=n[0].offsetWidth,o=n[0].offsetHeight),this.replaceArrow(u-r+s,s,"left")):this.replaceArrow(o-i,o,"top"),a&&n.offset(e)},replaceArrow:function(e,t,n){this.arrow().css(n,e?50*(1-e/t)+"%":"")},setContent:function(){var e=this.tip(),t=this.getTitle();e.find(".tooltip-inner")[this.options.html?"html":"text"](t),e.removeClass("fade in top bottom left right")},hide:function(){function i(){var t=setTimeout(function(){n.off(e.support.transition.end).detach()},500);n.one(e.support.transition.end,function(){clearTimeout(t),n.detach()})}var t=this,n=this.tip(),r=e.Event("hide");this.$element.trigger(r);if(r.isDefaultPrevented())return;return n.removeClass("in"),e.support.transition&&this.$tip.hasClass("fade")?i():n.detach(),this.$element.trigger("hidden"),this},fixTitle:function(){var e=this.$element;(e.attr("title")||typeof e.attr("data-original-title")!="string")&&e.attr("data-original-title",e.attr("title")||"").attr("title","")},hasContent:function(){return this.getTitle()},getPosition:function(){var t=this.$element[0];return e.extend({},typeof t.getBoundingClientRect=="function"?t.getBoundingClientRect():{width:t.offsetWidth,height:t.offsetHeight},this.$element.offset())},getTitle:function(){var e,t=this.$element,n=this.options;return e=t.attr("data-original-title")||(typeof n.title=="function"?n.title.call(t[0]):n.title),e},tip:function(){return this.$tip=this.$tip||e(this.options.template)},arrow:function(){return this.$arrow=this.$arrow||this.tip().find(".tooltip-arrow")},validate:function(){this.$element[0].parentNode||(this.hide(),this.$element=null,this.options=null)},enable:function(){this.enabled=!0},disable:function(){this.enabled=!1},toggleEnabled:function(){this.enabled=!this.enabled},toggle:function(t){var n=t?e(t.currentTarget)[this.type](this._options).data(this.type):this;n.tip().hasClass("in")?n.hide():n.show()},destroy:function(){this.hide().$element.off("."+this.type).removeData(this.type)}};var n=e.fn.tooltip;e.fn.tooltip=function(n){return this.each(function(){var r=e(this),i=r.data("tooltip"),s=typeof n=="object"&&n;i||r.data("tooltip",i=new t(this,s)),typeof n=="string"&&i[n]()})},e.fn.tooltip.Constructor=t,e.fn.tooltip.defaults={animation:!0,placement:"top",selector:!1,template:'<div class="tooltip"><div class="tooltip-arrow"></div><div class="tooltip-inner"></div></div>',trigger:"hover focus",title:"",delay:0,html:!1,container:!1},e.fn.tooltip.noConflict=function(){return e.fn.tooltip=n,this}}(window.jQuery),!function(e){"use strict";var t=function(e,t){this.init("popover",e,t)};t.prototype=e.extend({},e.fn.tooltip.Constructor.prototype,{constructor:t,setContent:function(){var e=this.tip(),t=this.getTitle(),n=this.getContent();e.find(".popover-title")[this.options.html?"html":"text"](t),e.find(".popover-content")[this.options.html?"html":"text"](n),e.removeClass("fade top bottom left right in")},hasContent:function(){return this.getTitle()||this.getContent()},getContent:function(){var e,t=this.$element,n=this.options;return e=(typeof n.content=="function"?n.content.call(t[0]):n.content)||t.attr("data-content"),e},tip:function(){return this.$tip||(this.$tip=e(this.options.template)),this.$tip},destroy:function(){this.hide().$element.off("."+this.type).removeData(this.type)}});var n=e.fn.popover;e.fn.popover=function(n){return this.each(function(){var r=e(this),i=r.data("popover"),s=typeof n=="object"&&n;i||r.data("popover",i=new t(this,s)),typeof n=="string"&&i[n]()})},e.fn.popover.Constructor=t,e.fn.popover.defaults=e.extend({},e.fn.tooltip.defaults,{placement:"right",trigger:"click",content:"",template:'<div class="popover"><div class="arrow"></div><h3 class="popover-title"></h3><div class="popover-content"></div></div>'}),e.fn.popover.noConflict=function(){return e.fn.popover=n,this}}(window.jQuery),!function(e){"use strict";function t(t,n){var r=e.proxy(this.process,this),i=e(t).is("body")?e(window):e(t),s;this.options=e.extend({},e.fn.scrollspy.defaults,n),this.$scrollElement=i.on("scroll.scroll-spy.data-api",r),this.selector=(this.options.target||(s=e(t).attr("href"))&&s.replace(/.*(?=#[^\s]+$)/,"")||"")+" .nav li > a",this.$body=e("body"),this.refresh(),this.process()}t.prototype={constructor:t,refresh:function(){var t=this,n;this.offsets=e([]),this.targets=e([]),n=this.$body.find(this.selector).map(function(){var n=e(this),r=n.data("target")||n.attr("href"),i=/^#\w/.test(r)&&e(r);return i&&i.length&&[[i.position().top+(!e.isWindow(t.$scrollElement.get(0))&&t.$scrollElement.scrollTop()),r]]||null}).sort(function(e,t){return e[0]-t[0]}).each(function(){t.offsets.push(this[0]),t.targets.push(this[1])})},process:function(){var e=this.$scrollElement.scrollTop()+this.options.offset,t=this.$scrollElement[0].scrollHeight||this.$body[0].scrollHeight,n=t-this.$scrollElement.height(),r=this.offsets,i=this.targets,s=this.activeTarget,o;if(e>=n)return s!=(o=i.last()[0])&&this.activate(o);for(o=r.length;o--;)s!=i[o]&&e>=r[o]&&(!r[o+1]||e<=r[o+1])&&this.activate(i[o])},activate:function(t){var n,r;this.activeTarget=t,e(this.selector).parent(".active").removeClass("active"),r=this.selector+'[data-target="'+t+'"],'+this.selector+'[href="'+t+'"]',n=e(r).parent("li").addClass("active"),n.parent(".dropdown-menu").length&&(n=n.closest("li.dropdown").addClass("active")),n.trigger("activate")}};var n=e.fn.scrollspy;e.fn.scrollspy=function(n){return this.each(function(){var r=e(this),i=r.data("scrollspy"),s=typeof n=="object"&&n;i||r.data("scrollspy",i=new t(this,s)),typeof n=="string"&&i[n]()})},e.fn.scrollspy.Constructor=t,e.fn.scrollspy.defaults={offset:10},e.fn.scrollspy.noConflict=function(){return e.fn.scrollspy=n,this},e(window).on("load",function(){e('[data-spy="scroll"]').each(function(){var t=e(this);t.scrollspy(t.data())})})}(window.jQuery),!function(e){"use strict";var t=function(t){this.element=e(t)};t.prototype={constructor:t,show:function(){var t=this.element,n=t.closest("ul:not(.dropdown-menu)"),r=t.attr("data-target"),i,s,o;r||(r=t.attr("href"),r=r&&r.replace(/.*(?=#[^\s]*$)/,""));if(t.parent("li").hasClass("active"))return;i=n.find(".active:last a")[0],o=e.Event("show",{relatedTarget:i}),t.trigger(o);if(o.isDefaultPrevented())return;s=e(r),this.activate(t.parent("li"),n),this.activate(s,s.parent(),function(){t.trigger({type:"shown",relatedTarget:i})})},activate:function(t,n,r){function o(){i.removeClass("active").find("> .dropdown-menu > .active").removeClass("active"),t.addClass("active"),s?(t[0].offsetWidth,t.addClass("in")):t.removeClass("fade"),t.parent(".dropdown-menu")&&t.closest("li.dropdown").addClass("active"),r&&r()}var i=n.find("> .active"),s=r&&e.support.transition&&i.hasClass("fade");s?i.one(e.support.transition.end,o):o(),i.removeClass("in")}};var n=e.fn.tab;e.fn.tab=function(n){return this.each(function(){var r=e(this),i=r.data("tab");i||r.data("tab",i=new t(this)),typeof n=="string"&&i[n]()})},e.fn.tab.Constructor=t,e.fn.tab.noConflict=function(){return e.fn.tab=n,this},e(document).on("click.tab.data-api",'[data-toggle="tab"], [data-toggle="pill"]',function(t){t.preventDefault(),e(this).tab("show")})}(window.jQuery),!function(e){"use strict";var t=function(t,n){this.$element=e(t),this.options=e.extend({},e.fn.typeahead.defaults,n),this.matcher=this.options.matcher||this.matcher,this.sorter=this.options.sorter||this.sorter,this.highlighter=this.options.highlighter||this.highlighter,this.updater=this.options.updater||this.updater,this.source=this.options.source,this.$menu=e(this.options.menu),this.shown=!1,this.listen()};t.prototype={constructor:t,select:function(){var e=this.$menu.find(".active").attr("data-value");return this.$element.val(this.updater(e)).change(),this.hide()},updater:function(e){return e},show:function(){var t=e.extend({},this.$element.position(),{height:this.$element[0].offsetHeight});return this.$menu.insertAfter(this.$element).css({top:t.top+t.height,left:t.left}).show(),this.shown=!0,this},hide:function(){return this.$menu.hide(),this.shown=!1,this},lookup:function(t){var n;return this.query=this.$element.val(),!this.query||this.query.length<this.options.minLength?this.shown?this.hide():this:(n=e.isFunction(this.source)?this.source(this.query,e.proxy(this.process,this)):this.source,n?this.process(n):this)},process:function(t){var n=this;return t=e.grep(t,function(e){return n.matcher(e)}),t=this.sorter(t),t.length?this.render(t.slice(0,this.options.items)).show():this.shown?this.hide():this},matcher:function(e){return~e.toLowerCase().indexOf(this.query.toLowerCase())},sorter:function(e){var t=[],n=[],r=[],i;while(i=e.shift())i.toLowerCase().indexOf(this.query.toLowerCase())?~i.indexOf(this.query)?n.push(i):r.push(i):t.push(i);return t.concat(n,r)},highlighter:function(e){var t=this.query.replace(/[\-\[\]{}()*+?.,\\\^$|#\s]/g,"\\$&");return e.replace(new RegExp("("+t+")","ig"),function(e,t){return"<strong>"+t+"</strong>"})},render:function(t){var n=this;return t=e(t).map(function(t,r){return t=e(n.options.item).attr("data-value",r),t.find("a").html(n.highlighter(r)),t[0]}),t.first().addClass("active"),this.$menu.html(t),this},next:function(t){var n=this.$menu.find(".active").removeClass("active"),r=n.next();r.length||(r=e(this.$menu.find("li")[0])),r.addClass("active")},prev:function(e){var t=this.$menu.find(".active").removeClass("active"),n=t.prev();n.length||(n=this.$menu.find("li").last()),n.addClass("active")},listen:function(){this.$element.on("focus",e.proxy(this.focus,this)).on("blur",e.proxy(this.blur,this)).on("keypress",e.proxy(this.keypress,this)).on("keyup",e.proxy(this.keyup,this)),this.eventSupported("keydown")&&this.$element.on("keydown",e.proxy(this.keydown,this)),this.$menu.on("click",e.proxy(this.click,this)).on("mouseenter","li",e.proxy(this.mouseenter,this)).on("mouseleave","li",e.proxy(this.mouseleave,this))},eventSupported:function(e){var t=e in this.$element;return t||(this.$element.setAttribute(e,"return;"),t=typeof this.$element[e]=="function"),t},move:function(e){if(!this.shown)return;switch(e.keyCode){case 9:case 13:case 27:e.preventDefault();break;case 38:e.preventDefault(),this.prev();break;case 40:e.preventDefault(),this.next()}e.stopPropagation()},keydown:function(t){this.suppressKeyPressRepeat=~e.inArray(t.keyCode,[40,38,9,13,27]),this.move(t)},keypress:function(e){if(this.suppressKeyPressRepeat)return;this.move(e)},keyup:function(e){switch(e.keyCode){case 40:case 38:case 16:case 17:case 18:break;case 9:case 13:if(!this.shown)return;this.select();break;case 27:if(!this.shown)return;this.hide();break;default:this.lookup()}e.stopPropagation(),e.preventDefault()},focus:function(e){this.focused=!0},blur:function(e){this.focused=!1,!this.mousedover&&this.shown&&this.hide()},click:function(e){e.stopPropagation(),e.preventDefault(),this.select(),this.$element.focus()},mouseenter:function(t){this.mousedover=!0,this.$menu.find(".active").removeClass("active"),e(t.currentTarget).addClass("active")},mouseleave:function(e){this.mousedover=!1,!this.focused&&this.shown&&this.hide()}};var n=e.fn.typeahead;e.fn.typeahead=function(n){return this.each(function(){var r=e(this),i=r.data("typeahead"),s=typeof n=="object"&&n;i||r.data("typeahead",i=new t(this,s)),typeof n=="string"&&i[n]()})},e.fn.typeahead.defaults={source:[],items:8,menu:'<ul class="typeahead dropdown-menu"></ul>',item:'<li><a href="#"></a></li>',minLength:1},e.fn.typeahead.Constructor=t,e.fn.typeahead.noConflict=function(){return e.fn.typeahead=n,this},e(document).on("focus.typeahead.data-api",'[data-provide="typeahead"]',function(t){var n=e(this);if(n.data("typeahead"))return;n.typeahead(n.data())})}(window.jQuery),!function(e){"use strict";var t=function(t,n){this.options=e.extend({},e.fn.affix.defaults,n),this.$window=e(window).on("scroll.affix.data-api",e.proxy(this.checkPosition,this)).on("click.affix.data-api",e.proxy(function(){setTimeout(e.proxy(this.checkPosition,this),1)},this)),this.$element=e(t),this.checkPosition()};t.prototype.checkPosition=function(){if(!this.$element.is(":visible"))return;var t=e(document).height(),n=this.$window.scrollTop(),r=this.$element.offset(),i=this.options.offset,s=i.bottom,o=i.top,u="affix affix-top affix-bottom",a;typeof i!="object"&&(s=o=i),typeof o=="function"&&(o=i.top()),typeof s=="function"&&(s=i.bottom()),a=this.unpin!=null&&n+this.unpin<=r.top?!1:s!=null&&r.top+this.$element.height()>=t-s?"bottom":o!=null&&n<=o?"top":!1;if(this.affixed===a)return;this.affixed=a,this.unpin=a=="bottom"?r.top-n:null,this.$element.removeClass(u).addClass("affix"+(a?"-"+a:""))};var n=e.fn.affix;e.fn.affix=function(n){return this.each(function(){var r=e(this),i=r.data("affix"),s=typeof n=="object"&&n;i||r.data("affix",i=new t(this,s)),typeof n=="string"&&i[n]()})},e.fn.affix.Constructor=t,e.fn.affix.defaults={offset:0},e.fn.affix.noConflict=function(){return e.fn.affix=n,this},e(window).on("load",function(){e('[data-spy="affix"]').each(function(){var t=e(this),n=t.data();n.offset=n.offset||{},n.offsetBottom&&(n.offset.bottom=n.offsetBottom),n.offsetTop&&(n.offset.top=n.offsetTop),t.affix(n)})})}(window.jQuery),define("bootstrap",function(){}),define("Common/App/show/layoutview/AppView",["backbone","bacon","config","bootstrap"],function(e,t,n){return e.Marionette.LayoutView.extend({template:!1,el:"body",regions:{header:"header",main:"[data-main-region]",footer:"footer",modal:"[data-modal-region]"},events:{keydown:"onKeydown"},initialize:function(e){this.title=e.title,this.pageTitlePrefix=e.pageTitlePrefix},setWithNavbarFixedTop:function(e){this.$el[e?"addClass":"removeClass"]("with-navbar-fixed-top")},setTitle:function(e){$("head > title").text(e)},setPageCopy:function(e){$("#ep-analysis-page-copy-row > .span7").html(e)},onKeydown:function(e){e.which===8&&_.indexOf(["INPUT","TEXTAREA"],e.target.tagName)===-1&&e.preventDefault()},onError:function(e){}})}),define("Common/Pages/models/PageLocalModel",["backbone","config","backbone.localstorage"],function(e,t){var n=e.Model.extend({localStorage:new e.LocalStorage(t["page.model.localStorage"]),defaults:{analysisMeanLoadTime:3e3},initialize:function(){this.fetch()},setAnalysisMeanLoadTime:function(e){var t="analysisMeanLoadTime";this.set(t,parseInt((parseInt(this.get(t))+e)/2))}});return n}),define("Common/Pages/models/PageModel",["backbone","./PageLocalModel"],function(e,t){var n=e.Model.extend({idAttribute:"name",initialize:function(e,t){this.eventBus=t.eventBus,this.initializeLocalModel()},initializeLocalModel:function(){this.localModel=new t({id:this.get("name")})},getCommands:function(){return e.Wreqr.radio.channel("global").commands},sync:function(t,n,r){if(t==="read")return e.sync.apply(e,arguments)}});return n}),define("AnalysisPageServer/Parameters/models/ParameterModel",["backbone","bacon"],function(e,t){var n=e.Model.extend({parent:null,children:null,initialize:function(e,t){this.parent=t.parent,this.getCommands().execute("parameters:show.if:initialize",this),this.getCommands().execute("parameters:display.callback:initialize",this),this.getCommands().execute("parameters:persistent:initialize",this),this.getCommands().execute("parameters:conditional-persistent:initialize",this),this.getCommands().execute("parameters:show.if.advanced:initialize",this),this.initializeParentIsActiveProperty(),this.initializeIsActiveProperty(),this.initializeHasValueProperty(),this.listenTo(this.collection,"add",this.onCollectionAdd),this.waitWithMajorInitialization()},getCommands:function(){return e.Wreqr.radio.channel("global").commands},getReqRes:function(){return e.Wreqr.radio.channel("global").reqres},initializeHasValueProperty:function(){this.hasValueProperty=t.fromEvent(this,"change:value",function(e){return e.hasValue()}).toProperty(this.hasValue()),this.hasValueProperty.takeUntil(this.getDestroyES()).onValue(function(){})},_reduceBooleanFactors:function(e){return _.reduce(e,function(e,t){return e&&t},!0)},initializeIsActiveProperty:function(){this.isActiveProperty=t.combineAsArray(this.parentIsActiveProperty,this.advancedProperty,this.showIfProperty,this.displayCallbackProperty).map(this,"_reduceBooleanFactors"),this.isActiveProperty.takeUntil(this.getDestroyES()).onValue(function(){})},initializeParentIsActiveProperty:function(){this.parent?this.parentIsActiveProperty=this.parent.isActive():this.parentIsActiveProperty=t.constant(!0)},waitWithMajorInitialization:function(){this.isInitialized=t.combineAsArray(this.collection.modelsParsed.filter(_.isEqual,!0),this.asEventStream("collection:add")).map(!0).startWith(!1),this.isInitialized.filter(_.isEqual,!0).takeUntil(this.getDestroyES()).take(1).onValue(this,"_timeShiftedInitialize")},_timeShiftedInitialize:function(){this.getCommands().execute("parameters:display.callback:run",this),this.getCommands().execute("parameters:show.if:run",this),this.getCommands().execute("parameters:listen-to-set-value",this),this.initializeChildren&&this.initializeChildren(),this.trigger("initialize:fully")},getDestroyES:function(){return this.asEventStream("destroy").take(1)},sync:function(t){if(t==="read")return e.sync.apply(e,arguments)},hasValue:function(){return this.has("value")&&this.getValue()!==""},setValue:function(e,t){t=t||{},this.set("value",e,t),this.trigger("set:value",this,e,t)},unsetValue:function(e){e=e||{},this.unset("value",e),this.trigger("set:value",this,void 0,_.extend({unset:!0},e))},getValue:function(){return this.get("value")},reset:function(){this.unsetValue()},isComplex:function(){return!1},anyParentIsAdvanced:function(){return _.some(this.getParents(),function(e){return e.get("advanced")})},isActive:function(){return this.isActiveProperty},_isReadyMap:function(e){return e.isActive?!this.get("required")||this.isComplex()?!0:e.hasValue:!0},isReady:function(){return t.combineTemplate({isActive:this.isActive(),hasValue:this.hasValueProperty}).map(this,"_isReadyMap")},getParents:function(){var e=this.parent,t=[];while(e)t.push(e),e=e.parent;return t},_toJSONMapper:function(e,t,n){var r=!t||t&&t.length===1,i;return n?r?this.getValue():(i={},_.each(t,function(e){i[e]=this.get(e)},this),i):"__inactive__"},conditionalToJSON:function(e,t){return this.isActive().take(1).map(this,"_toJSONMapper",e,t)},fromJSON:function(e,t,n){if(e===void 0)return;var r=!t||t&&t.length===1;r?(this.setValue(e,n),this.trigger("value:from:json",this,e)):_.each(t,function(t){this.set(t,e[t])},this)},getDependenciesNames:function(){var e=this.getPersistentDependenciesNames();return e=e.concat(this.getDisplayCallbackDependenciesNames()),this.getShowIfDependencyName()&&e.push(this.getShowIfDependencyName()),_.uniq(e)},getDependencies:function(){if(this._dependenciesCache)return this._dependenciesCache;var e=this.getDependenciesNames();return this._dependenciesCache=_.map(e,function(e){return this.getReqRes().request("parameters:get-closest",this,{name:e})},this),this._dependenciesCache},getPersistentDependenciesNames:function(){var e=_.clone(this.get("persistent_dependencies"))||[];return _.isArray(e)?e:[e]},getPersistentDependencies:function(){if(this._persistentDependenciesCache)return this._persistentDependenciesCache;var e=this.getPersistentDependenciesNames();return this._persistentDependenciesCache=_.map(e,function(e){return this.getReqRes().request("parameters:get-closest",this,{name:e})},this),this._persistentDependenciesCache},getDisplayCallbackDependenciesNames:function(){var e=_.clone(this.get("display.callback"));return e&&e.dependent?_.values(e.dependent):[]},getDisplayCallbackDependencies:function(){if(this._displayCallbackDependenciesCache)return this._displayCallbackDependenciesCache;var e=this.getDisplayCallbackDependenciesNames();return this._displayCallbackDependenciesCache=_.map(e,function(e){return this.getReqRes().request("parameters:get-closest",this,{name:e})},this),this._displayCallbackDependenciesCache},getShowIfDependencyName:function(){var e=_.clone(this.get("show.if"));return e&&e.name?e.name:null},getShowIfDependency:function(){if(this._showIfDependencyCache)return this._showIfDependencyCache;var e=this.getShowIfDependencyName();return this._showIfDependencyCache=this.getReqRes().request("parameters:get-closest",this,{name:e}),this._showIfDependencyCache},onCollectionAdd:function(e){this===e&&this.trigger("collection:add",this)}});return n}),define("AnalysisPageServer/Parameters/Combobox/models/ComboboxParameterModel",["backbone","bacon","AnalysisPageServer/Parameters/models/ParameterModel"],function(e,t,n){var r=n.extend({defaults:function(){return{value:null}},initialize:function(){n.prototype.initialize.apply(this,arguments),this.getCommands().execute("parameters:combobox:suggestions:initialize",this),this.on({"change:suggestions":this.onChangeSuggestions,"fetch:suggestions:fail":this.onFetchSuggestionsFail})},_timeShiftedInitialize:function(){n.prototype._timeShiftedInitialize.call(this)},getSuggestions:function(){this.getCommands().execute("parameters:combobox:suggestions:fetch",this)},_toJSONMapper:function(e,t,n){var r=!t||t&&t.length===1,i;return n?(r&&(e==="url"?(i={v:this.getValue(),r:this.get("readable")},this.get("selfDependent")&&(i.s=this.get("searchTerm"))):i=this.getValue()),i):"__inactive__"},conditionalToJSON:function(e,t){return this.isActive().take(1).map(this,"_toJSONMapper",e,t)},fromJSON:function(e,t,n){if(!e||_.isEmpty(e))return;var r=!t||t&&t.length===1;r?(e.r&&this.set("readable",e.r),e.v&&this.setValue(e.v,n),e.v&&this.trigger("value:from:json",this,e.v)):_.each(t,function(t){this.set(t,e[t])},this)},reset:function(){this.unsetValue(),this.unset("readable"),this.unset("suggestions"),this.get("selfDependent")&&this.unset("searchTerm")},destroy:function(){this.stopListening(),n.prototype.destroy.call(this)},getDependenciesNames:function(){var e=n.prototype.getDependenciesNames.call(this);return e=e.concat(this.getComboboxDependenciesNames()),_.uniq(e)},getComboboxDependenciesNames:function(){return _.values(this.get("dependent"))},getComboboxDependencies:function(){if(this._comboboxDependenciesCache)return this._comboboxDependenciesCache;var e=this.getComboboxDependenciesNames();return this._comboboxDependenciesCache=_.map(e,function(e){return this.getReqRes().request("parameters:get-closest",this,{name:e})},this),this._comboboxDependenciesCache}});return r}),define("AnalysisPageServer/Parameters/Combobox/models/selfDependentMixin",[],function(){return function(e){return[{initialize:function(t,n){e.prototype.initialize.call(this,t,n),this.set("selfDependent",!0),this.set("externallyDependent",_.size(t.dependent)>1),this.on("change:searchTerm",this.onSearchTermChanged)},setSearchTerm:function(e,t){e&&e.length>1&&this.set("searchTerm",e,t)},isSearchTermAvailable:function(){return this.get("searchTerm")},onSearchTermChanged:function(e,t,n){n.viewTriggered&&this.getSuggestions()},onChangeSuggestions:function(){},onFetchSuggestionsFail:function(){}},{}]}}),define("AnalysisPageServer/Parameters/Combobox/models/nonSelfDependentMixin",[],function(){return function(e){return[{initialize:function(t,n){e.prototype.initialize.call(this,t,n),this.set("selfDependent",!1),this.set("externallyDependent",_.size(t.dependent)>0)},onChangeSuggestions:function(e,t,n){var r;_.size(this.get("suggestions"))>0&&!this.hasValueInSuggestions()&&!this.get("allow_multiple")&&(r=this.get("suggestions")[0],this.set("readable",r.long_name,{viewTriggered:!0}),this.setValue(r.id,{viewTriggered:!0}))},onFetchSuggestionsFail:function(){this.setValue("",{viewTriggered:!0})}},{}]}}),define("AnalysisPageServer/Parameters/Combobox/models/multipleMixin",["backbone"],function(e){return function(e){return[{defaults:function(){return{value:[],readable:[]}},hasValueInSuggestions:function(){return _.reduce(this.get("suggestions"),function(e,t){return e||_.indexOf(this.getValue(),t.id)>-1},!1,this)},updateFromView:function(e,t){var n,r,i;i=_.map(this.getValue(),function(e){return e&&e.toString()}),n=_.map(e.val,function(t){return r=_.indexOf(i,t&&t.toString()),r===-1&&e.added?e.added.text:this.get("readable")[r]},this),this.set("readable",n,t),this.setValue(e.val,t)},selectAll:function(e){this.set("readable",_.map(this.get("suggestions"),function(e){return e.long_name}),e),this.setValue(_.map(this.get("suggestions"),function(e){return e.id}),e)},deselectAll:function(){this.set("readable",[]),this.setValue([])},reset:function(){this.setValue([]),this.set("readable",[]),this.unset("suggestions"),this.get("selfDependent")&&this.unset("searchTerm")}},{}]}}),define("AnalysisPageServer/Parameters/Combobox/models/nonMultipleMixin",["backbone"],function(e){return function(e){return[{hasValueInSuggestions:function(){return _.reduce(this.get("suggestions"),function(e,t){return e||this.getValue()==t.id},!1,this)},updateFromView:function(e,t){e.added?(this.set("readable",e.added.text,t),this.setValue(e.added.id,t)):e.removed&&(e.removed.text===this.get("readable")&&this.unset("readable",t),e.removed.id===this.getValue()&&this.unsetValue(t))}},{}]}}),define("AnalysisPageServer/Parameters/Combobox/models/createComboboxParameterModel",["./ComboboxParameterModel","./selfDependentMixin","./nonSelfDependentMixin","./multipleMixin","./nonMultipleMixin"],function(e,t,n,r,i){return function(s,o){var u=e;return _.indexOf(_.values(s.dependent),s.name)>-1?u=u.extend.apply(u,t(u)):u=u.extend.apply(u,n(u)),s.allow_multiple?u=u.extend.apply(u,r(u)):u=u.extend.apply(u,i(u)),new u(s,o)}}),function(e){define("backbone.eventstreams",["backbone","bacon"],function(){return function(){(function(){var e=[].slice;Backbone.EventStream={listenToEventStream:function(t,n,r){var i;return r==null&&(r=_.identity),i=this,new Bacon.EventStream(function(s){var o,u;return o=function(){var t,n;t=1<=arguments.length?e.call(arguments,0):[],n=s(new Bacon.Next(r.apply(null,t)));if(n===Bacon.noMore)return u()},u=function(){return i.stopListening(t,n,o)},i.listenTo(t,n,o),u})},asEventStream:function(t,n){var r;return n==null&&(n=_.identity),r=this,new Bacon.EventStream(function(i){var s,o;return s=function(){var t,r;t=1<=arguments.length?e.call(arguments,0):[],r=i(new Bacon.Next(n.apply(null,t)));if(r===Bacon.noMore)return o()},o=function(){return r.off(t,s)},r.on(t,s,this),o})}},_.extend(Backbone,Backbone.EventStream),_.extend(Backbone.Model.prototype,Backbone.EventStream),_.extend(Backbone.Collection.prototype,Backbone.EventStream),_.extend(Backbone.Router.prototype,Backbone.EventStream),_.extend(Backbone.History.prototype,Backbone.EventStream),_.extend(Backbone.View.prototype,Backbone.EventStream),Backbone.BaconProperty={toModel:function(){var e,t;return t=new Backbone.Model(this.take(1)),e=function(e){return t.set(e)},this.onValue(e),t}},_.extend(Bacon.Property.prototype,Backbone.BaconProperty)}).call(this)}.apply(e,arguments)})}(this),define("AnalysisPageServer/Parameters/models/ParameterChildrenCollection",["backbone","bacon","config","backbone.eventstreams"],function(e,t,n){var r=e.Collection.extend({initialize:function(e,t){},parse:function(e,t){return _.values(e)},_toJSONMapper:function(e){return _.reduce(this.getRoots(),function(t,n,r){return e[r]!==void 0&&e[r]!=="__inactive__"&&(t[n.get("name")]=e[r]),t},{})},conditionalToJSON:function(e,n){return t.combineAsArray(_.map(this.getRoots(),function(t){return t.conditionalToJSON(e,n)})).map(this,"_toJSONMapper")},fromJSON:function(e,t){_.map(this.getRoots(),function(n){return n.fromJSON(e[n.get("name")],t,{globalSetValue:!0})})},getFirstUnready:function(){return this.find(function(e){return!e.isReady()})},getAdvanced:function(){return this.where({advanced:1})},hasAdvanced:function(){return _.size(this.getAdvanced())>0},_getActiveMapper:function(e){return this.reduce(function(t,n,r){return e[r]&&t.push(n),t},[])},getActive:function(){return t.combineAsArray(this.map(function(e){return e.isActive().take(1)})).map(this,"_getActiveMapper")},_isReadyMapper:function(e){return _.reduce(e,function(e,t){return e&&t},!0)},isReady:function(){return t.combineAsArray(this.map(function(e){return e.isReady()})).map(this,"_isReadyMapper")},getPersistent:function(){return this.filter(function(e){return e.get("persistent")})}});return r}),define("AnalysisPageServer/Parameters/models/ArrayParameterModel",["bacon","./ParameterModel","./ParameterChildrenCollection"],function(e,t,n){return t.extend({initialize:function(){t.prototype.initialize.apply(this,arguments),this.children=new n},initializeChildren:function(){for(var e=0;e<this.get("start");e++)this.addChild();this._childrenInitialized=!0,this._jsonToParse&&(this.fromJSON(this._jsonToParse),delete this._jsonToParse)},addChild:function(){if(!this.isMax()){var e=this.collection.getLastDescendantOf(this);e=e||this;var t=this.collection.indexOf(e)+1,n=this.collection.add(_.clone(this.get("prototype")),{at:t,parent:this});return this.children.add(n),n}},destroyLastChild:function(){if(!this.isMin()){var e=this.children.pop();e.destroy()}},isStart:function(){return this.children.size()<=this.get("start")},isMin:function(){return this.children.size()<=this.get("min")},isMax:function(){return this.children.size()>=this.get("max")},destroy:function(){var e;while(e=this.children.pop())e.destroy();this.children.reset(),t.prototype.destroy.call(this)},isComplex:function(){return!0},_toJSONMapper:function(e){return _.reduce(e,function(e,t,n){var r=this.children.at(n);return r&&t!=="__inactive__"&&e.push(t),e},[],this)},conditionalToJSON:function(t,n){return e.combineAsArray(this.children.map(function(e){return e.conditionalToJSON(t,n)})).map(this,"_toJSONMapper")},fromJSON:function(e,t,n){if(!_.isArray(e))return;if(!this._childrenInitialized){this._jsonToParse=e;return}var r=_.reduce(e,function(e,t){return t!==""&&!_.isEmpty(t)&&e.push(t),e},[]),i=this.children.size()-_.size(r);if(i>0)for(var s=0;s<i;s++)this.destroyLastChild();var o;_.each(r,function(e,r){o=this.children.at(r),o||(o=this.addChild()),o.fromJSON(e,t,n)},this)}})}),define("AnalysisPageServer/Parameters/models/CompoundParameterModel",["bacon","./ParameterModel","./ParameterChildrenCollection"],function(e,t,n){var r=t.extend({initialize:function(){t.prototype.initialize.apply(this,arguments),this.children=new n},initializeChildren:function(){_.each(this.get("children"),function(e){this.addChild(e)},this),this._childrenInitialized=!0,this._jsonToParse&&(this.fromJSON(this._jsonToParse),delete this._jsonToParse)},addChild:function(e){var t=this.collection.getLastDescendantOf(this);t=t||this;var n=this.collection.indexOf(t)+1,r=this.collection.add(e,{at:n,parent:this});this.children.add(r)},destroy:function(){var e;while(e=this.children.pop())e.destroy();this.children.reset(),t.prototype.destroy.call(this)},isComplex:function(){return!0},_toJSONMapper:function(e){return _.reduce(e,function(e,t,n){var r=this.children.at(n);return r&&t!=="__inactive__"&&(e[r.get("name")]=t),e},{},this)},conditionalToJSON:function(t,n){return e.combineAsArray(this.children.map(function(e){return e.conditionalToJSON(t,n)})).map(this,"_toJSONMapper")},fromJSON:function(e,t,n){e&&!_.isEmpty(e)&&(this._childrenInitialized?this.children.each(function(r){r.fromJSON(e[r.get("name")],t,n)}):this._jsonToParse=e)}});return r}),define("AnalysisPageServer/Parameters/Select/models/SelectParameterModel",["backbone","AnalysisPageServer/Parameters/models/ParameterModel"],function(e,t){return t.extend({})}),define("AnalysisPageServer/Parameters/Select/models/multipleMixin",["backbone"],function(e){return function(e){return[{defaults:function(){return{value:[]}},selectAll:function(e){this.setValue(_.map(this.get("choices"),function(e,t){return t}),e)},deselectAll:function(){this.setValue([])},reset:function(){this.setValue([])}},{}]}}),define("AnalysisPageServer/Parameters/Select/models/nonMultipleMixin",["backbone"],function(e){return function(e){return[{},{}]}}),define("AnalysisPageServer/Parameters/Select/models/createSelectParameterModel",["./SelectParameterModel","./multipleMixin","./nonMultipleMixin"],function(e,t,n){return function(r,i){var s=e;return r.allow_multiple?s=s.extend.apply(s,t(s)):s=s.extend.apply(s,n(s)),new s(r,i)}}),define("AnalysisPageServer/Parameters/models/FileParameterModel",["bacon","./ParameterModel"],function(e,t){return t.extend({initialize:function(){this.set(this.getFileKeyName(),_.uniqueId("file-")),t.prototype.initialize.apply(this,arguments)},getFileKeyName:function(){return"___APS_fileContentId___"},getFileKey:function(){return this.get(this.getFileKeyName())},hasValue:function(){return!!this.file},setValue:function(e,t){t=t||{};var n=this.file;this.file=e,n!==this.file&&this.trigger("change:value",this,e,t),this.trigger("set:value",this,e,t)},unsetValue:function(e){e=e||{},delete this.file,this.trigger("set:value",this,void 0,_.extend({unset:!0},e))},getValue:function(){return this.file},_toJSONMapper:function(e,t,n){var r=!t||t&&t.length===1,i;return n?(r?(i={},i[this.getFileKeyName()]=this.getFileKey()):(i={},_.each(t,function(e){i[e]=this.get(e)},this)),i):"__inactive__"}})}),define("AnalysisPageServer/Parameters/models/ParameterCollection",["backbone","bacon","config","./ParameterModel","../Combobox/models/createComboboxParameterModel","./ArrayParameterModel","./CompoundParameterModel","../Select/models/createSelectParameterModel","./FileParameterModel","backbone.eventstreams"],function(e,t,n,r,i,s,o,u,a){var f=e.Collection.extend({url:n["parameter.collection.url"],initialize:function(e,t){this.pageModel=t.pageModel,this.on({add:this.onAdd,remove:this.onRemove}),this.modelsParsed=this.asEventStream("sync").map(!0).toProperty(!1)},model:function(e,t){switch(e.type){case"compound":return new o(e,t);case"array":return new s(e,t);case"file":return new a(e,t);case"combobox":return i(e,t);case"select":return u(e,t);default:return new r(e,t)}},sync:function(t,n,r){return r.page=r.page||this.pageModel.get("name"),e.Collection.prototype.sync.call(this,t,n,r)},parse:function(e,t){return _.values(e)},_toJSONMapper:function(e){return _.reduce(this.getRoots(),function(t,n,r){return e[r]!==void 0&&e[r]!=="__inactive__"&&(t[n.get("name")]=e[r]),t},{})},conditionalToJSON:function(e,n){return t.combineAsArray(_.map(this.getRoots(),function(t){return t.conditionalToJSON(e,n)})).map(this,"_toJSONMapper")},fromJSON:function(e,t){_.map(this.getRoots(),function(n){return n.fromJSON(e[n.get("name")],t,{})})},getRoots:function(){return this.filter(function(e){return!e.parent})},getCommonParents:function(e,t){return _.intersection(e.getParents(),t.getParents())},getLastDescendantOf:function(e){var t=null,n=null,r=this.indexOf(e);if(r<0)return null;n=this.at(++r);while(n&&_.indexOf(n.getParents(),e)>-1)t=n,n=this.at(++r);return t},getAdvanced:function(){return this.where({advanced:1})},hasAdvanced:function(){return _.size(this.getAdvanced())>0},_reduceBooleanValues:function(e){return this.reduce(function(t,n,r){return e[r]&&t.push(n),t},[])},getActive:function(){return t.combineAsArray(this.map(function(e){return e.isActive()})).map(this,"_reduceBooleanValues")},getReady:function(){return t.combineAsArray(this.map(function(e){return e.isReady()})).map(this,"_reduceBooleanValues")},getUnready:function(){var e=this;return this.getReady().map(function(t){return e.filter(function(e){return t.indexOf(e)===-1})})},onAdd:function(e){this.listenTo(e,"value:from:json",this.onModelValueFromJson)},onRemove:function(e){this.stopListening(e)},onModelValueFromJson:function(e,t){this.trigger("parameter:value:from:json",e,t)},_isReadyMapper:function(e){return _.reduce(e,function(e,t){return e&&t},!0)},isReady:function(){return t.combineAsArray(this.map(function(e){return e.isReady()})).map(this,"_isReadyMapper")},getPersistent:function(){return this.filter(function(e){return e.get("persistent")})},getFiles:function(){return this.where({type:"file"})}});return f}),define("functions/fixedEncodeURIComponent",[],function(){return function(e){return encodeURIComponent(e).replace(/[!'()*]/g,function(e){return"%"+e.charCodeAt(0).toString(16)})}}),define("client/Client",["functions/fixedEncodeURIComponent"],function(e){function t(){}return t.prototype={url_base:"",host:"",port:"",url:function(t,n,r){var i="";typeof this.host!="undefined"&&this.host!=""&&(i="http://"+this.host,typeof this.port!="undefined"&&this.port!=""&&(i=i+":"+this.port),i+="/"),typeof this.url_base!="undefined"&&(i+=t.indexOf(this.url_base)==0?"":this.url_base),i+=t;if(n||typeof r!="undefined")i+="?";n&&(i+="page="+e(n)+";");for(var s in r)i+=s+"="+e(r[s])+";";return i},encodeParams:function(e){return _.each(e,function(t,n){if(t instanceof File)return;t=t===void 0?String(null):t.toString(),e[n]=t.replace(/%/g,"%25").replace(/ /g,"%20")}),e},responseIsError:function(e){return String(e).indexOf("ERROR")===0||String(e).indexOf("<pre>ERROR")===0||String(e).indexOf("<PRE>ERROR")===0}},t}),define("client/RClient",["client/Client"],function(e){function t(e){this.url_base=e}function n(){}return n.prototype=e.prototype,t.prototype=new n,t.prototype.constructor=t,t.prototype.encodeParams=function(t){return t=e.prototype.encodeParams.call(this,t),_.each(t,function(e,n){if(e instanceof File)return;t[n]=e.toString().replace(/\+/g,"%2B")}),t},t.prototype.decoratePostParams=function(e,t,n){e.page=t,_.each(e,function(t,n){try{t instanceof File||(e[n]=JSON.stringify(t))}catch(r){e[n]=""}}),e.device=!document.createElementNS||!document.createElementNS("http://www.w3.org/2000/svg","svg").createSVGRect?"png":"svg";var r=parseInt(7);e.height=r,e.width=parseInt(r*4/3),e.decoder="url",e.textarea_wrap=$("<input type='file'/>").get(0).files===undefined,e=this.encodeParams(e);var i=new FormData;return _.each(e,function(e,t){i.append(t,e)}),_.each(n,function(e){i.append(e.getFileKey(),e.getValue())}),i},t}),define("client/RestClient",["client/Client"],function(e){function t(e){this.url_base=e}function n(){}return n.prototype=e.prototype,t.prototype=new n,t.prototype.constructor=t,t}),define("client/createClient",["./RClient","./RestClient","config"],function(e,t,n){return function(r){switch(r){case"R":return new e(n["client.R.url"]);case"REST":return new t(n["client.REST.url"])}}}),define("Common/Pages/models/AnalysisPageModel",["./PageModel","bacon","AnalysisPageServer/Parameters/models/ParameterCollection","client/createClient"],function(e,t,n,r){var i=e.extend({defaults:{label:"",sidebarVisible:!0,tableVisible:!0,tableRows:30},initialize:function(t,i){this.rClient=r("R"),this.restClient=r("REST"),this.parameters=new n(null,{pageModel:this}),e.prototype.initialize.apply(this,arguments)},getDestroyES:function(){return this.asEventStream("destroy").take(1)},isDataset:function(){return this.get("apss")},saveParameters:function(e){this.localModel.set("parameters",e),this.localModel.save()},abortFetchAnalysis:function(){this.trigger("abort:analysis-request")},initializeParameters:function(){!this.isDataset()&&this.localModel.get("parameters")&&this.parameters.fromJSON(this.localModel.get("parameters"))}});return i}),define("Common/Pages/models/PageCollection",["backbone","./PageModel","./AnalysisPageModel","config","client/createClient"],function(e,t,n,r,i){return e.Collection.extend({url:r["page.collection.url"],initialize:function(e,t){this.rClient=i("R"),this.appModel=t.appModel,this.parentPageModel=t.parentPageModel},model:function(e,r){return!e.hidden||e.name==="IP"?new n(e,r):new t(e,r)},modelId:function(e){return e[t.prototype.idAttribute]},sync:function(t){if(t==="read")return e.sync.apply(e,arguments)},fetch:function(t){return t.url=this.rClient.url(this.url),e.Collection.prototype.fetch.call(this,t)},activePage:null,getActive:function(){return this.activePage},setActive:function(e){if(!e)return;typeof e=="string"&&(e=this.findWhere({name:e}));var t=this.activePage;this.activePage=e,e!==t&&(t&&t.set("active",!1),e.set("active",!0),this.trigger("page:activate",t,e))},getInMenu:function(){return this.filter(function(e){return e.get("in_menu")})}})}),function(e){function n(e,t){return function(){e.apply(t,arguments)}}function i(e){if(typeof this!="object")throw new TypeError("Promises must be constructed via new");if(typeof e!="function")throw new TypeError("not a function");this._state=null,this._value=null,this._deferreds=[],l(e,n(o,this),n(u,this))}function s(e){var n=this;if(this._state===null){this._deferreds.push(e);return}t(function(){var t=n._state?e.onFulfilled:e.onRejected;if(t===null){(n._state?e.resolve:e.reject)(n._value);return}var r;try{r=t(n._value)}catch(i){e.reject(i);return}e.resolve(r)})}function o(e){try{if(e===this)throw new TypeError("A promise cannot be resolved with itself.");if(e&&(typeof e=="object"||typeof e=="function")){var t=e.then;if(typeof t=="function"){l(n(t,e),n(o,this),n(u,this));return}}this._state=!0,this._value=e,a.call(this)}catch(r){u.call(this,r)}}function u(e){this._state=!1,this._value=e,a.call(this)}function a(){for(var e=0,t=this._deferreds.length;e<t;e++)s.call(this,this._deferreds[e]);this._deferreds=null}function f(e,t,n,r){this.onFulfilled=typeof e=="function"?e:null,this.onRejected=typeof t=="function"?t:null,this.resolve=n,this.reject=r}function l(e,t,n){var r=!1;try{e(function(e){if(r)return;r=!0,t(e)},function(e){if(r)return;r=!0,n(e)})}catch(i){if(r)return;r=!0,n(i)}}var t=i.immediateFn||typeof setImmediate=="function"&&setImmediate||function(e){setTimeout(e,1)},r=Array.isArray||function(e){return Object.prototype.toString.call(e)==="[object Array]"};i.prototype["catch"]=function(e){return this.then(null,e)},i.prototype.then=function(e,t){var n=this;return new i(function(r,i){s.call(n,new f(e,t,r,i))})},i.all=function(){var e=Array.prototype.slice.call(arguments.length===1&&r(arguments[0])?arguments[0]:arguments);return new i(function(t,n){function i(s,o){try{if(o&&(typeof o=="object"||typeof o=="function")){var u=o.then;if(typeof u=="function"){u.call(o,function(e){i(s,e)},n);return}}e[s]=o,--r===0&&t(e)}catch(a){n(a)}}if(e.length===0)return t([]);var r=e.length;for(var s=0;s<e.length;s++)i(s,e[s])})},i.resolve=function(e){return e&&typeof e=="object"&&e.constructor===i?e:new i(function(t){t(e)})},i.reject=function(e){return new i(function(t,n){n(e)})},i.race=function(e){return new i(function(t,n){for(var r=0,i=e.length;r<i;r++)e[r].then(t,n)})},typeof module!="undefined"&&module.exports?module.exports=i:e.Promise||(e.Promise=i)}(this),define("promise-polyfill",["promise-polyfill/Promise"],function(e){return e}),define("promise-polyfill/Promise",function(){}),define("requirejs-text",["module"],function(e){"use strict";var t,n,r,i,s,o=["Msxml2.XMLHTTP","Microsoft.XMLHTTP","Msxml2.XMLHTTP.4.0"],u=/^\s*<\?xml(\s)+version=[\'\"](\d)*.(\d)*[\'\"](\s)*\?>/im,a=/<body[^>]*>\s*([\s\S]+)\s*<\/body>/im,f=typeof location!="undefined"&&location.href,l=f&&location.protocol&&location.protocol.replace(/\:/,""),c=f&&location.hostname,h=f&&(location.port||undefined),p={},d=e.config&&e.config()||{};t={version:"2.0.14",strip:function(e){if(e){e=e.replace(u,"");var t=e.match(a);t&&(e=t[1])}else e="";return e},jsEscape:function(e){return e.replace(/(['\\])/g,"\\$1").replace(/[\f]/g,"\\f").replace(/[\b]/g,"\\b").replace(/[\n]/g,"\\n").replace(/[\t]/g,"\\t").replace(/[\r]/g,"\\r").replace(/[\u2028]/g,"\\u2028").replace(/[\u2029]/g,"\\u2029")},createXhr:d.createXhr||function(){var e,t,n;if(typeof XMLHttpRequest!="undefined")return new XMLHttpRequest;if(typeof ActiveXObject!="undefined")for(t=0;t<3;t+=1){n=o[t];try{e=new ActiveXObject(n)}catch(r){}if(e){o=[n];break}}return e},parseName:function(e){var t,n,r,i=!1,s=e.lastIndexOf("."),o=e.indexOf("./")===0||e.indexOf("../")===0;return s!==-1&&(!o||s>1)?(t=e.substring(0,s),n=e.substring(s+1)):t=e,r=n||t,s=r.indexOf("!"),s!==-1&&(i=r.substring(s+1)==="strip",r=r.substring(0,s),n?n=r:t=r),{moduleName:t,ext:n,strip:i}},xdRegExp:/^((\w+)\:)?\/\/([^\/\\]+)/,useXhr:function(e,n,r,i){var s,o,u,a=t.xdRegExp.exec(e);return a?(s=a[2],o=a[3],o=o.split(":"),u=o[1],o=o[0],(!s||s===n)&&(!o||o.toLowerCase()===r.toLowerCase())&&(!u&&!o||u===i)):!0},finishLoad:function(e,n,r,i){r=n?t.strip(r):r,d.isBuild&&(p[e]=r),i(r)},load:function(e,n,r,i){if(i&&i.isBuild&&!i.inlineText){r();return}d.isBuild=i&&i.isBuild;var s=t.parseName(e),o=s.moduleName+(s.ext?"."+s.ext:""),u=n.toUrl(o),a=d.useXhr||t.useXhr;if(u.indexOf("empty:")===0){r();return}!f||a(u,l,c,h)?t.get(u,function(n){t.finishLoad(e,s.strip,n,r)},function(e){r.error&&r.error(e)}):n([o],function(e){t.finishLoad(s.moduleName+"."+s.ext,s.strip,e,r)})},write:function(e,n,r,i){if(p.hasOwnProperty(n)){var s=t.jsEscape(p[n]);r.asModule(e+"!"+n,"define(function () { return '"+s+"';});\n")}},writeFile:function(e,n,r,i,s){var o=t.parseName(n),u=o.ext?"."+o.ext:"",a=o.moduleName+u,f=r.toUrl(o.moduleName+u)+".js";t.load(a,r,function(n){var r=function(e){return i(f,e)};r.asModule=function(e,t){return i.asModule(e,f,t)},t.write(e,a,r,s)},s)}};if(d.env==="node"||!d.env&&typeof process!="undefined"&&process.versions&&!!process.versions.node&&!process.versions["node-webkit"]&&!process.versions["atom-shell"])n=require.nodeRequire("fs"),t.get=function(e,t,r){try{var i=n.readFileSync(e,"utf8");i[0]==="﻿"&&(i=i.substring(1)),t(i)}catch(s){r&&r(s)}};else if(d.env==="xhr"||!d.env&&t.createXhr())t.get=function(e,n,r,i){var s=t.createXhr(),o;s.open("GET",e,!0);if(i)for(o in i)i.hasOwnProperty(o)&&s.setRequestHeader(o.toLowerCase(),i[o]);d.onXhr&&d.onXhr(s,e),s.onreadystatechange=function(t){var i,o;s.readyState===4&&(i=s.status||0,i>399&&i<600?(o=new Error(e+" HTTP status: "+i),o.xhr=s,r&&r(o)):n(s.responseText),d.onXhrComplete&&d.onXhrComplete(s,e))},s.send(null)};else if(d.env==="rhino"||!d.env&&typeof Packages!="undefined"&&typeof java!="undefined")t.get=function(e,t){var n,r,i="utf-8",s=new java.io.File(e),o=java.lang.System.getProperty("line.separator"),u=new java.io.BufferedReader(new java.io.InputStreamReader(new java.io.FileInputStream(s),i)),a="";try{n=new java.lang.StringBuffer,r=u.readLine(),r&&r.length()&&r.charAt(0)===65279&&(r=r.substring(1)),r!==null&&n.append(r);while((r=u.readLine())!==null)n.append(o),n.append(r);a=String(n.toString())}finally{u.close()}t(a)};else if(d.env==="xpconnect"||!d.env&&typeof Components!="undefined"&&Components.classes&&Components.interfaces)r=Components.classes,i=Components.interfaces,Components.utils["import"]("resource://gre/modules/FileUtils.jsm"),s="@mozilla.org/windows-registry-key;1"in r,t.get=function(e,t){var n,o,u,a={};s&&(e=e.replace(/\//g,"\\")),u=new FileUtils.File(e);try{n=r["@mozilla.org/network/file-input-stream;1"].createInstance(i.nsIFileInputStream),n.init(u,1,0,!1),o=r["@mozilla.org/intl/converter-input-stream;1"].createInstance(i.nsIConverterInputStream),o.init(n,"utf-8",n.available(),i.nsIConverterInputStream.DEFAULT_REPLACEMENT_CHARACTER),o.readString(n.available(),a),o.close(),n.close(),t(a.value)}catch(f){throw new Error((u&&u.path||"")+": "+f)}};return t}),define("requirejs-text!templates.html",[],function(){return'<!-- \r\n    HTML file to reference templates: they were taken from main html file\r\n    thus this way.\r\n-->\r\n<div>\r\n        <script id="ep-list-tmpl" type="text/template">\r\n            <ul class="<%= className %>">\r\n                <%= items %>\r\n            </ul>\r\n        </script>\r\n        <script id="ep-list-item-tmpl" type="text/template">\r\n            <% if (! notA) { %><a <% if (name) { %>data-name="<%= name %>"<% } %> <% if (id) { %>data-id="<%= id %>"<% } %> href="#"<% } %>>\r\n                <% if (strong) { %><strong><%= label %></strong><% } %>\r\n                <% if (! strong) { %><%= label %><% } %>\r\n            <% if (! notA) { %></a><% } %>\r\n        </script>\r\n        <script id="ep-select-option-tmpl" type="text/mustache">\r\n            <option value="{{id}}" {{#selected}}selected{{/selected}} {{#attrs}}{{name}}="{{value}}"{{/attrs}}>{{&label}}</option>\r\n        </script>\r\n        <script id="aps-landing-page-tmpl" type="text/template">\r\n            <div data-tool-overview-region></div>\r\n        </script>\r\n        <script id="ep-landing-page-tmpl" type="text/template">\r\n            <div class="row-fluid ep-caption">\r\n                <div class="span10 offset1 text-center lead">\r\n                    <p>\r\n                        <strong>ExpressionPlot</strong> is a portal into microarray and RNA-Seq gene expression\r\n                            data both generated at Genentech and imported from outside sources.\r\n                    </p>\r\n                </div>\r\n            </div>\r\n            <div class="row-fluid">\r\n                <div class="offset1 span10">\r\n                    <div data-study-form-region class="ep-landing-row-forms light-blue"></div>\r\n                </div>\r\n            </div>\r\n            <div data-tool-overview-region></div>\r\n            <div class="row-fluid">\r\n                <div class="span10 offset1">\r\n                    <p class="text-center lead">Projects Table</p>\r\n                    <div data-projects-table-region>\r\n                        <p class="text-center">loading...</p>\r\n                    </div>\r\n                </div>\r\n            </div>\r\n        </script>\r\n        <script id="ep-landing-forms-tmpl" type="text/mustache">\r\n            <div class="row-fluid">\r\n                <div class="offset1 span10">\r\n                    <div class="ep-landing-row-forms light-blue"></div>\r\n                </div>\r\n            </div>\r\n        </script>\r\n        <script id="ep-header-tools-menu-tmpl" type="text/template">\r\n            <a href="#" class="dropdown-toggle" data-toggle="dropdown">\r\n                Tools <span class="caret"></span>\r\n            </a>\r\n            <ul class="dropdown-menu"></ul>\r\n        </script>\r\n        <script id="ep-tool-overview-tmpl" type="text/template">\r\n            <div class="ep-landing-tool-overview offset1 span10 light-blue">\r\n                <div class="row-fluid">\r\n                    <div class="span5"></div>\r\n                    <div class="span7"></div>\r\n                </div>\r\n            </div>\r\n        </script>\r\n        <script id="ep-tool-overview-list-tmpl" type="text/template">\r\n            <% _.each(items, function(item) { %>\r\n                <li><a href="#" data-name="<%= item.name %>"><strong><%= item.label %></strong></a></li>\r\n            <% }) %>\r\n        </script>\r\n        <script id="ep-tool-overview-body-tmpl" type="text/template">\r\n            <% _.each(items, function(item) { %>\r\n            <div data-name="<%= item.name %>" class="media">\r\n                <% if (item.thumbnail) { %>\r\n                <a class="pull-left" href="#">\r\n                    <img class="media-object" src="<%= item.thumbnail %>">\r\n                </a>\r\n                <% } %>\r\n                <div class="media-body">\r\n                    <h4 class="media-heading"><%= item.label %></h4>\r\n                    <%= item.description %>\r\n                </div>\r\n            </div>\r\n            <% }) %>\r\n        </script>\r\n        <script id="aps-primary-page-tmpl" type="text/template">\r\n            <div class="row-fluid">\r\n                <div class="span12">\r\n                    <p data-caption class="text-center lead"><%= label %></p>\r\n                    <p data-description class="text-center lead"><%= description %></p>\r\n                </div>\r\n            </div>\r\n            <div data-parameters-region></div>\r\n        </script>\r\n        <script id="ep-analysis-primary-form-tmpl" type="text/template">\r\n            <form class="ep-analysis-primary-form clearfix light-blue">\r\n                <div data-parameters-region></div>\r\n                <div class="form-actions">\r\n                    <button type="button" class="btn hide ep-form-advanced-toggle"><i class="fa fa-cogs"></i></button>\r\n                    <button type="button" class="btn ep-form-cancel" disabled>Cancel</button>\r\n                    <button type="submit" class="btn btn-primary" disabled>Submit</button>\r\n                    <div class="progress">\r\n                        <div class="bar"></div>\r\n                    </div>\r\n                </div>\r\n            </form>\r\n        </script>\r\n        <script id="ep-analysis-secondary-form-tmpl" type="text/template">\r\n            <form class="ep-analysis-secondary-form clearfix">\r\n                <div data-parameters-region></div>\r\n                <div class="form-actions">\r\n                    <button type="button" class="btn hide ep-form-advanced-toggle"><i class="fa fa-cogs"></i></button>\r\n                    <button type="button" class="btn ep-form-cancel" disabled>Cancel</button>\r\n                    <button type="submit" class="btn btn-primary">Resubmit</button>\r\n                    <div class="progress">\r\n                        <div class="bar"></div>\r\n                    </div>\r\n                </div>\r\n            </form>\r\n        </script>\r\n        <script id="ep-analysis-landing-form-tmpl" type="text/template">\r\n            <form class="ep-landing-search-form form-horizontal clearfix">\r\n                <div data-parameters-region></div>\r\n            </form>\r\n        </script>\r\n        <script id="ep-form-landing-combobox-tmpl" type="text/template">\r\n            <label class="control-label" for="<%= baseId %>"><%= label %></label>\r\n            <div class="controls">\r\n                <button class="btn btn-primary btn-large" type="submit">\r\n                    <i class="icon-arrow-right icon-white"></i>\r\n                </button>\r\n                <input id="<%= baseId %>" type="text" name="<%= name %>" value="<%= value %>" class="" placeholder="<%= prompt %>" autocomplete="off" />\r\n                <div data-loader-region></div>\r\n            </div>\r\n        </script>\r\n        <script id="ep-form-text-tmpl" type="text/template">\r\n            <label class="control-label" for="<%= baseId %>"><%= label %></label>\r\n            <% if (primary) { %><div class="help-block">\r\n                <span><%= desc %></span></div><% } %>\r\n            <div class="controls">\r\n                <input id="<%= baseId %>" type="text" name="<%= name %>" value="<%= value %>" class="<%= size %>" placeholder="<%= prompt %>" autocomplete="off" />\r\n                <div data-loader-region></div>\r\n            </div>\r\n        </script>\r\n        <script id="ep-form-select-radio-tmpl" type="text/template">\r\n            <label class="control-label" for="<%= baseId %>"><%= label %></label>\r\n            <% if (primary) { %><div class="help-block">\r\n                <span><%= desc %></span></div><% } %>\r\n            <div class="controls">\r\n                <% _.each(choices, function(choice) { %>\r\n                    <label class="checkbox inline">\r\n                        <input type="radio" name="<%= choice.name %>" value="<%= value %>" <% if (selected) { %>checked<% } %> />\r\n                        <%= label %>\r\n                    </label>\r\n                <% }) %>\r\n            </div>\r\n        </script>\r\n        <script id="ep-form-bool-tmpl" type="text/template">\r\n            <label class="control-label" for="<%= baseId %>"><%= label %></label>\r\n            <% if (primary) { %><div class="help-block">\r\n                <span><%= desc %></span></div><% } %>\r\n            <div class="controls">\r\n                <button id="<%= baseId %>" type="button" name="<%= name %>" class="btn <%= size %> <% if (active) { %>active<% } %> <%= buttonClass %>">\r\n                    <%= buttonLabel %>\r\n                </button>\r\n            </div>\r\n        </script>\r\n        <script id="ep-form-array-tmpl" type="text/mustache">\r\n            <div class="control-array-label">\r\n                <label class="control-label" for="<%= baseId %>"><%= label %></label>\r\n                <% if (primary) { %><div class="help-block"><span><%= desc %></span></div><% } %>\r\n                    <button type="button" class="btn ep-array-remove-child"><i class="icon-minus"></i></button>\r\n                    <button type="button" class="btn ep-array-add-child"><i class="icon-plus"></i></button>\r\n            </div>\r\n            <div data-children-region></div>\r\n        </script>\r\n        <script id="ep-form-compound-tmpl" type="text/template">\r\n            <div class="control-array-label">\r\n                <label class="control-label" for="<%= baseId %>"><%= label %></label>\r\n                <% if (primary) { %><div class="help-block"><span><%= desc %></span></div><% } %>\r\n            </div>\r\n            <div data-children-region></div>\r\n        </script>\r\n        <script id="ep-form-slider-tmpl" type="text/template">\r\n            <label class="control-label" for="<%= baseId %>"><%= label %> <span class="muted"><%= value %></span></label>\r\n            <% if (primary) { %><div class="help-block">\r\n                <span><%= desc %></span></div><% } %>\r\n            <div class="controls">\r\n                <span class=""><%= min %></span>\r\n                <input id=""<%= baseId %>" name="<%= name %>" class="<%= size %>" type="range" min="<%= min %>" max="<%= max %>" step="<%= step %>" value="<%= value %>" />\r\n                <span class=""><%= max %></span> \r\n            </div>\r\n        </script>\r\n        <script id="ep-form-file-tmpl" type="text/template">\r\n            <label class="control-label" for="<%= baseId %>"><%= label %></label>\r\n            <% if (primary) { %><div class="help-block">\r\n                <span><%= desc %></span></div><% } %>\r\n            <div class="controls">\r\n                <input id="<%= baseId %>" type="file" name="<%= name %>" value="<%= value %>" class="<%= size %>" placeholder="<%= prompt %>" autocomplete="off" />\r\n            </div>\r\n        </script>\r\n        <script id="ep-analysis-array-list-item-tmpl" type="text/template">\r\n                <dt><%= label %></dt>\r\n                <dd data-content></dd>\r\n        </script>\r\n        <script id="ep-analysis-array-tabs-navitem-tmpl" type="text/template">\r\n            <a href="#" data-toggle="tab"><%= label %></a>\r\n        </script>\r\n        <script id="ep-analysis-array-tabs-tmpl" type="text/template">\r\n            <div data-nav>\r\n            </div>\r\n            <div data-content>\r\n            </div>\r\n        </script>\r\n        <script id="ep-analysis-table-tmpl" type="text/template">\r\n            <% if (! withPlot) { %>\r\n            <h5 class="ep-table-info">\r\n                <span class="text-info"></span>\r\n                <button class="btn btn-mini ep-download-csv">\r\n                    <i class="icon-download"></i> .csv\r\n                </button>\r\n            </h5>\r\n            <% } %>\r\n            <div data-table-thead></div>\r\n            <div data-table-tbody></div>\r\n        </script>\r\n        <script id="ep-analysis-tbody-tmpl" type="text/template">\r\n            <div data-chunk-region></div>\r\n        </script>\r\n        <script id="ep-analysis-thead-tmpl" type="text/template">\r\n            <thead><tr></tr></thead>\r\n        </script>\r\n        <script id="ep-analysis-thead-item-tmpl" type="text/template">\r\n            <div class="ep-th">\r\n                <div class="ep-th-label">\r\n                    <span class="ep-ext-label"><%= label %></span>\r\n                    <span class="ep-visible-label"><%= label %></span>\r\n                </div>\r\n                <div class="ep-th-actions">\r\n                    <i class="icon-white icon-filter" data-filter-action></i>\r\n                    <i class="icon-white icon-arrow-up" data-sort-action></i>\r\n                </div>\r\n            </div>\r\n            <div data-filters-region class="hide ep-th-filters"></div>\r\n        </script>\r\n        <script id="ep-analysis-thead-summary-tmpl" type="text/template">\r\n            <ul class="unstyled">\r\n                <% _.each(items, function(count, name) { %>\r\n                    <li>\r\n                        <%- name %>: <%= count %>\r\n                    </li>\r\n                <% }) %>\r\n            </ul>\r\n        </script>\r\n        <script id="ep-analysis-table-chunk-tmpl" type="text/template">\r\n            <table class="table table-bordered table-striped table-hover">\r\n                <thead>\r\n                    <% _.each(meta, function() { %>\r\n                        <th></th>\r\n                    <% }) %>\r\n                </thead>\r\n                <tbody>\r\n                    <% _.each(items, function(item) { %>\r\n                    <tr id="<%= item.id %>-row">\r\n                        <% _.each(item.data, function(cell) { %>\r\n                        <td>\r\n                            <span class="ep-ext-label"><%= cell %></span>\r\n                            <%= cell %>\r\n                        </td>\r\n                        <% }) %>\r\n                    </tr>\r\n                    <% }) %>\r\n                </tbody>\r\n            </table>\r\n        </script>\r\n        <script id="ep-analysis-plot-tmpl" type="text/template">\r\n            <div class="row-fluid ep-analysis-plot">\r\n                <div class="span7 ep-plot-inner" data-main>\r\n                    <div data-menu-region class="ep-side-menu"></div>\r\n                    <div data-plot-region class="ep-svg-container"></div>\r\n                </div>\r\n                <div class="span5 ep-analysis-sidebar" data-sidebar-region></div>\r\n            </div>\r\n            <div class="row-fluid">\r\n                <div class="span12" data-table-region></div>\r\n            </div>\r\n        </script>\r\n        <script id="ep-progressbar-tmpl" type="text/template">\r\n            <div class="bar"></div>\r\n        </script>\r\n        <script id="ep-analysis-plot-menu-tmpl" type="text/template">\r\n            <button class="btn btn-small" title="Toggle Fullscreen" data-go-fullscreen>\r\n                <i class="fa fa-expand fa-fw"></i>\r\n            </button>\r\n            <div class="btn-group btn-group-vertical">\r\n                <button class="btn btn-small" title="Tag Mode" data-tag-mode>\r\n                    <i class="fa fa-tags fa-fw"></i>\r\n                </button>\r\n                <button class="btn btn-small active" title="Pan Mode" data-pan-mode>\r\n                    <i class="fa fa-arrows fa-fw"></i>\r\n                </button>\r\n            </div>\r\n            <div class="btn-group btn-group-vertical ">  \r\n                <button class="btn btn-small" title="Zooming" data-zoom-in>\r\n                    <i class="fa fa-search-plus fa-fw"></i>\r\n                 </button>    \r\n                <button class="btn btn-small" title="Zooming" data-zoom-out>\r\n                    <i class="fa fa-search-minus fa-fw"></i>\r\n                </button>    \r\n                <button class="btn btn-small" title="Zooming" data-reset>\r\n                    <i class="fa fa-circle-o fa-fw"></i>\r\n                </button>\r\n            </div>\r\n            <div class="btn-group btn-group-vertical dropdown">  \r\n                <button class="btn btn-small" title="Download" data-download>\r\n                    <i class="fa fa-download fa-fw"></i>\r\n                </button>\r\n                <ul class="dropdown-menu">\r\n                    <li><a href="#" class="ep-download" data-download-csv>.csv</a></li>\r\n                    <li><a href="#" class="ep-download" data-download-png>.png</a></li>\r\n                    <li><a href="#" class="ep-download" data-download-svg>.svg</a></li>\r\n                </ul>\r\n            </div>\r\n            <div class="hide">\r\n                <div data-go-fullscreen-desc>\r\n                    View your plot in full screen.\r\n                </div>\r\n                <div data-tag-mode-desc>\r\n                    <div>\r\n                        Choose \'Tag Mode\' to add data tags and filter selected points in your plot.\r\n                    </div>\r\n                </div>\r\n                <div data-pan-mode-desc>\r\n                    <ul>\r\n                        <li>Double click or scroll wheel to zoom in.</li>\r\n                        <li>Drag to pan.</li>\r\n                        <li>Shift-double click to zoom out.</li>\r\n                        <li>Or use incremental zoom \r\n                            <i class=\'fa fa-search-plus\'></i>,\r\n                            <i class=\'fa fa-search-minus\'></i> and reset\r\n                            <i class=\'fa fa-circle-o\'></i>\r\n                            buttons to control zoom.\r\n                        </li>\r\n                    </ul>\r\n                </div>\r\n                <div data-zoom-in-desc>\r\n                    Zoom in (\'+\' key)\r\n                </div>\r\n                <div data-zoom-out-desc>\r\n                    Zoom out (\'-\' key)\r\n                </div>\r\n                <div data-reset-desc>\r\n                    Reset zoom (\'0\' key)\r\n                </div>\r\n                <div data-download-desc>\r\n                    Download data table as .csv or plot as .png or .svg.\r\n                </div>\r\n            </div>\r\n        </script>\r\n        <script id="aps-analysis-plot-sidebar-tmpl" type="text/template">\r\n            <div data-warnings-el class="accordion-group hide">\r\n            </div>\r\n            <div data-parameters-el class="accordion-group">\r\n            </div>\r\n            <div data-filters-el class="accordion-group">\r\n            </div>\r\n            <div data-tagging-el class="accordion-group">\r\n            </div>\r\n        </script>\r\n        <script id="apss-analysis-plot-sidebar-tmpl" type="text/template">\r\n            <div data-filters-el class="accordion-group">\r\n            </div>\r\n            <div data-tagging-el class="accordion-group">\r\n            </div>\r\n        </script>\r\n        <script id="ep-analysis-plot-sidebar-warnings-tmpl" type="text/template">\r\n            <div class="accordion-heading">\r\n                <a class="accordion-toggle" href="#">\r\n                    <i class="icon-chevron-down"></i> \r\n                    <span class="label label-warning">Warnings</span>\r\n                </a>\r\n            </div>\r\n            <div class="accordion-body collapse in">\r\n                <div class="accordion-inner">\r\n                <ul class="unstyled">\r\n                <% _.each(items, function(item) { %>\r\n                    <li><div class="alert"><%= item.warning %></div></li>\r\n                <% }) %>\r\n                </ul>\r\n                </div>\r\n            </div>\r\n        </script>\r\n        <script id="ep-analysis-plot-sidebar-parameters-tmpl" type="text/template">\r\n            <div class="accordion-heading">\r\n                <a class="accordion-toggle" href="#">\r\n                    <i class="icon-chevron-<% if (opened) { %>down<% } else { %>right<% } %>"></i> \r\n                    Analysis Parameters\r\n                </a>\r\n            </div>\r\n            <div class="accordion-body collapse <% if (opened) { %>in<% } %>">\r\n                <div data-inner-region class="accordion-inner light-blue"></div>\r\n            </div>\r\n        </script>\r\n        <script id="ep-parameters-summary-tmpl" type="text/template">\r\n            <ul class="unstyled">\r\n            </ul>\r\n            <% if (withModify) { %>\r\n                <button data-modify class="btn btn-warning pull-right">Modify</button>\r\n            <% } %>\r\n        </script>\r\n        <script id="ep-parameters-summary-item-tmpl" type="text/template">\r\n            <dl class="<% if (isRoot) { %>dl-horizontal<% } %>">\r\n                <dt><%= readableLabel %></dt>\r\n                <dd>\r\n                    <%= readableValue %>\r\n                    <ul class="unstyled"></ul>\r\n                </dd>\r\n            </dl>\r\n        </script>\r\n        <script id="ep-analysis-plot-sidebar-filters-tmpl" type="text/template">\r\n            <div class="accordion-heading">\r\n                <a class="accordion-toggle" href="#">\r\n                    <i class="icon-chevron-right"></i> \r\n                    <span data-label>Filters: None</span>\r\n                    <span data-nb-filters class="pull-right"></span>\r\n                </a>\r\n            </div>\r\n            <div class="accordion-body collapse">\r\n                <div class="accordion-inner">\r\n                <ul data-inner-region class="unstyled"></ul>\r\n                </div>\r\n            </div>\r\n        </script>\r\n        <script id="ep-analysis-plot-sidebar-filters-item-tmpl" type="text/template">\r\n            <dl class="dl-horizontal">\r\n                <dt>\r\n                    <span class="ep-ext-label label label-default"><%= label %></span>\r\n                    <%= label %>\r\n                </dt>\r\n                <dd data-filters-region></dd>\r\n            </dl>\r\n        </script>\r\n        <script id="ep-analysis-plot-sidebar-tagging-tmpl" type="text/template">\r\n            <div class="accordion-heading">\r\n                <a class="accordion-toggle" href="#">\r\n                    <i class="icon-chevron-right"></i> \r\n                    Tag Points\r\n                </a>\r\n            </div>\r\n            <div class="accordion-body collapse">\r\n                <div class="accordion-inner">\r\n                    <div class="row-fluid">\r\n                        <div class="span6">\r\n                        <select class="span">\r\n                            <option selected>Select a field for tagging</option>\r\n                            <% _.each(items, function(metaItem, i) { %>\r\n                            <option value="<%= i %>">\r\n                                <%= metaItem.label %>\r\n                            </option>\r\n                            <% }) %>\r\n                        </select>\r\n                        <ul class="">\r\n                            <li>\r\n                                Highlight a group of points or click on a single point to tag.\r\n                            </li>\r\n                            <li>\r\n                                Hold down shift to append your tags.\r\n                            </li>\r\n                            <li>\r\n                                Filter out the untagged points with the "Filter Tagged" button.\r\n                            </li>\r\n                        </ul>\r\n                        </div>\r\n                        <div class="span6">\r\n                            <ul class="unstyled text-center">\r\n                                <li><p>Add the selected data field to the plot.</p></li>\r\n                                <li>\r\n                                <div class="btn-group">\r\n                                    <button data-tag class="btn btn-small"><i class="icon-tag"></i> Tag All Visible</button>\r\n                                    <button data-clear class="btn btn-small" disabled><i class="icon-remove"></i> Clear All</button>\r\n                                </div>\r\n                                </li>\r\n                                <li><i>or</i></li>\r\n                                <li>\r\n                                <div class="btn-group">\r\n                                    <button data-filter-tagged class="btn btn-small" disabled><i class="icon-filter"></i> Filter Tagged</button>\r\n                                    <button data-release class="btn btn-small" disabled><i class="icon-remove"></i> Release</button>\r\n                                </div>\r\n                                </li>\r\n                            </ul>\r\n                        </div>\r\n                    </div>\r\n                </div>\r\n            </div>\r\n        </script>\r\n        <script id="ep-btn-tmpl" type="text/mustache">\r\n            <button class="btn {{btnClass}}">{{#icon}}<i class="{{icon}}"></i> {{/icon}}{{&label}}</button>\r\n        </script>\r\n        <script id="ep-btn-group-tmpl" type="text/mustache">\r\n            <div class="btn-group {{#vertical}}btn-group-vertical{{/vertical}} {{groupClass}}">\r\n                {{#btns}}\r\n                    {{&.}}\r\n                {{/btns}}\r\n            </div>\r\n        </script>\r\n        <script id="ep-popover" type="text/template">\r\n             <div class="popover fade in">\r\n             <% if (arrow) { %><div class="arrow"></div><% } %>\r\n                <h3 class="popover-title">\r\n                    <% if (close) { %><button class="close">&times;</button><% } %>\r\n                    <%= title %>\r\n                </h3>\r\n                <div class="popover-content">\r\n                    <p><%= content %></p>\r\n                </div>\r\n            </div>\r\n        </script>\r\n        <script id="ep-numeric-filter-tmpl" type="text/template">\r\n            <span class="add-on"><% if (le) { %>&le;<% } %><% if (ge) { %>&ge;<% } %></span>\r\n            <input type="text" class="input-mini" />\r\n            <button class="btn btn-link">Clear</button>\r\n        </script>\r\n        <script id="ep-character-filter-tmpl" type="text/template">\r\n            <span class="add-on">contains</span>\r\n            <input type="text" class="input-mini" />\r\n            <button class="btn btn-link">Clear</button>\r\n        </script>\r\n        <script id="ep-dl-tmpl" type="text/template">\r\n            <dl class="<% if (horizontal) { %>dl-horizontal<% } %>">\r\n                <% _.each(items, function(item) { %>\r\n                <dt><%= item.label %></dt>\r\n                <dd>\r\n                    <%= item.value %>\r\n                </dd>\r\n                <% }) %>\r\n            </dl>\r\n        </script>\r\n        <script id="ep-load-indicator-tmpl" type="text/template">\r\n            <div class="ep-load-indicator ep-load-indicator-bowlG">\r\n                <div class="ep-load-indicator-bowl_ringG">\r\n                    <div class="ep-load-indicator-ball_holderG">\r\n                        <div class="ep-load-indicator-ballG">\r\n                        </div>\r\n                    </div>\r\n                </div>\r\n            </div>\r\n        </script>\r\n        <script id="ep-alert-tmpl" type="text/template">\r\n            <div class="alert <% if (title) { %>alert-block<% } %> <% if (type) { %>alert-<%= type %><% } %>">\r\n              <% if  (withClose) { %><button type="button" class="close" data-dismiss="alert">&times;</button><% } %>\r\n              <% if (title) { %><h4><%= title %></h4><% } %>\r\n              <%= text %>\r\n            </div>\r\n        </script>\r\n        <script id="ep-modal-tmpl" type="text/template">\r\n            <div class="modal-header">\r\n                <% if (withClose) { %>\r\n                    <button type="button" class="close" aria-hidden="true">&times;</button>\r\n                <% } %>\r\n                <h3><%= title %></h3>\r\n            </div>\r\n            <div class="modal-body" data-body-region></div>\r\n            <div class="modal-footer">\r\n                <% if (progressBar) { %><div class="progress"><div class="bar"></div></div><% } %>\r\n                <% if (cancelBtnLabel) { %><a data-cancel href="#" class="btn btn-cancel"><%= cancelBtnLabel %></a><% } %>\r\n                <% if (doBtnLabel) { %><a data-primary href="#" class="btn btn-primary"><%= doBtnLabel %></a><% } %>\r\n                <% if (altBtnLabel) { %><a data-alt-1 href="#" class="btn btn-primary"><%= altBtnLabel %></a><% } %>\r\n            </div>\r\n        </script>\r\n        <script id="apss-dataset-tmpl" type="text/template">\r\n            <div class="row-fluid">\r\n                <div class="span12">\r\n                    <p data-caption class="text-center lead"><%= label %></p>\r\n                </div>\r\n            </div>\r\n            <div data-analysis-region></div>\r\n        </script>\r\n</div>\r\n'}),define("TemplateCache.mod",["marionette","requirejs-text!templates.html"],function(e,t){var n=$(t);e.TemplateCache.prototype.loadTemplate=function(t){var r=n.find(t).html();if(!r||r.length===0)throw new e.Error({name:"NoTemplateError",message:'Could not find template: "'+t+'"'});return r}}),function(e){function n(e){var n=e.length,r=t.type(e);return r==="function"||t.isWindow(e)?!1:e.nodeType===1&&n?!0:r==="array"||n===0||typeof n=="number"&&n>0&&n-1 in e}if(e.jQuery)return;var t=function(e,n){return new t.fn.init(e,n)};t.isWindow=function(e){return e!=null&&e==e.window},t.type=function(e){return e==null?e+"":typeof e=="object"||typeof e=="function"?i[o.call(e)]||"object":typeof e},t.isArray=Array.isArray||function(e){return t.type(e)==="array"},t.isPlainObject=function(e){var n;if(!e||t.type(e)!=="object"||e.nodeType||t.isWindow(e))return!1;try{if(e.constructor&&!s.call(e,"constructor")&&!s.call(e.constructor.prototype,"isPrototypeOf"))return!1}catch(r){return!1}for(n in e);return n===undefined||s.call(e,n)},t.each=function(e,t,r){var i,s=0,o=e.length,u=n(e);if(r)if(u)for(;s<o;s++){i=t.apply(e[s],r);if(i===!1)break}else for(s in e){i=t.apply(e[s],r);if(i===!1)break}else if(u)for(;s<o;s++){i=t.call(e[s],s,e[s]);if(i===!1)break}else for(s in e){i=t.call(e[s],s,e[s]);if(i===!1)break}return e},t.data=function(e,n,i){if(i===undefined){var s=e[t.expando],o=s&&r[s];if(n===undefined)return o;if(o&&n in o)return o[n]}else if(n!==undefined){var s=e[t.expando]||(e[t.expando]=++t.uuid);return r[s]=r[s]||{},r[s][n]=i,i}},t.removeData=function(e,n){var i=e[t.expando],s=i&&r[i];s&&t.each(n,function(e,t){delete s[t]})},t.extend=function(){var e,n,r,i,s,o,u=arguments[0]||{},a=1,f=arguments.length,l=!1;typeof u=="boolean"&&(l=u,u=arguments[a]||{},a++),typeof u!="object"&&t.type(u)!=="function"&&(u={}),a===f&&(u=this,a--);for(;a<f;a++)if((s=arguments[a])!=null)for(i in s){e=u[i],r=s[i];if(u===r)continue;l&&r&&(t.isPlainObject(r)||(n=t.isArray(r)))?(n?(n=!1,o=e&&t.isArray(e)?e:[]):o=e&&t.isPlainObject(e)?e:{},u[i]=t.extend(l,o,r)):r!==undefined&&(u[i]=r)}return u},t.queue=function(e,r,i){function s(e,t){var r=t||[];return e!=null&&(n(Object(e))?function(e,t){var n=+t.length,r=0,i=e.length;while(r<n)e[i++]=t[r++];if(n!==n)while(t[r]!==undefined)e[i++]=t[r++];return e.length=i,e}(r,typeof e=="string"?[e]:e):[].push.call(r,e)),r}if(!e)return;r=(r||"fx")+"queue";var o=t.data(e,r);return i?(!o||t.isArray(i)?o=t.data(e,r,s(i)):o.push(i),o):o||[]},t.dequeue=function(e,n){t.each(e.nodeType?[e]:e,function(e,r){n=n||"fx";var i=t.queue(r,n),s=i.shift();s==="inprogress"&&(s=i.shift()),s&&(n==="fx"&&i.unshift("inprogress"),s.call(r,function(){t.dequeue(r,n)}))})},t.fn=t.prototype={init:function(e){if(e.nodeType)return this[0]=e,this;throw new Error("Not a DOM node.")},offset:function(){var t=this[0].getBoundingClientRect?this[0].getBoundingClientRect():{top:0,left:0};return{top:t.top+(e.pageYOffset||document.scrollTop||0)-(document.clientTop||0),left:t.left+(e.pageXOffset||document.scrollLeft||0)-(document.clientLeft||0)}},position:function(){function e(){var e=this.offsetParent||document;while(e&&!e.nodeType.toLowerCase==="html"&&e.style.position==="static")e=e.offsetParent;return e||document}var n=this[0],e=e.apply(n),r=this.offset(),i=/^(?:body|html)$/i.test(e.nodeName)?{top:0,left:0}:t(e).offset();return r.top-=parseFloat(n.style.marginTop)||0,r.left-=parseFloat(n.style.marginLeft)||0,e.style&&(i.top+=parseFloat(e.style.borderTopWidth)||0,i.left+=parseFloat(e.style.borderLeftWidth)||0),{top:r.top-i.top,left:r.left-i.left}}};var r={};t.expando="velocity"+(new Date).getTime(),t.uuid=0;var i={},s=i.hasOwnProperty,o=i.toString,u="Boolean Number String Function Array Date RegExp Object Error".split(" ");for(var a=0;a<u.length;a++)i["[object "+u[a]+"]"]=u[a].toLowerCase();t.fn.init.prototype=t.fn,e.Velocity={Utilities:t}}(window),function(e){typeof module=="object"&&typeof module.exports=="object"?module.exports=e():typeof define=="function"&&define.amd?define("velocity",e):e()}(function(){return function(e,t,n,r){function o(e){var t=-1,n=e?e.length:0,r=[];while(++t<n){var i=e[t];i&&r.push(i)}return r}function u(e){return a.isWrapped(e)?e=[].slice.call(e):a.isNode(e)&&(e=[e]),e}function d(e){var t=f.data(e,"velocity");return t===null?r:t}function v(e){return function(t){return Math.round(t*e)*(1/e)}}function m(e,n,r,i){function d(e,t){return 1-3*t+3*e}function v(e,t){return 3*t-6*e}function m(e){return 3*e}function g(e,t,n){return((d(t,n)*e+v(t,n))*e+m(t))*e}function y(e,t,n){return 3*d(t,n)*e*e+2*v(t,n)*e+m(t)}function b(t,n){for(var i=0;i<s;++i){var o=y(n,e,r);if(o===0)return n;var u=g(n,e,r)-t;n-=u/o}return n}function w(){for(var t=0;t<f;++t)p[t]=g(t*l,e,r)}function E(t,n,i){var s,o,f=0;do o=n+(i-n)/2,s=g(o,e,r)-t,s>0?i=o:n=o;while(Math.abs(s)>u&&++f<a);return o}function S(t){var n=0,i=1,s=f-1;for(;i!=s&&p[i]<=t;++i)n+=l;--i;var u=(t-p[i])/(p[i+1]-p[i]),a=n+u*l,c=y(a,e,r);return c>=o?b(t,a):c==0?a:E(t,n,n+l)}function T(){x=!0,(e!=n||r!=i)&&w()}var s=4,o=.001,u=1e-7,a=10,f=11,l=1/(f-1),c="Float32Array"in t;if(arguments.length!==4)return!1;for(var h=0;h<4;++h)if(typeof arguments[h]!="number"||isNaN(arguments[h])||!isFinite(arguments[h]))return!1;e=Math.min(e,1),r=Math.min(r,1),e=Math.max(e,0),r=Math.max(r,0);var p=c?new Float32Array(f):new Array(f),x=!1,N=function(t){return x||T(),e===n&&r===i?t:t===0?0:t===1?1:g(S(t),n,i)};N.getControlPoints=function(){return[{x:e,y:n},{x:r,y:i}]};var C="generateBezier("+[e,n,r,i]+")";return N.toString=function(){return C},N}function y(e,t){var n=e;return a.isString(e)?p.Easings[e]||(n=!1):a.isArray(e)&&e.length===1?n=v.apply(null,e):a.isArray(e)&&e.length===2?n=g.apply(null,e.concat([t])):a.isArray(e)&&e.length===4?n=m.apply(null,e):n=!1,n===!1&&(p.Easings[p.defaults.easing]?n=p.defaults.easing:n=h),n}function S(e){if(e){var t=(new Date).getTime(),n=p.State.calls.length;n>1e4&&(p.State.calls=o(p.State.calls));for(var i=0;i<n;i++){if(!p.State.calls[i])continue;var s=p.State.calls[i],u=s[0],l=s[2],c=s[3],h=!!c,v=null;c||(c=p.State.calls[i][3]=t-16);var m=Math.min((t-c)/l.duration,1);for(var g=0,y=u.length;g<y;g++){var w=u[g],T=w.element;if(!d(T))continue;var N=!1;if(l.display!==r&&l.display!==null&&l.display!=="none"){if(l.display==="flex"){var C=["-webkit-box","-moz-box","-ms-flexbox","-webkit-flex"];f.each(C,function(e,t){b.setPropertyValue(T,"display",t)})}b.setPropertyValue(T,"display",l.display)}l.visibility!==r&&l.visibility!=="hidden"&&b.setPropertyValue(T,"visibility",l.visibility);for(var k in w)if(k!=="element"){var L=w[k],A,O=a.isString(L.easing)?p.Easings[L.easing]:L.easing;if(m===1)A=L.endValue;else{var M=L.endValue-L.startValue;A=L.startValue+M*O(m,l,M);if(!h&&A===L.currentValue)continue}L.currentValue=A;if(k==="tween")v=A;else{if(b.Hooks.registered[k]){var _=b.Hooks.getRoot(k),D=d(T).rootPropertyValueCache[_];D&&(L.rootPropertyValue=D)}var P=b.setPropertyValue(T,k,L.currentValue+(parseFloat(A)===0?"":L.unitType),L.rootPropertyValue,L.scrollData);b.Hooks.registered[k]&&(b.Normalizations.registered[_]?d(T).rootPropertyValueCache[_]=b.Normalizations.registered[_]("extract",null,P[1]):d(T).rootPropertyValueCache[_]=P[1]),P[0]==="transform"&&(N=!0)}}l.mobileHA&&d(T).transformCache.translate3d===r&&(d(T).transformCache.translate3d="(0px, 0px, 0px)",N=!0),N&&b.flushTransformCache(T)}l.display!==r&&l.display!=="none"&&(p.State.calls[i][2].display=!1),l.visibility!==r&&l.visibility!=="hidden"&&(p.State.calls[i][2].visibility=!1),l.progress&&l.progress.call(s[1],s[1],m,Math.max(0,c+l.duration-t),c,v),m===1&&x(i)}}p.State.isTicking&&E(S)}function x(e,t){if(!p.State.calls[e])return!1;var n=p.State.calls[e][0],i=p.State.calls[e][1],s=p.State.calls[e][2],o=p.State.calls[e][4],u=!1;for(var a=0,l=n.length;a<l;a++){var c=n[a].element;!t&&!s.loop&&(s.display==="none"&&b.setPropertyValue(c,"display",s.display),s.visibility==="hidden"&&b.setPropertyValue(c,"visibility",s.visibility));if(s.loop!==!0&&(f.queue(c)[1]===r||!/\.velocityQueueEntryFlag/i.test(f.queue(c)[1]))&&d(c)){d(c).isAnimating=!1,d(c).rootPropertyValueCache={};var h=!1;f.each(b.Lists.transforms3D,function(e,t){var n=/^scale/.test(t)?1:0,i=d(c).transformCache[t];d(c).transformCache[t]!==r&&(new RegExp("^\\("+n+"[^.]")).test(i)&&(h=!0,delete d(c).transformCache[t])}),s.mobileHA&&(h=!0,delete d(c).transformCache.translate3d),h&&b.flushTransformCache(c),b.Values.removeClass(c,"velocity-animating")}if(!t&&s.complete&&!s.loop&&a===l-1)try{s.complete.call(i,i)}catch(v){setTimeout(function(){throw v},1)}o&&s.loop!==!0&&o(i),d(c)&&s.loop===!0&&!t&&(f.each(d(c).tweensContainer,function(e,t){/^rotate/.test(e)&&parseFloat(t.endValue)===360&&(t.endValue=0,t.startValue=360),/^backgroundPosition/.test(e)&&parseFloat(t.endValue)===100&&t.unitType==="%"&&(t.endValue=0,t.startValue=100)}),p(c,"reverse",{loop:!0,delay:s.delay})),s.queue!==!1&&f.dequeue(c,s.queue)}p.State.calls[e]=!1;for(var m=0,g=p.State.calls.length;m<g;m++)if(p.State.calls[m]!==!1){u=!0;break}u===!1&&(p.State.isTicking=!1,delete p.State.calls,p.State.calls=[])}var i=function(){if(n.documentMode)return n.documentMode;for(var e=7;e>4;e--){var t=n.createElement("div");t.innerHTML="<!--[if IE "+e+"]><span></span><![endif]-->";if(t.getElementsByTagName("span").length)return t=null,e}return r}(),s=function(){var e=0;return t.webkitRequestAnimationFrame||t.mozRequestAnimationFrame||function(t){var n=(new Date).getTime(),r;return r=Math.max(0,16-(n-e)),e=n+r,setTimeout(function(){t(n+r)},r)}}(),a={isString:function(e){return typeof e=="string"},isArray:Array.isArray||function(e){return Object.prototype.toString.call(e)==="[object Array]"},isFunction:function(e){return Object.prototype.toString.call(e)==="[object Function]"},isNode:function(e){return e&&e.nodeType},isNodeList:function(e){return typeof e=="object"&&/^\[object (HTMLCollection|NodeList|Object)\]$/.test(Object.prototype.toString.call(e))&&e.length!==r&&(e.length===0||typeof e[0]=="object"&&e[0].nodeType>0)},isWrapped:function(e){return e&&(e.jquery||t.Zepto&&t.Zepto.zepto.isZ(e))},isSVG:function(e){return t.SVGElement&&e instanceof t.SVGElement},isEmptyObject:function(e){for(var t in e)return!1;return!0}},f,l=!1;e.fn&&e.fn.jquery?(f=e,l=!0):f=t.Velocity.Utilities;if(i<=8&&!l)throw new Error("Velocity: IE8 and below require jQuery to be loaded before Velocity.");if(i<=7){jQuery.fn.velocity=jQuery.fn.animate;return}var c=400,h="swing",p={State:{isMobile:/Android|webOS|iPhone|iPad|iPod|BlackBerry|IEMobile|Opera Mini/i.test(navigator.userAgent),isAndroid:/Android/i.test(navigator.userAgent),isGingerbread:/Android 2\.3\.[3-7]/i.test(navigator.userAgent),isChrome:t.chrome,isFirefox:/Firefox/i.test(navigator.userAgent),prefixElement:n.createElement("div"),prefixMatches:{},scrollAnchor:null,scrollPropertyLeft:null,scrollPropertyTop:null,isTicking:!1,calls:[]},CSS:{},Utilities:f,Redirects:{},Easings:{},Promise:t.Promise,defaults:{queue:"",duration:c,easing:h,begin:r,complete:r,progress:r,display:r,visibility:r,loop:!1,delay:!1,mobileHA:!0,_cacheValues:!0},init:function(e){f.data(e,"velocity",{isSVG:a.isSVG(e),isAnimating:!1,computedStyle:null,tweensContainer:null,rootPropertyValueCache:{},transformCache:{}})},hook:null,mock:!1,version:{major:1,minor:2,patch:2},debug:!1};t.pageYOffset!==r?(p.State.scrollAnchor=t,p.State.scrollPropertyLeft="pageXOffset",p.State.scrollPropertyTop="pageYOffset"):(p.State.scrollAnchor=n.documentElement||n.body.parentNode||n.body,p.State.scrollPropertyLeft="scrollLeft",p.State.scrollPropertyTop="scrollTop");var g=function(){function e(e){return-e.tension*e.x-e.friction*e.v}function t(t,n,r){var i={x:t.x+r.dx*n,v:t.v+r.dv*n,tension:t.tension,friction:t.friction};return{dx:i.v,dv:e(i)}}function n(n,r){var i={dx:n.v,dv:e(n)},s=t(n,r*.5,i),o=t(n,r*.5,s),u=t(n,r,o),a=1/6*(i.dx+2*(s.dx+o.dx)+u.dx),f=1/6*(i.dv+2*(s.dv+o.dv)+u.dv);return n.x=n.x+a*r,n.v=n.v+f*r,n}return function r(e,t,i){var s={x:-1,v:0,tension:null,friction:null},o=[0],u=0,a=1e-4,f=.016,l,c,h;e=parseFloat(e)||500,t=parseFloat(t)||20,i=i||null,s.tension=e,s.friction=t,l=i!==null,l?(u=r(e,t),c=u/i*f):c=f;for(;;){h=n(h||s,c),o.push(1+h.x),u+=16;if(!(Math.abs(h.x)>a&&Math.abs(h.v)>a))break}return l?function(e){return o[e*(o.length-1)|0]}:u}}();p.Easings={linear:function(e){return e},swing:function(e){return.5-Math.cos(e*Math.PI)/2},spring:function(e){return 1-Math.cos(e*4.5*Math.PI)*Math.exp(-e*6)}},f.each([["ease",[.25,.1,.25,1]],["ease-in",[.42,0,1,1]],["ease-out",[0,0,.58,1]],["ease-in-out",[.42,0,.58,1]],["easeInSine",[.47,0,.745,.715]],["easeOutSine",[.39,.575,.565,1]],["easeInOutSine",[.445,.05,.55,.95]],["easeInQuad",[.55,.085,.68,.53]],["easeOutQuad",[.25,.46,.45,.94]],["easeInOutQuad",[.455,.03,.515,.955]],["easeInCubic",[.55,.055,.675,.19]],["easeOutCubic",[.215,.61,.355,1]],["easeInOutCubic",[.645,.045,.355,1]],["easeInQuart",[.895,.03,.685,.22]],["easeOutQuart",[.165,.84,.44,1]],["easeInOutQuart",[.77,0,.175,1]],["easeInQuint",[.755,.05,.855,.06]],["easeOutQuint",[.23,1,.32,1]],["easeInOutQuint",[.86,0,.07,1]],["easeInExpo",[.95,.05,.795,.035]],["easeOutExpo",[.19,1,.22,1]],["easeInOutExpo",[1,0,0,1]],["easeInCirc",[.6,.04,.98,.335]],["easeOutCirc",[.075,.82,.165,1]],["easeInOutCirc",[.785,.135,.15,.86]]],function(e,t){p.Easings[t[0]]=m.apply(null,t[1])});var b=p.CSS={RegEx:{isHex:/^#([A-f\d]{3}){1,2}$/i,valueUnwrap:/^[A-z]+\((.*)\)$/i,wrappedValueAlreadyExtracted:/[0-9.]+ [0-9.]+ [0-9.]+( [0-9.]+)?/,valueSplit:/([A-z]+\(.+\))|(([A-z0-9#-.]+?)(?=\s|$))/ig},Lists:{colors:["fill","stroke","stopColor","color","backgroundColor","borderColor","borderTopColor","borderRightColor","borderBottomColor","borderLeftColor","outlineColor"],transformsBase:["translateX","translateY","scale","scaleX","scaleY","skewX","skewY","rotateZ"],transforms3D:["transformPerspective","translateZ","scaleZ","rotateX","rotateY"]},Hooks:{templates:{textShadow:["Color X Y Blur","black 0px 0px 0px"],boxShadow:["Color X Y Blur Spread","black 0px 0px 0px 0px"],clip:["Top Right Bottom Left","0px 0px 0px 0px"],backgroundPosition:["X Y","0% 0%"],transformOrigin:["X Y Z","50% 50% 0px"],perspectiveOrigin:["X Y","50% 50%"]},registered:{},register:function(){for(var e=0;e<b.Lists.colors.length;e++){var t=b.Lists.colors[e]==="color"?"0 0 0 1":"255 255 255 1";b.Hooks.templates[b.Lists.colors[e]]=["Red Green Blue Alpha",t]}var n,r,s;if(i)for(n in b.Hooks.templates){r=b.Hooks.templates[n],s=r[0].split(" ");var o=r[1].match(b.RegEx.valueSplit);s[0]==="Color"&&(s.push(s.shift()),o.push(o.shift()),b.Hooks.templates[n]=[s.join(" "),o.join(" ")])}for(n in b.Hooks.templates){r=b.Hooks.templates[n],s=r[0].split(" ");for(var e in s){var u=n+s[e],a=e;b.Hooks.registered[u]=[n,a]}}},getRoot:function(e){var t=b.Hooks.registered[e];return t?t[0]:e},cleanRootPropertyValue:function(e,t){return b.RegEx.valueUnwrap.test(t)&&(t=t.match(b.RegEx.valueUnwrap)[1]),b.Values.isCSSNullValue(t)&&(t=b.Hooks.templates[e][1]),t},extractValue:function(e,t){var n=b.Hooks.registered[e];if(n){var r=n[0],i=n[1];return t=b.Hooks.cleanRootPropertyValue(r,t),t.toString().match(b.RegEx.valueSplit)[i]}return t},injectValue:function(e,t,n){var r=b.Hooks.registered[e];if(r){var i=r[0],s=r[1],o,u;return n=b.Hooks.cleanRootPropertyValue(i,n),o=n.toString().match(b.RegEx.valueSplit),o[s]=t,u=o.join(" "),u}return n}},Normalizations:{registered:{clip:function(e,t,n){switch(e){case"name":return"clip";case"extract":var r;return b.RegEx.wrappedValueAlreadyExtracted.test(n)?r=n:(r=n.toString().match(b.RegEx.valueUnwrap),r=r?r[1].replace(/,(\s+)?/g," "):n),r;case"inject":return"rect("+n+")"}},blur:function(e,t,n){switch(e){case"name":return p.State.isFirefox?"filter":"-webkit-filter";case"extract":var r=parseFloat(n);if(!r&&r!==0){var i=n.toString().match(/blur\(([0-9]+[A-z]+)\)/i);i?r=i[1]:r=0}return r;case"inject":return parseFloat(n)?"blur("+n+")":"none"}},opacity:function(e,t,n){if(i<=8)switch(e){case"name":return"filter";case"extract":var r=n.toString().match(/alpha\(opacity=(.*)\)/i);return r?n=r[1]/100:n=1,n;case"inject":return t.style.zoom=1,parseFloat(n)>=1?"":"alpha(opacity="+parseInt(parseFloat(n)*100,10)+")"}else switch(e){case"name":return"opacity";case"extract":return n;case"inject":return n}}},register:function(){!(i<=9)&&!p.State.isGingerbread&&(b.Lists.transformsBase=b.Lists.transformsBase.concat(b.Lists.transforms3D));for(var e=0;e<b.Lists.transformsBase.length;e++)(function(){var t=b.Lists.transformsBase[e];b.Normalizations.registered[t]=function(e,n,i){switch(e){case"name":return"transform";case"extract":return d(n)===r||d(n).transformCache[t]===r?/^scale/i.test(t)?1:0:d(n).transformCache[t].replace(/[()]/g,"");case"inject":var s=!1;switch(t.substr(0,t.length-1)){case"translate":s=!/(%|px|em|rem|vw|vh|\d)$/i.test(i);break;case"scal":case"scale":p.State.isAndroid&&d(n).transformCache[t]===r&&i<1&&(i=1),s=!/(\d)$/i.test(i);break;case"skew":s=!/(deg|\d)$/i.test(i);break;case"rotate":s=!/(deg|\d)$/i.test(i)}return s||(d(n).transformCache[t]="("+i+")"),d(n).transformCache[t]}}})();for(var e=0;e<b.Lists.colors.length;e++)(function(){var t=b.Lists.colors[e];b.Normalizations.registered[t]=function(e,n,s){switch(e){case"name":return t;case"extract":var o;if(b.RegEx.wrappedValueAlreadyExtracted.test(s))o=s;else{var u,a={black:"rgb(0, 0, 0)",blue:"rgb(0, 0, 255)",gray:"rgb(128, 128, 128)",green:"rgb(0, 128, 0)",red:"rgb(255, 0, 0)",white:"rgb(255, 255, 255)"};/^[A-z]+$/i.test(s)?a[s]!==r?u=a[s]:u=a.black:b.RegEx.isHex.test(s)?u="rgb("+b.Values.hexToRgb(s).join(" ")+")":/^rgba?\(/i.test(s)||(u=a.black),o=(u||s).toString().match(b.RegEx.valueUnwrap)[1].replace(/,(\s+)?/g," ")}return!(i<=8)&&o.split(" ").length===3&&(o+=" 1"),o;case"inject":return i<=8?s.split(" ").length===4&&(s=s.split(/\s+/).slice(0,3).join(" ")):s.split(" ").length===3&&(s+=" 1"),(i<=8?"rgb":"rgba")+"("+s.replace(/\s+/g,",").replace(/\.(\d)+(?=,)/g,"")+")"}}})()}},Names:{camelCase:function(e){return e.replace(/-(\w)/g,function(e,t){return t.toUpperCase()})},SVGAttribute:function(e){var t="width|height|x|y|cx|cy|r|rx|ry|x1|x2|y1|y2";if(i||p.State.isAndroid&&!p.State.isChrome)t+="|transform";return(new RegExp("^("+t+")$","i")).test(e)},prefixCheck:function(e){if(p.State.prefixMatches[e])return[p.State.prefixMatches[e],!0];var t=["","Webkit","Moz","ms","O"];for(var n=0,r=t.length;n<r;n++){var i;n===0?i=e:i=t[n]+e.replace(/^\w/,function(e){return e.toUpperCase()});if(a.isString(p.State.prefixElement.style[i]))return p.State.prefixMatches[e]=i,[i,!0]}return[e,!1]}},Values:{hexToRgb:function(e){var t=/^#?([a-f\d])([a-f\d])([a-f\d])$/i,n=/^#?([a-f\d]{2})([a-f\d]{2})([a-f\d]{2})$/i,r;return e=e.replace(t,function(e,t,n,r){return t+t+n+n+r+r}),r=n.exec(e),r?[parseInt(r[1],16),parseInt(r[2],16),parseInt(r[3],16)]:[0,0,0]},isCSSNullValue:function(e){return e==0||/^(none|auto|transparent|(rgba\(0, ?0, ?0, ?0\)))$/i.test(e)},getUnitType:function(e){return/^(rotate|skew)/i.test(e)?"deg":/(^(scale|scaleX|scaleY|scaleZ|alpha|flexGrow|flexHeight|zIndex|fontWeight)$)|((opacity|red|green|blue|alpha)$)/i.test(e)?"":"px"},getDisplayType:function(e){var t=e&&e.tagName.toString().toLowerCase();return/^(b|big|i|small|tt|abbr|acronym|cite|code|dfn|em|kbd|strong|samp|var|a|bdo|br|img|map|object|q|script|span|sub|sup|button|input|label|select|textarea)$/i.test(t)?"inline":/^(li)$/i.test(t)?"list-item":/^(tr)$/i.test(t)?"table-row":/^(table)$/i.test(t)?"table":/^(tbody)$/i.test(t)?"table-row-group":"block"},addClass:function(e,t){e.classList?e.classList.add(t):e.className+=(e.className.length?" ":"")+t},removeClass:function(e,t){e.classList?e.classList.remove(t):e.className=e.className.toString().replace(new RegExp("(^|\\s)"+t.split(" ").join("|")+"(\\s|$)","gi")," ")}},getPropertyValue:function(e,n,s,o){function u(e,n){var s=0;if(i<=8)s=f.css(e,n);else{var a=!1;/^(width|height)$/.test(n)&&b.getPropertyValue(e,"display")===0&&(a=!0,b.setPropertyValue(e,"display",b.Values.getDisplayType(e)));function l(){a&&b.setPropertyValue(e,"display","none")}if(!o){if(n==="height"&&b.getPropertyValue(e,"boxSizing").toString().toLowerCase()!=="border-box"){var c=e.offsetHeight-(parseFloat(b.getPropertyValue(e,"borderTopWidth"))||0)-(parseFloat(b.getPropertyValue(e,"borderBottomWidth"))||0)-(parseFloat(b.getPropertyValue(e,"paddingTop"))||0)-(parseFloat(b.getPropertyValue(e,"paddingBottom"))||0);return l(),c}if(n==="width"&&b.getPropertyValue(e,"boxSizing").toString().toLowerCase()!=="border-box"){var h=e.offsetWidth-(parseFloat(b.getPropertyValue(e,"borderLeftWidth"))||0)-(parseFloat(b.getPropertyValue(e,"borderRightWidth"))||0)-(parseFloat(b.getPropertyValue(e,"paddingLeft"))||0)-(parseFloat(b.getPropertyValue(e,"paddingRight"))||0);return l(),h}}var p;d(e)===r?p=t.getComputedStyle(e,null):d(e).computedStyle?p=d(e).computedStyle:p=d(e).computedStyle=t.getComputedStyle(e,null),n==="borderColor"&&(n="borderTopColor"),i===9&&n==="filter"?s=p.getPropertyValue(n):s=p[n];if(s===""||s===null)s=e.style[n];l()}if(s==="auto"&&/^(top|right|bottom|left)$/i.test(n)){var v=u(e,"position");if(v==="fixed"||v==="absolute"&&/top|left/i.test(n))s=f(e).position()[n]+"px"}return s}var a;if(b.Hooks.registered[n]){var l=n,c=b.Hooks.getRoot(l);s===r&&(s=b.getPropertyValue(e,b.Names.prefixCheck(c)[0])),b.Normalizations.registered[c]&&(s=b.Normalizations.registered[c]("extract",e,s)),a=b.Hooks.extractValue(l,s)}else if(b.Normalizations.registered[n]){var h,v;h=b.Normalizations.registered[n]("name",e),h!=="transform"&&(v=u(e,b.Names.prefixCheck(h)[0]),b.Values.isCSSNullValue(v)&&b.Hooks.templates[n]&&(v=b.Hooks.templates[n][1])),a=b.Normalizations.registered[n]("extract",e,v)}if(!/^[\d-]/.test(a))if(d(e)&&d(e).isSVG&&b.Names.SVGAttribute(n))if(/^(height|width)$/i.test(n))try{a=e.getBBox()[n]}catch(m){a=0}else a=e.getAttribute(n);else a=u(e,b.Names.prefixCheck(n)[0]);return b.Values.isCSSNullValue(a)&&(a=0),p.debug>=2&&console.log("Get "+n+": "+a),a},setPropertyValue:function(e,n,r,s,o){var u=n;if(n==="scroll")o.container?o.container["scroll"+o.direction]=r:o.direction==="Left"?t.scrollTo(r,o.alternateValue):t.scrollTo(o.alternateValue,r);else if(b.Normalizations.registered[n]&&b.Normalizations.registered[n]("name",e)==="transform")b.Normalizations.registered[n]("inject",e,r),u="transform",r=d(e).transformCache[n];else{if(b.Hooks.registered[n]){var a=n,f=b.Hooks.getRoot(n);s=s||b.getPropertyValue(e,f),r=b.Hooks.injectValue(a,r,s),n=f}b.Normalizations.registered[n]&&(r=b.Normalizations.registered[n]("inject",e,r),n=b.Normalizations.registered[n]("name",e)),u=b.Names.prefixCheck(n)[0];if(i<=8)try{e.style[u]=r}catch(l){p.debug&&console.log("Browser does not support ["+r+"] for ["+u+"]")}else d(e)&&d(e).isSVG&&b.Names.SVGAttribute(n)?e.setAttribute(n,r):e.style[u]=r;p.debug>=2&&console.log("Set "+n+" ("+u+"): "+r)}return[u,r]},flushTransformCache:function(e){var t="";if((i||p.State.isAndroid&&!p.State.isChrome)&&d(e).isSVG){function n(t){return parseFloat(b.getPropertyValue(e,t))}var r={translate:[n("translateX"),n("translateY")],skewX:[n("skewX")],skewY:[n("skewY")],scale:n("scale")!==1?[n("scale"),n("scale")]:[n("scaleX"),n("scaleY")],rotate:[n("rotateZ"),0,0]};f.each(d(e).transformCache,function(e){/^translate/i.test(e)?e="translate":/^scale/i.test(e)?e="scale":/^rotate/i.test(e)&&(e="rotate"),r[e]&&(t+=e+"("+r[e].join(" ")+")"+" ",delete r[e])})}else{var s,o;f.each(d(e).transformCache,function(n){s=d(e).transformCache[n];if(n==="transformPerspective")return o=s,!0;i===9&&n==="rotateZ"&&(n="rotate"),t+=n+s+" "}),o&&(t="perspective"+o+" "+t)}b.setPropertyValue(e,"transform",t)}};b.Hooks.register(),b.Normalizations.register(),p.hook=function(e,t,n){var i=r;return e=u(e),f.each(e,function(e,s){d(s)===r&&p.init(s);if(n===r)i===r&&(i=p.CSS.getPropertyValue(s,t));else{var o=p.CSS.setPropertyValue(s,t,n);o[0]==="transform"&&p.CSS.flushTransformCache(s),i=o}}),i};var w=function(){function e(){return s?C.promise||null:o}function H(){function u(u){if(i.begin&&E===0)try{i.begin.call(h,h)}catch(l){setTimeout(function(){throw l},1)}if(k==="scroll"){var c=/^x$/i.test(i.axis)?"Left":"Top",w=parseFloat(i.offset)||0,x,T,N;i.container?a.isWrapped(i.container)||a.isNode(i.container)?(i.container=i.container[0]||i.container,x=i.container["scroll"+c],N=x+f(e).position()[c.toLowerCase()]+w):i.container=null:(x=p.State.scrollAnchor[p.State["scrollProperty"+c]],T=p.State.scrollAnchor[p.State["scrollProperty"+(c==="Left"?"Top":"Left")]],N=f(e).offset()[c.toLowerCase()]+w),s={scroll:{rootPropertyValue:!1,startValue:x,currentValue:x,endValue:N,unitType:"",easing:i.easing,scrollData:{container:i.container,direction:c,alternateValue:T}},element:e},p.debug&&console.log("tweensContainer (scroll): ",s.scroll,e)}else if(k==="reverse"){if(!d(e).tweensContainer){f.dequeue(e,i.queue);return}d(e).opts.display==="none"&&(d(e).opts.display="auto"),d(e).opts.visibility==="hidden"&&(d(e).opts.visibility="visible"),d(e).opts.loop=!1,d(e).opts.begin=null,d(e).opts.complete=null,m.easing||delete i.easing,m.duration||delete i.duration,i=f.extend({},d(e).opts,i);var L=f.extend(!0,{},d(e).tweensContainer);for(var A in L)if(A!=="element"){var O=L[A].startValue;L[A].startValue=L[A].currentValue=L[A].endValue,L[A].endValue=O,a.isEmptyObject(m)||(L[A].easing=i.easing),p.debug&&console.log("reverse tweensContainer ("+A+"): "+JSON.stringify(L[A]),e)}s=L}else if(k==="start"){var L;d(e).tweensContainer&&d(e).isAnimating===!0&&(L=d(e).tweensContainer);function M(t,n){var s=r,o=r,u=r;if(a.isArray(t)){s=t[0];if(!a.isArray(t[1])&&/^[\d-]/.test(t[1])||a.isFunction(t[1])||b.RegEx.isHex.test(t[1]))u=t[1];else if(a.isString(t[1])&&!b.RegEx.isHex.test(t[1])||a.isArray(t[1]))o=n?t[1]:y(t[1],i.duration),t[2]!==r&&(u=t[2])}else s=t;return n||(o=o||i.easing),a.isFunction(s)&&(s=s.call(e,E,g)),a.isFunction(u)&&(u=u.call(e,E,g)),[s||0,o,u]}f.each(v,function(e,t){if(RegExp("^"+b.Lists.colors.join("$|^")+"$").test(e)){var n=M(t,!0),i=n[0],s=n[1],o=n[2];if(b.RegEx.isHex.test(i)){var u=["Red","Green","Blue"],a=b.Values.hexToRgb(i),f=o?b.Values.hexToRgb(o):r;for(var l=0;l<u.length;l++){var c=[a[l]];s&&c.push(s),f!==r&&c.push(f[l]),v[e+u[l]]=c}delete v[e]}}});for(var _ in v){var H=M(v[_]),B=H[0],j=H[1],F=H[2];_=b.Names.camelCase(_);var I=b.Hooks.getRoot(_),q=!1;if(!d(e).isSVG&&I!=="tween"&&b.Names.prefixCheck(I)[1]===!1&&b.Normalizations.registered[I]===r){p.debug&&console.log("Skipping ["+I+"] due to a lack of browser support.");continue}(i.display!==r&&i.display!==null&&i.display!=="none"||i.visibility!==r&&i.visibility!=="hidden")&&/opacity|filter/.test(_)&&!F&&B!==0&&(F=0),i._cacheValues&&L&&L[_]?(F===r&&(F=L[_].endValue+L[_].unitType),q=d(e).rootPropertyValueCache[I]):b.Hooks.registered[_]?F===r?(q=b.getPropertyValue(e,I),F=b.getPropertyValue(e,_,q)):q=b.Hooks.templates[I][1]:F===r&&(F=b.getPropertyValue(e,_));var R,U,z,W=!1;function X(e,t){var n,r;return r=(t||"0").toString().toLowerCase().replace(/[%A-z]+$/,function(e){return n=e,""}),n||(n=b.Values.getUnitType(e)),[r,n]}R=X(_,F),F=R[0],z=R[1],R=X(_,B),B=R[0].replace(/^([+-\/*])=/,function(e,t){return W=t,""}),U=R[1],F=parseFloat(F)||0,B=parseFloat(B)||0,U==="%"&&(/^(fontSize|lineHeight)$/.test(_)?(B/=100,U="em"):/^scale/.test(_)?(B/=100,U=""):/(Red|Green|Blue)$/i.test(_)&&(B=B/100*255,U=""));function V(){var r={myParent:e.parentNode||n.body,position:b.getPropertyValue(e,"position"),fontSize:b.getPropertyValue(e,"fontSize")},i=r.position===D.lastPosition&&r.myParent===D.lastParent,s=r.fontSize===D.lastFontSize;D.lastParent=r.myParent,D.lastPosition=r.position,D.lastFontSize=r.fontSize;var o=100,u={};if(!s||!i){var a=d(e).isSVG?n.createElementNS("http://www.w3.org/2000/svg","rect"):n.createElement("div");p.init(a),r.myParent.appendChild(a),f.each(["overflow","overflowX","overflowY"],function(e,t){p.CSS.setPropertyValue(a,t,"hidden")}),p.CSS.setPropertyValue(a,"position",r.position),p.CSS.setPropertyValue(a,"fontSize",r.fontSize),p.CSS.setPropertyValue(a,"boxSizing","content-box"),f.each(["minWidth","maxWidth","width","minHeight","maxHeight","height"],function(e,t){p.CSS.setPropertyValue(a,t,o+"%")}),p.CSS.setPropertyValue(a,"paddingLeft",o+"em"),u.percentToPxWidth=D.lastPercentToPxWidth=(parseFloat(b.getPropertyValue(a,"width",null,!0))||1)/o,u.percentToPxHeight=D.lastPercentToPxHeight=(parseFloat(b.getPropertyValue(a,"height",null,!0))||1)/o,u.emToPx=D.lastEmToPx=(parseFloat(b.getPropertyValue(a,"paddingLeft"))||1)/o,r.myParent.removeChild(a)}else u.emToPx=D.lastEmToPx,u.percentToPxWidth=D.lastPercentToPxWidth,u.percentToPxHeight=D.lastPercentToPxHeight;return D.remToPx===null&&(D.remToPx=parseFloat(b.getPropertyValue(n.body,"fontSize"))||16),D.vwToPx===null&&(D.vwToPx=parseFloat(t.innerWidth)/100,D.vhToPx=parseFloat(t.innerHeight)/100),u.remToPx=D.remToPx,u.vwToPx=D.vwToPx,u.vhToPx=D.vhToPx,p.debug>=1&&console.log("Unit ratios: "+JSON.stringify(u),e),u}if(/[\/*]/.test(W))U=z;else if(z!==U&&F!==0)if(B===0)U=z;else{o=o||V();var J=/margin|padding|left|right|width|text|word|letter/i.test(_)||/X$/.test(_)||_==="x"?"x":"y";switch(z){case"%":F*=J==="x"?o.percentToPxWidth:o.percentToPxHeight;break;case"px":break;default:F*=o[z+"ToPx"]}switch(U){case"%":F*=1/(J==="x"?o.percentToPxWidth:o.percentToPxHeight);break;case"px":break;default:F*=1/o[U+"ToPx"]}}switch(W){case"+":B=F+B;break;case"-":B=F-B;break;case"*":B=F*B;break;case"/":B=F/B}s[_]={rootPropertyValue:q,startValue:F,currentValue:F,endValue:B,unitType:U,easing:j},p.debug&&console.log("tweensContainer ("+_+"): "+JSON.stringify(s[_]),e)}s.element=e}s.element&&(b.Values.addClass(e,"velocity-animating"),P.push(s),i.queue===""&&(d(e).tweensContainer=s,d(e).opts=i),d(e).isAnimating=!0,E===g-1?(p.State.calls.push([P,h,i,null,C.resolver]),p.State.isTicking===!1&&(p.State.isTicking=!0,S())):E++)}var e=this,i=f.extend({},p.defaults,m),s={},o;d(e)===r&&p.init(e),parseFloat(i.delay)&&i.queue!==!1&&f.queue(e,i.queue,function(t){p.velocityQueueEntryFlag=!0,d(e).delayTimer={setTimeout:setTimeout(t,parseFloat(i.delay)),next:t}});switch(i.duration.toString().toLowerCase()){case"fast":i.duration=200;break;case"normal":i.duration=c;break;case"slow":i.duration=600;break;default:i.duration=parseFloat(i.duration)||1}p.mock!==!1&&(p.mock===!0?i.duration=i.delay=1:(i.duration*=parseFloat(p.mock)||1,i.delay*=parseFloat(p.mock)||1)),i.easing=y(i.easing,i.duration),i.begin&&!a.isFunction(i.begin)&&(i.begin=null),i.progress&&!a.isFunction(i.progress)&&(i.progress=null),i.complete&&!a.isFunction(i.complete)&&(i.complete=null),i.display!==r&&i.display!==null&&(i.display=i.display.toString().toLowerCase(),i.display==="auto"&&(i.display=p.CSS.Values.getDisplayType(e))),i.visibility!==r&&i.visibility!==null&&(i.visibility=i.visibility.toString().toLowerCase()),i.mobileHA=i.mobileHA&&p.State.isMobile&&!p.State.isGingerbread,i.queue===!1?i.delay?setTimeout(u,i.delay):u():f.queue(e,i.queue,function(e,t){if(t===!0)return C.promise&&C.resolver(h),!0;p.velocityQueueEntryFlag=!0,u(e)}),(i.queue===""||i.queue==="fx")&&f.queue(e)[0]!=="inprogress"&&f.dequeue(e)}var i=arguments[0]&&(arguments[0].p||f.isPlainObject(arguments[0].properties)&&!arguments[0].properties.names||a.isString(arguments[0].properties)),s,o,l,h,v,m;a.isWrapped(this)?(s=!1,l=0,h=this,o=this):(s=!0,l=1,h=i?arguments[0].elements||arguments[0].e:arguments[0]),h=u(h);if(!h)return;i?(v=arguments[0].properties||arguments[0].p,m=arguments[0].options||arguments[0].o):(v=arguments[l],m=arguments[l+1]);var g=h.length,E=0;if(!/^(stop|finish|finishAll)$/i.test(v)&&!f.isPlainObject(m)){var T=l+1;m={};for(var N=T;N<arguments.length;N++)!a.isArray(arguments[N])&&(/^(fast|normal|slow)$/i.test(arguments[N])||/^\d/.test(arguments[N]))?m.duration=arguments[N]:a.isString(arguments[N])||a.isArray(arguments[N])?m.easing=arguments[N]:a.isFunction(arguments[N])&&(m.complete=arguments[N])}var C={promise:null,resolver:null,rejecter:null};s&&p.Promise&&(C.promise=new p.Promise(function(e,t){C.resolver=e,C.rejecter=t}));var k;switch(v){case"scroll":k="scroll";break;case"reverse":k="reverse";break;case"finish":case"finishAll":case"stop":f.each(h,function(e,t){d(t)&&d(t).delayTimer&&(clearTimeout(d(t).delayTimer.setTimeout),d(t).delayTimer.next&&d(t).delayTimer.next(),delete d(t).delayTimer),v==="finishAll"&&(m===!0||a.isString(m))&&(f.each(f.queue(t,a.isString(m)?m:""),function(e,t){a.isFunction(t)&&t()}),f.queue(t,a.isString(m)?m:"",[]))});var L=[];return f.each(p.State.calls,function(e,t){t&&f.each(t[1],function(n,i){var s=m===r?"":m;if(s!==!0&&t[2].queue!==s&&(m!==r||t[2].queue!==!1))return!0;f.each(h,function(n,r){if(r===i){if(m===!0||a.isString(m))f.each(f.queue(r,a.isString(m)?m:""),function(e,t){a.isFunction(t)&&t(null,!0)}),f.queue(r,a.isString(m)?m:"",[]);if(v==="stop")d(r)&&d(r).tweensContainer&&s!==!1&&f.each(d(r).tweensContainer,function(e,t){t.endValue=t.currentValue}),L.push(e);else if(v==="finish"||v==="finishAll")t[2].duration=1}})})}),v==="stop"&&(f.each(L,function(e,t){x(t,!0)}),C.promise&&C.resolver(h)),e();default:if(!f.isPlainObject(v)||!!a.isEmptyObject(v)){if(a.isString(v)&&p.Redirects[v]){var A=f.extend({},m),O=A.duration,M=A.delay||0;return A.backwards===!0&&(h=f.extend(!0,[],h).reverse()),f.each(h,function(e,t){parseFloat(A.stagger)?A.delay=M+parseFloat(A.stagger)*e:a.isFunction(A.stagger)&&(A.delay=M+A.stagger.call(t,e,g)),A.drag&&(A.duration=parseFloat(O)||(/^(callout|transition)/.test(v)?1e3:c),A.duration=Math.max(A.duration*(A.backwards?1-e/g:(e+1)/g),A.duration*.75,200)),p.Redirects[v].call(t,t,A||{},e,g,h,C.promise?C:r)}),e()}var _="Velocity: First argument ("+v+") was not a property map, a known action, or a registered redirect. Aborting.";return C.promise?C.rejecter(new Error(_)):console.log(_),e()}k="start"}var D={lastParent:null,lastPosition:null,lastFontSize:null,lastPercentToPxWidth:null,lastPercentToPxHeight:null,lastEmToPx:null,remToPx:null,vwToPx:null,vhToPx:null},P=[];f.each(h,function(e,t){a.isNode(t)&&H.call(t)});var A=f.extend({},p.defaults,m),B;A.loop=parseInt(A.loop),B=A.loop*2-1;if(A.loop)for(var j=0;j<B;j++){var F={delay:A.delay,progress:A.progress};j===B-1&&(F.display=A.display,F.visibility=A.visibility,F.complete=A.complete),w(h,"reverse",F)}return e()};p=f.extend(w,p),p.animate=w;var E=t.requestAnimationFrame||s;return!p.State.isMobile&&n.hidden!==r&&n.addEventListener("visibilitychange",function(){n.hidden?(E=function(e){return setTimeout(function(){e(!0)},16)},S()):E=t.requestAnimationFrame||s}),e.Velocity=p,e!==t&&(e.fn.velocity=w,e.fn.velocity.defaults=p.defaults),f.each(["Down","Up"],function(e,t){p.Redirects["slide"+t]=function(e,n,i,s,o,u){var a=f.extend({},n),l=a.begin,c=a.complete,h={height:"",marginTop:"",marginBottom:"",paddingTop:"",paddingBottom:""},d={};a.display===r&&(a.display=t==="Down"?p.CSS.Values.getDisplayType(e)==="inline"?"inline-block":"block":"none"),a.begin=function(){l&&l.call(o,o);for(var n in h){d[n]=e.style[n];var r=p.CSS.getPropertyValue(e,n);h[n]=t==="Down"?[r,0]:[0,r]}d.overflow=e.style.overflow,e.style.overflow="hidden"},a.complete=function(){for(var t in d)e.style[t]=d[t];c&&c.call(o,o),u&&u.resolver(o)},p(e,h,a)}}),f.each(["In","Out"],function(e,t){p.Redirects["fade"+t]=function(e,n,i,s,o,u){var a=f.extend({},n),l={opacity:t==="In"?1:0},c=a.complete;i!==s-1?a.complete=a.begin=null:a.complete=function(){c&&c.call(o,o),u&&u.resolver(o)},a.display===r&&(a.display=t==="In"?"auto":"none"),p(this,l,a)}}),p}(window.jQuery||window.Zepto||window,window,document)}),function(e){typeof require=="function"&&typeof exports=="object"?module.exports=e():typeof define=="function"&&define.amd?define("velocity.ui",["velocity"],e):e()}(function(){return function(e,t,n,r){function a(e,t){var n=[];return!e||!t?!1:(s.each([e,t],function(e,t){var r=[];s.each(t,function(e,t){while(t.toString().length<5)t="0"+t;r.push(t)}),n.push(r.join(""))}),parseFloat(n[0])>parseFloat(n[1]))}if(!e.Velocity||!e.Velocity.Utilities){t.console&&console.log("Velocity UI Pack: Velocity must be loaded first. Aborting.");return}var i=e.Velocity,s=i.Utilities,o=i.version,u={major:1,minor:1,patch:0};if(a(u,o)){var f="Velocity UI Pack: You need to update Velocity (jquery.velocity.js) to a newer version. Visit http://github.com/julianshapiro/velocity.";throw alert(f),new Error(f)}i.RegisterEffect=i.RegisterUI=function(e,t){function n(e,t,n,r){var o=0,u;s.each(e.nodeType?[e]:e,function(e,t){r&&(n+=e*r),u=t.parentNode,s.each(["height","paddingTop","paddingBottom","marginTop","marginBottom"],function(e,n){o+=parseFloat(i.CSS.getPropertyValue(t,n))})}),i.animate(u,{height:(t==="In"?"+":"-")+"="+o},{queue:!1,easing:"ease-in-out",duration:n*(t==="In"?.6:1)})}return i.Redirects[e]=function(o,u,a,f,l,c){var h=a===f-1;typeof t.defaultDuration=="function"?t.defaultDuration=t.defaultDuration.call(l,l):t.defaultDuration=parseFloat(t.defaultDuration);for(var p=0;p<t.calls.length;p++){var d=t.calls[p],v=d[0],m=u.duration||t.defaultDuration||1e3,g=d[1],y=d[2]||{},b={};b.duration=m*(g||1),b.queue=u.queue||"",b.easing=y.easing||"ease",b.delay=parseFloat(y.delay)||0,b._cacheValues=y._cacheValues||!0;if(p===0){b.delay+=parseFloat(u.delay)||0,a===0&&(b.begin=function(){u.begin&&u.begin.call(l,l);var t=e.match(/(In|Out)$/);t&&t[0]==="In"&&v.opacity!==r&&s.each(l.nodeType?[l]:l,function(e,t){i.CSS.setPropertyValue(t,"opacity",0)}),u.animateParentHeight&&t&&n(l,t[0],m+b.delay,u.stagger)});if(u.display!==null)if(u.display!==r&&u.display!=="none")b.display=u.display;else if(/In$/.test(e)){var w=i.CSS.Values.getDisplayType(o);b.display=w==="inline"?"inline-block":w}u.visibility&&u.visibility!=="hidden"&&(b.visibility=u.visibility)}if(p===t.calls.length-1){function E(){(u.display===r||u.display==="none")&&/Out$/.test(e)&&s.each(l.nodeType?[l]:l,function(e,t){i.CSS.setPropertyValue(t,"display","none")}),u.complete&&u.complete.call(l,l),c&&c.resolver(l||o)}b.complete=function(){if(t.reset){for(var e in t.reset){var n=t.reset[e];i.CSS.Hooks.registered[e]===r&&(typeof n=="string"||typeof n=="number")&&(t.reset[e]=[t.reset[e],t.reset[e]])}var s={duration:0,queue:!1};h&&(s.complete=E),i.animate(o,t.reset,s)}else h&&E()},u.visibility==="hidden"&&(b.visibility=u.visibility)}i.animate(o,v,b)}},i},i.RegisterEffect.packagedEffects={"callout.bounce":{defaultDuration:550,calls:[[{translateY:-30},.25],[{translateY:0},.125],[{translateY:-15},.125],[{translateY:0},.25]]},"callout.shake":{defaultDuration:800,calls:[[{translateX:-11},.125],[{translateX:11},.125],[{translateX:-11},.125],[{translateX:11},.125],[{translateX:-11},.125],[{translateX:11},.125],[{translateX:-11},.125],[{translateX:0},.125]]},"callout.flash":{defaultDuration:1100,calls:[[{opacity:[0,"easeInOutQuad",1]},.25],[{opacity:[1,"easeInOutQuad"]},.25],[{opacity:[0,"easeInOutQuad"]},.25],[{opacity:[1,"easeInOutQuad"]},.25]]},"callout.pulse":{defaultDuration:825,calls:[[{scaleX:1.1,scaleY:1.1},.5,{easing:"easeInExpo"}],[{scaleX:1,scaleY:1},.5]]},"callout.swing":{defaultDuration:950,calls:[[{rotateZ:15},.2],[{rotateZ:-10},.2],[{rotateZ:5},.2],[{rotateZ:-5},.2],[{rotateZ:0},.2]]},"callout.tada":{defaultDuration:1e3,calls:[[{scaleX:.9,scaleY:.9,rotateZ:-3},.1],[{scaleX:1.1,scaleY:1.1,rotateZ:3},.1],[{scaleX:1.1,scaleY:1.1,rotateZ:-3},.1],["reverse",.125],["reverse",.125],["reverse",.125],["reverse",.125],["reverse",.125],[{scaleX:1,scaleY:1,rotateZ:0},.2]]},"transition.fadeIn":{defaultDuration:500,calls:[[{opacity:[1,0]}]]},"transition.fadeOut":{defaultDuration:500,calls:[[{opacity:[0,1]}]]},"transition.flipXIn":{defaultDuration:700,calls:[[{opacity:[1,0],transformPerspective:[800,800],rotateY:[0,-55]}]],reset:{transformPerspective:0}},"transition.flipXOut":{defaultDuration:700,calls:[[{opacity:[0,1],transformPerspective:[800,800],rotateY:55}]],reset:{transformPerspective:0,rotateY:0}},"transition.flipYIn":{defaultDuration:800,calls:[[{opacity:[1,0],transformPerspective:[800,800],rotateX:[0,-45]}]],reset:{transformPerspective:0}},"transition.flipYOut":{defaultDuration:800,calls:[[{opacity:[0,1],transformPerspective:[800,800],rotateX:25}]],reset:{transformPerspective:0,rotateX:0}},"transition.flipBounceXIn":{defaultDuration:900,calls:[[{opacity:[.725,0],transformPerspective:[400,400],rotateY:[-10,90]},.5],[{opacity:.8,rotateY:10},.25],[{opacity:1,rotateY:0},.25]],reset:{transformPerspective:0}},"transition.flipBounceXOut":{defaultDuration:800,calls:[[{opacity:[.9,1],transformPerspective:[400,400],rotateY:-10},.5],[{opacity:0,rotateY:90},.5]],reset:{transformPerspective:0,rotateY:0}},"transition.flipBounceYIn":{defaultDuration:850,calls:[[{opacity:[.725,0],transformPerspective:[400,400],rotateX:[-10,90]},.5],[{opacity:.8,rotateX:10},.25],[{opacity:1,rotateX:0},.25]],reset:{transformPerspective:0}},"transition.flipBounceYOut":{defaultDuration:800,calls:[[{opacity:[.9,1],transformPerspective:[400,400],rotateX:-15},.5],[{opacity:0,rotateX:90},.5]],reset:{transformPerspective:0,rotateX:0}},"transition.swoopIn":{defaultDuration:850,calls:[[{opacity:[1,0],transformOriginX:["100%","50%"],transformOriginY:["100%","100%"],scaleX:[1,0],scaleY:[1,0],translateX:[0,-700],translateZ:0}]],reset:{transformOriginX:"50%",transformOriginY:"50%"}},"transition.swoopOut":{defaultDuration:850,calls:[[{opacity:[0,1],transformOriginX:["50%","100%"],transformOriginY:["100%","100%"],scaleX:0,scaleY:0,translateX:-700,translateZ:0}]],reset:{transformOriginX:"50%",transformOriginY:"50%",scaleX:1,scaleY:1,translateX:0}},"transition.whirlIn":{defaultDuration:850,calls:[[{opacity:[1,0],transformOriginX:["50%","50%"],transformOriginY:["50%","50%"],scaleX:[1,0],scaleY:[1,0],rotateY:[0,160]},1,{easing:"easeInOutSine"}]]},"transition.whirlOut":{defaultDuration:750,calls:[[{opacity:[0,"easeInOutQuint",1],transformOriginX:["50%","50%"],transformOriginY:["50%","50%"],scaleX:0,scaleY:0,rotateY:160},1,{easing:"swing"}]],reset:{scaleX:1,scaleY:1,rotateY:0}},"transition.shrinkIn":{defaultDuration:750,calls:[[{opacity:[1,0],transformOriginX:["50%","50%"],transformOriginY:["50%","50%"],scaleX:[1,1.5],scaleY:[1,1.5],translateZ:0}]]},"transition.shrinkOut":{defaultDuration:600,calls:[[{opacity:[0,1],transformOriginX:["50%","50%"],transformOriginY:["50%","50%"],scaleX:1.3,scaleY:1.3,translateZ:0}]],reset:{scaleX:1,scaleY:1}},"transition.expandIn":{defaultDuration:700,calls:[[{opacity:[1,0],transformOriginX:["50%","50%"],transformOriginY:["50%","50%"],scaleX:[1,.625],scaleY:[1,.625],translateZ:0}]]},"transition.expandOut":{defaultDuration:700,calls:[[{opacity:[0,1],transformOriginX:["50%","50%"],transformOriginY:["50%","50%"],scaleX:.5,scaleY:.5,translateZ:0}]],reset:{scaleX:1,scaleY:1}},"transition.bounceIn":{defaultDuration:800,calls:[[{opacity:[1,0],scaleX:[1.05,.3],scaleY:[1.05,.3]},.4],[{scaleX:.9,scaleY:.9,translateZ:0},.2],[{scaleX:1,scaleY:1},.5]]},"transition.bounceOut":{defaultDuration:800,calls:[[{scaleX:.95,scaleY:.95},.35],[{scaleX:1.1,scaleY:1.1,translateZ:0},.35],[{opacity:[0,1],scaleX:.3,scaleY:.3},.3]],reset:{scaleX:1,scaleY:1}},"transition.bounceUpIn":{defaultDuration:800,calls:[[{opacity:[1,0],translateY:[-30,1e3]},.6,{easing:"easeOutCirc"}],[{translateY:10},.2],[{translateY:0},.2]]},"transition.bounceUpOut":{defaultDuration:1e3,calls:[[{translateY:20},.2],[{opacity:[0,"easeInCirc",1],translateY:-1e3},.8]],reset:{translateY:0}},"transition.bounceDownIn":{defaultDuration:800,calls:[[{opacity:[1,0],translateY:[30,-1e3]},.6,{easing:"easeOutCirc"}],[{translateY:-10},.2],[{translateY:0},.2]]},"transition.bounceDownOut":{defaultDuration:1e3,calls:[[{translateY:-20},.2],[{opacity:[0,"easeInCirc",1],translateY:1e3},.8]],reset:{translateY:0}},"transition.bounceLeftIn":{defaultDuration:750,calls:[[{opacity:[1,0],translateX:[30,-1250]},.6,{easing:"easeOutCirc"}],[{translateX:-10},.2],[{translateX:0},.2]]},"transition.bounceLeftOut":{defaultDuration:750,calls:[[{translateX:30},.2],[{opacity:[0,"easeInCirc",1],translateX:-1250},.8]],reset:{translateX:0}},"transition.bounceRightIn":{defaultDuration:750,calls:[[{opacity:[1,0],translateX:[-30,1250]},.6,{easing:"easeOutCirc"}],[{translateX:10},.2],[{translateX:0},.2]]},"transition.bounceRightOut":{defaultDuration:750,calls:[[{translateX:-30},.2],[{opacity:[0,"easeInCirc",1],translateX:1250},.8]],reset:{translateX:0}},"transition.slideUpIn":{defaultDuration:900,calls:[[{opacity:[1,0],translateY:[0,20],translateZ:0}]]},"transition.slideUpOut":{defaultDuration:900,calls:[[{opacity:[0,1],translateY:-20,translateZ:0}]],reset:{translateY:0}},"transition.slideDownIn":{defaultDuration:900,calls:[[{opacity:[1,0],translateY:[0,-20],translateZ:0}]]},"transition.slideDownOut":{defaultDuration:900,calls:[[{opacity:[0,1],translateY:20,translateZ:0}]],reset:{translateY:0}},"transition.slideLeftIn":{defaultDuration:1e3,calls:[[{opacity:[1,0],translateX:[0,-20],translateZ:0}]]},"transition.slideLeftOut":{defaultDuration:1050,calls:[[{opacity:[0,1],translateX:-20,translateZ:0}]],reset:{translateX:0}},"transition.slideRightIn":{defaultDuration:1e3,calls:[[{opacity:[1,0],translateX:[0,20],translateZ:0}]]},"transition.slideRightOut":{defaultDuration:1050,calls:[[{opacity:[0,1],translateX:20,translateZ:0}]],reset:{translateX:0}},"transition.slideUpBigIn":{defaultDuration:850,calls:[[{opacity:[1,0],translateY:[0,75],translateZ:0}]]},"transition.slideUpBigOut":{defaultDuration:800,calls:[[{opacity:[0,1],translateY:-75,translateZ:0}]],reset:{translateY:0}},"transition.slideDownBigIn":{defaultDuration:850,calls:[[{opacity:[1,0],translateY:[0,-75],translateZ:0}]]},"transition.slideDownBigOut":{defaultDuration:800,calls:[[{opacity:[0,1],translateY:75,translateZ:0}]],reset:{translateY:0}},"transition.slideLeftBigIn":{defaultDuration:800,calls:[[{opacity:[1,0],translateX:[0,-75],translateZ:0}]]},"transition.slideLeftBigOut":{defaultDuration:750,calls:[[{opacity:[0,1],translateX:-75,translateZ:0}]],reset:{translateX:0}},"transition.slideRightBigIn":{defaultDuration:800,calls:[[{opacity:[1,0],translateX:[0,75],translateZ:0}]]},"transition.slideRightBigOut":{defaultDuration:750,calls:[[{opacity:[0,1],translateX:75,translateZ:0}]],reset:{translateX:0}},"transition.perspectiveUpIn":{defaultDuration:800,calls:[[{opacity:[1,0],transformPerspective:[800,800],transformOriginX:[0,0],transformOriginY:["100%","100%"],rotateX:[0,-180]}]],reset:{transformPerspective:0,transformOriginX:"50%",transformOriginY:"50%"}},"transition.perspectiveUpOut":{defaultDuration:850,calls:[[{opacity:[0,1],transformPerspective:[800,800],transformOriginX:[0,0],transformOriginY:["100%","100%"],rotateX:-180}]],reset:{transformPerspective:0,transformOriginX:"50%",transformOriginY:"50%",rotateX:0}},"transition.perspectiveDownIn":{defaultDuration:800,calls:[[{opacity:[1,0],transformPerspective:[800,800],transformOriginX:[0,0],transformOriginY:[0,0],rotateX:[0,180]}]],reset:{transformPerspective:0,transformOriginX:"50%",transformOriginY:"50%"}},"transition.perspectiveDownOut":{defaultDuration:850,calls:[[{opacity:[0,1],transformPerspective:[800,800],transformOriginX:[0,0],transformOriginY:[0,0],rotateX:180}]],reset:{transformPerspective:0,transformOriginX:"50%",transformOriginY:"50%",rotateX:0}},"transition.perspectiveLeftIn":{defaultDuration:950,calls:[[{opacity:[1,0],transformPerspective:[2e3,2e3],transformOriginX:[0,0],transformOriginY:[0,0],rotateY:[0,-180]}]],reset:{transformPerspective:0,transformOriginX:"50%",transformOriginY:"50%"}},"transition.perspectiveLeftOut":{defaultDuration:950,calls:[[{opacity:[0,1],transformPerspective:[2e3,2e3],transformOriginX:[0,0],transformOriginY:[0,0],rotateY:-180}]],reset:{transformPerspective:0,transformOriginX:"50%",transformOriginY:"50%",rotateY:0}},"transition.perspectiveRightIn":{defaultDuration:950,calls:[[{opacity:[1,0],transformPerspective:[2e3,2e3],transformOriginX:["100%","100%"],transformOriginY:[0,0],rotateY:[0,180]}]],reset:{transformPerspective:0,transformOriginX:"50%",transformOriginY:"50%"}},"transition.perspectiveRightOut":{defaultDuration:950,calls:[[{opacity:[0,1],transformPerspective:[2e3,2e3],transformOriginX:["100%","100%"],transformOriginY:[0,0],rotateY:180}]],reset:{transformPerspective:0,transformOriginX:"50%",transformOriginY:"50%",rotateY:0}}};for(var l in i.RegisterEffect.packagedEffects)i.RegisterEffect(l,i.RegisterEffect.packagedEffects[l]);i.RunSequence=function(e){var t=s.extend(!0,[],e);t.length>1&&(s.each(t.reverse(),function(e,n){var r=t[e+1];if(r){var o=n.o||n.options,u=r.o||r.options,a=o&&o.sequenceQueue===!1?"begin":"complete",f=u&&u[a],l={};l[a]=function(){var e=r.e||r.elements,t=e.nodeType?[e]:e;f&&f.call(t,t),i(n)},r.o?r.o=s.extend({},u,l):r.options=s.extend({},u,l)}}),t.reverse()),i(t[0])}}(window.jQuery||window.Zepto||window,window,document)}),define("AnalysisPageServerStatic/App/show/AppShowController",["marionette","velocity.ui"],function(e){return e.Controller.extend({initialize:function(e){this.getCommands().setHandler("apss:embedded-datasets:app:view:initialize",this.initializeEmbeddedDatasetsAppView,this),this.getCommands().setHandler("apss:url-datasets:app:view:initialize",this.initializeUrlDatasetsAppView,this),this.getCommands().setHandler("apss:app:view:select-dataset",this.selectUrlDataset,this),this.getCommands().setHandler("apss:app:view:initialize-scrollspy",this.initializeScrollspy,this)},getReqRes:function(){return Backbone.Wreqr.radio.channel("global").reqres},getCommands:function(){return Backbone.Wreqr.radio.channel("global").commands},initializeEmbeddedDatasetsAppView:function(e){this.appView=e,e.$(".ep-analysis-page-data-set").each(function(t){e.addRegion("embeddedDataset"+t,{el:this})})},initializeUrlDatasetsAppView:function(e){this.appView=e,e.setWithNavbarFixedTop(!0)},initializeScrollspy:function(){this.appView.$el.scrollspy({target:"header",offset:70})},selectUrlDataset:function(e,t){var n=this.getReqRes().request("pages:collection"),r=this.appView.getChildView("main").children.findByModel(e);if(r){n.setActive(e),this.appView.setTitle(e.get("label"));if(t){var i=r.$el.offset();i&&i.top&&$(window).scrollTop(i.top-70)}}}})}),define("AnalysisPageServerStatic/App/app-app",["marionette","app","./show/AppShowController"],function(e,t,n){var r=t.module("AnalysisPageServerStatic.App"),i=Backbone.Wreqr.radio.channel("global").reqres;return r.on("start",function(){this.appShowC=new n({appView:null})}),r}),define("AnalysisPageServerStatic/Pages/fetch/AnalysisFetchController",["marionette"],function(e){return e.Controller.extend({initialize:function(){this.getReqRes().setHandler("pages:analysis:fetch",this.fetchAnalysis,this)},getReqRes:function(){return Backbone.Wreqr.radio.channel("global").reqres},fetchAnalysis:function(e,t){var n=this;return t=_.defaults({},t,{}),new Promise(function(t,r){e._analysisFetchPromise?e._analysisFetchPromise.then(function(e){t(e)}):(e._analysisFetchPromise=n._fetchAnalysis(e),Promise.resolve(e._analysisFetchPromise).then(function(r){delete e._analysisFetchPromise,n._setLabelFromCaption(e,r),t(r)}).catch(function(t){delete e._analysisFetchPromise,r(t.responseText)}))})},_abortAnalysisRequest:function(e){e._analysisFetchPromise&&e._analysisFetchPromise.abort()},_fetchAnalysis:function(e){var t=e.parameters;return e.get("data_url")?t.sync("read",t,{url:e.get("data_url")}).then(function(t){return e.get("plot_url")&&t.type==="plot"&&(t.value.plot=e.get("plot_url")),t}):Promise.resolve({type:"plot",label:"Fake Plot Dataset Response - no 'data_url' provided.",value:{plot:e.get("plot_url"),table:{type:"table",value:{}}}})},_setLabelFromCaption:function(e,t){if(!_.isObject(t))return;t.type==="table"?e.set("label",t.value.caption):t.type==="plot"&&e.set("label",t.value.table.value.caption)}})}),define("AnalysisPageServerStatic/Pages/fetch/PagesFetchController",["marionette"],function(e){return e.Controller.extend({initialize:function(){this.getReqRes().setHandler("pages:fetch",this.fetchPages,this)},getReqRes:function(){return Backbone.Wreqr.radio.channel("global").reqres},fetchPages:function(){return Promise.resolve(this.getOption("pages"))}})}),define("AnalysisPageServerStatic/Pages/Datasets/show/layoutview/DatasetView",["marionette","bacon"],function(e,t){return e.LayoutView.extend({template:"#apss-dataset-tmpl",ui:{caption:"[data-caption]"},regions:{analysis:"[data-analysis-region]"},modelEvents:{"change:label":"_onModelChangeLabel"},onRender:function(){this.$el.prop("id",this.model.get("name")+"-page-view")},onShowFully:function(){this.getChildView("analysis").triggerMethod("show:fully")},_onModelChangeLabel:function(){this.ui.caption.text(this.model.get("label"))}})}),define("AnalysisPageServerStatic/Pages/Datasets/show/collectionview/DatasetsView",["marionette","../layoutview/DatasetView"],function(e,t){return e.CollectionView.extend({childView:t})}),define("AnalysisPageServerStatic/Pages/Datasets/show/DatasetsShowController",["marionette","./layoutview/DatasetView","./collectionview/DatasetsView","functions/fixedEncodeURIComponent"],function(e,t,n,r){return e.Controller.extend({initialize:function(){},getReqRes:function(){return Backbone.Wreqr.radio.channel("global").reqres},getCommands:function(){return Backbone.Wreqr.radio.channel("global").commands},showEmbedded:function(){var e=this.getReqRes().request("app:view");this.getCommands().execute("apss:embedded-datasets:app:view:initialize",e);var t=this.getReqRes().request("pages:collection"),n=_.reduce(e.getRegions(),function(e,t,n){return n.match(/embeddedDataset/)&&e.push(t),e},[]);t.set(_.map(n,function(e){return this._parseEmbeddedAttributes(e)},this)),this._addCommonPageAttributes(t),t.setActive(t.at(0)),this._showEmbeddedDatasets(t),t.size()===0&&this._showNoEmbeddedDatasetsModal()},_showNoEmbeddedDatasetsModal:function(){var t=this.getReqRes().request("app:view");this.getReqRes().request("app:view:show-modal",{type:"error",title:"Oops, an error occured",doBtnLabel:"Send an email about this?",cancelBtnLabel:"Cancel",fullErrorHtml:"There are no embedded datasets in the html document. Maybe you wanted to run static deployment with datasets coming from URL? In that case append <pre>#datasets?dataset1.data_url=DATA_URL(&dataset1.plot_url=PLOT_URL)(&dataset2.data_url=DATA_URL(&dataset2.plot_url=PLOT_URL))</pre> in the location bar.",model:null,permalink:window.location.href}),this.getReqRes().request("app:view:show-main",new e.ItemView({template:!1,el:"<div><p class='text-center muted'>Sorry, nothing to show :(</p></div>"}),"AnalysisPageServerStatic")},_parseEmbeddedAttributes:function(e){return{tableVisible:e.$el.attr("data-set")&&(!e.$el.is("[data-table-visible]")||e.$el.attr("data-table-visible")=="yes"),tableRows:parseInt(e.$el.attr("data-table-rows"))||30,sidebarVisible:!e.$el.is("[data-sidebar-visible]")||e.$el.attr("data-sidebar-visible")=="yes",data_url:e.$el.attr("data-set"),plot_url:e.$el.attr("data-svg"),apssEmbeddedDataset:!0}},_addCommonPageAttributes:function(e){e.each(function(e){e.set({in_menu:!0,name:_.uniqueId("dataset-"),label:"Loading...",apss:!0})})},showFromUrl:function(e){var t=this.getReqRes().request("app:view"),n=this._parseUrlDatasets(e);this.getCommands().execute("header:view:initialize"),this.getCommands().execute("apss:url-datasets:app:view:initialize",t),this._addCommonPageAttributes(n),n.setActive(n.at(0)),this._showUrlDatasets(n)},_parseUrlDatasets:function(e){var t=/dataset(\d{1,2})/,n=this.getReqRes().request("pages:collection");n.reset();var r=null;return _.each(e.split("&"),function(e){var i=e.split("="),s=i[0].match(t)[1]-1,o=i[0].split(".")[1];r=n.at(s),r||(r=n.add({},{at:s})),r.set(o,i[1])}),n},_showEmbeddedDatasets:function(e){var n=this.getReqRes().request("app:view");e.each(function(e,r){var i=new t({model:e});n.showChildView("embeddedDataset"+r,i)},this),this._fetchAnalyses(e)},_showUrlDatasets:function(e){var t=this,r=new n({collection:e}),i=this.getReqRes().request("app:view:show-main",r,"Datasets");i.then(function(){return t._fetchAnalyses(e)}).then(function(){t.getCommands().execute("apss:app:view:initialize-scrollspy")})},_fetchAnalyses:function(e){var t=this.getReqRes().request("app:view"),n=this;return Promise.all(e.map(function(e,r){var i=this.getReqRes().request("pages:analysis:fetch",e);return i.then(function(i){var s=n.getReqRes().request("analysis-data:views:"+i.type,i,{isRoot:!0,pageModel:e});e.get("apssEmbeddedDataset")?t.getChildView("embeddedDataset"+r).showChildView("analysis",s):t.getChildView("main").children.findByModel(e).showChildView("analysis",s)}).catch(function(t){n.getReqRes().request("app:view:show-modal",{type:"error",title:"Oops, an error occured",doBtnLabel:"Send an email about this?",cancelBtnLabel:"Cancel",fullErrorText:t||"Couldn't load dataset no. "+r,model:e,permalink:window.location.href})})},this))}})}),define("AnalysisPageServerStatic/Pages/Datasets/show/DatasetsShowRouter",["marionette","./DatasetsShowController"],function(e,t){return e.AppRouter.extend({controller:new t,appRoutes:{"":"showEmbedded",datasets:"showFromUrl"}})}),define("AnalysisPageServerStatic/Pages/Datasets/datasets-app",["marionette","app","./show/DatasetsShowRouter"],function(e,t,n){var r=t.module("AnalysisPageServerStatic.Pages.Datasets"),i=Backbone.Wreqr.radio.channel("gl
[truncated: 167,330 more chars]
