# Supplementary material for: Untangling the brain's neuroinflammatory and neurodegenerative transcriptional responses
Source: Nat Commun. 2016 Apr 21;7:11295. doi: 10.1038/ncomms11295 (PMC4844685; doi:10.1038/ncomms11295)
Supplement: Supplementary Data 1 — Comparison of cell type-enriched gene expression in this study to GSE52564. Our RNA-seq data from adult mouse brain neurons, astrocytes, and microglia was compared against recent data for the same cell types recovered from postnatal mouse brain (GSE52564). To explore the interactive plots and tables, download and unpackage the .zip file, and then open the index.html file in your browser (Firefox recommended). If you use Safari or Chrome, the plots and tables will not be rendered unless you change the browser settings; instructions for how to do so are provided within the index.html file. [file ncomms11295-s2.zip › compareToZhangEtAl/sample-data/dataset-1.json]

{"type":"plot","name":"plot","label":"plot","description":"plot","value":{"plot":"data/dataset-1.svg","table":{"type":"table","name":"table","label":"table","description":"table","value":{"data":{"Reg_LrtfTC_1":{"Label":"A","theta":0.126,"sin(theta)":0.125},"Reg_LrtfTC_2":{"Label":"B","theta":0.251,"sin(theta)":0.249},"Reg_LrtfTC_3":{"Label":"C","theta":0.377,"sin(theta)":0.368},"Reg_LrtfTC_4":{"Label":"D","theta":0.503,"sin(theta)":0.482},"Reg_LrtfTC_5":{"Label":"E","theta":0.628,"sin(theta)":0.588},"Reg_LrtfTC_6":{"Label":"F","theta":0.754,"sin(theta)":0.685},"Reg_LrtfTC_7":{"Label":"G","theta":0.88,"sin(theta)":0.771},"Reg_LrtfTC_8":{"Label":"H","theta":1.01,"sin(theta)":0.844},"Reg_LrtfTC_9":{"Label":"I","theta":1.13,"sin(theta)":0.905},"Reg_LrtfTC_10":{"Label":"J","theta":1.26,"sin(theta)":0.951},"Reg_LrtfTC_11":{"Label":"K","theta":1.38,"sin(theta)":0.982},"Reg_LrtfTC_12":{"Label":"L","theta":1.51,"sin(theta)":0.998},"Reg_LrtfTC_13":{"Label":"M","theta":1.63,"sin(theta)":0.998},"Reg_LrtfTC_14":{"Label":"N","theta":1.76,"sin(theta)":0.982},"Reg_LrtfTC_15":{"Label":"O","theta":1.88,"sin(theta)":0.951},"Reg_LrtfTC_16":{"Label":"P","theta":2.01,"sin(theta)":0.905},"Reg_LrtfTC_17":{"Label":"Q","theta":2.14,"sin(theta)":0.844},"Reg_LrtfTC_18":{"Label":"R","theta":2.26,"sin(theta)":0.771},"Reg_LrtfTC_19":{"Label":"S","theta":2.39,"sin(theta)":0.685},"Reg_LrtfTC_20":{"Label":"T","theta":2.51,"sin(theta)":0.588},"Reg_LrtfTC_21":{"Label":"U","theta":2.64,"sin(theta)":0.482},"Reg_LrtfTC_22":{"Label":"V","theta":2.76,"sin(theta)":0.368},"Reg_LrtfTC_23":{"Label":"W","theta":2.89,"sin(theta)":0.249},"Reg_LrtfTC_24":{"Label":"X","theta":3.02,"sin(theta)":0.125},"Reg_LrtfTC_25":{"Label":"Y","theta":3.14,"sin(theta)":1.22e-16},"Reg_LrtfTC_26":{"Label":"Z","theta":3.27,"sin(theta)":-0.125},"Reg_LrtfTC_27":{"Label":"A","theta":3.39,"sin(theta)":-0.249},"Reg_LrtfTC_28":{"Label":"B","theta":3.52,"sin(theta)":-0.368},"Reg_LrtfTC_29":{"Label":"C","theta":3.64,"sin(theta)":-0.482},"Reg_LrtfTC_30":{"Label":"D","theta":3.77,"sin(theta)":-0.588},"Reg_LrtfTC_31":{"Label":"E","theta":3.9,"sin(theta)":-0.685},"Reg_LrtfTC_32":{"Label":"F","theta":4.02,"sin(theta)":-0.771},"Reg_LrtfTC_33":{"Label":"G","theta":4.15,"sin(theta)":-0.844},"Reg_LrtfTC_34":{"Label":"H","theta":4.27,"sin(theta)":-0.905},"Reg_LrtfTC_35":{"Label":"I","theta":4.4,"sin(theta)":-0.951},"Reg_LrtfTC_36":{"Label":"J","theta":4.52,"sin(theta)":-0.982},"Reg_LrtfTC_37":{"Label":"K","theta":4.65,"sin(theta)":-0.998},"Reg_LrtfTC_38":{"Label":"L","theta":4.78,"sin(theta)":-0.998},"Reg_LrtfTC_39":{"Label":"M","theta":4.9,"sin(theta)":-0.982},"Reg_LrtfTC_40":{"Label":"N","theta":5.03,"sin(theta)":-0.951},"Reg_LrtfTC_41":{"Label":"O","theta":5.15,"sin(theta)":-0.905},"Reg_LrtfTC_42":{"Label":"P","theta":5.28,"sin(theta)":-0.844},"Reg_LrtfTC_43":{"Label":"Q","theta":5.4,"sin(theta)":-0.771},"Reg_LrtfTC_44":{"Label":"R","theta":5.53,"sin(theta)":-0.685},"Reg_LrtfTC_45":{"Label":"S","theta":5.65,"sin(theta)":-0.588},"Reg_LrtfTC_46":{"Label":"T","theta":5.78,"sin(theta)":-0.482},"Reg_LrtfTC_47":{"Label":"U","theta":5.91,"sin(theta)":-0.368},"Reg_LrtfTC_48":{"Label":"V","theta":6.03,"sin(theta)":-0.249},"Reg_LrtfTC_49":{"Label":"W","theta":6.16,"sin(theta)":-0.125},"Reg_LrtfTC_50":{"Label":"X","theta":6.28,"sin(theta)":-2.45e-16},"Reg_LrtfTC_51":{"Label":"Y","theta":6.41,"sin(theta)":0.125},"Reg_LrtfTC_52":{"Label":"Z","theta":6.53,"sin(theta)":0.249},"Reg_LrtfTC_53":{"Label":"A","theta":6.66,"sin(theta)":0.368},"Reg_LrtfTC_54":{"Label":"B","theta":6.79,"sin(theta)":0.482},"Reg_LrtfTC_55":{"Label":"C","theta":6.91,"sin(theta)":0.588},"Reg_LrtfTC_56":{"Label":"D","theta":7.04,"sin(theta)":0.685},"Reg_LrtfTC_57":{"Label":"E","theta":7.16,"sin(theta)":0.771},"Reg_LrtfTC_58":{"Label":"F","theta":7.29,"sin(theta)":0.844},"Reg_LrtfTC_59":{"Label":"G","theta":7.41,"sin(theta)":0.905},"Reg_LrtfTC_60":{"Label":"H","theta":7.54,"sin(theta)":0.951},"Reg_LrtfTC_61":{"Label":"I","theta":7.67,"sin(theta)":0.982},"Reg_LrtfTC_62":{"Label":"J","theta":7.79,"sin(theta)":0.998},"Reg_LrtfTC_63":{"Label":"K","theta":7.92,"sin(theta)":0.998},"Reg_LrtfTC_64":{"Label":"L","theta":8.04,"sin(theta)":0.982},"Reg_LrtfTC_65":{"Label":"M","theta":8.17,"sin(theta)":0.951},"Reg_LrtfTC_66":{"Label":"N","theta":8.29,"sin(theta)":0.905},"Reg_LrtfTC_67":{"Label":"O","theta":8.42,"sin(theta)":0.844},"Reg_LrtfTC_68":{"Label":"P","theta":8.55,"sin(theta)":0.771},"Reg_LrtfTC_69":{"Label":"Q","theta":8.67,"sin(theta)":0.685},"Reg_LrtfTC_70":{"Label":"R","theta":8.8,"sin(theta)":0.588},"Reg_LrtfTC_71":{"Label":"S","theta":8.92,"sin(theta)":0.482},"Reg_LrtfTC_72":{"Label":"T","theta":9.05,"sin(theta)":0.368},"Reg_LrtfTC_73":{"Label":"U","theta":9.17,"sin(theta)":0.249},"Reg_LrtfTC_74":{"Label":"V","theta":9.3,"sin(theta)":0.125},"Reg_LrtfTC_75":{"Label":"W","theta":9.42,"sin(theta)":3.67e-16},"Reg_LrtfTC_76":{"Label":"X","theta":9.55,"sin(theta)":-0.125},"Reg_LrtfTC_77":{"Label":"Y","theta":9.68,"sin(theta)":-0.249},"Reg_LrtfTC_78":{"Label":"Z","theta":9.8,"sin(theta)":-0.368},"Reg_LrtfTC_79":{"Label":"A","theta":9.93,"sin(theta)":-0.482},"Reg_LrtfTC_80":{"Label":"B","theta":10.1,"sin(theta)":-0.588},"Reg_LrtfTC_81":{"Label":"C","theta":10.2,"sin(theta)":-0.685},"Reg_LrtfTC_82":{"Label":"D","theta":10.3,"sin(theta)":-0.771},"Reg_LrtfTC_83":{"Label":"E","theta":10.4,"sin(theta)":-0.844},"Reg_LrtfTC_84":{"Label":"F","theta":10.6,"sin(theta)":-0.905},"Reg_LrtfTC_85":{"Label":"G","theta":10.7,"sin(theta)":-0.951},"Reg_LrtfTC_86":{"Label":"H","theta":10.8,"sin(theta)":-0.982},"Reg_LrtfTC_87":{"Label":"I","theta":10.9,"sin(theta)":-0.998},"Reg_LrtfTC_88":{"Label":"J","theta":11.1,"sin(theta)":-0.998},"Reg_LrtfTC_89":{"Label":"K","theta":11.2,"sin(theta)":-0.982},"Reg_LrtfTC_90":{"Label":"L","theta":11.3,"sin(theta)":-0.951},"Reg_LrtfTC_91":{"Label":"M","theta":11.4,"sin(theta)":-0.905},"Reg_LrtfTC_92":{"Label":"N","theta":11.6,"sin(theta)":-0.844},"Reg_LrtfTC_93":{"Label":"O","theta":11.7,"sin(theta)":-0.771},"Reg_LrtfTC_94":{"Label":"P","theta":11.8,"sin(theta)":-0.685},"Reg_LrtfTC_95":{"Label":"Q","theta":11.9,"sin(theta)":-0.588},"Reg_LrtfTC_96":{"Label":"R","theta":12.1,"sin(theta)":-0.482},"Reg_LrtfTC_97":{"Label":"S","theta":12.2,"sin(theta)":-0.368},"Reg_LrtfTC_98":{"Label":"T","theta":12.3,"sin(theta)":-0.249},"Reg_LrtfTC_99":{"Label":"U","theta":12.4,"sin(theta)":-0.125},"Reg_LrtfTC_100":{"Label":"V","theta":12.6,"sin(theta)":-4.9e-16}},"meta":{"Label":{"label":"Label","type":"character"},"theta":{"label":"theta","type":"numeric"},"sin(theta)":{"label":"sin(theta)","type":"numeric"}},"caption":"Scattergram (y=sin(x))"},"warnings":[]}},"warnings":[]}
