# Supplementary material for: Untangling the brain's neuroinflammatory and neurodegenerative transcriptional responses
Source: Nat Commun. 2016 Apr 21;7:11295. doi: 10.1038/ncomms11295 (PMC4844685; doi:10.1038/ncomms11295)
Supplement: Supplementary Data 1 — Comparison of cell type-enriched gene expression in this study to GSE52564. Our RNA-seq data from adult mouse brain neurons, astrocytes, and microglia was compared against recent data for the same cell types recovered from postnatal mouse brain (GSE52564). To explore the interactive plots and tables, download and unpackage the .zip file, and then open the index.html file in your browser (Firefox recommended). If you use Safari or Chrome, the plots and tables will not be rendered unless you change the browser settings; instructions for how to do so are provided within the index.html file. [file ncomms11295-s2.zip › compareToZhangEtAl/sample-data/dataset-2.json]

{"type":"plot","name":"plot","label":"plot","description":"plot","value":{"plot":"data/dataset-2.svg","table":{"type":"table","name":"table","label":"table","description":"table","value":{"data":{"Reg_BMEh02_1":{"Label":"A","type":"line","theta":0.126,"sin(theta)":0.125},"Reg_BMEh02_2":{"Label":"A","type":"wave","theta":0.126,"sin(theta)":0.125},"Reg_BMEh02_3":{"Label":"B","type":"line","theta":0.251,"sin(theta)":0.249},"Reg_BMEh02_4":{"Label":"B","type":"wave","theta":0.251,"sin(theta)":0.249},"Reg_BMEh02_5":{"Label":"C","type":"line","theta":0.377,"sin(theta)":0.368},"Reg_BMEh02_6":{"Label":"C","type":"wave","theta":0.377,"sin(theta)":0.368},"Reg_BMEh02_7":{"Label":"D","type":"line","theta":0.503,"sin(theta)":0.482},"Reg_BMEh02_8":{"Label":"D","type":"wave","theta":0.503,"sin(theta)":0.482},"Reg_BMEh02_9":{"Label":"E","type":"line","theta":0.628,"sin(theta)":0.588},"Reg_BMEh02_10":{"Label":"E","type":"wave","theta":0.628,"sin(theta)":0.588},"Reg_BMEh02_11":{"Label":"F","type":"line","theta":0.754,"sin(theta)":0.685},"Reg_BMEh02_12":{"Label":"F","type":"wave","theta":0.754,"sin(theta)":0.685},"Reg_BMEh02_13":{"Label":"G","type":"line","theta":0.88,"sin(theta)":0.771},"Reg_BMEh02_14":{"Label":"G","type":"wave","theta":0.88,"sin(theta)":0.771},"Reg_BMEh02_15":{"Label":"H","type":"line","theta":1.01,"sin(theta)":0.844},"Reg_BMEh02_16":{"Label":"H","type":"wave","theta":1.01,"sin(theta)":0.844},"Reg_BMEh02_17":{"Label":"I","type":"line","theta":1.13,"sin(theta)":0.905},"Reg_BMEh02_18":{"Label":"I","type":"wave","theta":1.13,"sin(theta)":0.905},"Reg_BMEh02_19":{"Label":"J","type":"line","theta":1.26,"sin(theta)":0.951},"Reg_BMEh02_20":{"Label":"J","type":"wave","theta":1.26,"sin(theta)":0.951},"Reg_BMEh02_21":{"Label":"K","type":"line","theta":1.38,"sin(theta)":0.982},"Reg_BMEh02_22":{"Label":"K","type":"wave","theta":1.38,"sin(theta)":0.982},"Reg_BMEh02_23":{"Label":"L","type":"line","theta":1.51,"sin(theta)":0.998},"Reg_BMEh02_24":{"Label":"L","type":"wave","theta":1.51,"sin(theta)":0.998},"Reg_BMEh02_25":{"Label":"M","type":"line","theta":1.63,"sin(theta)":0.998},"Reg_BMEh02_26":{"Label":"M","type":"wave","theta":1.63,"sin(theta)":0.998},"Reg_BMEh02_27":{"Label":"N","type":"line","theta":1.76,"sin(theta)":0.982},"Reg_BMEh02_28":{"Label":"N","type":"wave","theta":1.76,"sin(theta)":0.982},"Reg_BMEh02_29":{"Label":"O","type":"line","theta":1.88,"sin(theta)":0.951},"Reg_BMEh02_30":{"Label":"O","type":"wave","theta":1.88,"sin(theta)":0.951},"Reg_BMEh02_31":{"Label":"P","type":"line","theta":2.01,"sin(theta)":0.905},"Reg_BMEh02_32":{"Label":"P","type":"wave","theta":2.01,"sin(theta)":0.905},"Reg_BMEh02_33":{"Label":"Q","type":"line","theta":2.14,"sin(theta)":0.844},"Reg_BMEh02_34":{"Label":"Q","type":"wave","theta":2.14,"sin(theta)":0.844},"Reg_BMEh02_35":{"Label":"R","type":"line","theta":2.26,"sin(theta)":0.771},"Reg_BMEh02_36":{"Label":"R","type":"wave","theta":2.26,"sin(theta)":0.771},"Reg_BMEh02_37":{"Label":"S","type":"line","theta":2.39,"sin(theta)":0.685},"Reg_BMEh02_38":{"Label":"S","type":"wave","theta":2.39,"sin(theta)":0.685},"Reg_BMEh02_39":{"Label":"T","type":"line","theta":2.51,"sin(theta)":0.588},"Reg_BMEh02_40":{"Label":"T","type":"wave","theta":2.51,"sin(theta)":0.588},"Reg_BMEh02_41":{"Label":"U","type":"line","theta":2.64,"sin(theta)":0.482},"Reg_BMEh02_42":{"Label":"U","type":"wave","theta":2.64,"sin(theta)":0.482},"Reg_BMEh02_43":{"Label":"V","type":"line","theta":2.76,"sin(theta)":0.368},"Reg_BMEh02_44":{"Label":"V","type":"wave","theta":2.76,"sin(theta)":0.368},"Reg_BMEh02_45":{"Label":"W","type":"line","theta":2.89,"sin(theta)":0.249},"Reg_BMEh02_46":{"Label":"W","type":"wave","theta":2.89,"sin(theta)":0.249},"Reg_BMEh02_47":{"Label":"X","type":"line","theta":3.02,"sin(theta)":0.125},"Reg_BMEh02_48":{"Label":"X","type":"wave","theta":3.02,"sin(theta)":0.125},"Reg_BMEh02_49":{"Label":"Y","type":"line","theta":3.14,"sin(theta)":1.22e-16},"Reg_BMEh02_50":{"Label":"Y","type":"wave","theta":3.14,"sin(theta)":1.22e-16},"Reg_BMEh02_51":{"Label":"Z","type":"line","theta":3.27,"sin(theta)":-0.125},"Reg_BMEh02_52":{"Label":"Z","type":"wave","theta":3.27,"sin(theta)":-0.125},"Reg_BMEh02_53":{"Label":"A","type":"line","theta":3.39,"sin(theta)":-0.249},"Reg_BMEh02_54":{"Label":"A","type":"wave","theta":3.39,"sin(theta)":-0.249},"Reg_BMEh02_55":{"Label":"B","type":"line","theta":3.52,"sin(theta)":-0.368},"Reg_BMEh02_56":{"Label":"B","type":"wave","theta":3.52,"sin(theta)":-0.368},"Reg_BMEh02_57":{"Label":"C","type":"line","theta":3.64,"sin(theta)":-0.482},"Reg_BMEh02_58":{"Label":"C","type":"wave","theta":3.64,"sin(theta)":-0.482},"Reg_BMEh02_59":{"Label":"D","type":"line","theta":3.77,"sin(theta)":-0.588},"Reg_BMEh02_60":{"Label":"D","type":"wave","theta":3.77,"sin(theta)":-0.588},"Reg_BMEh02_61":{"Label":"E","type":"line","theta":3.9,"sin(theta)":-0.685},"Reg_BMEh02_62":{"Label":"E","type":"wave","theta":3.9,"sin(theta)":-0.685},"Reg_BMEh02_63":{"Label":"F","type":"line","theta":4.02,"sin(theta)":-0.771},"Reg_BMEh02_64":{"Label":"F","type":"wave","theta":4.02,"sin(theta)":-0.771},"Reg_BMEh02_65":{"Label":"G","type":"line","theta":4.15,"sin(theta)":-0.844},"Reg_BMEh02_66":{"Label":"G","type":"wave","theta":4.15,"sin(theta)":-0.844},"Reg_BMEh02_67":{"Label":"H","type":"line","theta":4.27,"sin(theta)":-0.905},"Reg_BMEh02_68":{"Label":"H","type":"wave","theta":4.27,"sin(theta)":-0.905},"Reg_BMEh02_69":{"Label":"I","type":"line","theta":4.4,"sin(theta)":-0.951},"Reg_BMEh02_70":{"Label":"I","type":"wave","theta":4.4,"sin(theta)":-0.951},"Reg_BMEh02_71":{"Label":"J","type":"line","theta":4.52,"sin(theta)":-0.982},"Reg_BMEh02_72":{"Label":"J","type":"wave","theta":4.52,"sin(theta)":-0.982},"Reg_BMEh02_73":{"Label":"K","type":"line","theta":4.65,"sin(theta)":-0.998},"Reg_BMEh02_74":{"Label":"K","type":"wave","theta":4.65,"sin(theta)":-0.998},"Reg_BMEh02_75":{"Label":"L","type":"line","theta":4.78,"sin(theta)":-0.998},"Reg_BMEh02_76":{"Label":"L","type":"wave","theta":4.78,"sin(theta)":-0.998},"Reg_BMEh02_77":{"Label":"M","type":"line","theta":4.9,"sin(theta)":-0.982},"Reg_BMEh02_78":{"Label":"M","type":"wave","theta":4.9,"sin(theta)":-0.982},"Reg_BMEh02_79":{"Label":"N","type":"line","theta":5.03,"sin(theta)":-0.951},"Reg_BMEh02_80":{"Label":"N","type":"wave","theta":5.03,"sin(theta)":-0.951},"Reg_BMEh02_81":{"Label":"O","type":"line","theta":5.15,"sin(theta)":-0.905},"Reg_BMEh02_82":{"Label":"O","type":"wave","theta":5.15,"sin(theta)":-0.905},"Reg_BMEh02_83":{"Label":"P","type":"line","theta":5.28,"sin(theta)":-0.844},"Reg_BMEh02_84":{"Label":"P","type":"wave","theta":5.28,"sin(theta)":-0.844},"Reg_BMEh02_85":{"Label":"Q","type":"line","theta":5.4,"sin(theta)":-0.771},"Reg_BMEh02_86":{"Label":"Q","type":"wave","theta":5.4,"sin(theta)":-0.771},"Reg_BMEh02_87":{"Label":"R","type":"line","theta":5.53,"sin(theta)":-0.685},"Reg_BMEh02_88":{"Label":"R","type":"wave","theta":5.53,"sin(theta)":-0.685},"Reg_BMEh02_89":{"Label":"S","type":"line","theta":5.65,"sin(theta)":-0.588},"Reg_BMEh02_90":{"Label":"S","type":"wave","theta":5.65,"sin(theta)":-0.588},"Reg_BMEh02_91":{"Label":"T","type":"line","theta":5.78,"sin(theta)":-0.482},"Reg_BMEh02_92":{"Label":"T","type":"wave","theta":5.78,"sin(theta)":-0.482},"Reg_BMEh02_93":{"Label":"U","type":"line","theta":5.91,"sin(theta)":-0.368},"Reg_BMEh02_94":{"Label":"U","type":"wave","theta":5.91,"sin(theta)":-0.368},"Reg_BMEh02_95":{"Label":"V","type":"line","theta":6.03,"sin(theta)":-0.249},"Reg_BMEh02_96":{"Label":"V","type":"wave","theta":6.03,"sin(theta)":-0.249},"Reg_BMEh02_97":{"Label":"W","type":"line","theta":6.16,"sin(theta)":-0.125},"Reg_BMEh02_98":{"Label":"W","type":"wave","theta":6.16,"sin(theta)":-0.125},"Reg_BMEh02_99":{"Label":"X","type":"line","theta":6.28,"sin(theta)":-2.45e-16},"Reg_BMEh02_100":{"Label":"X","type":"wave","theta":6.28,"sin(theta)":-2.45e-16},"Reg_BMEh02_101":{"Label":"Y","type":"line","theta":6.41,"sin(theta)":0.125},"Reg_BMEh02_102":{"Label":"Y","type":"wave","theta":6.41,"sin(theta)":0.125},"Reg_BMEh02_103":{"Label":"Z","type":"line","theta":6.53,"sin(theta)":0.249},"Reg_BMEh02_104":{"Label":"Z","type":"wave","theta":6.53,"sin(theta)":0.249},"Reg_BMEh02_105":{"Label":"A","type":"line","theta":6.66,"sin(theta)":0.368},"Reg_BMEh02_106":{"Label":"A","type":"wave","theta":6.66,"sin(theta)":0.368},"Reg_BMEh02_107":{"Label":"B","type":"line","theta":6.79,"sin(theta)":0.482},"Reg_BMEh02_108":{"Label":"B","type":"wave","theta":6.79,"sin(theta)":0.482},"Reg_BMEh02_109":{"Label":"C","type":"line","theta":6.91,"sin(theta)":0.588},"Reg_BMEh02_110":{"Label":"C","type":"wave","theta":6.91,"sin(theta)":0.588},"Reg_BMEh02_111":{"Label":"D","type":"line","theta":7.04,"sin(theta)":0.685},"Reg_BMEh02_112":{"Label":"D","type":"wave","theta":7.04,"sin(theta)":0.685},"Reg_BMEh02_113":{"Label":"E","type":"line","theta":7.16,"sin(theta)":0.771},"Reg_BMEh02_114":{"Label":"E","type":"wave","theta":7.16,"sin(theta)":0.771},"Reg_BMEh02_115":{"Label":"F","type":"line","theta":7.29,"sin(theta)":0.844},"Reg_BMEh02_116":{"Label":"F","type":"wave","theta":7.29,"sin(theta)":0.844},"Reg_BMEh02_117":{"Label":"G","type":"line","theta":7.41,"sin(theta)":0.905},"Reg_BMEh02_118":{"Label":"G","type":"wave","theta":7.41,"sin(theta)":0.905},"Reg_BMEh02_119":{"Label":"H","type":"line","theta":7.54,"sin(theta)":0.951},"Reg_BMEh02_120":{"Label":"H","type":"wave","theta":7.54,"sin(theta)":0.951},"Reg_BMEh02_121":{"Label":"I","type":"line","theta":7.67,"sin(theta)":0.982},"Reg_BMEh02_122":{"Label":"I","type":"wave","theta":7.67,"sin(theta)":0.982},"Reg_BMEh02_123":{"Label":"J","type":"line","theta":7.79,"sin(theta)":0.998},"Reg_BMEh02_124":{"Label":"J","type":"wave","theta":7.79,"sin(theta)":0.998},"Reg_BMEh02_125":{"Label":"K","type":"line","theta":7.92,"sin(theta)":0.998},"Reg_BMEh02_126":{"Label":"K","type":"wave","theta":7.92,"sin(theta)":0.998},"Reg_BMEh02_127":{"Label":"L","type":"line","theta":8.04,"sin(theta)":0.982},"Reg_BMEh02_128":{"Label":"L","type":"wave","theta":8.04,"sin(theta)":0.982},"Reg_BMEh02_129":{"Label":"M","type":"line","theta":8.17,"sin(theta)":0.951},"Reg_BMEh02_130":{"Label":"M","type":"wave","theta":8.17,"sin(theta)":0.951},"Reg_BMEh02_131":{"Label":"N","type":"line","theta":8.29,"sin(theta)":0.905},"Reg_BMEh02_132":{"Label":"N","type":"wave","theta":8.29,"sin(theta)":0.905},"Reg_BMEh02_133":{"Label":"O","type":"line","theta":8.42,"sin(theta)":0.844},"Reg_BMEh02_134":{"Label":"O","type":"wave","theta":8.42,"sin(theta)":0.844},"Reg_BMEh02_135":{"Label":"P","type":"line","theta":8.55,"sin(theta)":0.771},"Reg_BMEh02_136":{"Label":"P","type":"wave","theta":8.55,"sin(theta)":0.771},"Reg_BMEh02_137":{"Label":"Q","type":"line","theta":8.67,"sin(theta)":0.685},"Reg_BMEh02_138":{"Label":"Q","type":"wave","theta":8.67,"sin(theta)":0.685},"Reg_BMEh02_139":{"Label":"R","type":"line","theta":8.8,"sin(theta)":0.588},"Reg_BMEh02_140":{"Label":"R","type":"wave","theta":8.8,"sin(theta)":0.588},"Reg_BMEh02_141":{"Label":"S","type":"line","theta":8.92,"sin(theta)":0.482},"Reg_BMEh02_142":{"Label":"S","type":"wave","theta":8.92,"sin(theta)":0.482},"Reg_BMEh02_143":{"Label":"T","type":"line","theta":9.05,"sin(theta)":0.368},"Reg_BMEh02_144":{"Label":"T","type":"wave","theta":9.05,"sin(theta)":0.368},"Reg_BMEh02_145":{"Label":"U","type":"line","theta":9.17,"sin(theta)":0.249},"Reg_BMEh02_146":{"Label":"U","type":"wave","theta":9.17,"sin(theta)":0.249},"Reg_BMEh02_147":{"Label":"V","type":"line","theta":9.3,"sin(theta)":0.125},"Reg_BMEh02_148":{"Label":"V","type":"wave","theta":9.3,"sin(theta)":0.125},"Reg_BMEh02_149":{"Label":"W","type":"line","theta":9.42,"sin(theta)":3.67e-16},"Reg_BMEh02_150":{"Label":"W","type":"wave","theta":9.42,"sin(theta)":3.67e-16},"Reg_BMEh02_151":{"Label":"X","type":"line","theta":9.55,"sin(theta)":-0.125},"Reg_BMEh02_152":{"Label":"X","type":"wave","theta":9.55,"sin(theta)":-0.125},"Reg_BMEh02_153":{"Label":"Y","type":"line","theta":9.68,"sin(theta)":-0.249},"Reg_BMEh02_154":{"Label":"Y","type":"wave","theta":9.68,"sin(theta)":-0.249},"Reg_BMEh02_155":{"Label":"Z","type":"line","theta":9.8,"sin(theta)":-0.368},"Reg_BMEh02_156":{"Label":"Z","type":"wave","theta":9.8,"sin(theta)":-0.368},"Reg_BMEh02_157":{"Label":"A","type":"line","theta":9.93,"sin(theta)":-0.482},"Reg_BMEh02_158":{"Label":"A","type":"wave","theta":9.93,"sin(theta)":-0.482},"Reg_BMEh02_159":{"Label":"B","type":"line","theta":10.1,"sin(theta)":-0.588},"Reg_BMEh02_160":{"Label":"B","type":"wave","theta":10.1,"sin(theta)":-0.588},"Reg_BMEh02_161":{"Label":"C","type":"line","theta":10.2,"sin(theta)":-0.685},"Reg_BMEh02_162":{"Label":"C","type":"wave","theta":10.2,"sin(theta)":-0.685},"Reg_BMEh02_163":{"Label":"D","type":"line","theta":10.3,"sin(theta)":-0.771},"Reg_BMEh02_164":{"Label":"D","type":"wave","theta":10.3,"sin(theta)":-0.771},"Reg_BMEh02_165":{"Label":"E","type":"line","theta":10.4,"sin(theta)":-0.844},"Reg_BMEh02_166":{"Label":"E","type":"wave","theta":10.4,"sin(theta)":-0.844},"Reg_BMEh02_167":{"Label":"F","type":"line","theta":10.6,"sin(theta)":-0.905},"Reg_BMEh02_168":{"Label":"F","type":"wave","theta":10.6,"sin(theta)":-0.905},"Reg_BMEh02_169":{"Label":"G","type":"line","theta":10.7,"sin(theta)":-0.951},"Reg_BMEh02_170":{"Label":"G","type":"wave","theta":10.7,"sin(theta)":-0.951},"Reg_BMEh02_171":{"Label":"H","type":"line","theta":10.8,"sin(theta)":-0.982},"Reg_BMEh02_172":{"Label":"H","type":"wave","theta":10.8,"sin(theta)":-0.982},"Reg_BMEh02_173":{"Label":"I","type":"line","theta":10.9,"sin(theta)":-0.998},"Reg_BMEh02_174":{"Label":"I","type":"wave","theta":10.9,"sin(theta)":-0.998},"Reg_BMEh02_175":{"Label":"J","type":"line","theta":11.1,"sin(theta)":-0.998},"Reg_BMEh02_176":{"Label":"J","type":"wave","theta":11.1,"sin(theta)":-0.998},"Reg_BMEh02_177":{"Label":"K","type":"line","theta":11.2,"sin(theta)":-0.982},"Reg_BMEh02_178":{"Label":"K","type":"wave","theta":11.2,"sin(theta)":-0.982},"Reg_BMEh02_179":{"Label":"L","type":"line","theta":11.3,"sin(theta)":-0.951},"Reg_BMEh02_180":{"Label":"L","type":"wave","theta":11.3,"sin(theta)":-0.951},"Reg_BMEh02_181":{"Label":"M","type":"line","theta":11.4,"sin(theta)":-0.905},"Reg_BMEh02_182":{"Label":"M","type":"wave","theta":11.4,"sin(theta)":-0.905},"Reg_BMEh02_183":{"Label":"N","type":"line","theta":11.6,"sin(theta)":-0.844},"Reg_BMEh02_184":{"Label":"N","type":"wave","theta":11.6,"sin(theta)":-0.844},"Reg_BMEh02_185":{"Label":"O","type":"line","theta":11.7,"sin(theta)":-0.771},"Reg_BMEh02_186":{"Label":"O","type":"wave","theta":11.7,"sin(theta)":-0.771},"Reg_BMEh02_187":{"Label":"P","type":"line","theta":11.8,"sin(theta)":-0.685},"Reg_BMEh02_188":{"Label":"P","type":"wave","theta":11.8,"sin(theta)":-0.685},"Reg_BMEh02_189":{"Label":"Q","type":"line","theta":11.9,"sin(theta)":-0.588},"Reg_BMEh02_190":{"Label":"Q","type":"wave","theta":11.9,"sin(theta)":-0.588},"Reg_BMEh02_191":{"Label":"R","type":"line","theta":12.1,"sin(theta)":-0.482},"Reg_BMEh02_192":{"Label":"R","type":"wave","theta":12.1,"sin(theta)":-0.482},"Reg_BMEh02_193":{"Label":"S","type":"line","theta":12.2,"sin(theta)":-0.368},"Reg_BMEh02_194":{"Label":"S","type":"wave","theta":12.2,"sin(theta)":-0.368},"Reg_BMEh02_195":{"Label":"T","type":"line","theta":12.3,"sin(theta)":-0.249},"Reg_BMEh02_196":{"Label":"T","type":"wave","theta":12.3,"sin(theta)":-0.249},"Reg_BMEh02_197":{"Label":"U","type":"line","theta":12.4,"sin(theta)":-0.125},"Reg_BMEh02_198":{"Label":"U","type":"wave","theta":12.4,"sin(theta)":-0.125},"Reg_BMEh02_199":{"Label":"V","type":"line","theta":12.6,"sin(theta)":-4.9e-16},"Reg_BMEh02_200":{"Label":"V","type":"wave","theta":12.6,"sin(theta)":-4.9e-16}},"meta":{"Label":{"label":"Label","type":"character"},"type":{"label":"type","type":"character"},"theta":{"label":"theta","type":"numeric"},"sin(theta)":{"label":"sin(theta)","type":"numeric"}},"caption":"Barplot (x, sin(x)) pairs"},"warnings":[]}},"warnings":[]}
