# Supplementary material for: Untangling the brain's neuroinflammatory and neurodegenerative transcriptional responses
Source: Nat Commun. 2016 Apr 21;7:11295. doi: 10.1038/ncomms11295 (PMC4844685; doi:10.1038/ncomms11295)
Supplement: Supplementary Data 1 — Comparison of cell type-enriched gene expression in this study to GSE52564. Our RNA-seq data from adult mouse brain neurons, astrocytes, and microglia was compared against recent data for the same cell types recovered from postnatal mouse brain (GSE52564). To explore the interactive plots and tables, download and unpackage the .zip file, and then open the index.html file in your browser (Firefox recommended). If you use Safari or Chrome, the plots and tables will not be rendered unless you change the browser settings; instructions for how to do so are provided within the index.html file. [file ncomms11295-s2.zip › compareToZhangEtAl/sample-data/dataset-4.json]

{"type":"table","name":"table","label":"table","description":"table","value":{"data":{"1":{"x":0.126,"y":0.125,"Label":"A","theta":0.126,"sin(theta)":0.125},"2":{"x":0.251,"y":0.249,"Label":"B","theta":0.251,"sin(theta)":0.249},"3":{"x":0.377,"y":0.368,"Label":"C","theta":0.377,"sin(theta)":0.368},"4":{"x":0.503,"y":0.482,"Label":"D","theta":0.503,"sin(theta)":0.482},"5":{"x":0.628,"y":0.588,"Label":"E","theta":0.628,"sin(theta)":0.588},"6":{"x":0.754,"y":0.685,"Label":"F","theta":0.754,"sin(theta)":0.685},"7":{"x":0.88,"y":0.771,"Label":"G","theta":0.88,"sin(theta)":0.771},"8":{"x":1.01,"y":0.844,"Label":"H","theta":1.01,"sin(theta)":0.844},"9":{"x":1.13,"y":0.905,"Label":"I","theta":1.13,"sin(theta)":0.905},"10":{"x":1.26,"y":0.951,"Label":"J","theta":1.26,"sin(theta)":0.951},"11":{"x":1.38,"y":0.982,"Label":"K","theta":1.38,"sin(theta)":0.982},"12":{"x":1.51,"y":0.998,"Label":"L","theta":1.51,"sin(theta)":0.998},"13":{"x":1.63,"y":0.998,"Label":"M","theta":1.63,"sin(theta)":0.998},"14":{"x":1.76,"y":0.982,"Label":"N","theta":1.76,"sin(theta)":0.982},"15":{"x":1.88,"y":0.951,"Label":"O","theta":1.88,"sin(theta)":0.951},"16":{"x":2.01,"y":0.905,"Label":"P","theta":2.01,"sin(theta)":0.905},"17":{"x":2.14,"y":0.844,"Label":"Q","theta":2.14,"sin(theta)":0.844},"18":{"x":2.26,"y":0.771,"Label":"R","theta":2.26,"sin(theta)":0.771},"19":{"x":2.39,"y":0.685,"Label":"S","theta":2.39,"sin(theta)":0.685},"20":{"x":2.51,"y":0.588,"Label":"T","theta":2.51,"sin(theta)":0.588},"21":{"x":2.64,"y":0.482,"Label":"U","theta":2.64,"sin(theta)":0.482},"22":{"x":2.76,"y":0.368,"Label":"V","theta":2.76,"sin(theta)":0.368},"23":{"x":2.89,"y":0.249,"Label":"W","theta":2.89,"sin(theta)":0.249},"24":{"x":3.02,"y":0.125,"Label":"X","theta":3.02,"sin(theta)":0.125},"25":{"x":3.14,"y":1.22e-16,"Label":"Y","theta":3.14,"sin(theta)":1.22e-16},"26":{"x":3.27,"y":-0.125,"Label":"Z","theta":3.27,"sin(theta)":-0.125},"27":{"x":3.39,"y":-0.249,"Label":"A","theta":3.39,"sin(theta)":-0.249},"28":{"x":3.52,"y":-0.368,"Label":"B","theta":3.52,"sin(theta)":-0.368},"29":{"x":3.64,"y":-0.482,"Label":"C","theta":3.64,"sin(theta)":-0.482},"30":{"x":3.77,"y":-0.588,"Label":"D","theta":3.77,"sin(theta)":-0.588},"31":{"x":3.9,"y":-0.685,"Label":"E","theta":3.9,"sin(theta)":-0.685},"32":{"x":4.02,"y":-0.771,"Label":"F","theta":4.02,"sin(theta)":-0.771},"33":{"x":4.15,"y":-0.844,"Label":"G","theta":4.15,"sin(theta)":-0.844},"34":{"x":4.27,"y":-0.905,"Label":"H","theta":4.27,"sin(theta)":-0.905},"35":{"x":4.4,"y":-0.951,"Label":"I","theta":4.4,"sin(theta)":-0.951},"36":{"x":4.52,"y":-0.982,"Label":"J","theta":4.52,"sin(theta)":-0.982},"37":{"x":4.65,"y":-0.998,"Label":"K","theta":4.65,"sin(theta)":-0.998},"38":{"x":4.78,"y":-0.998,"Label":"L","theta":4.78,"sin(theta)":-0.998},"39":{"x":4.9,"y":-0.982,"Label":"M","theta":4.9,"sin(theta)":-0.982},"40":{"x":5.03,"y":-0.951,"Label":"N","theta":5.03,"sin(theta)":-0.951},"41":{"x":5.15,"y":-0.905,"Label":"O","theta":5.15,"sin(theta)":-0.905},"42":{"x":5.28,"y":-0.844,"Label":"P","theta":5.28,"sin(theta)":-0.844},"43":{"x":5.4,"y":-0.771,"Label":"Q","theta":5.4,"sin(theta)":-0.771},"44":{"x":5.53,"y":-0.685,"Label":"R","theta":5.53,"sin(theta)":-0.685},"45":{"x":5.65,"y":-0.588,"Label":"S","theta":5.65,"sin(theta)":-0.588},"46":{"x":5.78,"y":-0.482,"Label":"T","theta":5.78,"sin(theta)":-0.482},"47":{"x":5.91,"y":-0.368,"Label":"U","theta":5.91,"sin(theta)":-0.368},"48":{"x":6.03,"y":-0.249,"Label":"V","theta":6.03,"sin(theta)":-0.249},"49":{"x":6.16,"y":-0.125,"Label":"W","theta":6.16,"sin(theta)":-0.125},"50":{"x":6.28,"y":-2.45e-16,"Label":"X","theta":6.28,"sin(theta)":-2.45e-16},"51":{"x":6.41,"y":0.125,"Label":"Y","theta":6.41,"sin(theta)":0.125},"52":{"x":6.53,"y":0.249,"Label":"Z","theta":6.53,"sin(theta)":0.249},"53":{"x":6.66,"y":0.368,"Label":"A","theta":6.66,"sin(theta)":0.368},"54":{"x":6.79,"y":0.482,"Label":"B","theta":6.79,"sin(theta)":0.482},"55":{"x":6.91,"y":0.588,"Label":"C","theta":6.91,"sin(theta)":0.588},"56":{"x":7.04,"y":0.685,"Label":"D","theta":7.04,"sin(theta)":0.685},"57":{"x":7.16,"y":0.771,"Label":"E","theta":7.16,"sin(theta)":0.771},"58":{"x":7.29,"y":0.844,"Label":"F","theta":7.29,"sin(theta)":0.844},"59":{"x":7.41,"y":0.905,"Label":"G","theta":7.41,"sin(theta)":0.905},"60":{"x":7.54,"y":0.951,"Label":"H","theta":7.54,"sin(theta)":0.951},"61":{"x":7.67,"y":0.982,"Label":"I","theta":7.67,"sin(theta)":0.982},"62":{"x":7.79,"y":0.998,"Label":"J","theta":7.79,"sin(theta)":0.998},"63":{"x":7.92,"y":0.998,"Label":"K","theta":7.92,"sin(theta)":0.998},"64":{"x":8.04,"y":0.982,"Label":"L","theta":8.04,"sin(theta)":0.982},"65":{"x":8.17,"y":0.951,"Label":"M","theta":8.17,"sin(theta)":0.951},"66":{"x":8.29,"y":0.905,"Label":"N","theta":8.29,"sin(theta)":0.905},"67":{"x":8.42,"y":0.844,"Label":"O","theta":8.42,"sin(theta)":0.844},"68":{"x":8.55,"y":0.771,"Label":"P","theta":8.55,"sin(theta)":0.771},"69":{"x":8.67,"y":0.685,"Label":"Q","theta":8.67,"sin(theta)":0.685},"70":{"x":8.8,"y":0.588,"Label":"R","theta":8.8,"sin(theta)":0.588},"71":{"x":8.92,"y":0.482,"Label":"S","theta":8.92,"sin(theta)":0.482},"72":{"x":9.05,"y":0.368,"Label":"T","theta":9.05,"sin(theta)":0.368},"73":{"x":9.17,"y":0.249,"Label":"U","theta":9.17,"sin(theta)":0.249},"74":{"x":9.3,"y":0.125,"Label":"V","theta":9.3,"sin(theta)":0.125},"75":{"x":9.42,"y":3.67e-16,"Label":"W","theta":9.42,"sin(theta)":3.67e-16},"76":{"x":9.55,"y":-0.125,"Label":"X","theta":9.55,"sin(theta)":-0.125},"77":{"x":9.68,"y":-0.249,"Label":"Y","theta":9.68,"sin(theta)":-0.249},"78":{"x":9.8,"y":-0.368,"Label":"Z","theta":9.8,"sin(theta)":-0.368},"79":{"x":9.93,"y":-0.482,"Label":"A","theta":9.93,"sin(theta)":-0.482},"80":{"x":10.1,"y":-0.588,"Label":"B","theta":10.1,"sin(theta)":-0.588},"81":{"x":10.2,"y":-0.685,"Label":"C","theta":10.2,"sin(theta)":-0.685},"82":{"x":10.3,"y":-0.771,"Label":"D","theta":10.3,"sin(theta)":-0.771},"83":{"x":10.4,"y":-0.844,"Label":"E","theta":10.4,"sin(theta)":-0.844},"84":{"x":10.6,"y":-0.905,"Label":"F","theta":10.6,"sin(theta)":-0.905},"85":{"x":10.7,"y":-0.951,"Label":"G","theta":10.7,"sin(theta)":-0.951},"86":{"x":10.8,"y":-0.982,"Label":"H","theta":10.8,"sin(theta)":-0.982},"87":{"x":10.9,"y":-0.998,"Label":"I","theta":10.9,"sin(theta)":-0.998},"88":{"x":11.1,"y":-0.998,"Label":"J","theta":11.1,"sin(theta)":-0.998},"89":{"x":11.2,"y":-0.982,"Label":"K","theta":11.2,"sin(theta)":-0.982},"90":{"x":11.3,"y":-0.951,"Label":"L","theta":11.3,"sin(theta)":-0.951},"91":{"x":11.4,"y":-0.905,"Label":"M","theta":11.4,"sin(theta)":-0.905},"92":{"x":11.6,"y":-0.844,"Label":"N","theta":11.6,"sin(theta)":-0.844},"93":{"x":11.7,"y":-0.771,"Label":"O","theta":11.7,"sin(theta)":-0.771},"94":{"x":11.8,"y":-0.685,"Label":"P","theta":11.8,"sin(theta)":-0.685},"95":{"x":11.9,"y":-0.588,"Label":"Q","theta":11.9,"sin(theta)":-0.588},"96":{"x":12.1,"y":-0.482,"Label":"R","theta":12.1,"sin(theta)":-0.482},"97":{"x":12.2,"y":-0.368,"Label":"S","theta":12.2,"sin(theta)":-0.368},"98":{"x":12.3,"y":-0.249,"Label":"T","theta":12.3,"sin(theta)":-0.249},"99":{"x":12.4,"y":-0.125,"Label":"U","theta":12.4,"sin(theta)":-0.125},"100":{"x":12.6,"y":-4.9e-16,"Label":"V","theta":12.6,"sin(theta)":-4.9e-16}},"meta":{"x":{"label":"x","type":"numeric"},"y":{"label":"y","type":"numeric"},"Label":{"label":"Label","type":"character"},"theta":{"label":"theta","type":"numeric"},"sin(theta)":{"label":"sin(theta)","type":"numeric"}},"caption":"Same data from scattergram but without plot"},"warnings":[]}
