# Supplementary material for: Untangling the brain's neuroinflammatory and neurodegenerative transcriptional responses
Source: Nat Commun. 2016 Apr 21;7:11295. doi: 10.1038/ncomms11295 (PMC4844685; doi:10.1038/ncomms11295)
Supplement: Supplementary Data 1 — Comparison of cell type-enriched gene expression in this study to GSE52564. Our RNA-seq data from adult mouse brain neurons, astrocytes, and microglia was compared against recent data for the same cell types recovered from postnatal mouse brain (GSE52564). To explore the interactive plots and tables, download and unpackage the .zip file, and then open the index.html file in your browser (Firefox recommended). If you use Safari or Chrome, the plots and tables will not be rendered unless you change the browser settings; instructions for how to do so are provided within the index.html file. [file ncomms11295-s2.zip › compareToZhangEtAl/dataset-1-bBJtKw.json]

{"type":"plot","name":"plot","label":"plot","description":"plot","value":{"plot":"./dataset-1-bBJtKw.svg","table":{"type":"table","name":"table","label":"table","description":"table","value":{"data":{"Reg_bBJtKw_1":{"symbol":"Ldlrap1","desc":"low density lipoprotein receptor adaptor protein 1","type":"protein_coding","lfc":5.54,"p":1.44e-12,"lowExpressed":false,"rpkm1":0.0252,"rpkm2":0.999,"lev":-2.92,"medianCount1":1,"medianCount2":63,"maxCooksP":0.714,"ID":"100017","chr":"chr4","str":"-","start":134301327,"end":134323919,"lfc.1":5.44,"p.1":"3.43099002471613e-54","lowExpressed.1":false,"rpkm1.1":0.782,"rpkm2.1":34.2,"lev.1":2.36,"medianCount1.1":62.5,"medianCount2.1":1260,"maxCooksP.1":"NA"},"Reg_bBJtKw_2":{"symbol":"Gm11428","desc":"predicted gene 11428","type":"protein_coding","lfc":0,"p":1,"lowExpressed":true,"rpkm1":0,"rpkm2":0,"lev":-6.57,"medianCount1":0,"medianCount2":0,"maxCooksP":0.753,"ID":"100034251","chr":"chr11","str":"+","start":83517558,"end":83519771,"lfc.1":8.31,"p.1":"1.73761438188721e-06","lowExpressed.1":false,"rpkm1.1":0,"rpkm2.1":7.66,"lev.1":-2.57,"medianCount1.1":0,"medianCount2.1":52,"maxCooksP.1":"NA"},"Reg_bBJtKw_3":{"symbol":"BC100530","desc":"cDNA sequence BC100530","type":"protein_coding","lfc":0,"p":1,"lowExpressed":true,"rpkm1":0,"rpkm2":0,"lev":-8,"medianCount1":0,"medianCount2":0,"maxCooksP":"NA","ID":"100034684","chr":"chr16","str":"-","start":36359468,"end":36367656,"lfc.1":4.85,"p.1":"0.000509031505885465","lowExpressed.1":false,"rpkm1.1":0.0788,"rpkm2.1":3.16,"lev.1":-1.85,"medianCount1.1":1,"medianCount2.1":19,"maxCooksP.1":"NA"},"Reg_bBJtKw_4":{"symbol":"Gm11149","desc":"predicted gene 11149","type":"miscRNA","lfc":-4.03,"p":9.77e-25,"lowExpressed":false,"rpkm1":4.64,"rpkm2":0.397,"lev":0.0346,"medianCount1":141,"medianCount2":6,"maxCooksP":0.957,"ID":"100036537","chr":"chr9","str":"+","start":49326393,"end":49376130,"lfc.1":-5.32,"p.1":"6.91365664205269e-32","lowExpressed.1":false,"rpkm1.1":37.2,"rpkm2.1":0.866,"lev.1":2.46,"medianCount1.1":1420,"medianCount2.1":16,"maxCooksP.1":"NA"},"Reg_bBJtKw_5":{"symbol":"Gm3373","desc":"predicted gene 3373","type":"unknown","lfc":5.07,"p":1.63e-08,"lowExpressed":false,"rpkm1":0,"rpkm2":0.4,"lev":-4.15,"medianCount1":0,"medianCount2":28,"maxCooksP":0.823,"ID":"100036568","chr":"chr14","str":"-","start":5468643,"end":5477394,"lfc.1":0,"p.1":"1","lowExpressed.1":true,"rpkm1.1":0.0431,"rpkm2.1":0.0383,"lev.1":-4.65,"medianCount1.1":3.5,"medianCount2.1":1.5,"maxCooksP.1":"NA"},"Reg_bBJtKw_6":{"symbol":"Rnaset2a","desc":"ribonuclease T2A","type":"protein_coding","lfc":0,"p":1,"lowExpressed":true,"rpkm1":0,"rpkm2":0.0368,"lev":-6.25,"medianCount1":0,"medianCount2":1,"maxCooksP":0.679,"ID":"100037283","chr":"chr17","str":"-","start":8321463,"end":8340653,"lfc.1":6.37,"p.1":"1.83089871854872e-60","lowExpressed.1":false,"rpkm1.1":1.25,"rpkm2.1":104,"lev.1":3.49,"medianCount1.1":35.5,"medianCount2.1":1380,"maxCooksP.1":"NA"},"Reg_bBJtKw_7":{"symbol":"Fam174b","desc":"family with sequence similarity 174, member B","type":"protein_coding","lfc":-5.12,"p":8.22e-11,"lowExpressed":false,"rpkm1":0.634,"rpkm2":0,"lev":-3.62,"medianCount1":35,"medianCount2":0,"maxCooksP":0.799,"ID":"100038347","chr":"chr7","str":"+","start":80885193,"end":80921805,"lfc.1":-3.45,"p.1":"1.02398727632863e-12","lowExpressed.1":false,"rpkm1.1":7.72,"rpkm2.1":0.68,"lev.1":1.17,"medianCount1.1":622,"medianCount2.1":25,"maxCooksP.1":"NA"},"Reg_bBJtKw_8":{"symbol":"Gm10862","desc":"predicted gene 10862","type":"unknown","lfc":-5.07,"p":1.5e-12,"lowExpressed":false,"rpkm1":5.46,"rpkm2":0.148,"lev":-0.694,"medianCount1":413,"medianCount2":8,"maxCooksP":0.871,"ID":"100038349","chr":"chr2","str":"+","start":4012186,"end":4015533,"lfc.1":0,"p.1":"1","lowExpressed.1":true,"rpkm1.1":0.219,"rpkm2.1":0,"lev.1":-5.58,"medianCount1.1":22.5,"medianCount2.1":0,"maxCooksP.1":"NA"},"Reg_bBJtKw_9":{"symbol":"Gm10723","desc":"predicted gene 10723","type":"unknown","lfc":-5.86,"p":1.5e-25,"lowExpressed":false,"rpkm1":2.3,"rpkm2":0.0204,"lev":-2.35,"medianCount1":393,"medianCount2":4,"maxCooksP":0.76,"ID":"100038361","chr":"chr3","str":"+","start":68211705,"end":68218622,"lfc.1":0,"p.1":"1","lowExpressed.1":true,"rpkm1.1":0.014,"rpkm2.1":0,"lev.1":-7.29,"medianCount1.1":3,"medianCount2.1":0,"maxCooksP.1":"NA"},"Reg_bBJtKw_10":{"symbol":"Gm10647","desc":"predicted gene 10647","type":"unknown","lfc":-7.27,"p":7.21e-05,"lowExpressed":false,"rpkm1":0.199,"rpkm2":0,"lev":-4.99,"medianCount1":10,"medianCount2":0,"maxCooksP":0.872,"ID":"100038381","chr":"chr9","str":"+","start":66644846,"end":66646879,"lfc.1":0,"p.1":"1","lowExpressed.1":true,"rpkm1.1":0.0416,"rpkm2.1":0,"lev.1":-6.31,"medianCount1.1":2.5,"medianCount2.1":0,"maxCooksP.1":"NA"},"Reg_bBJtKw_11":{"symbol":"Gm10287","desc":"predicted gene 10287","type":"unknown","lfc":-7.12,"p":1e-35,"lowExpressed":false,"rpkm1":2.95,"rpkm2":0.0247,"lev":-2.24,"medianCount1":265,"medianCount2":1,"maxCooksP":0.832,"ID":"100038391","chr":"chr3","str":"-","start":148884651,"end":148888709,"lfc.1":0,"p.1":"1","lowExpressed.1":true,"rpkm1.1":0.0239,"rpkm2.1":0,"lev.1":-7.1,"medianCount1.1":3,"medianCount2.1":0,"maxCooksP.1":"NA"},"Reg_bBJtKw_12":{"symbol":"Gm15998","desc":"predicted gene 15998","type":"unknown","lfc":-7.06,"p":0.00014,"lowExpressed":false,"rpkm1":0.24,"rpkm2":0,"lev":-5.05,"medianCount1":10,"medianCount2":0,"maxCooksP":0.868,"ID":"100038411","chr":"chr3","str":"+","start":89119361,"end":89122829,"lfc.1":-3.58,"p.1":"3.81885480319967e-10","lowExpressed.1":false,"rpkm1.1":6.14,"rpkm2.1":0.49,"lev.1":0.777,"medianCount1.1":340,"medianCount2.1":12.5,"maxCooksP.1":"NA"},"Reg_bBJtKw_13":{"symbol":"Gm10574","desc":"predicted gene 10574","type":"unknown","lfc":0,"p":1,"lowExpressed":true,"rpkm1":0.0768,"rpkm2":0.0336,"lev":-4.44,"medianCount1":2,"medianCount2":1,"maxCooksP":0.585,"ID":"100038412","chr":"chr7","str":"+","start":151753260,"end":151767417,"lfc.1":4.39,"p.1":"1.99213781464286e-11","lowExpressed.1":false,"rpkm1.1":0.32,"rpkm2.1":6.99,"lev.1":0.553,"medianCount1.1":10,"medianCount2.1":100,"maxCooksP.1":"NA"},"Reg_bBJtKw_14":{"symbol":"Gm13372","desc":"predicted gene 13372","type":"unknown","lfc":-7.95,"p":6.33e-06,"lowExpressed":false,"rpkm1":0.378,"rpkm2":0,"lev":-4.67,"medianCount1":19,"medianCount2":0,"maxCooksP":0.864,"ID":"100038452","chr":"chr2","str":"-","start":27879381,"end":27885957,"lfc.1":-4.23,"p.1":"0.00032471891639147","lowExpressed.1":false,"rpkm1.1":1.08,"rpkm2.1":0.0431,"lev.1":-2.84,"medianCount1.1":72.5,"medianCount2.1":1.5,"maxCooksP.1":"NA"},"Reg_bBJtKw_15":{"symbol":"Gm15441","desc":"predicted gene 15441","type":"miscRNA","lfc":7.76,"p":1.64e-30,"lowExpressed":false,"rpkm1":0.0197,"rpkm2":5.87,"lev":-1.78,"medianCount1":1,"medianCount2":236,"maxCooksP":0.883,"ID":"100038464","chr":"chr3","str":"-","start":96359688,"end":96370724,"lfc.1":6.88,"p.1":"3.65004426687648e-82","lowExpressed.1":false,"rpkm1.1":2.74,"rpkm2.1":327,"lev.1":4.87,"medianCount1.1":138,"medianCount2.1":7700,"maxCooksP.1":"NA"},"Reg_bBJtKw_16":{"symbol":"","desc":"","type":"protein_coding","lfc":-9.75,"p":1.52e-09,"lowExpressed":false,"rpkm1":2.32,"rpkm2":0,"lev":-3.38,"medianCount1":87,"medianCount2":0,"maxCooksP":0.857,"ID":"100038484","chr":"chr10","str":"-","start":10405857,"end":10407435,"lfc.1":-5.02,"p.1":"2.02173546186001e-09","lowExpressed.1":false,"rpkm1.1":4.26,"rpkm2.1":0.117,"lev.1":-0.536,"medianCount1.1":201,"medianCount2.1":2.5,"maxCooksP.1":"NA"},"Reg_bBJtKw_17":{"symbol":"Gm10742","desc":"predicted gene 10742","type":"unknown","lfc":-6.4,"p":6.2e-13,"lowExpressed":false,"rpkm1":0.536,"rpkm2":0,"lev":-4.31,"medianCount1":42,"medianCount2":0,"maxCooksP":0.844,"ID":"100038486","chr":"chr3","str":"-","start":17683514,"end":17686898,"lfc.1":-4.28,"p.1":"0.00827739266614688","lowExpressed.1":false,"rpkm1.1":0.328,"rpkm2.1":0.00952,"lev.1":-4.26,"medianCount1.1":33.5,"medianCount2.1":0.5,"maxCooksP.1":"NA"},"Reg_bBJtKw_18":{"symbol":"Gm10629","desc":"predicted gene 10629","type":"unknown","lfc":-4.52,"p":8.15e-12,"lowExpressed":false,"rpkm1":1.26,"rpkm2":0,"lev":-2.85,"medianCount1":63,"medianCount2":0,"maxCooksP":0.859,"ID":"100038487","chr":"chr8","str":"+","start":108807207,"end":108823917,"lfc.1":0,"p.1":"1","lowExpressed.1":true,"rpkm1.1":0.0809,"rpkm2.1":0.0601,"lev.1":-4.93,"medianCount1.1":5,"medianCount2.1":1.5,"maxCooksP.1":"NA"},"Reg_bBJtKw_19":{"symbol":"Gm10544","desc":"predicted gene 10544","type":"unknown","lfc":-6.92,"p":2.33e-19,"lowExpressed":false,"rpkm1":2.04,"rpkm2":0,"lev":-3.01,"medianCount1":110,"medianCount2":0,"maxCooksP":0.524,"ID":"100038509","chr":"chr18","str":"-","start":37319509,"end":37338176,"lfc.1":-5.28,"p.1":"0.0122051738505839","lowExpressed.1":false,"rpkm1.1":0.342,"rpkm2.1":0,"lev.1":-4.79,"medianCount1.1":23,"medianCount2.1":0,"maxCooksP.1":"NA"},"Reg_bBJtKw_20":{"symbol":"Gm11837","desc":"predicted gene 11837","type":"protein_coding","lfc":-2.55,"p":0.0282,"lowExpressed":false,"rpkm1":0.472,"rpkm2":0,"lev":-3.54,"medianCount1":11,"medianCount2":0,"maxCooksP":0.702,"ID":"100038514","chr":"chr4","str":"+","start":14857788,"end":14892537,"lfc.1":-5.85,"p.1":"1.68580903190061e-11","lowExpressed.1":false,"rpkm1.1":10.5,"rpkm2.1":0.142,"lev.1":-0.766,"medianCount1.1":284,"medianCount2.1":2,"maxCooksP.1":"NA"},"Reg_bBJtKw_21":{"symbol":"Gm10804","desc":"predicted gene 10804","type":"miscRNA","lfc":6.88,"p":0.000246,"lowExpressed":false,"rpkm1":0,"rpkm2":0.194,"lev":-5.4,"medianCount1":0,"medianCount2":16,"maxCooksP":0.557,"ID":"100038525","chr":"chr2","str":"+","start":93292976,"end":93310031,"lfc.1":0,"p.1":"1","lowExpressed.1":true,"rpkm1.1":0,"rpkm2.1":0.119,"lev.1":-5.57,"medianCount1.1":0,"medianCount2.1":5,"maxCooksP.1":"NA"},"Reg_bBJtKw_22":{"symbol":"Gm10560","desc":"predicted gene 10560","type":"miscRNA","lfc":-3.87,"p":3.34e-15,"lowExpressed":false,"rpkm1":2,"rpkm2":0.0817,"lev":-1.11,"medianCount1":176,"medianCount2":9,"maxCooksP":0.915,"ID":"100038526","chr":"chr4","str":"-","start":155393317,"end":155397933,"lfc.1":-4.51,"p.1":"8.993624770192e-05","lowExpressed.1":false,"rpkm1.1":0.816,"rpkm2.1":0.0266,"lev.1":-3.26,"medianCount1.1":89.5,"medianCount2.1":1.5,"maxCooksP.1":"NA"},"Reg_bBJtKw_23":{"symbol":"Gm10767","desc":"predicted gene 10767","type":"protein_coding","lfc":-4.37,"p":4.43e-08,"lowExpressed":false,"rpkm1":0.575,"rpkm2":0,"lev":-3.56,"medianCount1":22,"medianCount2":0,"maxCooksP":0.781,"ID":"100038538","chr":"chr13","str":"+","start":67006351,"end":67010102,"lfc.1":-5.1,"p.1":"0.00046149473628882","lowExpressed.1":false,"rpkm1.1":1.18,"rpkm2.1":0.0195,"lev.1":-3.05,"medianCount1.1":58,"medianCount2.1":0.5,"maxCooksP.1":"NA"},"Reg_bBJtKw_24":{"symbol":"Gm10521","desc":"predicted gene 10521","type":"unknown","lfc":9.42,"p":1.14e-08,"lowExpressed":false,"rpkm1":0,"rpkm2":1.35,"lev":-3.79,"medianCount1":0,"medianCount2":156,"maxCooksP":0.797,"ID":"100038548","chr":"chr1","str":"+","start":173825795,"end":173828368,"lfc.1":6.34,"p.1":"0.00147178859751396","lowExpressed.1":false,"rpkm1.1":0,"rpkm2.1":0.345,"lev.1":-4.77,"medianCount1.1":0,"medianCount2.1":12.5,"maxCooksP.1":"NA"},"Reg_bBJtKw_25":{"symbol":"Gm10578","desc":"predicted gene 10578","type":"miscRNA","lfc":7.33,"p":9.64e-05,"lowExpressed":false,"rpkm1":0,"rpkm2":0.386,"lev":-5.61,"medianCount1":0,"medianCount2":15,"maxCooksP":0.0242,"ID":"100038555","chr":"chr7","str":"+","start":144426366,"end":144434292,"lfc.1":-6.24,"p.1":"0.00146785088582095","lowExpressed.1":false,"rpkm1.1":0.535,"rpkm2.1":0,"lev.1":-4.5,"medianCount1.1":46.5,"medianCount2.1":0,"maxCooksP.1":"NA"},"Reg_bBJtKw_26":{"symbol":"Gm10558","desc":"predicted gene 10558","type":"unknown","lfc":-5.35,"p":2.86e-12,"lowExpressed":false,"rpkm1":5.49,"rpkm2":0,"lev":-1.54,"medianCount1":240,"medianCount2":0,"maxCooksP":0.774,"ID":"100038569","chr":"chr1","str":"-","start":66368848,"end":66375370,"lfc.1":-3.89,"p.1":"2.10856413686165e-15","lowExpressed.1":false,"rpkm1.1":10.7,"rpkm2.1":0.688,"lev.1":1.44,"medianCount1.1":530,"medianCount2.1":16,"maxCooksP.1":"NA"},"Reg_bBJtKw_27":{"symbol":"Gm10635","desc":"predicted gene 10635","type":"miscRNA","lfc":-6.93,"p":0.000196,"lowExpressed":false,"rpkm1":0.111,"rpkm2":0,"lev":-5.59,"medianCount1":10,"medianCount2":0,"maxCooksP":0.886,"ID":"100038575","chr":"chr9","str":"-","start":79291844,"end":79367109,"lfc.1":0,"p.1":"1","lowExpressed.1":true,"rpkm1.1":0.0224,"rpkm2.1":0,"lev.1":-6.75,"medianCount1.1":2.5,"medianCount2.1":0,"maxCooksP.1":"NA"},"Reg_bBJtKw_28":{"symbol":"Gm10790","desc":"predicted gene 10790","type":"miscRNA","lfc":11.2,"p":1.73e-25,"lowExpressed":false,"rpkm1":0,"rpkm2":21.4,"lev":-1.55,"medianCount1":0,"medianCount2":867,"maxCooksP":0.919,"ID":"100038577","chr":"chr13","str":"+","start":41961284,"end":42008461,"lfc.1":8.84,"p.1":"2.76396131910463e-53","lowExpressed.1":false,"rpkm1.1":0.0908,"rpkm2.1":44.5,"lev.1":0.859,"medianCount1.1":4.5,"medianCount2.1":1060,"maxCooksP.1":"NA"},"Reg_bBJtKw_29":{"symbol":"Gm10848","desc":"predicted gene 10848","type":"miscRNA","lfc":-2.19,"p":1.23e-22,"lowExpressed":false,"rpkm1":2.94,"rpkm2":0.631,"lev":0.529,"medianCount1":140,"medianCount2":27,"maxCooksP":0.996,"ID":"100038578","chr":"chr2","str":"-","start":14628461,"end":14661349,"lfc.1":-4.6,"p.1":"0.0383037743376302","lowExpressed.1":false,"rpkm1.1":0.266,"rpkm2.1":0,"lev.1":-4.98,"medianCount1.1":14.5,"medianCount2.1":0,"maxCooksP.1":"NA"},"Reg_bBJtKw_30":{"symbol":"Gm10632","desc":"predicted gene 10632","type":"unknown","lfc":-4.74,"p":5.3e-14,"lowExpressed":false,"rpkm1":2.51,"rpkm2":0.0241,"lev":-1.73,"medianCount1":184,"medianCount2":5,"maxCooksP":0.781,"ID":"100038583","chr":"chr8","str":"+","start":101651270,"end":101672154,"lfc.1":0,"p.1":"1","lowExpressed.1":true,"rpkm1.1":0.0665,"rpkm2.1":0,"lev.1":-6.36,"medianCount1.1":6,"medianCount2.1":0,"maxCooksP.1":"NA"},"Reg_bBJtKw_31":{"symbol":"","desc":"","type":"protein_coding","lfc":-5.02,"p":4.27e-14,"lowExpressed":false,"rpkm1":1.17,"rpkm2":0.0173,"lev":-2.73,"medianCount1":62,"medianCount2":2,"maxCooksP":0.804,"ID":"100038588","chr":"chr7","str":"+","start":74175797,"end":74177939,"lfc.1":0,"p.1":"1","lowExpressed.1":true,"rpkm1.1":0.0993,"rpkm2.1":0.154,"lev.1":-3.25,"medianCount1.1":6.5,"medianCount2.1":4.5,"maxCooksP.1":"NA"},"Reg_bBJtKw_32":{"symbol":"Gm10435","desc":"predicted gene 10435","type":"unknown","lfc":0,"p":1,"lowExpressed":true,"rpkm1":0.0468,"rpkm2":0,"lev":-6.37,"medianCount1":4,"medianCount2":0,"maxCooksP":0.54,"ID":"100038596","chr":"chr11","str":"+","start":58816412,"end":58822230,"lfc.1":-5.09,"p.1":"0.0173650514423109","lowExpressed.1":false,"rpkm1.1":0.158,"rpkm2.1":0,"lev.1":-5.41,"medianCount1.1":20,"medianCount2.1":0,"maxCooksP.1":"NA"},"Reg_bBJtKw_33":{"symbol":"Gm10865","desc":"predicted gene 10865","type":"miscRNA","lfc":5.75,"p":7.97e-12,"lowExpressed":false,"rpkm1":0,"rpkm2":3.18,"lev":-2.18,"medianCount1":0,"medianCount2":64,"maxCooksP":0.609,"ID":"100038602","chr":"chr15","str":"-","start":78825385,"end":78841471,"lfc.1":1.69,"p.1":"0.00969614275567321","lowExpressed.1":false,"rpkm1.1":1.83,"rpkm2.1":5.93,"lev.1":1.71,"medianCount1.1":39,"medianCount2.1":59.5,"maxCooksP.1":"NA"},"Reg_bBJtKw_34":{"symbol":"Gm10829","desc":"predicted gene 10829","type":"unknown","lfc":-6.5,"p":2.58e-21,"lowExpressed":false,"rpkm1":1.34,"rpkm2":0,"lev":-3.27,"medianCount1":104,"medianCount2":0,"maxCooksP":0.904,"ID":"100038606","chr":"chr2","str":"+","start":35699715,"end":35702702,"lfc.1":0,"p.1":"1","lowExpressed.1":true,"rpkm1.1":0.0445,"rpkm2.1":0.0135,"lev.1":-5.56,"medianCount1.1":4,"medianCount2.1":0.5,"maxCooksP.1":"NA"},"Reg_bBJtKw_35":{"symbol":"Gm10452","desc":"predicted gene 10452","type":"unknown","lfc":-2.93,"p":0.00461,"lowExpressed":false,"rpkm1":0.279,"rpkm2":0,"lev":-4.35,"medianCount1":14,"medianCount2":0,"maxCooksP":0.548,"ID":"100038641","chr":"chrX","str":"-","start":105932356,"end":105934428,"lfc.1":-4.42,"p.1":"1.49775088363117e-06","lowExpressed.1":false,"rpkm1.1":2.1,"rpkm2.1":0.0816,"lev.1":-1.39,"medianCount1.1":130,"medianCount2.1":2.5,"maxCooksP.1":"NA"},"Reg_bBJtKw_36":{"symbol":"Gm10538","desc":"predicted gene 10538","type":"miscRNA","lfc":-6.07,"p":1.4e-11,"lowExpressed":false,"rpkm1":0.919,"rpkm2":0,"lev":-3.66,"medianCount1":39,"medianCount2":0,"maxCooksP":0.644,"ID":"100038653","chr":"chr1","str":"+","start":134625930,"end":134629403,"lfc.1":0,"p.1":"1","lowExpressed.1":true,"rpkm1.1":0.218,"rpkm2.1":0,"lev.1":-5.31,"medianCount1.1":12.5,"medianCount2.1":0,"maxCooksP.1":"NA"},"Reg_bBJtKw_37":{"symbol":"Gm14105","desc":"predicted gene 14105","type":"unknown","lfc":-6.5,"p":2.4e-33,"lowExpressed":false,"rpkm1":1.74,"rpkm2":0.00991,"lev":-2.72,"medianCount1":138,"medianCount2":2,"maxCooksP":0.885,"ID":"100038667","chr":"chr2","str":"-","start":141055404,"end":141061162,"lfc.1":0,"p.1":"1","lowExpressed.1":true,"rpkm1.1":0.155,"rpkm2.1":0,"lev.1":-5.87,"medianCount1.1":17,"medianCount2.1":0,"maxCooksP.1":"NA"},"Reg_bBJtKw_38":{"symbol":"Gm12526","desc":"predicted gene 12526","type":"miscRNA","lfc":-8.02,"p":4.8e-06,"lowExpressed":false,"rpkm1":0.501,"rpkm2":0,"lev":-4.55,"medianCount1":21,"medianCount2":0,"maxCooksP":0.856,"ID":"100038668","chr":"chr4","str":"-","start":57769212,"end":57776773,"lfc.1":-5.25,"p.1":"0.0128155438618498","lowExpressed.1":false,"rpkm1.1":0.373,"rpkm2.1":0,"lev.1":-4.72,"medianCount1.1":22.5,"medianCount2.1":0,"maxCooksP.1":"NA"},"Reg_bBJtKw_39":{"symbol":"Gm10860","desc":"predicted gene 10860","type":"miscRNA","lfc":0,"p":1,"lowExpressed":true,"rpkm1":0,"rpkm2":0,"lev":-7.36,"medianCount1":0,"medianCount2":0,"maxCooksP":0.829,"ID":"100038671","chr":"chr14","str":"-","start":68046505,"end":68056008,"lfc.1":-6.81,"p.1":"0.00030020574926395","lowExpressed.1":false,"rpkm1.1":1.26,"rpkm2.1":0,"lev.1":-3.91,"medianCount1.1":70,"medianCount2.1":0,"maxCooksP.1":"NA"},"Reg_bBJtKw_40":{"symbol":"Gm10775","desc":"predicted gene 10775","type":"unknown","lfc":0,"p":1,"lowExpressed":true,"rpkm1":0.147,"rpkm2":0,"lev":-5.37,"medianCount1":4,"medianCount2":0,"maxCooksP":0.836,"ID":"100038683","chr":"chr13","str":"+","start":65360847,"end":65362134,"lfc.1":-5.15,"p.1":"0.0153367991624899","lowExpressed.1":false,"rpkm1.1":0.583,"rpkm2.1":0,"lev.1":-4.39,"medianCount1.1":21,"medianCount2.1":0,"maxCooksP.1":"NA"},"Reg_bBJtKw_41":{"symbol":"Gm10421","desc":"predicted gene 10421","type":"miscRNA","lfc":-7.51,"p":1.65e-10,"lowExpressed":false,"rpkm1":2.08,"rpkm2":0,"lev":-2.97,"medianCount1":42,"medianCount2":0,"maxCooksP":0.785,"ID":"100038689","chr":"chr12","str":"-","start":118382996,"end":118389742,"lfc.1":0,"p.1":"1","lowExpressed.1":true,"rpkm1.1":0.588,"rpkm2.1":0,"lev.1":-4.46,"medianCount1.1":15,"medianCount2.1":0,"maxCooksP.1":"NA"},"Reg_bBJtKw_42":{"symbol":"Gm10866","desc":"predicted gene 10866","type":"unknown","lfc":0,"p":1,"lowExpressed":true,"rpkm1":0,"rpkm2":0.0281,"lev":-6.08,"medianCount1":0,"medianCount2":1,"maxCooksP":0.00649,"ID":"100038696","chr":"chr15","str":"-","start":78728637,"end":78730142,"lfc.1":6.62,"p.1":"1.59897717360754e-09","lowExpressed.1":false,"rpkm1.1":0.0223,"rpkm2.1":2.94,"lev.1":-1.97,"medianCount1.1":1,"medianCount2.1":61,"maxCooksP.1":"NA"},"Reg_bBJtKw_43":{"symbol":"Gm10754","desc":"predicted gene 10754","type":"miscRNA","lfc":-4.85,"p":3.24e-07,"lowExpressed":false,"rpkm1":2.3,"rpkm2":0,"lev":-2.46,"medianCount1":93,"medianCount2":0,"maxCooksP":0.626,"ID":"100038699","chr":"chr10","str":"-","start":97144048,"end":97429724,"lfc.1":0,"p.1":"1","lowExpressed.1":true,"rpkm1.1":0.189,"rpkm2.1":0,"lev.1":-5.43,"medianCount1.1":9,"medianCount2.1":0,"maxCooksP.1":"NA"},"Reg_bBJtKw_44":{"symbol":"Gm10855","desc":"predicted gene 10855","type":"unknown","lfc":-5.48,"p":9.12e-27,"lowExpressed":false,"rpkm1":10.9,"rpkm2":0.167,"lev":0.0155,"medianCount1":687,"medianCount2":12,"maxCooksP":0.895,"ID":"100038708","chr":"chr2","str":"-","start":6853587,"end":6856127,"lfc.1":0,"p.1":"1","lowExpressed.1":true,"rpkm1.1":0.0833,"rpkm2.1":0,"lev.1":-6.23,"medianCount1.1":6.5,"medianCount2.1":0,"maxCooksP.1":"NA"},"Reg_bBJtKw_45":{"symbol":"Gm10748","desc":"predicted gene 10748","type":"unknown","lfc":-6.85,"p":0.000293,"lowExpressed":false,"rpkm1":0.181,"rpkm2":0,"lev":-5.46,"medianCount1":10,"medianCount2":0,"maxCooksP":0.477,"ID":"100038710","chr":"chr3","str":"+","start":5212838,"end":5215216,"lfc.1":0,"p.1":"1","lowExpressed.1":true,"rpkm1.1":0.0219,"rpkm2.1":0,"lev.1":-7.13,"medianCount1.1":1.5,"medianCount2.1":0,"maxCooksP.1":"NA"},"Reg_bBJtKw_46":{"symbol":"Gm15401","desc":"predicted gene 15401","type":"miscRNA","lfc":0,"p":1,"lowExpressed":true,"rpkm1":0,"rpkm2":0,"lev":-7.76,"medianCount1":0,"medianCount2":0,"maxCooksP":0.521,"ID":"100038714","chr":"chr6","str":"+","start":72579282,"end":72587711,"lfc.1":-4.51,"p.1":"0.0434302384499905","lowExpressed.1":false,"rpkm1.1":0.284,"rpkm2.1":0,"lev.1":-4.91,"medianCount1.1":13.5,"medianCount2.1":0,"maxCooksP.1":"NA"},"Reg_bBJtKw_47":{"symbol":"Gm10826","desc":"predicted gene 10826","type":"unknown","lfc":-9.31,"p":6.23e-17,"lowExpressed":false,"rpkm1":2.31,"rpkm2":0,"lev":-3.22,"medianCount1":171,"medianCount2":0,"maxCooksP":0.719,"ID":"100038717","chr":"chr10","str":"-","start":20750296,"end":20753599,"lfc.1":0,"p.1":"1","lowExpressed.1":true,"rpkm1.1":0.119,"rpkm2.1":0,"lev.1":-5.82,"medianCount1.1":12,"medianCount2.1":0,"maxCooksP.1":"NA"},"Reg_bBJtKw_48":{"symbol":"Gm10304","desc":"predicted gene 10304","type":"unknown","lfc":-5.65,"p":1.49e-14,"lowExpressed":false,"rpkm1":2.29,"rpkm2":0,"lev":-2.49,"medianCount1":121,"medianCount2":0,"maxCooksP":0.615,"ID":"100038724","chr":"chr4","str":"+","start":104000863,"end":104003162,"lfc.1":1.52,"p.1":"0.3329098765042","lowExpressed.1":false,"rpkm1.1":0.085,"rpkm2.1":0.273,"lev.1":-3.15,"medianCount1.1":6,"medianCount2.1":8.5,"maxCooksP.1":"NA"},"Reg_bBJtKw_49":{"symbol":"Gm10384","desc":"predicted gene 10384","type":"miscRNA","lfc":5.76,"p":1.77e-07,"lowExpressed":false,"rpkm1":0,"rpkm2":0.471,"lev":-3.99,"medianCount1":0,"medianCount2":34,"maxCooksP":0.325,"ID":"100038735","chr":"chr15","str":"-","start":36800255,"end":36809571,"lfc.1":0,"p.1":"1","lowExpressed.1":true,"rpkm1.1":0,"rpkm2.1":0.343,"lev.1":-4.8,"medianCount1.1":0,"medianCount2.1":9.5,"maxCooksP.1":"NA"},"Reg_bBJtKw_50":{"symbol":"Gm10403","desc":"predicted gene 10403","type":"miscRNA","lfc":-6.16,"p":9.77e-07,"lowExpressed":false,"rpkm1":0.386,"rpkm2":0,"lev":-4.27,"medianCount1":16,"medianCount2":0,"maxCooksP":0.73,"ID":"100038737","chr":"chr14","str":"+","start":16288845,"end":16290555,"lfc.1":0,"p.1":"1","lowExpressed.1":true,"rpkm1.1":0.0385,"rpkm2.1":0,"lev.1":-6.44,"medianCount1.1":2,"medianCount2.1":0,"maxCooksP.1":"NA"},"Reg_bBJtKw_51":{"symbol":"Gm13629","desc":"predicted gene 13629","type":"miscRNA","lfc":-7.35,"p":5.04e-10,"lowExpressed":false,"rpkm1":1.2,"rpkm2":0,"lev":-3.45,"medianCount1":40,"medianCount2":0,"maxCooksP":0.747,"ID":"100038743","chr":"chr2","str":"+","start":66278937,"end":66385529,"lfc.1":-2.74,"p.1":"0.044855527080746","lowExpressed.1":false,"rpkm1.1":0.937,"rpkm2.1":0.12,"lev.1":-2.57,"medianCount1.1":37.5,"medianCount2.1":2,"maxCooksP.1":"NA"},"Reg_bBJtKw_52":{"symbol":"Gm10700","desc":"predicted gene 10700","type":"unknown","lfc":-7.17,"p":9.52e-05,"lowExpressed":false,"rpkm1":0.135,"rpkm2":0,"lev":-5.41,"medianCount1":14,"medianCount2":0,"maxCooksP":0.876,"ID":"100038748","chr":"chr9","str":"-","start":30747781,"end":30751210,"lfc.1":-5.5,"p.1":"0.00782084148513876","lowExpressed.1":false,"rpkm1.1":0.262,"rpkm2.1":0,"lev.1":-4.98,"medianCount1.1":27,"medianCount2.1":0,"maxCooksP.1":"NA"},"Reg_bBJtKw_53":{"symbol":"Olfr239","desc":"olfactory receptor 239","type":"protein_coding","lfc":-7.05,"p":0.000146,"lowExpressed":false,"rpkm1":0.514,"rpkm2":0,"lev":-4.58,"medianCount1":11,"medianCount2":0,"maxCooksP":0.864,"ID":"100038860","chr":"chr17","str":"+","start":33336007,"end":33336954,"lfc.1":0,"p.1":"1","lowExpressed.1":true,"rpkm1.1":0,"rpkm2.1":0,"lev.1":-8,"medianCount1.1":0,"medianCount2.1":0,"maxCooksP.1":"NA"},"Reg_bBJtKw_54":{"symbol":"Isg15","desc":"ISG15 ubiquitin-like modifier","type":"protein_coding","lfc":-0.85,"p":0.488,"lowExpressed":false,"rpkm1":0.535,"rpkm2":0.056,"lev":-2.53,"medianCount1":10,"medianCount2":1,"maxCooksP":0.476,"ID":"100038882","chr":"chr4","str":"-","start":155573533,"end":155574927,"lfc.1":4.6,"p.1":"4.76040208052026e-21","lowExpressed.1":false,"rpkm1.1":0.993,"rpkm2.1":24.6,"lev.1":2.28,"medianCount1.1":22.5,"medianCount2.1":266,"maxCooksP.1":"NA"},"Reg_bBJtKw_55":{"symbol":"Gm14548","desc":"predicted gene 14548","type":"protein_coding","lfc":0,"p":1,"lowExpressed":true,"rpkm1":0,"rpkm2":0,"lev":-7.68,"medianCount1":0,"medianCount2":0,"maxCooksP":0.0628,"ID":"100038909","chr":"chr7","str":"-","start":3835814,"end":3849694,"lfc.1":6.51,"p.1":"0.000943288816893757","lowExpressed.1":false,"rpkm1.1":0,"rpkm2.1":0.466,"lev.1":-4.56,"medianCount1.1":0,"medianCount2.1":14,"maxCooksP.1":"NA"},"Reg_bBJtKw_56":{"symbol":"LOC100038987","desc":"nuclear body protein SP140-like","type":"pseudo","lfc":9.15,"p":3.28e-08,"lowExpressed":false,"rpkm1":0,"rpkm2":1.7,"lev":-3.55,"medianCount1":0,"medianCount2":63,"maxCooksP":0.968,"ID":"100038987","chr":"chr1","str":"+","start":87497735,"end":87541257,"lfc.1":6.21,"p.1":"2.94653014446211e-17","lowExpressed.1":false,"rpkm1.1":0.0859,"rpkm2.1":6.9,"lev.1":-0.714,"medianCount1.1":4,"medianCount2.1":158,"maxCooksP.1":"NA"},"Reg_bBJtKw_57":{"symbol":"Gm2011","desc":"predicted gene 2011","type":"pseudo","lfc":-5.91,"p":1.57e-05,"lowExpressed":false,"rpkm1":0.368,"rpkm2":0,"lev":-4.42,"medianCount1":12,"medianCount2":0,"maxCooksP":0.87,"ID":"100039027","chr":"chr3","str":"+","start":40650921,"end":40679531,"lfc.1":-3.01,"p.1":"0.0666056319132504","lowExpressed.1":false,"rpkm1.1":0.676,"rpkm2.1":0.0575,"lev.1":-3.07,"medianCount1.1":22.5,"medianCount2.1":1,"maxCooksP.1":"NA"},"Reg_bBJtKw_58":{"symbol":"Gm2061","desc":"predicted gene 2061","type":"miscRNA","lfc":-7.68,"p":1.6e-05,"lowExpressed":false,"rpkm1":0.287,"rpkm2":0,"lev":-4.95,"medianCount1":16,"medianCount2":0,"maxCooksP":0.883,"ID":"100039138","chr":"chr1","str":"-","start":187270995,"end":187279447,"lfc.1":-4.2,"p.1":"1.50559162291084e-08","lowExpressed.1":false,"rpkm1.1":2.35,"rpkm2.1":0.117,"lev.1":-0.935,"medianCount1.1":194,"medianCount2.1":4.5,"maxCooksP.1":"NA"},"Reg_bBJtKw_59":{"symbol":"Gm2095","desc":"predicted gene 2095","type":"protein_coding","lfc":-6.46,"p":1.13e-07,"lowExpressed":false,"rpkm1":2.07,"rpkm2":0,"lev":-2.99,"medianCount1":23,"medianCount2":0,"maxCooksP":0.798,"ID":"100039199","chr":"chr3","str":"+","start":133748207,"end":133902448,"lfc.1":-4.08,"p.1":"0.000720594828321782","lowExpressed.1":false,"rpkm1.1":4.67,"rpkm2.1":0.207,"lev.1":-1.22,"medianCount1.1":65.5,"medianCount2.1":1.5,"maxCooksP.1":"NA"},"Reg_bBJtKw_60":{"symbol":"Gm2149","desc":"predicted gene 2149","type":"miscRNA","lfc":-7.19,"p":9.14e-05,"lowExpressed":false,"rpkm1":0.828,"rpkm2":0,"lev":-4.21,"medianCount1":12,"medianCount2":0,"maxCooksP":0.864,"ID":"100039307","chr":"chr1","str":"+","start":191167863,"end":191168776,"lfc.1":-1.89,"p.1":"0.10155988835313","lowExpressed.1":false,"rpkm1.1":2.71,"rpkm2.1":0.679,"lev.1":-0.0305,"medianCount1.1":52,"medianCount2.1":5.5,"maxCooksP.1":"NA"},"Reg_bBJtKw_61":{"symbol":"Gm9843","desc":"predicted gene 9843","type":"pseudo","lfc":4.38,"p":1.87e-30,"lowExpressed":false,"rpkm1":0.388,"rpkm2":10.8,"lev":1.14,"medianCount1":5,"medianCount2":128,"maxCooksP":0.986,"ID":"100039316","chr":"chr16","str":"-","start":76403437,"end":76403957,"lfc.1":3.92,"p.1":"5.0882339883051e-30","lowExpressed.1":false,"rpkm1.1":37.1,"rpkm2.1":558,"lev.1":7.15,"medianCount1.1":576,"medianCount2.1":3960,"maxCooksP.1":"NA"},"Reg_bBJtKw_62":{"symbol":"Mageb16-ps1","desc":"melanoma antigen family B, 16, pseudogene 1","type":"pseudo","lfc":-7.84,"p":9.08e-06,"lowExpressed":false,"rpkm1":0.229,"rpkm2":0,"lev":-5.03,"medianCount1":18,"medianCount2":0,"maxCooksP":0.884,"ID":"100039436","chr":"chrX","str":"-","start":140987301,"end":140990782,"lfc.1":0,"p.1":"1","lowExpressed.1":true,"rpkm1.1":0.00465,"rpkm2.1":0,"lev.1":-7.69,"medianCount1.1":0.5,"medianCount2.1":0,"maxCooksP.1":"NA"},"Reg_bBJtKw_63":{"symbol":"Hmgn2-ps1","desc":"high mobility group nucleosomal binding domain 2, pseudogene 1","type":"pseudo","lfc":-7.64,"p":1.88e-05,"lowExpressed":false,"rpkm1":0.645,"rpkm2":0,"lev":-4.35,"medianCount1":18,"medianCount2":0,"maxCooksP":0.873,"ID":"100039489","chr":"chr5","str":"+","start":84552310,"end":84568235,"lfc.1":-0.604,"p.1":"0.591159809822208","lowExpressed.1":false,"rpkm1.1":1.13,"rpkm2.1":0.714,"lev.1":-0.31,"medianCount1.1":39.5,"medianCount2.1":12,"maxCooksP.1":"NA"},"Reg_bBJtKw_64":{"symbol":"Zcwpw2","desc":"zinc finger, CW type with PWWP domain 2","type":"protein_coding","lfc":0,"p":1,"lowExpressed":true,"rpkm1":0.937,"rpkm2":0.56,"lev":-1.3,"medianCount1":8,"medianCount2":3,"maxCooksP":0.665,"ID":"100039681","chr":"chr9","str":"-","start":117873606,"end":117923278,"lfc.1":-5.74,"p.1":"0.00473002970616674","lowExpressed.1":false,"rpkm1.1":2.81,"rpkm2.1":0,"lev.1":-3.26,"medianCount1.1":31.5,"medianCount2.1":0,"maxCooksP.1":"NA"},"Reg_bBJtKw_65":{"symbol":"D5Ertd605e","desc":"DNA segment, Chr 5, ERATO Doi 605, expressed","type":"miscRNA","lfc":0,"p":1,"lowExpressed":true,"rpkm1":0.0834,"rpkm2":0.14,"lev":-4.29,"medianCount1":2,"medianCount2":2,"maxCooksP":0.325,"ID":"100039805","chr":"chr5","str":"+","start":148230196,"end":148234620,"lfc.1":4.68,"p.1":"4.93624835530584e-07","lowExpressed.1":false,"rpkm1.1":0.13,"rpkm2.1":3.71,"lev.1":-0.883,"medianCount1.1":4,"medianCount2.1":53,"maxCooksP.1":"NA"},"Reg_bBJtKw_66":{"symbol":"Gm9835","desc":"predicted pseudogene 9835","type":"protein_coding","lfc":0,"p":1,"lowExpressed":true,"rpkm1":0,"rpkm2":0.0921,"lev":-6.01,"medianCount1":0,"medianCount2":1,"maxCooksP":0.268,"ID":"100040018","chr":"chr6","str":"-","start":4843352,"end":4853214,"lfc.1":7.87,"p.1":"4.16506688046081e-31","lowExpressed.1":false,"rpkm1.1":0.125,"rpkm2.1":32.7,"lev.1":1.01,"medianCount1.1":3,"medianCount2.1":364,"maxCooksP.1":"NA"},"Reg_bBJtKw_67":{"symbol":"Gm2629","desc":"aldehyde dehydrogenase 9, subfamily A1 pseudogene","type":"pseudo","lfc":10.6,"p":2.91e-137,"lowExpressed":false,"rpkm1":0.0616,"rpkm2":119,"lev":0.808,"medianCount1":3,"medianCount2":4510,"maxCooksP":0.884,"ID":"100040151","chr":"chr18","str":"+","start":15353291,"end":15373220,"lfc.1":9.77,"p.1":"2.34382783046799e-49","lowExpressed.1":false,"rpkm1.1":0.064,"rpkm2.1":62.8,"lev.1":0.755,"medianCount1.1":3,"medianCount2.1":1450,"maxCooksP.1":"NA"},"Reg_bBJtKw_68":{"symbol":"Gm2721","desc":"predicted gene 2721","type":"miscRNA","lfc":0,"p":1,"lowExpressed":true,"rpkm1":0.021,"rpkm2":0,"lev":-7.04,"medianCount1":1,"medianCount2":0,"maxCooksP":0.756,"ID":"100040339","chr":"chr12","str":"-","start":106633066,"end":106641970,"lfc.1":-4.63,"p.1":"0.0367204283776998","lowExpressed.1":false,"rpkm1.1":0.311,"rpkm2.1":0,"lev.1":-4.86,"medianCount1.1":14.5,"medianCount2.1":0,"maxCooksP.1":"NA"},"Reg_bBJtKw_69":{"symbol":"Gm2762","desc":"predicted gene 2762","type":"miscRNA","lfc":-7.83,"p":9.49e-06,"lowExpressed":false,"rpkm1":0.344,"rpkm2":0,"lev":-4.77,"medianCount1":20,"medianCount2":0,"maxCooksP":0.887,"ID":"100040421","chr":"chr13","str":"+","start":53488997,"end":53550999,"lfc.1":-2.6,"p.1":"0.206226760917909","lowExpressed.1":false,"rpkm1.1":0.147,"rpkm2.1":0.0134,"lev.1":-4.69,"medianCount1.1":10.5,"medianCount2.1":0.5,"maxCooksP.1":"NA"},"Reg_bBJtKw_70":{"symbol":"Gm2824","desc":"predicted gene 2824","type":"miscRNA","lfc":-8.34,"p":8.12e-20,"lowExpressed":false,"rpkm1":2.67,"rpkm2":0,"lev":-2.85,"medianCount1":124,"medianCount2":0,"maxCooksP":0.712,"ID":"100040529","chr":"chr15","str":"-","start":24933887,"end":24957095,"lfc.1":-5.47,"p.1":"0.00841229057740701","lowExpressed.1":false,"rpkm1.1":0.425,"rpkm2.1":0,"lev.1":-4.62,"medianCount1.1":26,"medianCount2.1":0,"maxCooksP.1":"NA"},"Reg_bBJtKw_71":{"symbol":"Mirg","desc":"miRNA containing gene","type":"miscRNA","lfc":-7.43,"p":2.14e-42,"lowExpressed":false,"rpkm1":9.42,"rpkm2":0.0544,"lev":-0.779,"medianCount1":303,"medianCount2":2,"maxCooksP":0.783,"ID":"100040724","chr":"chr12","str":"+","start":110973191,"end":110987668,"lfc.1":-1.39,"p.1":"0.00451968642389771","lowExpressed.1":false,"rpkm1.1":14.9,"rpkm2.1":5.58,"lev.1":3.13,"medianCount1.1":578,"medianCount2.1":97,"maxCooksP.1":"NA"},"Reg_bBJtKw_72":{"symbol":"Gm9767","desc":"predicted gene 9767","type":"miscRNA","lfc":0,"p":1,"lowExpressed":true,"rpkm1":0.0678,"rpkm2":0,"lev":-6.07,"medianCount1":2,"medianCount2":0,"maxCooksP":0.529,"ID":"100040851","chr":"chr10","str":"+","start":25798061,"end":25799253,"lfc.1":-6.54,"p.1":"3.33122558924858e-07","lowExpressed.1":false,"rpkm1.1":4.47,"rpkm2.1":0.027,"lev.1":-1.98,"medianCount1.1":160,"medianCount2.1":0.5,"maxCooksP.1":"NA"},"Reg_bBJtKw_73":{"symbol":"LOC100040974","desc":"sp110 nuclear body protein-like","type":"protein_coding","lfc":9.28,"p":1.76e-08,"lowExpressed":false,"rpkm1":0,"rpkm2":5.97,"lev":-2.68,"medianCount1":0,"medianCount2":76,"maxCooksP":0.98,"ID":"100040974","chr":"chr1","str":"-","start":87488019,"end":87505009,"lfc.1":6.5,"p.1":"6.37625435277498e-09","lowExpressed.1":false,"rpkm1.1":0.0645,"rpkm2.1":7.63,"lev.1":-1.28,"medianCount1.1":1,"medianCount2.1":56.5,"maxCooksP.1":"NA"},"Reg_bBJtKw_74":{"symbol":"Gm3134","desc":"predicted gene 3134","type":"miscRNA","lfc":6.66,"p":1.12e-28,"lowExpressed":false,"rpkm1":0.0565,"rpkm2":8.21,"lev":-0.638,"medianCount1":1,"medianCount2":158,"maxCooksP":0.915,"ID":"100041089","chr":"chr8","str":"+","start":91565201,"end":91581571,"lfc.1":4.4,"p.1":"1.26012314241646e-14","lowExpressed.1":false,"rpkm1.1":0.557,"rpkm2.1":12.1,"lev.1":1.37,"medianCount1.1":13,"medianCount2.1":132,"maxCooksP.1":"NA"},"Reg_bBJtKw_75":{"symbol":"Gm3227","desc":"predicted gene 3227","type":"unknown","lfc":-6.3,"p":3.12e-16,"lowExpressed":false,"rpkm1":3.64,"rpkm2":0,"lev":-1.97,"medianCount1":174,"medianCount2":0,"maxCooksP":0.745,"ID":"100041241","chr":"chr18","str":"+","start":25755991,"end":25762334,"lfc.1":-5.04,"p.1":"0.0189944484039034","lowExpressed.1":false,"rpkm1.1":0.304,"rpkm2.1":0,"lev.1":-4.95,"medianCount1.1":20,"medianCount2.1":0,"maxCooksP.1":"NA"},"Reg_bBJtKw_76":{"symbol":"Gm3257","desc":"predicted gene 3257","type":"pseudo","lfc":-7.89,"p":5.09e-28,"lowExpressed":false,"rpkm1":10.2,"rpkm2":0,"lev":-1.43,"medianCount1":179,"medianCount2":0,"maxCooksP":0.696,"ID":"100041293","chr":"chr7","str":"+","start":69082991,"end":69083833,"lfc.1":-8.38,"p.1":"9.29880755075873e-07","lowExpressed.1":false,"rpkm1.1":9.11,"rpkm2.1":0,"lev.1":-2.41,"medianCount1.1":230,"medianCount2.1":0,"maxCooksP.1":"NA"},"Reg_bBJtKw_77":{"symbol":"Gm3345","desc":"predicted gene 3345","type":"unknown","lfc":0,"p":1,"lowExpressed":true,"rpkm1":0,"rpkm2":0.0492,"lev":-5.77,"medianCount1":0,"medianCount2":2,"maxCooksP":0.0359,"ID":"100041450","chr":"chr6","str":"-","start":48688345,"end":48690620,"lfc.1":7.26,"p.1":"7.83305442022134e-12","lowExpressed.1":false,"rpkm1.1":0.0188,"rpkm2.1":4.02,"lev.1":-2.21,"medianCount1.1":1,"medianCount2.1":93.5,"maxCooksP.1":"NA"},"Reg_bBJtKw_78":{"symbol":"Gm3364","desc":"predicted gene 3364","type":"protein_coding","lfc":-7.96,"p":4.97e-12,"lowExpressed":false,"rpkm1":2.04,"rpkm2":0,"lev":-3.06,"medianCount1":56,"medianCount2":0,"maxCooksP":0.761,"ID":"100041481","chr":"chr5","str":"-","start":45092115,"end":45098129,"lfc.1":0,"p.1":"1","lowExpressed.1":true,"rpkm1.1":0.0399,"rpkm2.1":0.133,"lev.1":-5.39,"medianCount1.1":1.5,"medianCount2.1":2,"maxCooksP.1":"NA"},"Reg_bBJtKw_79":{"symbol":"Ly6c2","desc":"lymphocyte antigen 6 complex, locus C2","type":"protein_coding","lfc":0,"p":1,"lowExpressed":true,"rpkm1":0,"rpkm2":0.0925,"lev":-5.49,"medianCount1":0,"medianCount2":1,"maxCooksP":0.000236,"ID":"100041546","chr":"chr15","str":"-","start":74938591,"end":74942379,"lfc.1":4.93,"p.1":"0.000388809677595053","lowExpressed.1":false,"rpkm1.1":0.0404,"rpkm2.1":1.79,"lev.1":-2.51,"medianCount1.1":1,"medianCount2.1":19.5,"maxCooksP.1":"NA"},"Reg_bBJtKw_80":{"symbol":"Gm14762","desc":"predicted gene 14762","type":"unknown","lfc":4.95,"p":0.00354,"lowExpressed":false,"rpkm1":0,"rpkm2":0.16,"lev":-5.75,"medianCount1":0,"medianCount2":13,"maxCooksP":0.0683,"ID":"100041562","chr":"chrX","str":"+","start":83071231,"end":83073001,"lfc.1":0,"p.1":"1","lowExpressed.1":true,"rpkm1.1":0,"rpkm2.1":0,"lev.1":-8,"medianCount1.1":0,"medianCount2.1":0,"maxCooksP.1":"NA"},"Reg_bBJtKw_81":{"symbol":"Zkscan16","desc":"zinc finger with KRAB and SCAN domains 16","type":"protein_coding","lfc":-5.58,"p":2.54e-27,"lowExpressed":false,"rpkm1":5.55,"rpkm2":0.0758,"lev":-0.718,"medianCount1":350,"medianCount2":6,"maxCooksP":0.867,"ID":"100041581","chr":"chr4","str":"+","start":58956500,"end":58971227,"lfc.1":-5.7,"p.1":"2.0802585681123e-12","lowExpressed.1":false,"rpkm1.1":4,"rpkm2.1":0.0722,"lev.1":-1.71,"medianCount1.1":332,"medianCount2.1":2.5,"maxCooksP.1":"NA"},"Reg_bBJtKw_82":{"symbol":"Gm3478","desc":"predicted gene 3478","type":"miscRNA","lfc":-7.56,"p":1.67e-10,"lowExpressed":false,"rpkm1":2.4,"rpkm2":0,"lev":-2.99,"medianCount1":46,"medianCount2":0,"maxCooksP":0.736,"ID":"100041707","chr":"chrX","str":"-","start":86004834,"end":86005655,"lfc.1":-5.36,"p.1":"7.46678663672525e-34","lowExpressed.1":false,"rpkm1.1":60.9,"rpkm2.1":1.42,"lev.1":3.2,"medianCount1.1":1410,"medianCount2.1":15,"maxCooksP.1":"NA"},"Reg_bBJtKw_83":{"symbol":"Gm3510","desc":"predicted gene 3510","type":"miscRNA","lfc":-4.41,"p":6.46e-05,"lowExpressed":false,"rpkm1":1.68,"rpkm2":0,"lev":-2.94,"medianCount1":60,"medianCount2":0,"maxCooksP":0.485,"ID":"100041781","chr":"chr5","str":"-","start":15429572,"end":15439224,"lfc.1":-5.82,"p.1":"1.86959834624533e-05","lowExpressed.1":false,"rpkm1.1":2.21,"rpkm2.1":0.0221,"lev.1":-2.56,"medianCount1.1":96.5,"medianCount2.1":0.5,"maxCooksP.1":"NA"},"Reg_bBJtKw_84":{"symbol":"Gm3515","desc":"predicted gene 3515","type":"miscRNA","lfc":-5.31,"p":1.32e-09,"lowExpressed":false,"rpkm1":1.69,"rpkm2":0,"lev":-2.88,"medianCount1":32,"medianCount2":0,"maxCooksP":0.669,"ID":"100041799","chr":"chr10","str":"-","start":91533782,"end":91538382,"lfc.1":0,"p.1":"1","lowExpressed.1":true,"rpkm1.1":0.731,"rpkm2.1":0.291,"lev.1":-1.42,"medianCount1.1":23.5,"medianCount2.1":4,"maxCooksP.1":"NA"},"Reg_bBJtKw_85":{"symbol":"Gm3527","desc":"predicted gene 3527","type":"pseudo","lfc":-6.66,"p":5e-07,"lowExpressed":false,"rpkm1":1.56,"rpkm2":0,"lev":-3.51,"medianCount1":22,"medianCount2":0,"maxCooksP":0.689,"ID":"100041818","chr":"chr5","str":"+","start":17856142,"end":17856743,"lfc.1":0,"p.1":"1","lowExpressed.1":true,"rpkm1.1":0.165,"rpkm2.1":0,"lev.1":-5.33,"medianCount1.1":3,"medianCount2.1":0,"maxCooksP.1":"NA"},"Reg_bBJtKw_86":{"symbol":"Gm3613","desc":"predicted gene 3613","type":"miscRNA","lfc":-3.74,"p":0.000357,"lowExpressed":false,"rpkm1":0.428,"rpkm2":0,"lev":-3.66,"medianCount1":10,"medianCount2":0,"maxCooksP":0.792,"ID":"100041995","chr":"chr12","str":"-","start":4482263,"end":4483571,"lfc.1":-4.8,"p.1":"0.0281504481206684","lowExpressed.1":false,"rpkm1.1":0.7,"rpkm2.1":0,"lev.1":-4.27,"medianCount1.1":16.5,"medianCount2.1":0,"maxCooksP.1":"NA"},"Reg_bBJtKw_87":{"symbol":"Gm3693","desc":"predicted gene 3693","type":"unknown","lfc":-8.16,"p":5.42e-19,"lowExpressed":false,"rpkm1":1.8,"rpkm2":0,"lev":-3.23,"medianCount1":102,"medianCount2":0,"maxCooksP":0.706,"ID":"100042143","chr":"chr12","str":"+","start":82329271,"end":82344245,"lfc.1":-2.11,"p.1":"0.0752870474581426","lowExpressed.1":false,"rpkm1.1":0.583,"rpkm2.1":0.124,"lev.1":-2.34,"medianCount1.1":50.5,"medianCount2.1":4.5,"maxCooksP.1":"NA"},"Reg_bBJtKw_88":{"symbol":"Gm3716","desc":"predicted gene 3716","type":"miscRNA","lfc":0,"p":1,"lowExpressed":true,"rpkm1":0.0144,"rpkm2":0.0559,"lev":-5.48,"medianCount1":1,"medianCount2":3,"maxCooksP":0.27,"ID":"100042198","chr":"chr5","str":"-","start":64985102,"end":65001938,"lfc.1":5.39,"p.1":"1.13192935904979e-06","lowExpressed.1":false,"rpkm1.1":0.0173,"rpkm2.1":0.912,"lev.1":-3.03,"medianCount1.1":1.5,"medianCount2.1":36.5,"maxCooksP.1":"NA"},"Reg_bBJtKw_89":{"symbol":"Gm3739","desc":"predicted gene 3739","type":"protein_coding","lfc":5.97,"p":5.94e-12,"lowExpressed":false,"rpkm1":0,"rpkm2":2.52,"lev":-2.45,"medianCount1":0,"medianCount2":37,"maxCooksP":0.821,"ID":"100042235","chr":"chr14","str":"-","start":8127275,"end":8142741,"lfc.1":1.68,"p.1":"0.0919287100980897","lowExpressed.1":false,"rpkm1.1":0.568,"rpkm2.1":1.89,"lev.1":0.0469,"medianCount1.1":13.5,"medianCount2.1":21,"maxCooksP.1":"NA"},"Reg_bBJtKw_90":{"symbol":"Gm16532","desc":"predicted gene, 16532","type":"protein_coding","lfc":-5.98,"p":1.48e-14,"lowExpressed":false,"rpkm1":0.952,"rpkm2":0,"lev":-3.47,"medianCount1":50,"medianCount2":0,"maxCooksP":0.737,"ID":"100042450","chr":"chr7","str":"+","start":6367886,"end":6383797,"lfc.1":-5.62,"p.1":"6.59405846035403e-09","lowExpressed.1":false,"rpkm1.1":3.06,"rpkm2.1":0.0553,"lev.1":-2,"medianCount1.1":202,"medianCount2.1":1.5,"maxCooksP.1":"NA"},"Reg_bBJtKw_91":{"symbol":"2610203C20Rik","desc":"RIKEN cDNA 2610203C20 gene","type":"miscRNA","lfc":-4.41,"p":7.21e-22,"lowExpressed":false,"rpkm1":14,"rpkm2":0.46,"lev":1.18,"medianCount1":815,"medianCount2":28,"maxCooksP":0.957,"ID":"100042464","chr":"chr9","str":"+","start":41389422,"end":41400570,"lfc.1":-7.23,"p.1":"7.66451046681631e-37","lowExpressed.1":false,"rpkm1.1":22.9,"rpkm2.1":0.138,"lev.1":0.818,"medianCount1.1":1760,"medianCount2.1":5,"maxCooksP.1":"NA"},"Reg_bBJtKw_92":{"symbol":"4732419C18Rik","desc":"RIKEN cDNA 4732419C18 gene","type":"miscRNA","lfc":-6.86,"p":0.000293,"lowExpressed":false,"rpkm1":0.127,"rpkm2":0,"lev":-5.83,"medianCount1":11,"medianCount2":0,"maxCooksP":0.371,"ID":"100042484","chr":"chr8","str":"-","start":126267683,"end":126278128,"lfc.1":0,"p.1":"1","lowExpressed.1":true,"rpkm1.1":0.00864,"rpkm2.1":0,"lev.1":-7.43,"medianCount1.1":1,"medianCount2.1":0,"maxCooksP.1":"NA"},"Reg_bBJtKw_93":{"symbol":"Gm3948","desc":"predicted gene 3948","type":"miscRNA","lfc":-4.69,"p":1.89e-06,"lowExpressed":false,"rpkm1":2.17,"rpkm2":0,"lev":-2.44,"medianCount1":79,"medianCount2":0,"maxCooksP":0.647,"ID":"100042648","chr":"chr11","str":"-","start":78112201,"end":78115009,"lfc.1":0,"p.1":"1","lowExpressed.1":true,"rpkm1.1":0,"rpkm2.1":0.0706,"lev.1":-6.71,"medianCount1.1":0,"medianCount2.1":1.5,"maxCooksP.1":"NA"},"Reg_bBJtKw_94":{"symbol":"Gm3985","desc":"predicted gene 3985","type":"protein_coding","lfc":-7.39,"p":7.31e-10,"lowExpressed":false,"rpkm1":0.595,"rpkm2":0,"lev":-4.07,"medianCount1":37,"medianCount2":0,"maxCooksP":0.727,"ID":"100042715","chr":"chr8","str":"-","start":33998977,"end":34060498,"lfc.1":-6.47,"p.1":"0.000784013302593267","lowExpressed.1":false,"rpkm1.1":0.719,"rpkm2.1":0,"lev.1":-4.25,"medianCount1.1":53.5,"medianCount2.1":0,"maxCooksP.1":"NA"},"Reg_bBJtKw_95":{"symbol":"Gm4070","desc":"predicted gene 4070","type":"protein_coding","lfc":7.53,"p":2.7e-05,"lowExpressed":false,"rpkm1":0,"rpkm2":0.0942,"lev":-5.72,"medianCount1":0,"medianCount2":17,"maxCooksP":0.983,"ID":"100042856","chr":"chr7","str":"-","start":113043632,"end":113102494,"lfc.1":0,"p.1":"1","lowExpressed.1":true,"rpkm1.1":0,"rpkm2.1":0,"lev.1":-8,"medianCount1.1":0,"medianCount2.1":0,"maxCooksP.1":"NA"},"Reg_bBJtKw_96":{"symbol":"Gm4211","desc":"predicted gene 4211","type":"unknown","lfc":0,"p":1,"lowExpressed":true,"rpkm1":0.121,"rpkm2":0,"lev":-5.42,"medianCount1":6,"medianCount2":0,"maxCooksP":0.821,"ID":"100043074","chr":"chr13","str":"-","start":81096926,"end":81102991,"lfc.1":-6.47,"p.1":"0.000780785614987536","lowExpressed.1":false,"rpkm1.1":0.813,"rpkm2.1":0,"lev.1":-4.16,"medianCount1.1":53.5,"medianCount2.1":0,"maxCooksP.1":"NA"},"Reg_bBJtKw_97":{"symbol":"5330434G04Rik","desc":"RIKEN cDNA 5330434G04 gene","type":"miscRNA","lfc":-5.39,"p":1.58e-08,"lowExpressed":false,"rpkm1":9.59,"rpkm2":0.14,"lev":-0.512,"medianCount1":778,"medianCount2":22,"maxCooksP":0.932,"ID":"100043213","chr":"chrX","str":"-","start":102568333,"end":102587093,"lfc.1":-6.08,"p.1":"1.01725104866988e-08","lowExpressed.1":false,"rpkm1.1":1.9,"rpkm2.1":0.0234,"lev.1":-2.65,"medianCount1.1":196,"medianCount2.1":1,"maxCooksP.1":"NA"},"Reg_bBJtKw_98":{"symbol":"3110099E03Rik","desc":"RIKEN cDNA 3110099E03 gene","type":"miscRNA","lfc":0,"p":1,"lowExpressed":true,"rpkm1":0,"rpkm2":0,"lev":-7.23,"medianCount1":0,"medianCount2":0,"maxCooksP":0.318,"ID":"100043232","chr":"chr2","str":"-","start":115319249,"end":115337937,"lfc.1":-4.91,"p.1":"0.0237377792570631","lowExpressed.1":false,"rpkm1.1":0.225,"rpkm2.1":0,"lev.1":-5.12,"medianCount1.1":18,"medianCount2.1":0,"maxCooksP.1":"NA"},"Reg_bBJtKw_99":{"symbol":"Gm4322","desc":"predicted gene 4322","type":"pseudo","lfc":0,"p":1,"lowExpressed":true,"rpkm1":0,"rpkm2":0,"lev":-7.47,"medianCount1":0,"medianCount2":0,"maxCooksP":0.314,"ID":"100043261","chr":"chrX","str":"+","start":132673595,"end":132674755,"lfc.1":-4.41,"p.1":"0.0176294318782121","lowExpressed.1":false,"rpkm1.1":30.3,"rpkm2.1":0.715,"lev.1":0.583,"medianCount1.1":461,"medianCount2.1":4.5,"maxCooksP.1":"NA"},"Reg_bBJtKw_100":{"symbol":"Gm14005","desc":"predicted gene 14005","type":"miscRNA","lfc":0,"p":1,"lowExpressed":true,"rpkm1":0.00986,"rpkm2":0.115,"lev":-4.87,"medianCount1":1,"medianCount2":8,"maxCooksP":0.755,"ID":"100043424","chr":"chr2","str":"-","start":128124399,"end":128255087,"lfc.1":4.37,"p.1":"1.77350387371962e-10","lowExpressed.1":false,"rpkm1.1":0.0642,"rpkm2.1":1.39,"lev.1":-1.79,"medianCount1.1":8.5,"medianCount2.1":87.5,"maxCooksP.1":"NA"},"Reg_bBJtKw_101":{"symbol":"Gm4461","desc":"predicted gene 4461","type":"protein_coding","lfc":-8.4,"p":1.07e-06,"lowExpressed":false,"rpkm1":0.964,"rpkm2":0,"lev":-3.89,"medianCount1":26,"medianCount2":0,"maxCooksP":0.871,"ID":"100043474","chr":"chr17","str":"-","start":33352206,"end":33353296,"lfc.1":0,"p.1":"1","lowExpressed.1":true,"rpkm1.1":0.0308,"rpkm2.1":0,"lev.1":-6.51,"medianCount1.1":1,"medianCount2.1":0,"maxCooksP.1":"NA"},"Reg_bBJtKw_102":{"symbol":"Gm4524","desc":"predicted gene 4524","type":"unknown","lfc":3.9,"p":1.9e-39,"lowExpressed":false,"rpkm1":0.729,"rpkm2":11.8,"lev":1.52,"medianCount1":38,"medianCount2":599,"maxCooksP":0.942,"ID":"100043571","chr":"chr16","str":"+","start":25956561,"end":25960428,"lfc.1":5.1,"p.1":"2.15375643833178e-28","lowExpressed.1":false,"rpkm1.1":0.346,"rpkm2.1":12.1,"lev.1":0.995,"medianCount1.1":22,"medianCount2.1":364,"maxCooksP.1":"NA"},"Reg_bBJtKw_103":{"symbol":"AI662270","desc":"expressed sequence AI662270","type":"miscRNA","lfc":0,"p":1,"lowExpressed":true,"rpkm1":0,"rpkm2":0.126,"lev":-5.35,"medianCount1":0,"medianCount2":5,"maxCooksP":0.144,"ID":"100043636","chr":"chr11","str":"+","start":83037078,"end":83040086,"lfc.1":4.94,"p.1":"1.36625746148081e-10","lowExpressed.1":false,"rpkm1.1":0.151,"rpkm2.1":5.1,"lev.1":-0.449,"medianCount1.1":6.5,"medianCount2.1":104,"maxCooksP.1":"NA"},"Reg_bBJtKw_104":{"symbol":"Gm4598","desc":"predicted gene 4598","type":"miscRNA","lfc":5.44,"p":9.92e-06,"lowExpressed":false,"rpkm1":0.0306,"rpkm2":0.274,"lev":-3.53,"medianCount1":1,"medianCount2":13,"maxCooksP":7.65e-05,"ID":"100043706","chr":"chr7","str":"+","start":25446313,"end":25448128,"lfc.1":0,"p.1":"1","lowExpressed.1":true,"rpkm1.1":0.0622,"rpkm2.1":0.321,"lev.1":-3,"medianCount1.1":2,"medianCount2.1":4.5,"maxCooksP.1":"NA"},"Reg_bBJtKw_105":{"symbol":"Gm4610","desc":"predicted gene 4610","type":"miscRNA","lfc":0,"p":1,"lowExpressed":true,"rpkm1":0,"rpkm2":0,"lev":-7.32,"medianCount1":0,"medianCount2":0,"maxCooksP":0.801,"ID":"100043726","chr":"chr3","str":"-","start":122080015,"end":122094729,"lfc.1":5.08,"p.1":"0.000170185642019791","lowExpressed.1":false,"rpkm1.1":0.0384,"rpkm2.1":1.8,"lev.1":-2.54,"medianCount1.1":1,"medianCount2.1":23.5,"maxCooksP.1":"NA"},"Reg_bBJtKw_106":{"symbol":"Zfp831","desc":"zinc finger protein 831","type":"protein_coding","lfc":-5.83,"p":8.82e-50,"lowExpressed":false,"rpkm1":1.35,"rpkm2":0.018,"lev":-2.76,"medianCount1":278,"medianCount2":5,"maxCooksP":0.933,"ID":"100043757","chr":"chr2","str":"+","start":174469035,"end":174536333,"lfc.1":0,"p.1":"1","lowExpressed.1":true,"rpkm1.1":0.0103,"rpkm2.1":0.0641,"lev.1":-5.31,"medianCount1.1":3,"medianCount2.1":8.5,"maxCooksP.1":"NA"},"Reg_bBJtKw_107":{"symbol":"Gm14057","desc":"Ppp1r14c pseudogene","type":"pseudo","lfc":-4.48,"p":8.82e-08,"lowExpressed":false,"rpkm1":1.68,"rpkm2":0,"lev":-2.69,"medianCount1":81,"medianCount2":0,"maxCooksP":0.688,"ID":"100043766","chr":"chr2","str":"-","start":130627702,"end":130629837,"lfc.1":-3.52,"p.1":"1.57430244160214e-07","lowExpressed.1":false,"rpkm1.1":3.08,"rpkm2.1":0.249,"lev.1":-0.195,"medianCount1.1":196,"medianCount2.1":7.5,"maxCooksP.1":"NA"},"Reg_bBJtKw_108":{"symbol":"Gm4665","desc":"predicted gene 4665","type":"unknown","lfc":-6.68,"p":0.00044,"lowExpressed":false,"rpkm1":0.79,"rpkm2":0,"lev":-4.43,"medianCount1":10,"medianCount2":0,"maxCooksP":0.619,"ID":"100043812","chr":"chr9","str":"-","start":115089522,"end":115095176,"lfc.1":0,"p.1":"1","lowExpressed.1":true,"rpkm1.1":0.237,"rpkm2.1":0,"lev.1":-5.06,"medianCount1.1":4,"medianCount2.1":0,"maxCooksP.1":"NA"},"Reg_bBJtKw_109":{"symbol":"Six3os1","desc":"Six3 opposite strand transcript 1","type":"miscRNA","lfc":-2.85,"p":0.00266,"lowExpressed":false,"rpkm1":0.075,"rpkm2":0.00856,"lev":-5.12,"medianCount1":15,"medianCount2":2,"maxCooksP":0.819,"ID":"100043902","chr":"chr17","str":"-","start":86001272,"end":86018751,"lfc.1":-4.76,"p.1":"0.00178325580645281","lowExpressed.1":false,"rpkm1.1":0.187,"rpkm2.1":0.0039,"lev.1":-4.98,"medianCount1.1":46.5,"medianCount2.1":0.5,"maxCooksP.1":"NA"},"Reg_bBJtKw_110":{"symbol":"","desc":"","type":"miscRNA","lfc":-2.06,"p":1.79e-06,"lowExpressed":false,"rpkm1":6.39,"rpkm2":1.65,"lev":1.61,"medianCount1":464,"medianCount2":161,"maxCooksP":0.905,"ID":"100044751","chr":"chr11","str":"+","start":80216149,"end":80240529,"lfc.1":-4.6,"p.1":"2.30420441401673e-21","lowExpressed.1":false,"rpkm1.1":15.3,"rpkm2.1":0.588,"lev.1":1.46,"medianCount1.1":1340,"medianCount2.1":25.5,"maxCooksP.1":"NA"},"Reg_bBJtKw_111":{"symbol":"Gm14204","desc":"predicted gene 14204","type":"miscRNA","lfc":-5.82,"p":3.82e-12,"lowExpressed":false,"rpkm1":0.359,"rpkm2":0,"lev":-4.48,"medianCount1":52,"medianCount2":0,"maxCooksP":0.543,"ID":"100045469","chr":"chr2","str":"-","start":158421208,"end":158436459,"lfc.1":-5.52,"p.1":"1.65125264221578e-18","lowExpressed.1":false,"rpkm1.1":2.66,"rpkm2.1":0.0526,"lev.1":-1.43,"medianCount1.1":538,"medianCount2.1":5,"maxCooksP.1":"NA"},"Reg_bBJtKw_112":{"symbol":"LOC100045508","desc":"uncharacterized LOC100045508","type":"miscRNA","lfc":-1.01,"p":0.0363,"lowExpressed":false,"rpkm1":2.01,"rpkm2":0.688,"lev":0.174,"medianCount1":101,"medianCount2":59,"maxCooksP":0.738,"ID":"100045508","chr":"chr8","str":"+","start":86099943,"end":86109824,"lfc.1":-7.11,"p.1":"0.00011753969188898","lowExpressed.1":false,"rpkm1.1":1.02,"rpkm2.1":0,"lev.1":-4.04,"medianCount1.1":89.5,"medianCount2.1":0,"maxCooksP.1":"NA"},"Reg_bBJtKw_113":{"symbol":"Gm17769","desc":"predicted gene, 17769","type":"miscRNA","lfc":-3.9,"p":2.22e-06,"lowExpressed":false,"rpkm1":0.294,"rpkm2":0.00963,"lev":-4.14,"medianCount1":17,"medianCount2":1,"maxCooksP":0.789,"ID":"100045653","chr":"chr10","str":"+","start":76881121,"end":76883684,"lfc.1":-4.85,"p.1":"0.0258668405358472","lowExpressed.1":false,"rpkm1.1":0.222,"rpkm2.1":0,"lev.1":-5.09,"medianCount1.1":17,"medianCount2.1":0,"maxCooksP.1":"NA"},"Reg_bBJtKw_114":{"symbol":"LOC100046763","desc":"uncharacterized LOC100046763","type":"miscRNA","lfc":-6.54,"p":9.1e-68,"lowExpressed":false,"rpkm1":16,"rpkm2":0.144,"lev":0.479,"medianCount1":932,"medianCount2":7,"maxCooksP":0.95,"ID":"100046763","chr":"chr4","str":"-","start":76838999,"end":77857763,"lfc.1":-4.42,"p.1":"7.62343803161887e-06","lowExpressed.1":false,"rpkm1.1":1.8,"rpkm2.1":0.0742,"lev.1":-1.6,"medianCount1.1":111,"medianCount2.1":2,"maxCooksP.1":"NA"},"Reg_bBJtKw_115":{"symbol":"LOC100047082","desc":"fibrillin-2-like","type":"protein_coding","lfc":-3.13,"p":0.000308,"lowExpressed":false,"rpkm1":0.468,"rpkm2":0.0144,"lev":-3.42,"medianCount1":93,"medianCount2":2,"maxCooksP":0.676,"ID":"100047082","chr":"chr18","str":"-","start":58169834,"end":58369459,"lfc.1":-6.63,"p.1":"1.26171204783139e-10","lowExpressed.1":false,"rpkm1.1":1.06,"rpkm2.1":0.00732,"lev.1":-3.48,"medianCount1.1":277,"medianCount2.1":1,"maxCooksP.1":"NA"},"Reg_bBJtKw_116":{"symbol":"","desc":"","type":"miscRNA","lfc":-5.97,"p":8.05e-12,"lowExpressed":false,"rpkm1":2.68,"rpkm2":0.0245,"lev":-2.01,"medianCount1":39,"medianCount2":1,"maxCooksP":0.934,"ID":"100048152","chr":"chr1","str":"-","start":154522079,"end":154613466,"lfc.1":-1.85,"p.1":"0.103320109632711","lowExpressed.1":false,"rpkm1.1":2.56,"rpkm2.1":0.655,"lev.1":0.353,"medianCount1.1":38.5,"medianCount2.1":4.5,"maxCooksP.1":"NA"},"Reg_bBJtKw_117":{"symbol":"LOC100048759","desc":"complement C3-like","type":"protein_coding","lfc":3.65,"p":0.0415,"lowExpressed":false,"rpkm1":0,"rpkm2":0.211,"lev":-4.99,"medianCount1":0,"medianCount2":13,"maxCooksP":4.72e-06,"ID":"100048759","chr":"chr17","str":"-","start":57343679,"end":57365751,"lfc.1":5.76,"p.1":"5.30492715571747e-24","lowExpressed.1":false,"rpkm1.1":0.0699,"rpkm2.1":3.95,"lev.1":-0.964,"medianCount1.1":9.5,"medianCount2.1":260,"maxCooksP.1":"NA"},"Reg_bBJtKw_118":{"symbol":"Lrrc19","desc":"leucine rich repeat containing 19","type":"protein_coding","lfc":-2.69,"p":0.00277,"lowExpressed":false,"rpkm1":1.12,"rpkm2":0.0722,"lev":-2.08,"medianCount1":67,"medianCount2":3,"maxCooksP":0.66,"ID":"100061","chr":"chr4","str":"-","start":94303351,"end":94316835,"lfc.1":-4.98,"p.1":"0.0209165227239645","lowExpressed.1":false,"rpkm1.1":0.224,"rpkm2.1":0,"lev.1":-5.08,"medianCount1.1":18.5,"medianCount2.1":0,"maxCooksP.1":"NA"},"Reg_bBJtKw_119":{"symbol":"Camta1","desc":"calmodulin binding transcription activator 1","type":"protein_coding","lfc":-2.91,"p":1.12e-33,"lowExpressed":false,"rpkm1":3.75,"rpkm2":0.458,"lev":0.372,"medianCount1":889,"medianCount2":96,"maxCooksP":0.988,"ID":"100072","chr":"chr4","str":"-","start":150433633,"end":151235877,"lfc.1":-5,"p.1":"5.05924084529184e-52","lowExpressed.1":false,"rpkm1.1":23.6,"rpkm2.1":0.711,"lev.1":2.03,"medianCount1.1":7320,"medianCount2.1":105,"maxCooksP.1":"NA"},"Reg_bBJtKw_120":{"symbol":"Snora15","desc":"small nucleolar RNA, H/ACA box 15","type":"snoRNA","lfc":0,"p":1,"lowExpressed":true,"rpkm1":0,"rpkm2":0,"lev":-7.35,"medianCount1":0,"medianCount2":0,"maxCooksP":0.522,"ID":"100113364","chr":"chr5","str":"+","start":130300437,"end":130300552,"lfc.1":-4.51,"p.1":"0.0437804375909664","lowExpressed.1":false,"rpkm1.1":3.88,"rpkm2.1":0,"lev.1":-3.03,"medianCount1.1":13.5,"medianCount2.1":0,"maxCooksP.1":"NA"},"Reg_bBJtKw_121":{"symbol":"Mir344-2","desc":"microRNA 344-2","type":"miscRNA","lfc":-3.76,"p":0.000106,"lowExpressed":false,"rpkm1":6.09,"rpkm2":0,"lev":-1.82,"medianCount1":11,"medianCount2":0,"maxCooksP":0.693,"ID":"100124439","chr":"chr7","str":"-","start":69084913,"end":69084992,"lfc.1":-5.6,"p.1":"0.00635728447234247","lowExpressed.1":false,"rpkm1.1":12.1,"rpkm2.1":0,"lev.1":-2.22,"medianCount1.1":29,"medianCount2.1":0,"maxCooksP.1":"NA"},"Reg_bBJtKw_122":{"symbol":"Mir544","desc":"microRNA 544","type":"miscRNA","lfc":-7.95,"p":5.09e-12,"lowExpressed":false,"rpkm1":36.2,"rpkm2":0,"lev":-0.686,"medianCount1":66,"medianCount2":0,"maxCooksP":0.783,"ID":"100124450","chr":"chr12","str":"+","start":110967535,"end":110967612,"lfc.1":0,"p.1":"1","lowExpressed.1":true,"rpkm1.1":1.87,"rpkm2.1":0,"lev.1":-5.52,"medianCount1.1":4.5,"medianCount2.1":0,"maxCooksP.1":"NA"},"Reg_bBJtKw_123":{"symbol":"Mir876","desc":"microRNA 876","type":"miscRNA","lfc":-6.43,"p":2.05e-07,"lowExpressed":false,"rpkm1":11.2,"rpkm2":0,"lev":-1.58,"medianCount1":22,"medianCount2":0,"maxCooksP":0.738,"ID":"100124458","chr":"chr4","str":"-","start":36592406,"end":36592486,"lfc.1":0,"p.1":"1","lowExpressed.1":true,"rpkm1.1":0.4,"rpkm2.1":0,"lev.1":-6.08,"medianCount1.1":1,"medianCount2.1":0,"maxCooksP.1":"NA"},"Reg_bBJtKw_124":{"symbol":"Mir493","desc":"microRNA 493","type":"miscRNA","lfc":-7.06,"p":0.000131,"lowExpressed":false,"rpkm1":5.47,"rpkm2":0,"lev":-2.78,"medianCount1":11,"medianCount2":0,"maxCooksP":0.878,"ID":"100124466","chr":"chr12","str":"+","start":110818443,"end":110818525,"lfc.1":0,"p.1":"1","lowExpressed.1":true,"rpkm1.1":5.7,"rpkm2.1":0,"lev.1":-3.08,"medianCount1.1":14.5,"medianCount2.1":0,"maxCooksP.1":"NA"},"Reg_bBJtKw_125":{"symbol":"Mir453","desc":"microRNA 453","type":"miscRNA","lfc":-7.96,"p":6.11e-06,"lowExpressed":false,"rpkm1":12.3,"rpkm2":0,"lev":-2.27,"medianCount1":25,"medianCount2":0,"maxCooksP":0.856,"ID":"100124484","chr":"chr12","str":"+","start":110973829,"end":110973910,"lfc.1":-5.34,"p.1":"0.0107756045697519","lowExpressed.1":false,"rpkm1.1":9.77,"rpkm2.1":0,"lev.1":-2.36,"medianCount1.1":24,"medianCount2.1":0,"maxCooksP.1":"NA"},"Reg_bBJtKw_126":{"symbol":"Mir421","desc":"microRNA 421","type":"miscRNA","lfc":-5.26,"p":2.96e-10,"lowExpressed":false,"rpkm1":20.2,"rpkm2":0,"lev":-1.16,"medianCount1":38,"medianCount2":0,"maxCooksP":0.568,"ID":"100124494","chr":"chrX","str":"-","start":100768260,"end":100768335,"lfc.1":0,"p.1":"1","lowExpressed.1":true,"rpkm1.1":2.42,"rpkm2.1":0,"lev.1":-3.36,"medianCount1.1":5.5,"medianCount2.1":0,"maxCooksP.1":"NA"},"Reg_bBJtKw_127":{"symbol":"Vmn2r2","desc":"vomeronasal 2, receptor 2","type":"protein_coding","lfc":0,"p":1,"lowExpressed":true,"rpkm1":0.0326,"rpkm2":0,"lev":-6.7,"medianCount1":2,"medianCount2":0,"maxCooksP":0.831,"ID":"100125586","chr":"chr3","str":"-","start":63920354,"end":63941402,"lfc.1":-6.08,"p.1":"0.00215661215104482","lowExpressed.1":false,"rpkm1.1":0.548,"rpkm2.1":0,"lev.1":-4.46,"medianCount1.1":41,"medianCount2.1":0,"maxCooksP.1":"NA"},"Reg_bBJtKw_128":{"symbol":"A030001D20Rik","desc":"RIKEN cDNA A030001D20 gene","type":"unknown","lfc":-5.77,"p":4.92e-11,"lowExpressed":false,"rpkm1":0.752,"rpkm2":0,"lev":-3.63,"medianCount1":28,"medianCount2":0,"maxCooksP":0.801,"ID":"100126243","chr":"chr7","str":"-","start":52890942,"end":52894135,"lfc.1":-1.58,"p.1":"0.00205949770978068","lowExpressed.1":false,"rpkm1.1":5.88,"rpkm2.1":1.92,"lev.1":1.74,"medianCount1.1":292,"medianCount2.1":44,"maxCooksP.1":"NA"},"Reg_bBJtKw_129":{"symbol":"Gm9928","desc":"predicted gene 9928","type":"unknown","lfc":-7,"p":0.000178,"lowExpressed":false,"rpkm1":0.214,"rpkm2":0,"lev":-5.15,"medianCount1":10,"medianCount2":0,"maxCooksP":0.418,"ID":"100126874","chr":"chr2","str":"+","start":79250310,"end":79253907,"lfc.1":0,"p.1":"1","lowExpressed.1":true,"rpkm1.1":0,"rpkm2.1":0,"lev.1":-8,"medianCount1.1":0,"medianCount2.1":0,"maxCooksP.1":"NA"},"Reg_bBJtKw_130":{"symbol":"Gpr153","desc":"G protein-coupled receptor 153","type":"protein_coding","lfc":-6.83,"p":1.48e-08,"lowExpressed":false,"rpkm1":0.32,"rpkm2":0,"lev":-4.61,"medianCount1":27,"medianCount2":0,"maxCooksP":0.753,"ID":"100129","chr":"chr4","str":"+","start":151648471,"end":151659446,"lfc.1":2.02,"p.1":"1.23656355797007e-08","lowExpressed.1":false,"rpkm1.1":6.24,"rpkm2.1":25.1,"lev.1":3.63,"medianCount1.1":708,"medianCount2.1":1340,"maxCooksP.1":"NA"},"Reg_bBJtKw_131":{"symbol":"4933428G20Rik","desc":"RIKEN cDNA 4933428G20 gene","type":"unknown","lfc":-5.12,"p":3.08e-10,"lowExpressed":false,"rpkm1":1.09,"rpkm2":0,"lev":-3.06,"medianCount1":44,"medianCount2":0,"maxCooksP":0.718,"ID":"100141474","chr":"chr11","str":"-","start":97352097,"end":97361654,"lfc.1":-2.38,"p.1":"1.97281701803917e-08","lowExpressed.1":false,"rpkm1.1":14.5,"rpkm2.1":2.7,"lev.1":2.63,"medianCount1.1":616,"medianCount2.1":54.5,"maxCooksP.1":"NA"},"Reg_bBJtKw_132":{"symbol":"AI481877","desc":"expressed sequence AI481877","type":"protein_coding","lfc":0,"p":1,"lowExpressed":true,"rpkm1":0.0267,"rpkm2":0.044,"lev":-5.38,"medianCount1":3,"medianCount2":2,"maxCooksP":0.765,"ID":"100155","chr":"chr4","str":"-","start":59056739,"end":59151855,"lfc.1":-5.43,"p.1":"0.0090060037082066","lowExpressed.1":false,"rpkm1.1":0.187,"rpkm2.1":0,"lev.1":-5.21,"medianCount1.1":25.5,"medianCount2.1":0,"maxCooksP.1":"NA"},"Reg_bBJtKw_133":{"symbol":"Peg3as","desc":"PEG3 antisense RNA","type":"miscRNA","lfc":-4.68,"p":3.4e-74,"lowExpressed":false,"rpkm1":24.5,"rpkm2":0.94,"lev":2.35,"medianCount1":475,"medianCount2":22,"maxCooksP":0.983,"ID":"100169889","chr":"chr7","str":"+","start":6659471,"end":6660335,"lfc.1":-9.19,"p.1":"1.09505979296983e-09","lowExpressed.1":false,"rpkm1.1":74.9,"rpkm2.1":0.0466,"lev.1":0.0585,"medianCount1.1":1890,"medianCount2.1":0.5,"maxCooksP.1":"NA"},"Reg_bBJtKw_134":{"symbol":"Akna","desc":"AT-hook transcription factor","type":"protein_coding","lfc":9.26,"p":1.47e-169,"lowExpressed":false,"rpkm1":0.0812,"rpkm2":38.7,"lev":0.743,"medianCount1":10,"medianCount2":4830,"maxCooksP":0.96,"ID":"100182","chr":"chr4","str":"-","start":63028161,"end":63064479,"lfc.1":4.48,"p.1":"5.95773491628554e-46","lowExpressed.1":false,"rpkm1.1":3.23,"rpkm2.1":71.9,"lev.1":3.92,"medianCount1.1":530,"medianCount2.1":5560,"maxCooksP.1":"NA"},"Reg_bBJtKw_135":{"symbol":"Snord64","desc":"small nucleolar RNA, C/D box 64","type":"snoRNA","lfc":-4.7,"p":2.32e-05,"lowExpressed":false,"rpkm1":13.2,"rpkm2":0,"lev":-1.29,"medianCount1":11,"medianCount2":0,"maxCooksP":0.707,"ID":"100217429","chr":"chr7","str":"-","start":67123697,"end":67123742,"lfc.1":-6.69,"p.1":"0.000436151865772639","lowExpressed.1":false,"rpkm1.1":47.3,"rpkm2.1":0,"lev.1":-1.31,"medianCount1.1":66,"medianCount2.1":0,"maxCooksP.1":"NA"},"Reg_bBJtKw_136":{"symbol":"Snord98","desc":"small nucleolar RNA, C/D box 98","type":"snoRNA","lfc":0,"p":1,"lowExpressed":true,"rpkm1":1.18,"rpkm2":0,"lev":-5.27,"medianCount1":1,"medianCount2":0,"maxCooksP":0.814,"ID":"100217463","chr":"chr10","str":"-","start":62228327,"end":62228354,"lfc.1":-5.73,"p.1":"0.00479159458868268","lowExpressed.1":false,"rpkm1.1":37.7,"rpkm2.1":0,"lev.1":-1.38,"medianCount1.1":31.5,"medianCount2.1":0,"maxCooksP.1":"NA"},"Reg_bBJtKw_137":{"symbol":"Gm15881","desc":"predicted gene 15881","type":"protein_coding","lfc":-9.23,"p":2.2e-08,"lowExpressed":false,"rpkm1":2.59,"rpkm2":0,"lev":-3.31,"medianCount1":61,"medianCount2":0,"maxCooksP":0.861,"ID":"100271928","chr":"chr8","str":"-","start":61178643,"end":61179593,"lfc.1":0,"p.1":"1","lowExpressed.1":true,"rpkm1.1":0.292,"rpkm2.1":0,"lev.1":-5.19,"medianCount1.1":8.5,"medianCount2.1":0,"maxCooksP.1":"NA"},"Reg_bBJtKw_138":{"symbol":"Fam150b","desc":"family with sequence similarity 150, member B","type":"protein_coding","lfc":-3.38,"p":0.00374,"lowExpressed":false,"rpkm1":0.526,"rpkm2":0,"lev":-3.79,"medianCount1":20,"medianCount2":0,"maxCooksP":0.524,"ID":"100294583","chr":"chr12","str":"+","start":31569189,"end":31578719,"lfc.1":-5.39,"p.1":"3.52486637118882e-06","lowExpressed.1":false,"rpkm1.1":2.61,"rpkm2.1":0.0428,"lev.1":-2.23,"medianCount1.1":116,"medianCount2.1":1,"maxCooksP.1":"NA"},"Reg_bBJtKw_139":{"symbol":"AF357355","desc":"snoRNA AF357355","type":"snoRNA","lfc":-7.59,"p":2.42e-05,"lowExpressed":false,"rpkm1":12.2,"rpkm2":0,"lev":-2.18,"medianCount1":16,"medianCount2":0,"maxCooksP":0.863,"ID":"100303646","chr":"chr12","str":"+","start":110892851,"end":110892904,"lfc.1":-5.23,"p.1":"0.0133632825801607","lowExpressed.1":false,"rpkm1.1":13.7,"rpkm2.1":0,"lev.1":-2.11,"medianCount1.1":22,"medianCount2.1":0,"maxCooksP.1":"NA"},"Reg_bBJtKw_140":{"symbol":"AF357359","desc":"snoRNA AF357359","type":"snoRNA","lfc":-9.8,"p":1.13e-09,"lowExpressed":false,"rpkm1":130,"rpkm2":0,"lev":-0.493,"medianCount1":109,"medianCount2":0,"maxCooksP":0.851,"ID":"100303647","chr":"chr12","str":"+","start":110888919,"end":110888948,"lfc.1":-8.27,"p.1":"8.69329989939058e-28","lowExpressed.1":false,"rpkm1.1":1750,"rpkm2.1":4.3,"lev.1":4.16,"medianCount1.1":1570,"medianCount2.1":2,"maxCooksP.1":"NA"},"Reg_bBJtKw_141":{"symbol":"Gm10844","desc":"predicted gene 10844","type":"unknown","lfc":-5.58,"p":7.16e-35,"lowExpressed":false,"rpkm1":3.2,"rpkm2":0.0534,"lev":-1.71,"medianCount1":121,"medianCount2":4,"maxCooksP":0.951,"ID":"100303739","chr":"chr11","str":"-","start":104155417,"end":104162595,"lfc.1":-5.06,"p.1":"4.07988436442815e-28","lowExpressed.1":false,"rpkm1.1":31.3,"rpkm2.1":0.902,"lev.1":2.34,"medianCount1.1":1520,"medianCount2.1":19.5,"maxCooksP.1":"NA"},"Reg_bBJtKw_142":{"symbol":"Mir1188","desc":"microRNA 1188","type":"miscRNA","lfc":-9.62,"p":2.88e-09,"lowExpressed":false,"rpkm1":29.2,"rpkm2":0,"lev":-1.59,"medianCount1":80,"medianCount2":0,"maxCooksP":0.867,"ID":"100316669","chr":"chr12","str":"+","start":110850032,"end":110850151,"lfc.1":-6.18,"p.1":"0.0017064287176469","lowExpressed.1":false,"rpkm1.1":12.3,"rpkm2.1":0,"lev.1":-2.24,"medianCount1.1":44.5,"medianCount2.1":0,"maxCooksP.1":"NA"},"Reg_bBJtKw_143":{"symbol":"Mir1897","desc":"microRNA 1897","type":"miscRNA","lfc":0,"p":1,"lowExpressed":true,"rpkm1":3.66,"rpkm2":0,"lev":-2.3,"medianCount1":7,"medianCount2":0,"maxCooksP":0.591,"ID":"100316679","chr":"chr3","str":"+","start":34537386,"end":34537464,"lfc.1":-7.58,"p.1":"2.27514370077958e-05","lowExpressed.1":false,"rpkm1.1":52.8,"rpkm2.1":0,"lev.1":-1.15,"medianCount1.1":124,"medianCount2.1":0,"maxCooksP.1":"NA"},"Reg_bBJtKw_144":{"symbol":"Mir1898","desc":"microRNA 1898","type":"miscRNA","lfc":0,"p":1,"lowExpressed":true,"rpkm1":3.58,"rpkm2":0,"lev":-1.57,"medianCount1":7,"medianCount2":0,"maxCooksP":0.733,"ID":"100316684","chr":"chr15","str":"+","start":12101247,"end":12101329,"lfc.1":-5.34,"p.1":"0.0108638352125406","lowExpressed.1":false,"rpkm1.1":9.63,"rpkm2.1":0,"lev.1":-2.38,"medianCount1.1":24,"medianCount2.1":0,"maxCooksP.1":"NA"},"Reg_bBJtKw_145":{"symbol":"Mir1901","desc":"microRNA 1901","type":"miscRNA","lfc":3.95,"p":1.88e-16,"lowExpressed":false,"rpkm1":4.15,"rpkm2":59.1,"lev":3.66,"medianCount1":6,"medianCount2":115,"maxCooksP":0.927,"ID":"100316686","chr":"chr18","str":"-","start":11998870,"end":11998947,"lfc.1":5.67,"p.1":"8.57288220783299e-37","lowExpressed.1":false,"rpkm1.1":9.81,"rpkm2.1":511,"lev.1":6.11,"medianCount1.1":23,"medianCount2.1":544,"maxCooksP.1":"NA"},"Reg_bBJtKw_146":{"symbol":"Mir1906-1","desc":"microRNA 1906-1","type":"miscRNA","lfc":-5.32,"p":3.55e-19,"lowExpressed":false,"rpkm1":378,"rpkm2":5.29,"lev":4.64,"medianCount1":683,"medianCount2":10,"maxCooksP":0.875,"ID":"100316809","chr":"chr12","str":"+","start":110782751,"end":110782830,"lfc.1":-4.85,"p.1":"1.66320840441336e-40","lowExpressed.1":false,"rpkm1.1":1060,"rpkm2.1":35.5,"lev.1":7.6,"medianCount1.1":2540,"medianCount2.1":39.5,"maxCooksP.1":"NA"},"Reg_bBJtKw_147":{"symbol":"Mir1970","desc":"microRNA 1970","type":"miscRNA","lfc":-4.66,"p":5.61e-15,"lowExpressed":false,"rpkm1":18.3,"rpkm2":0.407,"lev":1.01,"medianCount1":36,"medianCount2":1,"maxCooksP":0.884,"ID":"100316820","chr":"chrX","str":"-","start":132320653,"end":132320756,"lfc.1":0,"p.1":"1","lowExpressed.1":true,"rpkm1.1":1.6,"rpkm2.1":0,"lev.1":-3.67,"medianCount1.1":5,"medianCount2.1":0,"maxCooksP.1":"NA"},"Reg_bBJtKw_148":{"symbol":"Mir1895","desc":"microRNA 1895","type":"miscRNA","lfc":-8.06,"p":4.06e-06,"lowExpressed":false,"rpkm1":11.8,"rpkm2":0,"lev":-2.19,"medianCount1":22,"medianCount2":0,"maxCooksP":0.868,"ID":"100316832","chr":"chr3","str":"-","start":133903469,"end":133903547,"lfc.1":-7.16,"p.1":"9.75702391341963e-05","lowExpressed.1":false,"rpkm1.1":38.6,"rpkm2.1":0,"lev.1":-1.39,"medianCount1.1":92,"medianCount2.1":0,"maxCooksP.1":"NA"},"Reg_bBJtKw_149":{"symbol":"Gm20605","desc":"predicted gene 20605","type":"miscRNA","lfc":3.53,"p":2.96e-74,"lowExpressed":false,"rpkm1":3.94,"rpkm2":47.1,"lev":3.82,"medianCount1":431,"medianCount2":4800,"maxCooksP":0.99,"ID":"100316903","chr":"chr5","str":"+","start":138070351,"end":138084124,"lfc.1":4.89,"p.1":"3.70929374202661e-51","lowExpressed.1":false,"rpkm1.1":3.91,"rpkm2.1":116,"lev.1":4.4,"medianCount1.1":528,"medianCount2.1":7140,"maxCooksP.1":"NA"},"Reg_bBJtKw_150":{"symbol":"Smpdl3b","desc":"sphingomyelin phosphodiesterase, acid-like 3B","type":"protein_coding","lfc":-0.0597,"p":0.923,"lowExpressed":false,"rpkm1":0.279,"rpkm2":0.22,"lev":-1.92,"medianCount1":13,"medianCount2":10,"maxCooksP":0.227,"ID":"100340","chr":"chr4","str":"-","start":132288881,"end":132313086,"lfc.1":6.75,"p.1":"9.11652958455594e-33","lowExpressed.1":false,"rpkm1.1":0.123,"rpkm2.1":14,"lev.1":0.338,"medianCount1.1":7,"medianCount2.1":366,"maxCooksP.1":"NA"},"Reg_bBJtKw_151":{"symbol":"Gm18756","desc":"NLR family, pyrin domain containing 5 pseudogene","type":"pseudo","lfc":-1.47,"p":0.229,"lowExpressed":false,"rpkm1":0.205,"rpkm2":0.00273,"lev":-4.2,"medianCount1":21,"medianCount2":1,"maxCooksP":0.474,"ID":"100417675","chr":"chr7","str":"-","start":15116003,"end":15208415,"lfc.1":-6.1,"p.1":"0.00205206178560887","lowExpressed.1":false,"rpkm1.1":0.303,"rpkm2.1":0,"lev.1":-4.86,"medianCount1.1":41,"medianCount2.1":0,"maxCooksP.1":"NA"},"Reg_bBJtKw_152":{"symbol":"C130030K03Rik","desc":"proteasome (prosome, macropain) subunit, alpha type 6 pseudogene","type":"pseudo","lfc":-8.87,"p":1.25e-07,"lowExpressed":false,"rpkm1":0.972,"rpkm2":0,"lev":-4.1,"medianCount1":47,"medianCount2":0,"maxCooksP":0.86,"ID":"100418235","chr":"chr10","str":"-","start":48813487,"end":48815649,"lfc.1":-6.51,"p.1":"3.39721954104238e-07","lowExpressed.1":false,"rpkm1.1":2.48,"rpkm2.1":0.0187,"lev.1":-2.54,"medianCount1.1":161,"medianCount2.1":0.5,"maxCooksP.1":"NA"},"Reg_bBJtKw_153":{"symbol":"Mob3c","desc":"MOB kinase activator 3C","type":"protein_coding","lfc":2.44,"p":2.32e-16,"lowExpressed":false,"rpkm1":0.444,"rpkm2":2.29,"lev":0.0132,"medianCount1":31,"medianCount2":210,"maxCooksP":0.967,"ID":"100465","chr":"chr4","str":"+","start":115500697,"end":115508788,"lfc.1":5.85,"p.1":"4.10828359523648e-64","lowExpressed.1":false,"rpkm1.1":1.18,"rpkm2.1":68.6,"lev.1":3.15,"medianCount1.1":101,"medianCount2.1":2810,"maxCooksP.1":"NA"},"Reg_bBJtKw_154":{"symbol":"BB031773","desc":"expressed sequence BB031773","type":"miscRNA","lfc":0,"p":1,"lowExpressed":true,"rpkm1":0.0848,"rpkm2":0,"lev":-5.89,"medianCount1":5,"medianCount2":0,"maxCooksP":0.813,"ID":"100473","chr":"chr4","str":"-","start":102676711,"end":102684570,"lfc.1":-4.68,"p.1":"0.0342336560023904","lowExpressed.1":false,"rpkm1.1":0.138,"rpkm2.1":0,"lev.1":-5.43,"medianCount1.1":15,"medianCount2.1":0,"maxCooksP.1":"NA"},"Reg_bBJtKw_155":{"symbol":"Mir1906-2","desc":"microRNA 1906-2","type":"miscRNA","lfc":-5.32,"p":3.55e-19,"lowExpressed":false,"rpkm1":378,"rpkm2":5.29,"lev":4.64,"medianCount1":683,"medianCount2":10,"maxCooksP":0.875,"ID":"100499530","chr":"chr12","str":"+","start":110782751,"end":110782830,"lfc.1":-4.85,"p.1":"1.66320840441336e-40","lowExpressed.1":false,"rpkm1.1":1060,"rpkm2.1":35.5,"lev.1":7.6,"medianCount1.1":2540,"medianCount2.1":39.5,"maxCooksP.1":"NA"},"Reg_bBJtKw_156":{"symbol":"4930469G21Rik","desc":"RIKEN cDNA 4930469G21 gene","type":"protein_coding","lfc":-7.05,"p":4.99e-44,"lowExpressed":false,"rpkm1":7.68,"rpkm2":0.0311,"lev":-1.16,"medianCount1":247,"medianCount2":3,"maxCooksP":0.935,"ID":"100502590","chr":"chr1","str":"-","start":163084689,"end":163089445,"lfc.1":0,"p.1":"1","lowExpressed.1":true,"rpkm1.1":0.238,"rpkm2.1":0.0541,"lev.1":-3.85,"medianCount1.1":8.5,"medianCount2.1":1,"maxCooksP.1":"NA"},"Reg_bBJtKw_157":{"symbol":"Gm19273","desc":"predicted gene, 19273","type":"miscRNA","lfc":0,"p":1,"lowExpressed":true,"rpkm1":0.495,"rpkm2":0,"lev":-4.25,"medianCount1":9,"medianCount2":0,"maxCooksP":0.7,"ID":"100502598","chr":"chr6","str":"-","start":86322530,"end":86325400,"lfc.1":-5.82,"p.1":"0.00390962146333387","lowExpressed.1":false,"rpkm1.1":1.5,"rpkm2.1":0,"lev.1":-3.71,"medianCount1.1":33.5,"medianCount2.1":0,"maxCooksP.1":"NA"},"Reg_bBJtKw_158":{"symbol":"","desc":"","type":"miscRNA","lfc":-6.63,"p":1.54e-30,"lowExpressed":false,"rpkm1":7.45,"rpkm2":0.0436,"lev":-1.06,"medianCount1":310,"medianCount2":1,"maxCooksP":0.732,"ID":"100502604","chr":"chr4","str":"+","start":103291964,"end":103851531,"lfc.1":-6.78,"p.1":"0.000313743267563973","lowExpressed.1":false,"rpkm1.1":1.34,"rpkm2.1":0,"lev.1":-3.79,"medianCount1.1":68,"medianCount2.1":0,"maxCooksP.1":"NA"},"Reg_bBJtKw_159":{"symbol":"Gm19285","desc":"predicted gene, 19285","type":"miscRNA","lfc":3.74,"p":4.38e-05,"lowExpressed":false,"rpkm1":0,"rpkm2":0.216,"lev":-4.31,"medianCount1":0,"medianCount2":15,"maxCooksP":0.706,"ID":"100502614","chr":"chr17","str":"+","start":71317226,"end":71321145,"lfc.1":8.68,"p.1":"3.13589044630335e-07","lowExpressed.1":false,"rpkm1.1":0,"rpkm2.1":1.59,"lev.1":-3.67,"medianCount1.1":0,"medianCount2.1":66.5,"maxCooksP.1":"NA"},"Reg_bBJtKw_160":{"symbol":"Gm19288","desc":"predicted gene, 19288","type":"miscRNA","lfc":0,"p":1,"lowExpressed":true,"rpkm1":0,"rpkm2":0.0876,"lev":-5.71,"medianCount1":0,"medianCount2":1,"maxCooksP":0.241,"ID":"100502618","chr":"chr7","str":"+","start":134231790,"end":134251588,"lfc.1":7.36,"p.1":"7.53960329075261e-05","lowExpressed.1":false,"rpkm1.1":0,"rpkm2.1":2.24,"lev.1":-3.62,"medianCount1.1":0,"medianCount2.1":24.5,"maxCooksP.1":"NA"},"Reg_bBJtKw_161":{"symbol":"Gm19304","desc":"predicted gene, 19304","type":"unknown","lfc":-7.76,"p":6.43e-27,"lowExpressed":false,"rpkm1":4.45,"rpkm2":0,"lev":-2.56,"medianCount1":173,"medianCount2":0,"maxCooksP":0.517,"ID":"100502648","chr":"chr9","str":"+","start":68754661,"end":68756842,"lfc.1":0,"p.1":"1","lowExpressed.1":true,"rpkm1.1":0.126,"rpkm2.1":0,"lev.1":-6.5,"medianCount1.1":8.5,"medianCount2.1":0,"maxCooksP.1":"NA"},"Reg_bBJtKw_162":{"symbol":"Gm17396","desc":"predicted gene, 17396","type":"miscRNA","lfc":-7.6,"p":2.42e-05,"lowExpressed":false,"rpkm1":0.498,"rpkm2":0,"lev":-4.66,"medianCount1":14,"medianCount2":0,"maxCooksP":0.851,"ID":"100502649","chr":"chr9","str":"+","start":117161654,"end":117163816,"lfc.1":-7.49,"p.1":"3.11715280528142e-05","lowExpressed.1":false,"rpkm1.1":2.33,"rpkm2.1":0,"lev.1":-3.39,"medianCount1.1":116,"medianCount2.1":0,"maxCooksP.1":"NA"},"Reg_bBJtKw_163":{"symbol":"","desc":"","type":"miscRNA","lfc":-2.58,"p":0.00536,"lowExpressed":false,"rpkm1":0.39,"rpkm2":0.0173,"lev":-3.45,"medianCount1":15,"medianCount2":1,"maxCooksP":0.749,"ID":"100502658","chr":"chr2","str":"+","start":51978895,"end":51994199,"lfc.1":-5.41,"p.1":"0.00950145736864876","lowExpressed.1":false,"rpkm1.1":0.415,"rpkm2.1":0,"lev.1":-4.68,"medianCount1.1":25,"medianCount2.1":0,"maxCooksP.1":"NA"},"Reg_bBJtKw_164":{"symbol":"LOC100502669","desc":"uncharacterized LOC100502669","type":"miscRNA","lfc":-4.77,"p":2.25e-11,"lowExpressed":false,"rpkm1":1.63,"rpkm2":0.0812,"lev":-2.12,"medianCount1":48,"medianCount2":2,"maxCooksP":0.853,"ID":"100502669","chr":"chr9","str":"+","start":68503110,"end":68512771,"lfc.1":0,"p.1":"1","lowExpressed.1":true,"rpkm1.1":0.376,"rpkm2.1":0,"lev.1":-4.9,"medianCount1.1":15,"medianCount2.1":0,"maxCooksP.1":"NA"},"Reg_bBJtKw_165":{"symbol":"Gm16010","desc":"predicted gene 16010","type":"unknown","lfc":0,"p":1,"lowExpressed":true,"rpkm1":0.00932,"rpkm2":0,"lev":-6.64,"medianCount1":1,"medianCount2":0,"maxCooksP":0.501,"ID":"100502670","chr":"chr9","str":"+","start":96916385,"end":96922462,"lfc.1":-5.2,"p.1":"0.000351378103142993","lowExpressed.1":false,"rpkm1.1":0.472,"rpkm2.1":0.00728,"lev.1":-4.1,"medianCount1.1":63,"medianCount2.1":0.5,"maxCooksP.1":"NA"},"Reg_bBJtKw_166":{"symbol":"Gm15577","desc":"predicted gene 15577","type":"unknown","lfc":-5.19,"p":7.57e-26,"lowExpressed":false,"rpkm1":5.55,"rpkm2":0.162,"lev":-1.15,"medianCount1":315,"medianCount2":5,"maxCooksP":0.917,"ID":"100502679","chr":"chr3","str":"-","start":156566827,"end":156583744,"lfc.1":0,"p.1":"1","lowExpressed.1":true,"rpkm1.1":0.383,"rpkm2.1":0,"lev.1":-5.14,"medianCount1.1":27,"medianCount2.1":0,"maxCooksP.1":"NA"},"Reg_bBJtKw_167":{"symbol":"","desc":"","type":"miscRNA","lfc":2.91,"p":0.000424,"lowExpressed":false,"rpkm1":0.144,"rpkm2":1.27,"lev":-1.81,"medianCount1":1,"medianCount2":19,"maxCooksP":0.867,"ID":"100502709","chr":"chr7","str":"+","start":52714449,"end":52715209,"lfc.1":5.05,"p.1":"1.26409657634159e-58","lowExpressed.1":false,"rpkm1.1":31.3,"rpkm2.1":1030,"lev.1":7.48,"medianCount1.1":438,"medianCount2.1":6650,"maxCooksP.1":"NA"},"Reg_bBJtKw_168":{"symbol":"","desc":"","type":"miscRNA","lfc":-6.36,"p":2.7e-07,"lowExpressed":false,"rpkm1":0.665,"rpkm2":0,"lev":-3.99,"medianCount1":19,"medianCount2":0,"maxCooksP":0.775,"ID":"100502711","chr":"chr15","str":"-","start":12452319,"end":12479987,"lfc.1":0,"p.1":"1","lowExpressed.1":true,"rpkm1.1":0.321,"rpkm2.1":0.255,"lev.1":-3.71,"medianCount1.1":12.5,"medianCount2.1":4,"maxCooksP.1":"NA"},"Reg_bBJtKw_169":{"symbol":"Gm19335","desc":"predicted gene, 19335","type":"unknown","lfc":-7.18,"p":9.36e-05,"lowExpressed":false,"rpkm1":0.274,"rpkm2":0,"lev":-5.05,"medianCount1":12,"medianCount2":0,"maxCooksP":0.857,"ID":"100502712","chr":"chr1","str":"-","start":68638192,"end":68640260,"lfc.1":0,"p.1":"1","lowExpressed.1":true,"rpkm1.1":0.109,"rpkm2.1":0,"lev.1":-6.55,"medianCount1.1":7,"medianCount2.1":0,"maxCooksP.1":"NA"},"Reg_bBJtKw_170":{"symbol":"Gm19351","desc":"predicted gene, 19351","type":"unknown","lfc":-5.3,"p":1.01e-16,"lowExpressed":false,"rpkm1":2.87,"rpkm2":0.0196,"lev":-1.96,"medianCount1":268,"medianCount2":3,"maxCooksP":0.659,"ID":"100502750","chr":"chr14","str":"-","start":93841472,"end":93845245,"lfc.1":0,"p.1":"1","lowExpressed.1":true,"rpkm1.1":0.0989,"rpkm2.1":0,"lev.1":-6.29,"medianCount1.1":11.5,"medianCount2.1":0,"maxCooksP.1":"NA"},"Reg_bBJtKw_171":{"symbol":"Gm19359","desc":"predicted gene, 19359","type":"unknown","lfc":-7.11,"p":7.86e-31,"lowExpressed":false,"rpkm1":4.16,"rpkm2":0,"lev":-2.11,"medianCount1":210,"medianCount2":0,"maxCooksP":0.769,"ID":"100502768","chr":"chr5","str":"+","start":136333888,"end":136336121,"lfc.1":-3.46,"p.1":"1.82963744902135e-07","lowExpressed.1":false,"rpkm1.1":3.93,"rpkm2.1":0.343,"lev.1":0.067,"medianCount1.1":262,"medianCount2.1":10,"maxCooksP.1":"NA"},"Reg_bBJtKw_172":{"symbol":"Gm15609","desc":"predicted gene 15609","type":"miscRNA","lfc":-5.13,"p":2.11e-22,"lowExpressed":false,"rpkm1":1.09,"rpkm2":0.0138,"lev":-3.03,"medianCount1":81,"medianCount2":1,"maxCooksP":0.867,"ID":"100502775","chr":"chr15","str":"-","start":89350427,"end":89354108,"lfc.1":-0.851,"p.1":"0.264561517438317","lowExpressed.1":false,"rpkm1.1":0.955,"rpkm2.1":0.514,"lev.1":-0.54,"medianCount1.1":88,"medianCount2.1":22,"maxCooksP.1":"NA"},"Reg_bBJtKw_173":{"symbol":"Gm19372","desc":"predicted gene, 19372","type":"miscRNA","lfc":-6.99,"p":6.1e-13,"lowExpressed":false,"rpkm1":4.86,"rpkm2":0,"lev":-2.32,"medianCount1":61,"medianCount2":0,"maxCooksP":0.674,"ID":"100502786","chr":"chr3","str":"+","start":58902085,"end":58905742,"lfc.1":0,"p.1":"1","lowExpressed.1":true,"rpkm1.1":0.125,"rpkm2.1":0.124,"lev.1":-5,"medianCount1.1":2,"medianCount2.1":1,"maxCooksP.1":"NA"},"Reg_bBJtKw_174":{"symbol":"Gm19389","desc":"predicted gene, 19389","type":"miscRNA","lfc":-7.42,"p":1.49e-20,"lowExpressed":false,"rpkm1":14.3,"rpkm2":0,"lev":-1.21,"medianCount1":122,"medianCount2":0,"maxCooksP":0.949,"ID":"100502811","chr":"chr18","str":"+","start":23468521,"end":23511155,"lfc.1":-4.59,"p.1":"0.000299034997193508","lowExpressed.1":false,"rpkm1.1":6.26,"rpkm2.1":0.181,"lev.1":-1.05,"medianCount1.1":66.5,"medianCount2.1":1,"maxCooksP.1":"NA"},"Reg_bBJtKw_175":{"symbol":"Gm19390","desc":"predicted gene, 19390","type":"miscRNA","lfc":-3.36,"p":0.000329,"lowExpressed":false,"rpkm1":5.49,"rpkm2":0.0349,"lev":-0.748,"medianCount1":96,"medianCount2":2,"maxCooksP":0.8,"ID":"100502812","chr":"chr2","str":"-","start":124901414,"end":124911134,"lfc.1":-5.98,"p.1":"7.66118106268963e-06","lowExpressed.1":false,"rpkm1.1":5.07,"rpkm2.1":0.0456,"lev.1":-1.69,"medianCount1.1":107,"medianCount2.1":0.5,"maxCooksP.1":"NA"},"Reg_bBJtKw_176":{"symbol":"Gm19391","desc":"predicted gene, 19391","type":"miscRNA","lfc":0,"p":1,"lowExpressed":true,"rpkm1":0.135,"rpkm2":0,"lev":-4.7,"medianCount1":3,"medianCount2":0,"maxCooksP":0.678,"ID":"100502813","chr":"chr3","str":"-","start":108923451,"end":108925813,"lfc.1":-5.25,"p.1":"0.0128155438618498","lowExpressed.1":false,"rpkm1.1":0.752,"rpkm2.1":0,"lev.1":-4.21,"medianCount1.1":22.5,"medianCount2.1":0,"maxCooksP.1":"NA"},"Reg_bBJtKw_177":{"symbol":"","desc":"","type":"miscRNA","lfc":-5.73,"p":2.3e-35,"lowExpressed":false,"rpkm1":13.2,"rpkm2":0.114,"lev":-0.0984,"medianCount1":194,"medianCount2":1,"maxCooksP":0.855,"ID":"100502815","chr":"chr19","str":"-","start":4711167,"end":4733828,"lfc.1":0.923,"p.1":"0.0719491755948844","lowExpressed.1":false,"rpkm1.1":13.7,"rpkm2.1":25.7,"lev.1":4.16,"medianCount1.1":264,"medianCount2.1":225,"maxCooksP.1":"NA"},"Reg_bBJtKw_178":{"symbol":"Gm9899","desc":"predicted gene 9899","type":"miscRNA","lfc":-5.27,"p":9.07e-10,"lowExpressed":false,"rpkm1":0.562,"rpkm2":0,"lev":-4.01,"medianCount1":59,"medianCount2":0,"maxCooksP":0.638,"ID":"100502829","chr":"chr5","str":"-","start":30876360,"end":30890992,"lfc.1":-1.54,"p.1":"0.0302889416585676","lowExpressed.1":false,"rpkm1.1":0.801,"rpkm2.1":0.266,"lev.1":-1.14,"medianCount1.1":116,"medianCount2.1":17.5,"maxCooksP.1":"NA"},"Reg_bBJtKw_179":{"symbol":"LOC100502835","desc":"uncharacterized LOC100502835","type":"miscRNA","lfc":-7.84,"p":1.69e-11,"lowExpressed":false,"rpkm1":0.906,"rpkm2":0,"lev":-3.87,"medianCount1":60,"medianCount2":0,"maxCooksP":0.726,"ID":"100502835","chr":"chr2","str":"-","start":124957293,"end":124962355,"lfc.1":-4.95,"p.1":"2.94251866161072e-05","lowExpressed.1":false,"rpkm1.1":1,"rpkm2.1":0.0247,"lev.1":-2.68,"medianCount1.1":88,"medianCount2.1":1,"maxCooksP.1":"NA"},"Reg_bBJtKw_180":{"symbol":"","desc":"","type":"miscRNA","lfc":-2.4,"p":0.0214,"lowExpressed":false,"rpkm1":0.357,"rpkm2":0.0727,"lev":-3.38,"medianCount1":10,"medianCount2":1,"maxCooksP":0.796,"ID":"100502839","chr":"chr9","str":"-","start":72300578,"end":72307416,"lfc.1":-5.31,"p.1":"8.91964714856845e-06","lowExpressed.1":false,"rpkm1.1":3.68,"rpkm2.1":0.0632,"lev.1":-1.88,"medianCount1.1":110,"medianCount2.1":1,"maxCooksP.1":"NA"},"Reg_bBJtKw_181":{"symbol":"Gm19409","desc":"predicted gene, 19409","type":"unknown","lfc":-5.37,"p":1.66e-18,"lowExpressed":false,"rpkm1":2.01,"rpkm2":0.0619,"lev":-1.85,"medianCount1":127,"medianCount2":3,"maxCooksP":0.835,"ID":"100502845","chr":"chr5","str":"+","start":31117993,"end":31120850,"lfc.1":-4.21,"p.1":"0.0116923736346618","lowExpressed.1":false,"rpkm1.1":0.379,"rpkm2.1":0.0113,"lev.1":-4.24,"medianCount1.1":33,"medianCount2.1":0.5,"maxCooksP.1":"NA"},"Reg_bBJtKw_182":{"symbol":"Gm19410","desc":"predicted gene, 19410","type":"protein_coding","lfc":-6.91,"p":5.52e-67,"lowExpressed":false,"rpkm1":2.56,"rpkm2":0.0147,"lev":-2.38,"medianCount1":372,"medianCount2":3,"maxCooksP":0.927,"ID":"100502846","chr":"chr8","str":"+","start":36830688,"end":36881101,"lfc.1":-1.83,"p.1":"0.0401396541329022","lowExpressed.1":false,"rpkm1.1":0.457,"rpkm2.1":0.122,"lev.1":-2.2,"medianCount1.1":79.5,"medianCount2.1":9.5,"maxCooksP.1":"NA"},"Reg_bBJtKw_183":{"symbol":"Ccdc13","desc":"coiled-coil domain containing 13","type":"protein_coding","lfc":-7.94,"p":6.32e-06,"lowExpressed":false,"rpkm1":0.301,"rpkm2":0,"lev":-4.94,"medianCount1":18,"medianCount2":0,"maxCooksP":0.876,"ID":"100502861","chr":"chr9","str":"-","start":121706745,"end":121748579,"lfc.1":0.0882,"p.1":"0.940001157781639","lowExpressed.1":false,"rpkm1.1":0.345,"rpkm2.1":0.364,"lev.1":-1.72,"medianCount1.1":34,"medianCount2.1":15.5,"maxCooksP.1":"NA"},"Reg_bBJtKw_184":{"symbol":"Gm19423","desc":"predicted gene, 19423","type":"miscRNA","lfc":6.65,"p":3.29e-28,"lowExpressed":false,"rpkm1":0.203,"rpkm2":18,"lev":0.522,"medianCount1":3,"medianCount2":171,"maxCooksP":0.773,"ID":"100502870","chr":"chr17","str":"+","start":34112217,"end":34133584,"lfc.1":6.08,"p.1":"3.92853721077353e-94","lowExpressed.1":false,"rpkm1.1":12.4,"rpkm2.1":840,"lev.1":6.67,"medianCount1.1":241,"medianCount2.1":7680,"maxCooksP.1":"NA"},"Reg_bBJtKw_185":{"symbol":"","desc":"","type":"protein_coding","lfc":-4.62,"p":1.49e-45,"lowExpressed":false,"rpkm1":6.83,"rpkm2":0.258,"lev":0.405,"medianCount1":642,"medianCount2":16,"maxCooksP":0.945,"ID":"100502883","chr":"chr18","str":"-","start":25772972,"end":25776849,"lfc.1":-5.97,"p.1":"0.00293982032586593","lowExpressed.1":false,"rpkm1.1":0.334,"rpkm2.1":0,"lev.1":-4.95,"medianCount1.1":39.5,"medianCount2.1":0,"maxCooksP.1":"NA"},"Reg_bBJtKw_186":{"symbol":"Gm19434","desc":"predicted gene, 19434","type":"miscRNA","lfc":-6.09,"p":3.26e-06,"lowExpressed":false,"rpkm1":0.235,"rpkm2":0,"lev":-5,"medianCount1":14,"medianCount2":0,"maxCooksP":0.963,"ID":"100502888","chr":"chr6","str":"+","start":135138498,"end":135144977,"lfc.1":8,"p.1":"6.32902277453192e-06","lowExpressed.1":false,"rpkm1.1":0,"rpkm2.1":1.11,"lev.1":-3.96,"medianCount1.1":0,"medianCount2.1":41,"maxCooksP.1":"NA"},"Reg_bBJtKw_187":{"symbol":"Gm19440","desc":"predicted gene, 19440","type":"unknown","lfc":-8.85,"p":3.89e-15,"lowExpressed":false,"rpkm1":2.25,"rpkm2":0,"lev":-3.26,"medianCount1":128,"medianCount2":0,"maxCooksP":0.755,"ID":"100502898","chr":"chr5","str":"-","start":8087938,"end":8090240,"lfc.1":-7.35,"p.1":"5.00962688460802e-05","lowExpressed.1":false,"rpkm1.1":1.52,"rpkm2.1":0,"lev.1":-3.7,"medianCount1.1":104,"medianCount2.1":0,"maxCooksP.1":"NA"},"Reg_bBJtKw_188":{"symbol":"Gm19444","desc":"tubulin, beta 3, pseudogene","type":"pseudo","lfc":0,"p":1,"lowExpressed":true,"rpkm1":0,"rpkm2":0,"lev":-6.97,"medianCount1":0,"medianCount2":0,"maxCooksP":0.759,"ID":"100502903","chr":"chr6","str":"+","start":136348499,"end":136350134,"lfc.1":-4.59,"p.1":"1.60304317510481e-17","lowExpressed.1":false,"rpkm1.1":12.1,"rpkm2.1":0.483,"lev.1":1.2,"medianCount1.1":591,"medianCount2.1":10.5,"maxCooksP.1":"NA"},"Reg_bBJtKw_189":{"symbol":"Gm19445","desc":"predicted gene, 19445","type":"unknown","lfc":-6.94,"p":5.04e-40,"lowExpressed":false,"rpkm1":7.59,"rpkm2":0,"lev":-1.61,"medianCount1":417,"medianCount2":0,"maxCooksP":0.845,"ID":"100502904","chr":"chr3","str":"-","start":32972750,"end":32975278,"lfc.1":2.24,"p.1":"0.101415559810512","lowExpressed.1":false,"rpkm1.1":0.0709,"rpkm2.1":0.383,"lev.1":-2.98,"medianCount1.1":5.5,"medianCount2.1":13.5,"maxCooksP.1":"NA"},"Reg_bBJtKw_190":{"symbol":"","desc":"","type":"protein_coding","lfc":-0.532,"p":0.0599,"lowExpressed":false,"rpkm1":2.08,"rpkm2":1.43,"lev":0.75,"medianCount1":202,"medianCount2":146,"maxCooksP":0.774,"ID":"100502922","chr":"chr19","str":"+","start":23996344,"end":24000652,"lfc.1":-5.11,"p.1":"0.0165406792115075","lowExpressed.1":false,"rpkm1.1":0.158,"rpkm2.1":0,"lev.1":-5.34,"medianCount1.1":20.5,"medianCount2.1":0,"maxCooksP.1":"NA"},"Reg_bBJtKw_191":{"symbol":"9430032J07Rik","desc":"RIKEN cDNA 9430032J07 gene","type":"unknown","lfc":-6.44,"p":7.95e-15,"lowExpressed":false,"rpkm1":1.95,"rpkm2":0,"lev":-3.16,"medianCount1":55,"medianCount2":0,"maxCooksP":0.748,"ID":"100502928","chr":"chr9","str":"-","start":121850838,"end":121867047,"lfc.1":-5.61,"p.1":"0.00625972012943789","lowExpressed.1":false,"rpkm1.1":0.85,"rpkm2.1":0,"lev.1":-4.12,"medianCount1.1":29,"medianCount2.1":0,"maxCooksP.1":"NA"},"Reg_bBJtKw_192":{"symbol":"Gm15821","desc":"predicted gene 15821","type":"unknown","lfc":5.08,"p":5.18e-06,"lowExpressed":false,"rpkm1":0,"rpkm2":0.945,"lev":-3.27,"medianCount1":0,"medianCount2":19,"maxCooksP":0.89,"ID":"100502931","chr":"chr17","str":"-","start":34348751,"end":34351399,"lfc.1":4.25,"p.1":"1.7631373111149e-31","lowExpressed.1":false,"rpkm1.1":3.85,"rpkm2.1":73.4,"lev.1":4.07,"medianCount1.1":81.5,"medianCount2.1":719,"maxCooksP.1":"NA"},"Reg_bBJtKw_193":{"symbol":"Gm13544","desc":"predicted gene 13544","type":"miscRNA","lfc":-8.28,"p":1.67e-06,"lowExpressed":false,"rpkm1":0.457,"rpkm2":0,"lev":-4.66,"medianCount1":27,"medianCount2":0,"maxCooksP":0.872,"ID":"100502932","chr":"chr2","str":"+","start":58129190,"end":58139313,"lfc.1":0,"p.1":"1","lowExpressed.1":true,"rpkm1.1":0.0165,"rpkm2.1":0,"lev.1":-7.23,"medianCount1.1":1.5,"medianCount2.1":0,"maxCooksP.1":"NA"},"Reg_bBJtKw_194":{"symbol":"Gm19461","desc":"predicted gene, 19461","type":"miscRNA","lfc":-8.82,"p":1.54e-07,"lowExpressed":false,"rpkm1":0.626,"rpkm2":0,"lev":-4.39,"medianCount1":41,"medianCount2":0,"maxCooksP":0.864,"ID":"100502933","chr":"chr1","str":"-","start":135146429,"end":135166385,"lfc.1":-5.56,"p.1":"0.00701247419783436","lowExpressed.1":false,"rpkm1.1":0.3,"rpkm2.1":0,"lev.1":-4.88,"medianCount1.1":28,"medianCount2.1":0,"maxCooksP.1":"NA"},"Reg_bBJtKw_195":{"symbol":"LOC100502943","desc":"uncharacterized LOC100502943","type":"miscRNA","lfc":-4.72,"p":1.46e-09,"lowExpressed":false,"rpkm1":8.38,"rpkm2":0.0782,"lev":-0.637,"medianCount1":238,"medianCount2":3,"maxCooksP":0.732,"ID":"100502943","chr":"chr16","str":"+","start":39984442,"end":41409665,"lfc.1":-3.56,"p.1":"2.5979135734832e-10","lowExpressed.1":false,"rpkm1.1":8.62,"rpkm2.1":0.701,"lev.1":1.27,"medianCount1.1":351,"medianCount2.1":13,"maxCooksP.1":"NA"},"Reg_bBJtKw_196":{"symbol":"Gm11626","desc":"predicted gene 11626","type":"unknown","lfc":2.98,"p":2.05e-07,"lowExpressed":false,"rpkm1":0.105,"rpkm2":0.707,"lev":-2.31,"medianCount1":4,"medianCount2":26,"maxCooksP":0.915,"ID":"100502949","chr":"chr11","str":"-","start":101318225,"end":101335150,"lfc.1":4.73,"p.1":"4.60046269742454e-35","lowExpressed.1":false,"rpkm1.1":1.11,"rpkm2.1":29.7,"lev.1":2.51,"medianCount1.1":52.5,"medianCount2.1":652,"maxCooksP.1":"NA"},"Reg_bBJtKw_197":{"symbol":"Gm19471","desc":"predicted gene, 19471","type":"unknown","lfc":-7.89,"p":7.51e-06,"lowExpressed":false,"rpkm1":1.27,"rpkm2":0,"lev":-3.77,"medianCount1":18,"medianCount2":0,"maxCooksP":0.875,"ID":"100502956","chr":"chr14","str":"+","start":28592954,"end":28593582,"lfc.1":0,"p.1":"1","lowExpressed.1":true,"rpkm1.1":0.208,"rpkm2.1":0,"lev.1":-5.41,"medianCount1.1":4,"medianCount2.1":0,"maxCooksP.1":"NA"},"Reg_bBJtKw_198":{"symbol":"Gm19474","desc":"predicted gene, 19474","type":"miscRNA","lfc":2.5,"p":0.00469,"lowExpressed":false,"rpkm1":0.265,"rpkm2":1.08,"lev":-0.977,"medianCount1":4,"medianCount2":17,"maxCooksP":0.222,"ID":"100502960","chr":"chr19","str":"+","start":5806646,"end":5842901,"lfc.1":4.39,"p.1":"2.23471516123153e-16","lowExpressed.1":false,"rpkm1.1":3.56,"rpkm2.1":76.9,"lev.1":3.9,"medianCount1.1":71,"medianCount2.1":764,"maxCooksP.1":"NA"},"Reg_bBJtKw_199":{"symbol":"LOC100502965","desc":"uncharacterized LOC100502965","type":"protein_coding","lfc":-1.22,"p":0.0541,"lowExpressed":false,"rpkm1":0.626,"rpkm2":0.243,"lev":-1.48,"medianCount1":22,"medianCount2":5,"maxCooksP":0.711,"ID":"100502965","chr":"chr17","str":"+","start":80025991,"end":80028021,"lfc.1":-5.2,"p.1":"0.0141928377994202","lowExpressed.1":false,"rpkm1.1":0.526,"rpkm2.1":0,"lev.1":-4.46,"medianCount1.1":21.5,"medianCount2.1":0,"maxCooksP.1":"NA"},"Reg_bBJtKw_200":{"symbol":"Gm19490","desc":"predicted gene, 19490","type":"miscRNA","lfc":0,"p":1,"lowExpressed":true,"rpkm1":0,"rpkm2":0,"lev":-8,"medianCount1":0,"medianCount2":0,"maxCooksP":"NA","ID":"100502990","chr":"chr2","str":"+","start":172661715,"end":172694260,"lfc.1":-5.5,"p.1":"6.27523346816885e-19","lowExpressed.1":false,"rpkm1.1":24.4,"rpkm2.1":0.473,"lev.1":1.62,"medianCount1.1":567,"medianCount2.1":5.5,"maxCooksP.1":"NA"},"Reg_bBJtKw_201":{"symbol":"Gm19510","desc":"predicted gene, 19510","type":"miscRNA","lfc":0,"p":1,"lowExpressed":true,"rpkm1":0,"rpkm2":0,"lev":-7.33,"medianCount1":0,"medianCount2":0,"maxCooksP":0.517,"ID":"100503021","chr":"chr15","str":"-","start":59619972,"end":59626514,"lfc.1":4.55,"p.1":"1.98140833126691e-08","lowExpressed.1":false,"rpkm1.1":0.0902,"rpkm2.1":2.3,"lev.1":-1.15,"medianCount1.1":5,"medianCount2.1":61,"maxCooksP.1":"NA"},"Reg_bBJtKw_202":{"symbol":"Gm19514","desc":"predicted gene, 19514","type":"unknown","lfc":-6.09,"p":2.79e-06,"lowExpressed":false,"rpkm1":0.126,"rpkm2":0,"lev":-5.42,"medianCount1":14,"medianCount2":0,"maxCooksP":0.969,"ID":"100503026","chr":"chr7","str":"-","start":141287473,"end":141291961,"lfc.1":0,"p.1":"1","lowExpressed.1":true,"rpkm1.1":0,"rpkm2.1":0,"lev.1":-8,"medianCount1.1":0,"medianCount2.1":0,"maxCooksP.1":"NA"},"Reg_bBJtKw_203":{"symbol":"Gm19520","desc":"predicted gene, 19520","type":"protein_coding","lfc":-4.65,"p":1.3e-08,"lowExpressed":false,"rpkm1":1.54,"rpkm2":0,"lev":-3.2,"medianCount1":35,"medianCount2":0,"maxCooksP":0.603,"ID":"100503037","chr":"chr10","str":"+","start":57943882,"end":57944926,"lfc.1":-2.95,"p.1":"0.000787424503517063","lowExpressed.1":false,"rpkm1.1":3.34,"rpkm2.1":0.386,"lev.1":0.0109,"medianCount1.1":104,"medianCount2.1":6,"maxCooksP.1":"NA"},"Reg_bBJtKw_204":{"symbol":"Gm19521","desc":"predicted gene, 19521","type":"unknown","lfc":-5.94,"p":6.31e-07,"lowExpressed":false,"rpkm1":7.08,"rpkm2":0,"lev":-1.51,"medianCount1":410,"medianCount2":0,"maxCooksP":0.656,"ID":"100503038","chr":"chr14","str":"-","start":40202808,"end":40205513,"lfc.1":0,"p.1":"1","lowExpressed.1":true,"rpkm1.1":0.378,"rpkm2.1":0,"lev.1":-5.43,"medianCount1.1":31.5,"medianCount2.1":0,"maxCooksP.1":"NA"},"Reg_bBJtKw_205":{"symbol":"Pdzd7","desc":"PDZ domain containing 7","type":"protein_coding","lfc":-4.61,"p":4.83e-21,"lowExpressed":false,"rpkm1":0.912,"rpkm2":0.0257,"lev":-2.76,"medianCount1":83,"medianCount2":4,"maxCooksP":0.875,"ID":"100503041","chr":"chr19","str":"-","start":45101397,"end":45120262,"lfc.1":-1.01,"p.1":"0.0298116064742007","lowExpressed.1":false,"rpkm1.1":2.9,"rpkm2.1":1.41,"lev.1":1.01,"medianCount1.1":339,"medianCount2.1":77,"maxCooksP.1":"NA"},"Reg_bBJtKw_206":{"symbol":"Armcx4","desc":"armadillo repeat containing, X-linked 4","type":"protein_coding","lfc":-2.91,"p":1.75e-08,"lowExpressed":false,"rpkm1":0.83,"rpkm2":0.0904,"lev":-1.97,"medianCount1":177,"medianCount2":16,"maxCooksP":0.902,"ID":"100503043","chr":"chrX","str":"+","start":131221058,"end":131232314,"lfc.1":-8.43,"p.1":"1.99497973176997e-40","lowExpressed.1":false,"rpkm1.1":15.5,"rpkm2.1":0.0384,"lev.1":-0.495,"medianCount1.1":4100,"medianCount2.1":5,"maxCooksP.1":"NA"},"Reg_bBJtKw_207":{"symbol":"Gm19524","desc":"predicted gene, 19524","type":"miscRNA","lfc":0,"p":1,"lowExpressed":true,"rpkm1":0,"rpkm2":0.59,"lev":-4.44,"medianCount1":0,"medianCount2":5,"maxCooksP":0.0182,"ID":"100503045","chr":"chr1","str":"-","start":87510690,"end":87511398,"lfc.1":6.47,"p.1":"0.00103687620865386","lowExpressed.1":false,"rpkm1.1":0,"rpkm2.1":1.47,"lev.1":-3.72,"medianCount1.1":0,"medianCount2.1":13.5,"maxCooksP.1":"NA"},"Reg_bBJtKw_208":{"symbol":"Gm14963","desc":"predicted gene 14963","type":"miscRNA","lfc":0,"p":1,"lowExpressed":true,"rpkm1":0.0175,"rpkm2":0,"lev":-6.46,"medianCount1":1,"medianCount2":0,"maxCooksP":0.87,"ID":"100503046","chr":"chr19","str":"-","start":6268794,"end":6276578,"lfc.1":5.46,"p.1":"3.09085646147468e-07","lowExpressed.1":false,"rpkm1.1":0.0256,"rpkm2.1":1.41,"lev.1":-2.9,"medianCount1.1":2,"medianCount2.1":47.5,"maxCooksP.1":"NA"},"Reg_bBJtKw_209":{"symbol":"Gm19527","desc":"predicted gene, 19527","type":"miscRNA","lfc":-5.97,"p":9.46e-06,"lowExpressed":false,"rpkm1":0.751,"rpkm2":0,"lev":-3.92,"medianCount1":12,"medianCount2":0,"maxCooksP":0.894,"ID":"100503052","chr":"chr1","str":"+","start":80251087,"end":80262139,"lfc.1":-3.48,"p.1":"3.7095054738405e-06","lowExpressed.1":false,"rpkm1.1":8.09,"rpkm2.1":0.684,"lev.1":1.16,"medianCount1.1":160,"medianCount2.1":6,"maxCooksP.1":"NA"},"Reg_bBJtKw_210":{"symbol":"Gm19531","desc":"predicted gene, 19531","type":"miscRNA","lfc":-6.39,"p":1.05e-06,"lowExpressed":false,"rpkm1":0.557,"rpkm2":0,"lev":-4.33,"medianCount1":19,"medianCount2":0,"maxCooksP":0.922,"ID":"100503060","chr":"chr9","str":"-","start":75158140,"end":75162678,"lfc.1":-1.52,"p.1":"0.0147187500477616","lowExpressed.1":false,"rpkm1.1":6.47,"rpkm2.1":2.2,"lev.1":1.81,"medianCount1.1":268,"medianCount2.1":40,"maxCooksP.1":"NA"},"Reg_bBJtKw_211":{"symbol":"Gm19537","desc":"predicted gene, 19537","type":"unknown","lfc":-4.36,"p":7.57e-28,"lowExpressed":false,"rpkm1":2.54,"rpkm2":0.122,"lev":-1.15,"medianCount1":187,"medianCount2":6,"maxCooksP":0.948,"ID":"100503073","chr":"chr1","str":"-","start":82278785,"end":82281823,"lfc.1":-3.39,"p.1":"0.0285354823061631","lowExpressed.1":false,"rpkm1.1":0.327,"rpkm2.1":0.0212,"lev.1":-4,"medianCount1.1":30,"medianCount2.1":1,"maxCooksP.1":"NA"},"Reg_bBJtKw_212":{"symbol":"Gm19544","desc":"predicted gene, 19544","type":"miscRNA","lfc":0,"p":1,"lowExpressed":true,"rpkm1":0,"rpkm2":0,"lev":-6.92,"medianCount1":0,"medianCount2":0,"maxCooksP":0.226,"ID":"100503083","chr":"chr2","str":"-","start":174091929,"end":174097762,"lfc.1":-4.76,"p.1":"0.000144933678036492","lowExpressed.1":false,"rpkm1.1":4.01,"rpkm2.1":0.102,"lev.1":-1.6,"medianCount1.1":76,"medianCount2.1":1,"maxCooksP.1":"NA"},"Reg_bBJtKw_213":{"symbol":"Gm19549","desc":"predicted gene, 19549","type":"miscRNA","lfc":-4.58,"p":2.09e-11,"lowExpressed":false,"rpkm1":0.999,"rpkm2":0.0459,"lev":-2.92,"medianCount1":31,"medianCount2":1,"maxCooksP":0.938,"ID":"100503091","chr":"chr7","str":"-","start":62089673,"end":62091695,"lfc.1":-3.73,"p.1":"3.69978705300929e-08","lowExpressed.1":false,"rpkm1.1":5.74,"rpkm2.1":0.407,"lev.1":0.577,"medianCount1.1":228,"medianCount2.1":7.5,"maxCooksP.1":"NA"},"Reg_bBJtKw_214":{"symbol":"Gm17388","desc":"predicted gene, 17388","type":"miscRNA","lfc":-3.28,"p":1.17e-10,"lowExpressed":false,"rpkm1":1.56,"rpkm2":0.175,"lev":-1.2,"medianCount1":74,"medianCount2":7,"maxCooksP":0.937,"ID":"100503101","chr":"chr4","str":"+","start":135911689,"end":135913970,"lfc.1":-5.77,"p.1":"0.00441864241236651","lowExpressed.1":false,"rpkm1.1":0.561,"rpkm2.1":0,"lev.1":-4.42,"medianCount1.1":32.5,"medianCount2.1":0,"maxCooksP.1":"NA"},"Reg_bBJtKw_215":{"symbol":"Gm19556","desc":"predicted gene, 19556","type":"miscRNA","lfc":0,"p":1,"lowExpressed":true,"rpkm1":0.0364,"rpkm2":0.131,"lev":-4.18,"medianCount1":1,"medianCount2":2,"maxCooksP":0.00686,"ID":"100503103","chr":"chr17","str":"+","start":48558555,"end":48571962,"lfc.1":5.06,"p.1":"9.54463289778398e-16","lowExpressed.1":false,"rpkm1.1":0.223,"rpkm2.1":7.78,"lev.1":0.393,"medianCount1.1":7.5,"medianCount2.1":123,"maxCooksP.1":"NA"},"Reg_bBJtKw_216":{"symbol":"Gm13944","desc":"predicted gene 13944","type":"miscRNA","lfc":-6.21,"p":6.6e-07,"lowExpressed":false,"rpkm1":1.05,"rpkm2":0,"lev":-3.62,"medianCount1":16,"medianCount2":0,"maxCooksP":0.765,"ID":"100503106","chr":"chr2","str":"+","start":77300701,"end":77318995,"lfc.1":0,"p.1":"1","lowExpressed.1":true,"rpkm1.1":0.0215,"rpkm2.1":0,"lev.1":-7.14,"medianCount1.1":0.5,"medianCount2.1":0,"maxCooksP.1":"NA"},"Reg_bBJtKw_217":{"symbol":"Gm19561","desc":"predicted gene, 19561","type":"miscRNA","lfc":6.46,"p":6.04e-123,"lowExpressed":false,"rpkm1":5.54,"rpkm2":426,"lev":5.62,"medianCount1":74,"medianCount2":6230,"maxCooksP":0.982,"ID":"100503114","chr":"chr7","str":"+","start":149558934,"end":149562407,"lfc.1":7.95,"p.1":"7.51682839699334e-140","lowExpressed.1":false,"rpkm1.1":90.1,"rpkm2.1":22500,"lev.1":10.5,"medianCount1.1":1640,"medianCount2.1":188000,"maxCooksP.1":"NA"},"Reg_bBJtKw_218":{"symbol":"Gm19562","desc":"predicted gene, 19562","type":"miscRNA","lfc":8.69,"p":2.28e-36,"lowExpressed":false,"rpkm1":0.0553,"rpkm2":35.3,"lev":-0.0725,"medianCount1":1,"medianCount2":432,"maxCooksP":0.925,"ID":"100503115","chr":"chr8","str":"-","start":123274177,"end":123280588,"lfc.1":8.78,"p.1":"2.67468362800698e-124","lowExpressed.1":false,"rpkm1.1":1.26,"rpkm2.1":567,"lev.1":4.73,"medianCount1.1":22.5,"medianCount2.1":4730,"maxCooksP.1":"NA"},"Reg_bBJtKw_219":{"symbol":"","desc":"","type":"miscRNA","lfc":-2.86,"p":5.23e-06,"lowExpressed":false,"rpkm1":2.05,"rpkm2":0.258,"lev":-0.776,"medianCount1":42,"medianCount2":5,"maxCooksP":0.872,"ID":"100503140","chr":"chr6","str":"+","start":39520009,"end":39553417,"lfc.1":-5.71,"p.1":"2.595071226509e-07","lowExpressed.1":false,"rpkm1.1":6.28,"rpkm2.1":0.0829,"lev.1":-1.32,"medianCount1.1":146,"medianCount2.1":1,"maxCooksP.1":"NA"},"Reg_bBJtKw_220":{"symbol":"Gm13293","desc":"predicted gene 13293","type":"miscRNA","lfc":8.18,"p":4.36e-34,"lowExpressed":false,"rpkm1":0,"rpkm2":9.38,"lev":-1.57,"medianCount1":0,"medianCount2":493,"maxCooksP":0.837,"ID":"100503147","chr":"chr2","str":"+","start":11260964,"end":11265733,"lfc.1":-1.48,"p.1":"0.386849369831645","lowExpressed.1":false,"rpkm1.1":0.26,"rpkm2.1":0.0778,"lev.1":-2.91,"medianCount1.1":13.5,"medianCount2.1":2,"maxCooksP.1":"NA"},"Reg_bBJtKw_221":{"symbol":"","desc":"","type":"miscRNA","lfc":-2.79,"p":0.00612,"lowExpressed":false,"rpkm1":0.976,"rpkm2":0.0277,"lev":-2.47,"medianCount1":59,"medianCount2":1,"maxCooksP":0.869,"ID":"100503149","chr":"chr6","str":"-","start":143777100,"end":143779845,"lfc.1":-5.3,"p.1":"5.71965244572279e-10","lowExpressed.1":false,"rpkm1.1":2.96,"rpkm2.1":0.0602,"lev.1":-1.99,"medianCount1.1":235,"medianCount2.1":2.5,"maxCooksP.1":"NA"},"Reg_bBJtKw_222":{"symbol":"Gm19576","desc":"predicted gene, 19576","type":"miscRNA","lfc":-8.01,"p":6.68e-12,"lowExpressed":false,"rpkm1":2.39,"rpkm2":0,"lev":-2.96,"medianCount1":58,"medianCount2":0,"maxCooksP":0.749,"ID":"100503150","chr":"chr12","str":"-","start":109222710,"end":109227226,"lfc.1":0,"p.1":"1","lowExpressed.1":true,"rpkm1.1":0.0671,"rpkm2.1":0.403,"lev.1":-3.13,"medianCount1.1":2,"medianCount2.1":5,"maxCooksP.1":"NA"},"Reg_bBJtKw_223":{"symbol":"LOC100503212","desc":"uncharacterized LOC100503212","type":"miscRNA","lfc":-4.86,"p":2.76e-10,"lowExpressed":false,"rpkm1":1.47,"rpkm2":0.0313,"lev":-2.45,"medianCount1":101,"medianCount2":1,"maxCooksP":0.89,"ID":"100503212","chr":"chrX","str":"-","start":102270381,"end":102274776,"lfc.1":-5.74,"p.1":"0.00473568587058068","lowExpressed.1":false,"rpkm1.1":0.331,"rpkm2.1":0,"lev.1":-4.8,"medianCount1.1":31.5,"medianCount2.1":0,"maxCooksP.1":"NA"},"Reg_bBJtKw_224":{"symbol":"Gm19595","desc":"predicted gene, 19595","type":"miscRNA","lfc":6.6,"p":3.3e-83,"lowExpressed":false,"rpkm1":11.2,"rpkm2":871,"lev":6.57,"medianCount1":106,"medianCount2":7830,"maxCooksP":0.965,"ID":"100503216","chr":"chr2","str":"+","start":148697459,"end":148698574,"lfc.1":7.66,"p.1":"2.41578371050302e-107","lowExpressed.1":false,"rpkm1.1":536,"rpkm2.1":109000,"lev.1":12.9,"medianCount1.1":5680,"medianCount2.1":536000,"maxCooksP.1":"NA"},"Reg_bBJtKw_225":{"symbol":"LOC100503217","desc":"la-related protein 1B-like","type":"protein_coding","lfc":-6.56,"p":2.74e-15,"lowExpressed":false,"rpkm1":1.07,"rpkm2":0,"lev":-3.3,"medianCount1":60,"medianCount2":0,"maxCooksP":0.76,"ID":"100503217","chr":"chr3","str":"+","start":40815010,"end":40844156,"lfc.1":-6.66,"p.1":"0.000448072629423253","lowExpressed.1":false,"rpkm1.1":0.98,"rpkm2.1":0,"lev.1":-4.03,"medianCount1.1":62,"medianCount2.1":0,"maxCooksP.1":"NA"},"Reg_bBJtKw_226":{"symbol":"Gm19597","desc":"predicted gene, 19597","type":"miscRNA","lfc":-4.91,"p":3.52e-44,"lowExpressed":false,"rpkm1":4.52,"rpkm2":0.113,"lev":-0.857,"medianCount1":212,"medianCount2":5,"maxCooksP":0.937,"ID":"100503222","chr":"chr14","str":"+","start":76837503,"end":76841435,"lfc.1":-3.17,"p.1":"2.41237932361461e-08","lowExpressed.1":false,"rpkm1.1":6,"rpkm2.1":0.627,"lev.1":0.883,"medianCount1.1":354,"medianCount2.1":18,"maxCooksP.1":"NA"},"Reg_bBJtKw_227":{"symbol":"Gm15070","desc":"predicted gene 15070","type":"protein_coding","lfc":-7.13,"p":1.85e-09,"lowExpressed":false,"rpkm1":0.425,"rpkm2":0,"lev":-4.42,"medianCount1":40,"medianCount2":0,"maxCooksP":0.776,"ID":"100503240","chr":"chrX","str":"+","start":140891125,"end":140911606,"lfc.1":0,"p.1":"1","lowExpressed.1":true,"rpkm1.1":0.0136,"rpkm2.1":0,"lev.1":-7.3,"medianCount1.1":1.5,"medianCount2.1":0,"maxCooksP.1":"NA"},"Reg_bBJtKw_228":{"symbol":"LOC100503244","desc":"uncharacterized LOC100503244","type":"miscRNA","lfc":-5.24,"p":1.27e-19,"lowExpressed":false,"rpkm1":4.77,"rpkm2":0.0861,"lev":-0.881,"medianCount1":588,"medianCount2":11,"maxCooksP":0.842,"ID":"100503244","chr":"chr15","str":"+","start":30120858,"end":30126020,"lfc.1":-4.94,"p.1":"4.91657254467165e-05","lowExpressed.1":false,"rpkm1.1":0.572,"rpkm2.1":0.0141,"lev.1":-3.55,"medianCount1.1":89.5,"medianCount2.1":1,"maxCooksP.1":"NA"},"Reg_bBJtKw_229":{"symbol":"LOC100503254","desc":"c-C motif chemokine 8-like","type":"protein_coding","lfc":0,"p":1,"lowExpressed":true,"rpkm1":0,"rpkm2":0,"lev":-7.48,"medianCount1":0,"medianCount2":0,"maxCooksP":0.516,"ID":"100503254","chr":"chr11","str":"+","start":81928687,"end":81930301,"lfc.1":7.68,"p.1":"2.33550868775382e-05","lowExpressed.1":false,"rpkm1.1":0,"rpkm2.1":4.56,"lev.1":-3.04,"medianCount1.1":0,"medianCount2.1":34.5,"maxCooksP.1":"NA"},"Reg_bBJtKw_230":{"symbol":"Gm19618","desc":"predicted gene, 19618","type":"protein_coding","lfc":-7.04,"p":6.07e-09,"lowExpressed":false,"rpkm1":0.897,"rpkm2":0,"lev":-3.58,"medianCount1":35,"medianCount2":0,"maxCooksP":0.75,"ID":"100503261","chr":"chr6","str":"-","start":87657192,"end":87672078,"lfc.1":0,"p.1":"1","lowExpressed.1":true,"rpkm1.1":0.079,"rpkm2.1":0,"lev.1":-5.88,"medianCount1.1":3,"medianCount2.1":0,"maxCooksP.1":"NA"},"Reg_bBJtKw_231":{"symbol":"Gm19622","desc":"predicted gene, 19622","type":"miscRNA","lfc":-7.12,"p":0.000115,"lowExpressed":false,"rpkm1":0.769,"rpkm2":0,"lev":-4.21,"medianCount1":10,"medianCount2":0,"maxCooksP":0.867,"ID":"100503268","chr":"chr1","str":"+","start":167561817,"end":167565908,"lfc.1":0,"p.1":"1","lowExpressed.1":true,"rpkm1.1":0.293,"rpkm2.1":0.435,"lev.1":-1.98,"medianCount1.1":5.5,"medianCount2.1":3.5,"maxCooksP.1":"NA"},"Reg_bBJtKw_232":{"symbol":"","desc":"","type":"miscRNA","lfc":-2.62,"p":0.0235,"lowExpressed":false,"rpkm1":0.144,"rpkm2":0,"lev":-5.09,"medianCount1":16,"medianCount2":0,"maxCooksP":0.565,"ID":"100503277","chr":"chr2","str":"-","start":63807511,"end":63815144,"lfc.1":-5.86,"p.1":"0.00367103634580558","lowExpressed.1":false,"rpkm1.1":0.256,"rpkm2.1":0,"lev.1":-5.05,"medianCount1.1":35.5,"medianCount2.1":0,"maxCooksP.1":"NA"},"Reg_bBJtKw_233":{"symbol":"Gm13778","desc":"predicted gene 13778","type":"miscRNA","lfc":4.94,"p":4.25e-07,"lowExpressed":false,"rpkm1":0.0676,"rpkm2":2.42,"lev":-2.26,"medianCount1":1,"medianCount2":12,"maxCooksP":0.818,"ID":"100503288","chr":"chr2","str":"-","start":90884995,"end":90885886,"lfc.1":7.1,"p.1":"2.62261934616818e-17","lowExpressed.1":false,"rpkm1.1":0.135,"rpkm2.1":22.1,"lev.1":0.682,"medianCount1.1":2,"medianCount2.1":148,"maxCooksP.1":"NA"},"Reg_bBJtKw_234":{"symbol":"Gm19631","desc":"predicted gene, 19631","type":"miscRNA","lfc":2.7,"p":6.87e-09,"lowExpressed":false,"rpkm1":0.421,"rpkm2":2.4,"lev":-0.209,"medianCount1":11,"medianCount2":44,"maxCooksP":0.936,"ID":"100503298","chr":"chr5","str":"+","start":125832245,"end":125868468,"lfc.1":4.41,"p.1":"3.36584889377851e-24","lowExpressed.1":false,"rpkm1.1":73.6,"rpkm2.1":1580,"lev.1":8.32,"medianCount1.1":2900,"medianCount2.1":30100,"maxCooksP.1":"NA"},"Reg_bBJtKw_235":{"symbol":"","desc":"","type":"miscRNA","lfc":12,"p":2.86e-16,"lowExpressed":false,"rpkm1":0,"rpkm2":46.4,"lev":-1.21,"medianCount1":0,"medianCount2":672,"maxCooksP":0.978,"ID":"100503306","chr":"chr2","str":"+","start":90922565,"end":90930467,"lfc.1":7.86,"p.1":"6.14189857182759e-37","lowExpressed.1":false,"rpkm1.1":0.223,"rpkm2.1":55.5,"lev.1":1.7,"medianCount1.1":4,"medianCount2.1":472,"maxCooksP.1":"NA"},"Reg_bBJtKw_236":{"symbol":"Gm15408","desc":"predicted gene 15408","type":"miscRNA","lfc":-4.94,"p":4.19e-07,"lowExpressed":false,"rpkm1":0.688,"rpkm2":0.00896,"lev":-3.56,"medianCount1":23,"medianCount2":1,"maxCooksP":0.894,"ID":"100503307","chr":"chr5","str":"+","start":149818538,"end":149824352,"lfc.1":-0.858,"p.1":"0.564842853714831","lowExpressed.1":false,"rpkm1.1":0.409,"rpkm2.1":0.21,"lev.1":-1.8,"medianCount1.1":17,"medianCount2.1":4,"maxCooksP.1":"NA"},"Reg_bBJtKw_237":{"symbol":"A230087F16Rik","desc":"RIKEN cDNA A230087F16 gene","type":"miscRNA","lfc":-7.34,"p":5.24e-05,"lowExpressed":false,"rpkm1":0.432,"rpkm2":0,"lev":-4.6,"medianCount1":14,"medianCount2":0,"maxCooksP":0.885,"ID":"100503323","chr":"chr12","str":"+","start":112522970,"end":112525592,"lfc.1":0,"p.1":"1","lowExpressed.1":true,"rpkm1.1":0.128,"rpkm2.1":0.0924,"lev.1":-4.09,"medianCount1.1":5,"medianCount2.1":1.5,"maxCooksP.1":"NA"},"Reg_bBJtKw_238":{"symbol":"","desc":"","type":"miscRNA","lfc":-6.93,"p":7.85e-54,"lowExpressed":false,"rpkm1":6.47,"rpkm2":0,"lev":-1.72,"medianCount1":325,"medianCount2":0,"maxCooksP":0.886,"ID":"100503324","chr":"chr8","str":"+","start":46712795,"end":46734656,"lfc.1":-4.2,"p.1":"4.25596836641137e-05","lowExpressed.1":false,"rpkm1.1":1.54,"rpkm2.1":0.0715,"lev.1":-1.62,"medianCount1.1":92.5,"medianCount2.1":2,"maxCooksP.1":"NA"},"Reg_bBJtKw_239":{"symbol":"LOC100503338","desc":"uncharacterized LOC100503338","type":"miscRNA","lfc":-5.12,"p":1.49e-16,"lowExpressed":false,"rpkm1":1.49,"rpkm2":0.0146,"lev":-2.68,"medianCount1":163,"medianCount2":1,"maxCooksP":0.788,"ID":"100503338","chr":"chrX","str":"-","start":18739180,"end":18744367,"lfc.1":0,"p.1":"1","lowExpressed.1":true,"rpkm1.1":0.0101,"rpkm2.1":0.0303,"lev.1":-6.04,"medianCount1.1":1.5,"medianCount2.1":2,"maxCooksP.1":"NA"},"Reg_bBJtKw_240":{"symbol":"Zfp648","desc":"zinc finger protein 648","type":"protein_coding","lfc":-7.15,"p":9.99e-05,"lowExpressed":false,"rpkm1":0.251,"rpkm2":0,"lev":-4.98,"medianCount1":12,"medianCount2":0,"maxCooksP":0.881,"ID":"100503355","chr":"chr1","str":"+","start":156048317,"end":156052804,"lfc.1":0,"p.1":"1","lowExpressed.1":true,"rpkm1.1":0.141,"rpkm2.1":0.043,"lev.1":-4.34,"medianCount1.1":8,"medianCount2.1":1,"maxCooksP.1":"NA"},"Reg_bBJtKw_241":{"symbol":"Gm19654","desc":"predicted gene, 19654","type":"unknown","lfc":-4.93,"p":2.23e-10,"lowExpressed":false,"rpkm1":2.37,"rpkm2":0.0182,"lev":-2.22,"medianCount1":127,"medianCount2":1,"maxCooksP":0.584,"ID":"100503358","chr":"chr9","str":"-","start":103474822,"end":103477144,"lfc.1":0,"p.1":"1","lowExpressed.1":true,"rpkm1.1":0.0418,"rpkm2.1":0,"lev.1":-6.9,"medianCount1.1":3,"medianCount2.1":0,"maxCooksP.1":"NA"},"Reg_bBJtKw_242":{"symbol":"5530401N12Rik","desc":"RIKEN cDNA 5530401N12 gene","type":"unknown","lfc":4.18,"p":4e-09,"lowExpressed":false,"rpkm1":0.0201,"rpkm2":0.621,"lev":-3.03,"medianCount1":1,"medianCount2":17,"maxCooksP":0.85,"ID":"100503359","chr":"chr17","str":"-","start":35996598,"end":36003831,"lfc.1":5.47,"p.1":"1.22260473302023e-41","lowExpressed.1":false,"rpkm1.1":0.505,"rpkm2.1":22.7,"lev.1":1.75,"medianCount1.1":31,"medianCount2.1":638,"maxCooksP.1":"NA"},"Reg_bBJtKw_243":{"symbol":"","desc":"","type":"miscRNA","lfc":-5.14,"p":7.72e-08,"lowExpressed":false,"rpkm1":2.41,"rpkm2":0,"lev":-2.79,"medianCount1":29,"medianCount2":0,"maxCooksP":0.607,"ID":"100503360","chr":"chr3","str":"-","start":89030172,"end":89030757,"lfc.1":-2.67,"p.1":"2.57437225920147e-05","lowExpressed.1":false,"rpkm1.1":12.5,"rpkm2.1":1.86,"lev.1":2.25,"medianCount1.1":189,"medianCount2.1":13.5,"maxCooksP.1":"NA"},"Reg_bBJtKw_244":{"symbol":"Gm19666","desc":"predicted gene, 19666","type":"miscRNA","lfc":-8.05,"p":4.31e-06,"lowExpressed":false,"rpkm1":0.515,"rpkm2":0,"lev":-4.48,"medianCount1":22,"medianCount2":0,"maxCooksP":0.87,"ID":"100503385","chr":"chr5","str":"-","start":21461912,"end":21463804,"lfc.1":-6.38,"p.1":"0.00106932579979852","lowExpressed.1":false,"rpkm1.1":0.943,"rpkm2.1":0,"lev.1":-4.26,"medianCount1.1":54.5,"medianCount2.1":0,"maxCooksP.1":"NA"},"Reg_bBJtKw_245":{"symbol":"4833438C02Rik","desc":"RIKEN cDNA 4833438C02 gene","type":"unknown","lfc":2.76,"p":2.53e-10,"lowExpressed":false,"rpkm1":0.462,"rpkm2":2.18,"lev":0.176,"medianCount1":20,"medianCount2":92,"maxCooksP":0.654,"ID":"100503392","chr":"chr19","str":"-","start":46378075,"end":46380119,"lfc.1":5.44,"p.1":"1.73903056073372e-29","lowExpressed.1":false,"rpkm1.1":0.397,"rpkm2.1":17.7,"lev.1":1.32,"medianCount1.1":21.5,"medianCount2.1":444,"maxCooksP.1":"NA"},"Reg_bBJtKw_246":{"symbol":"Gm14827","desc":"predicted gene 14827","type":"miscRNA","lfc":-4.38,"p":7.94e-10,"lowExpressed":false,"rpkm1":1.11,"rpkm2":0.0137,"lev":-2.8,"medianCount1":83,"medianCount2":1,"maxCooksP":0.747,"ID":"100503393","chr":"chrX","str":"+","start":91688071,"end":91693066,"lfc.1":-3.3,"p.1":"0.00507731971373225","lowExpressed.1":false,"rpkm1.1":0.564,"rpkm2.1":0.0496,"lev.1":-2.73,"medianCount1.1":52,"medianCount2.1":2,"maxCooksP.1":"NA"},"Reg_bBJtKw_247":{"symbol":"Gm17494","desc":"predicted gene, 17494","type":"unknown","lfc":-5.29,"p":1.98e-05,"lowExpressed":false,"rpkm1":0.298,"rpkm2":0,"lev":-4.78,"medianCount1":13,"medianCount2":0,"maxCooksP":0.538,"ID":"100503394","chr":"chr3","str":"-","start":121958876,"end":121996467,"lfc.1":-0.429,"p.1":"0.600868405622383","lowExpressed.1":false,"rpkm1.1":1.26,"rpkm2.1":0.913,"lev.1":0.0783,"medianCount1.1":67.5,"medianCount2.1":23.5,"maxCooksP.1":"NA"},"Reg_bBJtKw_248":{"symbol":"","desc":"","type":"protein_coding","lfc":-9.6,"p":3.1e-09,"lowExpressed":false,"rpkm1":2.34,"rpkm2":0,"lev":-3.37,"medianCount1":87,"medianCount2":0,"maxCooksP":0.878,"ID":"100503402","chr":"chr4","str":"-","start":119039936,"end":119056439,"lfc.1":0,"p.1":"1","lowExpressed.1":true,"rpkm1.1":0.271,"rpkm2.1":0.0233,"lev.1":-4.44,"medianCount1.1":11.5,"medianCount2.1":0.5,"maxCooksP.1":"NA"},"Reg_bBJtKw_249":{"symbol":"C030017K20Rik","desc":"RIKEN cDNA C030017K20 gene","type":"protein_coding","lfc":4.13,"p":1.75e-54,"lowExpressed":false,"rpkm1":1.09,"rpkm2":19.7,"lev":2.22,"medianCount1":73,"medianCount2":978,"maxCooksP":0.98,"ID":"100503428","chr":"chr4","str":"+","start":154825674,"end":154840514,"lfc.1":4.52,"p.1":"6.99822620571668e-14","lowExpressed.1":false,"rpkm1.1":0.27,"rpkm2.1":6.43,"lev.1":0.274,"medianCount1.1":19,"medianCount2.1":225,"maxCooksP.1":"NA"},"Reg_bBJtKw_250":{"symbol":"Gm19689","desc":"predicted gene, 19689","type":"miscRNA","lfc":5.71,"p":7.38e-08,"lowExpressed":false,"rpkm1":0,"rpkm2":0.467,"lev":-3.57,"medianCount1":0,"medianCount2":44,"maxCooksP":0.374,"ID":"100503434","chr":"chr17","str":"-","start":83432932,"end":83477766,"lfc.1":4.21,"p.1":"0.00634901771027722","lowExpressed.1":false,"rpkm1.1":0.0199,"rpkm2.1":0.532,"lev.1":-3.62,"medianCount1.1":1,"medianCount2.1":13,"maxCooksP.1":"NA"},"Reg_bBJtKw_251":{"symbol":"Gm19691","desc":"predicted gene, 19691","type":"miscRNA","lfc":-0.889,"p":0.265,"lowExpressed":false,"rpkm1":0.437,"rpkm2":0.128,"lev":-2.2,"medianCount1":14,"medianCount2":4,"maxCooksP":0.641,"ID":"100503437","chr":"chrX","str":"-","start":93157190,"end":93163921,"lfc.1":-5.26,"p.1":"0.0125318328781735","lowExpressed.1":false,"rpkm1.1":0.575,"rpkm2.1":0,"lev.1":-4.42,"medianCount1.1":22.5,"medianCount2.1":0,"maxCooksP.1":"NA"},"Reg_bBJtKw_252":{"symbol":"","desc":"","type":"miscRNA","lfc":0,"p":1,"lowExpressed":true,"rpkm1":0.095,"rpkm2":0,"lev":-4.74,"medianCount1":2,"medianCount2":0,"maxCooksP":0.636,"ID":"100503439","chr":"chr5","str":"-","start":104869403,"end":104879477,"lfc.1":6.45,"p.1":"3.50929654564327e-15","lowExpressed.1":false,"rpkm1.1":0.139,"rpkm2.1":14.1,"lev.1":0.219,"medianCount1.1":3,"medianCount2.1":146,"maxCooksP.1":"NA"},"Reg_bBJtKw_253":{"symbol":"","desc":"","type":"miscRNA","lfc":-5.35,"p":1.66e-10,"lowExpressed":false,"rpkm1":4.05,"rpkm2":0,"lev":-1.99,"medianCount1":48,"medianCount2":0,"maxCooksP":0.608,"ID":"100503446","chr":"chr15","str":"-","start":34363249,"end":34365993,"lfc.1":-2.34,"p.1":"0.0951568542673602","lowExpressed.1":false,"rpkm1.1":1.5,"rpkm2.1":0.254,"lev.1":-0.845,"medianCount1.1":27,"medianCount2.1":2,"maxCooksP.1":"NA"},"Reg_bBJtKw_254":{"symbol":"Gm19697","desc":"predicted gene, 19697","type":"miscRNA","lfc":-1.61,"p":0.00886,"lowExpressed":false,"rpkm1":6.28,"rpkm2":1.06,"lev":1.39,"medianCount1":49,"medianCount2":11,"maxCooksP":0.777,"ID":"100503448","chr":"chr19","str":"-","start":47099345,"end":47102989,"lfc.1":-5.5,"p.1":"6.22296867745699e-27","lowExpressed.1":false,"rpkm1.1":94.8,"rpkm2.1":1.91,"lev.1":3.55,"medianCount1.1":1380,"medianCount2.1":14,"maxCooksP.1":"NA"},"Reg_bBJtKw_255":{"symbol":"Gm19700","desc":"predicted gene, 19700","type":"protein_coding","lfc":-1.62,"p":0.258,"lowExpressed":false,"rpkm1":0.29,"rpkm2":0,"lev":-4.37,"medianCount1":12,"medianCount2":0,"maxCooksP":0.517,"ID":"100503452","chr":"chr8","str":"+","start":122752672,"end":122800848,"lfc.1":-7.86,"p.1":"7.84764070649084e-06","lowExpressed.1":false,"rpkm1.1":2.8,"rpkm2.1":0,"lev.1":-3.26,"medianCount1.1":154,"medianCount2.1":0,"maxCooksP.1":"NA"},"Reg_bBJtKw_256":{"symbol":"Gm19702","desc":"predicted gene, 19702","type":"protein_coding","lfc":0,"p":1,"lowExpressed":true,"rpkm1":0,"rpkm2":0,"lev":-8,"medianCount1":0,"medianCount2":0,"maxCooksP":"NA","ID":"100503455","chr":"chr12","str":"+","start":20249279,"end":20255082,"lfc.1":-4.47,"p.1":"0.0463643540667566","lowExpressed.1":false,"rpkm1.1":0.577,"rpkm2.1":0,"lev.1":-4.42,"medianCount1.1":13,"medianCount2.1":0,"maxCooksP.1":"NA"},"Reg_bBJtKw_257":{"symbol":"","desc":"","type":"miscRNA","lfc":-6.98,"p":0.000175,"lowExpressed":false,"rpkm1":0.0965,"rpkm2":0,"lev":-5.75,"medianCount1":10,"medianCount2":0,"maxCooksP":0.86,"ID":"100503462","chr":"chr5","str":"+","start":13124816,"end":13310754,"lfc.1":0,"p.1":"1","lowExpressed.1":true,"rpkm1.1":0,"rpkm2.1":0,"lev.1":-8,"medianCount1.1":0,"medianCount2.1":0,"maxCooksP.1":"NA"},"Reg_bBJtKw_258":{"symbol":"Gm19708","desc":"predicted gene, 19708","type":"miscRNA","lfc":0,"p":1,"lowExpressed":true,"rpkm1":0,"rpkm2":0.0455,"lev":-5.93,"medianCount1":0,"medianCount2":2,"maxCooksP":0.294,"ID":"100503465","chr":"chr3","str":"+","start":137663903,"end":137679008,"lfc.1":6.52,"p.1":"0.000908681978228976","lowExpressed.1":false,"rpkm1.1":0,"rpkm2.1":1.84,"lev.1":-3.56,"medianCount1.1":0,"medianCount2.1":14,"maxCooksP.1":"NA"},"Reg_bBJtKw_259":{"symbol":"Gm14023","desc":"predicted gene 14023","type":"miscRNA","lfc":8.2,"p":6.43e-50,"lowExpressed":false,"rpkm1":0.0464,"rpkm2":12.2,"lev":-0.437,"medianCount1":2,"medianCount2":503,"maxCooksP":0.963,"ID":"100503468","chr":"chr2","str":"+","start":129123106,"end":129133562,"lfc.1":9.41,"p.1":"3.49836486417913e-61","lowExpressed.1":false,"rpkm1.1":0.179,"rpkm2.1":134,"lev.1":2.17,"medianCount1.1":9.5,"medianCount2.1":3530,"maxCooksP.1":"NA"},"Reg_bBJtKw_260":{"symbol":"Gm19719","desc":"predicted gene, 19719","type":"miscRNA","lfc":4.8,"p":1.74e-30,"lowExpressed":false,"rpkm1":0.0683,"rpkm2":1.51,"lev":-1.66,"medianCount1":5,"medianCount2":151,"maxCooksP":0.954,"ID":"100503484","chr":"chr5","str":"-","start":150094328,"end":150099444,"lfc.1":9.15,"p.1":"5.17949064281367e-110","lowExpressed.1":false,"rpkm1.1":0.134,"rpkm2.1":79,"lev.1":1.68,"medianCount1.1":17,"medianCount2.1":4590,"maxCooksP.1":"NA"},"Reg_bBJtKw_261":{"symbol":"LOC100503496","desc":"uncharacterized LOC100503496","type":"miscRNA","lfc":4.38,"p":3.73e-52,"lowExpressed":false,"rpkm1":1.05,"rpkm2":25.3,"lev":2.45,"medianCount1":47,"medianCount2":1270,"maxCooksP":0.975,"ID":"100503496","chr":"chr11","str":"+","start":109301392,"end":109314673,"lfc.1":3.87,"p.1":"2.4883843223011e-28","lowExpressed.1":false,"rpkm1.1":2.61,"rpkm2.1":38.3,"lev.1":3.31,"medianCount1.1":139,"medianCount2.1":964,"maxCooksP.1":"NA"},"Reg_bBJtKw_262":{"symbol":"Gm10552","desc":"predicted gene 10552","type":"miscRNA","lfc":7.44,"p":4.22e-05,"lowExpressed":false,"rpkm1":0,"rpkm2":0.795,"lev":-4.13,"medianCount1":0,"medianCount2":16,"maxCooksP":0.782,"ID":"100503502","chr":"chr1","str":"-","start":87506139,"end":87507450,"lfc.1":7.2,"p.1":"2.0159121599833e-08","lowExpressed.1":false,"rpkm1.1":0.0204,"rpkm2.1":4.84,"lev.1":-2.02,"medianCount1.1":0.5,"medianCount2.1":58.5,"maxCooksP.1":"NA"},"Reg_bBJtKw_263":{"symbol":"Gm19744","desc":"predicted gene, 19744","type":"unknown","lfc":-5.51,"p":1.15e-15,"lowExpressed":false,"rpkm1":0.416,"rpkm2":0,"lev":-4.31,"medianCount1":47,"medianCount2":0,"maxCooksP":0.743,"ID":"100503519","chr":"chr8","str":"+","start":49940771,"end":49955335,"lfc.1":0,"p.1":"1","lowExpressed.1":true,"rpkm1.1":0.105,"rpkm2.1":0,"lev.1":-6.34,"medianCount1.1":15,"medianCount2.1":0,"maxCooksP.1":"NA"},"Reg_bBJtKw_264":{"symbol":"Gm19753","desc":"predicted gene, 19753","type":"miscRNA","lfc":0,"p":1,"lowExpressed":true,"rpkm1":0.0444,"rpkm2":0,"lev":-6.09,"medianCount1":1,"medianCount2":0,"maxCooksP":0.574,"ID":"100503531","chr":"chr1","str":"+","start":195081278,"end":195099410,"lfc.1":4.4,"p.1":"1.10563061254045e-14","lowExpressed.1":false,"rpkm1.1":1.92,"rpkm2.1":41.8,"lev.1":3,"medianCount1.1":52,"medianCount2.1":496,"maxCooksP.1":"NA"},"Reg_bBJtKw_265":{"symbol":"Gm15958","desc":"predicted gene 15958","type":"unknown","lfc":0,"p":1,"lowExpressed":true,"rpkm1":0.0194,"rpkm2":0,"lev":-7.06,"medianCount1":1,"medianCount2":0,"maxCooksP":0.709,"ID":"100503546","chr":"chr18","str":"+","start":66450928,"end":66479261,"lfc.1":-6.94,"p.1":"0.000195741771726863","lowExpressed.1":false,"rpkm1.1":1.22,"rpkm2.1":0,"lev.1":-3.86,"medianCount1.1":76,"medianCount2.1":0,"maxCooksP.1":"NA"},"Reg_bBJtKw_266":{"symbol":"Gm19763","desc":"predicted gene, 19763","type":"miscRNA","lfc":0,"p":1,"lowExpressed":true,"rpkm1":0,"rpkm2":0.171,"lev":-5.49,"medianCount1":0,"medianCount2":2,"maxCooksP":2.99e-06,"ID":"100503548","chr":"chrX","str":"+","start":98462701,"end":98463595,"lfc.1":4.71,"p.1":"8.41822358898145e-07","lowExpressed.1":false,"rpkm1.1":0.231,"rpkm2.1":7,"lev.1":0.0741,"medianCount1.1":3.5,"medianCount2.1":50,"maxCooksP.1":"NA"},"Reg_bBJtKw_267":{"symbol":"Gm10602","desc":"predicted gene 10602","type":"miscRNA","lfc":4.19,"p":2.85e-29,"lowExpressed":false,"rpkm1":0.145,"rpkm2":2.17,"lev":-0.779,"medianCount1":13,"medianCount2":179,"maxCooksP":0.92,"ID":"100503568","chr":"chr7","str":"+","start":108985017,"end":108990072,"lfc.1":4.71,"p.1":"3.34878788227055e-40","lowExpressed.1":false,"rpkm1.1":0.602,"rpkm2.1":15.8,"lev.1":1.62,"medianCount1.1":66,"medianCount2.1":814,"maxCooksP.1":"NA"},"Reg_bBJtKw_268":{"symbol":"Fsbp","desc":"fibrinogen silencer binding protein","type":"protein_coding","lfc":-5.29,"p":3.59e-07,"lowExpressed":false,"rpkm1":0.141,"rpkm2":0,"lev":-5.07,"medianCount1":16,"medianCount2":0,"maxCooksP":0.797,"ID":"100503583","chr":"chr4","str":"+","start":11506809,"end":11514964,"lfc.1":-3.18,"p.1":"0.00686232313859741","lowExpressed.1":false,"rpkm1.1":0.469,"rpkm2.1":0.0421,"lev.1":-3.5,"medianCount1.1":65,"medianCount2.1":3,"maxCooksP.1":"NA"},"Reg_bBJtKw_269":{"symbol":"A330076C08Rik","desc":"RIKEN cDNA A330076C08 gene","type":"miscRNA","lfc":-7.64,"p":2.03e-05,"lowExpressed":false,"rpkm1":0.107,"rpkm2":0,"lev":-5.63,"medianCount1":16,"medianCount2":0,"maxCooksP":0.856,"ID":"100503592","chr":"chr13","str":"-","start":44281129,"end":44311856,"lfc.1":0,"p.1":"1","lowExpressed.1":true,"rpkm1.1":0,"rpkm2.1":0,"lev.1":-8,"medianCount1.1":0,"medianCount2.1":0,"maxCooksP.1":"NA"},"Reg_bBJtKw_270":{"symbol":"Gm19789","desc":"predicted gene, 19789","type":"miscRNA","lfc":-6.51,"p":2.02e-19,"lowExpressed":false,"rpkm1":3.91,"rpkm2":0,"lev":-2.08,"medianCount1":79,"medianCount2":0,"maxCooksP":0.744,"ID":"100503596","chr":"chr6","str":"+","start":108375648,"end":108376673,"lfc.1":0,"p.1":"1","lowExpressed.1":true,"rpkm1.1":0.0795,"rpkm2.1":0,"lev.1":-5.92,"medianCount1.1":2,"medianCount2.1":0,"maxCooksP.1":"NA"},"Reg_bBJtKw_271":{"symbol":"Gm12002","desc":"predicted gene 12002","type":"miscRNA","lfc":-9.29,"p":1.82e-08,"lowExpressed":false,"rpkm1":1.54,"rpkm2":0,"lev":-3.75,"medianCount1":84,"medianCount2":0,"maxCooksP":0.845,"ID":"100503630","chr":"chr11","str":"+","start":12214517,"end":12237133,"lfc.1":0,"p.1":"1","lowExpressed.1":true,"rpkm1.1":0.0539,"rpkm2.1":0,"lev.1":-6.8,"medianCount1.1":3,"medianCount2.1":0,"maxCooksP.1":"NA"},"Reg_bBJtKw_272":{"symbol":"","desc":"","type":"miscRNA","lfc":-3.47,"p":1.46e-05,"lowExpressed":false,"rpkm1":2.27,"rpkm2":0.0775,"lev":-1.74,"medianCount1":28,"medianCount2":1,"maxCooksP":0.691,"ID":"100503638","chr":"chr4","str":"-","start":136877677,"end":136881552,"lfc.1":-4.81,"p.1":"4.41963834493967e-32","lowExpressed.1":false,"rpkm1.1":92.2,"rpkm2.1":3.15,"lev.1":4.08,"medianCount1.1":1510,"medianCount2.1":24,"maxCooksP.1":"NA"},"Reg_bBJtKw_273":{"symbol":"Gm19817","desc":"predicted gene, 19817","type":"unknown","lfc":-8.85,"p":5.76e-15,"lowExpressed":false,"rpkm1":2.36,"rpkm2":0,"lev":-3.11,"medianCount1":125,"medianCount2":0,"maxCooksP":0.698,"ID":"100503655","chr":"chr3","str":"+","start":55134769,"end":55136976,"lfc.1":-1.11,"p.1":"0.437383410964157","lowExpressed.1":false,"rpkm1.1":0.417,"rpkm2.1":0.179,"lev.1":-2.43,"medianCount1.1":28,"medianCount2.1":5,"maxCooksP.1":"NA"},"Reg_bBJtKw_274":{"symbol":"Gm19825","desc":"predicted gene, 19825","type":"unknown","lfc":-4.75,"p":1.19e-10,"lowExpressed":false,"rpkm1":4.84,"rpkm2":0.058,"lev":-0.85,"medianCount1":556,"medianCount2":5,"maxCooksP":0.705,"ID":"100503674","chr":"chr18","str":"-","start":72498491,"end":72503672,"lfc.1":0,"p.1":"1","lowExpressed.1":true,"rpkm1.1":0.199,"rpkm2.1":0,"lev.1":-5.44,"medianCount1.1":31.5,"medianCount2.1":0,"maxCooksP.1":"NA"},"Reg_bBJtKw_275":{"symbol":"Gm19832","desc":"predicted gene, 19832","type":"miscRNA","lfc":-4.36,"p":5.87e-10,"lowExpressed":false,"rpkm1":2.55,"rpkm2":0.0391,"lev":-1.74,"medianCount1":148,"medianCount2":2,"maxCooksP":0.797,"ID":"100503687","chr":"chr9","str":"-","start":28209912,"end":28482798,"lfc.1":-6.02,"p.1":"1.53061174628746e-20","lowExpressed.1":false,"rpkm1.1":9.72,"rpkm2.1":0.142,"lev.1":0.0819,"medianCount1.1":629,"medianCount2.1":4,"maxCooksP.1":"NA"},"Reg_bBJtKw_276":{"symbol":"Gm19835","desc":"predicted gene, 19835","type":"miscRNA","lfc":-7.68,"p":1.7e-05,"lowExpressed":false,"rpkm1":0.519,"rpkm2":0,"lev":-4.48,"medianCount1":18,"medianCount2":0,"maxCooksP":0.871,"ID":"100503690","chr":"chr11","str":"-","start":53295913,"end":53300877,"lfc.1":0.967,"p.1":"0.595659258129284","lowExpressed.1":false,"rpkm1.1":0.187,"rpkm2.1":0.403,"lev.1":-3.45,"medianCount1.1":8,"medianCount2.1":7,"maxCooksP.1":"NA"},"Reg_bBJtKw_277":{"symbol":"Gm19841","desc":"predicted gene, 19841","type":"miscRNA","lfc":6.87,"p":3.57e-12,"lowExpressed":false,"rpkm1":0,"rpkm2":3.98,"lev":-2.06,"medianCount1":0,"medianCount2":68,"maxCooksP":0.298,"ID":"100503699","chr":"chr5","str":"+","start":36039829,"end":36050949,"lfc.1":9.85,"p.1":"4.46642033434451e-41","lowExpressed.1":false,"rpkm1.1":0.0912,"rpkm2.1":102,"lev.1":1.52,"medianCount1.1":2,"medianCount2.1":1030,"maxCooksP.1":"NA"},"Reg_bBJtKw_278":{"symbol":"","desc":"","type":"protein_coding","lfc":-5.12,"p":5.52e-18,"lowExpressed":false,"rpkm1":0.623,"rpkm2":0,"lev":-3.7,"medianCount1":51,"medianCount2":0,"maxCooksP":0.855,"ID":"100503702","chr":"chr9","str":"-","start":28998511,"end":29002700,"lfc.1":0,"p.1":"1","lowExpressed.1":true,"rpkm1.1":0.0657,"rpkm2.1":0,"lev.1":-6.73,"medianCount1.1":8.5,"medianCount2.1":0,"maxCooksP.1":"NA"},"Reg_bBJtKw_279":{"symbol":"Gm19845","desc":"predicted gene, 19845","type":"unknown","lfc":-6.12,"p":3.31e-19,"lowExpressed":false,"rpkm1":1.28,"rpkm2":0,"lev":-3.16,"medianCount1":79,"medianCount2":0,"maxCooksP":0.733,"ID":"100503703","chr":"chr14","str":"+","start":117334106,"end":117336835,"lfc.1":1.59,"p.1":"0.322080637701351","lowExpressed.1":false,"rpkm1.1":0.0889,"rpkm2.1":0.304,"lev.1":-3.57,"medianCount1.1":7.5,"medianCount2.1":11,"maxCooksP.1":"NA"},"Reg_bBJtKw_280":{"symbol":"Gm5741","desc":"predicted gene 5741","type":"protein_coding","lfc":-1.09,"p":0.261,"lowExpressed":false,"rpkm1":1.35,"rpkm2":0.226,"lev":-1.75,"medianCount1":10,"medianCount2":1,"maxCooksP":0.73,"ID":"100503710","chr":"chr8","str":"-","start":87591467,"end":87591881,"lfc.1":-5.81,"p.1":"0.00416712975499622","lowExpressed.1":false,"rpkm1.1":3.47,"rpkm2.1":0,"lev.1":-3.2,"medianCount1.1":34.5,"medianCount2.1":0,"maxCooksP.1":"NA"},"Reg_bBJtKw_281":{"symbol":"Gm19854","desc":"predicted gene, 19854","type":"unknown","lfc":-8.75,"p":2.09e-07,"lowExpressed":false,"rpkm1":1.03,"rpkm2":0,"lev":-4,"medianCount1":43,"medianCount2":0,"maxCooksP":0.871,"ID":"100503716","chr":"chr2","str":"+","start":140724124,"end":140725815,"lfc.1":0,"p.1":"1","lowExpressed.1":true,"rpkm1.1":0.0765,"rpkm2.1":0,"lev.1":-6.68,"medianCount1.1":4,"medianCount2.1":0,"maxCooksP.1":"NA"},"Reg_bBJtKw_282":{"symbol":"Gm19863","desc":"predicted gene, 19863","type":"unknown","lfc":-8.35,"p":3.79e-20,"lowExpressed":false,"rpkm1":2.62,"rpkm2":0,"lev":-2.87,"medianCount1":131,"medianCount2":0,"maxCooksP":0.696,"ID":"100503734","chr":"chr1","str":"-","start":37751292,"end":37753509,"lfc.1":0,"p.1":"1","lowExpressed.1":true,"rpkm1.1":0.00784,"rpkm2.1":0,"lev.1":-7.5,"medianCount1.1":0.5,"medianCount2.1":0,"maxCooksP.1":"NA"},"Reg_bBJtKw_283":{"symbol":"Gm19877","desc":"predicted gene, 19877","type":"miscRNA","lfc":-6.93,"p":7.8e-09,"lowExpressed":false,"rpkm1":0.52,"rpkm2":0,"lev":-4.17,"medianCount1":28,"medianCount2":0,"maxCooksP":0.766,"ID":"100503760","chr":"chr1","str":"-","start":38941599,"end":38946978,"lfc.1":0,"p.1":"1","lowExpressed.1":true,"rpkm1.1":0.159,"rpkm2.1":0.111,"lev.1":-3.23,"medianCount1.1":11.5,"medianCount2.1":4,"maxCooksP.1":"NA"},"Reg_bBJtKw_284":{"symbol":"","desc":"","type":"protein_coding","lfc":-7.24,"p":7.5e-05,"lowExpressed":false,"rpkm1":0.222,"rpkm2":0,"lev":-5.11,"medianCount1":12,"medianCount2":0,"maxCooksP":0.871,"ID":"100503761","chr":"chr18","str":"+","start":74868086,"end":74870505,"lfc.1":0,"p.1":"1","lowExpressed.1":true,"rpkm1.1":0.00669,"rpkm2.1":0,"lev.1":-7.56,"medianCount1.1":0.5,"medianCount2.1":0,"maxCooksP.1":"NA"},"Reg_bBJtKw_285":{"symbol":"","desc":"","type":"protein_coding","lfc":-4.82,"p":4.04e-16,"lowExpressed":false,"rpkm1":0.542,"rpkm2":0.0161,"lev":-3.32,"medianCount1":54,"medianCount2":2,"maxCooksP":0.844,"ID":"100503762","chr":"chr4","str":"-","start":22409242,"end":22413630,"lfc.1":-5.45,"p.1":"1.1428461423559e-25","lowExpressed.1":false,"rpkm1.1":6.76,"rpkm2.1":0.143,"lev.1":-0.05,"medianCount1.1":889,"medianCount2.1":9,"maxCooksP.1":"NA"},"Reg_bBJtKw_286":{"symbol":"Gm17473","desc":"predicted gene, 17473","type":"miscRNA","lfc":0,"p":1,"lowExpressed":true,"rpkm1":0.06,"rpkm2":0,"lev":-5.88,"medianCount1":4,"medianCount2":0,"maxCooksP":0.837,"ID":"100503767","chr":"chr15","str":"+","start":42507789,"end":42536162,"lfc.1":-8.45,"p.1":"7.60088677542426e-07","lowExpressed.1":false,"rpkm1.1":3.76,"rpkm2.1":0,"lev.1":-3.11,"medianCount1.1":245,"medianCount2.1":0,"maxCooksP.1":"NA"},"Reg_bBJtKw_287":{"symbol":"Gm19887","desc":"predicted gene, 19887","type":"miscRNA","lfc":-6.23,"p":5.72e-07,"lowExpressed":false,"rpkm1":0.664,"rpkm2":0,"lev":-4.01,"medianCount1":20,"medianCount2":0,"maxCooksP":0.722,"ID":"100503774","chr":"chr11","str":"-","start":23760146,"end":23761645,"lfc.1":-2.11,"p.1":"0.193881421172579","lowExpressed.1":false,"rpkm1.1":0.542,"rpkm2.1":0.0979,"lev.1":-3.08,"medianCount1.1":21,"medianCount2.1":2,"maxCooksP.1":"NA"},"Reg_bBJtKw_288":{"symbol":"","desc":"","type":"miscRNA","lfc":6.22,"p":2.15e-06,"lowExpressed":false,"rpkm1":0,"rpkm2":1.69,"lev":-3.51,"medianCount1":0,"medianCount2":15,"maxCooksP":0.328,"ID":"100503778","chr":"chr18","str":"+","start":46732160,"end":46734173,"lfc.1":8.75,"p.1":"2.31150452438428e-07","lowExpressed.1":false,"rpkm1.1":0,"rpkm2.1":7,"lev.1":-2.6,"medianCount1.1":0,"medianCount2.1":69.5,"maxCooksP.1":"NA"},"Reg_bBJtKw_289":{"symbol":"Gm10419","desc":"predicted gene 10419","type":"miscRNA","lfc":-6.09,"p":1.13e-31,"lowExpressed":false,"rpkm1":8.18,"rpkm2":0.0925,"lev":-0.687,"medianCount1":749,"medianCount2":10,"maxCooksP":0.854,"ID":"100503802","chr":"chr5","str":"+","start":108796767,"end":108807258,"lfc.1":-2.35,"p.1":"2.53013253830224e-07","lowExpressed.1":false,"rpkm1.1":3.94,"rpkm2.1":0.751,"lev.1":0.778,"medianCount1.1":450,"medianCount2.1":40,"maxCooksP.1":"NA"},"Reg_bBJtKw_290":{"symbol":"","desc":"","type":"protein_coding","lfc":-6.88,"p":1.47e-42,"lowExpressed":false,"rpkm1":3.19,"rpkm2":0,"lev":-2.43,"medianCount1":259,"medianCount2":0,"maxCooksP":0.921,"ID":"100503813","chr":"chr11","str":"+","start":24065314,"end":24068436,"lfc.1":-8.19,"p.1":"2.57257840743322e-27","lowExpressed.1":false,"rpkm1.1":16.3,"rpkm2.1":0.0491,"lev.1":-0.315,"medianCount1.1":1530,"medianCount2.1":2,"maxCooksP.1":"NA"},"Reg_bBJtKw_291":{"symbol":"Gm19916","desc":"predicted gene, 19916","type":"protein_coding","lfc":0,"p":1,"lowExpressed":true,"rpkm1":0,"rpkm2":0,"lev":-8,"medianCount1":0,"medianCount2":0,"maxCooksP":"NA","ID":"100503834","chr":"chr10","str":"+","start":60245826,"end":60294329,"lfc.1":-4.65,"p.1":"1.22282506564926e-13","lowExpressed.1":false,"rpkm1.1":16.9,"rpkm2.1":0.633,"lev.1":1.68,"medianCount1.1":354,"medianCount2.1":6,"maxCooksP.1":"NA"},"Reg_bBJtKw_292":{"symbol":"Gm19923","desc":"predicted gene, 19923","type":"miscRNA","lfc":7.29,"p":1.54e-14,"lowExpressed":false,"rpkm1":0,"rpkm2":7.44,"lev":-1.98,"medianCount1":0,"medianCount2":66,"maxCooksP":0.762,"ID":"100503845","chr":"chr6","str":"+","start":116404185,"end":116411184,"lfc.1":9.79,"p.1":"1.01476145995586e-09","lowExpressed.1":false,"rpkm1.1":0,"rpkm2.1":24.3,"lev.1":-1.71,"medianCount1.1":0,"medianCount2.1":148,"maxCooksP.1":"NA"},"Reg_bBJtKw_293":{"symbol":"1110015O18Rik","desc":"RIKEN cDNA 1110015O18 gene","type":"miscRNA","lfc":0,"p":1,"lowExpressed":true,"rpkm1":0,"rpkm2":0,"lev":-6.97,"medianCount1":0,"medianCount2":0,"maxCooksP":0.398,"ID":"100503859","chr":"chr3","str":"+","start":4798708,"end":4814911,"lfc.1":-6.88,"p.1":"0.000237305694863414","lowExpressed.1":false,"rpkm1.1":1.5,"rpkm2.1":0,"lev.1":-3.72,"medianCount1.1":73.5,"medianCount2.1":0,"maxCooksP.1":"NA"},"Reg_bBJtKw_294":{"symbol":"Gm19932","desc":"cytochrome c-like","type":"pseudo","lfc":-4.39,"p":1.5e-09,"lowExpressed":false,"rpkm1":18.8,"rpkm2":0.399,"lev":0.969,"medianCount1":452,"medianCount2":18,"maxCooksP":0.874,"ID":"100503862","chr":"chr5","str":"+","start":49815080,"end":49816070,"lfc.1":0,"p.1":"1","lowExpressed.1":true,"rpkm1.1":0.787,"rpkm2.1":0.065,"lev.1":-3.41,"medianCount1.1":24,"medianCount2.1":1,"maxCooksP.1":"NA"},"Reg_bBJtKw_295":{"symbol":"Gm13845","desc":"predicted gene 13845","type":"miscRNA","lfc":-4.9,"p":4.81e-21,"lowExpressed":false,"rpkm1":1.25,"rpkm2":0.0286,"lev":-2.55,"medianCount1":60,"medianCount2":1,"maxCooksP":0.924,"ID":"100503869","chr":"chr6","str":"-","start":31316885,"end":31348773,"lfc.1":-1.36,"p.1":"0.081888304460932","lowExpressed.1":false,"rpkm1.1":1.1,"rpkm2.1":0.412,"lev.1":-0.592,"medianCount1.1":84.5,"medianCount2.1":14.5,"maxCooksP.1":"NA"},"Reg_bBJtKw_296":{"symbol":"Gm19938","desc":"predicted gene, 19938","type":"miscRNA","lfc":-6.76,"p":5.58e-108,"lowExpressed":false,"rpkm1":13.3,"rpkm2":0.106,"lev":0.188,"medianCount1":963,"medianCount2":8,"maxCooksP":0.969,"ID":"100503874","chr":"chr1","str":"-","start":3637390,"end":3648985,"lfc.1":-0.527,"p.1":"0.623090672293928","lowExpressed.1":false,"rpkm1.1":0.415,"rpkm2.1":0.28,"lev.1":-1.65,"medianCount1.1":41,"medianCount2.1":12.5,"maxCooksP.1":"NA"},"Reg_bBJtKw_297":{"symbol":"Gm19939","desc":"predicted gene, 19939","type":"unknown","lfc":-7.55,"p":1.47e-24,"lowExpressed":false,"rpkm1":2.13,"rpkm2":0,"lev":-2.81,"medianCount1":132,"medianCount2":0,"maxCooksP":0.696,"ID":"100503876","chr":"chr18","str":"+","start":51290157,"end":51292991,"lfc.1":0,"p.1":"1","lowExpressed.1":true,"rpkm1.1":0.0171,"rpkm2.1":0.037,"lev.1":-5.62,"medianCount1.1":1.5,"medianCount2.1":1.5,"maxCooksP.1":"NA"},"Reg_bBJtKw_298":{"symbol":"Gm19941","desc":"predicted gene, 19941","type":"miscRNA","lfc":10.1,"p":1.56e-99,"lowExpressed":false,"rpkm1":0.0897,"rpkm2":95.4,"lev":1.46,"medianCount1":2,"medianCount2":2980,"maxCooksP":0.974,"ID":"100503883","chr":"chr5","str":"+","start":114269266,"end":114280498,"lfc.1":13.3,"p.1":"2.16953051806445e-193","lowExpressed.1":false,"rpkm1.1":0.443,"rpkm2.1":4950,"lev.1":5.5,"medianCount1.1":14.5,"medianCount2.1":73900,"maxCooksP.1":"NA"},"Reg_bBJtKw_299":{"symbol":"LOC100503889","desc":"uncharacterized LOC100503889","type":"miscRNA","lfc":7.44,"p":4.22e-05,"lowExpressed":false,"rpkm1":0,"rpkm2":0.796,"lev":-4.13,"medianCount1":0,"medianCount2":16,"maxCooksP":0.782,"ID":"100503889","chr":"chr1","str":"-","start":87506139,"end":87507449,"lfc.1":7.2,"p.1":"2.0159121599833e-08","lowExpressed.1":false,"rpkm1.1":0.0204,"rpkm2.1":4.85,"lev.1":-2.02,"medianCount1.1":0.5,"medianCount2.1":58.5,"maxCooksP.1":"NA"},"Reg_bBJtKw_300":{"symbol":"","desc":"","type":"protein_coding","lfc":-7.02,"p":3.88e-09,"lowExpressed":false,"rpkm1":0.91,"rpkm2":0,"lev":-3.68,"medianCount1":32,"medianCount2":0,"maxCooksP":0.772,"ID":"100503894","chr":"chr1","str":"+","start":43514118,"end":43519067,"lfc.1":-5.06,"p.1":"0.018140260280555","lowExpressed.1":false,"rpkm1.1":0.467,"rpkm2.1":0,"lev.1":-4.59,"medianCount1.1":20,"medianCount2.1":0,"maxCooksP.1":"NA"},"Reg_bBJtKw_301":{"symbol":"Gm19955","desc":"predicted gene, 19955","type":"unknown","lfc":5.93,"p":1.25e-11,"lowExpressed":false,"rpkm1":0,"rpkm2":0.826,"lev":-3.6,"medianCount1":0,"medianCount2":25,"maxCooksP":0.856,"ID":"100503907","chr":"chr16","str":"-","start":10975302,"end":10977485,"lfc.1":5.54,"p.1":"8.91759935310515e-14","lowExpressed.1":false,"rpkm1.1":0.0752,"rpkm2.1":3.87,"lev.1":-1.07,"medianCount1.1":5,"medianCount2.1":122,"maxCooksP.1":"NA"},"Reg_bBJtKw_302":{"symbol":"Gm10345","desc":"predicted gene 10345","type":"protein_coding","lfc":6.67,"p":1.35e-33,"lowExpressed":false,"rpkm1":0.034,"rpkm2":5.99,"lev":-1.05,"medianCount1":1,"medianCount2":160,"maxCooksP":0.87,"ID":"100503915","chr":"chr15","str":"+","start":76124717,"end":76127331,"lfc.1":3.67,"p.1":"4.33712979862344e-13","lowExpressed.1":false,"rpkm1.1":0.717,"rpkm2.1":9.25,"lev.1":1.31,"medianCount1.1":42,"medianCount2.1":247,"maxCooksP.1":"NA"},"Reg_bBJtKw_303":{"symbol":"Gm19963","desc":"UPF0124 protein C13orf31 homolog","type":"pseudo","lfc":4.71,"p":0.000235,"lowExpressed":false,"rpkm1":0,"rpkm2":0.15,"lev":-4.54,"medianCount1":0,"medianCount2":10,"maxCooksP":0.0882,"ID":"100503918","chr":"chr7","str":"-","start":126886333,"end":126910552,"lfc.1":0,"p.1":"1","lowExpressed.1":true,"rpkm1.1":0.00983,"rpkm2.1":0,"lev.1":-7.42,"medianCount1.1":0.5,"medianCount2.1":0,"maxCooksP.1":"NA"},"Reg_bBJtKw_304":{"symbol":"Gm19973","desc":"predicted gene, 19973","type":"miscRNA","lfc":7.32,"p":1.05e-133,"lowExpressed":false,"rpkm1":0.099,"rpkm2":15.4,"lev":0.211,"medianCount1":8,"medianCount2":1190,"maxCooksP":0.97,"ID":"100503932","chr":"chr15","str":"-","start":103304883,"end":103309497,"lfc.1":10.7,"p.1":"2.41211231040469e-77","lowExpressed.1":false,"rpkm1.1":0.0406,"rpkm2.1":72.4,"lev.1":0.748,"medianCount1.1":4,"medianCount2.1":3360,"maxCooksP.1":"NA"},"Reg_bBJtKw_305":{"symbol":"","desc":"","type":"miscRNA","lfc":0,"p":1,"lowExpressed":true,"rpkm1":0.112,"rpkm2":0,"lev":-5.91,"medianCount1":3,"medianCount2":0,"maxCooksP":0.414,"ID":"100503953","chr":"chr11","str":"+","start":72079923,"end":72082077,"lfc.1":-5.92,"p.1":"0.00309557832470068","lowExpressed.1":false,"rpkm1.1":0.673,"rpkm2.1":0,"lev.1":-4.29,"medianCount1.1":36,"medianCount2.1":0,"maxCooksP.1":"NA"},"Reg_bBJtKw_306":{"symbol":"Gm16701","desc":"predicted gene, 16701","type":"miscRNA","lfc":-4.47,"p":2.71e-11,"lowExpressed":false,"rpkm1":1.34,"rpkm2":0,"lev":-2.99,"medianCount1":33,"medianCount2":0,"maxCooksP":0.806,"ID":"100503962","chr":"chr1","str":"-","start":168904154,"end":168932047,"lfc.1":-3.89,"p.1":"0.000100931892533862","lowExpressed.1":false,"rpkm1.1":2.87,"rpkm2.1":0.17,"lev.1":-0.595,"medianCount1.1":94.5,"medianCount2.1":2.5,"maxCooksP.1":"NA"},"Reg_bBJtKw_307":{"symbol":"D230004N17Rik","desc":"RIKEN cDNA D230004N17 gene","type":"miscRNA","lfc":-6.96,"p":9.41e-74,"lowExpressed":false,"rpkm1":9.37,"rpkm2":0.107,"lev":-0.725,"medianCount1":647,"medianCount2":4,"maxCooksP":0.943,"ID":"100504017","chr":"chr9","str":"+","start":41283020,"end":41423268,"lfc.1":-2.41,"p.1":"0.00118502450319335","lowExpressed.1":false,"rpkm1.1":1.29,"rpkm2.1":0.229,"lev.1":-0.884,"medianCount1.1":116,"medianCount2.1":9.5,"maxCooksP.1":"NA"},"Reg_bBJtKw_308":{"symbol":"Gm20024","desc":"predicted gene, 20024","type":"miscRNA","lfc":7.91,"p":1.3e-16,"lowExpressed":false,"rpkm1":0,"rpkm2":11.1,"lev":-1.61,"medianCount1":0,"medianCount2":82,"maxCooksP":0.753,"ID":"100504034","chr":"chr15","str":"-","start":78156482,"end":78166888,"lfc.1":9.84,"p.1":"7.32847746327551e-10","lowExpressed.1":false,"rpkm1.1":0,"rpkm2.1":27.5,"lev.1":-1.61,"medianCount1.1":0,"medianCount2.1":156,"maxCooksP.1":"NA"},"Reg_bBJtKw_309":{"symbol":"Gm20027","desc":"predicted gene, 20027","type":"miscRNA","lfc":-4.46,"p":2.53e-10,"lowExpressed":false,"rpkm1":2.87,"rpkm2":0.0307,"lev":-1.68,"medianCount1":72,"medianCount2":3,"maxCooksP":0.769,"ID":"100504038","chr":"chr11","str":"+","start":35522215,"end":35525532,"lfc.1":-1.02,"p.1":"0.402176917656797","lowExpressed.1":false,"rpkm1.1":0.854,"rpkm2.1":0.394,"lev.1":-0.899,"medianCount1.1":31,"medianCount2.1":7,"maxCooksP.1":"NA"},"Reg_bBJtKw_310":{"symbol":"8030451A03Rik","desc":"RIKEN cDNA 8030451A03 gene","type":"unknown","lfc":0,"p":1,"lowExpressed":true,"rpkm1":0,"rpkm2":0,"lev":-7.68,"medianCount1":0,"medianCount2":0,"maxCooksP":0.72,"ID":"100504061","chr":"chr4","str":"+","start":63640888,"end":63810958,"lfc.1":-5.81,"p.1":"2.17363828509554e-07","lowExpressed.1":false,"rpkm1.1":1.71,"rpkm2.1":0.0248,"lev.1":-2.77,"medianCount1.1":164,"medianCount2.1":1,"maxCooksP.1":"NA"},"Reg_bBJtKw_311":{"symbol":"","desc":"","type":"protein_coding","lfc":-8.18,"p":9.73e-13,"lowExpressed":false,"rpkm1":2.24,"rpkm2":0,"lev":-3.13,"medianCount1":78,"medianCount2":0,"maxCooksP":0.76,"ID":"100504100","chr":"chr10","str":"+","start":94203933,"end":94205436,"lfc.1":-4.73,"p.1":"0.00195847489394735","lowExpressed.1":false,"rpkm1.1":0.998,"rpkm2.1":0.0214,"lev.1":-3.15,"medianCount1.1":45,"medianCount2.1":0.5,"maxCooksP.1":"NA"},"Reg_bBJtKw_312":{"symbol":"Gm20063","desc":"predicted gene, 20063","type":"miscRNA","lfc":-9.06,"p":5.03e-08,"lowExpressed":false,"rpkm1":1.94,"rpkm2":0,"lev":-3.51,"medianCount1":53,"medianCount2":0,"maxCooksP":0.86,"ID":"100504101","chr":"chr12","str":"-","start":62600631,"end":62622807,"lfc.1":-5.02,"p.1":"0.0195186394934006","lowExpressed.1":false,"rpkm1.1":0.584,"rpkm2.1":0,"lev.1":-4.44,"medianCount1.1":19.5,"medianCount2.1":0,"maxCooksP.1":"NA"},"Reg_bBJtKw_313":{"symbol":"Gm20064","desc":"predicted gene, 20064","type":"unknown","lfc":-7.71,"p":7.87e-22,"lowExpressed":false,"rpkm1":3.14,"rpkm2":0,"lev":-2.39,"medianCount1":108,"medianCount2":0,"maxCooksP":0.748,"ID":"100504102","chr":"chr13","str":"-","start":95988148,"end":95989645,"lfc.1":0,"p.1":"1","lowExpressed.1":true,"rpkm1.1":0.0648,"rpkm2.1":0,"lev.1":-6.74,"medianCount1.1":3,"medianCount2.1":0,"maxCooksP.1":"NA"},"Reg_bBJtKw_314":{"symbol":"Gm6537","desc":"predicted gene 6537","type":"protein_coding","lfc":0,"p":1,"lowExpressed":true,"rpkm1":0.064,"rpkm2":0.0953,"lev":-3.56,"medianCount1":1,"medianCount2":5,"maxCooksP":0.427,"ID":"100504112","chr":"chr7","str":"+","start":29541193,"end":29543984,"lfc.1":4.5,"p.1":"8.04682559101539e-15","lowExpressed.1":false,"rpkm1.1":0.643,"rpkm2.1":15.1,"lev.1":1.51,"medianCount1.1":20.5,"medianCount2.1":228,"maxCooksP.1":"NA"},"Reg_bBJtKw_315":{"symbol":"","desc":"","type":"miscRNA","lfc":3.07,"p":2.02e-14,"lowExpressed":false,"rpkm1":0.655,"rpkm2":6.22,"lev":1.11,"medianCount1":16,"medianCount2":127,"maxCooksP":0.928,"ID":"100504128","chr":"chr5","str":"+","start":125867745,"end":125870123,"lfc.1":4.4,"p.1":"9.32860466778583e-25","lowExpressed.1":false,"rpkm1.1":122,"rpkm2.1":2600,"lev.1":9.05,"medianCount1.1":3390,"medianCount2.1":34800,"maxCooksP.1":"NA"},"Reg_bBJtKw_316":{"symbol":"","desc":"","type":"protein_coding","lfc":-10.1,"p":1.48e-10,"lowExpressed":false,"rpkm1":2.3,"rpkm2":0,"lev":-3.39,"medianCount1":119,"medianCount2":0,"maxCooksP":0.86,"ID":"100504132","chr":"chr8","str":"-","start":9321523,"end":9323711,"lfc.1":0,"p.1":"1","lowExpressed.1":true,"rpkm1.1":0.483,"rpkm2.1":0,"lev.1":-4.96,"medianCount1.1":32.5,"medianCount2.1":0,"maxCooksP.1":"NA"},"Reg_bBJtKw_317":{"symbol":"Gm20081","desc":"predicted gene, 20081","type":"miscRNA","lfc":-5.14,"p":4.62e-16,"lowExpressed":false,"rpkm1":6.05,"rpkm2":0.12,"lev":-0.813,"medianCount1":192,"medianCount2":4,"maxCooksP":0.912,"ID":"100504135","chr":"chr14","str":"+","start":64441267,"end":64474443,"lfc.1":-5.43,"p.1":"5.28812860143531e-11","lowExpressed.1":false,"rpkm1.1":6.32,"rpkm2.1":0.126,"lev.1":-0.194,"medianCount1.1":262,"medianCount2.1":2.5,"maxCooksP.1":"NA"},"Reg_bBJtKw_318":{"symbol":"Gm20100","desc":"predicted gene, 20100","type":"unknown","lfc":0,"p":1,"lowExpressed":true,"rpkm1":0,"rpkm2":0.158,"lev":-5.87,"medianCount1":0,"medianCount2":9,"maxCooksP":0.536,"ID":"100504175","chr":"chr8","str":"-","start":11457471,"end":11459742,"lfc.1":7.86,"p.1":"1.07154707137407e-05","lowExpressed.1":false,"rpkm1.1":0,"rpkm2.1":1.12,"lev.1":-3.92,"medianCount1.1":0,"medianCount2.1":36,"maxCooksP.1":"NA"},"Reg_bBJtKw_319":{"symbol":"Gm16576","desc":"predicted gene 16576","type":"miscRNA","lfc":4.93,"p":2.39e-29,"lowExpressed":false,"rpkm1":0.0373,"rpkm2":1.42,"lev":-2.14,"medianCount1":4,"medianCount2":217,"maxCooksP":0.974,"ID":"100504191","chr":"chr15","str":"+","start":79573128,"end":79587824,"lfc.1":2.06,"p.1":"0.00164734734835694","lowExpressed.1":false,"rpkm1.1":0.227,"rpkm2.1":0.959,"lev.1":-1.15,"medianCount1.1":37,"medianCount2.1":72.5,"maxCooksP.1":"NA"},"Reg_bBJtKw_320":{"symbol":"","desc":"","type":"protein_coding","lfc":0,"p":1,"lowExpressed":true,"rpkm1":0.0279,"rpkm2":0,"lev":-6.69,"medianCount1":1,"medianCount2":0,"maxCooksP":0.293,"ID":"100504205","chr":"chr17","str":"-","start":53092474,"end":53121600,"lfc.1":-4.35,"p.1":"0.00561393114903168","lowExpressed.1":false,"rpkm1.1":0.505,"rpkm2.1":0.0167,"lev.1":-3.72,"medianCount1.1":36.5,"medianCount2.1":0.5,"maxCooksP.1":"NA"},"Reg_bBJtKw_321":{"symbol":"Gm20114","desc":"predicted gene, 20114","type":"miscRNA","lfc":-4.95,"p":7.51e-102,"lowExpressed":false,"rpkm1":8.13,"rpkm2":0.245,"lev":0.534,"medianCount1":774,"medianCount2":18,"maxCooksP":0.983,"ID":"100504211","chr":"chr10","str":"+","start":13686767,"end":13727802,"lfc.1":-0.000429,"p.1":"0.999706987807839","lowExpressed.1":false,"rpkm1.1":0.167,"rpkm2.1":0.164,"lev.1":-2.82,"medianCount1.1":20,"medianCount2.1":9,"maxCooksP.1":"NA"},"Reg_bBJtKw_322":{"symbol":"Gm20115","desc":"predicted gene, 20115","type":"unknown","lfc":-7.14,"p":2.8e-09,"lowExpressed":false,"rpkm1":1.2,"rpkm2":0,"lev":-3.54,"medianCount1":33,"medianCount2":0,"maxCooksP":0.765,"ID":"100504215","chr":"chr7","str":"-","start":81681540,"end":81682674,"lfc.1":0,"p.1":"1","lowExpressed.1":true,"rpkm1.1":0.057,"rpkm2.1":0,"lev.1":-6.78,"medianCount1.1":2,"medianCount2.1":0,"maxCooksP.1":"NA"},"Reg_bBJtKw_323":{"symbol":"","desc":"","type":"miscRNA","lfc":-6.35,"p":4.55e-15,"lowExpressed":false,"rpkm1":2.43,"rpkm2":0,"lev":-2.55,"medianCount1":103,"medianCount2":0,"maxCooksP":0.611,"ID":"100504217","chr":"chr10","str":"+","start":101144121,"end":101475856,"lfc.1":-6.59,"p.1":"0.000555446824333923","lowExpressed.1":false,"rpkm1.1":0.987,"rpkm2.1":0,"lev.1":-4.01,"medianCount1.1":58.5,"medianCount2.1":0,"maxCooksP.1":"NA"},"Reg_bBJtKw_324":{"symbol":"Gm20117","desc":"predicted gene, 20117","type":"miscRNA","lfc":5.93,"p":2.62e-21,"lowExpressed":false,"rpkm1":0.102,"rpkm2":5.15,"lev":-0.452,"medianCount1":2,"medianCount2":90,"maxCooksP":0.873,"ID":"100504219","chr":"chr15","str":"+","start":79741604,"end":79746338,"lfc.1":1.57,"p.1":"0.0413340776423072","lowExpressed.1":false,"rpkm1.1":1.35,"rpkm2.1":4.03,"lev.1":1.11,"medianCount1.1":38.5,"medianCount2.1":57,"maxCooksP.1":"NA"},"Reg_bBJtKw_325":{"symbol":"Gm9828","desc":"predicted gene 9828","type":"miscRNA","lfc":-4.79,"p":7.71e-12,"lowExpressed":false,"rpkm1":0.83,"rpkm2":0,"lev":-3.44,"medianCount1":30,"medianCount2":0,"maxCooksP":0.846,"ID":"100504225","chr":"chr13","str":"+","start":99087024,"end":99094370,"lfc.1":-3.62,"p.1":"0.00231418735738003","lowExpressed.1":false,"rpkm1.1":1.31,"rpkm2.1":0.0836,"lev.1":-2.45,"medianCount1.1":60.5,"medianCount2.1":2,"maxCooksP.1":"NA"},"Reg_bBJtKw_326":{"symbol":"AU020206","desc":"expressed sequence AU020206","type":"unknown","lfc":8.2,"p":2.55e-34,"lowExpressed":false,"rpkm1":0,"rpkm2":11.8,"lev":-1.41,"medianCount1":0,"medianCount2":384,"maxCooksP":0.597,"ID":"100504230","chr":"chr7","str":"-","start":82913925,"end":82926985,"lfc.1":3.26,"p.1":"5.19327224254844e-10","lowExpressed.1":false,"rpkm1.1":1.1,"rpkm2.1":10.7,"lev.1":1.72,"medianCount1.1":45,"medianCount2.1":213,"maxCooksP.1":"NA"},"Reg_bBJtKw_327":{"symbol":"","desc":"","type":"protein_coding","lfc":0,"p":1,"lowExpressed":true,"rpkm1":0.0311,"rpkm2":0,"lev":-6.04,"medianCount1":1,"medianCount2":0,"maxCooksP":0.598,"ID":"100504256","chr":"chr4","str":"-","start":34898398,"end":34899725,"lfc.1":-6.18,"p.1":"0.0016969496370886","lowExpressed.1":false,"rpkm1.1":1.1,"rpkm2.1":0,"lev.1":-3.96,"medianCount1.1":44,"medianCount2.1":0,"maxCooksP.1":"NA"},"Reg_bBJtKw_328":{"symbol":"A730020E08Rik","desc":"RIKEN cDNA A730020E08 gene","type":"miscRNA","lfc":-6.77,"p":1.36e-07,"lowExpressed":false,"rpkm1":0.289,"rpkm2":0,"lev":-4.92,"medianCount1":21,"medianCount2":0,"maxCooksP":0.938,"ID":"100504262","chr":"chr6","str":"-","start":61123975,"end":61130804,"lfc.1":-5.95,"p.1":"4.74170931995469e-08","lowExpressed.1":false,"rpkm1.1":1.65,"rpkm2.1":0.0184,"lev.1":-2.84,"medianCount1.1":171,"medianCount2.1":1,"maxCooksP.1":"NA"},"Reg_bBJtKw_329":{"symbol":"Gm16197","desc":"predicted gene 16197","type":"miscRNA","lfc":7.25,"p":6.01e-32,"lowExpressed":false,"rpkm1":0.0212,"rpkm2":2.97,"lev":-2.23,"medianCount1":2,"medianCount2":276,"maxCooksP":0.97,"ID":"100504267","chr":"chr17","str":"-","start":29194419,"end":29216071,"lfc.1":4.94,"p.1":"1.10494892182559e-12","lowExpressed.1":false,"rpkm1.1":0.0709,"rpkm2.1":2.29,"lev.1":-1.38,"medianCount1.1":6.5,"medianCount2.1":100,"maxCooksP.1":"NA"},"Reg_bBJtKw_330":{"symbol":"Gm20149","desc":"predicted gene, 20149","type":"protein_coding","lfc":-6.12,"p":5.64e-23,"lowExpressed":false,"rpkm1":2.36,"rpkm2":0.00741,"lev":-2.53,"medianCount1":89,"medianCount2":1,"maxCooksP":0.825,"ID":"100504283","chr":"chr10","str":"-","start":20754110,"end":20768705,"lfc.1":-3.07,"p.1":"0.0612250099726536","lowExpressed.1":false,"rpkm1.1":0.476,"rpkm2.1":0.0387,"lev.1":-3.52,"medianCount1.1":24,"medianCount2.1":1,"maxCooksP.1":"NA"},"Reg_bBJtKw_331":{"symbol":"","desc":"","type":"miscRNA","lfc":-1.53,"p":4.89e-08,"lowExpressed":false,"rpkm1":7.08,"rpkm2":2.16,"lev":2.08,"medianCount1":600,"medianCount2":168,"maxCooksP":0.921,"ID":"100504294","chr":"chr4","str":"+","start":83108997,"end":83113124,"lfc.1":-5.93,"p.1":"3.45463231076936e-43","lowExpressed.1":false,"rpkm1.1":33.9,"rpkm2.1":0.518,"lev.1":1.99,"medianCount1.1":3320,"medianCount2.1":25,"maxCooksP.1":"NA"},"Reg_bBJtKw_332":{"symbol":"Gm20155","desc":"predicted gene, 20155","type":"miscRNA","lfc":0,"p":1,"lowExpressed":true,"rpkm1":0.487,"rpkm2":0,"lev":-3.86,"medianCount1":6,"medianCount2":0,"maxCooksP":0.916,"ID":"100504295","chr":"chr1","str":"-","start":94728278,"end":94750069,"lfc.1":-6.1,"p.1":"5.96080881802525e-31","lowExpressed.1":false,"rpkm1.1":90.4,"rpkm2.1":1.27,"lev.1":3.24,"medianCount1.1":1480,"medianCount2.1":9,"maxCooksP.1":"NA"},"Reg_bBJtKw_333":{"symbol":"Gm20157","desc":"predicted gene, 20157","type":"unknown","lfc":-6.22,"p":1.59e-16,"lowExpressed":false,"rpkm1":1.09,"rpkm2":0.00457,"lev":-3.34,"medianCount1":71,"medianCount2":1,"maxCooksP":0.792,"ID":"100504297","chr":"chr11","str":"-","start":35743601,"end":35746300,"lfc.1":0,"p.1":"1","lowExpressed.1":true,"rpkm1.1":0.0373,"rpkm2.1":0,"lev.1":-6.37,"medianCount1.1":3,"medianCount2.1":0,"maxCooksP.1":"NA"},"Reg_bBJtKw_334":{"symbol":"Gm20158","desc":"predicted gene, 20158","type":"miscRNA","lfc":-4.35,"p":4.32e-08,"lowExpressed":false,"rpkm1":1.89,"rpkm2":0.0492,"lev":-2.27,"medianCount1":329,"medianCount2":5,"maxCooksP":0.696,"ID":"100504298","chr":"chr6","str":"+","start":63489110,"end":63504551,"lfc.1":-1,"p.1":"0.403753396703543","lowExpressed.1":false,"rpkm1.1":0.189,"rpkm2.1":0.0898,"lev.1":-3.24,"medianCount1.1":41.5,"medianCount2.1":8.5,"maxCooksP.1":"NA"},"Reg_bBJtKw_335":{"symbol":"Gm20161","desc":"predicted gene, 20161","type":"miscRNA","lfc":-7.89,"p":7.96e-06,"lowExpressed":false,"rpkm1":0.38,"rpkm2":0,"lev":-4.77,"medianCount1":16,"medianCount2":0,"maxCooksP":0.858,"ID":"100504304","chr":"chr17","str":"-","start":29789176,"end":29795258,"lfc.1":0,"p.1":"1","lowExpressed.1":true,"rpkm1.1":0.0663,"rpkm2.1":0,"lev.1":-6.1,"medianCount1.1":5,"medianCount2.1":0,"maxCooksP.1":"NA"},"Reg_bBJtKw_336":{"symbol":"Gm20172","desc":"predicted gene, 20172","type":"protein_coding","lfc":-4.92,"p":4.87e-15,"lowExpressed":false,"rpkm1":3.73,"rpkm2":0.143,"lev":-1.15,"medianCount1":141,"medianCount2":3,"maxCooksP":0.876,"ID":"100504323","chr":"chr1","str":"-","start":25333249,"end":25334799,"lfc.1":0.92,"p.1":"0.549302994455086","lowExpressed.1":false,"rpkm1.1":0.172,"rpkm2.1":0.343,"lev.1":-2.17,"medianCount1.1":8,"medianCount2.1":7,"maxCooksP.1":"NA"},"Reg_bBJtKw_337":{"symbol":"Gm16712","desc":"predicted gene, 16712","type":"miscRNA","lfc":0,"p":1,"lowExpressed":true,"rpkm1":0.103,"rpkm2":0.358,"lev":-2.43,"medianCount1":5,"medianCount2":7,"maxCooksP":0.148,"ID":"100504333","chr":"chr17","str":"-","start":56094194,"end":56098804,"lfc.1":4.9,"p.1":"5.2668213476409e-38","lowExpressed.1":false,"rpkm1.1":0.965,"rpkm2.1":28.9,"lev.1":2.38,"medianCount1.1":56,"medianCount2.1":784,"maxCooksP.1":"NA"},"Reg_bBJtKw_338":{"symbol":"Gm17456","desc":"predicted gene, 17456","type":"miscRNA","lfc":-3.35,"p":9.26e-08,"lowExpressed":false,"rpkm1":2.81,"rpkm2":0.197,"lev":-0.551,"medianCount1":224,"medianCount2":10,"maxCooksP":0.836,"ID":"100504345","chr":"chr6","str":"+","start":126668702,"end":126691622,"lfc.1":-5.46,"p.1":"3.21921986273808e-23","lowExpressed.1":false,"rpkm1.1":8.34,"rpkm2.1":0.172,"lev.1":0.167,"medianCount1.1":846,"medianCount2.1":8.5,"maxCooksP.1":"NA"},"Reg_bBJtKw_339":{"symbol":"","desc":"","type":"protein_coding","lfc":-3.29,"p":1.3e-07,"lowExpressed":false,"rpkm1":1.74,"rpkm2":0.192,"lev":-1.32,"medianCount1":211,"medianCount2":13,"maxCooksP":0.905,"ID":"100504348","chr":"chr1","str":"-","start":54529849,"end":54534867,"lfc.1":-5.96,"p.1":"6.8528836459283e-36","lowExpressed.1":false,"rpkm1.1":9.4,"rpkm2.1":0.14,"lev.1":0.182,"medianCount1.1":1400,"medianCount2.1":10,"maxCooksP.1":"NA"},"Reg_bBJtKw_340":{"symbol":"Gm14169","desc":"predicted gene 14169","type":"miscRNA","lfc":-5.9,"p":4.48e-13,"lowExpressed":false,"rpkm1":0.733,"rpkm2":0,"lev":-3.8,"medianCount1":43,"medianCount2":0,"maxCooksP":0.653,"ID":"100504350","chr":"chr2","str":"-","start":156434934,"end":156439158,"lfc.1":-2,"p.1":"0.149737453441344","lowExpressed.1":false,"rpkm1.1":0.326,"rpkm2.1":0.0702,"lev.1":-2.73,"medianCount1.1":24.5,"medianCount2.1":2.5,"maxCooksP.1":"NA"},"Reg_bBJtKw_341":{"symbol":"","desc":"","type":"miscRNA","lfc":5.53,"p":1.7e-37,"lowExpressed":false,"rpkm1":0.141,"rpkm2":4.97,"lev":-0.226,"medianCount1":6,"medianCount2":280,"maxCooksP":0.9,"ID":"100504365","chr":"chr7","str":"-","start":87208939,"end":87219933,"lfc.1":3.19,"p.1":"0.0317445298024831","lowExpressed.1":false,"rpkm1.1":0.0339,"rpkm2.1":0.399,"lev.1":-3.65,"medianCount1.1":2.5,"medianCount2.1":13,"maxCooksP.1":"NA"},"Reg_bBJtKw_342":{"symbol":"","desc":"","type":"protein_coding","lfc":-7.45,"p":3.82e-05,"lowExpressed":false,"rpkm1":1.04,"rpkm2":0,"lev":-4.03,"medianCount1":16,"medianCount2":0,"maxCooksP":0.87,"ID":"100504370","chr":"chr10","str":"-","start":114238782,"end":114254258,"lfc.1":-4.67,"p.1":"0.00236594558170559","lowExpressed.1":false,"rpkm1.1":2.32,"rpkm2.1":0.052,"lev.1":-2.21,"medianCount1.1":43,"medianCount2.1":0.5,"maxCooksP.1":"NA"},"Reg_bBJtKw_343":{"symbol":"","desc":"","type":"miscRNA","lfc":-8.06,"p":4.04e-06,"lowExpressed":false,"rpkm1":2.04,"rpkm2":0,"lev":-3.56,"medianCount1":25,"medianCount2":0,"maxCooksP":0.873,"ID":"100504393","chr":"chr15","str":"+","start":39491036,"end":39503851,"lfc.1":-5.29,"p.1":"0.0120742269016966","lowExpressed.1":false,"rpkm1.1":1.48,"rpkm2.1":0,"lev.1":-3.83,"medianCount1.1":24,"medianCount2.1":0,"maxCooksP.1":"NA"},"Reg_bBJtKw_344":{"symbol":"Gm20205","desc":"predicted gene, 20205","type":"miscRNA","lfc":1.52,"p":6.05e-05,"lowExpressed":false,"rpkm1":2.04,"rpkm2":6.96,"lev":1.87,"medianCount1":15,"medianCount2":61,"maxCooksP":0.935,"ID":"100504397","chr":"chr9","str":"-","start":59387477,"end":59401993,"lfc.1":6.36,"p.1":"7.58447102675301e-79","lowExpressed.1":false,"rpkm1.1":14,"rpkm2.1":1160,"lev.1":6.98,"medianCount1.1":152,"medianCount2.1":5750,"maxCooksP.1":"NA"},"Reg_bBJtKw_345":{"symbol":"Gm20208","desc":"predicted gene, 20208","type":"miscRNA","lfc":-5.8,"p":1.58e-19,"lowExpressed":false,"rpkm1":3.16,"rpkm2":0.0548,"lev":-1.62,"medianCount1":97,"medianCount2":2,"maxCooksP":0.844,"ID":"100504402","chr":"chr12","str":"-","start":30211824,"end":30220321,"lfc.1":-7.95,"p.1":"5.55360424818077e-06","lowExpressed.1":false,"rpkm1.1":4.3,"rpkm2.1":0,"lev.1":-2.96,"medianCount1.1":164,"medianCount2.1":0,"maxCooksP.1":"NA"},"Reg_bBJtKw_346":{"symbol":"H2-Ea-ps","desc":"histocompatibility 2, class II antigen E alpha, pseudogene","type":"protein_coding","lfc":0,"p":1,"lowExpressed":true,"rpkm1":0,"rpkm2":0,"lev":-8,"medianCount1":0,"medianCount2":0,"maxCooksP":"NA","ID":"100504404","chr":"chr17","str":"-","start":34478902,"end":34484492,"lfc.1":9.98,"p.1":"9.02073216765819e-19","lowExpressed.1":false,"rpkm1.1":0.0137,"rpkm2.1":25.5,"lev.1":-0.989,"medianCount1.1":0.5,"medianCount2.1":433,"maxCooksP.1":"NA"},"Reg_bBJtKw_347":{"symbol":"4933400F03Rik","desc":"RIKEN cDNA 4933400F03 gene","type":"miscRNA","lfc":0,"p":1,"lowExpressed":true,"rpkm1":0.395,"rpkm2":0,"lev":-4.98,"medianCount1":3,"medianCount2":0,"maxCooksP":0.368,"ID":"100504412","chr":"chr10","str":"+","start":115911401,"end":115912043,"lfc.1":-5.64,"p.1":"0.0059247758142181","lowExpressed.1":false,"rpkm1.1":1.93,"rpkm2.1":0,"lev.1":-3.53,"medianCount1.1":29.5,"medianCount2.1":0,"maxCooksP.1":"NA"},"Reg_bBJtKw_348":{"symbol":"","desc":"","type":"protein_coding","lfc":-7.12,"p":0.000117,"lowExpressed":false,"rpkm1":0.182,"rpkm2":0,"lev":-5.35,"medianCount1":10,"medianCount2":0,"maxCooksP":0.856,"ID":"100504416","chr":"chr4","str":"+","start":86576595,"end":86580726,"lfc.1":0,"p.1":"1","lowExpressed.1":true,"rpkm1.1":0.162,"rpkm2.1":0.0219,"lev.1":-4.58,"medianCount1.1":14.5,"medianCount2.1":1,"maxCooksP.1":"NA"},"Reg_bBJtKw_349":{"symbol":"","desc":"","type":"miscRNA","lfc":0,"p":1,"lowExpressed":true,"rpkm1":0,"rpkm2":0,"lev":-6.98,"medianCount1":0,"medianCount2":0,"maxCooksP":0.5,"ID":"100504426","chr":"chr17","str":"+","start":22153753,"end":22154901,"lfc.1":-5.67,"p.1":"0.0055091649677487","lowExpressed.1":false,"rpkm1.1":0.911,"rpkm2.1":0,"lev.1":-4.09,"medianCount1.1":30,"medianCount2.1":0,"maxCooksP.1":"NA"},"Reg_bBJtKw_350":{"symbol":"Gm20231","desc":"predicted gene, 20231","type":"protein_coding","lfc":-9.39,"p":9.65e-09,"lowExpressed":false,"rpkm1":3.02,"rpkm2":0,"lev":-3.13,"medianCount1":74,"medianCount2":0,"maxCooksP":0.87,"ID":"100504442","chr":"chr7","str":"-","start":67004339,"end":67016681,"lfc.1":-7.11,"p.1":"0.000126966083684386","lowExpressed.1":false,"rpkm1.1":3.59,"rpkm2.1":0,"lev.1":-3.23,"medianCount1.1":92.5,"medianCount2.1":0,"maxCooksP.1":"NA"},"Reg_bBJtKw_351":{"symbol":"Gm20234","desc":"predicted gene, 20234","type":"miscRNA","lfc":5.66,"p":2.07e-05,"lowExpressed":false,"rpkm1":0,"rpkm2":0.56,"lev":-3.98,"medianCount1":0,"medianCount2":11,"maxCooksP":0.857,"ID":"100504448","chr":"chr11","str":"-","start":82879244,"end":82890688,"lfc.1":0,"p.1":"1","lowExpressed.1":true,"rpkm1.1":0,"rpkm2.1":0.469,"lev.1":-4.57,"medianCount1.1":0,"medianCount2.1":6,"maxCooksP.1":"NA"},"Reg_bBJtKw_352":{"symbol":"","desc":"","type":"protein_coding","lfc":-4.43,"p":1.54e-06,"lowExpressed":false,"rpkm1":1.23,"rpkm2":0,"lev":-2.75,"medianCount1":39,"medianCount2":0,"maxCooksP":0.679,"ID":"100504449","chr":"chr4","str":"+","start":124590241,"end":124594695,"lfc.1":-1.5,"p.1":"0.0321437292964339","lowExpressed.1":false,"rpkm1.1":4.51,"rpkm2.1":1.54,"lev.1":1.28,"medianCount1.1":174,"medianCount2.1":26,"maxCooksP.1":"NA"},"Reg_bBJtKw_353":{"symbol":"4921513H07Rik","desc":"RIKEN cDNA 4921513H07 gene","type":"unknown","lfc":-7.91,"p":7.11e-06,"lowExpressed":false,"rpkm1":1.11,"rpkm2":0,"lev":-3.87,"medianCount1":19,"medianCount2":0,"maxCooksP":0.876,"ID":"100504457","chr":"chr6","str":"-","start":127726101,"end":127728683,"lfc.1":0,"p.1":"1","lowExpressed.1":true,"rpkm1.1":0.0478,"rpkm2.1":0.0555,"lev.1":-5.64,"medianCount1.1":1,"medianCount2.1":0.5,"maxCooksP.1":"NA"},"Reg_bBJtKw_354":{"symbol":"Gm20242","desc":"predicted gene, 20242","type":"unknown","lfc":-8.04,"p":4.68e-17,"lowExpressed":false,"rpkm1":2.16,"rpkm2":0,"lev":-3.23,"medianCount1":94,"medianCount2":0,"maxCooksP":0.905,"ID":"100504469","chr":"chr14","str":"+","start":29229183,"end":29231037,"lfc.1":0,"p.1":"1","lowExpressed.1":true,"rpkm1.1":0.351,"rpkm2.1":0,"lev.1":-5.2,"medianCount1.1":20,"medianCount2.1":0,"maxCooksP.1":"NA"},"Reg_bBJtKw_355":{"symbol":"Gm20244","desc":"predicted gene, 20244","type":"miscRNA","lfc":-6.62,"p":5.58e-31,"lowExpressed":false,"rpkm1":3.9,"rpkm2":0,"lev":-2.24,"medianCount1":222,"medianCount2":0,"maxCooksP":0.748,"ID":"100504471","chr":"chr6","str":"-","start":127722391,"end":127744833,"lfc.1":-2.39,"p.1":"0.00144224621420256","lowExpressed.1":false,"rpkm1.1":1.87,"rpkm2.1":0.34,"lev.1":-0.404,"medianCount1.1":130,"medianCount2.1":10.5,"maxCooksP.1":"NA"},"Reg_bBJtKw_356":{"symbol":"Gm20246","desc":"predicted gene, 20246","type":"miscRNA","lfc":-7.23,"p":2.92e-18,"lowExpressed":false,"rpkm1":2.68,"rpkm2":0,"lev":-2.58,"medianCount1":77,"medianCount2":0,"maxCooksP":0.962,"ID":"100504476","chr":"chr12","str":"-","start":75136331,"end":75137797,"lfc.1":0,"p.1":"1","lowExpressed.1":true,"rpkm1.1":0.0418,"rpkm2.1":0,"lev.1":-6.89,"medianCount1.1":1.5,"medianCount2.1":0,"maxCooksP.1":"NA"},"Reg_bBJtKw_357":{"symbol":"Gm20251","desc":"predicted gene, 20251","type":"miscRNA","lfc":-6.42,"p":3.55e-07,"lowExpressed":false,"rpkm1":0.757,"rpkm2":0,"lev":-3.99,"medianCount1":21,"medianCount2":0,"maxCooksP":0.671,"ID":"100504487","chr":"chr13","str":"-","start":3355288,"end":3356630,"lfc.1":0,"p.1":"1","lowExpressed.1":true,"rpkm1.1":0,"rpkm2.1":0,"lev.1":-8,"medianCount1.1":0,"medianCount2.1":0,"maxCooksP.1":"NA"},"Reg_bBJtKw_358":{"symbol":"Gm20255","desc":"predicted gene, 20255","type":"unknown","lfc":-1.27,"p":0.0381,"lowExpressed":false,"rpkm1":0.696,"rpkm2":0.168,"lev":-1.46,"medianCount1":56,"medianCount2":12,"maxCooksP":0.825,"ID":"100504496","chr":"chr11","str":"+","start":83811333,"end":83814424,"lfc.1":-5.7,"p.1":"0.00510466493636134","lowExpressed.1":false,"rpkm1.1":0.335,"rpkm2.1":0,"lev.1":-4.8,"medianCount1.1":31,"medianCount2.1":0,"maxCooksP.1":"NA"},"Reg_bBJtKw_359":{"symbol":"Gm20260","desc":"predicted gene, 20260","type":"miscRNA","lfc":-6.6,"p":5.22e-08,"lowExpressed":false,"rpkm1":1.75,"rpkm2":0,"lev":-3.01,"medianCount1":22,"medianCount2":0,"maxCooksP":0.812,"ID":"100504507","chr":"chr6","str":"+","start":52852716,"end":52854605,"lfc.1":0,"p.1":"1","lowExpressed.1":true,"rpkm1.1":0.0935,"rpkm2.1":0,"lev.1":-6.6,"medianCount1.1":1.5,"medianCount2.1":0,"maxCooksP.1":"NA"},"Reg_bBJtKw_360":{"symbol":"Gm20264","desc":"predicted gene, 20264","type":"miscRNA","lfc":0,"p":1,"lowExpressed":true,"rpkm1":0,"rpkm2":0,"lev":-8,"medianCount1":0,"medianCount2":0,"maxCooksP":"NA","ID":"100504521","chr":"chrX","str":"-","start":149354405,"end":149355603,"lfc.1":7.04,"p.1":"0.000195960682611014","lowExpressed.1":false,"rpkm1.1":0,"rpkm2.1":1.63,"lev.1":-3.67,"medianCount1.1":0,"medianCount2.1":19.5,"maxCooksP.1":"NA"},"Reg_bBJtKw_361":{"symbol":"Gm20265","desc":"predicted gene, 20265","type":"miscRNA","lfc":-5.11,"p":1.19e-25,"lowExpressed":false,"rpkm1":4.02,"rpkm2":0.121,"lev":-1.24,"medianCount1":106,"medianCount2":4,"maxCooksP":0.938,"ID":"100504522","chr":"chr9","str":"-","start":59752155,"end":59759185,"lfc.1":-5.64,"p.1":"0.00597402450020693","lowExpressed.1":false,"rpkm1.1":0.886,"rpkm2.1":0,"lev.1":-4.13,"medianCount1.1":30,"medianCount2.1":0,"maxCooksP.1":"NA"},"Reg_bBJtKw_362":{"symbol":"","desc":"","type":"miscRNA","lfc":-5.84,"p":8.35e-19,"lowExpressed":false,"rpkm1":1.16,"rpkm2":0.0296,"lev":-2.92,"medianCount1":72,"medianCount2":1,"maxCooksP":0.776,"ID":"100504550","chr":"chr1","str":"+","start":189433050,"end":189619425,"lfc.1":0,"p.1":"1","lowExpressed.1":true,"rpkm1.1":0.107,"rpkm2.1":0.161,"lev.1":-2.94,"medianCount1.1":8,"medianCount2.1":5.5,"maxCooksP.1":"NA"},"Reg_bBJtKw_363":{"symbol":"9230112J17Rik","desc":"RIKEN cDNA 9230112J17 gene","type":"miscRNA","lfc":-8.63,"p":4.23e-07,"lowExpressed":false,"rpkm1":0.524,"rpkm2":0,"lev":-4.44,"medianCount1":34,"medianCount2":0,"maxCooksP":0.856,"ID":"100504561","chr":"chr9","str":"-","start":60371464,"end":60393689,"lfc.1":0,"p.1":"1","lowExpressed.1":true,"rpkm1.1":0.018,"rpkm2.1":0,"lev.1":-6.93,"medianCount1.1":1.5,"medianCount2.1":0,"maxCooksP.1":"NA"},"Reg_bBJtKw_364":{"symbol":"Gm17634","desc":"predicted gene, 17634","type":"unknown","lfc":0,"p":1,"lowExpressed":true,"rpkm1":0,"rpkm2":0,"lev":-7.02,"medianCount1":0,"medianCount2":0,"maxCooksP":0.332,"ID":"100504568","chr":"chr1","str":"+","start":107252584,"end":107258314,"lfc.1":-5.07,"p.1":"0.000613333577134829","lowExpressed.1":false,"rpkm1.1":1.38,"rpkm2.1":0.0231,"lev.1":-2.93,"medianCount1.1":58,"medianCount2.1":0.5,"maxCooksP.1":"NA"},"Reg_bBJtKw_365":{"symbol":"","desc":"","type":"protein_coding","lfc":-5.32,"p":6.39e-14,"lowExpressed":false,"rpkm1":1.18,"rpkm2":0.0177,"lev":-2.93,"medianCount1":70,"medianCount2":1,"maxCooksP":0.758,"ID":"100504580","chr":"chr13","str":"+","start":109906430,"end":110125257,"lfc.1":-3.87,"p.1":"0.0239377507012308","lowExpressed.1":false,"rpkm1.1":0.352,"rpkm2.1":0.0134,"lev.1":-4.1,"medianCount1.1":25.5,"medianCount2.1":0.5,"maxCooksP.1":"NA"},"Reg_bBJtKw_366":{"symbol":"Gm13431","desc":"predicted gene 13431","type":"unknown","lfc":6.92,"p":0.000336,"lowExpressed":false,"rpkm1":0,"rpkm2":0.957,"lev":-4.67,"medianCount1":0,"medianCount2":18,"maxCooksP":0.0518,"ID":"100504593","chr":"chr2","str":"+","start":36075937,"end":36078385,"lfc.1":0,"p.1":"1","lowExpressed.1":true,"rpkm1.1":0.195,"rpkm2.1":1.01,"lev.1":-1.38,"medianCount1.1":2.5,"medianCount2.1":6,"maxCooksP.1":"NA"},"Reg_bBJtKw_367":{"symbol":"","desc":"","type":"miscRNA","lfc":-2.82,"p":6.61e-17,"lowExpressed":false,"rpkm1":1.03,"rpkm2":0.142,"lev":-1.57,"medianCount1":86,"medianCount2":9,"maxCooksP":0.979,"ID":"100504607","chr":"chr10","str":"-","start":33708597,"end":33714861,"lfc.1":-8.42,"p.1":"7.8423452812613e-07","lowExpressed.1":false,"rpkm1.1":2.53,"rpkm2.1":0,"lev.1":-3.33,"medianCount1.1":236,"medianCount2.1":0,"maxCooksP.1":"NA"},"Reg_bBJtKw_368":{"symbol":"Gm20312","desc":"predicted gene, 20312","type":"miscRNA","lfc":4.4,"p":4.63e-29,"lowExpressed":false,"rpkm1":0.333,"rpkm2":6.78,"lev":0.568,"medianCount1":5,"medianCount2":117,"maxCooksP":0.987,"ID":"100504610","chr":"chr16","str":"+","start":25997289,"end":26105899,"lfc.1":6.49,"p.1":"3.82934807702176e-18","lowExpressed.1":false,"rpkm1.1":0.145,"rpkm2.1":14.5,"lev.1":0.536,"medianCount1.1":3,"medianCount2.1":140,"maxCooksP.1":"NA"},"Reg_bBJtKw_369":{"symbol":"","desc":"","type":"protein_coding","lfc":-6.56,"p":3.28e-13,"lowExpressed":false,"rpkm1":1.44,"rpkm2":0,"lev":-3.47,"medianCount1":44,"medianCount2":0,"maxCooksP":0.824,"ID":"100504614","chr":"chr8","str":"-","start":111772618,"end":111774004,"lfc.1":-4.14,"p.1":"4.88384360448671e-06","lowExpressed.1":false,"rpkm1.1":3.18,"rpkm2.1":0.163,"lev.1":-0.586,"medianCount1.1":133,"medianCount2.1":3,"maxCooksP.1":"NA"},"Reg_bBJtKw_370":{"symbol":"Gm15910","desc":"predicted gene 15910","type":"miscRNA","lfc":-6.55,"p":9.74e-15,"lowExpressed":false,"rpkm1":0.756,"rpkm2":0.00415,"lev":-3.79,"medianCount1":43,"medianCount2":1,"maxCooksP":0.928,"ID":"100504616","chr":"chr10","str":"+","start":120294685,"end":120300384,"lfc.1":0,"p.1":"1","lowExpressed.1":true,"rpkm1.1":0.11,"rpkm2.1":0.195,"lev.1":-3.13,"medianCount1.1":10,"medianCount2.1":8,"maxCooksP.1":"NA"},"Reg_bBJtKw_371":{"symbol":"Strm","desc":"striamin","type":"unknown","lfc":-8.48,"p":6.85e-07,"lowExpressed":false,"rpkm1":3.09,"rpkm2":0,"lev":-3.19,"medianCount1":32,"medianCount2":0,"maxCooksP":0.88,"ID":"100504617","chr":"chr12","str":"+","start":81291858,"end":81292307,"lfc.1":-4.61,"p.1":"0.0378876637955494","lowExpressed.1":false,"rpkm1.1":1.07,"rpkm2.1":0,"lev.1":-3.97,"medianCount1.1":14.5,"medianCount2.1":0,"maxCooksP.1":"NA"},"Reg_bBJtKw_372":{"symbol":"Gm20317","desc":"predicted gene, 20317","type":"miscRNA","lfc":0,"p":1,"lowExpressed":true,"rpkm1":0,"rpkm2":0.163,"lev":-5.03,"medianCount1":0,"medianCount2":2,"maxCooksP":0.0865,"ID":"100504625","chr":"chr9","str":"-","start":110938248,"end":110943000,"lfc.1":9.29,"p.1":"1.51957452990877e-08","lowExpressed.1":false,"rpkm1.1":0,"rpkm2.1":17,"lev.1":-1.96,"medianCount1.1":0,"medianCount2.1":102,"maxCooksP.1":"NA"},"Reg_bBJtKw_373":{"symbol":"Gm16364","desc":"predicted gene 16364","type":"unknown","lfc":-4.77,"p":1.4e-10,"lowExpressed":false,"rpkm1":1.08,"rpkm2":0,"lev":-3.15,"medianCount1":27,"medianCount2":0,"maxCooksP":0.767,"ID":"100504626","chr":"chr10","str":"-","start":39275877,"end":39277868,"lfc.1":-4.05,"p.1":"0.00327640761872399","lowExpressed.1":false,"rpkm1.1":1.18,"rpkm2.1":0.0491,"lev.1":-2.73,"medianCount1.1":46,"medianCount2.1":1,"maxCooksP.1":"NA"},"Reg_bBJtKw_374":{"symbol":"","desc":"","type":"miscRNA","lfc":-5.46,"p":0.000329,"lowExpressed":false,"rpkm1":11.1,"rpkm2":0,"lev":-1.45,"medianCount1":297,"medianCount2":0,"maxCooksP":0.665,"ID":"100504633","chr":"chr4","str":"+","start":124576646,"end":124589568,"lfc.1":-2.94,"p.1":"0.00583977872103306","lowExpressed.1":false,"rpkm1.1":2.24,"rpkm2.1":0.266,"lev.1":-0.706,"medianCount1.1":69.5,"medianCount2.1":3.5,"maxCooksP.1":"NA"},"Reg_bBJtKw_375":{"symbol":"LOC100504642","desc":"X-linked lymphocyte-regulated protein PM1-like","type":"protein_coding","lfc":5.91,"p":6.94e-06,"lowExpressed":false,"rpkm1":0,"rpkm2":0.951,"lev":-3.62,"medianCount1":0,"medianCount2":15,"maxCooksP":0.854,"ID":"100504642","chr":"chrX","str":"-","start":51087180,"end":51130424,"lfc.1":5.24,"p.1":"2.00929876390466e-20","lowExpressed.1":false,"rpkm1.1":0.456,"rpkm2.1":17.8,"lev.1":1.51,"medianCount1.1":9.5,"medianCount2.1":176,"maxCooksP.1":"NA"},"Reg_bBJtKw_376":{"symbol":"Gm20326","desc":"predicted gene, 20326","type":"unknown","lfc":-7.11,"p":1.87e-84,"lowExpressed":false,"rpkm1":12.7,"rpkm2":0.101,"lev":-0.0659,"medianCount1":841,"medianCount2":4,"maxCooksP":0.942,"ID":"100504643","chr":"chr9","str":"-","start":112041082,"end":112044004,"lfc.1":0.368,"p.1":"0.806857300467066","lowExpressed.1":false,"rpkm1.1":0.196,"rpkm2.1":0.257,"lev.1":-2.76,"medianCount1.1":17.5,"medianCount2.1":9.5,"maxCooksP.1":"NA"},"Reg_bBJtKw_377":{"symbol":"Gm20328","desc":"predicted gene, 20328","type":"unknown","lfc":-10.6,"p":1.01e-11,"lowExpressed":false,"rpkm1":4.02,"rpkm2":0,"lev":-3,"medianCount1":156,"medianCount2":0,"maxCooksP":0.867,"ID":"100504645","chr":"chr16","str":"-","start":28551121,"end":28552896,"lfc.1":0,"p.1":"1","lowExpressed.1":true,"rpkm1.1":0.182,"rpkm2.1":0,"lev.1":-6.36,"medianCount1.1":10,"medianCount2.1":0,"maxCooksP.1":"NA"},"Reg_bBJtKw_378":{"symbol":"Gm20339","desc":"predicted gene, 20339","type":"miscRNA","lfc":9.68,"p":2.56e-09,"lowExpressed":false,"rpkm1":0,"rpkm2":10.9,"lev":-2.44,"medianCount1":0,"medianCount2":87,"maxCooksP":0.929,"ID":"100504664","chr":"chr15","str":"+","start":82846844,"end":82863797,"lfc.1":10.1,"p.1":"1.10426773910173e-41","lowExpressed.1":false,"rpkm1.1":0.131,"rpkm2.1":171,"lev.1":2.23,"medianCount1.1":2,"medianCount2.1":1190,"maxCooksP.1":"NA"},"Reg_bBJtKw_379":{"symbol":"","desc":"","type":"miscRNA","lfc":1.78,"p":1.39e-05,"lowExpressed":false,"rpkm1":10.3,"rpkm2":32,"lev":3.9,"medianCount1":115,"medianCount2":271,"maxCooksP":0.914,"ID":"100504670","chr":"chr19","str":"-","start":10057192,"end":10058828,"lfc.1":4.36,"p.1":"3.46462608764427e-49","lowExpressed.1":false,"rpkm1.1":402,"rpkm2.1":8220,"lev.1":10.8,"medianCount1.1":5280,"medianCount2.1":51200,"maxCooksP.1":"NA"},"Reg_bBJtKw_380":{"symbol":"Gm20349","desc":"predicted gene, 20349","type":"miscRNA","lfc":1.54,"p":0.0711,"lowExpressed":false,"rpkm1":0.603,"rpkm2":0.443,"lev":-0.543,"medianCount1":5,"medianCount2":6,"maxCooksP":0.0896,"ID":"100504681","chr":"chr14","str":"+","start":9133567,"end":9142293,"lfc.1":4.66,"p.1":"7.83653247008263e-10","lowExpressed.1":false,"rpkm1.1":0.387,"rpkm2.1":10.5,"lev.1":1,"medianCount1.1":5.5,"medianCount2.1":71,"maxCooksP.1":"NA"},"Reg_bBJtKw_381":{"symbol":"2810029C07Rik","desc":"RIKEN cDNA 2810029C07 gene","type":"miscRNA","lfc":-4.42,"p":3.92e-07,"lowExpressed":false,"rpkm1":1.31,"rpkm2":0,"lev":-2.68,"medianCount1":60,"medianCount2":0,"maxCooksP":0.804,"ID":"100504687","chr":"chr12","str":"-","start":112810528,"end":112812613,"lfc.1":-2.61,"p.1":"1.5934159700512e-05","lowExpressed.1":false,"rpkm1.1":3.56,"rpkm2.1":0.561,"lev.1":0.488,"medianCount1.1":208,"medianCount2.1":15,"maxCooksP.1":"NA"},"Reg_bBJtKw_382":{"symbol":"Gm20359","desc":"predicted gene, 20359","type":"miscRNA","lfc":5.4,"p":2.01e-06,"lowExpressed":false,"rpkm1":0,"rpkm2":0.36,"lev":-3.99,"medianCount1":0,"medianCount2":18,"maxCooksP":0.822,"ID":"100504696","chr":"chr8","str":"+","start":36439714,"end":36442585,"lfc.1":0,"p.1":"1","lowExpressed.1":true,"rpkm1.1":0,"rpkm2.1":0.406,"lev.1":-4.65,"medianCount1.1":0,"medianCount2.1":10,"maxCooksP.1":"NA"},"Reg_bBJtKw_383":{"symbol":"Gm20367","desc":"predicted gene, 20367","type":"miscRNA","lfc":3.57,"p":5.2e-05,"lowExpressed":false,"rpkm1":0.0591,"rpkm2":1.49,"lev":-2.12,"medianCount1":1,"medianCount2":14,"maxCooksP":0.343,"ID":"100504712","chr":"chr7","str":"+","start":133747528,"end":133778709,"lfc.1":4.88,"p.1":"7.37787351841902e-29","lowExpressed.1":false,"rpkm1.1":1.34,"rpkm2.1":40.1,"lev.1":2.86,"medianCount1.1":28,"medianCount2.1":398,"maxCooksP.1":"NA"},"Reg_bBJtKw_384":{"symbol":"Gm12709","desc":"predicted gene 12709","type":"miscRNA","lfc":-4.87,"p":1.24e-15,"lowExpressed":false,"rpkm1":2.34,"rpkm2":0.0387,"lev":-1.62,"medianCount1":101,"medianCount2":4,"maxCooksP":0.779,"ID":"100504717","chr":"chr4","str":"-","start":102639871,"end":102662360,"lfc.1":-6.07,"p.1":"5.91616257980006e-24","lowExpressed.1":false,"rpkm1.1":13.8,"rpkm2.1":0.19,"lev.1":0.681,"medianCount1.1":783,"medianCount2.1":5,"maxCooksP.1":"NA"},"Reg_bBJtKw_385":{"symbol":"Gm20371","desc":"predicted gene, 20371","type":"unknown","lfc":-7.91,"p":4.7e-38,"lowExpressed":false,"rpkm1":6.13,"rpkm2":0,"lev":-1.79,"medianCount1":244,"medianCount2":0,"maxCooksP":0.75,"ID":"100504719","chr":"chr6","str":"+","start":80252607,"end":80254362,"lfc.1":0,"p.1":"1","lowExpressed.1":true,"rpkm1.1":0.249,"rpkm2.1":0.046,"lev.1":-4.54,"medianCount1.1":13.5,"medianCount2.1":1,"maxCooksP.1":"NA"},"Reg_bBJtKw_386":{"symbol":"Gm20372","desc":"predicted gene, 20372","type":"miscRNA","lfc":-5.89,"p":1.54e-18,"lowExpressed":false,"rpkm1":3.01,"rpkm2":0.0474,"lev":-1.98,"medianCount1":59,"medianCount2":1,"maxCooksP":0.976,"ID":"100504721","chr":"chr10","str":"-","start":40606474,"end":40612469,"lfc.1":0,"p.1":"1","lowExpressed.1":true,"rpkm1.1":0.231,"rpkm2.1":0.289,"lev.1":-2.2,"medianCount1.1":5.5,"medianCount2.1":3,"maxCooksP.1":"NA"},"Reg_bBJtKw_387":{"symbol":"Gm20380","desc":"predicted gene, 20380","type":"miscRNA","lfc":-4.8,"p":2.46e-05,"lowExpressed":false,"rpkm1":0.847,"rpkm2":0,"lev":-3.38,"medianCount1":11,"medianCount2":0,"maxCooksP":0.901,"ID":"100504736","chr":"chr18","str":"+","start":10073944,"end":10075397,"lfc.1":-6.29,"p.1":"0.00125031165835249","lowExpressed.1":false,"rpkm1.1":2.95,"rpkm2.1":0,"lev.1":-3.22,"medianCount1.1":47,"medianCount2.1":0,"maxCooksP.1":"NA"},"Reg_bBJtKw_388":{"symbol":"","desc":"","type":"protein_coding","lfc":-4.39,"p":8.12e-17,"lowExpressed":false,"rpkm1":2.04,"rpkm2":0.0724,"lev":-1.29,"medianCount1":155,"medianCount2":5,"maxCooksP":0.873,"ID":"100504737","chr":"chr3","str":"+","start":106913880,"end":106916949,"lfc.1":-2.57,"p.1":"2.57959822859278e-06","lowExpressed.1":false,"rpkm1.1":3.01,"rpkm2.1":0.489,"lev.1":0.264,"medianCount1.1":275,"medianCount2.1":20.5,"maxCooksP.1":"NA"},"Reg_bBJtKw_389":{"symbol":"Gm20381","desc":"predicted gene, 20381","type":"miscRNA","lfc":0,"p":1,"lowExpressed":true,"rpkm1":0.281,"rpkm2":0,"lev":-4.43,"medianCount1":6,"medianCount2":0,"maxCooksP":0.588,"ID":"100504738","chr":"chr8","str":"-","start":116896505,"end":116920090,"lfc.1":-4.99,"p.1":"1.23933996307569e-19","lowExpressed.1":false,"rpkm1.1":26.1,"rpkm2.1":0.785,"lev.1":2.09,"medianCount1.1":750,"medianCount2.1":10,"maxCooksP.1":"NA"},"Reg_bBJtKw_390":{"symbol":"Gm20382","desc":"predicted gene, 20382","type":"unknown","lfc":-7.78,"p":1.17e-05,"lowExpressed":false,"rpkm1":0.354,"rpkm2":0,"lev":-4.77,"medianCount1":14,"medianCount2":0,"maxCooksP":0.872,"ID":"100504739","chr":"chr5","str":"-","start":131962074,"end":131964352,"lfc.1":0,"p.1":"1","lowExpressed.1":true,"rpkm1.1":0.163,"rpkm2.1":0,"lev.1":-6.4,"medianCount1.1":11.5,"medianCount2.1":0,"maxCooksP.1":"NA"},"Reg_bBJtKw_391":{"symbol":"LOC100504804","desc":"uncharacterized LOC100504804","type":"miscRNA","lfc":-5.88,"p":7.24e-26,"lowExpressed":false,"rpkm1":2.42,"rpkm2":0.0192,"lev":-2.46,"medianCount1":113,"medianCount2":1,"maxCooksP":0.929,"ID":"100504804","chr":"chr4","str":"+","start":102056757,"end":102058965,"lfc.1":0,"p.1":"1","lowExpressed.1":true,"rpkm1.1":0.125,"rpkm2.1":0,"lev.1":-6.5,"medianCount1.1":8.5,"medianCount2.1":0,"maxCooksP.1":"NA"},"Reg_bBJtKw_392":{"symbol":"LOC100504821","desc":"protein FAM55C-like","type":"protein_coding","lfc":0,"p":1,"lowExpressed":true,"rpkm1":0.0121,"rpkm2":0.0147,"lev":-6.08,"medianCount1":1,"medianCount2":2,"maxCooksP":0.109,"ID":"100504821","chr":"chr5","str":"+","start":138671050,"end":138694591,"lfc.1":8.14,"p.1":"3.41451033161946e-06","lowExpressed.1":false,"rpkm1.1":0,"rpkm2.1":0.935,"lev.1":-4.06,"medianCount1.1":0,"medianCount2.1":44.5,"maxCooksP.1":"NA"},"Reg_bBJtKw_393":{"symbol":"LOC100504839","desc":"zinc finger protein 300-like","type":"protein_coding","lfc":0,"p":1,"lowExpressed":true,"rpkm1":0,"rpkm2":0,"lev":-7.29,"medianCount1":0,"medianCount2":0,"maxCooksP":0.813,"ID":"100504839","chr":"chr19","str":"+","start":5000408,"end":5009838,"lfc.1":-5.04,"p.1":"0.0186677512564728","lowExpressed.1":false,"rpkm1.1":0.699,"rpkm2.1":0,"lev.1":-4.27,"medianCount1.1":19.5,"medianCount2.1":0,"maxCooksP.1":"NA"},"Reg_bBJtKw_394":{"symbol":"LOC100504934","desc":"extracellular peptidase inhibitor-like","type":"protein_coding","lfc":0,"p":1,"lowExpressed":true,"rpkm1":0,"rpkm2":0,"lev":-6.61,"medianCount1":0,"medianCount2":0,"maxCooksP":0.753,"ID":"100504934","chr":"chr11","str":"+","start":83517518,"end":83519771,"lfc.1":8.31,"p.1":"1.73761438188721e-06","lowExpressed.1":false,"rpkm1.1":0,"rpkm2.1":7.06,"lev.1":-2.63,"medianCount1.1":0,"medianCount2.1":52,"maxCooksP.1":"NA"},"Reg_bBJtKw_395":{"symbol":"LOC100504965","desc":"uncharacterized LOC100504965","type":"miscRNA","lfc":0,"p":1,"lowExpressed":true,"rpkm1":0.162,"rpkm2":0,"lev":-5.66,"medianCount1":2,"medianCount2":0,"maxCooksP":0.638,"ID":"100504965","chr":"chr7","str":"+","start":48153698,"end":48154610,"lfc.1":-5.58,"p.1":"1.94943799753858e-08","lowExpressed.1":false,"rpkm1.1":12.2,"rpkm2.1":0.19,"lev.1":-0.565,"medianCount1.1":187,"medianCount2.1":1.5,"maxCooksP.1":"NA"},"Reg_bBJtKw_396":{"symbol":"LOC100505034","desc":"uncharacterized LOC100505034","type":"miscRNA","lfc":-8.13,"p":5.86e-12,"lowExpressed":false,"rpkm1":0.453,"rpkm2":0,"lev":-4.48,"medianCount1":59,"medianCount2":0,"maxCooksP":0.978,"ID":"100505034","chr":"chr1","str":"+","start":134088034,"end":134106123,"lfc.1":-2.28,"p.1":"0.000105105161764279","lowExpressed.1":false,"rpkm1.1":1.36,"rpkm2.1":0.27,"lev.1":-0.738,"medianCount1.1":220,"medianCount2.1":20,"maxCooksP.1":"NA"},"Reg_bBJtKw_397":{"symbol":"LOC100505036","desc":"uncharacterized LOC100505036","type":"protein_coding","lfc":-7.66,"p":1.75e-05,"lowExpressed":false,"rpkm1":0.375,"rpkm2":0,"lev":-4.68,"medianCount1":21,"medianCount2":0,"maxCooksP":0.876,"ID":"100505036","chr":"chr2","str":"-","start":26101082,"end":26102934,"lfc.1":-5.67,"p.1":"0.00549324650850114","lowExpressed.1":false,"rpkm1.1":0.546,"rpkm2.1":0,"lev.1":-4.45,"medianCount1.1":30,"medianCount2.1":0,"maxCooksP.1":"NA"},"Reg_bBJtKw_398":{"symbol":"LOC100505038","desc":"NACHT, LRR and PYD domains-containing protein 1-like","type":"protein_coding","lfc":10.1,"p":7.45e-46,"lowExpressed":false,"rpkm1":0,"rpkm2":15.6,"lev":-1.52,"medianCount1":0,"medianCount2":803,"maxCooksP":0.812,"ID":"100505038","chr":"chr11","str":"-","start":70969517,"end":71041969,"lfc.1":8.37,"p.1":"1.91974544882421e-12","lowExpressed.1":false,"rpkm1.1":0.00601,"rpkm2.1":3.23,"lev.1":-2.75,"medianCount1.1":0.5,"medianCount2.1":130,"maxCooksP.1":"NA"},"Reg_bBJtKw_399":{"symbol":"LOC100505073","desc":"uncharacterized LOC100505073","type":"miscRNA","lfc":-7.33,"p":5.68e-05,"lowExpressed":false,"rpkm1":0.875,"rpkm2":0,"lev":-4.19,"medianCount1":15,"medianCount2":0,"maxCooksP":0.865,"ID":"100505073","chr":"chr18","str":"-","start":59334994,"end":59335701,"lfc.1":-4.11,"p.1":"0.000377500258225201","lowExpressed.1":false,"rpkm1.1":3.2,"rpkm2.1":0.148,"lev.1":-0.565,"medianCount1.1":68,"medianCount2.1":1.5,"maxCooksP.1":"NA"},"Reg_bBJtKw_400":{"symbol":"LOC100505091","desc":"uncharacterized LOC100505091","type":"unknown","lfc":-5.84,"p":3.7e-27,"lowExpressed":false,"rpkm1":1.37,"rpkm2":0.0262,"lev":-2.74,"medianCount1":102,"medianCount2":3,"maxCooksP":0.899,"ID":"100505091","chr":"chr17","str":"-","start":13877002,"end":13881054,"lfc.1":0,"p.1":"1","lowExpressed.1":true,"rpkm1.1":0.0697,"rpkm2.1":0,"lev.1":-5.95,"medianCount1.1":8.5,"medianCount2.1":0,"maxCooksP.1":"NA"},"Reg_bBJtKw_401":{"symbol":"LOC100505143","desc":"uncharacterized LOC100505143","type":"unknown","lfc":-0.536,"p":0.585,"lowExpressed":false,"rpkm1":0.273,"rpkm2":0.0801,"lev":-2.96,"medianCount1":14,"medianCount2":4,"maxCooksP":0.432,"ID":"100505143","chr":"chr4","str":"+","start":129531840,"end":129533954,"lfc.1":-4.65,"p.1":"0.0357348242558121","lowExpressed.1":false,"rpkm1.1":0.235,"rpkm2.1":0,"lev.1":-5.08,"medianCount1.1":15,"medianCount2.1":0,"maxCooksP.1":"NA"},"Reg_bBJtKw_402":{"symbol":"LOC100505146","desc":"uncharacterized LOC100505146","type":"protein_coding","lfc":-7.4,"p":4.32e-05,"lowExpressed":false,"rpkm1":1.62,"rpkm2":0,"lev":-3.68,"medianCount1":15,"medianCount2":0,"maxCooksP":0.883,"ID":"100505146","chr":"chr16","str":"+","start":6011286,"end":6011687,"lfc.1":0,"p.1":"1","lowExpressed.1":true,"rpkm1.1":0,"rpkm2.1":0,"lev.1":-8,"medianCount1.1":0,"medianCount2.1":0,"maxCooksP.1":"NA"},"Reg_bBJtKw_403":{"symbol":"LOC100505166","desc":"uncharacterized LOC100505166","type":"protein_coding","lfc":-4.59,"p":5.2e-09,"lowExpressed":false,"rpkm1":1.5,"rpkm2":0,"lev":-3.27,"medianCount1":37,"medianCount2":0,"maxCooksP":0.645,"ID":"100505166","chr":"chr9","str":"-","start":29219647,"end":29220694,"lfc.1":-4.94,"p.1":"3.63024091386028e-11","lowExpressed.1":false,"rpkm1.1":8.16,"rpkm2.1":0.238,"lev.1":0.476,"medianCount1.1":256,"medianCount2.1":3.5,"maxCooksP.1":"NA"},"Reg_bBJtKw_404":{"symbol":"LOC100505193","desc":"uncharacterized LOC100505193","type":"miscRNA","lfc":-6.69,"p":4.28e-52,"lowExpressed":false,"rpkm1":6.65,"rpkm2":0.0449,"lev":-1.4,"medianCount1":304,"medianCount2":2,"maxCooksP":0.942,"ID":"100505193","chr":"chr5","str":"-","start":49816163,"end":49818048,"lfc.1":0,"p.1":"1","lowExpressed.1":true,"rpkm1.1":0.369,"rpkm2.1":0,"lev.1":-6.11,"medianCount1.1":21.5,"medianCount2.1":0,"maxCooksP.1":"NA"},"Reg_bBJtKw_405":{"symbol":"LOC100505257","desc":"natural killer cell receptor 2B4-like","type":"pseudo","lfc":0,"p":1,"lowExpressed":true,"rpkm1":0,"rpkm2":0.119,"lev":-5.78,"medianCount1":0,"medianCount2":2,"maxCooksP":0.383,"ID":"100505257","chr":"chr1","str":"+","start":173489324,"end":173511830,"lfc.1":6.71,"p.1":"0.000540670232363108","lowExpressed.1":false,"rpkm1.1":0,"rpkm2.1":0.919,"lev.1":-4.09,"medianCount1.1":0,"medianCount2.1":16.5,"maxCooksP.1":"NA"},"Reg_bBJtKw_406":{"symbol":"LOC100505331","desc":"uncharacterized LOC100505331","type":"miscRNA","lfc":0,"p":1,"lowExpressed":true,"rpkm1":0,"rpkm2":0,"lev":-7.03,"medianCount1":0,"medianCount2":0,"maxCooksP":0.398,"ID":"100505331","chr":"chr17","str":"+","start":35534728,"end":35535520,"lfc.1":4.89,"p.1":"8.58253256995462e-38","lowExpressed.1":false,"rpkm1.1":4.82,"rpkm2.1":144,"lev.1":4.7,"medianCount1.1":63.5,"medianCount2.1":906,"maxCooksP.1":"NA"},"Reg_bBJtKw_407":{"symbol":"Mir3100","desc":"microRNA 3100","type":"miscRNA","lfc":0,"p":1,"lowExpressed":true,"rpkm1":0,"rpkm2":0,"lev":-6.69,"medianCount1":0,"medianCount2":0,"maxCooksP":0.66,"ID":"100526504","chr":"chr7","str":"+","start":19672177,"end":19672241,"lfc.1":-5.84,"p.1":"0.00379551810601492","lowExpressed.1":false,"rpkm1.1":17.5,"rpkm2.1":0,"lev.1":-1.94,"medianCount1.1":34,"medianCount2.1":0,"maxCooksP.1":"NA"},"Reg_bBJtKw_408":{"symbol":"Mir344c","desc":"microRNA 344c","type":"miscRNA","lfc":-7.03,"p":0.000169,"lowExpressed":false,"rpkm1":4.67,"rpkm2":0,"lev":-2.96,"medianCount1":13,"medianCount2":0,"maxCooksP":0.427,"ID":"100526506","chr":"chr7","str":"-","start":68982197,"end":68982288,"lfc.1":0,"p.1":"1","lowExpressed.1":true,"rpkm1.1":0.704,"rpkm2.1":0,"lev.1":-5.88,"medianCount1.1":2,"medianCount2.1":0,"maxCooksP.1":"NA"},"Reg_bBJtKw_409":{"symbol":"Mir344g","desc":"microRNA 344g","type":"miscRNA","lfc":-5.31,"p":1.87e-07,"lowExpressed":false,"rpkm1":9.98,"rpkm2":0,"lev":-0.673,"medianCount1":16,"medianCount2":0,"maxCooksP":0.797,"ID":"100526507","chr":"chr7","str":"-","start":69127175,"end":69127245,"lfc.1":-6.59,"p.1":"0.000557213835931679","lowExpressed.1":false,"rpkm1.1":27.6,"rpkm2.1":0,"lev.1":-1.61,"medianCount1.1":58.5,"medianCount2.1":0,"maxCooksP.1":"NA"},"Reg_bBJtKw_410":{"symbol":"Mir374c","desc":"microRNA 374c","type":"miscRNA","lfc":-5.55,"p":1.03e-06,"lowExpressed":false,"rpkm1":13.7,"rpkm2":0,"lev":-1.42,"medianCount1":13,"medianCount2":0,"maxCooksP":0.818,"ID":"100526513","chr":"chrX","str":"+","start":100768424,"end":100768472,"lfc.1":0,"p.1":"1","lowExpressed.1":true,"rpkm1.1":4.77,"rpkm2.1":0,"lev.1":-2.88,"medianCount1.1":7,"medianCount2.1":0,"maxCooksP.1":"NA"},"Reg_bBJtKw_411":{"symbol":"Mir3078","desc":"microRNA 3078","type":"miscRNA","lfc":-7.34,"p":4.59e-15,"lowExpressed":false,"rpkm1":35.3,"rpkm2":0,"lev":-0.616,"medianCount1":76,"medianCount2":0,"maxCooksP":0.7,"ID":"100526520","chr":"chr14","str":"+","start":65210022,"end":65210108,"lfc.1":-5.59,"p.1":"5.98114827629639e-07","lowExpressed.1":false,"rpkm1.1":54.2,"rpkm2.1":0.927,"lev.1":1.08,"medianCount1.1":142,"medianCount2.1":1,"maxCooksP.1":"NA"},"Reg_bBJtKw_412":{"symbol":"Mir3074-2","desc":"microRNA 3074-2","type":"miscRNA","lfc":0,"p":1,"lowExpressed":true,"rpkm1":0,"rpkm2":0,"lev":-6.81,"medianCount1":0,"medianCount2":0,"maxCooksP":0.671,"ID":"100526528","chr":"chr8","str":"-","start":86732724,"end":86732806,"lfc.1":5.75,"p.1":"7.75557592590107e-22","lowExpressed.1":false,"rpkm1.1":3.85,"rpkm2.1":218,"lev.1":4.79,"medianCount1.1":9.5,"medianCount2.1":263,"maxCooksP.1":"NA"},"Reg_bBJtKw_413":{"symbol":"Mir3079","desc":"microRNA 3079","type":"miscRNA","lfc":6.7,"p":0.000697,"lowExpressed":false,"rpkm1":0,"rpkm2":3.84,"lev":-4.66,"medianCount1":0,"medianCount2":17,"maxCooksP":0.00278,"ID":"100526548","chr":"chr15","str":"-","start":76121309,"end":76121398,"lfc.1":0,"p.1":"1","lowExpressed.1":true,"rpkm1.1":0,"rpkm2.1":0,"lev.1":-8,"medianCount1.1":0,"medianCount2.1":0,"maxCooksP.1":"NA"},"Reg_bBJtKw_414":{"symbol":"Gm11127","desc":"predicted gene 11127","type":"protein_coding","lfc":0,"p":1,"lowExpressed":true,"rpkm1":0,"rpkm2":0,"lev":-7.52,"medianCount1":0,"medianCount2":0,"maxCooksP":0.131,"ID":"100529082","chr":"chr17","str":"-","start":36192761,"end":36195316,"lfc.1":4.69,"p.1":"4.11431987631259e-08","lowExpressed.1":false,"rpkm1.1":0.099,"rpkm2.1":2.84,"lev.1":-0.933,"medianCount1.1":4,"medianCount2.1":53,"maxCooksP.1":"NA"},"Reg_bBJtKw_415":{"symbol":"Slc15a4","desc":"solute carrier family 15, member 4","type":"protein_coding","lfc":2.47,"p":7e-13,"lowExpressed":false,"rpkm1":0.642,"rpkm2":3.61,"lev":0.671,"medianCount1":37,"medianCount2":289,"maxCooksP":0.89,"ID":"100561","chr":"chr5","str":"-","start":128076036,"end":128097762,"lfc.1":5.12,"p.1":"1.2712831462026e-54","lowExpressed.1":false,"rpkm1.1":5.48,"rpkm2.1":190,"lev.1":5,"medianCount1.1":444,"medianCount2.1":7060,"maxCooksP.1":"NA"},"Reg_bBJtKw_416":{"symbol":"Mir28c","desc":"microRNA 28c","type":"miscRNA","lfc":-6.92,"p":0.000201,"lowExpressed":false,"rpkm1":5.73,"rpkm2":0,"lev":-2.78,"medianCount1":11,"medianCount2":0,"maxCooksP":0.881,"ID":"100628567","chr":"chr15","str":"-","start":53445760,"end":53445834,"lfc.1":0,"p.1":"1","lowExpressed.1":true,"rpkm1.1":0,"rpkm2.1":0,"lev.1":-8,"medianCount1.1":0,"medianCount2.1":0,"maxCooksP.1":"NA"},"Reg_bBJtKw_417":{"symbol":"Mir378b","desc":"microRNA 378b","type":"miscRNA","lfc":-1.98,"p":3.87e-05,"lowExpressed":false,"rpkm1":30.8,"rpkm2":5.64,"lev":3.83,"medianCount1":67,"medianCount2":8,"maxCooksP":0.793,"ID":"100628571","chr":"chr11","str":"+","start":88166275,"end":88166366,"lfc.1":-6.99,"p.1":"0.000169696204583172","lowExpressed.1":false,"rpkm1.1":29,"rpkm2.1":0,"lev.1":-1.59,"medianCount1.1":79,"medianCount2.1":0,"maxCooksP.1":"NA"},"Reg_bBJtKw_418":{"symbol":"Mir5117","desc":"microRNA 5117","type":"miscRNA","lfc":-4.5,"p":8.26e-07,"lowExpressed":false,"rpkm1":8.87,"rpkm2":0,"lev":-0.806,"medianCount1":18,"medianCount2":0,"maxCooksP":0.781,"ID":"100628588","chr":"chr1","str":"+","start":162967484,"end":162967574,"lfc.1":-4.57,"p.1":"5.10967853616106e-07","lowExpressed.1":false,"rpkm1.1":53.1,"rpkm2.1":1.86,"lev.1":3.18,"medianCount1.1":145,"medianCount2.1":2.5,"maxCooksP.1":"NA"},"Reg_bBJtKw_419":{"symbol":"Mir5126","desc":"microRNA 5126","type":"miscRNA","lfc":0,"p":1,"lowExpressed":true,"rpkm1":0,"rpkm2":0,"lev":-7.19,"medianCount1":0,"medianCount2":0,"maxCooksP":0.314,"ID":"100628595","chr":"chr1","str":"+","start":84692414,"end":84692490,"lfc.1":-4.58,"p.1":"0.000242574783177302","lowExpressed.1":false,"rpkm1.1":30.9,"rpkm2.1":1.05,"lev.1":0.728,"medianCount1.1":71.5,"medianCount2.1":1,"maxCooksP.1":"NA"},"Reg_bBJtKw_420":{"symbol":"Mir5130","desc":"microRNA 5130","type":"miscRNA","lfc":0,"p":1,"lowExpressed":true,"rpkm1":0,"rpkm2":0,"lev":-8,"medianCount1":0,"medianCount2":0,"maxCooksP":"NA","ID":"100628599","chr":"chr14","str":"-","start":103381766,"end":103381849,"lfc.1":4.83,"p.1":"5.08548910248613e-26","lowExpressed.1":false,"rpkm1.1":14,"rpkm2.1":407,"lev.1":6.18,"medianCount1.1":35.5,"medianCount2.1":486,"maxCooksP.1":"NA"},"Reg_bBJtKw_421":{"symbol":"Mir5107","desc":"microRNA 5107","type":"miscRNA","lfc":4.05,"p":1.75e-05,"lowExpressed":false,"rpkm1":0,"rpkm2":21.8,"lev":-0.284,"medianCount1":0,"medianCount2":47,"maxCooksP":0.548,"ID":"100628611","chr":"chr18","str":"+","start":60971730,"end":60971817,"lfc.1":9.42,"p.1":"9.96186754595738e-36","lowExpressed.1":false,"rpkm1.1":0.763,"rpkm2.1":627,"lev.1":4.43,"medianCount1.1":2,"medianCount2.1":789,"maxCooksP.1":"NA"},"Reg_bBJtKw_422":{"symbol":"Mir5105","desc":"microRNA 5105","type":"miscRNA","lfc":4.45,"p":4.56e-25,"lowExpressed":false,"rpkm1":5.92,"rpkm2":109,"lev":4.69,"medianCount1":12,"medianCount2":144,"maxCooksP":0.874,"ID":"100628626","chr":"chr5","str":"+","start":147072579,"end":147072660,"lfc.1":0,"p.1":"1","lowExpressed.1":true,"rpkm1.1":1.2,"rpkm2.1":0.885,"lev.1":-0.157,"medianCount1.1":3,"medianCount2.1":1,"maxCooksP.1":"NA"},"Reg_bBJtKw_423":{"symbol":"LOC100859962","desc":"uncharacterized LOC100859962","type":"miscRNA","lfc":6.64,"p":4.82e-28,"lowExpressed":false,"rpkm1":0.155,"rpkm2":10.8,"lev":-0.459,"medianCount1":2,"medianCount2":119,"maxCooksP":0.944,"ID":"100859962","chr":"chr7","str":"-","start":87207596,"end":87220143,"lfc.1":0,"p.1":"1","lowExpressed.1":true,"rpkm1.1":0,"rpkm2.1":1.02,"lev.1":-3.99,"medianCount1.1":0,"medianCount2.1":7.5,"maxCooksP.1":"NA"},"Reg_bBJtKw_424":{"symbol":"LOC100861570","desc":"Im snoRNA 1","type":"snoRNA","lfc":-8.61,"p":4.41e-07,"lowExpressed":false,"rpkm1":24.6,"rpkm2":0,"lev":-1.8,"medianCount1":27,"medianCount2":0,"maxCooksP":0.852,"ID":"100861570","chr":"chr12","str":"+","start":110887827,"end":110887897,"lfc.1":-7.08,"p.1":"0.000125592717534478","lowExpressed.1":false,"rpkm1.1":39.9,"rpkm2.1":0,"lev.1":-1.34,"medianCount1.1":84.5,"medianCount2.1":0,"maxCooksP.1":"NA"},"Reg_bBJtKw_425":{"symbol":"LOC100861571","desc":"Im snoRNA 2","type":"snoRNA","lfc":-6.81,"p":0.000281,"lowExpressed":false,"rpkm1":5.51,"rpkm2":0,"lev":-2.82,"medianCount1":11,"medianCount2":0,"maxCooksP":0.881,"ID":"100861571","chr":"chr12","str":"+","start":110889634,"end":110889705,"lfc.1":-4.57,"p.1":"0.0403541379037974","lowExpressed.1":false,"rpkm1.1":6.49,"rpkm2.1":0,"lev.1":-2.65,"medianCount1.1":14,"medianCount2.1":0,"maxCooksP.1":"NA"},"Reg_bBJtKw_426":{"symbol":"LOC100861572","desc":"Im snoRNA 3","type":"snoRNA","lfc":-3.78,"p":1.18e-06,"lowExpressed":false,"rpkm1":17.4,"rpkm2":0,"lev":-0.188,"medianCount1":30,"medianCount2":0,"maxCooksP":0.731,"ID":"100861572","chr":"chr12","str":"+","start":110894555,"end":110894625,"lfc.1":-6.39,"p.1":"0.000963548834125687","lowExpressed.1":false,"rpkm1.1":23.9,"rpkm2.1":0,"lev.1":-1.71,"medianCount1.1":50.5,"medianCount2.1":0,"maxCooksP.1":"NA"},"Reg_bBJtKw_427":{"symbol":"LOC100861596","desc":"zinc finger protein 791-like","type":"protein_coding","lfc":-7.38,"p":4.69e-05,"lowExpressed":false,"rpkm1":0.771,"rpkm2":0,"lev":-4.14,"medianCount1":13,"medianCount2":0,"maxCooksP":0.887,"ID":"100861596","chr":"chr17","str":"+","start":33281450,"end":33285120,"lfc.1":0,"p.1":"1","lowExpressed.1":true,"rpkm1.1":0.0232,"rpkm2.1":0,"lev.1":-7.11,"medianCount1.1":0.5,"medianCount2.1":0,"maxCooksP.1":"NA"},"Reg_bBJtKw_428":{"symbol":"LOC100861629","desc":"uncharacterized LOC100861629","type":"miscRNA","lfc":0,"p":1,"lowExpressed":true,"rpkm1":0.688,"rpkm2":0,"lev":-4.39,"medianCount1":9,"medianCount2":0,"maxCooksP":0.785,"ID":"100861629","chr":"chr4","str":"-","start":48675473,"end":48681077,"lfc.1":-8.47,"p.1":"4.62414078485938e-19","lowExpressed.1":false,"rpkm1.1":64,"rpkm2.1":0.119,"lev.1":0.48,"medianCount1.1":1030,"medianCount2.1":1,"maxCooksP.1":"NA"},"Reg_bBJtKw_429":{"symbol":"LOC100861645","desc":"uncharacterized LOC100861645","type":"miscRNA","lfc":6.92,"p":0.000336,"lowExpressed":false,"rpkm1":0,"rpkm2":0.957,"lev":-4.67,"medianCount1":0,"medianCount2":18,"maxCooksP":0.0518,"ID":"100861645","chr":"chr2","str":"+","start":36075937,"end":36078385,"lfc.1":0,"p.1":"1","lowExpressed.1":true,"rpkm1.1":0.195,"rpkm2.1":1.01,"lev.1":-1.38,"medianCount1.1":2.5,"medianCount2.1":6,"maxCooksP.1":"NA"},"Reg_bBJtKw_430":{"symbol":"LOC100861649","desc":"uncharacterized LOC100861649","type":"miscRNA","lfc":3.22,"p":1.21e-10,"lowExpressed":false,"rpkm1":0.468,"rpkm2":4.12,"lev":-0.167,"medianCount1":5,"medianCount2":48,"maxCooksP":0.947,"ID":"100861649","chr":"chr7","str":"+","start":52713314,"end":52713995,"lfc.1":5.39,"p.1":"5.26675243464733e-79","lowExpressed.1":false,"rpkm1.1":72.5,"rpkm2.1":3040,"lev.1":8.87,"medianCount1.1":935,"medianCount2.1":18300,"maxCooksP.1":"NA"},"Reg_bBJtKw_431":{"symbol":"LOC100861680","desc":"uncharacterized LOC100861680","type":"miscRNA","lfc":-7.79,"p":1.15e-05,"lowExpressed":false,"rpkm1":1.3,"rpkm2":0,"lev":-3.78,"medianCount1":19,"medianCount2":0,"maxCooksP":0.859,"ID":"100861680","chr":"chr13","str":"-","start":118062332,"end":118062914,"lfc.1":-2.27,"p.1":"0.146435256109402","lowExpressed.1":false,"rpkm1.1":1.36,"rpkm2.1":0.221,"lev.1":-2.08,"medianCount1.1":23.5,"medianCount2.1":2,"maxCooksP.1":"NA"},"Reg_bBJtKw_432":{"symbol":"LOC100861684","desc":"uncharacterized LOC100861684","type":"miscRNA","lfc":2.4,"p":0.0012,"lowExpressed":false,"rpkm1":0.182,"rpkm2":1.2,"lev":-1.19,"medianCount1":3,"medianCount2":11,"maxCooksP":0.592,"ID":"100861684","chr":"chr11","str":"+","start":117827403,"end":117828142,"lfc.1":4.77,"p.1":"1.72012801215049e-56","lowExpressed.1":false,"rpkm1.1":46.5,"rpkm2.1":1260,"lev.1":7.92,"medianCount1.1":1020,"medianCount2.1":12900,"maxCooksP.1":"NA"},"Reg_bBJtKw_433":{"symbol":"LOC100861703","desc":"uncharacterized LOC100861703","type":"miscRNA","lfc":-4.37,"p":4.52e-18,"lowExpressed":false,"rpkm1":13.2,"rpkm2":0.58,"lev":0.141,"medianCount1":170,"medianCount2":8,"maxCooksP":0.886,"ID":"100861703","chr":"chr18","str":"+","start":31597464,"end":31598047,"lfc.1":-4.96,"p.1":"8.8771985978841e-28","lowExpressed.1":false,"rpkm1.1":84.9,"rpkm2.1":2.62,"lev.1":3.84,"medianCount1.1":1470,"medianCount2.1":20.5,"maxCooksP.1":"NA"},"Reg_bBJtKw_434":{"symbol":"LOC100861706","desc":"uncharacterized LOC100861706","type":"miscRNA","lfc":3.8,"p":4.64e-25,"lowExpressed":false,"rpkm1":0.415,"rpkm2":6.32,"lev":0.662,"medianCount1":11,"medianCount2":205,"maxCooksP":0.955,"ID":"100861706","chr":"chr11","str":"+","start":118254066,"end":118255333,"lfc.1":4.36,"p.1":"2.13907603966966e-33","lowExpressed.1":false,"rpkm1.1":2.7,"rpkm2.1":55.6,"lev.1":3.6,"medianCount1.1":103,"medianCount2.1":988,"maxCooksP.1":"NA"},"Reg_bBJtKw_435":{"symbol":"LOC100861797","desc":"uncharacterized LOC100861797","type":"miscRNA","lfc":4.27,"p":3.52e-33,"lowExpressed":false,"rpkm1":0.838,"rpkm2":14.7,"lev":1.51,"medianCount1":16,"medianCount2":270,"maxCooksP":0.953,"ID":"100861797","chr":"chr8","str":"-","start":108687410,"end":108705291,"lfc.1":6.83,"p.1":"2.83409488470902e-84","lowExpressed.1":false,"rpkm1.1":9.66,"rpkm2.1":1110,"lev.1":6.67,"medianCount1.1":223,"medianCount2.1":11600,"maxCooksP.1":"NA"},"Reg_bBJtKw_436":{"symbol":"LOC100861813","desc":"uncharacterized LOC100861813","type":"miscRNA","lfc":0,"p":1,"lowExpressed":true,"rpkm1":0.111,"rpkm2":0,"lev":-5.27,"medianCount1":2,"medianCount2":0,"maxCooksP":0.741,"ID":"100861813","chr":"chr12","str":"-","start":109544410,"end":109550530,"lfc.1":-4.41,"p.1":"0.000180938971035775","lowExpressed.1":false,"rpkm1.1":2.73,"rpkm2.1":0.108,"lev.1":-1.95,"medianCount1.1":92.5,"medianCount2.1":1.5,"maxCooksP.1":"NA"},"Reg_bBJtKw_437":{"symbol":"LOC100861815","desc":"uncharacterized LOC100861815","type":"miscRNA","lfc":-1.56,"p":0.0169,"lowExpressed":false,"rpkm1":1.38,"rpkm2":0.198,"lev":-0.807,"medianCount1":35,"medianCount2":5,"maxCooksP":0.67,"ID":"100861815","chr":"chr17","str":"+","start":66264685,"end":66273428,"lfc.1":-4.69,"p.1":"6.39117469094548e-25","lowExpressed.1":false,"rpkm1.1":52.8,"rpkm2.1":1.93,"lev.1":3.26,"medianCount1.1":1680,"medianCount2.1":30,"maxCooksP.1":"NA"},"Reg_bBJtKw_438":{"symbol":"LOC100861833","desc":"uncharacterized LOC100861833","type":"miscRNA","lfc":2.05,"p":3.18e-06,"lowExpressed":false,"rpkm1":2.25,"rpkm2":8.73,"lev":1.96,"medianCount1":55,"medianCount2":180,"maxCooksP":0.885,"ID":"100861833","chr":"chr14","str":"+","start":9128785,"end":9129679,"lfc.1":5.35,"p.1":"6.83553717739434e-16","lowExpressed.1":false,"rpkm1.1":0.225,"rpkm2.1":9.79,"lev.1":0.563,"medianCount1.1":6,"medianCount2.1":120,"maxCooksP.1":"NA"},"Reg_bBJtKw_439":{"symbol":"LOC100861834","desc":"uncharacterized LOC100861834","type":"miscRNA","lfc":0,"p":1,"lowExpressed":true,"rpkm1":0.0453,"rpkm2":0,"lev":-5.23,"medianCount1":1,"medianCount2":0,"maxCooksP":0.406,"ID":"100861834","chr":"chr14","str":"+","start":22801375,"end":22804068,"lfc.1":-7.77,"p.1":"1.12565936077563e-05","lowExpressed.1":false,"rpkm1.1":5.29,"rpkm2.1":0,"lev.1":-2.81,"medianCount1.1":145,"medianCount2.1":0,"maxCooksP.1":"NA"},"Reg_bBJtKw_440":{"symbol":"LOC100861848","desc":"uncharacterized LOC100861848","type":"miscRNA","lfc":2.2,"p":0.00825,"lowExpressed":false,"rpkm1":0.694,"rpkm2":1.06,"lev":0.0178,"medianCount1":8,"medianCount2":10,"maxCooksP":0.000305,"ID":"100861848","chr":"chr5","str":"+","start":104447195,"end":104450912,"lfc.1":4.53,"p.1":"4.52891291597927e-41","lowExpressed.1":false,"rpkm1.1":6.51,"rpkm2.1":151,"lev.1":4.97,"medianCount1.1":92.5,"medianCount2.1":1000,"maxCooksP.1":"NA"},"Reg_bBJtKw_441":{"symbol":"LOC100861869","desc":"uncharacterized LOC100861869","type":"miscRNA","lfc":0,"p":1,"lowExpressed":true,"rpkm1":0,"rpkm2":0,"lev":-8,"medianCount1":0,"medianCount2":0,"maxCooksP":"NA","ID":"100861869","chr":"chr8","str":"-","start":113019264,"end":113026256,"lfc.1":-8.56,"p.1":"4.14071363055885e-07","lowExpressed.1":false,"rpkm1.1":15.4,"rpkm2.1":0,"lev.1":-2.03,"medianCount1.1":264,"medianCount2.1":0,"maxCooksP.1":"NA"},"Reg_bBJtKw_442":{"symbol":"LOC100861876","desc":"uncharacterized LOC100861876","type":"miscRNA","lfc":-5.97,"p":8.05e-12,"lowExpressed":false,"rpkm1":2.68,"rpkm2":0.0245,"lev":-2.01,"medianCount1":39,"medianCount2":1,"maxCooksP":0.934,"ID":"100861876","chr":"chr1","str":"-","start":154522079,"end":154613466,"lfc.1":-1.85,"p.1":"0.103320109632711","lowExpressed.1":false,"rpkm1.1":2.56,"rpkm2.1":0.655,"lev.1":0.353,"medianCount1.1":38.5,"medianCount2.1":4.5,"maxCooksP.1":"NA"},"Reg_bBJtKw_443":{"symbol":"LOC100861878","desc":"uncharacterized LOC100861878","type":"miscRNA","lfc":-1.41,"p":0.105,"lowExpressed":false,"rpkm1":0.596,"rpkm2":0.0938,"lev":-2.19,"medianCount1":9,"medianCount2":1,"maxCooksP":0.55,"ID":"100861878","chr":"chr4","str":"-","start":155217026,"end":155218206,"lfc.1":4.56,"p.1":"3.27050581494136e-42","lowExpressed.1":false,"rpkm1.1":6.43,"rpkm2.1":152,"lev.1":4.96,"medianCount1.1":152,"medianCount2.1":1650,"maxCooksP.1":"NA"},"Reg_bBJtKw_444":{"symbol":"LOC100861882","desc":"uncharacterized LOC100861882","type":"miscRNA","lfc":3.31,"p":9.69e-22,"lowExpressed":false,"rpkm1":5.33,"rpkm2":42.2,"lev":3.73,"medianCount1":74,"medianCount2":518,"maxCooksP":0.965,"ID":"100861882","chr":"chr1","str":"-","start":155756314,"end":155771008,"lfc.1":5.08,"p.1":"1.55300767233703e-59","lowExpressed.1":false,"rpkm1.1":32.6,"rpkm2.1":1100,"lev.1":7.55,"medianCount1.1":542,"medianCount2.1":8680,"maxCooksP.1":"NA"},"Reg_bBJtKw_445":{"symbol":"LOC100861885","desc":"uncharacterized LOC100861885","type":"miscRNA","lfc":-7.65,"p":1.93e-05,"lowExpressed":false,"rpkm1":2.15,"rpkm2":0,"lev":-3.53,"medianCount1":15,"medianCount2":0,"maxCooksP":0.861,"ID":"100861885","chr":"chr14","str":"+","start":19388646,"end":19406435,"lfc.1":-4.54,"p.1":"3.57620762460401e-18","lowExpressed.1":false,"rpkm1.1":54.4,"rpkm2.1":2.24,"lev.1":3.43,"medianCount1.1":592,"medianCount2.1":11,"maxCooksP.1":"NA"},"Reg_bBJtKw_446":{"symbol":"LOC100861886","desc":"uncharacterized LOC100861886","type":"miscRNA","lfc":8.51,"p":2.54e-20,"lowExpressed":false,"rpkm1":0,"rpkm2":20.8,"lev":-0.812,"medianCount1":0,"medianCount2":151,"maxCooksP":0.947,"ID":"100861886","chr":"chr15","str":"-","start":75692765,"end":75694047,"lfc.1":7.5,"p.1":"8.16599147325732e-61","lowExpressed.1":false,"rpkm1.1":1.01,"rpkm2.1":189,"lev.1":3.78,"medianCount1.1":11,"medianCount2.1":958,"maxCooksP.1":"NA"},"Reg_bBJtKw_447":{"symbol":"LOC100861893","desc":"uncharacterized LOC100861893","type":"miscRNA","lfc":-5.37,"p":9.23e-09,"lowExpressed":false,"rpkm1":2.1,"rpkm2":0,"lev":-2.67,"medianCount1":36,"medianCount2":0,"maxCooksP":0.593,"ID":"100861893","chr":"chr1","str":"+","start":37665424,"end":37669237,"lfc.1":1.3,"p.1":"0.0636321234975445","lowExpressed.1":false,"rpkm1.1":2.67,"rpkm2.1":6.58,"lev.1":1.98,"medianCount1.1":58.5,"medianCount2.1":64,"maxCooksP.1":"NA"},"Reg_bBJtKw_448":{"symbol":"LOC100861910","desc":"uncharacterized LOC100861910","type":"protein_coding","lfc":-5.4,"p":3.36e-05,"lowExpressed":false,"rpkm1":0.208,"rpkm2":0,"lev":-4.84,"medianCount1":11,"medianCount2":0,"maxCooksP":0.773,"ID":"100861910","chr":"chr9","str":"-","start":67606520,"end":67614092,"lfc.1":-2.15,"p.1":"0.0664349877739088","lowExpressed.1":false,"rpkm1.1":0.643,"rpkm2.1":0.128,"lev.1":-1.9,"medianCount1.1":41.5,"medianCount2.1":4,"maxCooksP.1":"NA"},"Reg_bBJtKw_449":{"symbol":"LOC100861925","desc":"uncharacterized LOC100861925","type":"miscRNA","lfc":-6.93,"p":7.85e-54,"lowExpressed":false,"rpkm1":6.47,"rpkm2":0,"lev":-1.72,"medianCount1":325,"medianCount2":0,"maxCooksP":0.886,"ID":"100861925","chr":"chr8","str":"+","start":46712795,"end":46734656,"lfc.1":-4.2,"p.1":"4.25596836641137e-05","lowExpressed.1":false,"rpkm1.1":1.54,"rpkm2.1":0.0715,"lev.1":-1.62,"medianCount1.1":92.5,"medianCount2.1":2,"maxCooksP.1":"NA"},"Reg_bBJtKw_450":{"symbol":"LOC100861926","desc":"uncharacterized LOC100861926","type":"miscRNA","lfc":0,"p":1,"lowExpressed":true,"rpkm1":0.391,"rpkm2":0.431,"lev":-1.43,"medianCount1":7,"medianCount2":7,"maxCooksP":0.449,"ID":"100861926","chr":"chr1","str":"+","start":157621863,"end":157625940,"lfc.1":4.66,"p.1":"5.00214539233422e-43","lowExpressed.1":false,"rpkm1.1":9.37,"rpkm2.1":237,"lev.1":5.55,"medianCount1.1":193,"medianCount2.1":2240,"maxCooksP.1":"NA"},"Reg_bBJtKw_451":{"symbol":"LOC100861934","desc":"uncharacterized LOC100861934","type":"protein_coding","lfc":-7.02,"p":3.88e-09,"lowExpressed":false,"rpkm1":0.91,"rpkm2":0,"lev":-3.68,"medianCount1":32,"medianCount2":0,"maxCooksP":0.772,"ID":"100861934","chr":"chr1","str":"+","start":43514118,"end":43519067,"lfc.1":-5.06,"p.1":"0.018140260280555","lowExpressed.1":false,"rpkm1.1":0.467,"rpkm2.1":0,"lev.1":-4.59,"medianCount1.1":20,"medianCount2.1":0,"maxCooksP.1":"NA"},"Reg_bBJtKw_452":{"symbol":"LOC100861952","desc":"uncharacterized LOC100861952","type":"miscRNA","lfc":-5.99,"p":3.07e-06,"lowExpressed":false,"rpkm1":0.555,"rpkm2":0,"lev":-4.05,"medianCount1":14,"medianCount2":0,"maxCooksP":0.782,"ID":"100861952","chr":"chr10","str":"+","start":72562183,"end":72946868,"lfc.1":-4.81,"p.1":"0.00146726013861158","lowExpressed.1":false,"rpkm1.1":1.53,"rpkm2.1":0.0309,"lev.1":-2.71,"medianCount1.1":48,"medianCount2.1":0.5,"maxCooksP.1":"NA"},"Reg_bBJtKw_453":{"symbol":"LOC100861980","desc":"uncharacterized LOC100861980","type":"miscRNA","lfc":-6.13,"p":6.21e-18,"lowExpressed":false,"rpkm1":9.17,"rpkm2":0.0276,"lev":-1.06,"medianCount1":185,"medianCount2":1,"maxCooksP":0.571,"ID":"100861980","chr":"chr10","str":"+","start":76171537,"end":76172430,"lfc.1":-2.6,"p.1":"1.19814736668003e-05","lowExpressed.1":false,"rpkm1.1":8.59,"rpkm2.1":1.35,"lev.1":1.75,"medianCount1.1":228,"medianCount2.1":17,"maxCooksP.1":"NA"},"Reg_bBJtKw_454":{"symbol":"LOC100861984","desc":"uncharacterized LOC100861984","type":"miscRNA","lfc":-2.41,"p":7.66e-10,"lowExpressed":false,"rpkm1":12.3,"rpkm2":2.88,"lev":2.27,"medianCount1":161,"medianCount2":24,"maxCooksP":0.953,"ID":"100861984","chr":"chr9","str":"-","start":72586861,"end":72597655,"lfc.1":-5.07,"p.1":"8.78318628486641e-35","lowExpressed.1":false,"rpkm1.1":137,"rpkm2.1":3.91,"lev.1":4.5,"medianCount1.1":2320,"medianCount2.1":30.5,"maxCooksP.1":"NA"},"Reg_bBJtKw_455":{"symbol":"LOC100861985","desc":"uncharacterized LOC100861985","type":"miscRNA","lfc":7.54,"p":3.87e-05,"lowExpressed":false,"rpkm1":0,"rpkm2":1.77,"lev":-3.72,"medianCount1":0,"medianCount2":10,"maxCooksP":0.119,"ID":"100861985","chr":"chr11","str":"+","start":6418981,"end":6420953,"lfc.1":7.94,"p.1":"9.56555270294573e-20","lowExpressed.1":false,"rpkm1.1":0.125,"rpkm2.1":36.6,"lev.1":0.0923,"medianCount1.1":1.5,"medianCount2.1":211,"maxCooksP.1":"NA"},"Reg_bBJtKw_456":{"symbol":"LOC100862021","desc":"uncharacterized LOC100862021","type":"miscRNA","lfc":-7.66,"p":1.78e-05,"lowExpressed":false,"rpkm1":0.95,"rpkm2":0,"lev":-4.11,"medianCount1":16,"medianCount2":0,"maxCooksP":0.872,"ID":"100862021","chr":"chr17","str":"+","start":12864531,"end":12876099,"lfc.1":0.354,"p.1":"0.645459351697809","lowExpressed.1":false,"rpkm1.1":2.38,"rpkm2.1":3.01,"lev.1":1.41,"medianCount1.1":59,"medianCount2.1":35,"maxCooksP.1":"NA"},"Reg_bBJtKw_457":{"symbol":"LOC100862024","desc":"uncharacterized LOC100862024","type":"miscRNA","lfc":12,"p":2.86e-16,"lowExpressed":false,"rpkm1":0,"rpkm2":46.4,"lev":-1.21,"medianCount1":0,"medianCount2":672,"maxCooksP":0.978,"ID":"100862024","chr":"chr2","str":"+","start":90922565,"end":90930467,"lfc.1":7.86,"p.1":"6.14189857182759e-37","lowExpressed.1":false,"rpkm1.1":0.223,"rpkm2.1":55.5,"lev.1":1.7,"medianCount1.1":4,"medianCount2.1":472,"maxCooksP.1":"NA"},"Reg_bBJtKw_458":{"symbol":"LOC100862044","desc":"uncharacterized LOC100862044","type":"miscRNA","lfc":0,"p":1,"lowExpressed":true,"rpkm1":0,"rpkm2":0,"lev":-8,"medianCount1":0,"medianCount2":0,"maxCooksP":"NA","ID":"100862044","chr":"chr11","str":"+","start":95439288,"end":95449012,"lfc.1":-6.67,"p.1":"0.000444178604465153","lowExpressed.1":false,"rpkm1.1":2.91,"rpkm2.1":0,"lev.1":-3.24,"medianCount1.1":62,"medianCount2.1":0,"maxCooksP.1":"NA"},"Reg_bBJtKw_459":{"symbol":"LOC100862057","desc":"uncharacterized LOC100862057","type":"miscRNA","lfc":-1.53,"p":4.89e-08,"lowExpressed":false,"rpkm1":7.08,"rpkm2":2.16,"lev":2.08,"medianCount1":600,"medianCount2":168,"maxCooksP":0.921,"ID":"100862057","chr":"chr4","str":"+","start":83108997,"end":83113124,"lfc.1":-5.93,"p.1":"3.45463231076936e-43","lowExpressed.1":false,"rpkm1.1":33.9,"rpkm2.1":0.518,"lev.1":1.99,"medianCount1.1":3320,"medianCount2.1":25,"maxCooksP.1":"NA"},"Reg_bBJtKw_460":{"symbol":"LOC100862065","desc":"uncharacterized LOC100862065","type":"miscRNA","lfc":-1.92,"p":2.6e-05,"lowExpressed":false,"rpkm1":1.92,"rpkm2":0.506,"lev":-0.19,"medianCount1":59,"medianCount2":11,"maxCooksP":0.863,"ID":"100862065","chr":"chr14","str":"-","start":61001814,"end":61003374,"lfc.1":-7.24,"p.1":"1.13401362279552e-16","lowExpressed.1":false,"rpkm1.1":15.7,"rpkm2.1":0.0762,"lev.1":-0.699,"medianCount1.1":599,"medianCount2.1":1.5,"maxCooksP.1":"NA"},"Reg_bBJtKw_461":{"symbol":"LOC100862085","desc":"uncharacterized LOC100862085","type":"protein_coding","lfc":2.82,"p":8.62e-14,"lowExpressed":false,"rpkm1":0.425,"rpkm2":4.1,"lev":0.587,"medianCount1":7,"medianCount2":68,"maxCooksP":0.942,"ID":"100862085","chr":"chr14","str":"-","start":69888673,"end":69903247,"lfc.1":4.63,"p.1":"2.44494057012161e-19","lowExpressed.1":false,"rpkm1.1":0.847,"rpkm2.1":21.5,"lev.1":2.09,"medianCount1.1":16,"medianCount2.1":192,"maxCooksP.1":"NA"},"Reg_bBJtKw_462":{"symbol":"LOC100862089","desc":"uncharacterized LOC100862089","type":"miscRNA","lfc":-4.83,"p":4.6e-12,"lowExpressed":false,"rpkm1":7.14,"rpkm2":0.178,"lev":-0.608,"medianCount1":112,"medianCount2":2,"maxCooksP":0.729,"ID":"100862089","chr":"chr12","str":"-","start":96930436,"end":97017021,"lfc.1":-3.5,"p.1":"0.000970381895812338","lowExpressed.1":false,"rpkm1.1":4.38,"rpkm2.1":0.348,"lev.1":-1.08,"medianCount1.1":91.5,"medianCount2.1":3,"maxCooksP.1":"NA"},"Reg_bBJtKw_463":{"symbol":"LOC100862116","desc":"uncharacterized LOC100862116","type":"miscRNA","lfc":-4.28,"p":7.88e-13,"lowExpressed":false,"rpkm1":16.2,"rpkm2":0.371,"lev":0.877,"medianCount1":143,"medianCount2":7,"maxCooksP":0.861,"ID":"100862116","chr":"chr9","str":"+","start":53759273,"end":53759638,"lfc.1":-4.4,"p.1":"3.10457027923648e-16","lowExpressed.1":false,"rpkm1.1":44,"rpkm2.1":1.98,"lev.1":3.22,"medianCount1.1":479,"medianCount2.1":10,"maxCooksP.1":"NA"},"Reg_bBJtKw_464":{"symbol":"LOC100862121","desc":"uncharacterized LOC100862121","type":"miscRNA","lfc":-3.93,"p":8.45e-21,"lowExpressed":false,"rpkm1":11.7,"rpkm2":0.58,"lev":1.29,"medianCount1":236,"medianCount2":19,"maxCooksP":0.931,"ID":"100862121","chr":"chr11","str":"-","start":31958377,"end":31959206,"lfc.1":-5.46,"p.1":"2.88276519793701e-55","lowExpressed.1":false,"rpkm1.1":370,"rpkm2.1":8.11,"lev.1":5.76,"medianCount1.1":9200,"medianCount2.1":92,"maxCooksP.1":"NA"},"Reg_bBJtKw_465":{"symbol":"LOC100862132","desc":"uncharacterized LOC100862132","type":"miscRNA","lfc":7.45,"p":9.71e-08,"lowExpressed":false,"rpkm1":0,"rpkm2":302,"lev":2.15,"medianCount1":0,"medianCount2":4970,"maxCooksP":0.925,"ID":"100862132","chr":"chr4","str":"+","start":136436042,"end":136436629,"lfc.1":10.9,"p.1":"5.32905938710058e-104","lowExpressed.1":false,"rpkm1.1":2.83,"rpkm2.1":5790,"lev.1":6.8,"medianCount1.1":48.5,"medianCount2.1":46400,"maxCooksP.1":"NA"},"Reg_bBJtKw_466":{"symbol":"LOC100862134","desc":"uncharacterized LOC100862134","type":"miscRNA","lfc":-6.15,"p":2.84e-07,"lowExpressed":false,"rpkm1":12.5,"rpkm2":0,"lev":-0.881,"medianCount1":441,"medianCount2":0,"maxCooksP":0.852,"ID":"100862134","chr":"chr7","str":"+","start":97625182,"end":97671301,"lfc.1":-3.22,"p.1":"0.0215948294541254","lowExpressed.1":false,"rpkm1.1":0.776,"rpkm2.1":0.0621,"lev.1":-2.94,"medianCount1.1":36,"medianCount2.1":1.5,"maxCooksP.1":"NA"},"Reg_bBJtKw_467":{"symbol":"LOC100862152","desc":"uncharacterized LOC100862152","type":"miscRNA","lfc":0,"p":1,"lowExpressed":true,"rpkm1":0,"rpkm2":1.17,"lev":-4.11,"medianCount1":0,"medianCount2":6,"maxCooksP":0.21,"ID":"100862152","chr":"chr9","str":"+","start":32210394,"end":32230280,"lfc.1":7.32,"p.1":"8.80845558552662e-09","lowExpressed.1":false,"rpkm1.1":0.0316,"rpkm2.1":8.68,"lev.1":-1.44,"medianCount1.1":0.5,"medianCount2.1":62,"maxCooksP.1":"NA"},"Reg_bBJtKw_468":{"symbol":"LOC100862157","desc":"uncharacterized LOC100862157","type":"miscRNA","lfc":-5.78,"p":8.31e-06,"lowExpressed":false,"rpkm1":0.925,"rpkm2":0,"lev":-3.42,"medianCount1":14,"medianCount2":0,"maxCooksP":0.747,"ID":"100862157","chr":"chr9","str":"+","start":103386769,"end":103391681,"lfc.1":-2.63,"p.1":"0.00639080991211856","lowExpressed.1":false,"rpkm1.1":5.59,"rpkm2.1":0.84,"lev.1":0.854,"medianCount1.1":85.5,"medianCount2.1":5.5,"maxCooksP.1":"NA"},"Reg_bBJtKw_469":{"symbol":"LOC100862163","desc":"uncharacterized LOC100862163","type":"protein_coding","lfc":-6.95,"p":0.000193,"lowExpressed":false,"rpkm1":0.291,"rpkm2":0,"lev":-4.96,"medianCount1":10,"medianCount2":0,"maxCooksP":0.862,"ID":"100862163","chr":"chr8","str":"+","start":56201489,"end":56206315,"lfc.1":0,"p.1":"1","lowExpressed.1":true,"rpkm1.1":0.196,"rpkm2.1":0,"lev.1":-5.21,"medianCount1.1":9,"medianCount2.1":0,"maxCooksP.1":"NA"},"Reg_bBJtKw_470":{"symbol":"LOC100862174","desc":"mucin-2-like","type":"pseudo","lfc":0,"p":1,"lowExpressed":true,"rpkm1":0.0181,"rpkm2":0,"lev":-7.01,"medianCount1":1,"medianCount2":0,"maxCooksP":0.707,"ID":"100862174","chr":"chr7","str":"+","start":148876239,"end":148887397,"lfc.1":-4.9,"p.1":"0.0238188266942186","lowExpressed.1":false,"rpkm1.1":0.162,"rpkm2.1":0,"lev.1":-5.34,"medianCount1.1":17.5,"medianCount2.1":0,"maxCooksP.1":"NA"},"Reg_bBJtKw_471":{"symbol":"LOC100862184","desc":"uncharacterized LOC100862184","type":"miscRNA","lfc":3.38,"p":3.38e-08,"lowExpressed":false,"rpkm1":0.438,"rpkm2":6.94,"lev":0.536,"medianCount1":4,"medianCount2":128,"maxCooksP":0.682,"ID":"100862184","chr":"chr17","str":"-","start":35403713,"end":35419049,"lfc.1":4.94,"p.1":"7.06787300778806e-53","lowExpressed.1":false,"rpkm1.1":14,"rpkm2.1":429,"lev.1":6.27,"medianCount1.1":255,"medianCount2.1":3620,"maxCooksP.1":"NA"},"Reg_bBJtKw_472":{"symbol":"LOC100862186","desc":"uncharacterized LOC100862186","type":"miscRNA","lfc":7.1,"p":5.8e-09,"lowExpressed":false,"rpkm1":0,"rpkm2":3.22,"lev":-2.94,"medianCount1":0,"medianCount2":32,"maxCooksP":0.875,"ID":"100862186","chr":"chr1","str":"-","start":173847593,"end":173864569,"lfc.1":7.2,"p.1":"0.000114892007749964","lowExpressed.1":false,"rpkm1.1":0,"rpkm2.1":2.38,"lev.1":-3.38,"medianCount1.1":0,"medianCount2.1":22.5,"maxCooksP.1":"NA"},"Reg_bBJtKw_473":{"symbol":"LOC100862194","desc":"uncharacterized LOC100862194","type":"miscRNA","lfc":-5.8,"p":2.97e-11,"lowExpressed":false,"rpkm1":2.6,"rpkm2":0.0305,"lev":-2.41,"medianCount1":39,"medianCount2":1,"maxCooksP":0.942,"ID":"100862194","chr":"chr9","str":"+","start":106795019,"end":106795829,"lfc.1":-2.12,"p.1":"8.46994431807319e-05","lowExpressed.1":false,"rpkm1.1":10.7,"rpkm2.1":2.38,"lev.1":2.32,"medianCount1.1":258,"medianCount2.1":26.5,"maxCooksP.1":"NA"},"Reg_bBJtKw_474":{"symbol":"LOC100862195","desc":"uncharacterized LOC100862195","type":"miscRNA","lfc":5.59,"p":2.03e-45,"lowExpressed":false,"rpkm1":0.594,"rpkm2":21.5,"lev":1.9,"medianCount1":10,"medianCount2":546,"maxCooksP":0.923,"ID":"100862195","chr":"chr11","str":"+","start":103186532,"end":103193629,"lfc.1":7.1,"p.1":"1.28297618174465e-60","lowExpressed.1":false,"rpkm1.1":0.797,"rpkm2.1":113,"lev.1":3.21,"medianCount1.1":20,"medianCount2.1":1280,"maxCooksP.1":"NA"},"Reg_bBJtKw_475":{"symbol":"LOC100862197","desc":"uncharacterized LOC100862197","type":"protein_coding","lfc":-6.95,"p":0.000193,"lowExpressed":false,"rpkm1":0.291,"rpkm2":0,"lev":-4.96,"medianCount1":10,"medianCount2":0,"maxCooksP":0.862,"ID":"100862197","chr":"chr8","str":"+","start":56201489,"end":56206315,"lfc.1":0,"p.1":"1","lowExpressed.1":true,"rpkm1.1":0.196,"rpkm2.1":0,"lev.1":-5.21,"medianCount1.1":9,"medianCount2.1":0,"maxCooksP.1":"NA"},"Reg_bBJtKw_476":{"symbol":"LOC100862199","desc":"uncharacterized LOC100862199","type":"miscRNA","lfc":5,"p":3.01e-06,"lowExpressed":false,"rpkm1":0,"rpkm2":1.19,"lev":-3.1,"medianCount1":0,"medianCount2":13,"maxCooksP":0.938,"ID":"100862199","chr":"chr1","str":"-","start":174436910,"end":174437509,"lfc.1":4.35,"p.1":"3.11116546522536e-40","lowExpressed.1":false,"rpkm1.1":9.38,"rpkm2.1":191,"lev.1":5.4,"medianCount1.1":168,"medianCount2.1":1610,"maxCooksP.1":"NA"},"Reg_bBJtKw_477":{"symbol":"LOC100862216","desc":"uncharacterized LOC100862216","type":"miscRNA","lfc":7.1,"p":3.88e-61,"lowExpressed":false,"rpkm1":0.396,"rpkm2":78.3,"lev":2.52,"medianCount1":10,"medianCount2":1480,"maxCooksP":0.934,"ID":"100862216","chr":"chr11","str":"+","start":55208001,"end":55208965,"lfc.1":7.76,"p.1":"4.68954911358636e-156","lowExpressed.1":false,"rpkm1.1":38.2,"rpkm2.1":8350,"lev.1":9.14,"medianCount1.1":954,"medianCount2.1":96700,"maxCooksP.1":"NA"},"Reg_bBJtKw_478":{"symbol":"LOC100862246","desc":"uncharacterized LOC100862246","type":"miscRNA","lfc":-2.54,"p":5.23e-05,"lowExpressed":false,"rpkm1":2.85,"rpkm2":0.465,"lev":-0.46,"medianCount1":33,"medianCount2":3,"maxCooksP":0.837,"ID":"100862246","chr":"chr2","str":"+","start":113616518,"end":113616995,"lfc.1":-4.36,"p.1":"5.0535744204127e-35","lowExpressed.1":false,"rpkm1.1":182,"rpkm2.1":8.53,"lev.1":5.29,"medianCount1.1":2600,"medianCount2.1":57.5,"maxCooksP.1":"NA"},"Reg_bBJtKw_479":{"symbol":"LOC100862248","desc":"uncharacterized LOC100862248","type":"miscRNA","lfc":1.67,"p":0.00085,"lowExpressed":false,"rpkm1":1.02,"rpkm2":2.47,"lev":0.723,"medianCount1":34,"medianCount2":64,"maxCooksP":0.00996,"ID":"100862248","chr":"chr4","str":"+","start":141414059,"end":141415286,"lfc.1":5.61,"p.1":"5.93383219738079e-75","lowExpressed.1":false,"rpkm1.1":17.4,"rpkm2.1":846,"lev.1":6.91,"medianCount1.1":638,"medianCount2.1":14400,"maxCooksP.1":"NA"},"Reg_bBJtKw_480":{"symbol":"LOC100862252","desc":"uncharacterized LOC100862252","type":"miscRNA","lfc":-6.98,"p":0.000175,"lowExpressed":false,"rpkm1":0.0965,"rpkm2":0,"lev":-5.75,"medianCount1":10,"medianCount2":0,"maxCooksP":0.86,"ID":"100862252","chr":"chr5","str":"+","start":13124816,"end":13310754,"lfc.1":0,"p.1":"1","lowExpressed.1":true,"rpkm1.1":0,"rpkm2.1":0,"lev.1":-8,"medianCount1.1":0,"medianCount2.1":0,"maxCooksP.1":"NA"},"Reg_bBJtKw_481":{"symbol":"LOC100862253","desc":"uncharacterized LOC100862253","type":"protein_coding","lfc":-6.95,"p":0.000193,"lowExpressed":false,"rpkm1":0.291,"rpkm2":0,"lev":-4.96,"medianCount1":10,"medianCount2":0,"maxCooksP":0.862,"ID":"100862253","chr":"chr8","str":"+","start":56201489,"end":56206315,"lfc.1":0,"p.1":"1","lowExpressed.1":true,"rpkm1.1":0.207,"rpkm2.1":0,"lev.1":-5.18,"medianCount1.1":9.5,"medianCount2.1":0,"maxCooksP.1":"NA"},"Reg_bBJtKw_482":{"symbol":"LOC100862254","desc":"uncharacterized LOC100862254","type":"miscRNA","lfc":-6.86,"p":0.00034,"lowExpressed":false,"rpkm1":0.663,"rpkm2":0,"lev":-5,"medianCount1":12,"medianCount2":0,"maxCooksP":0.409,"ID":"100862254","chr":"chr10","str":"+","start":33217699,"end":33232793,"lfc.1":-5.51,"p.1":"7.75775828209051e-07","lowExpressed.1":false,"rpkm1.1":5.48,"rpkm2.1":0.0997,"lev.1":-1.36,"medianCount1.1":132,"medianCount2.1":1,"maxCooksP.1":"NA"},"Reg_bBJtKw_483":{"symbol":"LOC100862263","desc":"uncharacterized LOC100862263","type":"protein_coding","lfc":-6.95,"p":0.000193,"lowExpressed":false,"rpkm1":0.294,"rpkm2":0,"lev":-4.95,"medianCount1":10,"medianCount2":0,"maxCooksP":0.862,"ID":"100862263","chr":"chr8","str":"+","start":56201489,"end":56206299,"lfc.1":0,"p.1":"1","lowExpressed.1":true,"rpkm1.1":0.175,"rpkm2.1":0,"lev.1":-5.35,"medianCount1.1":8,"medianCount2.1":0,"maxCooksP.1":"NA"},"Reg_bBJtKw_484":{"symbol":"LOC100862272","desc":"uncharacterized LOC100862272","type":"protein_coding","lfc":-6.95,"p":0.000193,"lowExpressed":false,"rpkm1":0.291,"rpkm2":0,"lev":-4.96,"medianCount1":10,"medianCount2":0,"maxCooksP":0.862,"ID":"100862272","chr":"chr8","str":"+","start":56201489,"end":56206315,"lfc.1":0,"p.1":"1","lowExpressed.1":true,"rpkm1.1":0.207,"rpkm2.1":0,"lev.1":-5.18,"medianCount1.1":9.5,"medianCount2.1":0,"maxCooksP.1":"NA"},"Reg_bBJtKw_485":{"symbol":"LOC100862277","desc":"uncharacterized LOC100862277","type":"miscRNA","lfc":0,"p":1,"lowExpressed":true,"rpkm1":0,"rpkm2":0,"lev":-7.7,"medianCount1":0,"medianCount2":0,"maxCooksP":0.521,"ID":"100862277","chr":"chr12","str":"-","start":8798854,"end":8799876,"lfc.1":-4.63,"p.1":"2.80427992174281e-09","lowExpressed.1":false,"rpkm1.1":6.68,"rpkm2.1":0.236,"lev.1":0.286,"medianCount1.1":204,"medianCount2.1":3.5,"maxCooksP.1":"NA"},"Reg_bBJtKw_486":{"symbol":"LOC100862285","desc":"uncharacterized LOC100862285","type":"miscRNA","lfc":0,"p":1,"lowExpressed":true,"rpkm1":0,"rpkm2":0.241,"lev":-5.73,"medianCount1":0,"medianCount2":3,"maxCooksP":0.413,"ID":"100862285","chr":"chr9","str":"+","start":43029984,"end":43030752,"lfc.1":7.37,"p.1":"2.07823007028504e-61","lowExpressed.1":false,"rpkm1.1":0.567,"rpkm2.1":96.8,"lev.1":2.88,"medianCount1.1":13,"medianCount2.1":1020,"maxCooksP.1":"NA"},"Reg_bBJtKw_487":{"symbol":"LOC100862290","desc":"uncharacterized LOC100862290","type":"miscRNA","lfc":-0.662,"p":0.453,"lowExpressed":false,"rpkm1":2.15,"rpkm2":0.707,"lev":-0.0753,"medianCount1":26,"medianCount2":7,"maxCooksP":0.453,"ID":"100862290","chr":"chr9","str":"-","start":109906082,"end":109906518,"lfc.1":-5.8,"p.1":"8.51511681038793e-36","lowExpressed.1":false,"rpkm1.1":106,"rpkm2.1":1.79,"lev.1":3.78,"medianCount1.1":1390,"medianCount2.1":11,"maxCooksP.1":"NA"},"Reg_bBJtKw_488":{"symbol":"LOC100862305","desc":"uncharacterized LOC100862305","type":"protein_coding","lfc":0,"p":1,"lowExpressed":true,"rpkm1":0,"rpkm2":0,"lev":-7.57,"medianCount1":0,"medianCount2":0,"maxCooksP":0.522,"ID":"100862305","chr":"chr18","str":"-","start":43597238,"end":43598117,"lfc.1":-8.01,"p.1":"4.2616227139862e-06","lowExpressed.1":false,"rpkm1.1":6.58,"rpkm2.1":0,"lev.1":-2.64,"medianCount1.1":172,"medianCount2.1":0,"maxCooksP.1":"NA"},"Reg_bBJtKw_489":{"symbol":"LOC100862308","desc":"uncharacterized LOC100862308","type":"miscRNA","lfc":4.79,"p":9.41e-19,"lowExpressed":false,"rpkm1":0.0879,"rpkm2":4.76,"lev":-0.613,"medianCount1":5,"medianCount2":254,"maxCooksP":0.678,"ID":"100862308","chr":"chr14","str":"-","start":34179137,"end":34183329,"lfc.1":7.08,"p.1":"4.81456172675998e-76","lowExpressed.1":false,"rpkm1.1":0.34,"rpkm2.1":47.1,"lev.1":1.99,"medianCount1.1":23,"medianCount2.1":1490,"maxCooksP.1":"NA"},"Reg_bBJtKw_490":{"symbol":"LOC100862319","desc":"coiled-coil domain-containing protein 30-like","type":"protein_coding","lfc":-9.6,"p":3.1e-09,"lowExpressed":false,"rpkm1":2.34,"rpkm2":0,"lev":-3.37,"medianCount1":87,"medianCount2":0,"maxCooksP":0.878,"ID":"100862319","chr":"chr4","str":"-","start":119039936,"end":119056439,"lfc.1":0,"p.1":"1","lowExpressed.1":true,"rpkm1.1":0.271,"rpkm2.1":0.0233,"lev.1":-4.44,"medianCount1.1":11.5,"medianCount2.1":0.5,"maxCooksP.1":"NA"},"Reg_bBJtKw_491":{"symbol":"LOC100862325","desc":"uncharacterized LOC100862325","type":"miscRNA","lfc":0,"p":1,"lowExpressed":true,"rpkm1":0.14,"rpkm2":0.154,"lev":-3.41,"medianCount1":1,"medianCount2":3,"maxCooksP":0.0639,"ID":"100862325","chr":"chr10","str":"-","start":43303589,"end":43304070,"lfc.1":-6.26,"p.1":"1.31470784172624e-33","lowExpressed.1":false,"rpkm1.1":90.8,"rpkm2.1":1.09,"lev.1":3.29,"medianCount1.1":1310,"medianCount2.1":7.5,"maxCooksP.1":"NA"},"Reg_bBJtKw_492":{"symbol":"LOC100862331","desc":"uncharacterized LOC100862331","type":"miscRNA","lfc":0,"p":1,"lowExpressed":true,"rpkm1":0.0798,"rpkm2":0,"lev":-5.01,"medianCount1":1,"medianCount2":0,"maxCooksP":0.281,"ID":"100862331","chr":"chr10","str":"-","start":12851029,"end":12851500,"lfc.1":-5.71,"p.1":"2.59607961558176e-07","lowExpressed.1":false,"rpkm1.1":11.8,"rpkm2.1":0.156,"lev.1":-0.641,"medianCount1.1":146,"medianCount2.1":1,"maxCooksP.1":"NA"},"Reg_bBJtKw_493":{"symbol":"LOC100862340","desc":"uncharacterized LOC100862340","type":"miscRNA","lfc":0,"p":1,"lowExpressed":true,"rpkm1":0,"rpkm2":0.259,"lev":-5.06,"medianCount1":0,"medianCount2":2,"maxCooksP":0.256,"ID":"100862340","chr":"chrX","str":"+","start":9013782,"end":9014352,"lfc.1":4.33,"p.1":"1.95849523986665e-05","lowExpressed.1":false,"rpkm1.1":0.209,"rpkm2.1":4.78,"lev.1":-0.162,"medianCount1.1":3.5,"medianCount2.1":40,"maxCooksP.1":"NA"},"Reg_bBJtKw_494":{"symbol":"LOC100862347","desc":"uncharacterized LOC100862347","type":"miscRNA","lfc":-4.46,"p":1.23e-16,"lowExpressed":false,"rpkm1":4.89,"rpkm2":0.181,"lev":-0.719,"medianCount1":118,"medianCount2":4,"maxCooksP":0.826,"ID":"100862347","chr":"chr10","str":"-","start":52828445,"end":52829420,"lfc.1":-7.66,"p.1":"3.00025415097026e-23","lowExpressed.1":false,"rpkm1.1":35,"rpkm2.1":0.132,"lev.1":0.0837,"medianCount1.1":1020,"medianCount2.1":2,"maxCooksP.1":"NA"},"Reg_bBJtKw_495":{"symbol":"LOC100862355","desc":"uncharacterized LOC100862355","type":"miscRNA","lfc":-7.26,"p":7.45e-05,"lowExpressed":false,"rpkm1":1.09,"rpkm2":0,"lev":-4.09,"medianCount1":14,"medianCount2":0,"maxCooksP":0.739,"ID":"100862355","chr":"chr11","str":"+","start":110130686,"end":110131255,"lfc.1":-6.85,"p.1":"5.45281297377029e-08","lowExpressed.1":false,"rpkm1.1":11.7,"rpkm2.1":0.0565,"lev.1":-1.03,"medianCount1.1":198,"medianCount2.1":0.5,"maxCooksP.1":"NA"},"Reg_bBJtKw_496":{"symbol":"LOC100862358","desc":"uncharacterized LOC100862358","type":"miscRNA","lfc":-4.86,"p":4.92e-12,"lowExpressed":false,"rpkm1":19.9,"rpkm2":0.321,"lev":0.505,"medianCount1":332,"medianCount2":5,"maxCooksP":0.871,"ID":"100862358","chr":"chr13","str":"+","start":14469994,"end":14615493,"lfc.1":-4.56,"p.1":"2.15726331259939e-06","lowExpressed.1":false,"rpkm1.1":6.07,"rpkm2.1":0.22,"lev.1":0.205,"medianCount1.1":120,"medianCount2.1":2,"maxCooksP.1":"NA"},"Reg_bBJtKw_497":{"symbol":"LOC100862377","desc":"uncharacterized LOC100862377","type":"miscRNA","lfc":3.11,"p":1.66e-07,"lowExpressed":false,"rpkm1":0.363,"rpkm2":2.06,"lev":-0.0657,"medianCount1":16,"medianCount2":95,"maxCooksP":0.221,"ID":"100862377","chr":"chr8","str":"-","start":14894765,"end":14898015,"lfc.1":5.03,"p.1":"2.7270588183187e-63","lowExpressed.1":false,"rpkm1.1":11.3,"rpkm2.1":369,"lev.1":6.01,"medianCount1.1":660,"medianCount2.1":10100,"maxCooksP.1":"NA"},"Reg_bBJtKw_498":{"symbol":"LOC100862380","desc":"uncharacterized LOC100862380","type":"miscRNA","lfc":0,"p":1,"lowExpressed":true,"rpkm1":0,"rpkm2":0,"lev":-7.03,"medianCount1":0,"medianCount2":0,"maxCooksP":0.653,"ID":"100862380","chr":"chr2","str":"-","start":31374010,"end":31376190,"lfc.1":-4.81,"p.1":"0.0279153991345547","lowExpressed.1":false,"rpkm1.1":0.917,"rpkm2.1":0,"lev.1":-4.07,"medianCount1.1":16.5,"medianCount2.1":0,"maxCooksP.1":"NA"},"Reg_bBJtKw_499":{"symbol":"LOC100862396","desc":"uncharacterized LOC100862396","type":"miscRNA","lfc":-6.36,"p":2.7e-07,"lowExpressed":false,"rpkm1":0.665,"rpkm2":0,"lev":-3.99,"medianCount1":19,"medianCount2":0,"maxCooksP":0.775,"ID":"100862396","chr":"chr15","str":"-","start":12452319,"end":12479987,"lfc.1":0,"p.1":"1","lowExpressed.1":true,"rpkm1.1":0.321,"rpkm2.1":0.255,"lev.1":-3.71,"medianCount1.1":12.5,"medianCount2.1":4,"maxCooksP.1":"NA"},"Reg_bBJtKw_500":{"symbol":"LOC100862401","desc":"cAMP-specific 3',5'-cyclic phosphodiesterase 4D-like","type":"protein_coding","lfc":-5.32,"p":6.39e-14,"lowExpressed":false,"rpkm1":1.18,"rpkm2":0.0177,"lev":-2.93,"medianCount1":70,"medianCount2":1,"maxCooksP":0.758,"ID":"100862401","chr":"chr13","str":"+","start":109906430,"end":110125257,"lfc.1":-3.87,"p.1":"0.0239377507012308","lowExpressed.1":false,"rpkm1.1":0.352,"rpkm2.1":0.0134,"lev.1":-4.1,"medianCount1.1":25.5,"medianCount2.1":0.5,"maxCooksP.1":"NA"},"Reg_bBJtKw_501":{"symbol":"LOC100862404","desc":"uncharacterized LOC100862404","type":"miscRNA","lfc":0,"p":1,"lowExpressed":true,"rpkm1":0,"rpkm2":0,"lev":-6.22,"medianCount1":0,"medianCount2":0,"maxCooksP":0.263,"ID":"100862404","chr":"chr8","str":"-","start":91171214,"end":91177115,"lfc.1":8.4,"p.1":"1.11229460360814e-06","lowExpressed.1":false,"rpkm1.1":0,"rpkm2.1":8.48,"lev.1":-2.46,"medianCount1.1":0,"medianCount2.1":52.5,"maxCooksP.1":"NA"},"Reg_bBJtKw_502":{"symbol":"LOC100862431","desc":"h-2 class I histocompatibility antigen, D-D alpha chain-like","type":"protein_coding","lfc":3.38,"p":1.48e-06,"lowExpressed":false,"rpkm1":0.119,"rpkm2":1.36,"lev":-1.77,"medianCount1":2,"medianCount2":19,"maxCooksP":0.21,"ID":"100862431","chr":"chr17","str":"+","start":35400059,"end":35534557,"lfc.1":5.44,"p.1":"4.64594301570815e-56","lowExpressed.1":false,"rpkm1.1":5.05,"rpkm2.1":221,"lev.1":5.05,"medianCount1.1":156,"medianCount2.1":3120,"maxCooksP.1":"NA"},"Reg_bBJtKw_503":{"symbol":"LOC100862435","desc":"h-2 class I histocompatibility antigen, D-B alpha chain-like","type":"protein_coding","lfc":0,"p":1,"lowExpressed":true,"rpkm1":0.186,"rpkm2":0.179,"lev":-3.22,"medianCount1":6,"medianCount2":5,"maxCooksP":0.797,"ID":"100862435","chr":"chr17","str":"-","start":36155484,"end":36283329,"lfc.1":4.45,"p.1":"3.93403949614476e-31","lowExpressed.1":false,"rpkm1.1":1.29,"rpkm2.1":28.4,"lev.1":2.59,"medianCount1.1":55,"medianCount2.1":557,"maxCooksP.1":"NA"},"Reg_bBJtKw_504":{"symbol":"LOC100862447","desc":"h-2 class I histocompatibility antigen, D-D alpha chain-like","type":"protein_coding","lfc":3.38,"p":1.48e-06,"lowExpressed":false,"rpkm1":0.119,"rpkm2":1.36,"lev":-1.77,"medianCount1":2,"medianCount2":19,"maxCooksP":0.21,"ID":"100862447","chr":"chr17","str":"+","start":35400059,"end":35534557,"lfc.1":5.44,"p.1":"4.64594301570815e-56","lowExpressed.1":false,"rpkm1.1":5.05,"rpkm2.1":221,"lev.1":5.05,"medianCount1.1":156,"medianCount2.1":3120,"maxCooksP.1":"NA"},"Reg_bBJtKw_505":{"symbol":"LOC100862459","desc":"h-2 class I histocompatibility antigen, TLA(B) alpha chain-like","type":"protein_coding","lfc":0,"p":1,"lowExpressed":true,"rpkm1":0,"rpkm2":0,"lev":-7.68,"medianCount1":0,"medianCount2":0,"maxCooksP":0.516,"ID":"100862459","chr":"chr17","str":"-","start":36309039,"end":36335449,"lfc.1":5.19,"p.1":"0.0010901357901159","lowExpressed.1":false,"rpkm1.1":0.00803,"rpkm2.1":0.532,"lev.1":-3.95,"medianCount1.1":0.5,"medianCount2.1":15,"maxCooksP.1":"NA"},"Reg_bBJtKw_506":{"symbol":"LOC100862467","desc":"uncharacterized LOC100862467","type":"miscRNA","lfc":0,"p":1,"lowExpressed":true,"rpkm1":0,"rpkm2":0,"lev":-8,"medianCount1":0,"medianCount2":0,"maxCooksP":"NA","ID":"100862467","chr":"chr4","str":"+","start":147473720,"end":147474610,"lfc.1":-9.53,"p.1":"3.42749696647709e-09","lowExpressed.1":false,"rpkm1.1":21.4,"rpkm2.1":0,"lev.1":-1.8,"medianCount1.1":572,"medianCount2.1":0,"maxCooksP.1":"NA"},"Reg_bBJtKw_507":{"symbol":"LOC100862482","desc":"uncharacterized LOC100862482","type":"miscRNA","lfc":8.61,"p":3.03e-46,"lowExpressed":false,"rpkm1":0,"rpkm2":34.2,"lev":-0.399,"medianCount1":0,"medianCount2":545,"maxCooksP":0.836,"ID":"100862482","chr":"chr10","str":"-","start":77027379,"end":77028420,"lfc.1":9.05,"p.1":"7.03239143819472e-84","lowExpressed.1":false,"rpkm1.1":0.736,"rpkm2.1":406,"lev.1":3.94,"medianCount1.1":14.5,"medianCount2.1":3790,"maxCooksP.1":"NA"},"Reg_bBJtKw_508":{"symbol":"LOC100862491","desc":"uncharacterized LOC100862491","type":"miscRNA","lfc":2.66,"p":0.000289,"lowExpressed":false,"rpkm1":0.206,"rpkm2":1.76,"lev":-0.866,"medianCount1":2,"medianCount2":14,"maxCooksP":0.87,"ID":"100862491","chr":"chr2","str":"+","start":122420209,"end":122420609,"lfc.1":4.43,"p.1":"5.53302164607512e-37","lowExpressed.1":false,"rpkm1.1":10.9,"rpkm2.1":235,"lev.1":5.65,"medianCount1.1":130,"medianCount2.1":1330,"maxCooksP.1":"NA"},"Reg_bBJtKw_509":{"symbol":"LOC100862509","desc":"uncharacterized LOC100862509","type":"miscRNA","lfc":-3.79,"p":8.76e-28,"lowExpressed":false,"rpkm1":4.4,"rpkm2":0.224,"lev":0.0821,"medianCount1":181,"medianCount2":14,"maxCooksP":0.959,"ID":"100862509","chr":"chr5","str":"+","start":108500473,"end":108502171,"lfc.1":-4.86,"p.1":"1.21413679493392e-08","lowExpressed.1":false,"rpkm1.1":4.03,"rpkm2.1":0.114,"lev.1":-1.54,"medianCount1.1":206,"medianCount2.1":3,"maxCooksP.1":"NA"},"Reg_bBJtKw_510":{"symbol":"LOC100862514","desc":"schlafen family member 13-like","type":"pseudo","lfc":7.18,"p":2.39e-31,"lowExpressed":false,"rpkm1":0,"rpkm2":7.67,"lev":-1.6,"medianCount1":0,"medianCount2":247,"maxCooksP":0.631,"ID":"100862514","chr":"chr11","str":"-","start":82829377,"end":82831217,"lfc.1":7.87,"p.1":"1.08170972818511e-05","lowExpressed.1":false,"rpkm1.1":0,"rpkm2.1":2.27,"lev.1":-3.46,"medianCount1.1":0,"medianCount2.1":38,"maxCooksP.1":"NA"},"Reg_bBJtKw_511":{"symbol":"LOC100862518","desc":"uncharacterized LOC100862518","type":"miscRNA","lfc":-1.69,"p":0.00271,"lowExpressed":false,"rpkm1":3.29,"rpkm2":0.488,"lev":0.581,"medianCount1":62,"medianCount2":7,"maxCooksP":0.651,"ID":"100862518","chr":"chr11","str":"+","start":88155609,"end":88156429,"lfc.1":-6.1,"p.1":"7.74876081715139e-40","lowExpressed.1":false,"rpkm1.1":86.3,"rpkm2.1":1.16,"lev.1":3.22,"medianCount1.1":2120,"medianCount2.1":14,"maxCooksP.1":"NA"},"Reg_bBJtKw_512":{"symbol":"LOC100862521","desc":"uncharacterized LOC100862521","type":"miscRNA","lfc":-4.77,"p":7.92e-27,"lowExpressed":false,"rpkm1":8.86,"rpkm2":0.285,"lev":-0.00622,"medianCount1":119,"medianCount2":4,"maxCooksP":0.903,"ID":"100862521","chr":"chr2","str":"-","start":143639169,"end":143639763,"lfc.1":-2.46,"p.1":"5.87420287629183e-07","lowExpressed.1":false,"rpkm1.1":38.3,"rpkm2.1":6.76,"lev.1":3.94,"medianCount1.1":680,"medianCount2.1":53.5,"maxCooksP.1":"NA"},"Reg_bBJtKw_513":{"symbol":"LOC100862543","desc":"uncharacterized LOC100862543","type":"miscRNA","lfc":-6.98,"p":0.000175,"lowExpressed":false,"rpkm1":0.0965,"rpkm2":0,"lev":-5.75,"medianCount1":10,"medianCount2":0,"maxCooksP":0.86,"ID":"100862543","chr":"chr5","str":"+","start":13124816,"end":13310754,"lfc.1":0,"p.1":"1","lowExpressed.1":true,"rpkm1.1":0,"rpkm2.1":0,"lev.1":-8,"medianCount1.1":0,"medianCount2.1":0,"maxCooksP.1":"NA"},"Reg_bBJtKw_514":{"symbol":"LOC100862556","desc":"protocadherin-15-like","type":"protein_coding","lfc":-5.92,"p":3.06e-82,"lowExpressed":false,"rpkm1":4.06,"rpkm2":0.0625,"lev":-1.06,"medianCount1":516,"medianCount2":9,"maxCooksP":0.969,"ID":"100862556","chr":"chr10","str":"+","start":73409804,"end":74106963,"lfc.1":-6.4,"p.1":"3.56925117893347e-12","lowExpressed.1":false,"rpkm1.1":2.17,"rpkm2.1":0.019,"lev.1":-2.63,"medianCount1.1":328,"medianCount2.1":1.5,"maxCooksP.1":"NA"},"Reg_bBJtKw_515":{"symbol":"LOC100862578","desc":"c-C motif chemokine 12-like","type":"protein_coding","lfc":5.16,"p":7.71e-06,"lowExpressed":false,"rpkm1":0,"rpkm2":1.2,"lev":-3.33,"medianCount1":0,"medianCount2":15,"maxCooksP":0.684,"ID":"100862578","chr":"chr11","str":"+","start":81915353,"end":81916902,"lfc.1":8.33,"p.1":"4.72019926103824e-53","lowExpressed.1":false,"rpkm1.1":0.55,"rpkm2.1":187,"lev.1":3.1,"medianCount1.1":8.5,"medianCount2.1":1430,"maxCooksP.1":"NA"},"Reg_bBJtKw_516":{"symbol":"LOC100862581","desc":"uncharacterized LOC100862581","type":"miscRNA","lfc":0,"p":1,"lowExpressed":true,"rpkm1":0,"rpkm2":0.0199,"lev":-6.77,"medianCount1":0,"medianCount2":1,"maxCooksP":0.788,"ID":"100862581","chr":"chr13","str":"-","start":74541631,"end":74544765,"lfc.1":5.03,"p.1":"2.88200819728022e-43","lowExpressed.1":false,"rpkm1.1":1.33,"rpkm2.1":44,"lev.1":2.94,"medianCount1.1":49.5,"medianCount2.1":761,"maxCooksP.1":"NA"},"Reg_bBJtKw_517":{"symbol":"LOC100862590","desc":"tyrosine-protein kinase Lyn-like","type":"protein_coding","lfc":6.37,"p":2.78e-100,"lowExpressed":false,"rpkm1":0.256,"rpkm2":26.7,"lev":1.35,"medianCount1":21,"medianCount2":2130,"maxCooksP":0.944,"ID":"100862590","chr":"chr4","str":"+","start":3605249,"end":3718760,"lfc.1":8.08,"p.1":"2.24096849803636e-83","lowExpressed.1":false,"rpkm1.1":0.756,"rpkm2.1":211,"lev.1":3.57,"medianCount1.1":73.5,"medianCount2.1":9790,"maxCooksP.1":"NA"},"Reg_bBJtKw_518":{"symbol":"LOC100862597","desc":"butyrophilin-like protein 2-like","type":"protein_coding","lfc":0,"p":1,"lowExpressed":true,"rpkm1":0,"rpkm2":0.0867,"lev":-6.07,"medianCount1":0,"medianCount2":3,"maxCooksP":0.132,"ID":"100862597","chr":"chr17","str":"+","start":34491767,"end":34506438,"lfc.1":7.48,"p.1":"4.47200899382129e-05","lowExpressed.1":false,"rpkm1.1":0,"rpkm2.1":0.764,"lev.1":-4.22,"medianCount1.1":0,"medianCount2.1":26.5,"maxCooksP.1":"NA"},"Reg_bBJtKw_519":{"symbol":"LOC100862623","desc":"uncharacterized LOC100862623","type":"miscRNA","lfc":2.15,"p":0.000328,"lowExpressed":false,"rpkm1":2.14,"rpkm2":7.11,"lev":1.85,"medianCount1":11,"medianCount2":30,"maxCooksP":0.886,"ID":"100862623","chr":"chr9","str":"-","start":106117512,"end":106117723,"lfc.1":5.15,"p.1":"5.99384007389419e-35","lowExpressed.1":false,"rpkm1.1":6.9,"rpkm2.1":248,"lev.1":5.34,"medianCount1.1":43.5,"medianCount2.1":712,"maxCooksP.1":"NA"},"Reg_bBJtKw_520":{"symbol":"LOC100862636","desc":"uncharacterized LOC100862636","type":"miscRNA","lfc":-2.07,"p":0.00159,"lowExpressed":false,"rpkm1":3.69,"rpkm2":0.579,"lev":0.379,"medianCount1":210,"medianCount2":36,"maxCooksP":0.828,"ID":"100862636","chr":"chr3","str":"+","start":88010735,"end":88015318,"lfc.1":-6.57,"p.1":"4.72770015407753e-16","lowExpressed.1":false,"rpkm1.1":7.16,"rpkm2.1":0.07,"lev.1":-1.29,"medianCount1.1":494,"medianCount2.1":2,"maxCooksP.1":"NA"},"Reg_bBJtKw_521":{"symbol":"LOC100862641","desc":"uncharacterized LOC100862641","type":"miscRNA","lfc":5.59,"p":1.98e-45,"lowExpressed":false,"rpkm1":0.605,"rpkm2":21.9,"lev":1.93,"medianCount1":10,"medianCount2":547,"maxCooksP":0.923,"ID":"100862641","chr":"chr11","str":"+","start":103192810,"end":103193629,"lfc.1":7.1,"p.1":"1.28297618174465e-60","lowExpressed.1":false,"rpkm1.1":0.811,"rpkm2.1":115,"lev.1":3.24,"medianCount1.1":20,"medianCount2.1":1280,"maxCooksP.1":"NA"},"Reg_bBJtKw_522":{"symbol":"LOC100862652","desc":"uncharacterized LOC100862652","type":"miscRNA","lfc":0,"p":1,"lowExpressed":true,"rpkm1":0,"rpkm2":0.272,"lev":-5.09,"medianCount1":0,"medianCount2":2,"maxCooksP":0.383,"ID":"100862652","chr":"chrX","str":"+","start":9013731,"end":9014676,"lfc.1":4.39,"p.1":"2.86908368924343e-06","lowExpressed.1":false,"rpkm1.1":0.283,"rpkm2.1":6.59,"lev.1":0.226,"medianCount1.1":4.5,"medianCount2.1":52.5,"maxCooksP.1":"NA"},"Reg_bBJtKw_523":{"symbol":"Emilin1","desc":"elastin microfibril interfacer 1","type":"protein_coding","lfc":0,"p":1,"lowExpressed":true,"rpkm1":0,"rpkm2":0.11,"lev":-5.52,"medianCount1":0,"medianCount2":9,"maxCooksP":0.417,"ID":"100952","chr":"chr5","str":"+","start":31216159,"end":31223648,"lfc.1":4.41,"p.1":"1.08679622832182e-26","lowExpressed.1":false,"rpkm1.1":0.572,"rpkm2.1":12.2,"lev.1":1.38,"medianCount1.1":59.5,"medianCount2.1":578,"maxCooksP.1":"NA"},"Reg_bBJtKw_524":{"symbol":"Dyrk4","desc":"dual-specificity tyrosine-(Y)-phosphorylation regulated kinase 4","type":"protein_coding","lfc":9.61,"p":7.39e-31,"lowExpressed":false,"rpkm1":0.0159,"rpkm2":9.76,"lev":-1.58,"medianCount1":1,"medianCount2":413,"maxCooksP":0.949,"ID":"101320","chr":"chr6","str":"-","start":126826217,"end":126871857,"lfc.1":3.2,"p.1":"2.18356454999082e-08","lowExpressed.1":false,"rpkm1.1":0.808,"rpkm2.1":7.52,"lev.1":1.18,"medianCount1.1":49,"medianCount2.1":220,"maxCooksP.1":"NA"},"Reg_bBJtKw_525":{"symbol":"Slco2b1","desc":"solute carrier organic anion transporter family, member 2b1","type":"protein_coding","lfc":10.7,"p":2.06e-87,"lowExpressed":false,"rpkm1":0.00888,"rpkm2":58.6,"lev":-0.0692,"medianCount1":1,"medianCount2":6380,"maxCooksP":0.797,"ID":"101488","chr":"chr7","str":"-","start":106806314,"end":106859850,"lfc.1":10.2,"p.1":"7.91646925701296e-143","lowExpressed.1":false,"rpkm1.1":0.497,"rpkm2.1":589,"lev.1":4.03,"medianCount1.1":75,"medianCount2.1":40200,"maxCooksP.1":"NA"},"Reg_bBJtKw_526":{"symbol":"Inpp5f","desc":"inositol polyphosphate-5-phosphatase F","type":"protein_coding","lfc":-1.24,"p":1.4e-06,"lowExpressed":false,"rpkm1":4.21,"rpkm2":1.58,"lev":1.4,"medianCount1":439,"medianCount2":212,"maxCooksP":0.942,"ID":"101490","chr":"chr7","str":"+","start":135754879,"end":135839950,"lfc.1":-4.72,"p.1":"5.06212810747665e-53","lowExpressed.1":false,"rpkm1.1":82.2,"rpkm2.1":3.02,"lev.1":3.97,"medianCount1.1":11600,"medianCount2.1":201,"maxCooksP.1":"NA"},"Reg_bBJtKw_527":{"symbol":"Plekhg2","desc":"pleckstrin homology domain containing, family G (with RhoGef domain) member 2","type":"protein_coding","lfc":7.37,"p":7.36e-45,"lowExpressed":false,"rpkm1":0.0175,"rpkm2":3.02,"lev":-2.21,"medianCount1":2,"medianCount2":360,"maxCooksP":0.879,"ID":"101497","chr":"chr7","str":"-","start":29144623,"end":29157681,"lfc.1":2.44,"p.1":"2.57321222375931e-13","lowExpressed.1":false,"rpkm1.1":2.64,"rpkm2.1":14.2,"lev.1":2.61,"medianCount1.1":399,"medianCount2.1":1010,"maxCooksP.1":"NA"},"Reg_bBJtKw_528":{"symbol":"Zfp575","desc":"zinc finger protein 575","type":"protein_coding","lfc":-7.85,"p":8.76e-06,"lowExpressed":false,"rpkm1":0.301,"rpkm2":0,"lev":-4.85,"medianCount1":17,"medianCount2":0,"maxCooksP":0.88,"ID":"101544","chr":"chr7","str":"-","start":25368857,"end":25372660,"lfc.1":-3.73,"p.1":"2.72216384662043e-10","lowExpressed.1":false,"rpkm1.1":3.72,"rpkm2.1":0.268,"lev.1":-0.0227,"medianCount1.1":305,"medianCount2.1":10,"maxCooksP.1":"NA"},"Reg_bBJtKw_529":{"symbol":"AI467606","desc":"expressed sequence AI467606","type":"protein_coding","lfc":5.98,"p":9.55e-11,"lowExpressed":false,"rpkm1":0.0215,"rpkm2":0.75,"lev":-3.15,"medianCount1":1,"medianCount2":55,"maxCooksP":0.7,"ID":"101602","chr":"chr7","str":"+","start":134234950,"end":134237563,"lfc.1":7.02,"p.1":"3.87230456149595e-39","lowExpressed.1":false,"rpkm1.1":0.146,"rpkm2.1":20.2,"lev.1":0.662,"medianCount1.1":8.5,"medianCount2.1":530,"maxCooksP.1":"NA"},"Reg_bBJtKw_530":{"symbol":"Pwwp2b","desc":"PWWP domain containing 2B","type":"protein_coding","lfc":0.0346,"p":0.94,"lowExpressed":false,"rpkm1":0.429,"rpkm2":0.603,"lev":-0.964,"medianCount1":28,"medianCount2":39,"maxCooksP":0.815,"ID":"101631","chr":"chr7","str":"+","start":146434381,"end":146453152,"lfc.1":4.99,"p.1":"1.68244355969059e-43","lowExpressed.1":false,"rpkm1.1":1.19,"rpkm2.1":38,"lev.1":2.73,"medianCount1.1":94,"medianCount2.1":1370,"maxCooksP.1":"NA"},"Reg_bBJtKw_531":{"symbol":"AI854517","desc":"expressed sequence AI854517","type":"miscRNA","lfc":-5.17,"p":1e-11,"lowExpressed":false,"rpkm1":1.76,"rpkm2":0.0444,"lev":-2.25,"medianCount1":159,"medianCount2":3,"maxCooksP":0.859,"ID":"101694","chr":"chr7","str":"+","start":86644912,"end":86679289,"lfc.1":-2.64,"p.1":"1.34137146065615e-10","lowExpressed.1":false,"rpkm1.1":8.27,"rpkm2.1":1.29,"lev.1":1.69,"medianCount1.1":986,"medianCount2.1":70,"maxCooksP.1":"NA"},"Reg_bBJtKw_532":{"symbol":"Psip1","desc":"PC4 and SFRS1 interacting protein 1","type":"protein_coding","lfc":-2.58,"p":4.95e-42,"lowExpressed":false,"rpkm1":14,"rpkm2":2.69,"lev":2.62,"medianCount1":1210,"medianCount2":173,"maxCooksP":0.99,"ID":"101739","chr":"chr4","str":"-","start":83101584,"end":83132294,"lfc.1":-5.71,"p.1":"7.8662922011811e-38","lowExpressed.1":false,"rpkm1.1":70.6,"rpkm2.1":1.27,"lev.1":3.13,"medianCount1.1":6670,"medianCount2.1":59.5,"maxCooksP.1":"NA"},"Reg_bBJtKw_533":{"symbol":"Plekhg4","desc":"pleckstrin homology domain containing, family G (with RhoGef domain) member 4","type":"protein_coding","lfc":-8.74,"p":2.21e-07,"lowExpressed":false,"rpkm1":0.444,"rpkm2":0,"lev":-4.65,"medianCount1":34,"medianCount2":0,"maxCooksP":0.864,"ID":"102075","chr":"chr8","str":"+","start":107899281,"end":107906762,"lfc.1":-0.602,"p.1":"0.379393438986436","lowExpressed.1":false,"rpkm1.1":0.984,"rpkm2.1":0.635,"lev.1":-0.386,"medianCount1.1":122,"medianCount2.1":35.5,"maxCooksP.1":"NA"},"Reg_bBJtKw_534":{"symbol":"E230013L22Rik","desc":"RIKEN cDNA E230013L22 gene","type":"miscRNA","lfc":0,"p":1,"lowExpressed":true,"rpkm1":0,"rpkm2":0.0667,"lev":-5.69,"medianCount1":0,"medianCount2":4,"maxCooksP":0.000983,"ID":"102132","chr":"chr8","str":"+","start":11477664,"end":11480241,"lfc.1":10.3,"p.1":"8.14559579530678e-45","lowExpressed.1":false,"rpkm1.1":0.0311,"rpkm2.1":47.9,"lev.1":0.192,"medianCount1.1":2,"medianCount2.1":1400,"maxCooksP.1":"NA"},"Reg_bBJtKw_535":{"symbol":"Cpne7","desc":"copine VII","type":"protein_coding","lfc":-6.38,"p":1.09e-22,"lowExpressed":false,"rpkm1":2.37,"rpkm2":0,"lev":-2.97,"medianCount1":118,"medianCount2":0,"maxCooksP":0.645,"ID":"102278","chr":"chr8","str":"+","start":125641274,"end":125659085,"lfc.1":-3.98,"p.1":"1.36452691806608e-24","lowExpressed.1":false,"rpkm1.1":33.3,"rpkm2.1":2.05,"lev.1":3.01,"medianCount1.1":2390,"medianCount2.1":66.5,"maxCooksP.1":"NA"},"Reg_bBJtKw_536":{"symbol":"Cyp4v3","desc":"cytochrome P450, family 4, subfamily v, polypeptide 3","type":"protein_coding","lfc":3.91,"p":1.25e-18,"lowExpressed":false,"rpkm1":0.169,"rpkm2":1.88,"lev":-1.18,"medianCount1":8,"medianCount2":151,"maxCooksP":0.938,"ID":"102294","chr":"chr8","str":"-","start":46391156,"end":46418550,"lfc.1":5.85,"p.1":"3.09702794250628e-55","lowExpressed.1":false,"rpkm1.1":0.404,"rpkm2.1":23.6,"lev.1":1.62,"medianCount1.1":35.5,"medianCount2.1":969,"maxCooksP.1":"NA"},"Reg_bBJtKw_537":{"symbol":"Myzap","desc":"myocardial zonula adherens protein","type":"protein_coding","lfc":0,"p":1,"lowExpressed":true,"rpkm1":0.124,"rpkm2":0,"lev":-5.81,"medianCount1":7,"medianCount2":0,"maxCooksP":0.371,"ID":"102371","chr":"chr9","str":"-","start":71352154,"end":71440167,"lfc.1":-7.7,"p.1":"1.46182304891781e-05","lowExpressed.1":false,"rpkm1.1":2.01,"rpkm2.1":0,"lev.1":-3.52,"medianCount1.1":136,"medianCount2.1":0,"maxCooksP.1":"NA"},"Reg_bBJtKw_538":{"symbol":"Pls1","desc":"plastin 1 (I-isoform)","type":"protein_coding","lfc":-2.53,"p":0.00135,"lowExpressed":false,"rpkm1":1.22,"rpkm2":0.0802,"lev":-1.75,"medianCount1":112,"medianCount2":4,"maxCooksP":0.644,"ID":"102502","chr":"chr9","str":"-","start":95653061,"end":95745698,"lfc.1":-5.05,"p.1":"2.4423921015508e-09","lowExpressed.1":false,"rpkm1.1":1.87,"rpkm2.1":0.0502,"lev.1":-1.76,"medianCount1.1":204,"medianCount2.1":2.5,"maxCooksP.1":"NA"},"Reg_bBJtKw_539":{"symbol":"Cmtm7","desc":"CKLF-like MARVEL transmembrane domain containing 7","type":"protein_coding","lfc":7.86,"p":2.07e-61,"lowExpressed":false,"rpkm1":0.117,"rpkm2":22.1,"lev":0.266,"medianCount1":3,"medianCount2":578,"maxCooksP":0.935,"ID":"102545","chr":"chr9","str":"-","start":114665954,"end":114691111,"lfc.1":7.79,"p.1":"2.79339150719068e-89","lowExpressed.1":false,"rpkm1.1":0.956,"rpkm2.1":216,"lev.1":3.82,"medianCount1.1":32.5,"medianCount2.1":3340,"maxCooksP.1":"NA"},"Reg_bBJtKw_540":{"symbol":"Plekho2","desc":"pleckstrin homology domain containing, family O member 2","type":"protein_coding","lfc":4.88,"p":8.91e-26,"lowExpressed":false,"rpkm1":0.0506,"rpkm2":2.27,"lev":-1.44,"medianCount1":5,"medianCount2":108,"maxCooksP":0.874,"ID":"102595","chr":"chr9","str":"-","start":65402191,"end":65427841,"lfc.1":7.59,"p.1":"1.60604038572233e-131","lowExpressed.1":false,"rpkm1.1":1.6,"rpkm2.1":311,"lev.1":4.47,"medianCount1.1":156,"medianCount2.1":14000,"maxCooksP.1":"NA"},"Reg_bBJtKw_541":{"symbol":"AI414108","desc":"expressed sequence AI414108","type":"miscRNA","lfc":-4.51,"p":9.73e-05,"lowExpressed":false,"rpkm1":3.74,"rpkm2":0.0174,"lev":-1.6,"medianCount1":417,"medianCount2":2,"maxCooksP":0.73,"ID":"102623","chr":"chr9","str":"+","start":27160270,"end":27165131,"lfc.1":-4.64,"p.1":"4.60578486719461e-30","lowExpressed.1":false,"rpkm1.1":9.89,"rpkm2.1":0.381,"lev.1":0.948,"medianCount1.1":1430,"medianCount2.1":25.5,"maxCooksP.1":"NA"},"Reg_bBJtKw_542":{"symbol":"Mapkapk3","desc":"mitogen-activated protein kinase-activated protein kinase 3","type":"protein_coding","lfc":5.9,"p":1.52e-30,"lowExpressed":false,"rpkm1":0.0629,"rpkm2":2.5,"lev":-1.58,"medianCount1":4,"medianCount2":153,"maxCooksP":0.921,"ID":"102626","chr":"chr9","str":"-","start":107157258,"end":107192208,"lfc.1":6.59,"p.1":"8.13606655945692e-47","lowExpressed.1":false,"rpkm1.1":0.182,"rpkm2.1":18.2,"lev.1":0.801,"medianCount1.1":15.5,"medianCount2.1":707,"maxCooksP.1":"NA"},"Reg_bBJtKw_543":{"symbol":"Oaf","desc":"OAF homolog (Drosophila)","type":"protein_coding","lfc":4.96,"p":8.42e-06,"lowExpressed":false,"rpkm1":0,"rpkm2":0.429,"lev":-4.51,"medianCount1":0,"medianCount2":29,"maxCooksP":0.497,"ID":"102644","chr":"chr9","str":"-","start":43029361,"end":43047899,"lfc.1":7.22,"p.1":"6.73159667498924e-83","lowExpressed.1":false,"rpkm1.1":0.42,"rpkm2.1":63.7,"lev.1":2.36,"medianCount1.1":30,"medianCount2.1":2090,"maxCooksP.1":"NA"},"Reg_bBJtKw_544":{"symbol":"AU023762","desc":"expressed sequence AU023762","type":"miscRNA","lfc":-7.02,"p":1.17e-08,"lowExpressed":false,"rpkm1":0.569,"rpkm2":0,"lev":-4.17,"medianCount1":28,"medianCount2":0,"maxCooksP":0.719,"ID":"102688","chr":"chr9","str":"-","start":113405864,"end":113496270,"lfc.1":0,"p.1":"1","lowExpressed.1":true,"rpkm1.1":0.0828,"rpkm2.1":0.0666,"lev.1":-3.93,"medianCount1.1":5.5,"medianCount2.1":2,"maxCooksP.1":"NA"},"Reg_bBJtKw_545":{"symbol":"D330045A20Rik","desc":"RIKEN cDNA D330045A20 gene","type":"protein_coding","lfc":5.43,"p":5.04e-09,"lowExpressed":false,"rpkm1":0.0237,"rpkm2":0.297,"lev":-3.55,"medianCount1":2,"medianCount2":79,"maxCooksP":0.262,"ID":"102871","chr":"chrX","str":"+","start":136014906,"end":136089119,"lfc.1":0,"p.1":"1","lowExpressed.1":true,"rpkm1.1":0.0758,"rpkm2.1":0.157,"lev.1":-3.22,"medianCount1.1":8.5,"medianCount2.1":8,"maxCooksP.1":"NA"},"Reg_bBJtKw_546":{"symbol":"B630019K06Rik","desc":"novel protein similar to F-box and leucine-rich repeat protein 17 (Fbxl17)","type":"pseudo","lfc":-1.69,"p":0.134,"lowExpressed":false,"rpkm1":0.154,"rpkm2":0,"lev":-4.65,"medianCount1":8,"medianCount2":0,"maxCooksP":0.583,"ID":"102941","chr":"chrX","str":"+","start":8469479,"end":8472103,"lfc.1":-6.08,"p.1":"1.54278279460712e-41","lowExpressed.1":false,"rpkm1.1":25.9,"rpkm2.1":0.369,"lev.1":1.58,"medianCount1.1":2040,"medianCount2.1":13,"maxCooksP.1":"NA"},"Reg_bBJtKw_547":{"symbol":"Nudt10","desc":"nudix (nucleoside diphosphate linked moiety X)-type motif 10","type":"protein_coding","lfc":-1.75,"p":0.098,"lowExpressed":false,"rpkm1":0.384,"rpkm2":0,"lev":-3.69,"medianCount1":17,"medianCount2":0,"maxCooksP":0.49,"ID":"102954","chr":"chrX","str":"-","start":5745814,"end":5750109,"lfc.1":-5.9,"p.1":"2.12877186832388e-16","lowExpressed.1":false,"rpkm1.1":9.34,"rpkm2.1":0.129,"lev.1":-0.883,"medianCount1.1":490,"medianCount2.1":3.5,"maxCooksP.1":"NA"},"Reg_bBJtKw_548":{"symbol":"AU022751","desc":"expressed sequence AU022751","type":"protein_coding","lfc":-6.34,"p":7.01e-11,"lowExpressed":false,"rpkm1":0.661,"rpkm2":0,"lev":-3.79,"medianCount1":36,"medianCount2":0,"maxCooksP":0.764,"ID":"102991","chr":"chrX","str":"-","start":5658336,"end":5660538,"lfc.1":0,"p.1":"1","lowExpressed.1":true,"rpkm1.1":0.134,"rpkm2.1":0,"lev.1":-5.57,"medianCount1.1":9,"medianCount2.1":0,"maxCooksP.1":"NA"},"Reg_bBJtKw_549":{"symbol":"Slc6a15","desc":"solute carrier family 6 (neurotransmitter transporter), member 15","type":"protein_coding","lfc":-4.98,"p":1.1e-09,"lowExpressed":false,"rpkm1":0.943,"rpkm2":0.0116,"lev":-2.96,"medianCount1":84,"medianCount2":1,"maxCooksP":0.768,"ID":"103098","chr":"chr10","str":"+","start":102830442,"end":102882013,"lfc.1":-7.83,"p.1":"6.38026110324475e-38","lowExpressed.1":false,"rpkm1.1":20.6,"rpkm2.1":0.0863,"lev.1":0.0507,"medianCount1.1":2230,"medianCount2.1":4,"maxCooksP.1":"NA"},"Reg_bBJtKw_550":{"symbol":"Gstt3","desc":"glutathione S-transferase, theta 3","type":"protein_coding","lfc":0,"p":1,"lowExpressed":true,"rpkm1":0,"rpkm2":0.0566,"lev":-5.73,"medianCount1":0,"medianCount2":2,"maxCooksP":0.00161,"ID":"103140","chr":"chr10","str":"-","start":75236867,"end":75244159,"lfc.1":5.24,"p.1":"2.02307957230619e-10","lowExpressed.1":false,"rpkm1.1":0.0624,"rpkm2.1":2.63,"lev.1":-1.31,"medianCount1.1":3.5,"medianCount2.1":68,"maxCooksP.1":"NA"},"Reg_bBJtKw_551":{"symbol":"Fam26e","desc":"family with sequence similarity 26, member E","type":"protein_coding","lfc":-7.91,"p":7.41e-06,"lowExpressed":false,"rpkm1":0.426,"rpkm2":0,"lev":-4.52,"medianCount1":23,"medianCount2":0,"maxCooksP":0.865,"ID":"103511","chr":"chr10","str":"-","start":33811158,"end":33816325,"lfc.1":-0.771,"p.1":"0.614806613989241","lowExpressed.1":false,"rpkm1.1":0.36,"rpkm2.1":0.199,"lev.1":-2.32,"medianCount1.1":19,"medianCount2.1":4.5,"maxCooksP.1":"NA"},"Reg_bBJtKw_552":{"symbol":"6330403K07Rik","desc":"RIKEN cDNA 6330403K07 gene","type":"protein_coding","lfc":-2.03,"p":0.00167,"lowExpressed":false,"rpkm1":2.69,"rpkm2":0.583,"lev":0.0417,"medianCount1":113,"medianCount2":22,"maxCooksP":0.797,"ID":"103712","chr":"chr11","str":"-","start":70845443,"end":70847119,"lfc.1":-4.93,"p.1":"1.3904714488951e-50","lowExpressed.1":false,"rpkm1.1":147,"rpkm2.1":4.67,"lev.1":4.7,"medianCount1.1":7030,"medianCount2.1":102,"maxCooksP.1":"NA"},"Reg_bBJtKw_553":{"symbol":"Tbc1d10a","desc":"TBC1 domain family, member 10a","type":"protein_coding","lfc":1.84,"p":1.54e-11,"lowExpressed":false,"rpkm1":0.777,"rpkm2":2.67,"lev":0.606,"medianCount1":40,"medianCount2":125,"maxCooksP":0.974,"ID":"103724","chr":"chr11","str":"+","start":4086836,"end":4115508,"lfc.1":5.28,"p.1":"1.59082463231469e-68","lowExpressed.1":false,"rpkm1.1":9.57,"rpkm2.1":371,"lev.1":5.89,"medianCount1.1":548,"medianCount2.1":9830,"maxCooksP.1":"NA"},"Reg_bBJtKw_554":{"symbol":"Dnm3","desc":"dynamin 3","type":"protein_coding","lfc":-4.32,"p":4.84e-50,"lowExpressed":false,"rpkm1":4.99,"rpkm2":0.253,"lev":0.125,"medianCount1":1010,"medianCount2":38,"maxCooksP":0.974,"ID":"103967","chr":"chr1","str":"-","start":163917433,"end":164408165,"lfc.1":-6.71,"p.1":"2.32797414029864e-71","lowExpressed.1":false,"rpkm1.1":25.6,"rpkm2.1":0.233,"lev.1":1.28,"medianCount1.1":5710,"medianCount2.1":24.5,"maxCooksP.1":"NA"},"Reg_bBJtKw_555":{"symbol":"Nxph4","desc":"neurexophilin 4","type":"protein_coding","lfc":0,"p":1,"lowExpressed":true,"rpkm1":0.106,"rpkm2":0,"lev":-5.73,"medianCount1":3,"medianCount2":0,"maxCooksP":0.809,"ID":"104080","chr":"chr10","str":"-","start":126962529,"end":126971615,"lfc.1":-7.29,"p.1":"1.39925322748749e-50","lowExpressed.1":false,"rpkm1.1":62.5,"rpkm2.1":0.385,"lev.1":2.19,"medianCount1.1":3130,"medianCount2.1":8.5,"maxCooksP.1":"NA"},"Reg_bBJtKw_556":{"symbol":"Cyp27a1","desc":"cytochrome P450, family 27, subfamily a, polypeptide 1","type":"protein_coding","lfc":10.1,"p":7.7e-20,"lowExpressed":false,"rpkm1":0,"rpkm2":8.53,"lev":-2.25,"medianCount1":0,"medianCount2":254,"maxCooksP":0.926,"ID":"104086","chr":"chr1","str":"+","start":74760148,"end":74784464,"lfc.1":7.32,"p.1":"2.09906255577632e-52","lowExpressed.1":false,"rpkm1.1":0.16,"rpkm2.1":26.6,"lev.1":1.04,"medianCount1.1":9,"medianCount2.1":698,"maxCooksP.1":"NA"},"Reg_bBJtKw_557":{"symbol":"Itga9","desc":"integrin alpha 9","type":"protein_coding","lfc":4.48,"p":1.69e-165,"lowExpressed":false,"rpkm1":0.483,"rpkm2":10.1,"lev":1.13,"medianCount1":83,"medianCount2":1610,"maxCooksP":0.996,"ID":"104099","chr":"chr9","str":"+","start":118515827,"end":118810121,"lfc.1":5.56,"p.1":"2.05049714604072e-69","lowExpressed.1":false,"rpkm1.1":0.569,"rpkm2.1":26.9,"lev.1":1.97,"medianCount1.1":120,"medianCount2.1":2680,"maxCooksP.1":"NA"},"Reg_bBJtKw_558":{"symbol":"Tex15","desc":"testis expressed gene 15","type":"protein_coding","lfc":-3.65,"p":2e-06,"lowExpressed":false,"rpkm1":0.195,"rpkm2":0,"lev":-4.86,"medianCount1":30,"medianCount2":0,"maxCooksP":0.773,"ID":"104271","chr":"chr8","str":"+","start":34681016,"end":34696057,"lfc.1":-5.95,"p.1":"1.62826363667906e-12","lowExpressed.1":false,"rpkm1.1":1.5,"rpkm2.1":0.0192,"lev.1":-2.94,"medianCount1.1":372,"medianCount2.1":2.5,"maxCooksP.1":"NA"},"Reg_bBJtKw_559":{"symbol":"Barhl2","desc":"BarH-like 2 (Drosophila)","type":"protein_coding","lfc":0,"p":1,"lowExpressed":true,"rpkm1":0.0191,"rpkm2":0,"lev":-7.19,"medianCount1":1,"medianCount2":0,"maxCooksP":0.814,"ID":"104382","chr":"chr5","str":"-","start":106881542,"end":106887185,"lfc.1":-9,"p.1":"5.35314737403249e-08","lowExpressed.1":false,"rpkm1.1":5.41,"rpkm2.1":0,"lev.1":-2.79,"medianCount1.1":376,"medianCount2.1":0,"maxCooksP.1":"NA"},"Reg_bBJtKw_560":{"symbol":"Slc16a6","desc":"solute carrier family 16 (monocarboxylic acid transporters), member 6","type":"protein_coding","lfc":4.48,"p":4.62e-136,"lowExpressed":false,"rpkm1":1.03,"rpkm2":20.9,"lev":2.18,"medianCount1":105,"medianCount2":2670,"maxCooksP":0.996,"ID":"104681","chr":"chr11","str":"-","start":109312169,"end":109334910,"lfc.1":4.3,"p.1":"2.79217086799303e-36","lowExpressed.1":false,"rpkm1.1":1.93,"rpkm2.1":37.9,"lev.1":3.08,"medianCount1.1":260,"medianCount2.1":2420,"maxCooksP.1":"NA"},"Reg_bBJtKw_561":{"symbol":"Pik3r6","desc":"phosphoinositide-3-kinase, regulatory subunit 6","type":"protein_coding","lfc":5.9,"p":6.83e-70,"lowExpressed":false,"rpkm1":0.0958,"rpkm2":5.54,"lev":-0.525,"medianCount1":9,"medianCount2":334,"maxCooksP":0.985,"ID":"104709","chr":"chr11","str":"+","start":68316521,"end":68366200,"lfc.1":7.4,"p.1":"1.39918975788679e-49","lowExpressed.1":false,"rpkm1.1":0.152,"rpkm2.1":27.1,"lev.1":0.819,"medianCount1.1":15,"medianCount2.1":1210,"maxCooksP.1":"NA"},"Reg_bBJtKw_562":{"symbol":"Pld4","desc":"phospholipase D family, member 4","type":"protein_coding","lfc":9.29,"p":1.75e-80,"lowExpressed":false,"rpkm1":0.0409,"rpkm2":30.3,"lev":-0.143,"medianCount1":2,"medianCount2":1360,"maxCooksP":0.915,"ID":"104759","chr":"chr12","str":"+","start":113998866,"end":114007197,"lfc.1":11,"p.1":"8.25764900458099e-147","lowExpressed.1":false,"rpkm1.1":0.585,"rpkm2.1":1300,"lev.1":4.69,"medianCount1.1":34,"medianCount2.1":35000,"maxCooksP.1":"NA"},"Reg_bBJtKw_563":{"symbol":"E030019B13Rik","desc":"RIKEN cDNA E030019B13 gene","type":"miscRNA","lfc":0,"p":1,"lowExpressed":true,"rpkm1":0.0541,"rpkm2":0,"lev":-6.06,"medianCount1":5,"medianCount2":0,"maxCooksP":0.344,"ID":"104798","chr":"chr12","str":"-","start":57591415,"end":57630407,"lfc.1":-7.3,"p.1":"5.86450152663636e-05","lowExpressed.1":false,"rpkm1.1":0.901,"rpkm2.1":0,"lev.1":-4.07,"medianCount1.1":100,"medianCount2.1":0,"maxCooksP.1":"NA"},"Reg_bBJtKw_564":{"symbol":"AI197445","desc":"expressed sequence AI197445","type":"miscRNA","lfc":-7.2,"p":1.11e-09,"lowExpressed":false,"rpkm1":0.274,"rpkm2":0,"lev":-4.77,"medianCount1":36,"medianCount2":0,"maxCooksP":0.781,"ID":"105120","chr":"chr13","str":"+","start":108259902,"end":108269268,"lfc.1":0,"p.1":"1","lowExpressed.1":true,"rpkm1.1":0.0427,"rpkm2.1":0,"lev.1":-6.43,"medianCount1.1":7,"medianCount2.1":0,"maxCooksP.1":"NA"},"Reg_bBJtKw_565":{"symbol":"Slc9a3","desc":"solute carrier family 9 (sodium/hydrogen exchanger), member 3","type":"protein_coding","lfc":-7.26,"p":7.12e-05,"lowExpressed":false,"rpkm1":0.244,"rpkm2":0,"lev":-5.13,"medianCount1":12,"medianCount2":0,"maxCooksP":0.87,"ID":"105243","chr":"chr13","str":"+","start":74258963,"end":74303512,"lfc.1":-4.22,"p.1":"0.0648503616816108","lowExpressed.1":false,"rpkm1.1":0.149,"rpkm2.1":0,"lev.1":-5.38,"medianCount1.1":11,"medianCount2.1":0,"maxCooksP.1":"NA"},"Reg_bBJtKw_566":{"symbol":"Golm1","desc":"golgi membrane protein 1","type":"protein_coding","lfc":4.65,"p":6.29e-127,"lowExpressed":false,"rpkm1":1.49,"rpkm2":32.8,"lev":2.8,"medianCount1":120,"medianCount2":3420,"maxCooksP":0.993,"ID":"105348","chr":"chr13","str":"-","start":59736357,"end":59777145,"lfc.1":5.28,"p.1":"1.0956881857383e-53","lowExpressed.1":false,"rpkm1.1":7.4,"rpkm2.1":288,"lev.1":5.5,"medianCount1.1":808,"medianCount2.1":15000,"maxCooksP.1":"NA"},"Reg_bBJtKw_567":{"symbol":"Ccdc65","desc":"coiled-coil domain containing 65","type":"protein_coding","lfc":-8.37,"p":1.17e-06,"lowExpressed":false,"rpkm1":0.703,"rpkm2":0,"lev":-4.29,"medianCount1":25,"medianCount2":0,"maxCooksP":0.858,"ID":"105833","chr":"chr15","str":"+","start":98538658,"end":98553767,"lfc.1":-1.94,"p.1":"0.0168691156503931","lowExpressed.1":false,"rpkm1.1":1.68,"rpkm2.1":0.416,"lev.1":-0.317,"medianCount1.1":93.5,"medianCount2.1":10.5,"maxCooksP.1":"NA"},"Reg_bBJtKw_568":{"symbol":"Mal2","desc":"mal, T cell differentiation protein 2","type":"protein_coding","lfc":-4.45,"p":7.91e-26,"lowExpressed":false,"rpkm1":3.57,"rpkm2":0.107,"lev":-0.587,"medianCount1":285,"medianCount2":7,"maxCooksP":0.866,"ID":"105853","chr":"chr15","str":"+","start":54402921,"end":54434401,"lfc.1":-3.71,"p.1":"3.62836391548109e-14","lowExpressed.1":false,"rpkm1.1":11.8,"rpkm2.1":0.872,"lev.1":1.59,"medianCount1.1":983,"medianCount2.1":32,"maxCooksP.1":"NA"},"Reg_bBJtKw_569":{"symbol":"Nckap1l","desc":"NCK associated protein 1 like","type":"protein_coding","lfc":7.86,"p":4.8e-149,"lowExpressed":false,"rpkm1":0.31,"rpkm2":70.5,"lev":2.22,"medianCount1":33,"medianCount2":7700,"maxCooksP":0.984,"ID":"105855","chr":"chr15","str":"+","start":103284256,"end":103329231,"lfc.1":9.82,"p.1":"3.20552260993185e-120","lowExpressed.1":false,"rpkm1.1":0.495,"rpkm2.1":464,"lev.1":3.83,"medianCount1.1":68.5,"medianCount2.1":30500,"maxCooksP.1":"NA"},"Reg_bBJtKw_570":{"symbol":"AU022754","desc":"expressed sequence AU022754","type":"miscRNA","lfc":-5.7,"p":2.54e-05,"lowExpressed":false,"rpkm1":0.149,"rpkm2":0,"lev":-5.34,"medianCount1":10,"medianCount2":0,"maxCooksP":0.957,"ID":"105975","chr":"chr15","str":"+","start":85411572,"end":85424138,"lfc.1":-6.52,"p.1":"3.2691468972322e-13","lowExpressed.1":false,"rpkm1.1":4.05,"rpkm2.1":0.0352,"lev.1":-1.43,"medianCount1.1":359,"medianCount2.1":1.5,"maxCooksP.1":"NA"},"Reg_bBJtKw_571":{"symbol":"AU022793","desc":"expressed sequence AU022793","type":"miscRNA","lfc":7.81,"p":1.11e-05,"lowExpressed":false,"rpkm1":0,"rpkm2":0.482,"lev":-4.46,"medianCount1":0,"medianCount2":14,"maxCooksP":0.855,"ID":"105976","chr":"chr15","str":"+","start":39794195,"end":39799061,"lfc.1":6.75,"p.1":"7.97854561996717e-10","lowExpressed.1":false,"rpkm1.1":0.018,"rpkm2.1":2.61,"lev.1":-2.24,"medianCount1.1":1,"medianCount2.1":70.5,"maxCooksP.1":"NA"},"Reg_bBJtKw_572":{"symbol":"Espl1","desc":"extra spindle poles-like 1 (S. cerevisiae)","type":"protein_coding","lfc":4.43,"p":1.93e-19,"lowExpressed":false,"rpkm1":0.0401,"rpkm2":0.766,"lev":-2.56,"medianCount1":6,"medianCount2":120,"maxCooksP":0.905,"ID":"105988","chr":"chr15","str":"+","start":102126724,"end":102154787,"lfc.1":3.76,"p.1":"2.68446094536172e-13","lowExpressed.1":false,"rpkm1.1":0.456,"rpkm2.1":6.29,"lev.1":0.631,"medianCount1.1":92,"medianCount2.1":574,"maxCooksP.1":"NA"},"Reg_bBJtKw_573":{"symbol":"AW121686","desc":"expressed sequence AW121686","type":"miscRNA","lfc":0,"p":1,"lowExpressed":true,"rpkm1":0.0902,"rpkm2":0,"lev":-5.16,"medianCount1":6,"medianCount2":0,"maxCooksP":0.517,"ID":"106026","chr":"chr15","str":"+","start":82813300,"end":82819564,"lfc.1":-6.64,"p.1":"0.000477952310112947","lowExpressed.1":false,"rpkm1.1":0.929,"rpkm2.1":0,"lev.1":-4.05,"medianCount1.1":61,"medianCount2.1":0,"maxCooksP.1":"NA"},"Reg_bBJtKw_574":{"symbol":"Ildr1","desc":"immunoglobulin-like domain containing receptor 1","type":"protein_coding","lfc":4.45,"p":1.27e-08,"lowExpressed":false,"rpkm1":0.0143,"rpkm2":0.383,"lev":-3.9,"medianCount1":1,"medianCount2":20,"maxCooksP":0.931,"ID":"106347","chr":"chr16","str":"+","start":36694124,"end":36726827,"lfc.1":7.95,"p.1":"2.89381920531719e-15","lowExpressed.1":false,"rpkm1.1":0.0112,"rpkm2.1":3.88,"lev.1":-2.41,"medianCount1.1":1,"medianCount2.1":160,"maxCooksP.1":"NA"},"Reg_bBJtKw_575":{"symbol":"Gpsm3","desc":"G-protein signalling modulator 3 (AGS3-like, C. elegans)","type":"protein_coding","lfc":5.34,"p":2.07e-29,"lowExpressed":false,"rpkm1":0.15,"rpkm2":5.91,"lev":-0.197,"medianCount1":4,"medianCount2":133,"maxCooksP":0.914,"ID":"106512","chr":"chr17","str":"+","start":34726751,"end":34728699,"lfc.1":6.82,"p.1":"7.98819800066447e-78","lowExpressed.1":false,"rpkm1.1":1.07,"rpkm2.1":123,"lev.1":3.5,"medianCount1.1":43,"medianCount2.1":2270,"maxCooksP.1":"NA"},"Reg_bBJtKw_576":{"symbol":"Nrm","desc":"nurim (nuclear envelope membrane protein)","type":"protein_coding","lfc":4.79,"p":3.17e-46,"lowExpressed":false,"rpkm1":0.203,"rpkm2":5.82,"lev":0.197,"medianCount1":8,"medianCount2":217,"maxCooksP":0.983,"ID":"106582","chr":"chr17","str":"+","start":35998263,"end":36002345,"lfc.1":4.7,"p.1":"2.82718086892519e-35","lowExpressed.1":false,"rpkm1.1":2.13,"rpkm2.1":55.9,"lev.1":3.43,"medianCount1.1":93.5,"medianCount2.1":1110,"maxCooksP.1":"NA"},"Reg_bBJtKw_577":{"symbol":"Ticam1","desc":"toll-like receptor adaptor molecule 1","type":"protein_coding","lfc":4.63,"p":4.69e-49,"lowExpressed":false,"rpkm1":0.269,"rpkm2":5.99,"lev":0.351,"medianCount1":16,"medianCount2":440,"maxCooksP":0.975,"ID":"106759","chr":"chr17","str":"-","start":56408885,"end":56416190,"lfc.1":7.21,"p.1":"8.49181323010091e-105","lowExpressed.1":false,"rpkm1.1":0.664,"rpkm2.1":99.2,"lev.1":3.02,"medianCount1.1":56,"medianCount2.1":3890,"maxCooksP.1":"NA"},"Reg_bBJtKw_578":{"symbol":"Tnfaip8","desc":"tumor necrosis factor, alpha-induced protein 8","type":"protein_coding","lfc":5.86,"p":7.87e-12,"lowExpressed":false,"rpkm1":0.00926,"rpkm2":0.505,"lev":-3.8,"medianCount1":1,"medianCount2":35,"maxCooksP":0.812,"ID":"106869","chr":"chr18","str":"+","start":50139081,"end":50252883,"lfc.1":2.47,"p.1":"7.83127938158364e-10","lowExpressed.1":false,"rpkm1.1":1.56,"rpkm2.1":8.59,"lev.1":1.85,"medianCount1.1":164,"medianCount2.1":428,"maxCooksP.1":"NA"},"Reg_bBJtKw_579":{"symbol":"2010002N04Rik","desc":"RIKEN cDNA 2010002N04 gene","type":"protein_coding","lfc":3.04,"p":5.3e-05,"lowExpressed":false,"rpkm1":0.0677,"rpkm2":0.356,"lev":-2.98,"medianCount1":2,"medianCount2":22,"maxCooksP":0.804,"ID":"106878","chr":"chr18","str":"-","start":60633845,"end":60661637,"lfc.1":5.94,"p.1":"2.63018543854582e-57","lowExpressed.1":false,"rpkm1.1":1.1,"rpkm2.1":67.9,"lev.1":3.08,"medianCount1.1":64.5,"medianCount2.1":1920,"maxCooksP.1":"NA"},"Reg_bBJtKw_580":{"symbol":"Arap3","desc":"ArfGAP with RhoGAP domain, ankyrin repeat and PH domain 3","type":"protein_coding","lfc":8.63,"p":9.02e-142,"lowExpressed":false,"rpkm1":0.0976,"rpkm2":33,"lev":0.635,"medianCount1":11,"medianCount2":2860,"maxCooksP":0.957,"ID":"106952","chr":"chr18","str":"-","start":38132277,"end":38158623,"lfc.1":8,"p.1":"2.03924402163494e-101","lowExpressed.1":false,"rpkm1.1":0.467,"rpkm2.1":123,"lev.1":2.88,"medianCount1.1":77.5,"medianCount2.1":9260,"maxCooksP.1":"NA"},"Reg_bBJtKw_581":{"symbol":"A330093E20Rik","desc":"RIKEN cDNA A330093E20 gene","type":"miscRNA","lfc":-6.05,"p":2.36e-20,"lowExpressed":false,"rpkm1":3,"rpkm2":0.0331,"lev":-1.79,"medianCount1":186,"medianCount2":2,"maxCooksP":0.795,"ID":"107003","chr":"chr18","str":"-","start":45843141,"end":46204914,"lfc.1":-3.25,"p.1":"5.28410951988392e-06","lowExpressed.1":false,"rpkm1.1":2.13,"rpkm2.1":0.208,"lev.1":-0.6,"medianCount1.1":163,"medianCount2.1":7.5,"maxCooksP.1":"NA"},"Reg_bBJtKw_582":{"symbol":"Lrrtm2","desc":"leucine rich repeat transmembrane neuronal 2","type":"protein_coding","lfc":-3.58,"p":9.05e-73,"lowExpressed":false,"rpkm1":4.52,"rpkm2":0.355,"lev":0.418,"medianCount1":550,"medianCount2":51,"maxCooksP":0.995,"ID":"107065","chr":"chr18","str":"-","start":35368657,"end":35374678,"lfc.1":-6.07,"p.1":"0.000426775689905515","lowExpressed.1":false,"rpkm1.1":7.59,"rpkm2.1":0.0498,"lev.1":-1.37,"medianCount1.1":1280,"medianCount2.1":3.5,"maxCooksP.1":"NA"},"Reg_bBJtKw_583":{"symbol":"Lpxn","desc":"leupaxin","type":"protein_coding","lfc":4.84,"p":2.7e-15,"lowExpressed":false,"rpkm1":0.0987,"rpkm2":2.07,"lev":-1.3,"medianCount1":3,"medianCount2":98,"maxCooksP":0.498,"ID":"107321","chr":"chr19","str":"+","start":12873099,"end":12908298,"lfc.1":7.68,"p.1":"1.5775369868526e-72","lowExpressed.1":false,"rpkm1.1":0.321,"rpkm2.1":68,"lev.1":2.21,"medianCount1.1":16,"medianCount2.1":1560,"maxCooksP.1":"NA"},"Reg_bBJtKw_584":{"symbol":"Fam111a","desc":"family with sequence similarity 111, member A","type":"protein_coding","lfc":4.65,"p":8.01e-24,"lowExpressed":false,"rpkm1":0.0841,"rpkm2":2.55,"lev":-1.14,"medianCount1":6,"medianCount2":193,"maxCooksP":0.884,"ID":"107373","chr":"chr19","str":"+","start":12648015,"end":12664186,"lfc.1":4.32,"p.1":"8.20774686562827e-18","lowExpressed.1":false,"rpkm1.1":0.295,"rpkm2.1":6.03,"lev.1":0.371,"medianCount1.1":28,"medianCount2.1":278,"maxCooksP.1":"NA"},"Reg_bBJtKw_585":{"symbol":"Slc25a45","desc":"solute carrier family 25, member 45","type":"protein_coding","lfc":7.94,"p":3.69e-90,"lowExpressed":false,"rpkm1":0.0734,"rpkm2":23.2,"lev":0.213,"medianCount1":2,"medianCount2":1000,"maxCooksP":0.876,"ID":"107375","chr":"chr19","str":"+","start":5878466,"end":5885768,"lfc.1":9.92,"p.1":"5.59378042225042e-98","lowExpressed.1":false,"rpkm1.1":0.155,"rpkm2.1":160,"lev.1":2.31,"medianCount1.1":8.5,"medianCount2.1":4020,"maxCooksP.1":"NA"},"Reg_bBJtKw_586":{"symbol":"E330013P04Rik","desc":"RIKEN cDNA E330013P04 gene","type":"miscRNA","lfc":0,"p":1,"lowExpressed":true,"rpkm1":0.144,"rpkm2":0,"lev":-4.61,"medianCount1":8,"medianCount2":0,"maxCooksP":0.559,"ID":"107376","chr":"chr19","str":"+","start":60220578,"end":60238494,"lfc.1":-9.29,"p.1":"1.29081174698455e-08","lowExpressed.1":false,"rpkm1.1":7.59,"rpkm2.1":0,"lev.1":-2.55,"medianCount1.1":466,"medianCount2.1":0,"maxCooksP.1":"NA"},"Reg_bBJtKw_587":{"symbol":"Unc5b","desc":"unc-5 homolog B (C. elegans)","type":"protein_coding","lfc":0,"p":1,"lowExpressed":true,"rpkm1":0.0573,"rpkm2":0.0171,"lev":-5.08,"medianCount1":6,"medianCount2":1,"maxCooksP":0.738,"ID":"107449","chr":"chr10","str":"-","start":60225343,"end":60294329,"lfc.1":-4.78,"p.1":"9.41753003349904e-24","lowExpressed.1":false,"rpkm1.1":22.9,"rpkm2.1":0.793,"lev.1":1.96,"medianCount1.1":4000,"medianCount2.1":61,"maxCooksP.1":"NA"},"Reg_bBJtKw_588":{"symbol":"Il1rl2","desc":"interleukin 1 receptor-like 2","type":"protein_coding","lfc":5.7,"p":7.55e-35,"lowExpressed":false,"rpkm1":0.0509,"rpkm2":3.91,"lev":-1.12,"medianCount1":3,"medianCount2":154,"maxCooksP":0.837,"ID":"107527","chr":"chr1","str":"+","start":40381472,"end":40422316,"lfc.1":5.17,"p.1":"4.66129484795844e-20","lowExpressed.1":false,"rpkm1.1":0.182,"rpkm2.1":6.76,"lev.1":0.12,"medianCount1.1":10.5,"medianCount2.1":182,"maxCooksP.1":"NA"},"Reg_bBJtKw_589":{"symbol":"Magee1","desc":"melanoma antigen, family E, 1","type":"protein_coding","lfc":-1.97,"p":2.19e-07,"lowExpressed":false,"rpkm1":1.07,"rpkm2":0.221,"lev":-0.988,"medianCount1":90,"medianCount2":22,"maxCooksP":0.941,"ID":"107528","chr":"chrX","str":"+","start":102315735,"end":102319251,"lfc.1":-4.83,"p.1":"9.79116569491688e-49","lowExpressed.1":false,"rpkm1.1":61.7,"rpkm2.1":2.1,"lev.1":3.5,"medianCount1.1":6500,"medianCount2.1":103,"maxCooksP.1":"NA"},"Reg_bBJtKw_590":{"symbol":"Col16a1","desc":"collagen, type XVI, alpha 1","type":"protein_coding","lfc":-5.14,"p":4.63e-12,"lowExpressed":false,"rpkm1":0.301,"rpkm2":0,"lev":-4.63,"medianCount1":34,"medianCount2":0,"maxCooksP":0.661,"ID":"107581","chr":"chr4","str":"+","start":129725084,"end":129776521,"lfc.1":-2.53,"p.1":"8.55225355633689e-07","lowExpressed.1":false,"rpkm1.1":2.12,"rpkm2.1":0.351,"lev.1":-0.225,"medianCount1.1":330,"medianCount2.1":26,"maxCooksP.1":"NA"},"Reg_bBJtKw_591":{"symbol":"Ovol2","desc":"ovo-like 2 (Drosophila)","type":"protein_coding","lfc":-7.31,"p":6.02e-05,"lowExpressed":false,"rpkm1":0.375,"rpkm2":0,"lev":-4.75,"medianCount1":13,"medianCount2":0,"maxCooksP":0.869,"ID":"107586","chr":"chr2","str":"-","start":144130911,"end":144157816,"lfc.1":0,"p.1":"1","lowExpressed.1":true,"rpkm1.1":0.193,"rpkm2.1":0.152,"lev.1":-2.86,"medianCount1.1":9,"medianCount2.1":3.5,"maxCooksP.1":"NA"},"Reg_bBJtKw_592":{"symbol":"Nod1","desc":"nucleotide-binding oligomerization domain containing 1","type":"protein_coding","lfc":6.4,"p":1.05e-29,"lowExpressed":false,"rpkm1":0.0225,"rpkm2":1.88,"lev":-2.48,"medianCount1":3,"medianCount2":196,"maxCooksP":0.918,"ID":"107607","chr":"chr6","str":"-","start":54873936,"end":54922606,"lfc.1":2.38,"p.1":"7.01984893960982e-11","lowExpressed.1":false,"rpkm1.1":2.52,"rpkm2.1":13.1,"lev.1":2.51,"medianCount1.1":331,"medianCount2.1":790,"maxCooksP.1":"NA"},"Reg_bBJtKw_593":{"symbol":"Haao","desc":"3-hydroxyanthranilate 3,4-dioxygenase","type":"protein_coding","lfc":6.25,"p":2.16e-08,"lowExpressed":false,"rpkm1":0,"rpkm2":0.787,"lev":-2.99,"medianCount1":0,"medianCount2":20,"maxCooksP":0.000449,"ID":"107766","chr":"chr17","str":"-","start":84230694,"end":84246130,"lfc.1":4.07,"p.1":"5.94029864991922e-08","lowExpressed.1":false,"rpkm1.1":0.204,"rpkm2.1":3.65,"lev.1":-0.226,"medianCount1.1":7.5,"medianCount2.1":63,"maxCooksP.1":"NA"},"Reg_bBJtKw_594":{"symbol":"Tm6sf2","desc":"transmembrane 6 superfamily member 2","type":"protein_coding","lfc":-6.51,"p":1.32e-21,"lowExpressed":false,"rpkm1":2.54,"rpkm2":0.0597,"lev":-2.03,"medianCount1":89,"medianCount2":1,"maxCooksP":0.742,"ID":"107770","chr":"chr8","str":"+","start":72596831,"end":72603951,"lfc.1":-1.8,"p.1":"0.164700227616163","lowExpressed.1":false,"rpkm1.1":0.673,"rpkm2.1":0.171,"lev.1":-1.61,"medianCount1.1":28.5,"medianCount2.1":3.5,"maxCooksP.1":"NA"},"Reg_bBJtKw_595":{"symbol":"Scml2","desc":"sex comb on midleg-like 2 (Drosophila)","type":"protein_coding","lfc":-7.76,"p":1.36e-05,"lowExpressed":false,"rpkm1":0.179,"rpkm2":0,"lev":-5.34,"medianCount1":13,"medianCount2":0,"maxCooksP":0.854,"ID":"107815","chr":"chrX","str":"+","start":157600704,"end":157696145,"lfc.1":-4.73,"p.1":"2.68355008150576e-07","lowExpressed.1":false,"rpkm1.1":1.1,"rpkm2.1":0.0332,"lev.1":-2.92,"medianCount1.1":160,"medianCount2.1":2.5,"maxCooksP.1":"NA"},"Reg_bBJtKw_596":{"symbol":"Bai1","desc":"brain-specific angiogenesis inhibitor 1","type":"protein_coding","lfc":-4.38,"p":1.29e-53,"lowExpressed":false,"rpkm1":16.1,"rpkm2":0.646,"lev":1.91,"medianCount1":2480,"medianCount2":95,"maxCooksP":0.973,"ID":"107831","chr":"chr15","str":"+","start":74346626,"end":74419894,"lfc.1":-2.38,"p.1":"3.12951259027423e-10","lowExpressed.1":false,"rpkm1.1":44,"rpkm2.1":8.21,"lev.1":4.21,"medianCount1.1":8180,"medianCount2.1":688,"maxCooksP.1":"NA"},"Reg_bBJtKw_597":{"symbol":"Celsr3","desc":"cadherin, EGF LAG seven-pass G-type receptor 3 (flamingo homolog, Drosophila)","type":"protein_coding","lfc":-5.19,"p":2.86e-45,"lowExpressed":false,"rpkm1":8.61,"rpkm2":0.237,"lev":0.347,"medianCount1":2200,"medianCount2":45,"maxCooksP":0.96,"ID":"107934","chr":"chr9","str":"+","start":108728651,"end":108755300,"lfc.1":-5.5,"p.1":"4.76926495435537e-65","lowExpressed.1":false,"rpkm1.1":23.4,"rpkm2.1":0.499,"lev.1":1.77,"medianCount1.1":8040,"medianCount2.1":79.5,"maxCooksP.1":"NA"},"Reg_bBJtKw_598":{"symbol":"Cenpf","desc":"centromere protein F","type":"protein_coding","lfc":4.86,"p":5.8e-09,"lowExpressed":false,"rpkm1":0.0109,"rpkm2":0.335,"lev":-4.67,"medianCount1":2,"medianCount2":88,"maxCooksP":0.146,"ID":"108000","chr":"chr1","str":"-","start":191464485,"end":191511965,"lfc.1":-3.04,"p.1":"1.37969674864589e-07","lowExpressed.1":false,"rpkm1.1":3.21,"rpkm2.1":0.369,"lev.1":-0.065,"medianCount1.1":1050,"medianCount2.1":60.5,"maxCooksP.1":"NA"},"Reg_bBJtKw_599":{"symbol":"Celf4","desc":"CUGBP, Elav-like family member 4","type":"protein_coding","lfc":-3.14,"p":1.47e-23,"lowExpressed":false,"rpkm1":11.2,"rpkm2":1.21,"lev":1.89,"medianCount1":1510,"medianCount2":189,"maxCooksP":0.964,"ID":"108013","chr":"chr18","str":"-","start":25636121,"end":25912484,"lfc.1":-4.96,"p.1":"1.25352737452218e-45","lowExpressed.1":false,"rpkm1.1":86.1,"rpkm2.1":2.67,"lev.1":3.9,"medianCount1.1":14200,"medianCount2.1":200,"maxCooksP.1":"NA"},"Reg_bBJtKw_600":{"symbol":"Chrnb4","desc":"cholinergic receptor, nicotinic, beta polypeptide 4","type":"protein_coding","lfc":0,"p":1,"lowExpressed":true,"rpkm1":0.00948,"rpkm2":0,"lev":-7.33,"medianCount1":1,"medianCount2":0,"maxCooksP":0.564,"ID":"108015","chr":"chr9","str":"-","start":54875963,"end":54896351,"lfc.1":-6.33,"p.1":"0.00125380749119296","lowExpressed.1":false,"rpkm1.1":0.497,"rpkm2.1":0,"lev.1":-4.77,"medianCount1.1":53,"medianCount2.1":0,"maxCooksP.1":"NA"},"Reg_bBJtKw_601":{"symbol":"Grm2","desc":"glutamate receptor, metabotropic 2","type":"protein_coding","lfc":-3.92,"p":1.84e-05,"lowExpressed":false,"rpkm1":0.998,"rpkm2":0.0127,"lev":-2.87,"medianCount1":82,"medianCount2":1,"maxCooksP":0.692,"ID":"108068","chr":"chr9","str":"-","start":106546865,"end":106558440,"lfc.1":-4.93,"p.1":"4.60635554355136e-43","lowExpressed.1":false,"rpkm1.1":33.6,"rpkm2.1":1.07,"lev.1":2.57,"medianCount1.1":3340,"medianCount2.1":48.5,"maxCooksP.1":"NA"},"Reg_bBJtKw_602":{"symbol":"Grm5","desc":"glutamate receptor, metabotropic 5","type":"protein_coding","lfc":-5.23,"p":4.5e-27,"lowExpressed":false,"rpkm1":9.6,"rpkm2":0.195,"lev":0.205,"medianCount1":1870,"medianCount2":47,"maxCooksP":0.952,"ID":"108071","chr":"chr7","str":"+","start":94732678,"end":95283573,"lfc.1":-6.4,"p.1":"7.03732667601139e-47","lowExpressed.1":false,"rpkm1.1":9.28,"rpkm2.1":0.102,"lev.1":-0.065,"medianCount1.1":2370,"medianCount2.1":12.5,"maxCooksP.1":"NA"},"Reg_bBJtKw_603":{"symbol":"Grm7","desc":"glutamate receptor, metabotropic 7","type":"protein_coding","lfc":-5.39,"p":5.49e-22,"lowExpressed":false,"rpkm1":15.7,"rpkm2":0.24,"lev":0.854,"medianCount1":1590,"medianCount2":27,"maxCooksP":0.921,"ID":"108073","chr":"chr6","str":"+","start":110595592,"end":111517224,"lfc.1":-3.89,"p.1":"4.92572049584324e-10","lowExpressed.1":false,"rpkm1.1":3.41,"rpkm2.1":0.22,"lev.1":-0.38,"medianCount1.1":429,"medianCount2.1":12,"maxCooksP.1":"NA"},"Reg_bBJtKw_604":{"symbol":"Ltbp4","desc":"latent transforming growth factor beta binding protein 4","type":"protein_coding","lfc":-4.84,"p":3.35e-24,"lowExpressed":false,"rpkm1":2.11,"rpkm2":0.0885,"lev":-1.79,"medianCount1":276,"medianCount2":9,"maxCooksP":0.939,"ID":"108075","chr":"chr7","str":"-","start":28090160,"end":28122631,"lfc.1":-1.14,"p.1":"0.043304931940371","lowExpressed.1":false,"rpkm1.1":4.34,"rpkm2.1":1.92,"lev.1":1.39,"medianCount1.1":728,"medianCount2.1":140,"maxCooksP.1":"NA"},"Reg_bBJtKw_605":{"symbol":"Prkaa2","desc":"protein kinase, AMP-activated, alpha 2 catalytic subunit","type":"protein_coding","lfc":-4.54,"p":6.43e-25,"lowExpressed":false,"rpkm1":3.4,"rpkm2":0.0828,"lev":-0.751,"medianCount1":690,"medianCount2":36,"maxCooksP":0.914,"ID":"108079","chr":"chr4","str":"-","start":104702255,"end":104782503,"lfc.1":-5.42,"p.1":"6.52508237864981e-27","lowExpressed.1":false,"rpkm1.1":4.91,"rpkm2.1":0.111,"lev.1":-0.548,"medianCount1.1":1210,"medianCount2.1":12,"maxCooksP.1":"NA"},"Reg_bBJtKw_606":{"symbol":"Fermt3","desc":"fermitin family homolog 3 (Drosophila)","type":"protein_coding","lfc":7.72,"p":7.08e-77,"lowExpressed":false,"rpkm1":0.0957,"rpkm2":19.3,"lev":0.356,"medianCount1":6,"medianCount2":1210,"maxCooksP":0.949,"ID":"108101","chr":"chr19","str":"-","start":7073448,"end":7093959,"lfc.1":7.9,"p.1":"5.72416177351116e-111","lowExpressed.1":false,"rpkm1.1":1.84,"rpkm2.1":445,"lev.1":4.81,"medianCount1.1":141,"medianCount2.1":15700,"maxCooksP.1":"NA"},"Reg_bBJtKw_607":{"symbol":"B3gnt5","desc":"UDP-GlcNAc:betaGal beta-1,3-N-acetylglucosaminyltransferase 5","type":"protein_coding","lfc":0,"p":1,"lowExpressed":true,"rpkm1":0.0166,"rpkm2":0,"lev":-6.39,"medianCount1":2,"medianCount2":0,"maxCooksP":0.226,"ID":"108105","chr":"chr16","str":"+","start":19760327,"end":19772846,"lfc.1":-5.81,"p.1":"1.03830928137077e-13","lowExpressed.1":false,"rpkm1.1":2.39,"rpkm2.1":0.0381,"lev.1":-1.77,"medianCount1.1":349,"medianCount2.1":2.5,"maxCooksP.1":"NA"},"Reg_bBJtKw_608":{"symbol":"Slco4a1","desc":"solute carrier organic anion transporter family, member 4a1","type":"protein_coding","lfc":4.69,"p":1.24e-30,"lowExpressed":false,"rpkm1":0.0964,"rpkm2":2.28,"lev":-1.13,"medianCount1":9,"medianCount2":187,"maxCooksP":0.961,"ID":"108115","chr":"chr2","str":"+","start":180195683,"end":180209557,"lfc.1":6.14,"p.1":"2.61857358118519e-44","lowExpressed.1":false,"rpkm1.1":0.351,"rpkm2.1":25.4,"lev.1":1.53,"medianCount1.1":32.5,"medianCount2.1":1060,"maxCooksP.1":"NA"},"Reg_bBJtKw_609":{"symbol":"Slco3a1","desc":"solute carrier organic anion transporter family, member 3a1","type":"protein_coding","lfc":-5.17,"p":7.51e-20,"lowExpressed":false,"rpkm1":2.55,"rpkm2":0.0329,"lev":-1.64,"medianCount1":325,"medianCount2":3,"maxCooksP":0.801,"ID":"108116","chr":"chr7","str":"-","start":81420304,"end":81699666,"lfc.1":-3.16,"p.1":"9.49941622739558e-09","lowExpressed.1":false,"rpkm1.1":2.5,"rpkm2.1":0.269,"lev.1":-0.34,"medianCount1.1":404,"medianCount2.1":19.5,"maxCooksP.1":"NA"},"Reg_bBJtKw_610":{"symbol":"Sema3d","desc":"sema domain, immunoglobulin domain (Ig), short basic domain, secreted, (semaphorin) 3D","type":"protein_coding","lfc":-2.94,"p":0.000803,"lowExpressed":false,"rpkm1":0.0868,"rpkm2":0.00649,"lev":-5.53,"medianCount1":13,"medianCount2":1,"maxCooksP":0.761,"ID":"108151","chr":"chr5","str":"+","start":12383166,"end":12588943,"lfc.1":-5.82,"p.1":"3.36018591885536e-05","lowExpressed.1":false,"rpkm1.1":0.506,"rpkm2.1":0.00494,"lev.1":-4.3,"medianCount1.1":96.5,"medianCount2.1":0.5,"maxCooksP.1":"NA"},"Reg_bBJtKw_611":{"symbol":"Adamts7","desc":"a disintegrin-like and metallopeptidase (reprolysin type) with thrombospondin type 1 motif, 7","type":"protein_coding","lfc":0,"p":1,"lowExpressed":true,"rpkm1":0.0303,"rpkm2":0.0416,"lev":-5.42,"medianCount1":3,"medianCount2":3,"maxCooksP":0.48,"ID":"108153","chr":"chr9","str":"+","start":90057816,"end":90094940,"lfc.1":-4.8,"p.1":"2.02629361129487e-11","lowExpressed.1":false,"rpkm1.1":1.98,"rpkm2.1":0.0618,"lev.1":-1.83,"medianCount1.1":318,"medianCount2.1":5,"maxCooksP.1":"NA"},"Reg_bBJtKw_612":{"symbol":"Rimklb","desc":"ribosomal modification protein rimK-like family member B","type":"protein_coding","lfc":-4.24,"p":7.39e-11,"lowExpressed":false,"rpkm1":1.09,"rpkm2":0.0176,"lev":-2.68,"medianCount1":115,"medianCount2":2,"maxCooksP":0.899,"ID":"108653","chr":"chr6","str":"-","start":122403627,"end":122436323,"lfc.1":-6.57,"p.1":"9.11725449468838e-45","lowExpressed.1":false,"rpkm1.1":27.9,"rpkm2.1":0.281,"lev.1":1.39,"medianCount1.1":3360,"medianCount2.1":15,"maxCooksP.1":"NA"},"Reg_bBJtKw_613":{"symbol":"Epsti1","desc":"epithelial stromal interaction 1 (breast)","type":"protein_coding","lfc":6.79,"p":2.74e-37,"lowExpressed":false,"rpkm1":0.0427,"rpkm2":4.15,"lev":-1.57,"medianCount1":3,"medianCount2":253,"maxCooksP":0.941,"ID":"108670","chr":"chr14","str":"+","start":78304046,"end":78402463,"lfc.1":7.69,"p.1":"1.20605048882575e-25","lowExpressed.1":false,"rpkm1.1":0.0364,"rpkm2.1":8.49,"lev.1":-0.872,"medianCount1.1":2.5,"medianCount2.1":278,"maxCooksP.1":"NA"},"Reg_bBJtKw_614":{"symbol":"Zdhhc15","desc":"zinc finger, DHHC domain containing 15","type":"protein_coding","lfc":-8.61,"p":4.11e-07,"lowExpressed":false,"rpkm1":0.262,"rpkm2":0,"lev":-4.93,"medianCount1":33,"medianCount2":0,"maxCooksP":0.864,"ID":"108672","chr":"chrX","str":"-","start":101732308,"end":101866403,"lfc.1":-4.38,"p.1":"3.26859818426112e-09","lowExpressed.1":false,"rpkm1.1":1.31,"rpkm2.1":0.0556,"lev.1":-1.98,"medianCount1.1":216,"medianCount2.1":4.5,"maxCooksP.1":"NA"},"Reg_bBJtKw_615":{"symbol":"Ccdc88a","desc":"coiled coil domain containing 88A","type":"protein_coding","lfc":-2.03,"p":3.12e-19,"lowExpressed":false,"rpkm1":18.7,"rpkm2":4.51,"lev":3.11,"medianCount1":4050,"medianCount2":689,"maxCooksP":0.977,"ID":"108686","chr":"chr11","str":"+","start":29273775,"end":29410812,"lfc.1":-4.97,"p.1":"2.18533562117793e-39","lowExpressed.1":false,"rpkm1.1":15.9,"rpkm2.1":0.486,"lev.1":1.45,"medianCount1.1":4350,"medianCount2.1":64,"maxCooksP.1":"NA"},"Reg_bBJtKw_616":{"symbol":"Edem2","desc":"ER degradation enhancer, mannosidase alpha-like 2","type":"protein_coding","lfc":1.82,"p":7.49e-12,"lowExpressed":false,"rpkm1":0.909,"rpkm2":2.65,"lev":0.741,"medianCount1":46,"medianCount2":168,"maxCooksP":0.949,"ID":"108687","chr":"chr2","str":"-","start":155527409,"end":155555211,"lfc.1":4.56,"p.1":"5.54999377430175e-40","lowExpressed.1":false,"rpkm1.1":6.05,"rpkm2.1":142,"lev.1":4.86,"medianCount1.1":415,"medianCount2.1":4440,"maxCooksP.1":"NA"},"Reg_bBJtKw_617":{"symbol":"Card11","desc":"caspase recruitment domain family, member 11","type":"protein_coding","lfc":7.39,"p":1.03e-18,"lowExpressed":false,"rpkm1":0.00804,"rpkm2":1.16,"lev":-3.5,"medianCount1":1,"medianCount2":113,"maxCooksP":0.959,"ID":"108723","chr":"chr5","str":"-","start":141348953,"end":141476550,"lfc.1":5.57,"p.1":"1.57046575803155e-13","lowExpressed.1":false,"rpkm1.1":0.0329,"rpkm2.1":1.7,"lev.1":-2.12,"medianCount1.1":4,"medianCount2.1":99,"maxCooksP.1":"NA"},"Reg_bBJtKw_618":{"symbol":"Sft2d2","desc":"SFT2 domain containing 2","type":"protein_coding","lfc":4.62,"p":4.07e-43,"lowExpressed":false,"rpkm1":0.256,"rpkm2":5.54,"lev":-0.0812,"medianCount1":21,"medianCount2":804,"maxCooksP":0.96,"ID":"108735","chr":"chr1","str":"-","start":167104472,"end":167124564,"lfc.1":6.3,"p.1":"1.79245703642566e-90","lowExpressed.1":false,"rpkm1.1":0.94,"rpkm2.1":74.3,"lev.1":3.06,"medianCount1.1":154,"medianCount2.1":5680,"maxCooksP.1":"NA"},"Reg_bBJtKw_619":{"symbol":"4933407E24Rik","desc":"RIKEN cDNA 4933407E24 gene","type":"miscRNA","lfc":-7.29,"p":6.11e-05,"lowExpressed":false,"rpkm1":0.252,"rpkm2":0,"lev":-5.06,"medianCount1":12,"medianCount2":0,"maxCooksP":0.886,"ID":"108809","chr":"chr4","str":"+","start":124246422,"end":124253268,"lfc.1":0,"p.1":"1","lowExpressed.1":true,"rpkm1.1":0,"rpkm2.1":0,"lev.1":-8,"medianCount1.1":0,"medianCount2.1":0,"maxCooksP.1":"NA"},"Reg_bBJtKw_620":{"symbol":"5430405G05Rik","desc":"RIKEN cDNA 5430405G05 gene","type":"protein_coding","lfc":-4.57,"p":5.74e-06,"lowExpressed":false,"rpkm1":0.46,"rpkm2":0,"lev":-4.36,"medianCount1":12,"medianCount2":0,"maxCooksP":0.675,"ID":"108832","chr":"chr2","str":"+","start":151527744,"end":151533046,"lfc.1":-3.68,"p.1":"3.4797320877398e-05","lowExpressed.1":false,"rpkm1.1":2.5,"rpkm2.1":0.174,"lev.1":-0.606,"medianCount1.1":108,"medianCount2.1":3.5,"maxCooksP.1":"NA"},"Reg_bBJtKw_621":{"symbol":"Fam72a","desc":"family with sequence similarity 72, member A","type":"protein_coding","lfc":4.68,"p":4.08e-20,"lowExpressed":false,"rpkm1":0.126,"rpkm2":2.66,"lev":-1.33,"medianCount1":6,"medianCount2":163,"maxCooksP":0.888,"ID":"108900","chr":"chr1","str":"+","start":133424566,"end":133436449,"lfc.1":3.3,"p.1":"1.04076016909117e-09","lowExpressed.1":false,"rpkm1.1":0.481,"rpkm2.1":4.81,"lev.1":0.579,"medianCount1.1":30.5,"medianCount2.1":140,"maxCooksP.1":"NA"},"Reg_bBJtKw_622":{"symbol":"Lhfp","desc":"lipoma HMGIC fusion partner","type":"protein_coding","lfc":-4.61,"p":7.61e-09,"lowExpressed":false,"rpkm1":0.551,"rpkm2":0.0236,"lev":-3.6,"medianCount1":22,"medianCount2":1,"maxCooksP":0.905,"ID":"108927","chr":"chr3","str":"+","start":52845469,"end":53065601,"lfc.1":-3.36,"p.1":"7.4238302027882e-07","lowExpressed.1":false,"rpkm1.1":3.94,"rpkm2.1":0.367,"lev.1":0.112,"medianCount1.1":247,"medianCount2.1":10,"maxCooksP.1":"NA"},"Reg_bBJtKw_623":{"symbol":"Irak2","desc":"interleukin-1 receptor-associated kinase 2","type":"protein_coding","lfc":5.65,"p":1.44e-108,"lowExpressed":false,"rpkm1":0.337,"rpkm2":14.5,"lev":1.07,"medianCount1":22,"medianCount2":1100,"maxCooksP":0.982,"ID":"108960","chr":"chr6","str":"+","start":113588461,"end":113645020,"lfc.1":6.75,"p.1":"1.60946422901618e-105","lowExpressed.1":false,"rpkm1.1":1.15,"rpkm2.1":124,"lev.1":3.58,"medianCount1.1":110,"medianCount2.1":5580,"maxCooksP.1":"NA"},"Reg_bBJtKw_624":{"symbol":"Sp110","desc":"Sp110 nuclear body protein","type":"protein_coding","lfc":7.91,"p":7.7e-28,"lowExpressed":false,"rpkm1":0.0205,"rpkm2":5.07,"lev":-2.04,"medianCount1":1,"medianCount2":183,"maxCooksP":0.932,"ID":"109032","chr":"chr1","str":"-","start":87473474,"end":87500466,"lfc.1":8.33,"p.1":"1.17047853813553e-31","lowExpressed.1":false,"rpkm1.1":0.0435,"rpkm2.1":15.7,"lev.1":-0.454,"medianCount1.1":2.5,"medianCount2.1":430,"maxCooksP.1":"NA"},"Reg_bBJtKw_625":{"symbol":"6330403M23Rik","desc":"RIKEN cDNA 6330403M23 gene","type":"protein_coding","lfc":-1.65,"p":7.59e-08,"lowExpressed":false,"rpkm1":2.3,"rpkm2":0.618,"lev":0.294,"medianCount1":258,"medianCount2":77,"maxCooksP":0.92,"ID":"109169","chr":"chr18","str":"+","start":36456604,"end":36461142,"lfc.1":-5.12,"p.1":"1.93517507462152e-39","lowExpressed.1":false,"rpkm1.1":18.1,"rpkm2.1":0.494,"lev.1":1.56,"medianCount1.1":2450,"medianCount2.1":32,"maxCooksP.1":"NA"},"Reg_bBJtKw_626":{"symbol":"Sobp","desc":"sine oculis-binding protein homolog (Drosophila)","type":"protein_coding","lfc":-4.72,"p":1.46e-34,"lowExpressed":false,"rpkm1":2.96,"rpkm2":0.0781,"lev":-0.948,"medianCount1":348,"medianCount2":15,"maxCooksP":0.956,"ID":"109205","chr":"chr10","str":"-","start":42722306,"end":42894336,"lfc.1":-3.63,"p.1":"1.94980166690407e-15","lowExpressed.1":false,"rpkm1.1":13.1,"rpkm2.1":1.01,"lev.1":1.78,"medianCount1.1":1950,"medianCount2.1":67,"maxCooksP.1":"NA"},"Reg_bBJtKw_627":{"symbol":"Ms4a7","desc":"membrane-spanning 4-domains, subfamily A, member 7","type":"protein_coding","lfc":0,"p":1,"lowExpressed":true,"rpkm1":0,"rpkm2":0.451,"lev":-5.07,"medianCount1":0,"medianCount2":6,"maxCooksP":5.2e-06,"ID":"109225","chr":"chr19","str":"-","start":11395896,"end":11410606,"lfc.1":7.59,"p.1":"8.36866405181557e-42","lowExpressed.1":false,"rpkm1.1":0.214,"rpkm2.1":44.1,"lev.1":1.6,"medianCount1.1":6,"medianCount2.1":592,"maxCooksP.1":"NA"},"Reg_bBJtKw_628":{"symbol":"9530008L14Rik","desc":"RIKEN cDNA 9530008L14 gene","type":"protein_coding","lfc":0,"p":1,"lowExpressed":true,"rpkm1":0,"rpkm2":0.132,"lev":-5.6,"medianCount1":0,"medianCount2":7,"maxCooksP":0.0492,"ID":"109254","chr":"chr13","str":"-","start":41858517,"end":41942985,"lfc.1":5.49,"p.1":"2.18430712936715e-05","lowExpressed.1":false,"rpkm1.1":0.0135,"rpkm2.1":0.839,"lev.1":-3.51,"medianCount1.1":1,"medianCount2.1":28.5,"maxCooksP.1":"NA"},"Reg_bBJtKw_629":{"symbol":"Me3","desc":"malic enzyme 3, NADP(+)-dependent, mitochondrial","type":"protein_coding","lfc":-6.26,"p":7.39e-31,"lowExpressed":false,"rpkm1":6.8,"rpkm2":0.0291,"lev":-0.979,"medianCount1":708,"medianCount2":3,"maxCooksP":0.923,"ID":"109264","chr":"chr7","str":"+","start":96781328,"end":97002869,"lfc.1":-0.941,"p.1":"0.05920711253192","lowExpressed.1":false,"rpkm1.1":2.27,"rpkm2.1":1.16,"lev.1":0.683,"medianCount1.1":298,"medianCount2.1":70,"maxCooksP.1":"NA"},"Reg_bBJtKw_630":{"symbol":"Mybpc1","desc":"myosin binding protein C, slow-type","type":"protein_coding","lfc":-8.3,"p":1.57e-06,"lowExpressed":false,"rpkm1":0.287,"rpkm2":0,"lev":-4.88,"medianCount1":30,"medianCount2":0,"maxCooksP":0.861,"ID":"109272","chr":"chr10","str":"-","start":87981024,"end":88067897,"lfc.1":0.876,"p.1":"0.576102678463526","lowExpressed.1":false,"rpkm1.1":0.0741,"rpkm2.1":0.144,"lev.1":-3.6,"medianCount1.1":9,"medianCount2.1":7.5,"maxCooksP.1":"NA"},"Reg_bBJtKw_631":{"symbol":"Orai1","desc":"ORAI calcium release-activated calcium modulator 1","type":"protein_coding","lfc":5.02,"p":3.11e-45,"lowExpressed":false,"rpkm1":0.213,"rpkm2":5.9,"lev":-0.0358,"medianCount1":6,"medianCount2":248,"maxCooksP":0.974,"ID":"109305","chr":"chr5","str":"+","start":123465083,"end":123480461,"lfc.1":5.48,"p.1":"6.51666762152036e-52","lowExpressed.1":false,"rpkm1.1":2.56,"rpkm2.1":115,"lev.1":4.07,"medianCount1.1":144,"medianCount2.1":2920,"maxCooksP.1":"NA"},"Reg_bBJtKw_632":{"symbol":"Slc5a10","desc":"solute carrier family 5 (sodium/glucose cotransporter), member 10","type":"protein_coding","lfc":4.25,"p":1.02e-05,"lowExpressed":false,"rpkm1":0.0179,"rpkm2":0.333,"lev":-3.67,"medianCount1":1,"medianCount2":26,"maxCooksP":0.412,"ID":"109342","chr":"chr11","str":"-","start":61486284,"end":61534301,"lfc.1":8.07,"p.1":"4.87136334120591e-41","lowExpressed.1":false,"rpkm1.1":0.0676,"rpkm2.1":19.6,"lev.1":0.139,"medianCount1.1":4.5,"medianCount2.1":606,"maxCooksP.1":"NA"},"Reg_bBJtKw_633":{"symbol":"D730005E14Rik","desc":"RIKEN cDNA D730005E14 gene","type":"miscRNA","lfc":5.58,"p":3.55e-13,"lowExpressed":false,"rpkm1":0.0229,"rpkm2":0.822,"lev":-3.39,"medianCount1":2,"medianCount2":44,"maxCooksP":0.696,"ID":"109361","chr":"chr15","str":"-","start":79719962,"end":79723568,"lfc.1":5.45,"p.1":"6.03692592864481e-15","lowExpressed.1":false,"rpkm1.1":0.0462,"rpkm2.1":2.18,"lev.1":-1.67,"medianCount1.1":5,"medianCount2.1":111,"maxCooksP.1":"NA"},"Reg_bBJtKw_634":{"symbol":"Lmo3","desc":"LIM domain only 3","type":"protein_coding","lfc":-4.12,"p":1.59e-34,"lowExpressed":false,"rpkm1":3.65,"rpkm2":0.218,"lev":-0.444,"medianCount1":189,"medianCount2":7,"maxCooksP":0.966,"ID":"109593","chr":"chr6","str":"-","start":138313002,"end":138530489,"lfc.1":-4.92,"p.1":"1.17762088905393e-25","lowExpressed.1":false,"rpkm1.1":19.1,"rpkm2.1":0.603,"lev.1":1.73,"medianCount1.1":1210,"medianCount2.1":17.5,"maxCooksP.1":"NA"},"Reg_bBJtKw_635":{"symbol":"Dsp","desc":"desmoplakin","type":"protein_coding","lfc":-2.74,"p":0.0137,"lowExpressed":false,"rpkm1":0.227,"rpkm2":0,"lev":-4.54,"medianCount1":58,"medianCount2":0,"maxCooksP":0.461,"ID":"109620","chr":"chr13","str":"+","start":38243163,"end":38290446,"lfc.1":-8.46,"p.1":"3.58582687425823e-12","lowExpressed.1":false,"rpkm1.1":2.34,"rpkm2.1":0.00336,"lev.1":-3.36,"medianCount1.1":656,"medianCount2.1":0.5,"maxCooksP.1":"NA"},"Reg_bBJtKw_636":{"symbol":"Cald1","desc":"caldesmon 1","type":"protein_coding","lfc":-1.78,"p":0.00577,"lowExpressed":false,"rpkm1":0.75,"rpkm2":0.21,"lev":-1.84,"medianCount1":72,"medianCount2":20,"maxCooksP":0.78,"ID":"109624","chr":"chr6","str":"+","start":34659444,"end":34725469,"lfc.1":-4.66,"p.1":"8.29172736326361e-21","lowExpressed.1":false,"rpkm1.1":5.73,"rpkm2.1":0.218,"lev.1":0.144,"medianCount1.1":688,"medianCount2.1":12,"maxCooksP.1":"NA"},"Reg_bBJtKw_637":{"symbol":"Npy","desc":"neuropeptide Y","type":"protein_coding","lfc":-3.16,"p":0.000279,"lowExpressed":false,"rpkm1":4.15,"rpkm2":0.183,"lev":-0.44,"medianCount1":55,"medianCount2":1,"maxCooksP":0.843,"ID":"109648","chr":"chr6","str":"+","start":49772728,"end":49779506,"lfc.1":-7.23,"p.1":"5.46567571624909e-72","lowExpressed.1":false,"rpkm1.1":708,"rpkm2.1":4.51,"lev.1":5.76,"medianCount1.1":11600,"medianCount2.1":33,"maxCooksP.1":"NA"},"Reg_bBJtKw_638":{"symbol":"C7","desc":"complement component 7","type":"protein_coding","lfc":-7.65,"p":2.1e-05,"lowExpressed":false,"rpkm1":0.346,"rpkm2":0,"lev":-5,"medianCount1":14,"medianCount2":0,"maxCooksP":0.849,"ID":"109828","chr":"chr15","str":"-","start":4938762,"end":5013773,"lfc.1":0,"p.1":"1","lowExpressed.1":true,"rpkm1.1":0.0617,"rpkm2.1":0,"lev.1":-6.01,"medianCount1.1":5,"medianCount2.1":0,"maxCooksP.1":"NA"},"Reg_bBJtKw_639":{"symbol":"Cela1","desc":"chymotrypsin-like elastase family, member 1","type":"protein_coding","lfc":0,"p":1,"lowExpressed":true,"rpkm1":0.182,"rpkm2":0,"lev":-4.69,"medianCount1":3,"medianCount2":0,"maxCooksP":0.648,"ID":"109901","chr":"chr15","str":"-","start":100504853,"end":100518351,"lfc.1":5.92,"p.1":"6.06337242412622e-10","lowExpressed.1":false,"rpkm1.1":0.0585,"rpkm2.1":4.34,"lev.1":-1.72,"medianCount1.1":2,"medianCount2.1":67.5,"maxCooksP.1":"NA"},"Reg_bBJtKw_640":{"symbol":"Mcf2","desc":"mcf.2 transforming sequence","type":"protein_coding","lfc":-5.19,"p":2.07e-10,"lowExpressed":false,"rpkm1":1.04,"rpkm2":0,"lev":-3.49,"medianCount1":91,"medianCount2":0,"maxCooksP":0.591,"ID":"109904","chr":"chrX","str":"-","start":57309133,"end":57400820,"lfc.1":-6.39,"p.1":"0.000963548834125687","lowExpressed.1":false,"rpkm1.1":0.47,"rpkm2.1":0,"lev.1":-4.55,"medianCount1.1":50.5,"medianCount2.1":0,"maxCooksP.1":"NA"},"Reg_bBJtKw_641":{"symbol":"Gusb","desc":"glucuronidase, beta","type":"protein_coding","lfc":3.53,"p":1.89e-29,"lowExpressed":false,"rpkm1":0.465,"rpkm2":5.91,"lev":0.853,"medianCount1":26,"medianCount2":270,"maxCooksP":0.958,"ID":"110006","chr":"chr5","str":"-","start":130464891,"end":130478698,"lfc.1":4.82,"p.1":"1.59052233208332e-56","lowExpressed.1":false,"rpkm1.1":8.68,"rpkm2.1":244,"lev.1":5.52,"medianCount1.1":633,"medianCount2.1":8380,"maxCooksP.1":"NA"},"Reg_bBJtKw_642":{"symbol":"Syt17","desc":"synaptotagmin XVII","type":"protein_coding","lfc":-5.75,"p":2.9e-46,"lowExpressed":false,"rpkm1":11.8,"rpkm2":0.131,"lev":-0.0356,"medianCount1":462,"medianCount2":5,"maxCooksP":0.914,"ID":"110058","chr":"chr7","str":"-","start":125525370,"end":125587066,"lfc.1":-2.26,"p.1":"0.000455969095984584","lowExpressed.1":false,"rpkm1.1":7,"rpkm2.1":1.41,"lev.1":1.49,"medianCount1.1":342,"medianCount2.1":30,"maxCooksP.1":"NA"},"Reg_bBJtKw_643":{"symbol":"Bmp3","desc":"bone morphogenetic protein 3","type":"protein_coding","lfc":-2.66,"p":0.0109,"lowExpressed":false,"rpkm1":0.713,"rpkm2":0.0322,"lev":-2.87,"medianCount1":53,"medianCount2":1,"maxCooksP":0.636,"ID":"110075","chr":"chr5","str":"+","start":99283458,"end":99309979,"lfc.1":-6.76,"p.1":"0.000335576590609316","lowExpressed.1":false,"rpkm1.1":0.719,"rpkm2.1":0,"lev.1":-4.24,"medianCount1.1":67,"medianCount2.1":0,"maxCooksP.1":"NA"},"Reg_bBJtKw_644":{"symbol":"Dnahc5","desc":"dynein, axonemal, heavy chain 5","type":"protein_coding","lfc":-5.04,"p":6.97e-23,"lowExpressed":false,"rpkm1":0.375,"rpkm2":0.00641,"lev":-4.08,"medianCount1":145,"medianCount2":2,"maxCooksP":0.889,"ID":"110082","chr":"chr15","str":"+","start":28133521,"end":28401800,"lfc.1":-3.26,"p.1":"0.00730014403194935","lowExpressed.1":false,"rpkm1.1":0.103,"rpkm2.1":0.00877,"lev.1":-5.14,"medianCount1.1":47.5,"medianCount2.1":2,"maxCooksP.1":"NA"},"Reg_bBJtKw_645":{"symbol":"Dnahc1","desc":"dynein, axonemal, heavy chain 1","type":"protein_coding","lfc":-5.31,"p":1.6e-49,"lowExpressed":false,"rpkm1":1.01,"rpkm2":0.0288,"lev":-2.82,"medianCount1":300,"medianCount2":5,"maxCooksP":0.951,"ID":"110084","chr":"chr14","str":"-","start":32073561,"end":32137082,"lfc.1":-3.03,"p.1":"3.6501635903856e-08","lowExpressed.1":false,"rpkm1.1":1.51,"rpkm2.1":0.177,"lev.1":-1.05,"medianCount1.1":572,"medianCount2.1":30.5,"maxCooksP.1":"NA"},"Reg_bBJtKw_646":{"symbol":"Manba","desc":"mannosidase, beta A, lysosomal","type":"protein_coding","lfc":2.05,"p":7.22e-19,"lowExpressed":false,"rpkm1":0.663,"rpkm2":2.72,"lev":0.424,"medianCount1":68,"medianCount2":236,"maxCooksP":0.985,"ID":"110173","chr":"chr3","str":"+","start":135148575,"end":135234368,"lfc.1":4.62,"p.1":"3.78370017806378e-39","lowExpressed.1":false,"rpkm1.1":0.722,"rpkm2.1":17.7,"lev.1":1.83,"medianCount1.1":79,"medianCount2.1":899,"maxCooksP.1":"NA"},"Reg_bBJtKw_647":{"symbol":"Dgkg","desc":"diacylglycerol kinase, gamma","type":"protein_coding","lfc":-5.63,"p":9.5e-20,"lowExpressed":false,"rpkm1":3.41,"rpkm2":0.0449,"lev":-1.75,"medianCount1":424,"medianCount2":11,"maxCooksP":0.846,"ID":"110197","chr":"chr16","str":"-","start":22466641,"end":22657304,"lfc.1":-4.41,"p.1":"4.77774793305219e-13","lowExpressed.1":false,"rpkm1.1":2.47,"rpkm2.1":0.107,"lev.1":-1.02,"medianCount1.1":410,"medianCount2.1":8.5,"maxCooksP.1":"NA"},"Reg_bBJtKw_648":{"symbol":"Glra3","desc":"glycine receptor, alpha 3 subunit","type":"protein_coding","lfc":-5.38,"p":2.87e-07,"lowExpressed":false,"rpkm1":0.601,"rpkm2":0,"lev":-3.99,"medianCount1":17,"medianCount2":0,"maxCooksP":0.685,"ID":"110304","chr":"chr8","str":"+","start":58419622,"end":58604149,"lfc.1":-5.39,"p.1":"0.0100248210148271","lowExpressed.1":false,"rpkm1.1":0.57,"rpkm2.1":0,"lev.1":-4.49,"medianCount1.1":25.5,"medianCount2.1":0,"maxCooksP.1":"NA"},"Reg_bBJtKw_649":{"symbol":"Rap1gap","desc":"Rap1 GTPase-activating protein","type":"protein_coding","lfc":-5.23,"p":3.31e-82,"lowExpressed":false,"rpkm1":6.78,"rpkm2":0.187,"lev":-0.103,"medianCount1":529,"medianCount2":15,"maxCooksP":0.977,"ID":"110351","chr":"chr4","str":"+","start":137220641,"end":137285782,"lfc.1":-2.29,"p.1":"2.40250126800321e-10","lowExpressed.1":false,"rpkm1.1":31.9,"rpkm2.1":6.37,"lev.1":3.81,"medianCount1.1":3260,"medianCount2.1":296,"maxCooksP.1":"NA"},"Reg_bBJtKw_650":{"symbol":"Shroom2","desc":"shroom family member 2","type":"protein_coding","lfc":-3.17,"p":2.86e-06,"lowExpressed":false,"rpkm1":0.52,"rpkm2":0.0566,"lev":-3.18,"medianCount1":92,"medianCount2":7,"maxCooksP":0.868,"ID":"110380","chr":"chrX","str":"-","start":149044052,"end":149204004,"lfc.1":-4.37,"p.1":"5.15373250246436e-28","lowExpressed.1":false,"rpkm1.1":8.68,"rpkm2.1":0.401,"lev.1":0.88,"medianCount1.1":1930,"medianCount2.1":42.5,"maxCooksP.1":"NA"},"Reg_bBJtKw_651":{"symbol":"Ly6a","desc":"lymphocyte antigen 6 complex, locus A","type":"protein_coding","lfc":0,"p":1,"lowExpressed":true,"rpkm1":0,"rpkm2":0,"lev":-6.4,"medianCount1":0,"medianCount2":0,"maxCooksP":0.048,"ID":"110454","chr":"chr15","str":"-","start":74825307,"end":74828318,"lfc.1":4.69,"p.1":"1.19125501667953e-08","lowExpressed.1":false,"rpkm1.1":0.263,"rpkm2.1":7.41,"lev.1":0.326,"medianCount1.1":6.5,"medianCount2.1":80,"maxCooksP.1":"NA"},"Reg_bBJtKw_652":{"symbol":"H2-Q6","desc":"histocompatibility 2, Q region locus 6","type":"protein_coding","lfc":0,"p":1,"lowExpressed":true,"rpkm1":0,"rpkm2":0.129,"lev":-6.05,"medianCount1":0,"medianCount2":2,"maxCooksP":0.485,"ID":"110557","chr":"chr17","str":"+","start":35561822,"end":35565306,"lfc.1":4.94,"p.1":"2.30830455226065e-28","lowExpressed.1":false,"rpkm1.1":0.773,"rpkm2.1":24.1,"lev.1":2.1,"medianCount1.1":22.5,"medianCount2.1":328,"maxCooksP.1":"NA"},"Reg_bBJtKw_653":{"symbol":"H2-Q9","desc":"histocompatibility 2, Q region locus 9","type":"protein_coding","lfc":0,"p":1,"lowExpressed":true,"rpkm1":0,"rpkm2":0.0485,"lev":-6.71,"medianCount1":0,"medianCount2":1,"maxCooksP":0.584,"ID":"110558","chr":"chr17","str":"+","start":35576106,"end":35580716,"lfc.1":5.11,"p.1":"2.56474688215708e-46","lowExpressed.1":false,"rpkm1.1":1.47,"rpkm2.1":50.8,"lev.1":3.1,"medianCount1.1":66.5,"medianCount2.1":1100,"maxCooksP.1":"NA"},"Reg_bBJtKw_654":{"symbol":"Timp4","desc":"tissue inhibitor of metalloproteinase 4","type":"protein_coding","lfc":-4.47,"p":2.97e-11,"lowExpressed":false,"rpkm1":9.68,"rpkm2":0.239,"lev":0.522,"medianCount1":339,"medianCount2":7,"maxCooksP":0.797,"ID":"110595","chr":"chr6","str":"-","start":115195634,"end":115201867,"lfc.1":-0.971,"p.1":"0.0429879413131909","lowExpressed.1":false,"rpkm1.1":9.02,"rpkm2.1":4.5,"lev.1":2.65,"medianCount1.1":378,"medianCount2.1":87.5,"maxCooksP.1":"NA"},"Reg_bBJtKw_655":{"symbol":"Rgnef","desc":"Rho-guanine nucleotide exchange factor","type":"protein_coding","lfc":-4.39,"p":3.31e-17,"lowExpressed":false,"rpkm1":2.59,"rpkm2":0.0509,"lev":-1.27,"medianCount1":366,"medianCount2":9,"maxCooksP":0.865,"ID":"110596","chr":"chr13","str":"-","start":98668550,"end":98976120,"lfc.1":-2.8,"p.1":"3.54928565071548e-08","lowExpressed.1":false,"rpkm1.1":2.11,"rpkm2.1":0.291,"lev.1":-0.368,"medianCount1.1":390,"medianCount2.1":25.5,"maxCooksP.1":"NA"},"Reg_bBJtKw_656":{"symbol":"Lmx1a","desc":"LIM homeobox transcription factor 1 alpha","type":"protein_coding","lfc":0,"p":1,"lowExpressed":true,"rpkm1":0,"rpkm2":0,"lev":-8,"medianCount1":0,"medianCount2":0,"maxCooksP":"NA","ID":"110648","chr":"chr1","str":"+","start":169619689,"end":169778864,"lfc.1":-6.56,"p.1":"0.000593101023702389","lowExpressed.1":false,"rpkm1.1":0.58,"rpkm2.1":0,"lev.1":-4.4,"medianCount1.1":57.5,"medianCount2.1":0,"maxCooksP.1":"NA"},"Reg_bBJtKw_657":{"symbol":"Adam33","desc":"a disintegrin and metallopeptidase domain 33","type":"protein_coding","lfc":-1.68,"p":8.26e-06,"lowExpressed":false,"rpkm1":2.06,"rpkm2":0.536,"lev":0.0962,"medianCount1":161,"medianCount2":48,"maxCooksP":0.869,"ID":"110751","chr":"chr2","str":"-","start":130876553,"end":130889550,"lfc.1":4.71,"p.1":"5.05567071113463e-11","lowExpressed.1":false,"rpkm1.1":0.0979,"rpkm2.1":2.77,"lev.1":-1.27,"medianCount1.1":9.5,"medianCount2.1":123,"maxCooksP.1":"NA"},"Reg_bBJtKw_658":{"symbol":"Gpr98","desc":"G protein-coupled receptor 98","type":"protein_coding","lfc":-4.72,"p":8.94e-09,"lowExpressed":false,"rpkm1":0.0435,"rpkm2":0,"lev":-6.25,"medianCount1":19,"medianCount2":0,"maxCooksP":0.928,"ID":"110789","chr":"chr13","str":"-","start":81234067,"end":81772143,"lfc.1":-6.78,"p.1":"8.98847245274448e-08","lowExpressed.1":false,"rpkm1.1":0.329,"rpkm2.1":0.00167,"lev.1":-4.82,"medianCount1.1":188,"medianCount2.1":0.5,"maxCooksP.1":"NA"},"Reg_bBJtKw_659":{"symbol":"Chrna3","desc":"cholinergic receptor, nicotinic, alpha polypeptide 3","type":"protein_coding","lfc":0,"p":1,"lowExpressed":true,"rpkm1":0.0529,"rpkm2":0,"lev":-6.16,"medianCount1":4,"medianCount2":0,"maxCooksP":0.725,"ID":"110834","chr":"chr9","str":"-","start":54859150,"end":54874366,"lfc.1":-7.65,"p.1":"1.91126511564469e-05","lowExpressed.1":false,"rpkm1.1":1.45,"rpkm2.1":0,"lev.1":-3.83,"medianCount1.1":138,"medianCount2.1":0,"maxCooksP.1":"NA"},"Reg_bBJtKw_660":{"symbol":"Chrna5","desc":"cholinergic receptor, nicotinic, alpha polypeptide 5","type":"protein_coding","lfc":-6.86,"p":0.000253,"lowExpressed":false,"rpkm1":0.162,"rpkm2":0,"lev":-5.46,"medianCount1":11,"medianCount2":0,"maxCooksP":0.825,"ID":"110835","chr":"chr9","str":"+","start":54828687,"end":54855586,"lfc.1":-5.47,"p.1":"0.00837841012574423","lowExpressed.1":false,"rpkm1.1":0.322,"rpkm2.1":0,"lev.1":-4.84,"medianCount1.1":26.5,"medianCount2.1":0,"maxCooksP.1":"NA"},"Reg_bBJtKw_661":{"symbol":"Kcnq3","desc":"potassium voltage-gated channel, subfamily Q, member 3","type":"protein_coding","lfc":-5.78,"p":5.58e-59,"lowExpressed":false,"rpkm1":5.2,"rpkm2":0.0858,"lev":-0.611,"medianCount1":341,"medianCount2":5,"maxCooksP":0.941,"ID":"110862","chr":"chr15","str":"-","start":65826477,"end":66117786,"lfc.1":-4.96,"p.1":"1.42896026528008e-15","lowExpressed.1":false,"rpkm1.1":4.98,"rpkm2.1":0.146,"lev.1":-0.261,"medianCount1.1":430,"medianCount2.1":6,"maxCooksP.1":"NA"},"Reg_bBJtKw_662":{"symbol":"Scn2a1","desc":"sodium channel, voltage-gated, type II, alpha 1","type":"protein_coding","lfc":-5.58,"p":1.68e-93,"lowExpressed":false,"rpkm1":11.9,"rpkm2":0.199,"lev":0.735,"medianCount1":2500,"medianCount2":43,"maxCooksP":0.985,"ID":"110876","chr":"chr2","str":"+","start":65508502,"end":65605504,"lfc.1":-5.64,"p.1":"1.01249757526443e-36","lowExpressed.1":false,"rpkm1.1":12.1,"rpkm2.1":0.233,"lev.1":0.672,"medianCount1.1":3120,"medianCount2.1":27,"maxCooksP.1":"NA"},"Reg_bBJtKw_663":{"symbol":"Gabra5","desc":"gamma-aminobutyric acid (GABA) A receptor, subunit alpha 5","type":"protein_coding","lfc":-4.83,"p":4.4e-25,"lowExpressed":false,"rpkm1":3.16,"rpkm2":0.106,"lev":-1.07,"medianCount1":209,"medianCount2":5,"maxCooksP":0.897,"ID":"110886","chr":"chr7","str":"-","start":64663039,"end":64765379,"lfc.1":-5.8,"p.1":"8.45228684639522e-19","lowExpressed.1":false,"rpkm1.1":6.66,"rpkm2.1":0.112,"lev.1":-0.264,"medianCount1.1":532,"medianCount2.1":4,"maxCooksP.1":"NA"},"Reg_bBJtKw_664":{"symbol":"Slc8a3","desc":"solute carrier family 8 (sodium/calcium exchanger), member 3","type":"protein_coding","lfc":-6.95,"p":3.19e-34,"lowExpressed":false,"rpkm1":1.57,"rpkm2":0,"lev":-3.39,"medianCount1":170,"medianCount2":0,"maxCooksP":0.721,"ID":"110893","chr":"chr12","str":"-","start":82298902,"end":82434167,"lfc.1":-6.56,"p.1":"1.22922927279576e-37","lowExpressed.1":false,"rpkm1.1":10.6,"rpkm2.1":0.102,"lev.1":0.00231,"medianCount1.1":1610,"medianCount2.1":7.5,"maxCooksP.1":"NA"},"Reg_bBJtKw_665":{"symbol":"Slc9a4","desc":"solute carrier family 9 (sodium/hydrogen exchanger), member 4","type":"protein_coding","lfc":-5.53,"p":7.04e-13,"lowExpressed":false,"rpkm1":0.413,"rpkm2":0,"lev":-4.14,"medianCount1":42,"medianCount2":0,"maxCooksP":0.856,"ID":"110895","chr":"chr1","str":"+","start":40637072,"end":40687576,"lfc.1":0,"p.1":"1","lowExpressed.1":true,"rpkm1.1":0.0215,"rpkm2.1":0,"lev.1":-6.92,"medianCount1.1":2.5,"medianCount2.1":0,"maxCooksP.1":"NA"},"Reg_bBJtKw_666":{"symbol":"D6Mm5e","desc":"DNA segment, Chr 6, Miriam Meisler 5, expressed","type":"protein_coding","lfc":0,"p":1,"lowExpressed":true,"rpkm1":0,"rpkm2":0.0976,"lev":-5.59,"medianCount1":0,"medianCount2":3,"maxCooksP":0.000162,"ID":"110958","chr":"chr6","str":"+","start":82896916,"end":82980303,"lfc.1":6.74,"p.1":"7.05097765406118e-10","lowExpressed.1":false,"rpkm1.1":0.0158,"rpkm2.1":2.33,"lev.1":-2.64,"medianCount1.1":1,"medianCount2.1":66.5,"maxCooksP.1":"NA"},"Reg_bBJtKw_667":{"symbol":"Dlx1as","desc":"distal-less homeobox 1, antisense","type":"miscRNA","lfc":-6.71,"p":2.75e-15,"lowExpressed":false,"rpkm1":0.888,"rpkm2":0,"lev":-3.7,"medianCount1":56,"medianCount2":0,"maxCooksP":0.796,"ID":"111970","chr":"chr2","str":"-","start":71368695,"end":71375948,"lfc.1":-7.36,"p.1":"2.18644073512527e-53","lowExpressed.1":false,"rpkm1.1":53.1,"rpkm2.1":0.309,"lev.1":1.94,"medianCount1.1":4460,"medianCount2.1":11.5,"maxCooksP.1":"NA"},"Reg_bBJtKw_668":{"symbol":"Abca1","desc":"ATP-binding cassette, sub-family A (ABC1), member 1","type":"protein_coding","lfc":5.41,"p":1.21e-236,"lowExpressed":false,"rpkm1":0.503,"rpkm2":22,"lev":1.71,"medianCount1":125,"medianCount2":4480,"maxCooksP":0.996,"ID":"11303","chr":"chr4","str":"-","start":53043661,"end":53172767,"lfc.1":2.13,"p.1":"1.7093862263833e-07","lowExpressed.1":false,"rpkm1.1":3.71,"rpkm2.1":16.2,"lev.1":2.9,"medianCount1.1":1120,"medianCount2.1":2370,"maxCooksP.1":"NA"},"Reg_bBJtKw_669":{"symbol":"Acads","desc":"acyl-Coenzyme A dehydrogenase, short chain","type":"protein_coding","lfc":4.52,"p":9.04e-18,"lowExpressed":false,"rpkm1":0.072,"rpkm2":1.73,"lev":-1.73,"medianCount1":3,"medianCount2":55,"maxCooksP":0.963,"ID":"11409","chr":"chr5","str":"-","start":115560308,"end":115569322,"lfc.1":6.41,"p.1":"2.64692076611215e-64","lowExpressed.1":false,"rpkm1.1":1.57,"rpkm2.1":136,"lev.1":3.84,"medianCount1.1":86.5,"medianCount2.1":3380,"maxCooksP.1":"NA"},"Reg_bBJtKw_670":{"symbol":"Foxp2","desc":"forkhead box P2","type":"protein_coding","lfc":-3.31,"p":1.1e-11,"lowExpressed":false,"rpkm1":1.46,"rpkm2":0.145,"lev":-1.36,"medianCount1":257,"medianCount2":23,"maxCooksP":0.916,"ID":"114142","chr":"chr6","str":"+","start":14851349,"end":15391977,"lfc.1":-7.81,"p.1":"5.06880794173427e-11","lowExpressed.1":false,"rpkm1.1":1.9,"rpkm2.1":0.0057,"lev.1":-3.16,"medianCount1.1":404,"medianCount2.1":0.5,"maxCooksP.1":"NA"},"Reg_bBJtKw_671":{"symbol":"Palmd","desc":"palmdelphin","type":"protein_coding","lfc":-5.06,"p":1.17e-13,"lowExpressed":false,"rpkm1":5.35,"rpkm2":0.0418,"lev":-0.886,"medianCount1":317,"medianCount2":2,"maxCooksP":0.802,"ID":"114301","chr":"chr3","str":"-","start":116621180,"end":116671870,"lfc.1":-5.43,"p.1":"2.14369662090117e-18","lowExpressed.1":false,"rpkm1.1":19.3,"rpkm2.1":0.418,"lev.1":1.24,"medianCount1.1":1350,"medianCount2.1":13,"maxCooksP.1":"NA"},"Reg_bBJtKw_672":{"symbol":"Acp5","desc":"acid phosphatase 5, tartrate resistant","type":"protein_coding","lfc":0,"p":1,"lowExpressed":true,"rpkm1":0,"rpkm2":0,"lev":-7.23,"medianCount1":0,"medianCount2":0,"maxCooksP":0.007,"ID":"11433","chr":"chr9","str":"-","start":21931171,"end":21940190,"lfc.1":8.79,"p.1":"2.55681480140317e-45","lowExpressed.1":false,"rpkm1.1":0.0716,"rpkm2.1":35.6,"lev.1":0.612,"medianCount1.1":3.5,"medianCount2.1":808,"maxCooksP.1":"NA"},"Reg_bBJtKw_673":{"symbol":"Lyve1","desc":"lymphatic vessel endothelial hyaluronan receptor 1","type":"protein_coding","lfc":4.68,"p":1.14e-07,"lowExpressed":false,"rpkm1":0.0254,"rpkm2":0.398,"lev":-3.54,"medianCount1":2,"medianCount2":23,"maxCooksP":0.0189,"ID":"114332","chr":"chr7","str":"-","start":117994121,"end":118006467,"lfc.1":7.04,"p.1":"3.39591182737352e-38","lowExpressed.1":false,"rpkm1.1":0.224,"rpkm2.1":30.9,"lev.1":1.15,"medianCount1.1":17,"medianCount2.1":1160,"maxCooksP.1":"NA"},"Reg_bBJtKw_674":{"symbol":"Acr","desc":"acrosin prepropeptide","type":"protein_coding","lfc":-5.74,"p":3.41e-13,"lowExpressed":false,"rpkm1":1.25,"rpkm2":0,"lev":-3.22,"medianCount1":44,"medianCount2":0,"maxCooksP":0.91,"ID":"11434","chr":"chr15","str":"+","start":89398757,"end":89405016,"lfc.1":-5.1,"p.1":"9.29463349961305e-07","lowExpressed.1":false,"rpkm1.1":2.95,"rpkm2.1":0.0643,"lev.1":-1.97,"medianCount1.1":133,"medianCount2.1":1.5,"maxCooksP.1":"NA"},"Reg_bBJtKw_675":{"symbol":"Chrna1","desc":"cholinergic receptor, nicotinic, alpha polypeptide 1 (muscle)","type":"protein_coding","lfc":-6.93,"p":7.49e-09,"lowExpressed":false,"rpkm1":0.292,"rpkm2":0,"lev":-4.79,"medianCount1":30,"medianCount2":0,"maxCooksP":0.799,"ID":"11435","chr":"chr2","str":"-","start":73401338,"end":73418363,"lfc.1":0,"p.1":"1","lowExpressed.1":true,"rpkm1.1":0.0572,"rpkm2.1":0,"lev.1":-6.32,"medianCount1.1":7.5,"medianCount2.1":0,"maxCooksP.1":"NA"},"Reg_bBJtKw_676":{"symbol":"Chrna4","desc":"cholinergic receptor, nicotinic, alpha polypeptide 4","type":"protein_coding","lfc":-3.46,"p":5.59e-16,"lowExpressed":false,"rpkm1":1.85,"rpkm2":0.15,"lev":-1.1,"medianCount1":197,"medianCount2":9,"maxCooksP":0.915,"ID":"11438","chr":"chr2","str":"-","start":180757016,"end":180773882,"lfc.1":-4.47,"p.1":"3.81909460087632e-15","lowExpressed.1":false,"rpkm1.1":5.18,"rpkm2.1":0.225,"lev.1":-0.0656,"medianCount1.1":690,"medianCount2.1":13,"maxCooksP.1":"NA"},"Reg_bBJtKw_677":{"symbol":"Chrna7","desc":"cholinergic receptor, nicotinic, alpha polypeptide 7","type":"protein_coding","lfc":-7.06,"p":2.78e-26,"lowExpressed":false,"rpkm1":2.36,"rpkm2":0.0118,"lev":-2.45,"medianCount1":122,"medianCount2":1,"maxCooksP":0.909,"ID":"11441","chr":"chr7","str":"-","start":70243578,"end":70357412,"lfc.1":-4.98,"p.1":"5.56848560712307e-12","lowExpressed.1":false,"rpkm1.1":4.91,"rpkm2.1":0.147,"lev.1":-0.393,"medianCount1.1":308,"medianCount2.1":4,"maxCooksP.1":"NA"},"Reg_bBJtKw_678":{"symbol":"Chrnb2","desc":"cholinergic receptor, nicotinic, beta polypeptide 2 (neuronal)","type":"protein_coding","lfc":-2.59,"p":1.91e-06,"lowExpressed":false,"rpkm1":1.44,"rpkm2":0.316,"lev":-1.02,"medianCount1":178,"medianCount2":21,"maxCooksP":0.933,"ID":"11444","chr":"chr3","str":"-","start":89557370,"end":89568554,"lfc.1":-4.59,"p.1":"1.95813562908792e-36","lowExpressed.1":false,"rpkm1.1":15.3,"rpkm2.1":0.614,"lev.1":1.61,"medianCount1.1":2470,"medianCount2.1":46,"maxCooksP.1":"NA"},"Reg_bBJtKw_679":{"symbol":"Chrne","desc":"cholinergic receptor, nicotinic, epsilon polypeptide","type":"protein_coding","lfc":-7.36,"p":4.99e-05,"lowExpressed":false,"rpkm1":0.311,"rpkm2":0,"lev":-4.74,"medianCount1":14,"medianCount2":0,"maxCooksP":0.884,"ID":"11448","chr":"chr11","str":"-","start":70428385,"end":70432696,"lfc.1":0,"p.1":"1","lowExpressed.1":true,"rpkm1.1":0.278,"rpkm2.1":0.071,"lev.1":-2.97,"medianCount1.1":13,"medianCount2.1":1.5,"maxCooksP.1":"NA"},"Reg_bBJtKw_680":{"symbol":"Clic1","desc":"chloride intracellular channel 1","type":"protein_coding","lfc":8.58,"p":5.98e-35,"lowExpressed":false,"rpkm1":0.0349,"rpkm2":13.3,"lev":-1.03,"medianCount1":1,"medianCount2":410,"maxCooksP":0.94,"ID":"114584","chr":"chr17","str":"+","start":35187188,"end":35195664,"lfc.1":5.1,"p.1":"4.55655381115142e-62","lowExpressed.1":false,"rpkm1.1":18.5,"rpkm2.1":631,"lev.1":6.75,"medianCount1.1":638,"medianCount2.1":10100,"maxCooksP.1":"NA"},"Reg_bBJtKw_681":{"symbol":"Brdt","desc":"bromodomain, testis-specific","type":"protein_coding","lfc":-6.13,"p":2.99e-33,"lowExpressed":false,"rpkm1":1.19,"rpkm2":0.0147,"lev":-3.11,"medianCount1":113,"medianCount2":2,"maxCooksP":0.884,"ID":"114642","chr":"chr5","str":"+","start":107760213,"end":107816077,"lfc.1":-2.05,"p.1":"2.46437060773879e-05","lowExpressed.1":false,"rpkm1.1":2.26,"rpkm2.1":0.529,"lev.1":0.126,"medianCount1.1":338,"medianCount2.1":37.5,"maxCooksP.1":"NA"},"Reg_bBJtKw_682":{"symbol":"Ly6g6d","desc":"lymphocyte antigen 6 complex, locus G6D","type":"protein_coding","lfc":0,"p":1,"lowExpressed":true,"rpkm1":0,"rpkm2":0.331,"lev":-5.07,"medianCount1":0,"medianCount2":7,"maxCooksP":0.00274,"ID":"114654","chr":"chr17","str":"-","start":35208293,"end":35211409,"lfc.1":4.72,"p.1":"0.000113776502172445","lowExpressed.1":false,"rpkm1.1":0.0842,"rpkm2.1":2.81,"lev.1":-1.09,"medianCount1.1":1.5,"medianCount2.1":23.5,"maxCooksP.1":"NA"},"Reg_bBJtKw_683":{"symbol":"Hsd17b11","desc":"hydroxysteroid (17-beta) dehydrogenase 11","type":"protein_coding","lfc":2.7,"p":5.12e-21,"lowExpressed":false,"rpkm1":0.462,"rpkm2":3.14,"lev":0.295,"medianCount1":18,"medianCount2":111,"maxCooksP":0.984,"ID":"114664","chr":"chr5","str":"-","start":104418784,"end":104450815,"lfc.1":4.63,"p.1":"1.45862619152441e-51","lowExpressed.1":false,"rpkm1.1":5.19,"rpkm2.1":128,"lev.1":4.69,"medianCount1.1":264,"medianCount2.1":3060,"maxCooksP.1":"NA"},"Reg_bBJtKw_684":{"symbol":"Rad51c","desc":"RAD51 homolog c (S. cerevisiae)","type":"protein_coding","lfc":-6.34,"p":3.69e-07,"lowExpressed":false,"rpkm1":0.307,"rpkm2":0,"lev":-4.74,"medianCount1":19,"medianCount2":0,"maxCooksP":0.724,"ID":"114714","chr":"chr11","str":"-","start":87191109,"end":87217997,"lfc.1":-0.0733,"p.1":"0.928534421472331","lowExpressed.1":false,"rpkm1.1":0.777,"rpkm2.1":0.726,"lev.1":-0.431,"medianCount1.1":68,"medianCount2.1":29.5,"maxCooksP.1":"NA"},"Reg_bBJtKw_685":{"symbol":"Actn2","desc":"actinin alpha 2","type":"protein_coding","lfc":-4.58,"p":6.26e-13,"lowExpressed":false,"rpkm1":3.79,"rpkm2":0.0671,"lev":-0.901,"medianCount1":274,"medianCount2":2,"maxCooksP":0.694,"ID":"11472","chr":"chr13","str":"-","start":12361693,"end":12432999,"lfc.1":0.484,"p.1":"0.377290062987321","lowExpressed.1":false,"rpkm1.1":1.45,"rpkm2.1":2.01,"lev.1":0.768,"medianCount1.1":129,"medianCount2.1":83,"maxCooksP.1":"NA"},"Reg_bBJtKw_686":{"symbol":"Acvrl1","desc":"activin A receptor, type II-like 1","type":"protein_coding","lfc":2.71,"p":3.72e-11,"lowExpressed":false,"rpkm1":0.111,"rpkm2":0.78,"lev":-1.91,"medianCount1":7,"medianCount2":79,"maxCooksP":0.975,"ID":"11482","chr":"chr15","str":"+","start":100958968,"end":100975767,"lfc.1":6.16,"p.1":"6.20402937739184e-40","lowExpressed.1":false,"rpkm1.1":0.396,"rpkm2.1":29.2,"lev.1":1.66,"medianCount1.1":43.5,"medianCount2.1":1440,"maxCooksP.1":"NA"},"Reg_bBJtKw_687":{"symbol":"Dscaml1","desc":"Down syndrome cell adhesion molecule like 1","type":"protein_coding","lfc":-3.62,"p":1.48e-15,"lowExpressed":false,"rpkm1":3.29,"rpkm2":0.237,"lev":-0.337,"medianCount1":511,"medianCount2":22,"maxCooksP":0.935,"ID":"114873","chr":"chr9","str":"+","start":45238376,"end":45561796,"lfc.1":-7.17,"p.1":"7.81522536436938e-61","lowExpressed.1":false,"rpkm1.1":25.3,"rpkm2.1":0.169,"lev.1":0.981,"medianCount1.1":5170,"medianCount2.1":15.5,"maxCooksP.1":"NA"},"Reg_bBJtKw_688":{"symbol":"Plcz1","desc":"phospholipase C, zeta 1","type":"protein_coding","lfc":0,"p":1,"lowExpressed":true,"rpkm1":0.17,"rpkm2":0,"lev":-5.35,"medianCount1":7,"medianCount2":0,"maxCooksP":0.667,"ID":"114875","chr":"chr6","str":"-","start":139938243,"end":139989938,"lfc.1":-6.57,"p.1":"0.000606831429203028","lowExpressed.1":false,"rpkm1.1":0.904,"rpkm2.1":0,"lev.1":-4.13,"medianCount1.1":58,"medianCount2.1":0,"maxCooksP.1":"NA"},"Reg_bBJtKw_689":{"symbol":"Adam11","desc":"a disintegrin and metallopeptidase domain 11","type":"protein_coding","lfc":-5.54,"p":5.79e-22,"lowExpressed":false,"rpkm1":5.53,"rpkm2":0.0387,"lev":-0.775,"medianCount1":684,"medianCount2":16,"maxCooksP":0.881,"ID":"11488","chr":"chr11","str":"+","start":102622753,"end":102641576,"lfc.1":-0.943,"p.1":"0.0310297988751962","lowExpressed.1":false,"rpkm1.1":6.66,"rpkm2.1":3.39,"lev.1":2.21,"medianCount1.1":1020,"medianCount2.1":234,"maxCooksP.1":"NA"},"Reg_bBJtKw_690":{"symbol":"Adam12","desc":"a disintegrin and metallopeptidase domain 12 (meltrin alpha)","type":"protein_coding","lfc":-7.12,"p":2.08e-09,"lowExpressed":false,"rpkm1":0.174,"rpkm2":0,"lev":-5.08,"medianCount1":33,"medianCount2":0,"maxCooksP":0.781,"ID":"11489","chr":"chr7","str":"-","start":141074882,"end":141416780,"lfc.1":-4.5,"p.1":"1.55607656280274e-05","lowExpressed.1":false,"rpkm1.1":0.488,"rpkm2.1":0.0168,"lev.1":-3.77,"medianCount1.1":110,"medianCount2.1":2,"maxCooksP.1":"NA"},"Reg_bBJtKw_691":{"symbol":"Adam22","desc":"a disintegrin and metallopeptidase domain 22","type":"protein_coding","lfc":-4.2,"p":4.89e-60,"lowExpressed":false,"rpkm1":8.34,"rpkm2":0.416,"lev":0.863,"medianCount1":1910,"medianCount2":73,"maxCooksP":0.983,"ID":"11496","chr":"chr5","str":"-","start":8072352,"end":8368081,"lfc.1":-5.44,"p.1":"7.80651603860651e-58","lowExpressed.1":false,"rpkm1.1":18.3,"rpkm2.1":0.405,"lev.1":1.44,"medianCount1.1":5060,"medianCount2.1":53,"maxCooksP.1":"NA"},"Reg_bBJtKw_692":{"symbol":"Adam3","desc":"a disintegrin and metallopeptidase domain 3 (cyritestin)","type":"protein_coding","lfc":5.77,"p":1.41e-08,"lowExpressed":false,"rpkm1":0,"rpkm2":0.666,"lev":-4.06,"medianCount1":0,"medianCount2":42,"maxCooksP":0.646,"ID":"11497","chr":"chr8","str":"-","start":25787706,"end":25836297,"lfc.1":0,"p.1":"1","lowExpressed.1":true,"rpkm1.1":0,"rpkm2.1":0.319,"lev.1":-4.87,"medianCount1.1":0,"medianCount2.1":12.5,"maxCooksP.1":"NA"},"Reg_bBJtKw_693":{"symbol":"Adamts1","desc":"a disintegrin-like and metallopeptidase (reprolysin type) with thrombospondin type 1 motif, 1","type":"protein_coding","lfc":-0.911,"p":0.116,"lowExpressed":false,"rpkm1":0.182,"rpkm2":0.0953,"lev":-3.33,"medianCount1":22,"medianCount2":11,"maxCooksP":0.664,"ID":"11504","chr":"chr16","str":"-","start":85794072,"end":85803360,"lfc.1":5.84,"p.1":"4.51075012891532e-50","lowExpressed.1":false,"rpkm1.1":3.73,"rpkm2.1":217,"lev.1":4.77,"medianCount1.1":546,"medianCount2.1":15400,"maxCooksP.1":"NA"},"Reg_bBJtKw_694":{"symbol":"Adcy7","desc":"adenylate cyclase 7","type":"protein_coding","lfc":3.95,"p":1.91e-102,"lowExpressed":false,"rpkm1":0.731,"rpkm2":10.4,"lev":1.5,"medianCount1":119,"medianCount2":1620,"maxCooksP":0.99,"ID":"11513","chr":"chr8","str":"+","start":90796302,"end":90853861,"lfc.1":4.89,"p.1":"2.2659359616762e-56","lowExpressed.1":false,"rpkm1.1":1.41,"rpkm2.1":41.8,"lev.1":2.94,"medianCount1.1":266,"medianCount2.1":3740,"maxCooksP.1":"NA"},"Reg_bBJtKw_695":{"symbol":"Adcy8","desc":"adenylate cyclase 8","type":"protein_coding","lfc":-1.53,"p":0.000801,"lowExpressed":false,"rpkm1":2.56,"rpkm2":0.457,"lev":0.46,"medianCount1":298,"medianCount2":55,"maxCooksP":0.703,"ID":"11514","chr":"chr15","str":"-","start":64530597,"end":64753858,"lfc.1":-5.96,"p.1":"6.57998668017205e-43","lowExpressed.1":false,"rpkm1.1":15.1,"rpkm2.1":0.226,"lev.1":0.834,"medianCount1.1":2270,"medianCount2.1":16.5,"maxCooksP.1":"NA"},"Reg_bBJtKw_696":{"symbol":"Adcyap1","desc":"adenylate cyclase activating polypeptide 1","type":"protein_coding","lfc":-5.12,"p":1.3e-08,"lowExpressed":false,"rpkm1":0.599,"rpkm2":0,"lev":-3.96,"medianCount1":25,"medianCount2":0,"maxCooksP":0.79,"ID":"11516","chr":"chr17","str":"+","start":93598762,"end":93604831,"lfc.1":-4.09,"p.1":"7.38401233212491e-08","lowExpressed.1":false,"rpkm1.1":3.67,"rpkm2.1":0.189,"lev.1":-0.642,"medianCount1.1":231,"medianCount2.1":6,"maxCooksP.1":"NA"},"Reg_bBJtKw_697":{"symbol":"Plin2","desc":"perilipin 2","type":"protein_coding","lfc":5.19,"p":1.61e-07,"lowExpressed":false,"rpkm1":0.0175,"rpkm2":0.746,"lev":-3.44,"medianCount1":1,"medianCount2":19,"maxCooksP":0.00381,"ID":"11520","chr":"chr4","str":"-","start":86302469,"end":86315963,"lfc.1":4.1,"p.1":"3.87915593840535e-28","lowExpressed.1":false,"rpkm1.1":7.35,"rpkm2.1":126,"lev.1":4.89,"medianCount1.1":409,"medianCount2.1":3360,"maxCooksP.1":"NA"},"Reg_bBJtKw_698":{"symbol":"Adora3","desc":"adenosine A3 receptor","type":"protein_coding","lfc":7.37,"p":6.04e-35,"lowExpressed":false,"rpkm1":0.012,"rpkm2":5.52,"lev":-1.85,"medianCount1":1,"medianCount2":449,"maxCooksP":0.803,"ID":"11542","chr":"chr3","str":"+","start":105673776,"end":105726960,"lfc.1":13.1,"p.1":"8.70661643543868e-21","lowExpressed.1":false,"rpkm1.1":0,"rpkm2.1":52.4,"lev.1":-1.15,"medianCount1.1":0,"medianCount2.1":1970,"maxCooksP.1":"NA"},"Reg_bBJtKw_699":{"symbol":"Adra1d","desc":"adrenergic receptor, alpha 1d","type":"protein_coding","lfc":-4.48,"p":1.28e-06,"lowExpressed":false,"rpkm1":0.618,"rpkm2":0,"lev":-3.62,"medianCount1":35,"medianCount2":0,"maxCooksP":0.603,"ID":"11550","chr":"chr2","str":"-","start":131371093,"end":131388021,"lfc.1":-0.117,"p.1":"0.926362381053467","lowExpressed.1":false,"rpkm1.1":0.338,"rpkm2.1":0.307,"lev.1":-1.71,"medianCount1.1":24.5,"medianCount2.1":10,"maxCooksP.1":"NA"},"Reg_bBJtKw_700":{"symbol":"Adra2a","desc":"adrenergic receptor, alpha 2a","type":"protein_coding","lfc":-5.5,"p":2.62e-07,"lowExpressed":false,"rpkm1":0.183,"rpkm2":0,"lev":-4.88,"medianCount1":21,"medianCount2":0,"maxCooksP":0.671,"ID":"11551","chr":"chr19","str":"+","start":54119672,"end":54123472,"lfc.1":0.154,"p.1":"0.736719409520622","lowExpressed.1":false,"rpkm1.1":6.41,"rpkm2.1":7.02,"lev.1":2.72,"medianCount1.1":730,"medianCount2.1":362,"maxCooksP.1":"NA"},"Reg_bBJtKw_701":{"symbol":"Adrb2","desc":"adrenergic receptor, beta 2","type":"protein_coding","lfc":6.13,"p":1.52e-66,"lowExpressed":false,"rpkm1":0.0963,"rpkm2":7.98,"lev":-0.169,"medianCount1":5,"medianCount2":316,"maxCooksP":0.979,"ID":"11555","chr":"chr18","str":"-","start":62337470,"end":62339613,"lfc.1":9.15,"p.1":"1.78724681192832e-107","lowExpressed.1":false,"rpkm1.1":0.293,"rpkm2.1":174,"lev.1":2.77,"medianCount1.1":19,"medianCount2.1":5280,"maxCooksP.1":"NA"},"Reg_bBJtKw_702":{"symbol":"Adrb3","desc":"adrenergic receptor, beta 3","type":"protein_coding","lfc":-8.61,"p":3.92e-07,"lowExpressed":false,"rpkm1":0.523,"rpkm2":0,"lev":-4.44,"medianCount1":33,"medianCount2":0,"maxCooksP":0.881,"ID":"11556","chr":"chr8","str":"-","start":28336248,"end":28340060,"lfc.1":0,"p.1":"1","lowExpressed.1":true,"rpkm1.1":0.0467,"rpkm2.1":0,"lev.1":-6.49,"medianCount1.1":4,"medianCount2.1":0,"maxCooksP.1":"NA"},"Reg_bBJtKw_703":{"symbol":"Afp","desc":"alpha fetoprotein","type":"protein_coding","lfc":0,"p":1,"lowExpressed":true,"rpkm1":0,"rpkm2":0,"lev":-7.52,"medianCount1":0,"medianCount2":0,"maxCooksP":0.745,"ID":"11576","chr":"chr5","str":"+","start":90919740,"end":90937933,"lfc.1":6.05,"p.1":"4.79218169187617e-11","lowExpressed.1":false,"rpkm1.1":0.0316,"rpkm2.1":2.49,"lev.1":-1.93,"medianCount1.1":2,"medianCount2.1":73,"maxCooksP.1":"NA"},"Reg_bBJtKw_704":{"symbol":"Acan","desc":"aggrecan","type":"protein_coding","lfc":0.025,"p":0.984,"lowExpressed":false,"rpkm1":0.0505,"rpkm2":0.0202,"lev":-5.06,"medianCount1":9,"medianCount2":5,"maxCooksP":0.266,"ID":"11595","chr":"chr7","str":"+","start":86198369,"end":86259985,"lfc.1":-7.67,"p.1":"1.66781463377003e-05","lowExpressed.1":false,"rpkm1.1":0.613,"rpkm2.1":0,"lev.1":-4.39,"medianCount1.1":133,"medianCount2.1":0,"maxCooksP.1":"NA"},"Reg_bBJtKw_705":{"symbol":"Angpt1","desc":"angiopoietin 1","type":"protein_coding","lfc":-2.44,"p":0.000828,"lowExpressed":false,"rpkm1":0.141,"rpkm2":0.0182,"lev":-4.26,"medianCount1":13,"medianCount2":1,"maxCooksP":0.859,"ID":"11600","chr":"chr15","str":"-","start":42256269,"end":42508341,"lfc.1":-11.2,"p.1":"1.09507647213682e-13","lowExpressed.1":false,"rpkm1.1":18.5,"rpkm2.1":0,"lev.1":-1.99,"medianCount1.1":2210,"medianCount2.1":0,"maxCooksP.1":"NA"},"Reg_bBJtKw_706":{"symbol":"Agtr1a","desc":"angiotensin II receptor, type 1a","type":"protein_coding","lfc":0,"p":1,"lowExpressed":true,"rpkm1":0.0582,"rpkm2":0,"lev":-6.23,"medianCount1":3,"medianCount2":0,"maxCooksP":0.818,"ID":"11607","chr":"chr13","str":"+","start":30428225,"end":30474736,"lfc.1":-4.88,"p.1":"0.0246588210205126","lowExpressed.1":false,"rpkm1.1":0.255,"rpkm2.1":0,"lev.1":-5,"medianCount1.1":17.5,"medianCount2.1":0,"maxCooksP.1":"NA"},"Reg_bBJtKw_707":{"symbol":"Agtr2","desc":"angiotensin II receptor, type 2","type":"protein_coding","lfc":0,"p":1,"lowExpressed":true,"rpkm1":0.139,"rpkm2":0,"lev":-5.41,"medianCount1":9,"medianCount2":0,"maxCooksP":0.841,"ID":"11609","chr":"chrX","str":"+","start":21061752,"end":21065957,"lfc.1":-5.49,"p.1":"0.00796991830299605","lowExpressed.1":false,"rpkm1.1":0.31,"rpkm2.1":0,"lev.1":-4.85,"medianCount1.1":26.5,"medianCount2.1":0,"maxCooksP.1":"NA"},"Reg_bBJtKw_708":{"symbol":"Ahr","desc":"aryl-hydrocarbon receptor","type":"protein_coding","lfc":-4.77,"p":1.4e-14,"lowExpressed":false,"rpkm1":0.812,"rpkm2":0.0135,"lev":-3.31,"medianCount1":90,"medianCount2":1,"maxCooksP":0.739,"ID":"11622","chr":"chr12","str":"-","start":36182651,"end":36219661,"lfc.1":-1.06,"p.1":"0.0701057970674448","lowExpressed.1":false,"rpkm1.1":1.06,"rpkm2.1":0.496,"lev.1":-0.477,"medianCount1.1":175,"medianCount2.1":37.5,"maxCooksP.1":"NA"},"Reg_bBJtKw_709":{"symbol":"Aif1","desc":"allograft inflammatory factor 1","type":"protein_coding","lfc":6.5,"p":8.42e-77,"lowExpressed":false,"rpkm1":0.566,"rpkm2":47.5,"lev":2.42,"medianCount1":11,"medianCount2":873,"maxCooksP":0.973,"ID":"11629","chr":"chr17","str":"-","start":35307937,"end":35312946,"lfc.1":5.78,"p.1":"4.00989787745755e-79","lowExpressed.1":false,"rpkm1.1":7.48,"rpkm2.1":413,"lev.1":5.79,"medianCount1.1":196,"medianCount2.1":5040,"maxCooksP.1":"NA"},"Reg_bBJtKw_710":{"symbol":"Akap3","desc":"A kinase (PRKA) anchor protein 3","type":"protein_coding","lfc":5.24,"p":2.2e-12,"lowExpressed":false,"rpkm1":0.0131,"rpkm2":0.701,"lev":-3.35,"medianCount1":1,"medianCount2":38,"maxCooksP":0.747,"ID":"11642","chr":"chr6","str":"+","start":126803116,"end":126824326,"lfc.1":0,"p.1":"1","lowExpressed.1":true,"rpkm1.1":0.0165,"rpkm2.1":0.0128,"lev.1":-6.55,"medianCount1.1":1.5,"medianCount2.1":0.5,"maxCooksP.1":"NA"},"Reg_bBJtKw_711":{"symbol":"Alcam","desc":"activated leukocyte cell adhesion molecule","type":"protein_coding","lfc":-3.8,"p":3.89e-100,"lowExpressed":false,"rpkm1":7.28,"rpkm2":0.495,"lev":0.917,"medianCount1":874,"medianCount2":58,"maxCooksP":0.995,"ID":"11658","chr":"chr16","str":"-","start":52249109,"end":52453110,"lfc.1":-5.46,"p.1":"1.68105553523091e-43","lowExpressed.1":false,"rpkm1.1":15.9,"rpkm2.1":0.346,"lev.1":1.22,"medianCount1.1":2350,"medianCount2.1":23.5,"maxCooksP.1":"NA"},"Reg_bBJtKw_712":{"symbol":"Abcd1","desc":"ATP-binding cassette, sub-family D (ALD), member 1","type":"protein_coding","lfc":3.24,"p":8e-35,"lowExpressed":false,"rpkm1":1.36,"rpkm2":10.6,"lev":2.12,"medianCount1":102,"medianCount2":836,"maxCooksP":0.974,"ID":"11666","chr":"chrX","str":"+","start":70961936,"end":70983626,"lfc.1":4.47,"p.1":"5.59366638390166e-30","lowExpressed.1":false,"rpkm1.1":3.65,"rpkm2.1":81,"lev.1":4.05,"medianCount1.1":374,"medianCount2.1":3740,"maxCooksP.1":"NA"},"Reg_bBJtKw_713":{"symbol":"Pcdha1","desc":"protocadherin alpha 1","type":"protein_coding","lfc":-4.03,"p":1.17e-42,"lowExpressed":false,"rpkm1":2.01,"rpkm2":0.127,"lev":-1.32,"medianCount1":224,"medianCount2":16,"maxCooksP":0.972,"ID":"116731","chr":"chr18","str":"+","start":37089939,"end":37347311,"lfc.1":-5.96,"p.1":"1.26651130259923e-42","lowExpressed.1":false,"rpkm1.1":29.9,"rpkm2.1":0.461,"lev.1":1.8,"medianCount1.1":4700,"medianCount2.1":32,"maxCooksP.1":"NA"},"Reg_bBJtKw_714":{"symbol":"Zim3","desc":"zinc finger, imprinted 3","type":"miscRNA","lfc":-5.35,"p":4.57e-10,"lowExpressed":false,"rpkm1":1.65,"rpkm2":0,"lev":-2.95,"medianCount1":119,"medianCount2":0,"maxCooksP":0.568,"ID":"116811","chr":"chr7","str":"-","start":6908396,"end":6929373,"lfc.1":-6.22,"p.1":"1.9019352828124e-17","lowExpressed.1":false,"rpkm1.1":5.76,"rpkm2.1":0.07,"lev.1":-0.758,"medianCount1.1":548,"medianCount2.1":3,"maxCooksP.1":"NA"},"Reg_bBJtKw_715":{"symbol":"Alk","desc":"anaplastic lymphoma kinase","type":"protein_coding","lfc":-4.89,"p":2.64e-07,"lowExpressed":false,"rpkm1":0.446,"rpkm2":0,"lev":-4.19,"medianCount1":55,"medianCount2":0,"maxCooksP":0.553,"ID":"11682","chr":"chr17","str":"-","start":72218328,"end":72953647,"lfc.1":-6.36,"p.1":"1.02561231474797e-16","lowExpressed.1":false,"rpkm1.1":2.85,"rpkm2.1":0.0286,"lev.1":-1.94,"medianCount1.1":507,"medianCount2.1":2.5,"maxCooksP.1":"NA"},"Reg_bBJtKw_716":{"symbol":"Rims2","desc":"regulating synaptic membrane exocytosis 2","type":"protein_coding","lfc":-4.8,"p":7.88e-55,"lowExpressed":false,"rpkm1":13.1,"rpkm2":0.365,"lev":1.22,"medianCount1":2530,"medianCount2":82,"maxCooksP":0.948,"ID":"116838","chr":"chr15","str":"+","start":39029832,"end":39515918,"lfc.1":-4.24,"p.1":"3.76800935007732e-32","lowExpressed.1":false,"rpkm1.1":8.36,"rpkm2.1":0.427,"lev.1":0.918,"medianCount1.1":1980,"medianCount2.1":47.5,"maxCooksP.1":"NA"},"Reg_bBJtKw_717":{"symbol":"Alox12","desc":"arachidonate 12-lipoxygenase","type":"protein_coding","lfc":0.595,"p":0.631,"lowExpressed":false,"rpkm1":0.0899,"rpkm2":0.0743,"lev":-4.14,"medianCount1":6,"medianCount2":5,"maxCooksP":0.226,"ID":"11684","chr":"chr11","str":"-","start":70054957,"end":70068843,"lfc.1":4.69,"p.1":"0.000884834001035122","lowExpressed.1":false,"rpkm1.1":0.0112,"rpkm2.1":0.41,"lev.1":-3.92,"medianCount1.1":1,"medianCount2.1":16.5,"maxCooksP.1":"NA"},"Reg_bBJtKw_718":{"symbol":"Alox12b","desc":"arachidonate 12-lipoxygenase, 12R type","type":"protein_coding","lfc":-5.97,"p":1.49e-10,"lowExpressed":false,"rpkm1":0.775,"rpkm2":0,"lev":-3.9,"medianCount1":35,"medianCount2":0,"maxCooksP":0.612,"ID":"11686","chr":"chr11","str":"+","start":68970574,"end":68983293,"lfc.1":0,"p.1":"1","lowExpressed.1":true,"rpkm1.1":0.111,"rpkm2.1":0,"lev.1":-5.86,"medianCount1.1":8,"medianCount2.1":0,"maxCooksP.1":"NA"},"Reg_bBJtKw_719":{"symbol":"Alox15","desc":"arachidonate 15-lipoxygenase","type":"protein_coding","lfc":0,"p":1,"lowExpressed":true,"rpkm1":0,"rpkm2":0,"lev":-7.76,"medianCount1":0,"medianCount2":0,"maxCooksP":0.126,"ID":"11687","chr":"chr11","str":"-","start":70157649,"end":70165533,"lfc.1":6.09,"p.1":"2.74193860810097e-05","lowExpressed.1":false,"rpkm1.1":0.0067,"rpkm2.1":0.815,"lev.1":-3.8,"medianCount1.1":0.5,"medianCount2.1":26,"maxCooksP.1":"NA"},"Reg_bBJtKw_720":{"symbol":"Alox5","desc":"arachidonate 5-lipoxygenase","type":"protein_coding","lfc":3.7,"p":4e-23,"lowExpressed":false,"rpkm1":0.234,"rpkm2":2.8,"lev":-0.196,"medianCount1":16,"medianCount2":187,"maxCooksP":0.93,"ID":"11689","chr":"chr6","str":"-","start":116360089,"end":116411196,"lfc.1":7.71,"p.1":"5.14095842246188e-56","lowExpressed.1":false,"rpkm1.1":0.12,"rpkm2.1":26.1,"lev.1":0.767,"medianCount1.1":10,"medianCount2.1":1010,"maxCooksP.1":"NA"},"Reg_bBJtKw_721":{"symbol":"Alox5ap","desc":"arachidonate 5-lipoxygenase activating protein","type":"protein_coding","lfc":5.56,"p":7.83e-37,"lowExpressed":false,"rpkm1":0.232,"rpkm2":10.1,"lev":0.317,"medianCount1":3,"medianCount2":133,"maxCooksP":0.974,"ID":"11690","chr":"chr5","str":"+","start":150076634,"end":150099623,"lfc.1":9.3,"p.1":"2.00623450649455e-134","lowExpressed.1":false,"rpkm1.1":1.02,"rpkm2.1":663,"lev.1":4.69,"medianCount1.1":26,"medianCount2.1":7760,"maxCooksP.1":"NA"},"Reg_bBJtKw_722":{"symbol":"Necab2","desc":"N-terminal EF-hand calcium binding protein 2","type":"protein_coding","lfc":-4.48,"p":2.88e-18,"lowExpressed":false,"rpkm1":1.3,"rpkm2":0.0752,"lev":-1.87,"medianCount1":62,"medianCount2":4,"maxCooksP":0.927,"ID":"117148","chr":"chr8","str":"+","start":121970619,"end":121996535,"lfc.1":-2.81,"p.1":"1.12127828979654e-08","lowExpressed.1":false,"rpkm1.1":15.2,"rpkm2.1":2.08,"lev.1":2.42,"medianCount1.1":903,"medianCount2.1":55.5,"maxCooksP.1":"NA"},"Reg_bBJtKw_723":{"symbol":"Amy1","desc":"amylase 1, salivary","type":"protein_coding","lfc":-4.71,"p":2.58e-15,"lowExpressed":false,"rpkm1":3.02,"rpkm2":0.0776,"lev":-1.28,"medianCount1":136,"medianCount2":4,"maxCooksP":0.795,"ID":"11722","chr":"chr3","str":"-","start":113258870,"end":113280668,"lfc.1":-7.19,"p.1":"1.26209636470892e-34","lowExpressed.1":false,"rpkm1.1":28.4,"rpkm2.1":0.173,"lev.1":1.12,"medianCount1.1":1540,"medianCount2.1":4.5,"maxCooksP.1":"NA"},"Reg_bBJtKw_724":{"symbol":"Ang","desc":"angiogenin, ribonuclease, RNase A family, 5","type":"protein_coding","lfc":7.26,"p":1.52e-49,"lowExpressed":false,"rpkm1":0.0634,"rpkm2":15.2,"lev":-0.309,"medianCount1":2,"medianCount2":538,"maxCooksP":0.906,"ID":"11727","chr":"chr14","str":"+","start":51710752,"end":51721684,"lfc.1":8.13,"p.1":"2.86132985296694e-93","lowExpressed.1":false,"rpkm1.1":0.853,"rpkm2.1":245,"lev.1":3.8,"medianCount1.1":32,"medianCount2.1":4400,"maxCooksP.1":"NA"},"Reg_bBJtKw_725":{"symbol":"Ank3","desc":"ankyrin 3, epithelial","type":"protein_coding","lfc":-4.71,"p":3.31e-53,"lowExpressed":false,"rpkm1":15.7,"rpkm2":0.536,"lev":1.59,"medianCount1":4400,"medianCount2":147,"maxCooksP":0.977,"ID":"11735","chr":"chr10","str":"+","start":68996456,"end":69490184,"lfc.1":-4.41,"p.1":"1.65515347997411e-21","lowExpressed.1":false,"rpkm1.1":23.2,"rpkm2.1":1.04,"lev.1":2.19,"medianCount1.1":7260,"medianCount2.1":152,"maxCooksP.1":"NA"},"Reg_bBJtKw_726":{"symbol":"Anxa11","desc":"annexin A11","type":"protein_coding","lfc":-3.14,"p":3.63e-06,"lowExpressed":false,"rpkm1":0.448,"rpkm2":0.0619,"lev":-3.36,"medianCount1":26,"medianCount2":2,"maxCooksP":0.895,"ID":"11744","chr":"chr14","str":"+","start":26661641,"end":26706290,"lfc.1":5.77,"p.1":"7.32130727056522e-30","lowExpressed.1":false,"rpkm1.1":0.16,"rpkm2.1":9.04,"lev.1":0.249,"medianCount1.1":11.5,"medianCount2.1":298,"maxCooksP.1":"NA"},"Reg_bBJtKw_727":{"symbol":"Anxa3","desc":"annexin A3","type":"protein_coding","lfc":8.13,"p":3.89e-43,"lowExpressed":false,"rpkm1":0.0277,"rpkm2":22.6,"lev":-0.116,"medianCount1":1,"medianCount2":854,"maxCooksP":0.792,"ID":"11745","chr":"chr5","str":"+","start":97222404,"end":97274987,"lfc.1":7.5,"p.1":"2.76021417453524e-87","lowExpressed.1":false,"rpkm1.1":0.526,"rpkm2.1":97,"lev.1":2.83,"medianCount1.1":25,"medianCount2.1":2190,"maxCooksP.1":"NA"},"Reg_bBJtKw_728":{"symbol":"Asb10","desc":"ankyrin repeat and SOCS box-containing 10","type":"protein_coding","lfc":8.71,"p":4.18e-07,"lowExpressed":false,"rpkm1":0,"rpkm2":0.559,"lev":-4.22,"medianCount1":0,"medianCount2":68,"maxCooksP":0.186,"ID":"117590","chr":"chr5","str":"-","start":24038515,"end":24046266,"lfc.1":6.84,"p.1":"9.32461012081731e-31","lowExpressed.1":false,"rpkm1.1":0.0804,"rpkm2.1":9.8,"lev.1":-0.214,"medianCount1.1":5.5,"medianCount2.1":312,"maxCooksP.1":"NA"},"Reg_bBJtKw_729":{"symbol":"Slc2a9","desc":"solute carrier family 2 (facilitated glucose transporter), member 9","type":"protein_coding","lfc":2.32,"p":3.22e-07,"lowExpressed":false,"rpkm1":0.203,"rpkm2":0.789,"lev":-1.38,"medianCount1":18,"medianCount2":72,"maxCooksP":0.915,"ID":"117591","chr":"chr5","str":"-","start":38740512,"end":38893391,"lfc.1":5.81,"p.1":"1.08567932889096e-28","lowExpressed.1":false,"rpkm1.1":0.111,"rpkm2.1":6.5,"lev.1":-0.349,"medianCount1.1":13,"medianCount2.1":354,"maxCooksP.1":"NA"},"Reg_bBJtKw_730":{"symbol":"Srgap1","desc":"SLIT-ROBO Rho GTPase activating protein 1","type":"protein_coding","lfc":-3.51,"p":1.06e-06,"lowExpressed":false,"rpkm1":1.31,"rpkm2":0.0411,"lev":-1.99,"medianCount1":268,"medianCount2":18,"maxCooksP":0.901,"ID":"117600","chr":"chr10","str":"-","start":121218047,"end":121484371,"lfc.1":-5.56,"p.1":"9.37932090763839e-31","lowExpressed.1":false,"rpkm1.1":5.37,"rpkm2.1":0.105,"lev.1":-0.48,"medianCount1.1":1260,"medianCount2.1":12,"maxCooksP.1":"NA"},"Reg_bBJtKw_731":{"symbol":"Boc","desc":"biregional cell adhesion molecule-related/down-regulated by oncogenes (Cdon) binding protein","type":"protein_coding","lfc":-4.7,"p":1.66e-17,"lowExpressed":false,"rpkm1":1.99,"rpkm2":0.0191,"lev":-1.85,"medianCount1":185,"medianCount2":2,"maxCooksP":0.829,"ID":"117606","chr":"chr16","str":"-","start":44485158,"end":44558983,"lfc.1":-2.34,"p.1":"1.79295778748769e-05","lowExpressed.1":false,"rpkm1.1":2.41,"rpkm2.1":0.463,"lev.1":0.0325,"medianCount1.1":318,"medianCount2.1":27.5,"maxCooksP.1":"NA"},"Reg_bBJtKw_732":{"symbol":"Ap1m2","desc":"adaptor protein complex AP-1, mu 2 subunit","type":"protein_coding","lfc":0,"p":1,"lowExpressed":true,"rpkm1":0.163,"rpkm2":0.00711,"lev":-4.14,"medianCount1":7,"medianCount2":1,"maxCooksP":0.0918,"ID":"11768","chr":"chr9","str":"-","start":21099901,"end":21116777,"lfc.1":-4.46,"p.1":"0.0468997671045666","lowExpressed.1":false,"rpkm1.1":0.25,"rpkm2.1":0,"lev.1":-5,"medianCount1.1":13,"medianCount2.1":0,"maxCooksP.1":"NA"},"Reg_bBJtKw_733":{"symbol":"Ap3b2","desc":"adaptor-related protein complex 3, beta 2 subunit","type":"protein_coding","lfc":-5.6,"p":2.11e-105,"lowExpressed":false,"rpkm1":7.57,"rpkm2":0.195,"lev":0.155,"medianCount1":713,"medianCount2":12,"maxCooksP":0.984,"ID":"11775","chr":"chr7","str":"-","start":88605285,"end":88638811,"lfc.1":-4.19,"p.1":"1.91573287631844e-32","lowExpressed.1":false,"rpkm1.1":47.5,"rpkm2.1":2.52,"lev.1":3.43,"medianCount1.1":5370,"medianCount2.1":130,"maxCooksP.1":"NA"},"Reg_bBJtKw_734":{"symbol":"Birc3","desc":"baculoviral IAP repeat-containing 3","type":"protein_coding","lfc":5.3,"p":1.3e-24,"lowExpressed":false,"rpkm1":0.088,"rpkm2":2.87,"lev":-1.37,"medianCount1":6,"medianCount2":154,"maxCooksP":0.891,"ID":"11796","chr":"chr9","str":"-","start":7848699,"end":7873170,"lfc.1":7.53,"p.1":"2.13125223424279e-66","lowExpressed.1":false,"rpkm1.1":0.195,"rpkm2.1":37.5,"lev.1":1.41,"medianCount1.1":16.5,"medianCount2.1":1510,"maxCooksP.1":"NA"},"Reg_bBJtKw_735":{"symbol":"Cd5l","desc":"CD5 antigen-like","type":"protein_coding","lfc":0,"p":1,"lowExpressed":true,"rpkm1":0,"rpkm2":0.0983,"lev":-6.22,"medianCount1":0,"medianCount2":2,"maxCooksP":0.436,"ID":"11801","chr":"chr3","str":"+","start":87161803,"end":87174996,"lfc.1":6.71,"p.1":"0.000540670232363108","lowExpressed.1":false,"rpkm1.1":0,"rpkm2.1":0.562,"lev.1":-4.45,"medianCount1.1":0,"medianCount2.1":16.5,"maxCooksP.1":"NA"},"Reg_bBJtKw_736":{"symbol":"Apoa2","desc":"apolipoprotein A-II","type":"protein_coding","lfc":0,"p":1,"lowExpressed":true,"rpkm1":0.0634,"rpkm2":0.284,"lev":-4.01,"medianCount1":1,"medianCount2":3,"maxCooksP":0.296,"ID":"11807","chr":"chr1","str":"+","start":173155185,"end":173156510,"lfc.1":5.57,"p.1":"0.000229734898730664","lowExpressed.1":false,"rpkm1.1":0.0334,"rpkm2.1":2.66,"lev.1":-2.28,"medianCount1.1":0.5,"medianCount2.1":19,"maxCooksP.1":"NA"},"Reg_bBJtKw_737":{"symbol":"Apobec1","desc":"apolipoprotein B mRNA editing enzyme, catalytic polypeptide 1","type":"protein_coding","lfc":7.42,"p":4.11e-54,"lowExpressed":false,"rpkm1":0.0292,"rpkm2":7.52,"lev":-1.12,"medianCount1":2,"medianCount2":443,"maxCooksP":0.897,"ID":"11810","chr":"chr6","str":"-","start":122527810,"end":122552462,"lfc.1":4.23,"p.1":"4.26753015450731e-20","lowExpressed.1":false,"rpkm1.1":0.955,"rpkm2.1":18.2,"lev.1":1.99,"medianCount1.1":64,"medianCount2.1":596,"maxCooksP.1":"NA"},"Reg_bBJtKw_738":{"symbol":"Apobec2","desc":"apolipoprotein B mRNA editing enzyme, catalytic polypeptide 2","type":"protein_coding","lfc":0,"p":1,"lowExpressed":true,"rpkm1":0.0339,"rpkm2":0.122,"lev":-4.26,"medianCount1":1,"medianCount2":2,"maxCooksP":0.00686,"ID":"11811","chr":"chr17","str":"-","start":48558556,"end":48572053,"lfc.1":5.06,"p.1":"9.54463289778398e-16","lowExpressed.1":false,"rpkm1.1":0.207,"rpkm2.1":7.24,"lev.1":0.289,"medianCount1.1":7.5,"medianCount2.1":123,"maxCooksP.1":"NA"},"Reg_bBJtKw_739":{"symbol":"Apoc1","desc":"apolipoprotein C-I","type":"protein_coding","lfc":0,"p":1,"lowExpressed":true,"rpkm1":0,"rpkm2":0,"lev":-7.05,"medianCount1":0,"medianCount2":0,"maxCooksP":0.699,"ID":"11812","chr":"chr7","str":"-","start":20274830,"end":20278007,"lfc.1":4.54,"p.1":"1.63746308317823e-10","lowExpressed.1":false,"rpkm1.1":0.435,"rpkm2.1":10.7,"lev.1":1.1,"medianCount1.1":7,"medianCount2.1":79.5,"maxCooksP.1":"NA"},"Reg_bBJtKw_740":{"symbol":"Apoc2","desc":"apolipoprotein C-II","type":"protein_coding","lfc":0,"p":1,"lowExpressed":true,"rpkm1":0,"rpkm2":0,"lev":-8,"medianCount1":0,"medianCount2":0,"maxCooksP":"NA","ID":"11813","chr":"chr7","str":"-","start":20256928,"end":20262213,"lfc.1":7.68,"p.1":"2.2605191192153e-05","lowExpressed.1":false,"rpkm1.1":0,"rpkm2.1":3.63,"lev.1":-3.15,"medianCount1.1":0,"medianCount2.1":33.5,"maxCooksP.1":"NA"},"Reg_bBJtKw_741":{"symbol":"Apoe","desc":"apolipoprotein E","type":"protein_coding","lfc":4.3,"p":7.27e-52,"lowExpressed":false,"rpkm1":0.956,"rpkm2":23.4,"lev":2.23,"medianCount1":27,"medianCount2":777,"maxCooksP":0.987,"ID":"11816","chr":"chr7","str":"-","start":20281593,"end":20284515,"lfc.1":4.85,"p.1":"5.8728387184804e-36","lowExpressed.1":false,"rpkm1.1":203,"rpkm2.1":5890,"lev.1":10,"medianCount1.1":7490,"medianCount2.1":103000,"maxCooksP.1":"NA"},"Reg_bBJtKw_742":{"symbol":"Nr2f2","desc":"nuclear receptor subfamily 2, group F, member 2","type":"protein_coding","lfc":-1.67,"p":0.0157,"lowExpressed":false,"rpkm1":0.373,"rpkm2":0.0685,"lev":-2.6,"medianCount1":45,"medianCount2":6,"maxCooksP":0.603,"ID":"11819","chr":"chr7","str":"-","start":77496836,"end":77511632,"lfc.1":-7.98,"p.1":"2.33865901212861e-53","lowExpressed.1":false,"rpkm1.1":26,"rpkm2.1":0.091,"lev.1":0.534,"medianCount1.1":3800,"medianCount2.1":6.5,"maxCooksP.1":"NA"},"Reg_bBJtKw_743":{"symbol":"Ar","desc":"androgen receptor","type":"protein_coding","lfc":-6.91,"p":5.67e-13,"lowExpressed":false,"rpkm1":0.65,"rpkm2":0,"lev":-3.89,"medianCount1":55,"medianCount2":0,"maxCooksP":0.708,"ID":"11835","chr":"chrX","str":"+","start":95345089,"end":95512486,"lfc.1":-3.98,"p.1":"0.0155706243722959","lowExpressed.1":false,"rpkm1.1":0.32,"rpkm2.1":0.0135,"lev.1":-4.13,"medianCount1.1":28.5,"medianCount2.1":0.5,"maxCooksP.1":"NA"},"Reg_bBJtKw_744":{"symbol":"Mmp28","desc":"matrix metallopeptidase 28 (epilysin)","type":"protein_coding","lfc":5.08,"p":2.81e-05,"lowExpressed":false,"rpkm1":0,"rpkm2":0.26,"lev":-4.71,"medianCount1":0,"medianCount2":17,"maxCooksP":0.141,"ID":"118453","chr":"chr11","str":"-","start":83255378,"end":83276463,"lfc.1":6.53,"p.1":"4.35799773238123e-26","lowExpressed.1":false,"rpkm1.1":0.0861,"rpkm2.1":8.59,"lev.1":-0.281,"medianCount1.1":6,"medianCount2.1":268,"maxCooksP.1":"NA"},"Reg_bBJtKw_745":{"symbol":"Rhob","desc":"ras homolog gene family, member B","type":"protein_coding","lfc":4.25,"p":8.54e-61,"lowExpressed":false,"rpkm1":0.936,"rpkm2":17.4,"lev":1.88,"medianCount1":42,"medianCount2":978,"maxCooksP":0.982,"ID":"11852","chr":"chr12","str":"-","start":8504564,"end":8506791,"lfc.1":5.36,"p.1":"5.15958805716587e-58","lowExpressed.1":false,"rpkm1.1":99.9,"rpkm2.1":4110,"lev.1":9.3,"medianCount1.1":6690,"medianCount2.1":128000,"maxCooksP.1":"NA"},"Reg_bBJtKw_746":{"symbol":"Rhoc","desc":"ras homolog gene family, member C","type":"protein_coding","lfc":0.127,"p":0.875,"lowExpressed":false,"rpkm1":0.255,"rpkm2":0.569,"lev":-1.5,"medianCount1":6,"medianCount2":6,"maxCooksP":0.88,"ID":"11853","chr":"chr3","str":"+","start":104591952,"end":104597377,"lfc.1":5.1,"p.1":"1.45261487718044e-59","lowExpressed.1":false,"rpkm1.1":5.16,"rpkm2.1":177,"lev.1":4.92,"medianCount1.1":162,"medianCount2.1":2620,"maxCooksP.1":"NA"},"Reg_bBJtKw_747":{"symbol":"Arhgap6","desc":"Rho GTPase activating protein 6","type":"protein_coding","lfc":-3.77,"p":5.56e-06,"lowExpressed":false,"rpkm1":1.82,"rpkm2":0.0644,"lev":-1.8,"medianCount1":240,"medianCount2":5,"maxCooksP":0.842,"ID":"11856","chr":"chrX","str":"+","start":165233031,"end":165742367,"lfc.1":-5.35,"p.1":"2.33601756968103e-06","lowExpressed.1":false,"rpkm1.1":0.673,"rpkm2.1":0.0126,"lev.1":-3.45,"medianCount1.1":115,"medianCount2.1":1,"maxCooksP.1":"NA"},"Reg_bBJtKw_748":{"symbol":"Arhgdib","desc":"Rho, GDP dissociation inhibitor (GDI) beta","type":"protein_coding","lfc":5.88,"p":9.2e-79,"lowExpressed":false,"rpkm1":0.282,"rpkm2":24,"lev":1.53,"medianCount1":9,"medianCount2":623,"maxCooksP":0.97,"ID":"11857","chr":"chr6","str":"-","start":136872230,"end":136890238,"lfc.1":8.64,"p.1":"2.20168639380591e-122","lowExpressed.1":false,"rpkm1.1":1.66,"rpkm2.1":675,"lev.1":5.03,"medianCount1.1":54,"medianCount2.1":10300,"maxCooksP.1":"NA"},"Reg_bBJtKw_749":{"symbol":"Arpc1b","desc":"actin related protein 2/3 complex, subunit 1B","type":"protein_coding","lfc":4.53,"p":1.75e-44,"lowExpressed":false,"rpkm1":0.293,"rpkm2":6.41,"lev":0.354,"medianCount1":11,"medianCount2":234,"maxCooksP":0.979,"ID":"11867","chr":"chr5","str":"+","start":145875125,"end":145889055,"lfc.1":6.93,"p.1":"4.89880536648465e-90","lowExpressed.1":false,"rpkm1.1":2.95,"rpkm2.1":365,"lev.1":5.01,"medianCount1.1":136,"medianCount2.1":7960,"maxCooksP.1":"NA"},"Reg_bBJtKw_750":{"symbol":"Arx","desc":"aristaless related homeobox","type":"protein_coding","lfc":-1.64,"p":0.093,"lowExpressed":false,"rpkm1":0.375,"rpkm2":0.0362,"lev":-3.21,"medianCount1":22,"medianCount2":3,"maxCooksP":0.616,"ID":"11878","chr":"chrX","str":"+","start":90531985,"end":90543696,"lfc.1":-6.79,"p.1":"1.01720669605026e-36","lowExpressed.1":false,"rpkm1.1":32,"rpkm2.1":0.269,"lev.1":1.48,"medianCount1.1":2640,"medianCount2.1":10,"maxCooksP.1":"NA"},"Reg_bBJtKw_751":{"symbol":"Arsb","desc":"arylsulfatase B","type":"protein_coding","lfc":1.3,"p":3.1e-15,"lowExpressed":false,"rpkm1":3.73,"rpkm2":9.08,"lev":2.61,"medianCount1":408,"medianCount2":1020,"maxCooksP":0.987,"ID":"11881","chr":"chr13","str":"+","start":94541634,"end":94712971,"lfc.1":5.18,"p.1":"6.46455033723141e-69","lowExpressed.1":false,"rpkm1.1":23.8,"rpkm2.1":862,"lev.1":7.16,"medianCount1.1":2820,"medianCount2.1":48100,"maxCooksP.1":"NA"},"Reg_bBJtKw_752":{"symbol":"Asgr2","desc":"asialoglycoprotein receptor 2","type":"protein_coding","lfc":5.53,"p":1.19e-06,"lowExpressed":false,"rpkm1":0,"rpkm2":0.432,"lev":-3.77,"medianCount1":0,"medianCount2":12,"maxCooksP":0.729,"ID":"11890","chr":"chr11","str":"+","start":69906146,"end":69919689,"lfc.1":7.26,"p.1":"1.34606721408963e-08","lowExpressed.1":false,"rpkm1.1":0.0118,"rpkm2.1":3.11,"lev.1":-2.53,"medianCount1.1":0.5,"medianCount2.1":59.5,"maxCooksP.1":"NA"},"Reg_bBJtKw_753":{"symbol":"Ass1","desc":"argininosuccinate synthetase 1","type":"protein_coding","lfc":0,"p":1,"lowExpressed":true,"rpkm1":0.109,"rpkm2":0.0151,"lev":-4.24,"medianCount1":4,"medianCount2":1,"maxCooksP":0.332,"ID":"11898","chr":"chr2","str":"+","start":31325790,"end":31376190,"lfc.1":-4.34,"p.1":"1.43131482027359e-05","lowExpressed.1":false,"rpkm1.1":2.16,"rpkm2.1":0.094,"lev.1":-1.3,"medianCount1.1":106,"medianCount2.1":2,"maxCooksP.1":"NA"},"Reg_bBJtKw_754":{"symbol":"Astn1","desc":"astrotactin 1","type":"protein_coding","lfc":-3.75,"p":4.97e-05,"lowExpressed":false,"rpkm1":6.48,"rpkm2":0.416,"lev":0.187,"medianCount1":1090,"medianCount2":43,"maxCooksP":0.923,"ID":"11899","chr":"chr1","str":"+","start":160292435,"end":160621917,"lfc.1":-5.49,"p.1":"5.82626296420728e-55","lowExpressed.1":false,"rpkm1.1":42.5,"rpkm2.1":0.911,"lev.1":2.62,"medianCount1.1":9100,"medianCount2.1":91,"maxCooksP.1":"NA"},"Reg_bBJtKw_755":{"symbol":"Serpinc1","desc":"serine (or cysteine) peptidase inhibitor, clade C (antithrombin), member 1","type":"protein_coding","lfc":-0.0999,"p":0.933,"lowExpressed":false,"rpkm1":0.307,"rpkm2":0.0685,"lev":-2.57,"medianCount1":15,"medianCount2":4,"maxCooksP":0.724,"ID":"11905","chr":"chr1","str":"+","start":162908737,"end":162933146,"lfc.1":-4.73,"p.1":"0.0316458470830799","lowExpressed.1":false,"rpkm1.1":0.241,"rpkm2.1":0,"lev.1":-5.03,"medianCount1.1":15.5,"medianCount2.1":0,"maxCooksP.1":"NA"},"Reg_bBJtKw_756":{"symbol":"Zfhx3","desc":"zinc finger homeobox 3","type":"protein_coding","lfc":6.45,"p":3.98e-217,"lowExpressed":false,"rpkm1":0.473,"rpkm2":38.3,"lev":2.07,"medianCount1":178,"medianCount2":17000,"maxCooksP":0.991,"ID":"11906","chr":"chr8","str":"+","start":111238544,"end":111485536,"lfc.1":4.96,"p.1":"1.09211205899863e-34","lowExpressed.1":false,"rpkm1.1":0.42,"rpkm2.1":13.3,"lev.1":1.18,"medianCount1.1":208,"medianCount2.1":3090,"maxCooksP.1":"NA"},"Reg_bBJtKw_757":{"symbol":"Atf3","desc":"activating transcription factor 3","type":"protein_coding","lfc":7.63,"p":3.35e-05,"lowExpressed":false,"rpkm1":0,"rpkm2":0.7,"lev":-4.96,"medianCount1":0,"medianCount2":29,"maxCooksP":0.126,"ID":"11910","chr":"chr1","str":"-","start":192994175,"end":193007212,"lfc.1":7.4,"p.1":"6.66799982168296e-110","lowExpressed.1":false,"rpkm1.1":15.4,"rpkm2.1":2630,"lev.1":7.63,"medianCount1.1":910,"medianCount2.1":74500,"maxCooksP.1":"NA"},"Reg_bBJtKw_758":{"symbol":"Neurod6","desc":"neurogenic differentiation 6","type":"protein_coding","lfc":-4.88,"p":1.24e-23,"lowExpressed":false,"rpkm1":2.61,"rpkm2":0.059,"lev":-1.47,"medianCount1":126,"medianCount2":3,"maxCooksP":0.804,"ID":"11922","chr":"chr6","str":"-","start":55627812,"end":55631257,"lfc.1":-4.82,"p.1":"3.72310695330199e-16","lowExpressed.1":false,"rpkm1.1":7.02,"rpkm2.1":0.228,"lev.1":0.322,"medianCount1.1":454,"medianCount2.1":7,"maxCooksP.1":"NA"},"Reg_bBJtKw_759":{"symbol":"Neurod4","desc":"neurogenic differentiation 4","type":"protein_coding","lfc":0,"p":1,"lowExpressed":true,"rpkm1":0.0987,"rpkm2":0,"lev":-5.7,"medianCount1":8,"medianCount2":0,"maxCooksP":0.852,"ID":"11923","chr":"chr10","str":"-","start":129705208,"end":129717296,"lfc.1":-4.58,"p.1":"0.0397155795048973","lowExpressed.1":false,"rpkm1.1":0.142,"rpkm2.1":0,"lev.1":-5.45,"medianCount1.1":14,"medianCount2.1":0,"maxCooksP.1":"NA"},"Reg_bBJtKw_760":{"symbol":"Atp1b1","desc":"ATPase, Na+/K+ transporting, beta 1 polypeptide","type":"protein_coding","lfc":-3.72,"p":1.4e-41,"lowExpressed":false,"rpkm1":26.9,"rpkm2":1.43,"lev":2.72,"medianCount1":1580,"medianCount2":98,"maxCooksP":0.977,"ID":"11931","chr":"chr1","str":"-","start":166367398,"end":166388486,"lfc.1":-4.66,"p.1":"4.44888280968806e-42","lowExpressed.1":false,"rpkm1.1":220,"rpkm2.1":8.41,"lev.1":5.41,"medianCount1.1":16000,"medianCount2.1":280,"maxCooksP.1":"NA"},"Reg_bBJtKw_761":{"symbol":"Slc7a3","desc":"solute carrier family 7 (cationic amino acid transporter, y+ system), member 3","type":"protein_coding","lfc":-2.07,"p":0.0949,"lowExpressed":false,"rpkm1":0.662,"rpkm2":0,"lev":-2.93,"medianCount1":38,"medianCount2":0,"maxCooksP":0.605,"ID":"11989","chr":"chrX","str":"-","start":98274560,"end":98280691,"lfc.1":-5.77,"p.1":"1.34471539499068e-18","lowExpressed.1":false,"rpkm1.1":8.81,"rpkm2.1":0.139,"lev.1":-0.176,"medianCount1.1":628,"medianCount2.1":5,"maxCooksP.1":"NA"},"Reg_bBJtKw_762":{"symbol":"Pcdh15","desc":"protocadherin 15","type":"protein_coding","lfc":-5.7,"p":4.06e-57,"lowExpressed":false,"rpkm1":2.59,"rpkm2":0.0626,"lev":-1.59,"medianCount1":1030,"medianCount2":19,"maxCooksP":0.964,"ID":"11994","chr":"chr10","str":"+","start":73284615,"end":74112482,"lfc.1":-6.09,"p.1":"5.89975495341429e-21","lowExpressed.1":false,"rpkm1.1":1.55,"rpkm2.1":0.0212,"lev.1":-2.57,"medianCount1.1":734,"medianCount2.1":4.5,"maxCooksP.1":"NA"},"Reg_bBJtKw_763":{"symbol":"Avp","desc":"arginine vasopressin","type":"protein_coding","lfc":0,"p":1,"lowExpressed":true,"rpkm1":0,"rpkm2":0,"lev":-7.46,"medianCount1":0,"medianCount2":0,"maxCooksP":0.314,"ID":"11998","chr":"chr2","str":"-","start":130406413,"end":130408277,"lfc.1":-4.68,"p.1":"0.0342320447330246","lowExpressed.1":false,"rpkm1.1":1,"rpkm2.1":0,"lev.1":-4.05,"medianCount1.1":15,"medianCount2.1":0,"maxCooksP.1":"NA"},"Reg_bBJtKw_764":{"symbol":"B2m","desc":"beta-2 microglobulin","type":"protein_coding","lfc":4.86,"p":4.56e-43,"lowExpressed":false,"rpkm1":1.2,"rpkm2":44.9,"lev":2.86,"medianCount1":25,"medianCount2":737,"maxCooksP":0.959,"ID":"12010","chr":"chr2","str":"+","start":121973423,"end":121978818,"lfc.1":6.94,"p.1":"3.1329042504117e-104","lowExpressed.1":false,"rpkm1.1":10.4,"rpkm2.1":1290,"lev.1":6.85,"medianCount1.1":267,"medianCount2.1":15800,"maxCooksP.1":"NA"},"Reg_bBJtKw_765":{"symbol":"Bcl2a1a","desc":"B cell leukemia/lymphoma 2 related protein A1a","type":"protein_coding","lfc":0,"p":1,"lowExpressed":true,"rpkm1":0,"rpkm2":0.0931,"lev":-6.53,"medianCount1":0,"medianCount2":1,"maxCooksP":0.34,"ID":"12044","chr":"chr9","str":"+","start":88851758,"end":88857254,"lfc.1":10.3,"p.1":"1.63333153140303e-20","lowExpressed.1":false,"rpkm1.1":0.0203,"rpkm2.1":48.1,"lev.1":-0.375,"medianCount1.1":0.5,"medianCount2.1":546,"maxCooksP.1":"NA"},"Reg_bBJtKw_766":{"symbol":"Bcl2a1b","desc":"B cell leukemia/lymphoma 2 related protein A1b","type":"protein_coding","lfc":0,"p":1,"lowExpressed":true,"rpkm1":0,"rpkm2":0.0554,"lev":-5.99,"medianCount1":0,"medianCount2":1,"maxCooksP":0.353,"ID":"12045","chr":"chr9","str":"+","start":89094111,"end":89102676,"lfc.1":9.69,"p.1":"8.23808669582353e-90","lowExpressed.1":false,"rpkm1.1":0.381,"rpkm2.1":330,"lev.1":3.35,"medianCount1.1":8.5,"medianCount2.1":3560,"maxCooksP.1":"NA"},"Reg_bBJtKw_767":{"symbol":"Bcl2a1c","desc":"B cell leukemia/lymphoma 2 related protein A1c","type":"protein_coding","lfc":0,"p":1,"lowExpressed":true,"rpkm1":0,"rpkm2":0,"lev":-8,"medianCount1":0,"medianCount2":0,"maxCooksP":"NA","ID":"12046","chr":"chr9","str":"+","start":114239253,"end":114239696,"lfc.1":8.17,"p.1":"3.04659770555537e-06","lowExpressed.1":false,"rpkm1.1":0,"rpkm2.1":7.17,"lev.1":-2.58,"medianCount1.1":0,"medianCount2.1":44.5,"maxCooksP.1":"NA"},"Reg_bBJtKw_768":{"symbol":"Bcl2a1d","desc":"B cell leukemia/lymphoma 2 related protein A1d","type":"protein_coding","lfc":0,"p":1,"lowExpressed":true,"rpkm1":0,"rpkm2":0,"lev":-7.33,"medianCount1":0,"medianCount2":0,"maxCooksP":0.564,"ID":"12047","chr":"chr9","str":"-","start":88618126,"end":88626688,"lfc.1":10.6,"p.1":"1.12814196809592e-69","lowExpressed.1":false,"rpkm1.1":0.148,"rpkm2.1":251,"lev.1":2.6,"medianCount1.1":3.5,"medianCount2.1":2800,"maxCooksP.1":"NA"},"Reg_bBJtKw_769":{"symbol":"Bcl3","desc":"B cell leukemia/lymphoma 3","type":"protein_coding","lfc":0,"p":1,"lowExpressed":true,"rpkm1":0,"rpkm2":0.202,"lev":-4.95,"medianCount1":0,"medianCount2":5,"maxCooksP":0.000336,"ID":"12051","chr":"chr7","str":"-","start":20393811,"end":20408104,"lfc.1":9.83,"p.1":"7.44438732847883e-41","lowExpressed.1":false,"rpkm1.1":0.0359,"rpkm2.1":39.8,"lev.1":0.167,"medianCount1.1":2,"medianCount2.1":1020,"maxCooksP.1":"NA"},"Reg_bBJtKw_770":{"symbol":"Bdnf","desc":"brain derived neurotrophic factor","type":"protein_coding","lfc":-7.26,"p":7.64e-14,"lowExpressed":false,"rpkm1":0.489,"rpkm2":0,"lev":-4.5,"medianCount1":65,"medianCount2":0,"maxCooksP":0.958,"ID":"12064","chr":"chr2","str":"+","start":109514857,"end":109567200,"lfc.1":-4.78,"p.1":"1.21384638422094e-06","lowExpressed.1":false,"rpkm1.1":0.845,"rpkm2.1":0.025,"lev.1":-2.91,"medianCount1.1":136,"medianCount2.1":2,"maxCooksP.1":"NA"},"Reg_bBJtKw_771":{"symbol":"Bex2","desc":"brain expressed X-linked 2","type":"protein_coding","lfc":-1.39,"p":0.0257,"lowExpressed":false,"rpkm1":1.13,"rpkm2":0.493,"lev":-0.638,"medianCount1":24,"medianCount2":6,"maxCooksP":0.72,"ID":"12069","chr":"chrX","str":"-","start":132601104,"end":132602775,"lfc.1":-4.49,"p.1":"4.38080491089175e-42","lowExpressed.1":false,"rpkm1.1":200,"rpkm2.1":8.62,"lev.1":5.37,"medianCount1.1":5390,"medianCount2.1":107,"maxCooksP.1":"NA"},"Reg_bBJtKw_772":{"symbol":"Cspg4","desc":"chondroitin sulfate proteoglycan 4","type":"protein_coding","lfc":2.32,"p":0.00223,"lowExpressed":false,"rpkm1":0.0103,"rpkm2":0.0384,"lev":-5.29,"medianCount1":2,"medianCount2":16,"maxCooksP":0.581,"ID":"121021","chr":"chr9","str":"+","start":56712911,"end":56747677,"lfc.1":-4.47,"p.1":"1.46212730387631e-36","lowExpressed.1":false,"rpkm1.1":9.52,"rpkm2.1":0.414,"lev.1":0.988,"medianCount1.1":2280,"medianCount2.1":46.5,"maxCooksP.1":"NA"},"Reg_bBJtKw_773":{"symbol":"Bicd1","desc":"bicaudal D homolog 1 (Drosophila)","type":"protein_coding","lfc":-4.63,"p":5.78e-27,"lowExpressed":false,"rpkm1":9.23,"rpkm2":0.435,"lev":0.652,"medianCount1":1180,"medianCount2":36,"maxCooksP":0.952,"ID":"12121","chr":"chr6","str":"+","start":149357408,"end":149507379,"lfc.1":-6.89,"p.1":"9.34489302427219e-27","lowExpressed.1":false,"rpkm1.1":6.3,"rpkm2.1":0.0472,"lev.1":-0.877,"medianCount1.1":992,"medianCount2.1":3.5,"maxCooksP.1":"NA"},"Reg_bBJtKw_774":{"symbol":"Bik","desc":"BCL2-interacting killer","type":"protein_coding","lfc":0,"p":1,"lowExpressed":true,"rpkm1":0,"rpkm2":0,"lev":-6.61,"medianCount1":0,"medianCount2":0,"maxCooksP":0.294,"ID":"12124","chr":"chr15","str":"+","start":83357292,"end":83375065,"lfc.1":7.75,"p.1":"3.36871805790569e-10","lowExpressed.1":false,"rpkm1.1":0.0184,"rpkm2.1":6.37,"lev.1":-1.86,"medianCount1.1":0.5,"medianCount2.1":83.5,"maxCooksP.1":"NA"},"Reg_bBJtKw_775":{"symbol":"Bcl2l11","desc":"BCL2-like 11 (apoptosis facilitator)","type":"protein_coding","lfc":4.52,"p":4.23e-29,"lowExpressed":false,"rpkm1":0.0703,"rpkm2":1.39,"lev":-1.52,"medianCount1":8,"medianCount2":149,"maxCooksP":0.941,"ID":"12125","chr":"chr2","str":"+","start":127951774,"end":127988283,"lfc.1":2.94,"p.1":"8.21030235589909e-20","lowExpressed.1":false,"rpkm1.1":2.29,"rpkm2.1":17.5,"lev.1":2.66,"medianCount1.1":344,"medianCount2.1":1240,"maxCooksP.1":"NA"},"Reg_bBJtKw_776":{"symbol":"Fabp7","desc":"fatty acid binding protein 7, brain","type":"protein_coding","lfc":1.17,"p":0.376,"lowExpressed":false,"rpkm1":0.304,"rpkm2":0.778,"lev":-2.9,"medianCount1":7,"medianCount2":8,"maxCooksP":0.642,"ID":"12140","chr":"chr10","str":"+","start":57504729,"end":57508256,"lfc.1":-5.01,"p.1":"1.39416244082063e-35","lowExpressed.1":false,"rpkm1.1":200,"rpkm2.1":5.94,"lev.1":5.07,"medianCount1.1":4490,"medianCount2.1":62.5,"maxCooksP.1":"NA"},"Reg_bBJtKw_777":{"symbol":"Prdm1","desc":"PR domain containing 1, with ZNF domain","type":"protein_coding","lfc":4.96,"p":1.15e-24,"lowExpressed":false,"rpkm1":0.0629,"rpkm2":1.93,"lev":-1.56,"medianCount1":8,"medianCount2":210,"maxCooksP":0.905,"ID":"12142","chr":"chr10","str":"-","start":44156981,"end":44178493,"lfc.1":7.14,"p.1":"6.3333697674917e-46","lowExpressed.1":false,"rpkm1.1":0.119,"rpkm2.1":17.7,"lev.1":0.412,"medianCount1.1":18.5,"medianCount2.1":1320,"maxCooksP.1":"NA"},"Reg_bBJtKw_778":{"symbol":"Blk","desc":"B lymphoid kinase","type":"protein_coding","lfc":0,"p":1,"lowExpressed":true,"rpkm1":0,"rpkm2":0,"lev":-7.43,"medianCount1":0,"medianCount2":0,"maxCooksP":0.0776,"ID":"12143","chr":"chr14","str":"-","start":63991674,"end":64036024,"lfc.1":5.7,"p.1":"0.000139001227026258","lowExpressed.1":false,"rpkm1.1":0.00654,"rpkm2.1":0.606,"lev.1":-3.95,"medianCount1.1":0.5,"medianCount2.1":21.5,"maxCooksP.1":"NA"},"Reg_bBJtKw_779":{"symbol":"Bmp5","desc":"bone morphogenetic protein 5","type":"protein_coding","lfc":0,"p":1,"lowExpressed":true,"rpkm1":0,"rpkm2":0,"lev":-8,"medianCount1":0,"medianCount2":0,"maxCooksP":"NA","ID":"12160","chr":"chr9","str":"+","start":75623172,"end":75746824,"lfc.1":-8.42,"p.1":"8.20570581166633e-19","lowExpressed.1":false,"rpkm1.1":13.2,"rpkm2.1":0.0255,"lev.1":-1.21,"medianCount1.1":994,"medianCount2.1":1,"maxCooksP.1":"NA"},"Reg_bBJtKw_780":{"symbol":"Bmp7","desc":"bone morphogenetic protein 7","type":"protein_coding","lfc":0,"p":1,"lowExpressed":true,"rpkm1":0.0419,"rpkm2":0,"lev":-6.21,"medianCount1":2,"medianCount2":0,"maxCooksP":0.722,"ID":"12162","chr":"chr2","str":"-","start":172695187,"end":172765794,"lfc.1":-5.21,"p.1":"5.34418890543007e-33","lowExpressed.1":false,"rpkm1.1":22,"rpkm2.1":0.569,"lev.1":1.82,"medianCount1.1":1290,"medianCount2.1":15.5,"maxCooksP.1":"NA"},"Reg_bBJtKw_781":{"symbol":"Zfp36l1","desc":"zinc finger protein 36, C3H type-like 1","type":"protein_coding","lfc":8.3,"p":2.01e-47,"lowExpressed":false,"rpkm1":0.0148,"rpkm2":8.6,"lev":-1.21,"medianCount1":1,"medianCount2":606,"maxCooksP":0.821,"ID":"12192","chr":"chr12","str":"-","start":81208747,"end":81214000,"lfc.1":4.73,"p.1":"5.40345444064003e-38","lowExpressed.1":false,"rpkm1.1":5.79,"rpkm2.1":154,"lev.1":4.87,"medianCount1.1":518,"medianCount2.1":6620,"maxCooksP.1":"NA"},"Reg_bBJtKw_782":{"symbol":"Zfp36l2","desc":"zinc finger protein 36, C3H type-like 2","type":"protein_coding","lfc":6.73,"p":1.06e-59,"lowExpressed":false,"rpkm1":0.0748,"rpkm2":6.78,"lev":-0.792,"medianCount1":7,"medianCount2":467,"maxCooksP":0.968,"ID":"12193","chr":"chr17","str":"-","start":84583264,"end":84587287,"lfc.1":2.4,"p.1":"4.15310139116551e-13","lowExpressed.1":false,"rpkm1.1":20.6,"rpkm2.1":108,"lev.1":5.55,"medianCount1.1":2180,"medianCount2.1":5470,"maxCooksP.1":"NA"},"Reg_bBJtKw_783":{"symbol":"Chic1","desc":"cysteine-rich hydrophobic domain 1","type":"protein_coding","lfc":-3.99,"p":5.78e-20,"lowExpressed":false,"rpkm1":1.44,"rpkm2":0.108,"lev":-1.62,"medianCount1":232,"medianCount2":18,"maxCooksP":0.942,"ID":"12212","chr":"chrX","str":"+","start":100551815,"end":100591457,"lfc.1":-6.39,"p.1":"9.47584937095386e-32","lowExpressed.1":false,"rpkm1.1":5.25,"rpkm2.1":0.0577,"lev.1":-0.863,"medianCount1.1":1160,"medianCount2.1":6,"maxCooksP.1":"NA"},"Reg_bBJtKw_784":{"symbol":"Klf5","desc":"Kruppel-like factor 5","type":"protein_coding","lfc":-3.46,"p":0.000162,"lowExpressed":false,"rpkm1":2.18,"rpkm2":0.0205,"lev":-2.11,"medianCount1":85,"medianCount2":1,"maxCooksP":0.642,"ID":"12224","chr":"chr14","str":"+","start":99697910,"end":99712631,"lfc.1":-5.12,"p.1":"3.68342266279164e-10","lowExpressed.1":false,"rpkm1.1":4.76,"rpkm2.1":0.112,"lev.1":-1.42,"medianCount1.1":246,"medianCount2.1":3,"maxCooksP.1":"NA"},"Reg_bBJtKw_785":{"symbol":"Btk","desc":"Bruton agammaglobulinemia tyrosine kinase","type":"protein_coding","lfc":10.5,"p":1.86e-22,"lowExpressed":false,"rpkm1":0,"rpkm2":8.46,"lev":-2.27,"medianCount1":0,"medianCount2":550,"maxCooksP":0.926,"ID":"12229","chr":"chrX","str":"-","start":131076880,"end":131117679,"lfc.1":8.34,"p.1":"9.95016466728909e-56","lowExpressed.1":false,"rpkm1.1":0.0951,"rpkm2.1":32.3,"lev.1":0.531,"medianCount1.1":7,"medianCount2.1":1150,"maxCooksP.1":"NA"},"Reg_bBJtKw_786":{"symbol":"Tspo","desc":"translocator protein","type":"protein_coding","lfc":0,"p":1,"lowExpressed":true,"rpkm1":0,"rpkm2":0.188,"lev":-4.86,"medianCount1":0,"medianCount2":3,"maxCooksP":0.871,"ID":"12257","chr":"chr15","str":"+","start":83394003,"end":83404633,"lfc.1":5.14,"p.1":"1.65893630349505e-29","lowExpressed.1":false,"rpkm1.1":1.04,"rpkm2.1":37.2,"lev.1":2.61,"medianCount1.1":26.5,"medianCount2.1":433,"maxCooksP.1":"NA"},"Reg_bBJtKw_787":{"symbol":"C1qa","desc":"complement component 1, q subcomponent, alpha polypeptide","type":"protein_coding","lfc":7.69,"p":1.8e-14,"lowExpressed":false,"rpkm1":0.0305,"rpkm2":51.8,"lev":0.703,"medianCount1":1,"medianCount2":1530,"maxCooksP":0.853,"ID":"12259","chr":"chr4","str":"-","start":136451831,"end":136454759,"lfc.1":11.6,"p.1":"6.11267437450009e-123","lowExpressed.1":false,"rpkm1.1":2.66,"rpkm2.1":9180,"lev.1":7.12,"medianCount1.1":84,"medianCount2.1":135000,"maxCooksP.1":"NA"},"Reg_bBJtKw_788":{"symbol":"C1qb","desc":"complement component 1, q subcomponent, beta polypeptide","type":"protein_coding","lfc":7.42,"p":1.26e-07,"lowExpressed":false,"rpkm1":0,"rpkm2":172,"lev":1.59,"medianCount1":0,"medianCount2":5170,"maxCooksP":0.926,"ID":"12260","chr":"chr4","str":"-","start":136436060,"end":136442092,"lfc.1":11,"p.1":"1.24063609270686e-113","lowExpressed.1":false,"rpkm1.1":2.05,"rpkm2.1":4620,"lev.1":6.44,"medianCount1.1":63.5,"medianCount2.1":66900,"maxCooksP.1":"NA"},"Reg_bBJtKw_789":{"symbol":"C1qc","desc":"complement component 1, q subcomponent, C chain","type":"protein_coding","lfc":9.53,"p":2.07e-62,"lowExpressed":false,"rpkm1":0.0314,"rpkm2":143,"lev":1.2,"medianCount1":1,"medianCount2":3070,"maxCooksP":0.8,"ID":"12262","chr":"chr4","str":"-","start":136445717,"end":136448829,"lfc.1":10.7,"p.1":"1.53875016775982e-139","lowExpressed.1":false,"rpkm1.1":2.47,"rpkm2.1":4230,"lev.1":6.59,"medianCount1.1":76.5,"medianCount2.1":60800,"maxCooksP.1":"NA"},"Reg_bBJtKw_790":{"symbol":"C3","desc":"complement component 3","type":"protein_coding","lfc":3.69,"p":0.0386,"lowExpressed":false,"rpkm1":0,"rpkm2":0.231,"lev":-5.06,"medianCount1":0,"medianCount2":16,"maxCooksP":5.51e-06,"ID":"12266","chr":"chr17","str":"-","start":57343396,"end":57367559,"lfc.1":5.6,"p.1":"1.94620035490747e-23","lowExpressed.1":false,"rpkm1.1":0.0724,"rpkm2.1":3.65,"lev.1":-1.01,"medianCount1.1":11,"medianCount2.1":270,"maxCooksP.1":"NA"},"Reg_bBJtKw_791":{"symbol":"C3ar1","desc":"complement component 3a receptor 1","type":"protein_coding","lfc":4.01,"p":2.08e-33,"lowExpressed":false,"rpkm1":0.23,"rpkm2":3.65,"lev":-0.218,"medianCount1":23,"medianCount2":242,"maxCooksP":0.952,"ID":"12267","chr":"chr6","str":"-","start":122797158,"end":122806175,"lfc.1":9.25,"p.1":"2.56491629091448e-102","lowExpressed.1":false,"rpkm1.1":0.234,"rpkm2.1":148,"lev.1":2.47,"medianCount1.1":29.5,"medianCount2.1":9120,"maxCooksP.1":"NA"},"Reg_bBJtKw_792":{"symbol":"C5ar1","desc":"complement component 5a receptor 1","type":"protein_coding","lfc":5.51,"p":9e-13,"lowExpressed":false,"rpkm1":0,"rpkm2":2.39,"lev":-2.53,"medianCount1":0,"medianCount2":83,"maxCooksP":0.611,"ID":"12273","chr":"chr7","str":"-","start":16832092,"end":16844889,"lfc.1":10.9,"p.1":"5.32045670980534e-89","lowExpressed.1":false,"rpkm1.1":0.0662,"rpkm2.1":140,"lev.1":1.53,"medianCount1.1":5,"medianCount2.1":5120,"maxCooksP.1":"NA"},"Reg_bBJtKw_793":{"symbol":"Cacna1b","desc":"calcium channel, voltage-dependent, N type, alpha 1B subunit","type":"protein_coding","lfc":-5.82,"p":2.57e-29,"lowExpressed":false,"rpkm1":9.37,"rpkm2":0.163,"lev":0.0265,"medianCount1":1690,"medianCount2":28,"maxCooksP":0.917,"ID":"12287","chr":"chr2","str":"-","start":24461895,"end":24618672,"lfc.1":-5.8,"p.1":"1.34865549197854e-48","lowExpressed.1":false,"rpkm1.1":18.2,"rpkm2.1":0.316,"lev.1":1.22,"medianCount1.1":3950,"medianCount2.1":31,"maxCooksP.1":"NA"},"Reg_bBJtKw_794":{"symbol":"Cacna1c","desc":"calcium channel, voltage-dependent, L type, alpha 1C subunit","type":"protein_coding","lfc":-5.29,"p":4.34e-31,"lowExpressed":false,"rpkm1":6.21,"rpkm2":0.142,"lev":-0.164,"medianCount1":1390,"medianCount2":24,"maxCooksP":0.954,"ID":"12288","chr":"chr6","str":"-","start":118542314,"end":119146427,"lfc.1":-6.23,"p.1":"2.09212777140797e-48","lowExpressed.1":false,"rpkm1.1":8.83,"rpkm2.1":0.112,"lev.1":-0.0124,"medianCount1.1":2390,"medianCount2.1":14,"maxCooksP.1":"NA"},"Reg_bBJtKw_795":{"symbol":"Cacna1e","desc":"calcium channel, voltage-dependent, R type, alpha 1E subunit","type":"protein_coding","lfc":-4.6,"p":5.79e-155,"lowExpressed":false,"rpkm1":18.6,"rpkm2":0.718,"lev":1.92,"medianCount1":5830,"medianCount2":276,"maxCooksP":0.991,"ID":"12290","chr":"chr1","str":"-","start":156239649,"end":156573050,"lfc.1":-6.42,"p.1":"1.12762748090609e-48","lowExpressed.1":false,"rpkm1.1":6.8,"rpkm2.1":0.0736,"lev.1":-0.535,"medianCount1.1":2570,"medianCount2.1":13.5,"maxCooksP.1":"NA"},"Reg_bBJtKw_796":{"symbol":"Cacna1g","desc":"calcium channel, voltage-dependent, T type, alpha 1G subunit","type":"protein_coding","lfc":-5.89,"p":7.93e-102,"lowExpressed":false,"rpkm1":3.09,"rpkm2":0.0463,"lev":-1.48,"medianCount1":548,"medianCount2":9,"maxCooksP":0.984,"ID":"12291","chr":"chr11","str":"-","start":94269705,"end":94335512,"lfc.1":-3.25,"p.1":"5.49778647039781e-18","lowExpressed.1":false,"rpkm1.1":12.3,"rpkm2.1":1.25,"lev.1":1.94,"medianCount1.1":3040,"medianCount2.1":141,"maxCooksP.1":"NA"},"Reg_bBJtKw_797":{"symbol":"Cacna1s","desc":"calcium channel, voltage-dependent, L type, alpha 1S subunit","type":"protein_coding","lfc":2.96,"p":2.87e-06,"lowExpressed":false,"rpkm1":0.0396,"rpkm2":0.284,"lev":-3.17,"medianCount1":6,"medianCount2":26,"maxCooksP":0.763,"ID":"12292","chr":"chr1","str":"+","start":137949478,"end":138016399,"lfc.1":4.48,"p.1":"6.73671588756065e-13","lowExpressed.1":false,"rpkm1.1":0.0689,"rpkm2.1":1.61,"lev.1":-1.65,"medianCount1.1":13,"medianCount2.1":136,"maxCooksP.1":"NA"},"Reg_bBJtKw_798":{"symbol":"Cacna2d1","desc":"calcium channel, voltage-dependent, alpha2/delta subunit 1","type":"protein_coding","lfc":-5.31,"p":1.02e-54,"lowExpressed":false,"rpkm1":9.92,"rpkm2":0.208,"lev":0.398,"medianCount1":1830,"medianCount2":38,"maxCooksP":0.97,"ID":"12293","chr":"chr5","str":"+","start":15440509,"end":15880329,"lfc.1":-8.17,"p.1":"4.69292507499196e-100","lowExpressed.1":false,"rpkm1.1":71.7,"rpkm2.1":0.236,"lev.1":2.03,"medianCount1.1":15900,"medianCount2.1":24.5,"maxCooksP.1":"NA"},"Reg_bBJtKw_799":{"symbol":"Cacna2d3","desc":"calcium channel, voltage-dependent, alpha2/delta subunit 3","type":"protein_coding","lfc":-5.37,"p":7.14e-19,"lowExpressed":false,"rpkm1":14.8,"rpkm2":0.287,"lev":0.807,"medianCount1":1510,"medianCount2":29,"maxCooksP":0.905,"ID":"12294","chr":"chr14","str":"-","start":29718129,"end":30535050,"lfc.1":-6.04,"p.1":"6.49623600354877e-49","lowExpressed.1":false,"rpkm1.1":40.9,"rpkm2.1":0.589,"lev.1":2.27,"medianCount1.1":4460,"medianCount2.1":30.5,"maxCooksP.1":"NA"},"Reg_bBJtKw_800":{"symbol":"Cacng2","desc":"calcium channel, voltage-dependent, gamma subunit 2","type":"protein_coding","lfc":-5.35,"p":1.73e-25,"lowExpressed":false,"rpkm1":1.47,"rpkm2":0.0299,"lev":-2.41,"medianCount1":118,"medianCount2":1,"maxCooksP":0.888,"ID":"12300","chr":"chr15","str":"-","start":77824053,"end":77949710,"lfc.1":-3.41,"p.1":"1.55253441719567e-12","lowExpressed.1":false,"rpkm1.1":9.95,"rpkm2.1":0.902,"lev.1":1.52,"medianCount1.1":864,"medianCount2.1":35,"maxCooksP.1":"NA"},"Reg_bBJtKw_801":{"symbol":"Calb1","desc":"calbindin 1","type":"protein_coding","lfc":-5.88,"p":3.43e-24,"lowExpressed":false,"rpkm1":3.51,"rpkm2":0,"lev":-2.08,"medianCount1":249,"medianCount2":0,"maxCooksP":0.929,"ID":"12307","chr":"chr4","str":"+","start":15808411,"end":15833856,"lfc.1":-2.69,"p.1":"6.60874361107405e-09","lowExpressed.1":false,"rpkm1.1":7.97,"rpkm2.1":1.2,"lev.1":1.59,"medianCount1.1":685,"medianCount2.1":46.5,"maxCooksP.1":"NA"},"Reg_bBJtKw_802":{"symbol":"Calb2","desc":"calbindin 2","type":"protein_coding","lfc":0,"p":1,"lowExpressed":true,"rpkm1":0.0924,"rpkm2":0,"lev":-5.16,"medianCount1":4,"medianCount2":0,"maxCooksP":0.675,"ID":"12308","chr":"chr8","str":"-","start":112666438,"end":112692106,"lfc.1":-7.95,"p.1":"3.93181755021542e-70","lowExpressed.1":false,"rpkm1.1":134,"rpkm2.1":0.507,"lev.1":3.03,"medianCount1.1":5690,"medianCount2.1":10,"maxCooksP.1":"NA"},"Reg_bBJtKw_803":{"symbol":"Calcr","desc":"calcitonin receptor","type":"protein_coding","lfc":0,"p":1,"lowExpressed":true,"rpkm1":0.0257,"rpkm2":0,"lev":-7.01,"medianCount1":3,"medianCount2":0,"maxCooksP":0.586,"ID":"12311","chr":"chr6","str":"-","start":3635720,"end":3714713,"lfc.1":-5.42,"p.1":"0.00944305093873404","lowExpressed.1":false,"rpkm1.1":0.225,"rpkm2.1":0,"lev.1":-5.21,"medianCount1.1":26.5,"medianCount2.1":0,"maxCooksP.1":"NA"},"Reg_bBJtKw_804":{"symbol":"Capg","desc":"capping protein (actin filament), gelsolin-like","type":"protein_coding","lfc":5.27,"p":2.58e-07,"lowExpressed":false,"rpkm1":0.0265,"rpkm2":0.712,"lev":-3.34,"medianCount1":1,"medianCount2":12,"maxCooksP":0.687,"ID":"12332","chr":"chr6","str":"+","start":72494433,"end":72512974,"lfc.1":6.79,"p.1":"1.02772705561563e-58","lowExpressed.1":false,"rpkm1.1":0.428,"rpkm2.1":48.6,"lev.1":2.19,"medianCount1.1":16,"medianCount2.1":850,"maxCooksP.1":"NA"},"Reg_bBJtKw_805":{"symbol":"Capn3","desc":"calpain 3","type":"protein_coding","lfc":6.15,"p":3.01e-139,"lowExpressed":false,"rpkm1":0.58,"rpkm2":44.7,"lev":2.3,"medianCount1":50,"medianCount2":2930,"maxCooksP":0.98,"ID":"12335","chr":"chr2","str":"+","start":120289329,"end":120330655,"lfc.1":9.94,"p.1":"4.71204519175767e-128","lowExpressed.1":false,"rpkm1.1":0.136,"rpkm2.1":138,"lev.1":2.08,"medianCount1.1":14,"medianCount2.1":6710,"maxCooksP.1":"NA"},"Reg_bBJtKw_806":{"symbol":"Capn6","desc":"calpain 6","type":"protein_coding","lfc":-9.45,"p":7.57e-09,"lowExpressed":false,"rpkm1":0.823,"rpkm2":0,"lev":-4.14,"medianCount1":66,"medianCount2":0,"maxCooksP":0.851,"ID":"12338","chr":"chrX","str":"-","start":140236779,"end":140261955,"lfc.1":-4.75,"p.1":"0.00147492295592605","lowExpressed.1":false,"rpkm1.1":0.448,"rpkm2.1":0.0114,"lev.1":-3.94,"medianCount1.1":47.5,"medianCount2.1":0.5,"maxCooksP.1":"NA"},"Reg_bBJtKw_807":{"symbol":"Car7","desc":"carbonic anhydrase 7","type":"protein_coding","lfc":-4.63,"p":3.13e-11,"lowExpressed":false,"rpkm1":3.36,"rpkm2":0.0883,"lev":-1.39,"medianCount1":128,"medianCount2":4,"maxCooksP":0.785,"ID":"12354","chr":"chr8","str":"+","start":107064707,"end":107074243,"lfc.1":1.76,"p.1":"0.00411939078337905","lowExpressed.1":false,"rpkm1.1":0.935,"rpkm2.1":3.18,"lev.1":0.783,"medianCount1.1":43,"medianCount2.1":68.5,"maxCooksP.1":"NA"},"Reg_bBJtKw_808":{"symbol":"Casp4","desc":"caspase 4, apoptosis-related cysteine peptidase","type":"protein_coding","lfc":6.91,"p":1.07e-14,"lowExpressed":false,"rpkm1":0,"rpkm2":2.4,"lev":-2.72,"medianCount1":0,"medianCount2":97,"maxCooksP":0.824,"ID":"12363","chr":"chr9","str":"+","start":5308860,"end":5336791,"lfc.1":6.88,"p.1":"4.81453166043332e-28","lowExpressed.1":false,"rpkm1.1":0.167,"rpkm2.1":21.1,"lev.1":0.744,"medianCount1.1":7,"medianCount2.1":442,"maxCooksP.1":"NA"},"Reg_bBJtKw_809":{"symbol":"Casp12","desc":"caspase 12","type":"protein_coding","lfc":4.36,"p":0.000146,"lowExpressed":false,"rpkm1":0.0155,"rpkm2":0.209,"lev":-4.31,"medianCount1":1,"medianCount2":14,"maxCooksP":0.000483,"ID":"12364","chr":"chr9","str":"+","start":5345476,"end":5373034,"lfc.1":0,"p.1":"1","lowExpressed.1":true,"rpkm1.1":0.0186,"rpkm2.1":0.065,"lev.1":-5.27,"medianCount1.1":1.5,"medianCount2.1":2.5,"maxCooksP.1":"NA"},"Reg_bBJtKw_810":{"symbol":"Casp8","desc":"caspase 8","type":"protein_coding","lfc":9.92,"p":4.31e-78,"lowExpressed":false,"rpkm1":0,"rpkm2":26.7,"lev":-0.874,"medianCount1":0,"medianCount2":1690,"maxCooksP":0.927,"ID":"12370","chr":"chr1","str":"+","start":58852218,"end":58904347,"lfc.1":6.76,"p.1":"3.42201260956902e-53","lowExpressed.1":false,"rpkm1.1":0.218,"rpkm2.1":24.2,"lev.1":1.18,"medianCount1.1":18,"medianCount2.1":961,"maxCooksP.1":"NA"},"Reg_bBJtKw_811":{"symbol":"Ctnna2","desc":"catenin (cadherin associated protein), alpha 2","type":"protein_coding","lfc":-3.59,"p":2.18e-12,"lowExpressed":false,"rpkm1":5.41,"rpkm2":0.395,"lev":0.285,"medianCount1":553,"medianCount2":22,"maxCooksP":0.902,"ID":"12386","chr":"chr6","str":"-","start":76831631,"end":77929661,"lfc.1":-4.36,"p.1":"6.53360002044466e-26","lowExpressed.1":false,"rpkm1.1":37.4,"rpkm2.1":1.75,"lev.1":2.97,"medianCount1.1":4550,"medianCount2.1":102,"maxCooksP.1":"NA"},"Reg_bBJtKw_812":{"symbol":"Runx1","desc":"runt related transcription factor 1","type":"protein_coding","lfc":7.53,"p":3.18e-47,"lowExpressed":false,"rpkm1":0.0183,"rpkm2":5.86,"lev":-1.64,"medianCount1":2,"medianCount2":928,"maxCooksP":0.927,"ID":"12394","chr":"chr16","str":"-","start":92601711,"end":92826311,"lfc.1":8.68,"p.1":"5.16361059983516e-81","lowExpressed.1":false,"rpkm1.1":0.0432,"rpkm2.1":18.5,"lev.1":-0.164,"medianCount1.1":9.5,"medianCount2.1":1920,"maxCooksP.1":"NA"},"Reg_bBJtKw_813":{"symbol":"Runx1t1","desc":"runt-related transcription factor 1; translocated to, 1 (cyclin D-related)","type":"protein_coding","lfc":-4.18,"p":3.75e-17,"lowExpressed":false,"rpkm1":4.28,"rpkm2":0.122,"lev":-0.321,"medianCount1":734,"medianCount2":48,"maxCooksP":0.912,"ID":"12395","chr":"chr4","str":"+","start":13670449,"end":13820796,"lfc.1":-5.61,"p.1":"3.08518383166272e-21","lowExpressed.1":false,"rpkm1.1":3.93,"rpkm2.1":0.076,"lev.1":-0.965,"medianCount1.1":817,"medianCount2.1":7,"maxCooksP.1":"NA"},"Reg_bBJtKw_814":{"symbol":"Runx3","desc":"runt related transcription factor 3","type":"protein_coding","lfc":0,"p":1,"lowExpressed":true,"rpkm1":0,"rpkm2":0.087,"lev":-6.32,"medianCount1":0,"medianCount2":6,"maxCooksP":3.11e-06,"ID":"12399","chr":"chr4","str":"+","start":134676560,"end":134733905,"lfc.1":6.94,"p.1":"3.05874303064201e-07","lowExpressed.1":false,"rpkm1.1":0.00416,"rpkm2.1":0.909,"lev.1":-3.94,"medianCount1.1":0.5,"medianCount2.1":52.5,"maxCooksP.1":"NA"},"Reg_bBJtKw_815":{"symbol":"Cbln2","desc":"cerebellin 2 precursor protein","type":"protein_coding","lfc":-4.7,"p":1.72e-08,"lowExpressed":false,"rpkm1":1.37,"rpkm2":0,"lev":-2.84,"medianCount1":75,"medianCount2":0,"maxCooksP":0.77,"ID":"12405","chr":"chr18","str":"+","start":86882440,"end":86887675,"lfc.1":-5.32,"p.1":"1.52355290517872e-21","lowExpressed.1":false,"rpkm1.1":13.6,"rpkm2.1":0.308,"lev.1":0.893,"medianCount1.1":902,"medianCount2.1":10,"maxCooksP.1":"NA"},"Reg_bBJtKw_816":{"symbol":"Cbr2","desc":"carbonyl reductase 2","type":"protein_coding","lfc":7.59,"p":2.44e-05,"lowExpressed":false,"rpkm1":0,"rpkm2":0.622,"lev":-4.15,"medianCount1":0,"medianCount2":16,"maxCooksP":0.871,"ID":"12409","chr":"chr11","str":"-","start":120590799,"end":120593335,"lfc.1":10.5,"p.1":"1.34242475242118e-80","lowExpressed.1":false,"rpkm1.1":0.149,"rpkm2.1":242,"lev.1":2.57,"medianCount1.1":4.5,"medianCount2.1":3420,"maxCooksP.1":"NA"},"Reg_bBJtKw_817":{"symbol":"Ccr6","desc":"chemokine (C-C motif) receptor 6","type":"protein_coding","lfc":0,"p":1,"lowExpressed":true,"rpkm1":0,"rpkm2":0.283,"lev":-4.66,"medianCount1":0,"medianCount2":8,"maxCooksP":0.54,"ID":"12458","chr":"chr17","str":"+","start":8428908,"end":8450006,"lfc.1":11.9,"p.1":"5.33499553673451e-29","lowExpressed.1":false,"rpkm1.1":0.00831,"rpkm2.1":56.8,"lev.1":-0.563,"medianCount1.1":0.5,"medianCount2.1":1660,"maxCooksP.1":"NA"},"Reg_bBJtKw_818":{"symbol":"Cd14","desc":"CD14 antigen","type":"protein_coding","lfc":8.47,"p":4.81e-32,"lowExpressed":false,"rpkm1":0,"rpkm2":8.7,"lev":-1.64,"medianCount1":0,"medianCount2":275,"maxCooksP":0.933,"ID":"12475","chr":"chr18","str":"-","start":36884721,"end":36886308,"lfc.1":10,"p.1":"4.05605638700141e-175","lowExpressed.1":false,"rpkm1.1":1.05,"rpkm2.1":1100,"lev.1":5.06,"medianCount1.1":46.5,"medianCount2.1":23200,"maxCooksP.1":"NA"},"Reg_bBJtKw_819":{"symbol":"Cd19","desc":"CD19 antigen","type":"protein_coding","lfc":0,"p":1,"lowExpressed":true,"rpkm1":0,"rpkm2":0.0174,"lev":-6.87,"medianCount1":0,"medianCount2":1,"maxCooksP":0.681,"ID":"12478","chr":"chr7","str":"-","start":133551962,"end":133558384,"lfc.1":7.19,"p.1":"2.48295781105106e-08","lowExpressed.1":false,"rpkm1.1":0.00714,"rpkm2.1":1.69,"lev.1":-3.18,"medianCount1.1":0.5,"medianCount2.1":56,"maxCooksP.1":"NA"},"Reg_bBJtKw_820":{"symbol":"Ms4a1","desc":"membrane-spanning 4-domains, subfamily A, member 1","type":"protein_coding","lfc":0,"p":1,"lowExpressed":true,"rpkm1":0,"rpkm2":0,"lev":-8,"medianCount1":0,"medianCount2":0,"maxCooksP":"NA","ID":"12482","chr":"chr19","str":"-","start":11325093,"end":11340641,"lfc.1":5.02,"p.1":"0.00215953446632884","lowExpressed.1":false,"rpkm1.1":0.00787,"rpkm2.1":0.47,"lev.1":-4.08,"medianCount1.1":0.5,"medianCount2.1":13,"maxCooksP.1":"NA"},"Reg_bBJtKw_821":{"symbol":"Cd22","desc":"CD22 antigen","type":"protein_coding","lfc":9.05,"p":8.71e-08,"lowExpressed":false,"rpkm1":0,"rpkm2":0.844,"lev":-4.44,"medianCount1":0,"medianCount2":43,"maxCooksP":0.0517,"ID":"12483","chr":"chr7","str":"-","start":31650423,"end":31665361,"lfc.1":6.44,"p.1":"1.24146963626307e-23","lowExpressed.1":false,"rpkm1.1":0.0397,"rpkm2.1":3.66,"lev.1":-1.57,"medianCount1.1":5,"medianCount2.1":222,"maxCooksP.1":"NA"},"Reg_bBJtKw_822":{"symbol":"Cd24a","desc":"CD24a antigen","type":"protein_coding","lfc":0,"p":1,"lowExpressed":true,"rpkm1":0.0488,"rpkm2":0.245,"lev":-3.39,"medianCount1":2,"medianCount2":7,"maxCooksP":0.685,"ID":"12484","chr":"chr10","str":"+","start":43298975,"end":43304071,"lfc.1":-5.21,"p.1":"5.23808329801309e-52","lowExpressed.1":false,"rpkm1.1":101,"rpkm2.1":2.61,"lev.1":4.01,"medianCount1.1":5480,"medianCount2.1":67,"maxCooksP.1":"NA"},"Reg_bBJtKw_823":{"symbol":"Cd33","desc":"CD33 antigen","type":"protein_coding","lfc":8.17,"p":2.02e-40,"lowExpressed":false,"rpkm1":0.0257,"rpkm2":39.2,"lev":0.369,"medianCount1":2,"medianCount2":2710,"maxCooksP":0.852,"ID":"12489","chr":"chr7","str":"-","start":50782826,"end":50788541,"lfc.1":10.7,"p.1":"2.82238510267955e-102","lowExpressed.1":false,"rpkm1.1":0.0846,"rpkm2.1":149,"lev.1":1.82,"medianCount1.1":6.5,"medianCount2.1":5420,"maxCooksP.1":"NA"},"Reg_bBJtKw_824":{"symbol":"Cd34","desc":"CD34 antigen","type":"protein_coding","lfc":1.11,"p":2.03e-05,"lowExpressed":false,"rpkm1":2.41,"rpkm2":5.57,"lev":1.78,"medianCount1":140,"medianCount2":345,"maxCooksP":0.891,"ID":"12490","chr":"chr1","str":"+","start":196765015,"end":196787486,"lfc.1":4.39,"p.1":"0.000151813198742998","lowExpressed.1":false,"rpkm1.1":1.75,"rpkm2.1":43.9,"lev.1":2.83,"medianCount1.1":139,"medianCount2.1":1480,"maxCooksP.1":"NA"},"Reg_bBJtKw_825":{"symbol":"Cd37","desc":"CD37 antigen","type":"protein_coding","lfc":8.32,"p":3.19e-55,"lowExpressed":false,"rpkm1":0.0673,"rpkm2":19.9,"lev":-0.108,"medianCount1":2,"medianCount2":690,"maxCooksP":0.951,"ID":"12493","chr":"chr7","str":"-","start":52489002,"end":52494209,"lfc.1":10.8,"p.1":"2.59246061399868e-133","lowExpressed.1":false,"rpkm1.1":0.331,"rpkm2.1":624,"lev.1":3.81,"medianCount1.1":12,"medianCount2.1":10500,"maxCooksP.1":"NA"},"Reg_bBJtKw_826":{"symbol":"Entpd1","desc":"ectonucleoside triphosphate diphosphohydrolase 1","type":"protein_coding","lfc":7.91,"p":1.33e-147,"lowExpressed":false,"rpkm1":0.207,"rpkm2":51.3,"lev":1.66,"medianCount1":17,"medianCount2":4540,"maxCooksP":0.974,"ID":"12495","chr":"chr19","str":"+","start":40734284,"end":40816092,"lfc.1":8.4,"p.1":"4.13035756823859e-119","lowExpressed.1":false,"rpkm1.1":0.711,"rpkm2.1":245,"lev.1":3.69,"medianCount1.1":88,"medianCount2.1":14300,"maxCooksP.1":"NA"},"Reg_bBJtKw_827":{"symbol":"Cd3d","desc":"CD3 antigen, delta polypeptide","type":"protein_coding","lfc":0,"p":1,"lowExpressed":true,"rpkm1":0,"rpkm2":0,"lev":-7.43,"medianCount1":0,"medianCount2":0,"maxCooksP":0.801,"ID":"12500","chr":"chr9","str":"+","start":44789869,"end":44795135,"lfc.1":7.57,"p.1":"3.18550228332338e-05","lowExpressed.1":false,"rpkm1.1":0,"rpkm2.1":1.56,"lev.1":-3.69,"medianCount1.1":0,"medianCount2.1":28.5,"maxCooksP.1":"NA"},"Reg_bBJtKw_828":{"symbol":"Cd4","desc":"CD4 antigen","type":"protein_coding","lfc":0.247,"p":0.799,"lowExpressed":false,"rpkm1":0.483,"rpkm2":0.239,"lev":-1.71,"medianCount1":37,"medianCount2":10,"maxCooksP":0.615,"ID":"12504","chr":"chr6","str":"-","start":124814711,"end":124838227,"lfc.1":5.71,"p.1":"6.15235334911719e-19","lowExpressed.1":false,"rpkm1.1":0.0748,"rpkm2.1":4.2,"lev.1":-0.93,"medianCount1.1":7,"medianCount2.1":188,"maxCooksP.1":"NA"},"Reg_bBJtKw_829":{"symbol":"Cd48","desc":"CD48 antigen","type":"protein_coding","lfc":6.99,"p":3.55e-12,"lowExpressed":false,"rpkm1":0,"rpkm2":2.95,"lev":-2.99,"medianCount1":0,"medianCount2":64,"maxCooksP":0.682,"ID":"12506","chr":"chr1","str":"+","start":173612186,"end":173635388,"lfc.1":9.06,"p.1":"6.37635967019701e-15","lowExpressed.1":false,"rpkm1.1":0.0142,"rpkm2.1":13.4,"lev.1":-1.43,"medianCount1.1":0.5,"medianCount2.1":219,"maxCooksP.1":"NA"},"Reg_bBJtKw_830":{"symbol":"Cd5","desc":"CD5 antigen","type":"protein_coding","lfc":0,"p":1,"lowExpressed":true,"rpkm1":0.02,"rpkm2":0,"lev":-5.99,"medianCount1":1,"medianCount2":0,"maxCooksP":0.552,"ID":"12507","chr":"chr19","str":"-","start":10792633,"end":10813464,"lfc.1":6.89,"p.1":"5.90158972273478e-31","lowExpressed.1":false,"rpkm1.1":0.095,"rpkm2.1":12.2,"lev.1":-0.0949,"medianCount1.1":6,"medianCount2.1":347,"maxCooksP.1":"NA"},"Reg_bBJtKw_831":{"symbol":"Cd53","desc":"CD53 antigen","type":"protein_coding","lfc":5.85,"p":5.03e-19,"lowExpressed":false,"rpkm1":0.0316,"rpkm2":6.37,"lev":-1.05,"medianCount1":2,"medianCount2":609,"maxCooksP":0.828,"ID":"12508","chr":"chr3","str":"-","start":106561779,"end":106593067,"lfc.1":9.14,"p.1":"3.89246578295157e-104","lowExpressed.1":false,"rpkm1.1":0.389,"rpkm2.1":227,"lev.1":3.14,"medianCount1.1":32,"medianCount2.1":8980,"maxCooksP.1":"NA"},"Reg_bBJtKw_832":{"symbol":"Cd59a","desc":"CD59a antigen","type":"protein_coding","lfc":-7.07,"p":0.000134,"lowExpressed":false,"rpkm1":0.223,"rpkm2":0,"lev":-5.03,"medianCount1":10,"medianCount2":0,"maxCooksP":0.864,"ID":"12509","chr":"chr2","str":"+","start":103935958,"end":103955511,"lfc.1":-1.84,"p.1":"0.00337113236380201","lowExpressed.1":false,"rpkm1.1":3.16,"rpkm2.1":0.855,"lev.1":0.69,"medianCount1.1":171,"medianCount2.1":21,"maxCooksP.1":"NA"},"Reg_bBJtKw_833":{"symbol":"Cd6","desc":"CD6 antigen","type":"protein_coding","lfc":-6.99,"p":0.000186,"lowExpressed":false,"rpkm1":0.136,"rpkm2":0,"lev":-5.48,"medianCount1":10,"medianCount2":0,"maxCooksP":0.581,"ID":"12511","chr":"chr19","str":"-","start":10863829,"end":10904548,"lfc.1":4.33,"p.1":"9.77687838169528e-09","lowExpressed.1":false,"rpkm1.1":0.0763,"rpkm2.1":1.65,"lev.1":-1.56,"medianCount1.1":7,"medianCount2.1":69,"maxCooksP.1":"NA"},"Reg_bBJtKw_834":{"symbol":"Cd68","desc":"CD68 antigen","type":"protein_coding","lfc":5.48,"p":3.51e-106,"lowExpressed":false,"rpkm1":0.934,"rpkm2":46.3,"lev":2.64,"medianCount1":22,"medianCount2":1200,"maxCooksP":0.993,"ID":"12514","chr":"chr11","str":"-","start":69477873,"end":69479564,"lfc.1":9.26,"p.1":"1.3807644563448e-194","lowExpressed.1":false,"rpkm1.1":2.54,"rpkm2.1":1580,"lev.1":5.99,"medianCount1.1":76.5,"medianCount2.1":22200,"maxCooksP.1":"NA"},"Reg_bBJtKw_835":{"symbol":"Cd7","desc":"CD7 antigen","type":"protein_coding","lfc":0,"p":1,"lowExpressed":true,"rpkm1":0,"rpkm2":0,"lev":-7.66,"medianCount1":0,"medianCount2":0,"maxCooksP":0.522,"ID":"12516","chr":"chr11","str":"-","start":120898065,"end":120900732,"lfc.1":4.56,"p.1":"0.000280552310784197","lowExpressed.1":false,"rpkm1.1":0.0662,"rpkm2.1":2.03,"lev.1":-2.35,"medianCount1.1":2,"medianCount2.1":26,"maxCooksP.1":"NA"},"Reg_bBJtKw_836":{"symbol":"Cd79a","desc":"CD79A antigen (immunoglobulin-associated alpha)","type":"protein_coding","lfc":0,"p":1,"lowExpressed":true,"rpkm1":0.0507,"rpkm2":0,"lev":-5.77,"medianCount1":1,"medianCount2":0,"maxCooksP":0.00668,"ID":"12518","chr":"chr7","str":"+","start":25682530,"end":25687216,"lfc.1":5.82,"p.1":"3.76748155641096e-11","lowExpressed.1":false,"rpkm1.1":0.0637,"rpkm2.1":4.11,"lev.1":-1.01,"medianCount1.1":2.5,"medianCount2.1":74,"maxCooksP.1":"NA"},"Reg_bBJtKw_837":{"symbol":"Cd80","desc":"CD80 antigen","type":"protein_coding","lfc":6.27,"p":1.02e-21,"lowExpressed":false,"rpkm1":0.0475,"rpkm2":4.12,"lev":-1.4,"medianCount1":2,"medianCount2":198,"maxCooksP":0.717,"ID":"12519","chr":"chr16","str":"+","start":38459013,"end":38487015,"lfc.1":6.85,"p.1":"1.64957396610537e-20","lowExpressed.1":false,"rpkm1.1":0.0585,"rpkm2.1":7.63,"lev.1":-0.63,"medianCount1.1":3,"medianCount2.1":185,"maxCooksP.1":"NA"},"Reg_bBJtKw_838":{"symbol":"Cd82","desc":"CD82 antigen","type":"protein_coding","lfc":9.99,"p":3.66e-10,"lowExpressed":false,"rpkm1":0,"rpkm2":3.64,"lev":-3.17,"medianCount1":0,"medianCount2":164,"maxCooksP":0.979,"ID":"12521","chr":"chr2","str":"-","start":93259269,"end":93303103,"lfc.1":7.73,"p.1":"6.71210124126178e-105","lowExpressed.1":false,"rpkm1.1":1.67,"rpkm2.1":360,"lev.1":4.59,"medianCount1.1":93,"medianCount2.1":9210,"maxCooksP.1":"NA"},"Reg_bBJtKw_839":{"symbol":"Cd83","desc":"CD83 antigen","type":"protein_coding","lfc":3.15,"p":1.04e-10,"lowExpressed":false,"rpkm1":0.314,"rpkm2":2.45,"lev":-0.291,"medianCount1":16,"medianCount2":71,"maxCooksP":0.484,"ID":"12522","chr":"chr13","str":"+","start":43880476,"end":43898501,"lfc.1":10.7,"p.1":"3.78615498636855e-199","lowExpressed.1":false,"rpkm1.1":2.02,"rpkm2.1":3520,"lev.1":6.36,"medianCount1.1":130,"medianCount2.1":105000,"maxCooksP.1":"NA"},"Reg_bBJtKw_840":{"symbol":"Cd84","desc":"CD84 antigen","type":"protein_coding","lfc":8.9,"p":4.49e-45,"lowExpressed":false,"rpkm1":0.00528,"rpkm2":10.2,"lev":-1.81,"medianCount1":1,"medianCount2":1840,"maxCooksP":0.502,"ID":"12523","chr":"chr1","str":"+","start":173769828,"end":173820849,"lfc.1":8.26,"p.1":"2.72608427114977e-60","lowExpressed.1":false,"rpkm1.1":0.0573,"rpkm2.1":18.4,"lev.1":-0.112,"medianCount1.1":10.5,"medianCount2.1":1650,"maxCooksP.1":"NA"},"Reg_bBJtKw_841":{"symbol":"Cd86","desc":"CD86 antigen","type":"protein_coding","lfc":8.8,"p":3.86e-34,"lowExpressed":false,"rpkm1":0,"rpkm2":6.35,"lev":-1.93,"medianCount1":0,"medianCount2":381,"maxCooksP":0.904,"ID":"12524","chr":"chr16","str":"-","start":36603955,"end":36666163,"lfc.1":9.44,"p.1":"1.84733139965157e-77","lowExpressed.1":false,"rpkm1.1":0.128,"rpkm2.1":93.8,"lev.1":1.66,"medianCount1.1":9.5,"medianCount2.1":3430,"maxCooksP.1":"NA"},"Reg_bBJtKw_842":{"symbol":"Cd9","desc":"CD9 antigen","type":"protein_coding","lfc":6.13,"p":1.03e-20,"lowExpressed":false,"rpkm1":0.0372,"rpkm2":3.53,"lev":-1.69,"medianCount1":1,"medianCount2":89,"maxCooksP":0.944,"ID":"12527","chr":"chr6","str":"-","start":125410284,"end":125444773,"lfc.1":4.44,"p.1":"6.42323937576874e-43","lowExpressed.1":false,"rpkm1.1":27.2,"rpkm2.1":592,"lev.1":6.97,"medianCount1.1":964,"medianCount2.1":9980,"maxCooksP.1":"NA"},"Reg_bBJtKw_843":{"symbol":"Cdh11","desc":"cadherin 11","type":"protein_coding","lfc":-4.65,"p":1.15e-19,"lowExpressed":false,"rpkm1":7.69,"rpkm2":0.369,"lev":0.267,"medianCount1":866,"medianCount2":21,"maxCooksP":0.949,"ID":"12552","chr":"chr8","str":"-","start":105156895,"end":105309011,"lfc.1":-5.17,"p.1":"2.55061510982734e-22","lowExpressed.1":false,"rpkm1.1":5.61,"rpkm2.1":0.149,"lev.1":-0.16,"medianCount1.1":707,"medianCount2.1":8.5,"maxCooksP.1":"NA"},"Reg_bBJtKw_844":{"symbol":"Cdh13","desc":"cadherin 13","type":"protein_coding","lfc":-2.92,"p":0.000548,"lowExpressed":false,"rpkm1":3.64,"rpkm2":0.111,"lev":-0.49,"medianCount1":178,"medianCount2":6,"maxCooksP":0.728,"ID":"12554","chr":"chr8","str":"+","start":120807655,"end":121847348,"lfc.1":-4.72,"p.1":"8.05889677956191e-32","lowExpressed.1":false,"rpkm1.1":21.8,"rpkm2.1":0.792,"lev.1":2.05,"medianCount1.1":1480,"medianCount2.1":25.5,"maxCooksP.1":"NA"},"Reg_bBJtKw_845":{"symbol":"Cdh2","desc":"cadherin 2","type":"protein_coding","lfc":-4.47,"p":7.02e-12,"lowExpressed":false,"rpkm1":4.12,"rpkm2":0.0913,"lev":-0.838,"medianCount1":425,"medianCount2":12,"maxCooksP":0.716,"ID":"12558","chr":"chr18","str":"-","start":16747386,"end":16967558,"lfc.1":-6.68,"p.1":"1.4255065790185e-53","lowExpressed.1":false,"rpkm1.1":29.2,"rpkm2.1":0.264,"lev.1":1.38,"medianCount1.1":4050,"medianCount2.1":18,"maxCooksP.1":"NA"},"Reg_bBJtKw_846":{"symbol":"Cdh3","desc":"cadherin 3","type":"protein_coding","lfc":0,"p":1,"lowExpressed":true,"rpkm1":0,"rpkm2":0,"lev":-7.89,"medianCount1":0,"medianCount2":0,"maxCooksP":0.521,"ID":"12560","chr":"chr8","str":"+","start":109034791,"end":109080808,"lfc.1":-5.07,"p.1":"0.0177230975571583","lowExpressed.1":false,"rpkm1.1":0.167,"rpkm2.1":0,"lev.1":-5.31,"medianCount1.1":20,"medianCount2.1":0,"maxCooksP.1":"NA"},"Reg_bBJtKw_847":{"symbol":"Cdh4","desc":"cadherin 4","type":"protein_coding","lfc":-5.37,"p":7.26e-18,"lowExpressed":false,"rpkm1":0.724,"rpkm2":0.00558,"lev":-3.65,"medianCount1":97,"medianCount2":1,"maxCooksP":0.662,"ID":"12561","chr":"chr2","str":"+","start":179177183,"end":179634080,"lfc.1":-8.97,"p.1":"4.67657154962307e-75","lowExpressed.1":false,"rpkm1.1":43.6,"rpkm2.1":0.0801,"lev.1":0.894,"medianCount1.1":8230,"medianCount2.1":7,"maxCooksP.1":"NA"},"Reg_bBJtKw_848":{"symbol":"Cdh6","desc":"cadherin 6","type":"protein_coding","lfc":-1.68,"p":0.344,"lowExpressed":false,"rpkm1":1.8,"rpkm2":0,"lev":-2.17,"medianCount1":115,"medianCount2":0,"maxCooksP":0.369,"ID":"12563","chr":"chr15","str":"-","start":12963955,"end":13103394,"lfc.1":-7.88,"p.1":"3.51207789586669e-11","lowExpressed.1":false,"rpkm1.1":5.4,"rpkm2.1":0.0153,"lev.1":-2.06,"medianCount1.1":420,"medianCount2.1":0.5,"maxCooksP.1":"NA"},"Reg_bBJtKw_849":{"symbol":"Cdh8","desc":"cadherin 8","type":"protein_coding","lfc":-5.17,"p":4.64e-21,"lowExpressed":false,"rpkm1":4.7,"rpkm2":0.0919,"lev":-0.841,"medianCount1":482,"medianCount2":8,"maxCooksP":0.882,"ID":"12564","chr":"chr8","str":"-","start":101552669,"end":101940357,"lfc.1":-8.6,"p.1":"1.26981536957269e-13","lowExpressed.1":false,"rpkm1.1":5.5,"rpkm2.1":0.00749,"lev.1":-2.3,"medianCount1.1":710,"medianCount2.1":0.5,"maxCooksP.1":"NA"},"Reg_bBJtKw_850":{"symbol":"Cdh9","desc":"cadherin 9","type":"protein_coding","lfc":-5.38,"p":9.16e-06,"lowExpressed":false,"rpkm1":4.94,"rpkm2":0.0146,"lev":-1.59,"medianCount1":355,"medianCount2":1,"maxCooksP":0.742,"ID":"12565","chr":"chr15","str":"+","start":16707856,"end":16786533,"lfc.1":-6,"p.1":"5.99995970259985e-06","lowExpressed.1":false,"rpkm1.1":1.29,"rpkm2.1":0.0139,"lev.1":-3.12,"medianCount1.1":112,"medianCount2.1":0.5,"maxCooksP.1":"NA"},"Reg_bBJtKw_851":{"symbol":"Cdk2","desc":"cyclin-dependent kinase 2","type":"protein_coding","lfc":7.85,"p":1.14e-15,"lowExpressed":false,"rpkm1":0,"rpkm2":2.02,"lev":-3.1,"medianCount1":0,"medianCount2":116,"maxCooksP":0.922,"ID":"12566","chr":"chr10","str":"-","start":128134995,"end":128142107,"lfc.1":3.31,"p.1":"2.52202797069751e-16","lowExpressed.1":false,"rpkm1.1":1.82,"rpkm2.1":18.1,"lev.1":2.49,"medianCount1.1":134,"medianCount2.1":618,"maxCooksP.1":"NA"},"Reg_bBJtKw_852":{"symbol":"Cdk6","desc":"cyclin-dependent kinase 6","type":"protein_coding","lfc":4.3,"p":9.24e-49,"lowExpressed":false,"rpkm1":0.268,"rpkm2":5.6,"lev":0.218,"medianCount1":20,"medianCount2":357,"maxCooksP":0.978,"ID":"12571","chr":"chr5","str":"+","start":3344312,"end":3522225,"lfc.1":4.71,"p.1":"1.13883036104928e-23","lowExpressed.1":false,"rpkm1.1":0.455,"rpkm2.1":12.2,"lev.1":1.16,"medianCount1.1":34,"medianCount2.1":422,"maxCooksP.1":"NA"},"Reg_bBJtKw_853":{"symbol":"Mia1","desc":"melanoma inhibitory activity 1","type":"protein_coding","lfc":0,"p":1,"lowExpressed":true,"rpkm1":0,"rpkm2":0,"lev":-6.35,"medianCount1":0,"medianCount2":0,"maxCooksP":0.000634,"ID":"12587","chr":"chr7","str":"-","start":27964760,"end":27966168,"lfc.1":-4.32,"p.1":"3.92526057307439e-10","lowExpressed.1":false,"rpkm1.1":15.6,"rpkm2.1":0.74,"lev.1":1.64,"medianCount1.1":264,"medianCount2.1":5.5,"maxCooksP.1":"NA"},"Reg_bBJtKw_854":{"symbol":"Cebpa","desc":"CCAAT/enhancer binding protein (C/EBP), alpha","type":"protein_coding","lfc":6.04,"p":5.27e-29,"lowExpressed":false,"rpkm1":0.047,"rpkm2":2.19,"lev":-2.13,"medianCount1":2,"medianCount2":136,"maxCooksP":0.949,"ID":"12606","chr":"chr7","str":"+","start":35904312,"end":35906947,"lfc.1":5.25,"p.1":"5.63143386221716e-76","lowExpressed.1":false,"rpkm1.1":17.1,"rpkm2.1":650,"lev.1":6.72,"medianCount1.1":1350,"medianCount2.1":23900,"maxCooksP.1":"NA"},"Reg_bBJtKw_855":{"symbol":"Cebpb","desc":"CCAAT/enhancer binding protein (C/EBP), beta","type":"protein_coding","lfc":3.19,"p":0.000125,"lowExpressed":false,"rpkm1":0.0447,"rpkm2":0.533,"lev":-3.04,"medianCount1":1,"medianCount2":12,"maxCooksP":0.798,"ID":"12608","chr":"chr2","str":"+","start":167514415,"end":167515918,"lfc.1":7.5,"p.1":"9.13024751890797e-121","lowExpressed.1":false,"rpkm1.1":2.85,"rpkm2.1":519,"lev.1":5.26,"medianCount1.1":128,"medianCount2.1":10700,"maxCooksP.1":"NA"},"Reg_bBJtKw_856":{"symbol":"Cfh","desc":"complement component factor h","type":"protein_coding","lfc":9.11,"p":7.99e-76,"lowExpressed":false,"rpkm1":0.0101,"rpkm2":13.5,"lev":-1.35,"medianCount1":1,"medianCount2":1580,"maxCooksP":0.799,"ID":"12628","chr":"chr1","str":"-","start":141982432,"end":142079988,"lfc.1":7.08,"p.1":"2.60313456025142e-47","lowExpressed.1":false,"rpkm1.1":0.282,"rpkm2.1":39.7,"lev.1":1.6,"medianCount1.1":36,"medianCount2.1":2510,"maxCooksP.1":"NA"},"Reg_bBJtKw_857":{"symbol":"Cflar","desc":"CASP8 and FADD-like apoptosis regulator","type":"protein_coding","lfc":4.99,"p":2.91e-85,"lowExpressed":false,"rpkm1":0.15,"rpkm2":4.75,"lev":-0.402,"medianCount1":29,"medianCount2":881,"maxCooksP":0.979,"ID":"12633","chr":"chr1","str":"+","start":58770130,"end":58815728,"lfc.1":4.14,"p.1":"2.31427253232009e-34","lowExpressed.1":false,"rpkm1.1":0.885,"rpkm2.1":15.6,"lev.1":1.88,"medianCount1.1":206,"medianCount2.1":1730,"maxCooksP.1":"NA"},"Reg_bBJtKw_858":{"symbol":"Cftr","desc":"cystic fibrosis transmembrane conductance regulator homolog","type":"protein_coding","lfc":-7.75,"p":1.28e-05,"lowExpressed":false,"rpkm1":0.111,"rpkm2":0,"lev":-5.51,"medianCount1":17,"medianCount2":0,"maxCooksP":0.878,"ID":"12638","chr":"chr6","str":"+","start":18120687,"end":18272770,"lfc.1":-6.31,"p.1":"0.00119091387738226","lowExpressed.1":false,"rpkm1.1":0.254,"rpkm2.1":0,"lev.1":-4.99,"medianCount1.1":48,"medianCount2.1":0,"maxCooksP.1":"NA"},"Reg_bBJtKw_859":{"symbol":"Ch25h","desc":"cholesterol 25-hydroxylase","type":"protein_coding","lfc":0,"p":1,"lowExpressed":true,"rpkm1":0,"rpkm2":0,"lev":-6.78,"medianCount1":0,"medianCount2":0,"maxCooksP":0.142,"ID":"12642","chr":"chr19","str":"-","start":34548273,"end":34549625,"lfc.1":6.93,"p.1":"1.46803148013248e-64","lowExpressed.1":false,"rpkm1.1":0.641,"rpkm2.1":80.2,"lev.1":2.8
[truncated: 1,643,491 more chars]
