# Supplementary material for: Untangling the brain's neuroinflammatory and neurodegenerative transcriptional responses
Source: Nat Commun. 2016 Apr 21;7:11295. doi: 10.1038/ncomms11295 (PMC4844685; doi:10.1038/ncomms11295)
Supplement: Supplementary Data 1 — Comparison of cell type-enriched gene expression in this study to GSE52564. Our RNA-seq data from adult mouse brain neurons, astrocytes, and microglia was compared against recent data for the same cell types recovered from postnatal mouse brain (GSE52564). To explore the interactive plots and tables, download and unpackage the .zip file, and then open the index.html file in your browser (Firefox recommended). If you use Safari or Chrome, the plots and tables will not be rendered unless you change the browser settings; instructions for how to do so are provided within the index.html file. [file ncomms11295-s2.zip › compareToZhangEtAl/dataset-2-1dVZL2.json]

{"type":"plot","name":"plot","label":"plot","description":"plot","value":{"plot":"./dataset-2-1dVZL2.svg","table":{"type":"table","name":"table","label":"table","description":"table","value":{"data":{"Reg_1dVZL2_1":{"symbol":"Gm14964","desc":"predicted gene 14964","type":"unknown","lfc":5.26,"p":1.66e-15,"lowExpressed":false,"rpkm1":0.137,"rpkm2":8.06,"lev":-0.584,"medianCount1":4,"medianCount2":106,"maxCooksP":0.517,"ID":"100008567","chr":"chr19","str":"-","start":6530694,"end":6532011,"lfc.1":2.7,"p.1":"3.84302284395459e-14","lowExpressed.1":false,"rpkm1.1":6.59,"rpkm2.1":40,"lev.1":4.02,"medianCount1.1":66.5,"medianCount2.1":793,"maxCooksP.1":"NA"},"Reg_1dVZL2_2":{"symbol":"Ldlrap1","desc":"low density lipoprotein receptor adaptor protein 1","type":"protein_coding","lfc":-2.87,"p":0.000811,"lowExpressed":false,"rpkm1":0.999,"rpkm2":0.109,"lev":-1.77,"medianCount1":63,"medianCount2":6,"maxCooksP":0.636,"ID":"100017","chr":"chr4","str":"-","start":134301327,"end":134323919,"lfc.1":-5.06,"p.1":"2.0425260075295e-59","lowExpressed.1":false,"rpkm1.1":34.2,"rpkm2.1":0.929,"lev.1":2.49,"medianCount1.1":1260,"medianCount2.1":67,"maxCooksP.1":"NA"},"Reg_1dVZL2_3":{"symbol":"Gm11428","desc":"predicted gene 11428","type":"protein_coding","lfc":0,"p":1,"lowExpressed":true,"rpkm1":0,"rpkm2":0,"lev":-7.41,"medianCount1":0,"medianCount2":0,"maxCooksP":0.549,"ID":"100034251","chr":"chr11","str":"+","start":83517558,"end":83519771,"lfc.1":-8.02,"p.1":"3.39574807174099e-06","lowExpressed.1":false,"rpkm1.1":7.66,"rpkm2.1":0,"lev.1":-2.57,"medianCount1.1":52,"medianCount2.1":0,"maxCooksP.1":"NA"},"Reg_1dVZL2_4":{"symbol":"BC100530","desc":"cDNA sequence BC100530","type":"protein_coding","lfc":0,"p":1,"lowExpressed":true,"rpkm1":0,"rpkm2":0,"lev":-8,"medianCount1":0,"medianCount2":0,"maxCooksP":"NA","ID":"100034684","chr":"chr16","str":"-","start":36359468,"end":36367656,"lfc.1":-6.69,"p.1":"0.000398814422103061","lowExpressed.1":false,"rpkm1.1":3.16,"rpkm2.1":0,"lev.1":-3.19,"medianCount1.1":19,"medianCount2.1":0,"maxCooksP.1":"NA"},"Reg_1dVZL2_5":{"symbol":"Gm11149","desc":"predicted gene 11149","type":"miscRNA","lfc":5.11,"p":1.65e-23,"lowExpressed":false,"rpkm1":0.397,"rpkm2":10.6,"lev":0.28,"medianCount1":6,"medianCount2":234,"maxCooksP":0.458,"ID":"100036537","chr":"chr9","str":"+","start":49326393,"end":49376130,"lfc.1":7.23,"p.1":"5.68924852911594e-70","lowExpressed.1":false,"rpkm1.1":0.866,"rpkm2.1":128,"lev.1":3.34,"medianCount1.1":16,"medianCount2.1":4370,"maxCooksP.1":"NA"},"Reg_1dVZL2_6":{"symbol":"Gm3373","desc":"predicted gene 3373","type":"unknown","lfc":-6.94,"p":8.82e-05,"lowExpressed":false,"rpkm1":0.4,"rpkm2":0,"lev":-4.35,"medianCount1":28,"medianCount2":0,"maxCooksP":0.975,"ID":"100036568","chr":"chr14","str":"-","start":5468643,"end":5477394,"lfc.1":0,"p.1":"1","lowExpressed.1":true,"rpkm1.1":0.0383,"rpkm2.1":0,"lev.1":-6.37,"medianCount1.1":1.5,"medianCount2.1":0,"maxCooksP.1":"NA"},"Reg_1dVZL2_7":{"symbol":"D030047H15Rik","desc":"RIKEN cDNA D030047H15 gene","type":"miscRNA","lfc":3.23,"p":5.8e-06,"lowExpressed":false,"rpkm1":0.25,"rpkm2":8.47,"lev":0.678,"medianCount1":20,"medianCount2":427,"maxCooksP":0.576,"ID":"100037396","chr":"chr7","str":"-","start":4077942,"end":4088528,"lfc.1":4.58,"p.1":"1.93151403104056e-57","lowExpressed.1":false,"rpkm1.1":2.77,"rpkm2.1":61.6,"lev.1":3.7,"medianCount1.1":97,"medianCount2.1":4220,"maxCooksP.1":"NA"},"Reg_1dVZL2_8":{"symbol":"Gm10862","desc":"predicted gene 10862","type":"unknown","lfc":4.5,"p":3.48e-09,"lowExpressed":false,"rpkm1":0.148,"rpkm2":3.87,"lev":-1.29,"medianCount1":8,"medianCount2":253,"maxCooksP":0.344,"ID":"100038349","chr":"chr2","str":"+","start":4012186,"end":4015533,"lfc.1":0,"p.1":"1","lowExpressed.1":true,"rpkm1.1":0,"rpkm2.1":0.0452,"lev.1":-6.35,"medianCount1.1":0,"medianCount2.1":4,"maxCooksP.1":"NA"},"Reg_1dVZL2_9":{"symbol":"Zfp389","desc":"zinc finger protein 389","type":"pseudo","lfc":0,"p":1,"lowExpressed":true,"rpkm1":0,"rpkm2":0.0808,"lev":-6.33,"medianCount1":0,"medianCount2":1.5,"maxCooksP":0.251,"ID":"100038371","chr":"chr13","str":"-","start":21596185,"end":21598393,"lfc.1":5.7,"p.1":"0.00426821292909476","lowExpressed.1":false,"rpkm1.1":0,"rpkm2.1":1.07,"lev.1":-3.95,"medianCount1.1":0,"medianCount2.1":27,"maxCooksP.1":"NA"},"Reg_1dVZL2_10":{"symbol":"Gm10647","desc":"predicted gene 10647","type":"unknown","lfc":8.63,"p":9.78e-08,"lowExpressed":false,"rpkm1":0,"rpkm2":1.04,"lev":-4.41,"medianCount1":0,"medianCount2":44,"maxCooksP":0.593,"ID":"100038381","chr":"chr9","str":"+","start":66644846,"end":66646879,"lfc.1":0,"p.1":"1","lowExpressed.1":true,"rpkm1.1":0,"rpkm2.1":0.108,"lev.1":-5.64,"medianCount1.1":0,"medianCount2.1":6,"maxCooksP.1":"NA"},"Reg_1dVZL2_11":{"symbol":"Gm13939","desc":"predicted gene 13939","type":"miscRNA","lfc":6.02,"p":4.11e-05,"lowExpressed":false,"rpkm1":0,"rpkm2":0.503,"lev":-4.47,"medianCount1":0,"medianCount2":13.5,"maxCooksP":0.0343,"ID":"100038454","chr":"chr2","str":"-","start":109742553,"end":109753476,"lfc.1":0,"p.1":"1","lowExpressed.1":true,"rpkm1.1":0,"rpkm2.1":0.0835,"lev.1":-5.84,"medianCount1.1":0,"medianCount2.1":3,"maxCooksP.1":"NA"},"Reg_1dVZL2_12":{"symbol":"Gm15441","desc":"predicted gene 15441","type":"miscRNA","lfc":-4.71,"p":1.2e-25,"lowExpressed":false,"rpkm1":5.87,"rpkm2":0.22,"lev":0.461,"medianCount1":236,"medianCount2":8,"maxCooksP":0.992,"ID":"100038464","chr":"chr3","str":"-","start":96359688,"end":96370724,"lfc.1":-4.12,"p.1":"4.68016108319027e-60","lowExpressed.1":false,"rpkm1.1":327,"rpkm2.1":17.2,"lev.1":6.23,"medianCount1.1":7700,"medianCount2.1":780,"maxCooksP.1":"NA"},"Reg_1dVZL2_13":{"symbol":"A630072L19Rik","desc":"RIKEN cDNA A630072L19 gene","type":"miscRNA","lfc":4.07,"p":9.58e-08,"lowExpressed":false,"rpkm1":0.0588,"rpkm2":1.27,"lev":-2.47,"medianCount1":6,"medianCount2":85.5,"maxCooksP":0.58,"ID":"100038467","chr":"chr12","str":"+","start":102179952,"end":102188085,"lfc.1":5.7,"p.1":"7.13118571592464e-11","lowExpressed.1":false,"rpkm1.1":0.0379,"rpkm2.1":2.32,"lev.1":-2.33,"medianCount1.1":2,"medianCount2.1":213,"maxCooksP.1":"NA"},"Reg_1dVZL2_14":{"symbol":"Gm10808","desc":"predicted gene 10808","type":"unknown","lfc":4.34,"p":9.78e-07,"lowExpressed":false,"rpkm1":0.0211,"rpkm2":1.31,"lev":-3.17,"medianCount1":3,"medianCount2":56,"maxCooksP":0.445,"ID":"100038470","chr":"chr16","str":"+","start":45128644,"end":45130987,"lfc.1":4.75,"p.1":"6.65236547888142e-08","lowExpressed.1":false,"rpkm1.1":0.0826,"rpkm2.1":2.22,"lev.1":-1.44,"medianCount1.1":2.5,"medianCount2.1":142,"maxCooksP.1":"NA"},"Reg_1dVZL2_15":{"symbol":"Gm10369","desc":"predicted gene 10369","type":"unknown","lfc":0,"p":1,"lowExpressed":true,"rpkm1":0.0645,"rpkm2":0.0556,"lev":-4.66,"medianCount1":4,"medianCount2":1.5,"maxCooksP":0.775,"ID":"100038504","chr":"chr5","str":"+","start":135152360,"end":135156015,"lfc.1":-5.83,"p.1":"6.98068053822836e-07","lowExpressed.1":false,"rpkm1.1":2.77,"rpkm2.1":0.0322,"lev.1":-1.77,"medianCount1.1":43,"medianCount2.1":1,"maxCooksP.1":"NA"},"Reg_1dVZL2_16":{"symbol":"Gm9900","desc":"predicted gene 9900","type":"protein_coding","lfc":1.22,"p":0.0201,"lowExpressed":false,"rpkm1":1.04,"rpkm2":3.56,"lev":0.944,"medianCount1":77,"medianCount2":206,"maxCooksP":0.72,"ID":"100038519","chr":"chr11","str":"-","start":58140717,"end":58143841,"lfc.1":5.82,"p.1":"0.00318677593115215","lowExpressed.1":false,"rpkm1.1":0,"rpkm2.1":0.35,"lev.1":-4.76,"medianCount1.1":0,"medianCount2.1":29.5,"maxCooksP.1":"NA"},"Reg_1dVZL2_17":{"symbol":"Gm10485","desc":"predicted gene 10485","type":"miscRNA","lfc":-1.28,"p":0.245,"lowExpressed":false,"rpkm1":0.856,"rpkm2":0.157,"lev":-1.58,"medianCount1":16,"medianCount2":4,"maxCooksP":0.646,"ID":"100038522","chr":"chr12","str":"-","start":3859293,"end":3862244,"lfc.1":-5.22,"p.1":"0.000730358008101613","lowExpressed.1":false,"rpkm1.1":0.955,"rpkm2.1":0.0128,"lev.1":-3.36,"medianCount1.1":18.5,"medianCount2.1":0.5,"maxCooksP.1":"NA"},"Reg_1dVZL2_18":{"symbol":"Gm10560","desc":"predicted gene 10560","type":"miscRNA","lfc":3.95,"p":7.45e-11,"lowExpressed":false,"rpkm1":0.0817,"rpkm2":2.25,"lev":-1.29,"medianCount1":9,"medianCount2":170,"maxCooksP":0.613,"ID":"100038526","chr":"chr4","str":"-","start":155393317,"end":155397933,"lfc.1":7.2,"p.1":"5.75488070628303e-17","lowExpressed.1":false,"rpkm1.1":0.0266,"rpkm2.1":4.89,"lev.1":-1.92,"medianCount1.1":1.5,"medianCount2.1":478,"maxCooksP.1":"NA"},"Reg_1dVZL2_19":{"symbol":"Gm10767","desc":"predicted gene 10767","type":"protein_coding","lfc":0,"p":1,"lowExpressed":true,"rpkm1":0,"rpkm2":0.143,"lev":-5.27,"medianCount1":0,"medianCount2":4,"maxCooksP":0.688,"ID":"100038538","chr":"chr13","str":"+","start":67006351,"end":67010102,"lfc.1":4.82,"p.1":"0.00140423776257503","lowExpressed.1":false,"rpkm1.1":0.0195,"rpkm2.1":0.915,"lev.1":-3.25,"medianCount1.1":0.5,"medianCount2.1":40.5,"maxCooksP.1":"NA"},"Reg_1dVZL2_20":{"symbol":"Gm10521","desc":"predicted gene 10521","type":"unknown","lfc":-8.65,"p":6.52e-08,"lowExpressed":false,"rpkm1":1.35,"rpkm2":0,"lev":-3.33,"medianCount1":156,"medianCount2":0,"maxCooksP":0.929,"ID":"100038548","chr":"chr1","str":"+","start":173825795,"end":173828368,"lfc.1":-3.9,"p.1":"0.0147830279623348","lowExpressed.1":false,"rpkm1.1":0.345,"rpkm2.1":0.0138,"lev.1":-4.07,"medianCount1.1":12.5,"medianCount2.1":1,"maxCooksP.1":"NA"},"Reg_1dVZL2_21":{"symbol":"Gm10578","desc":"predicted gene 10578","type":"miscRNA","lfc":-6.49,"p":0.000565,"lowExpressed":false,"rpkm1":0.386,"rpkm2":0,"lev":-5.34,"medianCount1":15,"medianCount2":0,"maxCooksP":0.0229,"ID":"100038555","chr":"chr7","str":"+","start":144426366,"end":144434292,"lfc.1":0,"p.1":"1","lowExpressed.1":true,"rpkm1.1":0,"rpkm2.1":0.00617,"lev.1":-7.59,"medianCount1.1":0,"medianCount2.1":0.5,"maxCooksP.1":"NA"},"Reg_1dVZL2_22":{"symbol":"B230104I21Rik","desc":"RIKEN cDNA B230104I21 gene","type":"unknown","lfc":9.89,"p":6.65e-11,"lowExpressed":false,"rpkm1":0,"rpkm2":6.53,"lev":-3.3,"medianCount1":0,"medianCount2":106,"maxCooksP":0.0159,"ID":"100038561","chr":"chr4","str":"+","start":153710236,"end":153724027,"lfc.1":7.78,"p.1":"6.86386808358002e-06","lowExpressed.1":false,"rpkm1.1":0,"rpkm2.1":5.24,"lev.1":-2.81,"medianCount1.1":0,"medianCount2.1":124,"maxCooksP.1":"NA"},"Reg_1dVZL2_23":{"symbol":"Gm10635","desc":"predicted gene 10635","type":"miscRNA","lfc":0,"p":1,"lowExpressed":true,"rpkm1":0,"rpkm2":0,"lev":-7.54,"medianCount1":0,"medianCount2":0,"maxCooksP":0.108,"ID":"100038575","chr":"chr9","str":"-","start":79291844,"end":79367109,"lfc.1":6.37,"p.1":"0.00081337319153866","lowExpressed.1":false,"rpkm1.1":0,"rpkm2.1":0.448,"lev.1":-4.68,"medianCount1.1":0,"medianCount2.1":46,"maxCooksP.1":"NA"},"Reg_1dVZL2_24":{"symbol":"Gm10790","desc":"predicted gene 10790","type":"miscRNA","lfc":-9.93,"p":8.86e-29,"lowExpressed":false,"rpkm1":21.4,"rpkm2":0,"lev":-0.68,"medianCount1":867,"medianCount2":0,"maxCooksP":0.902,"ID":"100038577","chr":"chr13","str":"+","start":41961284,"end":42008461,"lfc.1":-11,"p.1":"6.7598320192976e-25","lowExpressed.1":false,"rpkm1.1":44.5,"rpkm2.1":0.0105,"lev.1":-0.658,"medianCount1.1":1060,"medianCount2.1":0.5,"maxCooksP.1":"NA"},"Reg_1dVZL2_25":{"symbol":"Gm10846","desc":"predicted gene 10846","type":"unknown","lfc":9.02,"p":1.46e-08,"lowExpressed":false,"rpkm1":0,"rpkm2":0.847,"lev":-4.41,"medianCount1":0,"medianCount2":44,"maxCooksP":0.0104,"ID":"100038625","chr":"chr2","str":"+","start":21801957,"end":21804497,"lfc.1":0,"p.1":"1","lowExpressed.1":true,"rpkm1.1":0,"rpkm2.1":0,"lev.1":-8,"medianCount1.1":0,"medianCount2.1":0,"maxCooksP.1":"NA"},"Reg_1dVZL2_26":{"symbol":"Gm10452","desc":"predicted gene 10452","type":"unknown","lfc":0,"p":1,"lowExpressed":true,"rpkm1":0,"rpkm2":0.0262,"lev":-6.28,"medianCount1":0,"medianCount2":1,"maxCooksP":0.294,"ID":"100038641","chr":"chrX","str":"-","start":105932356,"end":105934428,"lfc.1":4.36,"p.1":"7.0952539723991e-06","lowExpressed.1":false,"rpkm1.1":0.0816,"rpkm2.1":1.86,"lev.1":-1.52,"medianCount1.1":2.5,"medianCount2.1":106,"maxCooksP.1":"NA"},"Reg_1dVZL2_27":{"symbol":"D130062J21Rik","desc":"RIKEN cDNA D130062J21 gene","type":"unknown","lfc":1.95,"p":0.000451,"lowExpressed":false,"rpkm1":0.73,"rpkm2":2.54,"lev":0.305,"medianCount1":50,"medianCount2":117,"maxCooksP":0.749,"ID":"100038651","chr":"chr4","str":"+","start":32330708,"end":32333451,"lfc.1":5.26,"p.1":"0.0108168300410098","lowExpressed.1":false,"rpkm1.1":0,"rpkm2.1":0.272,"lev.1":-4.98,"medianCount1.1":0,"medianCount2.1":20.5,"maxCooksP.1":"NA"},"Reg_1dVZL2_28":{"symbol":"Gm10371","desc":"predicted gene 10371","type":"miscRNA","lfc":4.36,"p":0.000542,"lowExpressed":false,"rpkm1":0,"rpkm2":1.13,"lev":-3.96,"medianCount1":0,"medianCount2":27,"maxCooksP":0.137,"ID":"100038654","chr":"chr14","str":"-","start":47717354,"end":47735836,"lfc.1":0,"p.1":"1","lowExpressed.1":true,"rpkm1.1":0.0228,"rpkm2.1":0.0399,"lev.1":-5.49,"medianCount1.1":0.5,"medianCount2.1":1.5,"maxCooksP.1":"NA"},"Reg_1dVZL2_29":{"symbol":"7420461P10Rik","desc":"RIKEN cDNA 7420461P10 gene","type":"protein_coding","lfc":7.63,"p":1.37e-08,"lowExpressed":false,"rpkm1":0,"rpkm2":2.65,"lev":-3.44,"medianCount1":0,"medianCount2":32,"maxCooksP":9.35e-05,"ID":"100038657","chr":"chr1","str":"-","start":164577374,"end":164588350,"lfc.1":0,"p.1":"1","lowExpressed.1":true,"rpkm1.1":0,"rpkm2.1":0.146,"lev.1":-5.58,"medianCount1.1":0,"medianCount2.1":3,"maxCooksP.1":"NA"},"Reg_1dVZL2_30":{"symbol":"Gm14105","desc":"predicted gene 14105","type":"unknown","lfc":4.57,"p":4.92e-07,"lowExpressed":false,"rpkm1":0.00991,"rpkm2":0.595,"lev":-3.87,"medianCount1":2,"medianCount2":42.5,"maxCooksP":0.437,"ID":"100038667","chr":"chr2","str":"-","start":141055404,"end":141061162,"lfc.1":0,"p.1":"1","lowExpressed.1":true,"rpkm1.1":0,"rpkm2.1":0.00541,"lev.1":-7.63,"medianCount1.1":0,"medianCount2.1":0.5,"maxCooksP.1":"NA"},"Reg_1dVZL2_31":{"symbol":"Gm10565","desc":"predicted gene 10565","type":"miscRNA","lfc":0,"p":1,"lowExpressed":true,"rpkm1":0,"rpkm2":0.336,"lev":-4.53,"medianCount1":0,"medianCount2":9.5,"maxCooksP":0.249,"ID":"100038693","chr":"chr4","str":"+","start":141640213,"end":141644016,"lfc.1":5.91,"p.1":"1.15953461957172e-05","lowExpressed.1":false,"rpkm1.1":0.0183,"rpkm2.1":1.82,"lev.1":-2.79,"medianCount1.1":0.5,"medianCount2.1":85.5,"maxCooksP.1":"NA"},"Reg_1dVZL2_32":{"symbol":"Gm15401","desc":"predicted gene 15401","type":"miscRNA","lfc":0,"p":1,"lowExpressed":true,"rpkm1":0,"rpkm2":0.21,"lev":-5.29,"medianCount1":0,"medianCount2":6.5,"maxCooksP":0.0309,"ID":"100038714","chr":"chr6","str":"+","start":72579282,"end":72587711,"lfc.1":8.33,"p.1":"6.76106647823999e-07","lowExpressed.1":false,"rpkm1.1":0,"rpkm2.1":4.39,"lev.1":-2.93,"medianCount1.1":0,"medianCount2.1":190,"maxCooksP.1":"NA"},"Reg_1dVZL2_33":{"symbol":"Gm10826","desc":"predicted gene 10826","type":"unknown","lfc":7.14,"p":4.26e-08,"lowExpressed":false,"rpkm1":0,"rpkm2":0.442,"lev":-4.59,"medianCount1":0,"medianCount2":32.5,"maxCooksP":0.00459,"ID":"100038717","chr":"chr10","str":"-","start":20750296,"end":20753599,"lfc.1":0,"p.1":"1","lowExpressed.1":true,"rpkm1.1":0,"rpkm2.1":0.017,"lev.1":-6.99,"medianCount1.1":0,"medianCount2.1":1.5,"maxCooksP.1":"NA"},"Reg_1dVZL2_34":{"symbol":"Gm10384","desc":"predicted gene 10384","type":"miscRNA","lfc":-7.11,"p":5.69e-05,"lowExpressed":false,"rpkm1":0.471,"rpkm2":0,"lev":-4.15,"medianCount1":34,"medianCount2":0,"maxCooksP":0.575,"ID":"100038735","chr":"chr15","str":"-","start":36800255,"end":36809571,"lfc.1":0,"p.1":"1","lowExpressed.1":true,"rpkm1.1":0.343,"rpkm2.1":0,"lev.1":-4.8,"medianCount1.1":9.5,"medianCount2.1":0,"maxCooksP.1":"NA"},"Reg_1dVZL2_35":{"symbol":"Gm14548","desc":"predicted gene 14548","type":"protein_coding","lfc":0,"p":1,"lowExpressed":true,"rpkm1":0,"rpkm2":0,"lev":-7.65,"medianCount1":0,"medianCount2":0,"maxCooksP":0.0808,"ID":"100038909","chr":"chr7","str":"-","start":3835814,"end":3849694,"lfc.1":-6.19,"p.1":"0.00159345428425046","lowExpressed.1":false,"rpkm1.1":0.466,"rpkm2.1":0,"lev.1":-4.56,"medianCount1.1":14,"medianCount2.1":0,"maxCooksP.1":"NA"},"Reg_1dVZL2_36":{"symbol":"LOC100038971","desc":"X-linked lymphocyte-regulated protein PM1-like","type":"protein_coding","lfc":0,"p":1,"lowExpressed":true,"rpkm1":0.356,"rpkm2":0,"lev":-4.23,"medianCount1":4,"medianCount2":0,"maxCooksP":0.95,"ID":"100038971","chr":"chrX","str":"-","start":51087180,"end":51123403,"lfc.1":-8.79,"p.1":"9.86414652736485e-08","lowExpressed.1":false,"rpkm1.1":9.54,"rpkm2.1":0,"lev.1":-2.38,"medianCount1.1":89.5,"medianCount2.1":0,"maxCooksP.1":"NA"},"Reg_1dVZL2_37":{"symbol":"LOC100038987","desc":"nuclear body protein SP140-like","type":"pseudo","lfc":-7.18,"p":2.99e-09,"lowExpressed":false,"rpkm1":1.7,"rpkm2":0,"lev":-2.73,"medianCount1":63,"medianCount2":0,"maxCooksP":0.949,"ID":"100038987","chr":"chr1","str":"+","start":87497735,"end":87541257,"lfc.1":-6.85,"p.1":"2.55487664106263e-16","lowExpressed.1":false,"rpkm1.1":6.9,"rpkm2.1":0.0471,"lev.1":-0.949,"medianCount1.1":158,"medianCount2.1":2,"maxCooksP.1":"NA"},"Reg_1dVZL2_38":{"symbol":"Gm2061","desc":"predicted gene 2061","type":"miscRNA","lfc":9.77,"p":1.3e-10,"lowExpressed":false,"rpkm1":0,"rpkm2":1.88,"lev":-4.08,"medianCount1":0,"medianCount2":108,"maxCooksP":0.149,"ID":"100039138","chr":"chr1","str":"-","start":187270995,"end":187279447,"lfc.1":6.89,"p.1":"7.33074441502401e-33","lowExpressed.1":false,"rpkm1.1":0.117,"rpkm2.1":13.9,"lev.1":0.342,"medianCount1.1":4.5,"medianCount2.1":1030,"maxCooksP.1":"NA"},"Reg_1dVZL2_39":{"symbol":"Gm2069","desc":"predicted gene 2069","type":"miscRNA","lfc":6.96,"p":2.18e-17,"lowExpressed":false,"rpkm1":0,"rpkm2":11.8,"lev":-2.05,"medianCount1":0,"medianCount2":110,"maxCooksP":0.000945,"ID":"100039151","chr":"chr9","str":"-","start":54493990,"end":54495153,"lfc.1":0,"p.1":"1","lowExpressed.1":true,"rpkm1.1":0,"rpkm2.1":0.669,"lev.1":-4.31,"medianCount1.1":0,"medianCount2.1":8.5,"maxCooksP.1":"NA"},"Reg_1dVZL2_40":{"symbol":"Gm10649","desc":"predicted gene 10649","type":"miscRNA","lfc":0,"p":1,"lowExpressed":true,"rpkm1":0,"rpkm2":0,"lev":-6.83,"medianCount1":0,"medianCount2":0,"maxCooksP":0.512,"ID":"100039211","chr":"chr8","str":"-","start":79272986,"end":79424072,"lfc.1":5.4,"p.1":"0.00806798761586594","lowExpressed.1":false,"rpkm1.1":0,"rpkm2.1":0.532,"lev.1":-4.46,"medianCount1.1":0,"medianCount2.1":22,"maxCooksP.1":"NA"},"Reg_1dVZL2_41":{"symbol":"Gm2149","desc":"predicted gene 2149","type":"miscRNA","lfc":8.21,"p":1.05e-06,"lowExpressed":false,"rpkm1":0,"rpkm2":2.01,"lev":-3.94,"medianCount1":0,"medianCount2":26,"maxCooksP":0.0141,"ID":"100039307","chr":"chr1","str":"+","start":191167863,"end":191168776,"lfc.1":3.32,"p.1":"0.000181137360536341","lowExpressed.1":false,"rpkm1.1":0.679,"rpkm2.1":6.6,"lev.1":0.614,"medianCount1.1":5.5,"medianCount2.1":114,"maxCooksP.1":"NA"},"Reg_1dVZL2_42":{"symbol":"Gm9843","desc":"predicted gene 9843","type":"pseudo","lfc":-3.21,"p":1.03e-06,"lowExpressed":false,"rpkm1":10.8,"rpkm2":0.926,"lev":1.08,"medianCount1":128,"medianCount2":11,"maxCooksP":0.885,"ID":"100039316","chr":"chr16","str":"-","start":76403437,"end":76403957,"lfc.1":-5.25,"p.1":"2.48683921662053e-64","lowExpressed.1":false,"rpkm1.1":558,"rpkm2.1":13.3,"lev.1":6.41,"medianCount1.1":3960,"medianCount2.1":188,"maxCooksP.1":"NA"},"Reg_1dVZL2_43":{"symbol":"Gm2225","desc":"predicted gene 2225","type":"pseudo","lfc":0,"p":1,"lowExpressed":true,"rpkm1":0,"rpkm2":0,"lev":-7.68,"medianCount1":0,"medianCount2":0,"maxCooksP":0.543,"ID":"100039422","chr":"chr8","str":"-","start":81009886,"end":81010317,"lfc.1":-5.3,"p.1":"0.000501996494442001","lowExpressed.1":false,"rpkm1.1":3.28,"rpkm2.1":0.0446,"lev.1":-2.02,"medianCount1.1":19.5,"medianCount2.1":0.5,"maxCooksP.1":"NA"},"Reg_1dVZL2_44":{"symbol":"Gm2366","desc":"predicted gene 2366","type":"unknown","lfc":3.3,"p":0.017,"lowExpressed":false,"rpkm1":0.0444,"rpkm2":1.88,"lev":-2.34,"medianCount1":3,"medianCount2":127,"maxCooksP":0.54,"ID":"100039673","chr":"chr8","str":"-","start":46102570,"end":46107739,"lfc.1":6.68,"p.1":"2.52620998746489e-14","lowExpressed.1":false,"rpkm1.1":0.0263,"rpkm2.1":3.11,"lev.1":-1.83,"medianCount1.1":1.5,"medianCount2.1":336,"maxCooksP.1":"NA"},"Reg_1dVZL2_45":{"symbol":"D5Ertd605e","desc":"DNA segment, Chr 5, ERATO Doi 605, expressed","type":"miscRNA","lfc":0,"p":1,"lowExpressed":true,"rpkm1":0.14,"rpkm2":0,"lev":-5.85,"medianCount1":2,"medianCount2":0,"maxCooksP":0.00208,"ID":"100039805","chr":"chr5","str":"+","start":148230196,"end":148234620,"lfc.1":-4.45,"p.1":"9.20882778614665e-07","lowExpressed.1":false,"rpkm1.1":3.71,"rpkm2.1":0.137,"lev.1":-0.618,"medianCount1.1":53,"medianCount2.1":4,"maxCooksP.1":"NA"},"Reg_1dVZL2_46":{"symbol":"Gm11826","desc":"predicted gene 11826","type":"pseudo","lfc":0,"p":1,"lowExpressed":true,"rpkm1":0,"rpkm2":0,"lev":-6.98,"medianCount1":0,"medianCount2":0,"maxCooksP":0.724,"ID":"100039988","chr":"chr4","str":"-","start":13409709,"end":13410340,"lfc.1":-4.88,"p.1":"0.00261429829108843","lowExpressed.1":false,"rpkm1.1":1.7,"rpkm2.1":0.0281,"lev.1":-2.69,"medianCount1.1":14.5,"medianCount2.1":0.5,"maxCooksP.1":"NA"},"Reg_1dVZL2_47":{"symbol":"Gm9835","desc":"predicted pseudogene 9835","type":"protein_coding","lfc":0,"p":1,"lowExpressed":true,"rpkm1":0.0921,"rpkm2":0,"lev":-5.79,"medianCount1":1,"medianCount2":0,"maxCooksP":0.288,"ID":"100040018","chr":"chr6","str":"-","start":4843352,"end":4853214,"lfc.1":-8.1,"p.1":"7.57562433385418e-27","lowExpressed.1":false,"rpkm1.1":32.7,"rpkm2.1":0.094,"lev.1":0.689,"medianCount1.1":364,"medianCount2.1":2,"maxCooksP.1":"NA"},"Reg_1dVZL2_48":{"symbol":"Gm2629","desc":"aldehyde dehydrogenase 9, subfamily A1 pseudogene","type":"pseudo","lfc":-10,"p":4.95e-106,"lowExpressed":false,"rpkm1":119,"rpkm2":0.0865,"lev":2.23,"medianCount1":4510,"medianCount2":3,"maxCooksP":0.84,"ID":"100040151","chr":"chr18","str":"+","start":15353291,"end":15373220,"lfc.1":-11.4,"p.1":"1.26737635758711e-26","lowExpressed.1":false,"rpkm1.1":62.8,"rpkm2.1":0.011,"lev.1":-0.409,"medianCount1.1":1450,"medianCount2.1":0.5,"maxCooksP.1":"NA"},"Reg_1dVZL2_49":{"symbol":"LOC100040357","desc":"X-linked lymphocyte-regulated protein PM1-like","type":"protein_coding","lfc":0,"p":1,"lowExpressed":true,"rpkm1":0.356,"rpkm2":0,"lev":-4.23,"medianCount1":4,"medianCount2":0,"maxCooksP":0.95,"ID":"100040357","chr":"chrX","str":"-","start":51087180,"end":51123403,"lfc.1":-8.79,"p.1":"9.86414652736485e-08","lowExpressed.1":false,"rpkm1.1":9.54,"rpkm2.1":0,"lev.1":-2.38,"medianCount1.1":89.5,"medianCount2.1":0,"maxCooksP.1":"NA"},"Reg_1dVZL2_50":{"symbol":"LOC100040363","desc":"X-linked lymphocyte-regulated protein PM1-like","type":"protein_coding","lfc":0,"p":1,"lowExpressed":true,"rpkm1":0.356,"rpkm2":0,"lev":-4.23,"medianCount1":4,"medianCount2":0,"maxCooksP":0.95,"ID":"100040363","chr":"chrX","str":"-","start":51087180,"end":51123403,"lfc.1":-8.79,"p.1":"9.86414652736485e-08","lowExpressed.1":false,"rpkm1.1":9.54,"rpkm2.1":0,"lev.1":-2.38,"medianCount1.1":89.5,"medianCount2.1":0,"maxCooksP.1":"NA"},"Reg_1dVZL2_51":{"symbol":"Mndal","desc":"myeloid nuclear differentiation antigen like","type":"protein_coding","lfc":-5.78,"p":5.69e-06,"lowExpressed":false,"rpkm1":0.932,"rpkm2":0.0111,"lev":-3.73,"medianCount1":32,"medianCount2":0.5,"maxCooksP":0.00444,"ID":"100040462","chr":"chr1","str":"-","start":175787351,"end":175810318,"lfc.1":0,"p.1":"1","lowExpressed.1":true,"rpkm1.1":0.0844,"rpkm2.1":0.0101,"lev.1":-6.05,"medianCount1.1":2.5,"medianCount2.1":0.5,"maxCooksP.1":"NA"},"Reg_1dVZL2_52":{"symbol":"Kcnj13","desc":"potassium inwardly-rectifying channel, subfamily J, member 13","type":"protein_coding","lfc":1.6,"p":0.0427,"lowExpressed":false,"rpkm1":0.69,"rpkm2":1.82,"lev":-0.462,"medianCount1":22,"medianCount2":44.5,"maxCooksP":0.743,"ID":"100040591","chr":"chr1","str":"-","start":89282859,"end":89291304,"lfc.1":6.01,"p.1":"0.00200351576703301","lowExpressed.1":false,"rpkm1.1":0,"rpkm2.1":0.928,"lev.1":-4.06,"medianCount1.1":0,"medianCount2.1":34,"maxCooksP.1":"NA"},"Reg_1dVZL2_53":{"symbol":"Gm15710","desc":"ribosomal protein L13 pseudogene","type":"pseudo","lfc":0,"p":1,"lowExpressed":true,"rpkm1":0.286,"rpkm2":0.124,"lev":-2.87,"medianCount1":3,"medianCount2":1.5,"maxCooksP":0.743,"ID":"100040605","chr":"chr5","str":"-","start":92569256,"end":92569955,"lfc.1":-4.84,"p.1":"0.00273170006142867","lowExpressed.1":false,"rpkm1.1":1.53,"rpkm2.1":0.0276,"lev.1":-2.77,"medianCount1.1":14.5,"medianCount2.1":0.5,"maxCooksP.1":"NA"},"Reg_1dVZL2_54":{"symbol":"Gm2885","desc":"predicted gene 2885","type":"miscRNA","lfc":0,"p":1,"lowExpressed":true,"rpkm1":0,"rpkm2":0.417,"lev":-4.64,"medianCount1":0,"medianCount2":11,"maxCooksP":0.00172,"ID":"100040654","chr":"chr17","str":"-","start":7002732,"end":7032339,"lfc.1":4.65,"p.1":"0.00249930566924749","lowExpressed.1":false,"rpkm1.1":0.0222,"rpkm2.1":0.927,"lev.1":-3.18,"medianCount1.1":0.5,"medianCount2.1":36.5,"maxCooksP.1":"NA"},"Reg_1dVZL2_55":{"symbol":"Gm2888","desc":"predicted gene 2888","type":"protein_coding","lfc":-7.16,"p":4.06e-05,"lowExpressed":false,"rpkm1":2.27,"rpkm2":0,"lev":-3.05,"medianCount1":35,"medianCount2":0,"maxCooksP":0.975,"ID":"100040657","chr":"chr14","str":"+","start":3030007,"end":3032986,"lfc.1":0,"p.1":"1","lowExpressed.1":true,"rpkm1.1":0,"rpkm2.1":0,"lev.1":-8,"medianCount1.1":0,"medianCount2.1":0,"maxCooksP.1":"NA"},"Reg_1dVZL2_56":{"symbol":"Mirg","desc":"miRNA containing gene","type":"miscRNA","lfc":0,"p":1,"lowExpressed":true,"rpkm1":0.0544,"rpkm2":0.343,"lev":-3.54,"medianCount1":2,"medianCount2":8,"maxCooksP":0.13,"ID":"100040724","chr":"chr12","str":"+","start":110973191,"end":110987668,"lfc.1":-4.91,"p.1":"6.33887787342564e-11","lowExpressed.1":false,"rpkm1.1":5.58,"rpkm2.1":0.155,"lev.1":-0.181,"medianCount1.1":97,"medianCount2.1":5.5,"maxCooksP.1":"NA"},"Reg_1dVZL2_57":{"symbol":"Gm11627","desc":"predicted gene 11627","type":"miscRNA","lfc":0,"p":1,"lowExpressed":true,"rpkm1":0,"rpkm2":0.369,"lev":-5,"medianCount1":0,"medianCount2":5.5,"maxCooksP":0.00419,"ID":"100040792","chr":"chr11","str":"-","start":102437709,"end":102440433,"lfc.1":5.1,"p.1":"1.62328755465007e-15","lowExpressed.1":false,"rpkm1.1":0.509,"rpkm2.1":17.8,"lev.1":1.55,"medianCount1.1":5,"medianCount2.1":326,"maxCooksP.1":"NA"},"Reg_1dVZL2_58":{"symbol":"LOC100040974","desc":"sp110 nuclear body protein-like","type":"protein_coding","lfc":-8.51,"p":1.1e-07,"lowExpressed":false,"rpkm1":5.97,"rpkm2":0,"lev":-2.09,"medianCount1":76,"medianCount2":0,"maxCooksP":0.977,"ID":"100040974","chr":"chr1","str":"-","start":87488019,"end":87505009,"lfc.1":-6.91,"p.1":"7.98511702063477e-08","lowExpressed.1":false,"rpkm1.1":7.63,"rpkm2.1":0.0358,"lev.1":-1.49,"medianCount1.1":56.5,"medianCount2.1":0.5,"maxCooksP.1":"NA"},"Reg_1dVZL2_59":{"symbol":"Gm3164","desc":"predicted gene 3636","type":"protein_coding","lfc":-6.31,"p":0.000717,"lowExpressed":false,"rpkm1":0.722,"rpkm2":0,"lev":-3.65,"medianCount1":12,"medianCount2":0,"maxCooksP":0.968,"ID":"100041151","chr":"chr14","str":"-","start":7569256,"end":7574841,"lfc.1":0,"p.1":"1","lowExpressed.1":true,"rpkm1.1":0.0942,"rpkm2.1":0,"lev.1":-6.6,"medianCount1.1":1,"medianCount2.1":0,"maxCooksP.1":"NA"},"Reg_1dVZL2_60":{"symbol":"Ahnak2","desc":"AHNAK nucleoprotein 2","type":"protein_coding","lfc":0,"p":1,"lowExpressed":true,"rpkm1":0.0198,"rpkm2":0,"lev":-6.32,"medianCount1":1,"medianCount2":0,"maxCooksP":0.0215,"ID":"100041194","chr":"chr12","str":"-","start":114010404,"end":114013975,"lfc.1":-4.88,"p.1":"8.09351956373227e-08","lowExpressed.1":false,"rpkm1.1":1.14,"rpkm2.1":0.0311,"lev.1":-2.43,"medianCount1.1":58.5,"medianCount2.1":3,"maxCooksP.1":"NA"},"Reg_1dVZL2_61":{"symbol":"Gm3257","desc":"predicted gene 3257","type":"pseudo","lfc":5,"p":7.97e-06,"lowExpressed":false,"rpkm1":0,"rpkm2":1.87,"lev":-2.95,"medianCount1":0,"medianCount2":32,"maxCooksP":0.558,"ID":"100041293","chr":"chr7","str":"+","start":69082991,"end":69083833,"lfc.1":6.99,"p.1":"0.000118720748929999","lowExpressed.1":false,"rpkm1.1":0,"rpkm2.1":3.03,"lev.1":-3.21,"medianCount1.1":0,"medianCount2.1":69.5,"maxCooksP.1":"NA"},"Reg_1dVZL2_62":{"symbol":"Gm11978","desc":"predicted gene 11978","type":"pseudo","lfc":0,"p":1,"lowExpressed":true,"rpkm1":0,"rpkm2":0,"lev":-8,"medianCount1":0,"medianCount2":0,"maxCooksP":"NA","ID":"100041311","chr":"chr11","str":"-","start":6550151,"end":6560239,"lfc.1":-4.79,"p.1":"0.003274946202433","lowExpressed.1":false,"rpkm1.1":0.797,"rpkm2.1":0.0148,"lev.1":-3.47,"medianCount1.1":14,"medianCount2.1":0.5,"maxCooksP.1":"NA"},"Reg_1dVZL2_63":{"symbol":"Gm3297","desc":"predicted gene 3297","type":"protein_coding","lfc":0,"p":1,"lowExpressed":true,"rpkm1":0,"rpkm2":0.158,"lev":-5.34,"medianCount1":0,"medianCount2":6,"maxCooksP":0.0654,"ID":"100041373","chr":"chrX","str":"-","start":76637893,"end":76700038,"lfc.1":5.11,"p.1":"0.0143551473783728","lowExpressed.1":false,"rpkm1.1":0,"rpkm2.1":0.319,"lev.1":-4.83,"medianCount1.1":0,"medianCount2.1":18,"maxCooksP.1":"NA"},"Reg_1dVZL2_64":{"symbol":"Gm3325","desc":"predicted gene 3325","type":"pseudo","lfc":0,"p":1,"lowExpressed":true,"rpkm1":0.0735,"rpkm2":0.0674,"lev":-3.6,"medianCount1":8,"medianCount2":3.5,"maxCooksP":0.338,"ID":"100041420","chr":"chr13","str":"+","start":62144720,"end":62213695,"lfc.1":5.01,"p.1":"3.1393008383549e-05","lowExpressed.1":false,"rpkm1.1":0.0236,"rpkm2.1":1.02,"lev.1":-3.09,"medianCount1.1":1,"medianCount2.1":75.5,"maxCooksP.1":"NA"},"Reg_1dVZL2_65":{"symbol":"Gm3345","desc":"predicted gene 3345","type":"unknown","lfc":0,"p":1,"lowExpressed":true,"rpkm1":0.0492,"rpkm2":0,"lev":-5.82,"medianCount1":2,"medianCount2":0,"maxCooksP":0.0354,"ID":"100041450","chr":"chr6","str":"-","start":48688345,"end":48690620,"lfc.1":-4.72,"p.1":"5.8985997160924e-11","lowExpressed.1":false,"rpkm1.1":4.02,"rpkm2.1":0.129,"lev.1":-0.505,"medianCount1.1":93.5,"medianCount2.1":6,"maxCooksP.1":"NA"},"Reg_1dVZL2_66":{"symbol":"Gm15427","desc":"predicted pseudogene 15427","type":"pseudo","lfc":-2.76,"p":5.18e-08,"lowExpressed":false,"rpkm1":6.14,"rpkm2":0.755,"lev":1.29,"medianCount1":99,"medianCount2":8.5,"maxCooksP":0.798,"ID":"100041686","chr":"chr1","str":"+","start":97395142,"end":97395805,"lfc.1":-4.57,"p.1":"6.57053534226952e-46","lowExpressed.1":false,"rpkm1.1":210,"rpkm2.1":8.02,"lev.1":5.34,"medianCount1.1":1900,"medianCount2.1":144,"maxCooksP.1":"NA"},"Reg_1dVZL2_67":{"symbol":"Gm3515","desc":"predicted gene 3515","type":"miscRNA","lfc":7.65,"p":7.13e-21,"lowExpressed":false,"rpkm1":0,"rpkm2":7.17,"lev":-2.16,"medianCount1":0,"medianCount2":159,"maxCooksP":0.0353,"ID":"100041799","chr":"chr10","str":"-","start":91533782,"end":91538382,"lfc.1":3.2,"p.1":"0.000911917917166357","lowExpressed.1":false,"rpkm1.1":0.291,"rpkm2.1":2.66,"lev.1":-0.359,"medianCount1.1":4,"medianCount2.1":75,"maxCooksP.1":"NA"},"Reg_1dVZL2_68":{"symbol":"Gm3613","desc":"predicted gene 3613","type":"miscRNA","lfc":0,"p":1,"lowExpressed":true,"rpkm1":0,"rpkm2":1.01,"lev":-3.6,"medianCount1":0,"medianCount2":15.5,"maxCooksP":0.0985,"ID":"100041995","chr":"chr12","str":"-","start":4482263,"end":4483571,"lfc.1":5.01,"p.1":"0.0170785161888563","lowExpressed.1":false,"rpkm1.1":0,"rpkm2.1":0.798,"lev.1":-4.17,"medianCount1.1":0,"medianCount2.1":17,"maxCooksP.1":"NA"},"Reg_1dVZL2_69":{"symbol":"9130019P16Rik","desc":"RIKEN cDNA 9130019P16 gene","type":"miscRNA","lfc":-4.4,"p":3.03e-10,"lowExpressed":false,"rpkm1":1.07,"rpkm2":0.0608,"lev":-1.89,"medianCount1":72,"medianCount2":5.5,"maxCooksP":0.77,"ID":"100042056","chr":"chr6","str":"-","start":54219675,"end":54380215,"lfc.1":-4.97,"p.1":"5.11739389951691e-18","lowExpressed.1":false,"rpkm1.1":2.68,"rpkm2.1":0.0746,"lev.1":-1.17,"medianCount1.1":166,"medianCount2.1":9,"maxCooksP.1":"NA"},"Reg_1dVZL2_70":{"symbol":"Gm3696","desc":"predicted gene 3696","type":"protein_coding","lfc":0,"p":1,"lowExpressed":true,"rpkm1":0,"rpkm2":0,"lev":-7.31,"medianCount1":0,"medianCount2":0,"maxCooksP":0.465,"ID":"100042149","chr":"chr14","str":"-","start":7915539,"end":7937971,"lfc.1":-4.67,"p.1":"0.00504167461309526","lowExpressed.1":false,"rpkm1.1":0.433,"rpkm2.1":0.00829,"lev.1":-4.08,"medianCount1.1":13,"medianCount2.1":0.5,"maxCooksP.1":"NA"},"Reg_1dVZL2_71":{"symbol":"Gm13111","desc":"predicted gene 13111","type":"unknown","lfc":5.51,"p":2.27e-07,"lowExpressed":false,"rpkm1":0.0478,"rpkm2":5.31,"lev":-1.79,"medianCount1":4,"medianCount2":364,"maxCooksP":0.199,"ID":"100042178","chr":"chr4","str":"+","start":154011685,"end":154018833,"lfc.1":4.88,"p.1":"6.54189493531461e-24","lowExpressed.1":false,"rpkm1.1":0.23,"rpkm2.1":6.37,"lev.1":0.244,"medianCount1.1":11,"medianCount2.1":612,"maxCooksP.1":"NA"},"Reg_1dVZL2_72":{"symbol":"Gm3716","desc":"predicted gene 3716","type":"miscRNA","lfc":0,"p":1,"lowExpressed":true,"rpkm1":0.0559,"rpkm2":0,"lev":-6.47,"medianCount1":3,"medianCount2":0,"maxCooksP":0.124,"ID":"100042198","chr":"chr5","str":"-","start":64985102,"end":65001938,"lfc.1":-6.24,"p.1":"4.8558020586208e-06","lowExpressed.1":false,"rpkm1.1":0.912,"rpkm2.1":0.00672,"lev.1":-3.62,"medianCount1.1":36.5,"medianCount2.1":0.5,"maxCooksP.1":"NA"},"Reg_1dVZL2_73":{"symbol":"Gm3739","desc":"predicted gene 3739","type":"protein_coding","lfc":-7.77,"p":3.58e-06,"lowExpressed":false,"rpkm1":2.52,"rpkm2":0,"lev":-2.86,"medianCount1":37,"medianCount2":0,"maxCooksP":0.979,"ID":"100042235","chr":"chr14","str":"-","start":8127275,"end":8142741,"lfc.1":-4.26,"p.1":"0.000958196426213218","lowExpressed.1":false,"rpkm1.1":1.89,"rpkm2.1":0.0689,"lev.1":-1.51,"medianCount1.1":21,"medianCount2.1":1.5,"maxCooksP.1":"NA"},"Reg_1dVZL2_74":{"symbol":"Gm3764","desc":"predicted gene 3764","type":"unknown","lfc":7.53,"p":1.25e-90,"lowExpressed":false,"rpkm1":0.771,"rpkm2":137,"lev":2.88,"medianCount1":27,"medianCount2":6290,"maxCooksP":1.46e-05,"ID":"100042277","chr":"chr3","str":"+","start":88010748,"end":88033881,"lfc.1":6.82,"p.1":"4.17715309152374e-134","lowExpressed.1":false,"rpkm1.1":5.14,"rpkm2.1":545,"lev.1":5.72,"medianCount1.1":162,"medianCount2.1":33900,"maxCooksP.1":"NA"},"Reg_1dVZL2_75":{"symbol":"2810410L24Rik","desc":"RIKEN cDNA 2810410L24 gene","type":"miscRNA","lfc":5.15,"p":5.25e-05,"lowExpressed":false,"rpkm1":0,"rpkm2":0.57,"lev":-4.24,"medianCount1":0,"medianCount2":19.5,"maxCooksP":0.0856,"ID":"100042332","chr":"chr11","str":"-","start":120047964,"end":120051170,"lfc.1":4.47,"p.1":"7.35930854543385e-12","lowExpressed.1":false,"rpkm1.1":0.241,"rpkm2.1":5.4,"lev.1":0.123,"medianCount1.1":6,"medianCount2.1":250,"maxCooksP.1":"NA"},"Reg_1dVZL2_76":{"symbol":"2610203C20Rik","desc":"RIKEN cDNA 2610203C20 gene","type":"miscRNA","lfc":5.85,"p":6.64e-35,"lowExpressed":false,"rpkm1":0.46,"rpkm2":38.9,"lev":1.55,"medianCount1":28,"medianCount2":1940,"maxCooksP":0.0527,"ID":"100042464","chr":"chr9","str":"+","start":41389422,"end":41400570,"lfc.1":7.66,"p.1":"5.22277793710772e-44","lowExpressed.1":false,"rpkm1.1":0.138,"rpkm2.1":28.2,"lev.1":0.959,"medianCount1.1":5,"medianCount2.1":1980,"maxCooksP.1":"NA"},"Reg_1dVZL2_77":{"symbol":"Gm3897","desc":"predicted gene 3897","type":"pseudo","lfc":3.13,"p":7.21e-06,"lowExpressed":false,"rpkm1":0.123,"rpkm2":1.37,"lev":-1.83,"medianCount1":5,"medianCount2":50.5,"maxCooksP":0.782,"ID":"100042547","chr":"chr13","str":"-","start":74571963,"end":74577843,"lfc.1":4.88,"p.1":"6.78216452558137e-12","lowExpressed.1":false,"rpkm1.1":0.156,"rpkm2.1":4.67,"lev.1":-0.237,"medianCount1.1":4,"medianCount2.1":228,"maxCooksP.1":"NA"},"Reg_1dVZL2_78":{"symbol":"Gm3985","desc":"predicted gene 3985","type":"protein_coding","lfc":0,"p":1,"lowExpressed":true,"rpkm1":0,"rpkm2":0,"lev":-7.77,"medianCount1":0,"medianCount2":0,"maxCooksP":0.55,"ID":"100042715","chr":"chr8","str":"-","start":33998977,"end":34060498,"lfc.1":6.7,"p.1":"0.000302353825109075","lowExpressed.1":false,"rpkm1.1":0,"rpkm2.1":0.827,"lev.1":-4.17,"medianCount1.1":0,"medianCount2.1":57,"maxCooksP.1":"NA"},"Reg_1dVZL2_79":{"symbol":"Gm4070","desc":"predicted gene 4070","type":"protein_coding","lfc":-6.69,"p":0.000215,"lowExpressed":false,"rpkm1":0.0942,"rpkm2":0,"lev":-5.47,"medianCount1":17,"medianCount2":0,"maxCooksP":0.977,"ID":"100042856","chr":"chr7","str":"-","start":113043632,"end":113102494,"lfc.1":0,"p.1":"1","lowExpressed.1":true,"rpkm1.1":0,"rpkm2.1":0.00213,"lev.1":-7.97,"medianCount1.1":0,"medianCount2.1":0.5,"maxCooksP.1":"NA"},"Reg_1dVZL2_80":{"symbol":"Gm4117","desc":"predicted gene 4117","type":"miscRNA","lfc":3.45,"p":0.0105,"lowExpressed":false,"rpkm1":0,"rpkm2":0.594,"lev":-4.28,"medianCount1":0,"medianCount2":30,"maxCooksP":0.384,"ID":"100042940","chr":"chr13","str":"+","start":89879065,"end":89932267,"lfc.1":5.51,"p.1":"0.00640465781772866","lowExpressed.1":false,"rpkm1.1":0,"rpkm2.1":0.328,"lev.1":-4.81,"medianCount1.1":0,"medianCount2.1":24,"maxCooksP.1":"NA"},"Reg_1dVZL2_81":{"symbol":"3110099E03Rik","desc":"RIKEN cDNA 3110099E03 gene","type":"miscRNA","lfc":0,"p":1,"lowExpressed":true,"rpkm1":0,"rpkm2":0,"lev":-7.77,"medianCount1":0,"medianCount2":0,"maxCooksP":0.55,"ID":"100043232","chr":"chr2","str":"-","start":115319249,"end":115337937,"lfc.1":7.29,"p.1":"4.26656037248939e-05","lowExpressed.1":false,"rpkm1.1":0,"rpkm2.1":1.2,"lev.1":-3.87,"medianCount1.1":0,"medianCount2.1":86.5,"maxCooksP.1":"NA"},"Reg_1dVZL2_82":{"symbol":"Gm14005","desc":"predicted gene 14005","type":"miscRNA","lfc":0,"p":1,"lowExpressed":true,"rpkm1":0.115,"rpkm2":0.0126,"lev":-4.89,"medianCount1":8,"medianCount2":1,"maxCooksP":0.588,"ID":"100043424","chr":"chr2","str":"-","start":128124399,"end":128255087,"lfc.1":-5.52,"p.1":"1.42274777116959e-11","lowExpressed.1":false,"rpkm1.1":1.39,"rpkm2.1":0.0244,"lev.1":-2.48,"medianCount1.1":87.5,"medianCount2.1":3,"maxCooksP.1":"NA"},"Reg_1dVZL2_83":{"symbol":"AA387883","desc":"expressed sequence AA387883","type":"miscRNA","lfc":6.69,"p":1.76e-19,"lowExpressed":false,"rpkm1":0,"rpkm2":4.72,"lev":-2.49,"medianCount1":0,"medianCount2":140,"maxCooksP":0.00682,"ID":"100043450","chr":"chr19","str":"+","start":52997671,"end":53001421,"lfc.1":6.23,"p.1":"1.40491602090839e-06","lowExpressed.1":false,"rpkm1.1":0.024,"rpkm2.1":2.41,"lev.1":-2.46,"medianCount1.1":0.5,"medianCount2.1":110,"maxCooksP.1":"NA"},"Reg_1dVZL2_84":{"symbol":"Zfp955b","desc":"zinc finger protein 955B","type":"protein_coding","lfc":0.0134,"p":0.988,"lowExpressed":false,"rpkm1":0.572,"rpkm2":0.608,"lev":-0.837,"medianCount1":37,"medianCount2":32,"maxCooksP":0.757,"ID":"100043468","chr":"chr17","str":"+","start":33426489,"end":33441634,"lfc.1":4.61,"p.1":"2.00225696514842e-14","lowExpressed.1":false,"rpkm1.1":0.145,"rpkm2.1":3.45,"lev.1":-0.504,"medianCount1.1":6.5,"medianCount2.1":302,"maxCooksP.1":"NA"},"Reg_1dVZL2_85":{"symbol":"Gm4524","desc":"predicted gene 4524","type":"unknown","lfc":-3.11,"p":5.17e-19,"lowExpressed":false,"rpkm1":11.8,"rpkm2":1.32,"lev":2.08,"medianCount1":599,"medianCount2":59,"maxCooksP":0.974,"ID":"100043571","chr":"chr16","str":"+","start":25956561,"end":25960428,"lfc.1":-4.49,"p.1":"1.09041163261423e-26","lowExpressed.1":false,"rpkm1.1":12.1,"rpkm2.1":0.485,"lev.1":1.26,"medianCount1.1":364,"medianCount2.1":28,"maxCooksP.1":"NA"},"Reg_1dVZL2_86":{"symbol":"AI662270","desc":"expressed sequence AI662270","type":"miscRNA","lfc":0,"p":1,"lowExpressed":true,"rpkm1":0.126,"rpkm2":0,"lev":-5.45,"medianCount1":5,"medianCount2":0,"maxCooksP":0.13,"ID":"100043636","chr":"chr11","str":"+","start":83037078,"end":83040086,"lfc.1":-7.71,"p.1":"3.8137154976103e-10","lowExpressed.1":false,"rpkm1.1":5.1,"rpkm2.1":0.0126,"lev.1":-2.2,"medianCount1.1":104,"medianCount2.1":0.5,"maxCooksP.1":"NA"},"Reg_1dVZL2_87":{"symbol":"Gm4583","desc":"predicted gene 4583","type":"protein_coding","lfc":-7.46,"p":7.33e-22,"lowExpressed":false,"rpkm1":2.46,"rpkm2":0.0119,"lev":-2.26,"medianCount1":173,"medianCount2":1,"maxCooksP":0.945,"ID":"100043676","chr":"chr14","str":"-","start":66887718,"end":66893561,"lfc.1":0,"p.1":"1","lowExpressed.1":true,"rpkm1.1":0.129,"rpkm2.1":0,"lev.1":-5.5,"medianCount1.1":8,"medianCount2.1":0,"maxCooksP.1":"NA"},"Reg_1dVZL2_88":{"symbol":"Gm4598","desc":"predicted gene 4598","type":"miscRNA","lfc":-5.18,"p":0.000283,"lowExpressed":false,"rpkm1":0.274,"rpkm2":0,"lev":-3.59,"medianCount1":13,"medianCount2":0,"maxCooksP":0.00244,"ID":"100043706","chr":"chr7","str":"+","start":25446313,"end":25448128,"lfc.1":0,"p.1":"1","lowExpressed.1":true,"rpkm1.1":0.321,"rpkm2.1":0,"lev.1":-5,"medianCount1.1":4.5,"medianCount2.1":0,"maxCooksP.1":"NA"},"Reg_1dVZL2_89":{"symbol":"Gm4610","desc":"predicted gene 4610","type":"miscRNA","lfc":0,"p":1,"lowExpressed":true,"rpkm1":0,"rpkm2":0,"lev":-8,"medianCount1":0,"medianCount2":0,"maxCooksP":"NA","ID":"100043726","chr":"chr3","str":"-","start":122080015,"end":122094729,"lfc.1":-6.92,"p.1":"0.000200732752113935","lowExpressed.1":false,"rpkm1.1":1.8,"rpkm2.1":0,"lev.1":-3.61,"medianCount1.1":23.5,"medianCount2.1":0,"maxCooksP.1":"NA"},"Reg_1dVZL2_90":{"symbol":"Gm14057","desc":"Ppp1r14c pseudogene","type":"pseudo","lfc":5.6,"p":3.34e-11,"lowExpressed":false,"rpkm1":0,"rpkm2":3.94,"lev":-2.54,"medianCount1":0,"medianCount2":153,"maxCooksP":0.0199,"ID":"100043766","chr":"chr2","str":"-","start":130627702,"end":130629837,"lfc.1":3.79,"p.1":"4.24484517401987e-09","lowExpressed.1":false,"rpkm1.1":0.249,"rpkm2.1":3.38,"lev.1":-0.127,"medianCount1.1":7.5,"medianCount2.1":196,"maxCooksP.1":"NA"},"Reg_1dVZL2_91":{"symbol":"Orai2-ps","desc":"ORAI calcium release-activated calcium modulator 2, pseudogene","type":"pseudo","lfc":0,"p":1,"lowExpressed":true,"rpkm1":0.0281,"rpkm2":0,"lev":-6.58,"medianCount1":1,"medianCount2":0,"maxCooksP":0.339,"ID":"100043803","chr":"chr16","str":"+","start":59457410,"end":59460047,"lfc.1":-6.2,"p.1":"0.00154085878062675","lowExpressed.1":false,"rpkm1.1":0.379,"rpkm2.1":0,"lev.1":-4.7,"medianCount1.1":14,"medianCount2.1":0,"maxCooksP.1":"NA"},"Reg_1dVZL2_92":{"symbol":"Six3os1","desc":"Six3 opposite strand transcript 1","type":"miscRNA","lfc":6.83,"p":9.26e-21,"lowExpressed":false,"rpkm1":0.00856,"rpkm2":1.34,"lev":-3.55,"medianCount1":2,"medianCount2":188,"maxCooksP":0.0709,"ID":"100043902","chr":"chr17","str":"-","start":86001272,"end":86018751,"lfc.1":4.97,"p.1":"0.00132497843339757","lowExpressed.1":false,"rpkm1.1":0.0039,"rpkm2.1":0.213,"lev.1":-5.15,"medianCount1.1":0.5,"medianCount2.1":49,"maxCooksP.1":"NA"},"Reg_1dVZL2_93":{"symbol":"LOC100045508","desc":"uncharacterized LOC100045508","type":"miscRNA","lfc":1.03,"p":0.0948,"lowExpressed":false,"rpkm1":0.688,"rpkm2":1.9,"lev":0.127,"medianCount1":59,"medianCount2":106,"maxCooksP":0.741,"ID":"100045508","chr":"chr8","str":"+","start":86099943,"end":86109824,"lfc.1":7.24,"p.1":"5.05097104906685e-05","lowExpressed.1":false,"rpkm1.1":0,"rpkm2.1":1.06,"lev.1":-3.96,"medianCount1.1":0,"medianCount2.1":83.5,"maxCooksP.1":"NA"},"Reg_1dVZL2_94":{"symbol":"Gm17773","desc":"predicted gene, 17773","type":"miscRNA","lfc":5.16,"p":3.93e-19,"lowExpressed":false,"rpkm1":0.0666,"rpkm2":2.09,"lev":-1.93,"medianCount1":6,"medianCount2":148,"maxCooksP":0.283,"ID":"100046548","chr":"chr15","str":"-","start":38764617,"end":38770168,"lfc.1":3.65,"p.1":"3.48581818852311e-18","lowExpressed.1":false,"rpkm1.1":0.507,"rpkm2.1":6.03,"lev.1":0.799,"medianCount1.1":27,"medianCount2.1":618,"maxCooksP.1":"NA"},"Reg_1dVZL2_95":{"symbol":"LOC100047183","desc":"protein AHNAK2-like","type":"protein_coding","lfc":0,"p":1,"lowExpressed":true,"rpkm1":0.00328,"rpkm2":0.0465,"lev":-6.35,"medianCount1":1,"medianCount2":9.5,"maxCooksP":0.00528,"ID":"100047183","chr":"chr12","str":"-","start":114014003,"end":114046697,"lfc.1":-4.34,"p.1":"0.000684933949112411","lowExpressed.1":false,"rpkm1.1":0.146,"rpkm2.1":0.00507,"lev.1":-5.21,"medianCount1.1":22.5,"medianCount2.1":1.5,"maxCooksP.1":"NA"},"Reg_1dVZL2_96":{"symbol":"Gm17784","desc":"predicted gene, 17784","type":"miscRNA","lfc":0,"p":1,"lowExpressed":true,"rpkm1":0,"rpkm2":0.461,"lev":-5.1,"medianCount1":0,"medianCount2":6,"maxCooksP":0.284,"ID":"100047676","chr":"chr7","str":"+","start":86680929,"end":86700632,"lfc.1":4.62,"p.1":"1.75732651534035e-07","lowExpressed.1":false,"rpkm1.1":0.23,"rpkm2.1":5.83,"lev.1":0.171,"medianCount1.1":2.5,"medianCount2.1":128,"maxCooksP.1":"NA"},"Reg_1dVZL2_97":{"symbol":"Ddx43","desc":"DEAD (Asp-Glu-Ala-Asp) box polypeptide 43","type":"protein_coding","lfc":-4.87,"p":9.77e-08,"lowExpressed":false,"rpkm1":1.06,"rpkm2":0,"lev":-2.92,"medianCount1":66,"medianCount2":0,"maxCooksP":0.728,"ID":"100048658","chr":"chr9","str":"+","start":78243584,"end":78271396,"lfc.1":0,"p.1":"1","lowExpressed.1":true,"rpkm1.1":0.5,"rpkm2.1":0.0161,"lev.1":-3.93,"medianCount1.1":16.5,"medianCount2.1":1,"maxCooksP.1":"NA"},"Reg_1dVZL2_98":{"symbol":"LOC100048759","desc":"complement C3-like","type":"protein_coding","lfc":-1.88,"p":0.342,"lowExpressed":false,"rpkm1":0.211,"rpkm2":0.0243,"lev":-4.22,"medianCount1":13,"medianCount2":2.5,"maxCooksP":2.3e-05,"ID":"100048759","chr":"chr17","str":"-","start":57343679,"end":57365751,"lfc.1":-6.37,"p.1":"1.34595182952656e-23","lowExpressed.1":false,"rpkm1.1":3.95,"rpkm2.1":0.0405,"lev.1":-1.36,"medianCount1.1":260,"medianCount2.1":5,"maxCooksP.1":"NA"},"Reg_1dVZL2_99":{"symbol":"Pcsk9","desc":"proprotein convertase subtilisin/kexin type 9","type":"protein_coding","lfc":0.193,"p":0.835,"lowExpressed":false,"rpkm1":0.217,"rpkm2":0.336,"lev":-1.77,"medianCount1":18,"medianCount2":23.5,"maxCooksP":0.55,"ID":"100102","chr":"chr4","str":"-","start":106114939,"end":106136930,"lfc.1":4.55,"p.1":"1.34106743752188e-10","lowExpressed.1":false,"rpkm1.1":0.0941,"rpkm2.1":2.17,"lev.1":-1.17,"medianCount1.1":4.5,"medianCount2.1":208,"maxCooksP.1":"NA"},"Reg_1dVZL2_100":{"symbol":"Mir568","desc":"microRNA 568","type":"miscRNA","lfc":3.78,"p":0.00578,"lowExpressed":false,"rpkm1":0,"rpkm2":7.56,"lev":-1.22,"medianCount1":0,"medianCount2":11,"maxCooksP":0.65,"ID":"100124467","chr":"chr16","str":"+","start":43640768,"end":43640850,"lfc.1":5.06,"p.1":"5.14403820906365e-08","lowExpressed.1":false,"rpkm1.1":1.65,"rpkm2.1":61.8,"lev.1":3.25,"medianCount1.1":2,"medianCount2.1":140,"maxCooksP.1":"NA"},"Reg_1dVZL2_101":{"symbol":"0610009E02Rik","desc":"RIKEN cDNA 0610009E02 gene","type":"unknown","lfc":4.9,"p":5.85e-14,"lowExpressed":false,"rpkm1":0.608,"rpkm2":11.5,"lev":1.42,"medianCount1":28,"medianCount2":362,"maxCooksP":4.81e-06,"ID":"100125929","chr":"chr2","str":"+","start":26301216,"end":26314937,"lfc.1":1.48,"p.1":"1.55580458667037e-07","lowExpressed.1":false,"rpkm1.1":16.2,"rpkm2.1":41.9,"lev.1":4.7,"medianCount1.1":374,"medianCount2.1":1870,"maxCooksP.1":"NA"},"Reg_1dVZL2_102":{"symbol":"Gpr153","desc":"G protein-coupled receptor 153","type":"protein_coding","lfc":6.66,"p":4.79e-07,"lowExpressed":false,"rpkm1":0,"rpkm2":0.382,"lev":-4.83,"medianCount1":0,"medianCount2":25,"maxCooksP":0.172,"ID":"100129","chr":"chr4","str":"+","start":151648471,"end":151659446,"lfc.1":-1.21,"p.1":"0.000303130397487187","lowExpressed.1":false,"rpkm1.1":25.1,"rpkm2.1":10,"lev.1":3.96,"medianCount1.1":1340,"medianCount2.1":1030,"maxCooksP.1":"NA"},"Reg_1dVZL2_103":{"symbol":"4933428G20Rik","desc":"RIKEN cDNA 4933428G20 gene","type":"unknown","lfc":4.99,"p":7.92e-06,"lowExpressed":false,"rpkm1":0,"rpkm2":1.55,"lev":-3.48,"medianCount1":0,"medianCount2":38,"maxCooksP":0.367,"ID":"100141474","chr":"chr11","str":"-","start":97352097,"end":97361654,"lfc.1":1.59,"p.1":"0.000746744994972296","lowExpressed.1":false,"rpkm1.1":2.7,"rpkm2.1":7.6,"lev.1":2.17,"medianCount1.1":54.5,"medianCount2.1":292,"maxCooksP.1":"NA"},"Reg_1dVZL2_104":{"symbol":"Peg3as","desc":"PEG3 antisense RNA","type":"miscRNA","lfc":3.87,"p":1.12e-22,"lowExpressed":false,"rpkm1":0.94,"rpkm2":16.5,"lev":1.74,"medianCount1":22,"medianCount2":285,"maxCooksP":0.713,"ID":"100169889","chr":"chr7","str":"+","start":6659471,"end":6660335,"lfc.1":7.45,"p.1":"5.10900944266918e-10","lowExpressed.1":false,"rpkm1.1":0.0466,"rpkm2.1":11.1,"lev.1":-1.13,"medianCount1.1":0.5,"medianCount2.1":263,"maxCooksP.1":"NA"},"Reg_1dVZL2_105":{"symbol":"Akna","desc":"AT-hook transcription factor","type":"protein_coding","lfc":-4.48,"p":4.84e-70,"lowExpressed":false,"rpkm1":38.7,"rpkm2":2.07,"lev":3.52,"medianCount1":4830,"medianCount2":224,"maxCooksP":0.994,"ID":"100182","chr":"chr4","str":"-","start":63028161,"end":63064479,"lfc.1":-2.76,"p.1":"2.82465202971665e-23","lowExpressed.1":false,"rpkm1.1":71.9,"rpkm2.1":9.77,"lev.1":4.72,"medianCount1.1":5560,"medianCount2.1":1440,"maxCooksP.1":"NA"},"Reg_1dVZL2_106":{"symbol":"Snord4a","desc":"small nucleolar RNA, C/D box 4A","type":"snoRNA","lfc":0,"p":1,"lowExpressed":true,"rpkm1":0,"rpkm2":5.18,"lev":-3.65,"medianCount1":0,"medianCount2":7.5,"maxCooksP":0.00695,"ID":"100216539","chr":"chr11","str":"-","start":77995189,"end":77995258,"lfc.1":5.26,"p.1":"1.0215337463966e-14","lowExpressed.1":false,"rpkm1.1":4.03,"rpkm2.1":158,"lev.1":4.65,"medianCount1.1":4,"medianCount2.1":298,"maxCooksP.1":"NA"},"Reg_1dVZL2_107":{"symbol":"Snord64","desc":"small nucleolar RNA, C/D box 64","type":"snoRNA","lfc":0,"p":1,"lowExpressed":true,"rpkm1":0,"rpkm2":0.516,"lev":-4.91,"medianCount1":0,"medianCount2":0.5,"maxCooksP":0.462,"ID":"100217429","chr":"chr7","str":"-","start":67123697,"end":67123742,"lfc.1":6.24,"p.1":"0.00118699878662958","lowExpressed.1":false,"rpkm1.1":0,"rpkm2.1":33,"lev.1":-1.6,"medianCount1.1":0,"medianCount2.1":42,"maxCooksP.1":"NA"},"Reg_1dVZL2_108":{"symbol":"Snord98","desc":"small nucleolar RNA, C/D box 98","type":"snoRNA","lfc":0,"p":1,"lowExpressed":true,"rpkm1":0,"rpkm2":0,"lev":-7.04,"medianCount1":0,"medianCount2":0,"maxCooksP":0.454,"ID":"100217463","chr":"chr10","str":"-","start":62228327,"end":62228354,"lfc.1":5.2,"p.1":"0.0121423097144208","lowExpressed.1":false,"rpkm1.1":0,"rpkm2.1":25.5,"lev.1":-1.69,"medianCount1.1":0,"medianCount2.1":19.5,"maxCooksP.1":"NA"},"Reg_1dVZL2_109":{"symbol":"Gm17660","desc":"predicted gene, 17660","type":"protein_coding","lfc":8.38,"p":3.55e-07,"lowExpressed":false,"rpkm1":0,"rpkm2":3.69,"lev":-3.65,"medianCount1":0,"medianCount2":35.5,"maxCooksP":0.606,"ID":"100271704","chr":"chr5","str":"-","start":104499079,"end":104506627,"lfc.1":5.09,"p.1":"3.39823322741915e-05","lowExpressed.1":false,"rpkm1.1":0.123,"rpkm2.1":5.68,"lev.1":-1.33,"medianCount1.1":1,"medianCount2.1":79,"maxCooksP.1":"NA"},"Reg_1dVZL2_110":{"symbol":"Gm10844","desc":"predicted gene 10844","type":"unknown","lfc":5.14,"p":1.33e-11,"lowExpressed":false,"rpkm1":0.0534,"rpkm2":2.17,"lev":-2.25,"medianCount1":4,"medianCount2":78,"maxCooksP":0.0719,"ID":"100303739","chr":"chr11","str":"-","start":104155417,"end":104162595,"lfc.1":2.04,"p.1":"0.00155139232936264","lowExpressed.1":false,"rpkm1.1":0.902,"rpkm2.1":3.47,"lev.1":0.764,"medianCount1.1":19.5,"medianCount2.1":152,"maxCooksP.1":"NA"},"Reg_1dVZL2_111":{"symbol":"Snora20","desc":"small nucleolar RNA, H/ACA box 20","type":"snoRNA","lfc":7.06,"p":0.000107,"lowExpressed":false,"rpkm1":0,"rpkm2":9.96,"lev":-2.91,"medianCount1":0,"medianCount2":12.5,"maxCooksP":0.115,"ID":"100303746","chr":"chr17","str":"+","start":13115723,"end":13115783,"lfc.1":3.81,"p.1":"0.00893492267428643","lowExpressed.1":false,"rpkm1.1":1.06,"rpkm2.1":20.3,"lev.1":0.396,"medianCount1.1":1,"medianCount2.1":33,"maxCooksP.1":"NA"},"Reg_1dVZL2_112":{"symbol":"Nkx2-2as","desc":"NK2 transcription factor related, locus 2 (Drosophila), antisense","type":"miscRNA","lfc":8.19,"p":1.11e-06,"lowExpressed":false,"rpkm1":0,"rpkm2":0.358,"lev":-5.17,"medianCount1":0,"medianCount2":34,"maxCooksP":0.0717,"ID":"100313531","chr":"chr2","str":"+","start":147009819,"end":147157417,"lfc.1":4.81,"p.1":"2.22053907212788e-10","lowExpressed.1":false,"rpkm1.1":0.0613,"rpkm2.1":1.69,"lev.1":-1.75,"medianCount1.1":3.5,"medianCount2.1":198,"maxCooksP.1":"NA"},"Reg_1dVZL2_113":{"symbol":"Mir1897","desc":"microRNA 1897","type":"miscRNA","lfc":4.6,"p":0.000926,"lowExpressed":false,"rpkm1":0,"rpkm2":12.2,"lev":-2.17,"medianCount1":0,"medianCount2":16,"maxCooksP":0.327,"ID":"100316679","chr":"chr3","str":"+","start":34537386,"end":34537464,"lfc.1":6.94,"p.1":"0.000139717934576757","lowExpressed.1":false,"rpkm1.1":0,"rpkm2.1":31.1,"lev.1":-1.52,"medianCount1.1":0,"medianCount2.1":66.5,"maxCooksP.1":"NA"},"Reg_1dVZL2_114":{"symbol":"Mir1898","desc":"microRNA 1898","type":"miscRNA","lfc":0,"p":1,"lowExpressed":true,"rpkm1":0,"rpkm2":1.05,"lev":-3.5,"medianCount1":0,"medianCount2":1.5,"maxCooksP":0.448,"ID":"100316684","chr":"chr15","str":"+","start":12101247,"end":12101329,"lfc.1":5.72,"p.1":"0.00418626682027695","lowExpressed.1":false,"rpkm1.1":0,"rpkm2.1":12.5,"lev.1":-2.26,"medianCount1.1":0,"medianCount2.1":28.5,"maxCooksP.1":"NA"},"Reg_1dVZL2_115":{"symbol":"Mir1907","desc":"microRNA 1907","type":"miscRNA","lfc":0,"p":1,"lowExpressed":true,"rpkm1":0,"rpkm2":1.2,"lev":-3.76,"medianCount1":0,"medianCount2":2,"maxCooksP":0.704,"ID":"100316685","chr":"chr15","str":"-","start":50720571,"end":50720660,"lfc.1":5.26,"p.1":"0.0106727725021517","lowExpressed.1":false,"rpkm1.1":0,"rpkm2.1":8.24,"lev.1":-2.48,"medianCount1.1":0,"medianCount2.1":20,"maxCooksP.1":"NA"},"Reg_1dVZL2_116":{"symbol":"Mir1968","desc":"microRNA 1968","type":"miscRNA","lfc":0,"p":1,"lowExpressed":true,"rpkm1":0,"rpkm2":0,"lev":-8,"medianCount1":0,"medianCount2":0,"maxCooksP":"NA","ID":"100316713","chr":"chr8","str":"-","start":13189031,"end":13189098,"lfc.1":6.59,"p.1":"0.000419715674165766","lowExpressed.1":false,"rpkm1.1":0,"rpkm2.1":27.9,"lev.1":-1.61,"medianCount1.1":0,"medianCount2.1":51,"maxCooksP.1":"NA"},"Reg_1dVZL2_117":{"symbol":"Mir1895","desc":"microRNA 1895","type":"miscRNA","lfc":0,"p":1,"lowExpressed":true,"rpkm1":0,"rpkm2":2.67,"lev":-4.88,"medianCount1":0,"medianCount2":4.5,"maxCooksP":0.248,"ID":"100316832","chr":"chr3","str":"-","start":133903469,"end":133903547,"lfc.1":5.52,"p.1":"0.00630321873288993","lowExpressed.1":false,"rpkm1.1":0,"rpkm2.1":11.2,"lev.1":-2.26,"medianCount1.1":0,"medianCount2.1":24,"maxCooksP.1":"NA"},"Reg_1dVZL2_118":{"symbol":"Nup62-il4i1","desc":"Nup62-Il4i1 protein","type":"protein_coding","lfc":-1.9,"p":0.00215,"lowExpressed":false,"rpkm1":1.83,"rpkm2":0.449,"lev":0.0361,"medianCount1":122,"medianCount2":22,"maxCooksP":0.793,"ID":"100328588","chr":"chr7","str":"+","start":52071740,"end":52096174,"lfc.1":-4.63,"p.1":"4.64538237203335e-53","lowExpressed.1":false,"rpkm1.1":83.4,"rpkm2.1":3.07,"lev.1":3.98,"medianCount1.1":2650,"medianCount2.1":193,"maxCooksP.1":"NA"},"Reg_1dVZL2_119":{"symbol":"Fam46b","desc":"family with sequence similarity 46, member B","type":"protein_coding","lfc":0,"p":1,"lowExpressed":true,"rpkm1":0,"rpkm2":0,"lev":-8,"medianCount1":0,"medianCount2":0,"maxCooksP":"NA","ID":"100342","chr":"chr4","str":"+","start":133036048,"end":133043855,"lfc.1":-5.36,"p.1":"1.68301353699485e-11","lowExpressed.1":false,"rpkm1.1":2.82,"rpkm2.1":0.0556,"lev.1":-1.41,"medianCount1.1":88.5,"medianCount2.1":3.5,"maxCooksP.1":"NA"},"Reg_1dVZL2_120":{"symbol":"C130030K03Rik","desc":"proteasome (prosome, macropain) subunit, alpha type 6 pseudogene","type":"pseudo","lfc":0,"p":1,"lowExpressed":true,"rpkm1":0,"rpkm2":0.186,"lev":-6.02,"medianCount1":0,"medianCount2":7.5,"maxCooksP":0.113,"ID":"100418235","chr":"chr10","str":"-","start":48813487,"end":48815649,"lfc.1":5.26,"p.1":"0.000198665654707181","lowExpressed.1":false,"rpkm1.1":0.0187,"rpkm2.1":0.969,"lev.1":-3.21,"medianCount1.1":0.5,"medianCount2.1":56.5,"maxCooksP.1":"NA"},"Reg_1dVZL2_121":{"symbol":"Mob3c","desc":"MOB kinase activator 3C","type":"protein_coding","lfc":-1.04,"p":0.0814,"lowExpressed":false,"rpkm1":2.29,"rpkm2":0.952,"lev":0.676,"medianCount1":210,"medianCount2":46,"maxCooksP":0.275,"ID":"100465","chr":"chr4","str":"+","start":115500697,"end":115508788,"lfc.1":-4.34,"p.1":"8.52469141585098e-49","lowExpressed.1":false,"rpkm1.1":68.6,"rpkm2.1":3.1,"lev.1":3.85,"medianCount1.1":2810,"medianCount2.1":241,"maxCooksP.1":"NA"},"Reg_1dVZL2_122":{"symbol":"Gm19263","desc":"predicted gene, 19263","type":"miscRNA","lfc":7.5,"p":2.26e-05,"lowExpressed":false,"rpkm1":0,"rpkm2":2.71,"lev":-4.06,"medianCount1":0,"medianCount2":20,"maxCooksP":0.164,"ID":"100502583","chr":"chr19","str":"+","start":36443438,"end":36446372,"lfc.1":0,"p.1":"1","lowExpressed.1":true,"rpkm1.1":0,"rpkm2.1":0.119,"lev.1":-6.52,"medianCount1.1":0,"medianCount2.1":1.5,"maxCooksP.1":"NA"},"Reg_1dVZL2_123":{"symbol":"Gm19273","desc":"predicted gene, 19273","type":"miscRNA","lfc":0,"p":1,"lowExpressed":true,"rpkm1":0,"rpkm2":0.271,"lev":-4.92,"medianCount1":0,"medianCount2":4.5,"maxCooksP":0.228,"ID":"100502598","chr":"chr6","str":"-","start":86322530,"end":86325400,"lfc.1":5.38,"p.1":"0.00857410119082943","lowExpressed.1":false,"rpkm1.1":0,"rpkm2.1":1.07,"lev.1":-3.97,"medianCount1.1":0,"medianCount2.1":22,"maxCooksP.1":"NA"},"Reg_1dVZL2_124":{"symbol":"Gm19285","desc":"predicted gene, 19285","type":"miscRNA","lfc":-6.66,"p":0.000249,"lowExpressed":false,"rpkm1":0.216,"rpkm2":0,"lev":-4.64,"medianCount1":15,"medianCount2":0,"maxCooksP":0.92,"ID":"100502614","chr":"chr17","str":"+","start":71317226,"end":71321145,"lfc.1":-8.4,"p.1":"6.35481783650517e-07","lowExpressed.1":false,"rpkm1.1":1.59,"rpkm2.1":0,"lev.1":-3.67,"medianCount1.1":66.5,"medianCount2.1":0,"maxCooksP.1":"NA"},"Reg_1dVZL2_125":{"symbol":"Gm19288","desc":"predicted gene, 19288","type":"miscRNA","lfc":0,"p":1,"lowExpressed":true,"rpkm1":0.0876,"rpkm2":0,"lev":-6.36,"medianCount1":1,"medianCount2":0,"maxCooksP":0.173,"ID":"100502618","chr":"chr7","str":"+","start":134231790,"end":134251588,"lfc.1":-7.05,"p.1":"0.000141382947547616","lowExpressed.1":false,"rpkm1.1":2.24,"rpkm2.1":0,"lev.1":-3.62,"medianCount1.1":24.5,"medianCount2.1":0,"maxCooksP.1":"NA"},"Reg_1dVZL2_126":{"symbol":"Gm19304","desc":"predicted gene, 19304","type":"unknown","lfc":8.79,"p":3e-30,"lowExpressed":false,"rpkm1":0,"rpkm2":9.1,"lev":-2.56,"medianCount1":0,"medianCount2":332,"maxCooksP":0.000698,"ID":"100502648","chr":"chr9","str":"+","start":68754661,"end":68756842,"lfc.1":0,"p.1":"1","lowExpressed.1":true,"rpkm1.1":0,"rpkm2.1":0.0244,"lev.1":-7.09,"medianCount1.1":0,"medianCount2.1":1.5,"maxCooksP.1":"NA"},"Reg_1dVZL2_127":{"symbol":"","desc":"","type":"miscRNA","lfc":3.16,"p":0.00795,"lowExpressed":false,"rpkm1":0.0173,"rpkm2":0.59,"lev":-3.5,"medianCount1":1,"medianCount2":22.5,"maxCooksP":0.322,"ID":"100502658","chr":"chr2","str":"+","start":51978895,"end":51994199,"lfc.1":5.03,"p.1":"0.0167400204829186","lowExpressed.1":false,"rpkm1.1":0,"rpkm2.1":0.309,"lev.1":-4.85,"medianCount1.1":0,"medianCount2.1":17,"maxCooksP.1":"NA"},"Reg_1dVZL2_128":{"symbol":"Gm15527","desc":"predicted gene 15527","type":"miscRNA","lfc":-5.97,"p":8.86e-11,"lowExpressed":false,"rpkm1":1.2,"rpkm2":0.014,"lev":-2.78,"medianCount1":91,"medianCount2":1,"maxCooksP":0.712,"ID":"100502661","chr":"chr6","str":"-","start":54195726,"end":54204905,"lfc.1":0,"p.1":"1","lowExpressed.1":true,"rpkm1.1":0.0225,"rpkm2.1":0,"lev.1":-6.74,"medianCount1.1":1,"medianCount2.1":0,"maxCooksP.1":"NA"},"Reg_1dVZL2_129":{"symbol":"LOC100502669","desc":"uncharacterized LOC100502669","type":"miscRNA","lfc":6.6,"p":1.07e-15,"lowExpressed":false,"rpkm1":0.0812,"rpkm2":6.25,"lev":-1.61,"medianCount1":2,"medianCount2":146,"maxCooksP":0.000135,"ID":"100502669","chr":"chr9","str":"+","start":68503110,"end":68512771,"lfc.1":7.96,"p.1":"3.2587956669064e-06","lowExpressed.1":false,"rpkm1.1":0,"rpkm2.1":4.05,"lev.1":-2.99,"medianCount1.1":0,"medianCount2.1":142,"maxCooksP.1":"NA"},"Reg_1dVZL2_130":{"symbol":"Gm16010","desc":"predicted gene 16010","type":"unknown","lfc":3.11,"p":0.033,"lowExpressed":false,"rpkm1":0,"rpkm2":0.155,"lev":-4.89,"medianCount1":0,"medianCount2":12.5,"maxCooksP":0.704,"ID":"100502670","chr":"chr9","str":"+","start":96916385,"end":96922462,"lfc.1":5.95,"p.1":"8.03466707585788e-06","lowExpressed.1":false,"rpkm1.1":0.00728,"rpkm2.1":0.739,"lev.1":-3.74,"medianCount1.1":0.5,"medianCount2.1":88.5,"maxCooksP.1":"NA"},"Reg_1dVZL2_131":{"symbol":"","desc":"","type":"miscRNA","lfc":3.4,"p":1.37e-08,"lowExpressed":false,"rpkm1":0.309,"rpkm2":6.03,"lev":0.236,"medianCount1":6,"medianCount2":172,"maxCooksP":0.724,"ID":"100502714","chr":"chr19","str":"-","start":19005960,"end":19010665,"lfc.1":5.52,"p.1":"4.47796653528501e-17","lowExpressed.1":false,"rpkm1.1":0.202,"rpkm2.1":9.25,"lev.1":0.445,"medianCount1.1":4,"medianCount2.1":360,"maxCooksP.1":"NA"},"Reg_1dVZL2_132":{"symbol":"Gm19339","desc":"predicted gene, 19339","type":"miscRNA","lfc":3.01,"p":0.00514,"lowExpressed":false,"rpkm1":0.131,"rpkm2":2.45,"lev":-1.82,"medianCount1":3,"medianCount2":27.5,"maxCooksP":0.799,"ID":"100502724","chr":"chr7","str":"-","start":52701281,"end":52708393,"lfc.1":4.74,"p.1":"0.0274275415225988","lowExpressed.1":false,"rpkm1.1":0,"rpkm2.1":0.92,"lev.1":-4.07,"medianCount1.1":0,"medianCount2.1":14,"maxCooksP.1":"NA"},"Reg_1dVZL2_133":{"symbol":"Gm19351","desc":"predicted gene, 19351","type":"unknown","lfc":4.33,"p":4.88e-08,"lowExpressed":false,"rpkm1":0.0196,"rpkm2":1.25,"lev":-2.76,"medianCount1":3,"medianCount2":83,"maxCooksP":0.273,"ID":"100502750","chr":"chr14","str":"-","start":93841472,"end":93845245,"lfc.1":0,"p.1":"1","lowExpressed.1":true,"rpkm1.1":0,"rpkm2.1":0.0333,"lev.1":-6.69,"medianCount1.1":0,"medianCount2.1":3.5,"maxCooksP.1":"NA"},"Reg_1dVZL2_134":{"symbol":"Gm19363","desc":"predicted gene, 19363","type":"miscRNA","lfc":-5.48,"p":8.5e-68,"lowExpressed":false,"rpkm1":109,"rpkm2":2.04,"lev":4.34,"medianCount1":1080,"medianCount2":18,"maxCooksP":0.87,"ID":"100502774","chr":"chr13","str":"-","start":83663905,"end":83714878,"lfc.1":-3.99,"p.1":"1.06037798806199e-12","lowExpressed.1":false,"rpkm1.1":39.5,"rpkm2.1":2.2,"lev.1":3.07,"medianCount1.1":234,"medianCount2.1":25.5,"maxCooksP.1":"NA"},"Reg_1dVZL2_135":{"symbol":"Gm19372","desc":"predicted gene, 19372","type":"miscRNA","lfc":5.03,"p":0.00125,"lowExpressed":false,"rpkm1":0,"rpkm2":1.69,"lev":-4.18,"medianCount1":0,"medianCount2":15,"maxCooksP":0.00224,"ID":"100502786","chr":"chr3","str":"+","start":58902085,"end":58905742,"lfc.1":0,"p.1":"1","lowExpressed.1":true,"rpkm1.1":0.124,"rpkm2.1":0.0342,"lev.1":-5.47,"medianCount1.1":1,"medianCount2.1":0.5,"maxCooksP.1":"NA"},"Reg_1dVZL2_136":{"symbol":"Gm12239","desc":"predicted gene 12239","type":"protein_coding","lfc":7.94,"p":3.12e-06,"lowExpressed":false,"rpkm1":0,"rpkm2":2.4,"lev":-3.91,"medianCount1":0,"medianCount2":26,"maxCooksP":0.158,"ID":"100502790","chr":"chr11","str":"+","start":55585590,"end":55884397,"lfc.1":0,"p.1":"1","lowExpressed.1":true,"rpkm1.1":0,"rpkm2.1":0.0677,"lev.1":-5.94,"medianCount1.1":0,"medianCount2.1":1,"maxCooksP.1":"NA"},"Reg_1dVZL2_137":{"symbol":"Gm19382","desc":"predicted gene, 19382","type":"unknown","lfc":7.67,"p":1.81e-05,"lowExpressed":false,"rpkm1":0,"rpkm2":1.13,"lev":-5.25,"medianCount1":0,"medianCount2":31,"maxCooksP":0.07,"ID":"100502800","chr":"chr3","str":"-","start":86914522,"end":86916142,"lfc.1":0,"p.1":"1","lowExpressed.1":true,"rpkm1.1":0,"rpkm2.1":0.0447,"lev.1":-6.33,"medianCount1.1":0,"medianCount2.1":2,"maxCooksP.1":"NA"},"Reg_1dVZL2_138":{"symbol":"Gm19389","desc":"predicted gene, 19389","type":"miscRNA","lfc":4.41,"p":0.00177,"lowExpressed":false,"rpkm1":0,"rpkm2":1.94,"lev":-3.16,"medianCount1":0,"medianCount2":13.5,"maxCooksP":0.515,"ID":"100502811","chr":"chr18","str":"+","start":23468521,"end":23511155,"lfc.1":3.91,"p.1":"0.00582269069053213","lowExpressed.1":false,"rpkm1.1":0.181,"rpkm2.1":3.69,"lev.1":-1.43,"medianCount1.1":1,"medianCount2.1":35.5,"maxCooksP.1":"NA"},"Reg_1dVZL2_139":{"symbol":"Gm19390","desc":"predicted gene, 19390","type":"miscRNA","lfc":1.14,"p":0.458,"lowExpressed":false,"rpkm1":0.0349,"rpkm2":1.05,"lev":-2.17,"medianCount1":2,"medianCount2":14.5,"maxCooksP":0.822,"ID":"100502812","chr":"chr2","str":"-","start":124901414,"end":124911134,"lfc.1":5.57,"p.1":"6.09304454645522e-05","lowExpressed.1":false,"rpkm1.1":0.0456,"rpkm2.1":3.55,"lev.1":-1.96,"medianCount1.1":0.5,"medianCount2.1":68.5,"maxCooksP.1":"NA"},"Reg_1dVZL2_140":{"symbol":"Gm19391","desc":"predicted gene, 19391","type":"miscRNA","lfc":0,"p":1,"lowExpressed":true,"rpkm1":0,"rpkm2":0.182,"lev":-5.41,"medianCount1":0,"medianCount2":4,"maxCooksP":0.282,"ID":"100502813","chr":"chr3","str":"-","start":108923451,"end":108925813,"lfc.1":5.25,"p.1":"0.0109544196341669","lowExpressed.1":false,"rpkm1.1":0,"rpkm2.1":0.736,"lev.1":-4.22,"medianCount1.1":0,"medianCount2.1":20,"maxCooksP.1":"NA"},"Reg_1dVZL2_141":{"symbol":"","desc":"","type":"miscRNA","lfc":0,"p":1,"lowExpressed":true,"rpkm1":0.114,"rpkm2":0.296,"lev":-3.42,"medianCount1":1,"medianCount2":4,"maxCooksP":0.0909,"ID":"100502815","chr":"chr19","str":"-","start":4711167,"end":4733828,"lfc.1":-5.37,"p.1":"6.96140246443194e-21","lowExpressed.1":false,"rpkm1.1":25.7,"rpkm2.1":0.536,"lev.1":1.85,"medianCount1.1":225,"medianCount2.1":9.5,"maxCooksP.1":"NA"},"Reg_1dVZL2_142":{"symbol":"","desc":"","type":"miscRNA","lfc":4.1,"p":0.000184,"lowExpressed":false,"rpkm1":0.0727,"rpkm2":1.23,"lev":-2.74,"medianCount1":1,"medianCount2":24.5,"maxCooksP":0.386,"ID":"100502839","chr":"chr9","str":"-","start":72300578,"end":72307416,"lfc.1":6.32,"p.1":"1.55336653601834e-09","lowExpressed.1":false,"rpkm1.1":0.0632,"rpkm2.1":6.76,"lev.1":-1.37,"medianCount1.1":1,"medianCount2.1":186,"maxCooksP.1":"NA"},"Reg_1dVZL2_143":{"symbol":"Ccdc13","desc":"coiled-coil domain containing 13","type":"protein_coding","lfc":8.66,"p":1.04e-07,"lowExpressed":false,"rpkm1":0,"rpkm2":0.663,"lev":-4.75,"medianCount1":0,"medianCount2":39.5,"maxCooksP":0.0264,"ID":"100502861","chr":"chr9","str":"-","start":121706745,"end":121748579,"lfc.1":3.21,"p.1":"8.38369898150605e-07","lowExpressed.1":false,"rpkm1.1":0.364,"rpkm2.1":3.18,"lev.1":-0.125,"medianCount1.1":15.5,"medianCount2.1":282,"maxCooksP.1":"NA"},"Reg_1dVZL2_144":{"symbol":"Gm15756","desc":"predicted gene 15756","type":"miscRNA","lfc":0,"p":1,"lowExpressed":true,"rpkm1":0.104,"rpkm2":1.02,"lev":-2.57,"medianCount1":2,"medianCount2":12,"maxCooksP":0.073,"ID":"100502864","chr":"chr6","str":"-","start":90546679,"end":90549942,"lfc.1":4.94,"p.1":"5.60288007032166e-43","lowExpressed.1":false,"rpkm1.1":3.97,"rpkm2.1":114,"lev.1":4.37,"medianCount1.1":36.5,"medianCount2.1":2100,"maxCooksP.1":"NA"},"Reg_1dVZL2_145":{"symbol":"Gm20597","desc":"predicted gene, 20597","type":"miscRNA","lfc":0,"p":1,"lowExpressed":true,"rpkm1":0.00901,"rpkm2":0.0786,"lev":-5.67,"medianCount1":1,"medianCount2":8.5,"maxCooksP":0.145,"ID":"100502868","chr":"chr10","str":"-","start":53218249,"end":53238795,"lfc.1":4.74,"p.1":"0.00181174512231314","lowExpressed.1":false,"rpkm1.1":0.00587,"rpkm2.1":0.26,"lev.1":-4.58,"medianCount1.1":0.5,"medianCount2.1":38.5,"maxCooksP.1":"NA"},"Reg_1dVZL2_146":{"symbol":"Gm19423","desc":"predicted gene, 19423","type":"miscRNA","lfc":-1.85,"p":0.00144,"lowExpressed":false,"rpkm1":18,"rpkm2":5.44,"lev":3.44,"medianCount1":171,"medianCount2":77,"maxCooksP":0.74,"ID":"100502870","chr":"chr17","str":"+","start":34112217,"end":34133584,"lfc.1":-5.04,"p.1":"6.28766467873942e-37","lowExpressed.1":false,"rpkm1.1":840,"rpkm2.1":23,"lev.1":7.03,"medianCount1.1":7680,"medianCount2.1":415,"maxCooksP.1":"NA"},"Reg_1dVZL2_147":{"symbol":"Gm12676","desc":"predicted gene 12676","type":"miscRNA","lfc":0,"p":1,"lowExpressed":true,"rpkm1":0.0128,"rpkm2":0.348,"lev":-3.79,"medianCount1":1,"medianCount2":6.5,"maxCooksP":0.488,"ID":"100502875","chr":"chr4","str":"-","start":97420704,"end":97424080,"lfc.1":4.43,"p.1":"0.0443649626802308","lowExpressed.1":false,"rpkm1.1":0,"rpkm2.1":0.44,"lev.1":-4.6,"medianCount1.1":0,"medianCount2.1":11.5,"maxCooksP.1":"NA"},"Reg_1dVZL2_148":{"symbol":"Gm19434","desc":"predicted gene, 19434","type":"miscRNA","lfc":0,"p":1,"lowExpressed":true,"rpkm1":0,"rpkm2":0.185,"lev":-6.11,"medianCount1":0,"medianCount2":7.5,"maxCooksP":0.148,"ID":"100502888","chr":"chr6","str":"+","start":135138498,"end":135144977,"lfc.1":-4.86,"p.1":"4.97438762377136e-06","lowExpressed.1":false,"rpkm1.1":1.11,"rpkm2.1":0.0288,"lev.1":-2.52,"medianCount1.1":41,"medianCount2.1":2,"maxCooksP.1":"NA"},"Reg_1dVZL2_149":{"symbol":"Gm19440","desc":"predicted gene, 19440","type":"unknown","lfc":0,"p":1,"lowExpressed":true,"rpkm1":0,"rpkm2":0.228,"lev":-5.08,"medianCount1":0,"medianCount2":8.5,"maxCooksP":0.00854,"ID":"100502898","chr":"chr5","str":"-","start":8087938,"end":8090240,"lfc.1":6.04,"p.1":"0.00186071863378198","lowExpressed.1":false,"rpkm1.1":0,"rpkm2.1":0.555,"lev.1":-4.43,"medianCount1.1":0,"medianCount2.1":34.5,"maxCooksP.1":"NA"},"Reg_1dVZL2_150":{"symbol":"Gm19445","desc":"predicted gene, 19445","type":"unknown","lfc":3.62,"p":0.00103,"lowExpressed":false,"rpkm1":0,"rpkm2":0.652,"lev":-3.66,"medianCount1":0,"medianCount2":33,"maxCooksP":0.551,"ID":"100502904","chr":"chr3","str":"-","start":32972750,"end":32975278,"lfc.1":-6.15,"p.1":"0.00175364512720758","lowExpressed.1":false,"rpkm1.1":0.383,"rpkm2.1":0,"lev.1":-4.69,"medianCount1.1":13.5,"medianCount2.1":0,"maxCooksP.1":"NA"},"Reg_1dVZL2_151":{"symbol":"","desc":"","type":"protein_coding","lfc":-0.227,"p":0.776,"lowExpressed":false,"rpkm1":1.43,"rpkm2":0.728,"lev":0.163,"medianCount1":146,"medianCount2":60.5,"maxCooksP":0.483,"ID":"100502922","chr":"chr19","str":"+","start":23996344,"end":24000652,"lfc.1":7.71,"p.1":"9.11149453067968e-06","lowExpressed.1":false,"rpkm1.1":0,"rpkm2.1":1.02,"lev.1":-4,"medianCount1.1":0,"medianCount2.1":120,"maxCooksP.1":"NA"},"Reg_1dVZL2_152":{"symbol":"9430032J07Rik","desc":"RIKEN cDNA 9430032J07 gene","type":"unknown","lfc":5.22,"p":0.000289,"lowExpressed":false,"rpkm1":0,"rpkm2":0.707,"lev":-4.48,"medianCount1":0,"medianCount2":14,"maxCooksP":0.0195,"ID":"100502928","chr":"chr9","str":"-","start":121850838,"end":121867047,"lfc.1":5.19,"p.1":"0.0123513765966747","lowExpressed.1":false,"rpkm1.1":0,"rpkm2.1":0.619,"lev.1":-4.35,"medianCount1.1":0,"medianCount2.1":19,"maxCooksP.1":"NA"},"Reg_1dVZL2_153":{"symbol":"LOC100502943","desc":"uncharacterized LOC100502943","type":"miscRNA","lfc":5.24,"p":7.21e-06,"lowExpressed":false,"rpkm1":0.0782,"rpkm2":14.6,"lev":-0.724,"medianCount1":3,"medianCount2":358,"maxCooksP":0.0255,"ID":"100502943","chr":"chr16","str":"+","start":39984442,"end":41409665,"lfc.1":3.1,"p.1":"3.82985839350851e-07","lowExpressed.1":false,"rpkm1.1":0.701,"rpkm2.1":5.74,"lev.1":0.97,"medianCount1.1":13,"medianCount2.1":208,"maxCooksP.1":"NA"},"Reg_1dVZL2_154":{"symbol":"Gm11626","desc":"predicted gene 11626","type":"unknown","lfc":-2.97,"p":0.000732,"lowExpressed":false,"rpkm1":0.707,"rpkm2":0.0949,"lev":-2.27,"medianCount1":26,"medianCount2":3,"maxCooksP":0.944,"ID":"100502949","chr":"chr11","str":"-","start":101318225,"end":101335150,"lfc.1":-5.9,"p.1":"4.09517177334556e-51","lowExpressed.1":false,"rpkm1.1":29.7,"rpkm2.1":0.444,"lev.1":1.86,"medianCount1.1":652,"medianCount2.1":19,"maxCooksP.1":"NA"},"Reg_1dVZL2_155":{"symbol":"LOC100502965","desc":"uncharacterized LOC100502965","type":"protein_coding","lfc":1.82,"p":0.0623,"lowExpressed":false,"rpkm1":0.243,"rpkm2":0.873,"lev":-1.43,"medianCount1":5,"medianCount2":20.5,"maxCooksP":0.212,"ID":"100502965","chr":"chr17","str":"+","start":80025991,"end":80028021,"lfc.1":5.46,"p.1":"0.00713631506906459","lowExpressed.1":false,"rpkm1.1":0,"rpkm2.1":0.619,"lev.1":-4.35,"medianCount1.1":0,"medianCount2.1":23,"maxCooksP.1":"NA"},"Reg_1dVZL2_156":{"symbol":"","desc":"","type":"protein_coding","lfc":5.51,"p":1.74e-35,"lowExpressed":false,"rpkm1":0.154,"rpkm2":9.08,"lev":-0.00742,"medianCount1":6,"medianCount2":740,"maxCooksP":0.112,"ID":"100502980","chr":"chr16","str":"+","start":41825110,"end":41828998,"lfc.1":0.689,"p.1":"0.684498546010143","lowExpressed.1":false,"rpkm1.1":0.0705,"rpkm2.1":0.11,"lev.1":-3.83,"medianCount1.1":3.5,"medianCount2.1":11.5,"maxCooksP.1":"NA"},"Reg_1dVZL2_157":{"symbol":"Gm19490","desc":"predicted gene, 19490","type":"miscRNA","lfc":0,"p":1,"lowExpressed":true,"rpkm1":0,"rpkm2":0.212,"lev":-6.49,"medianCount1":0,"medianCount2":3.5,"maxCooksP":0.244,"ID":"100502990","chr":"chr2","str":"+","start":172661715,"end":172694260,"lfc.1":5.36,"p.1":"1.44745746406458e-18","lowExpressed.1":false,"rpkm1.1":0.473,"rpkm2.1":20.2,"lev.1":1.49,"medianCount1.1":5.5,"medianCount2.1":426,"maxCooksP.1":"NA"},"Reg_1dVZL2_158":{"symbol":"Gm19510","desc":"predicted gene, 19510","type":"miscRNA","lfc":0,"p":1,"lowExpressed":true,"rpkm1":0,"rpkm2":0,"lev":-7.26,"medianCount1":0,"medianCount2":0,"maxCooksP":0.515,"ID":"100503021","chr":"chr15","str":"-","start":59619972,"end":59626514,"lfc.1":-8.27,"p.1":"1.14020755125614e-06","lowExpressed.1":false,"rpkm1.1":2.3,"rpkm2.1":0,"lev.1":-3.42,"medianCount1.1":61,"medianCount2.1":0,"maxCooksP.1":"NA"},"Reg_1dVZL2_159":{"symbol":"Gm19522","desc":"predicted gene, 19522","type":"miscRNA","lfc":1.25,"p":0.00406,"lowExpressed":false,"rpkm1":1.39,"rpkm2":3.04,"lev":0.885,"medianCount1":84,"medianCount2":144,"maxCooksP":0.863,"ID":"100503040","chr":"chr16","str":"-","start":42884483,"end":42912183,"lfc.1":5.55,"p.1":"0.00585182366037194","lowExpressed.1":false,"rpkm1.1":0,"rpkm2.1":0.358,"lev.1":-4.74,"medianCount1.1":0,"medianCount2.1":24.5,"maxCooksP.1":"NA"},"Reg_1dVZL2_160":{"symbol":"Armcx4","desc":"armadillo repeat containing, X-linked 4","type":"protein_coding","lfc":2.26,"p":0.00119,"lowExpressed":false,"rpkm1":0.0904,"rpkm2":0.454,"lev":-2.47,"medianCount1":16,"medianCount2":86.5,"maxCooksP":0.879,"ID":"100503043","chr":"chrX","str":"+","start":131221058,"end":131232314,"lfc.1":7.12,"p.1":"7.72175205227299e-33","lowExpressed.1":false,"rpkm1.1":0.0384,"rpkm2.1":5.54,"lev.1":-1.2,"medianCount1.1":5,"medianCount2.1":1370,"maxCooksP.1":"NA"},"Reg_1dVZL2_161":{"symbol":"A730020M07Rik","desc":"RIKEN cDNA A730020M07 gene","type":"miscRNA","lfc":4.16,"p":7.45e-05,"lowExpressed":false,"rpkm1":0,"rpkm2":0.949,"lev":-3.36,"medianCount1":0,"medianCount2":50,"maxCooksP":0.558,"ID":"100503044","chr":"chr3","str":"-","start":121337854,"end":121349371,"lfc.1":4.96,"p.1":"0.00087008003308744","lowExpressed.1":false,"rpkm1.1":0.0117,"rpkm2.1":0.604,"lev.1":-3.75,"medianCount1.1":0.5,"medianCount2.1":44.5,"maxCooksP.1":"NA"},"Reg_1dVZL2_162":{"symbol":"Gm19524","desc":"predicted gene, 19524","type":"miscRNA","lfc":0,"p":1,"lowExpressed":true,"rpkm1":0.59,"rpkm2":0,"lev":-4.05,"medianCount1":5,"medianCount2":0,"maxCooksP":0.508,"ID":"100503045","chr":"chr1","str":"-","start":87510690,"end":87511398,"lfc.1":-6.15,"p.1":"0.00175364512720758","lowExpressed.1":false,"rpkm1.1":1.47,"rpkm2.1":0,"lev.1":-3.72,"medianCount1.1":13.5,"medianCount2.1":0,"maxCooksP.1":"NA"},"Reg_1dVZL2_163":{"symbol":"Gm14963","desc":"predicted gene 14963","type":"miscRNA","lfc":0,"p":1,"lowExpressed":true,"rpkm1":0,"rpkm2":0,"lev":-7.23,"medianCount1":0,"medianCount2":0,"maxCooksP":0.516,"ID":"100503046","chr":"chr19","str":"-","start":6268794,"end":6276578,"lfc.1":-4.62,"p.1":"3.99519689426766e-06","lowExpressed.1":false,"rpkm1.1":1.41,"rpkm2.1":0.0451,"lev.1":-2.29,"medianCount1.1":47.5,"medianCount2.1":3,"maxCooksP.1":"NA"},"Reg_1dVZL2_164":{"symbol":"Gm16256","desc":"predicted gene 16256","type":"miscRNA","lfc":8.28,"p":1.89e-20,"lowExpressed":false,"rpkm1":0,"rpkm2":7.02,"lev":-2.46,"medianCount1":0,"medianCount2":121,"maxCooksP":0.0175,"ID":"100503050","chr":"chr15","str":"+","start":97596980,"end":97599148,"lfc.1":6.05,"p.1":"2.32879566508101e-18","lowExpressed.1":false,"rpkm1.1":0.245,"rpkm2.1":17,"lev.1":0.963,"medianCount1.1":3.5,"medianCount2.1":450,"maxCooksP.1":"NA"},"Reg_1dVZL2_165":{"symbol":"Gm19528","desc":"predicted gene, 19528","type":"miscRNA","lfc":-3.29,"p":1.68e-22,"lowExpressed":false,"rpkm1":50.6,"rpkm2":5.42,"lev":4.16,"medianCount1":695,"medianCount2":82,"maxCooksP":0.977,"ID":"100503054","chr":"chrX","str":"+","start":163624825,"end":163647083,"lfc.1":-4.86,"p.1":"1.07503348770003e-57","lowExpressed.1":false,"rpkm1.1":6530,"rpkm2.1":205,"lev.1":10.2,"medianCount1.1":63100,"medianCount2.1":3850,"maxCooksP.1":"NA"},"Reg_1dVZL2_166":{"symbol":"Gm19537","desc":"predicted gene, 19537","type":"unknown","lfc":5.24,"p":4.8e-21,"lowExpressed":false,"rpkm1":0.122,"rpkm2":5.02,"lev":-1.05,"medianCount1":6,"medianCount2":251,"maxCooksP":0.15,"ID":"100503073","chr":"chr1","str":"-","start":82278785,"end":82281823,"lfc.1":2.42,"p.1":"0.188191422872251","lowExpressed.1":false,"rpkm1.1":0.0212,"rpkm2.1":0.157,"lev.1":-4.48,"medianCount1.1":1,"medianCount2.1":13,"maxCooksP.1":"NA"},"Reg_1dVZL2_167":{"symbol":"Gm19549","desc":"predicted gene, 19549","type":"miscRNA","lfc":7.71,"p":1.3e-30,"lowExpressed":false,"rpkm1":0.0459,"rpkm2":8.22,"lev":-1.8,"medianCount1":1,"medianCount2":198,"maxCooksP":0.00715,"ID":"100503091","chr":"chr7","str":"-","start":62089673,"end":62091695,"lfc.1":7.07,"p.1":"4.62500210709488e-51","lowExpressed.1":false,"rpkm1.1":0.407,"rpkm2.1":52.7,"lev.1":2.2,"medianCount1.1":7.5,"medianCount2.1":1910,"maxCooksP.1":"NA"},"Reg_1dVZL2_168":{"symbol":"Gm19554","desc":"predicted gene, 19554","type":"miscRNA","lfc":0,"p":1,"lowExpressed":true,"rpkm1":0,"rpkm2":0.366,"lev":-5.69,"medianCount1":0,"medianCount2":15,"maxCooksP":0.00579,"ID":"100503099","chr":"chr12","str":"+","start":107138051,"end":107140360,"lfc.1":6.86,"p.1":"0.000183652659839793","lowExpressed.1":false,"rpkm1.1":0,"rpkm2.1":1.11,"lev.1":-3.93,"medianCount1.1":0,"medianCount2.1":63,"maxCooksP.1":"NA"},"Reg_1dVZL2_169":{"symbol":"Gm17388","desc":"predicted gene, 17388","type":"miscRNA","lfc":2.96,"p":4.37e-05,"lowExpressed":false,"rpkm1":0.175,"rpkm2":1.31,"lev":-1.52,"medianCount1":7,"medianCount2":50.5,"maxCooksP":0.745,"ID":"100503101","chr":"chr4","str":"+","start":135911689,"end":135913970,"lfc.1":6.22,"p.1":"0.00118624335928391","lowExpressed.1":false,"rpkm1.1":0,"rpkm2.1":0.751,"lev.1":-4.22,"medianCount1.1":0,"medianCount2.1":39,"maxCooksP.1":"NA"},"Reg_1dVZL2_170":{"symbol":"Gm19556","desc":"predicted gene, 19556","type":"miscRNA","lfc":-1.18,"p":0.536,"lowExpressed":false,"rpkm1":0.131,"rpkm2":0.0291,"lev":-3.74,"medianCount1":2,"medianCount2":0.5,"maxCooksP":0.0158,"ID":"100503103","chr":"chr17","str":"+","start":48558555,"end":48571962,"lfc.1":-6.26,"p.1":"4.0569945817671e-15","lowExpressed.1":false,"rpkm1.1":7.78,"rpkm2.1":0.081,"lev.1":-0.342,"medianCount1.1":123,"medianCount2.1":2.5,"maxCooksP.1":"NA"},"Reg_1dVZL2_171":{"symbol":"Gm19561","desc":"predicted gene, 19561","type":"miscRNA","lfc":-4.03,"p":4.52e-40,"lowExpressed":false,"rpkm1":426,"rpkm2":30,"lev":7.07,"medianCount1":6230,"medianCount2":362,"maxCooksP":0.992,"ID":"100503114","chr":"chr7","str":"+","start":149558934,"end":149562407,"lfc.1":-6.51,"p.1":"6.54154219382463e-109","lowExpressed.1":false,"rpkm1.1":22500,"rpkm2.1":225,"lev.1":11.1,"medianCount1.1":188000,"medianCount2.1":3690,"maxCooksP.1":"NA"},"Reg_1dVZL2_172":{"symbol":"Gm19562","desc":"predicted gene, 19562","type":"miscRNA","lfc":-8.05,"p":7.45e-29,"lowExpressed":false,"rpkm1":35.3,"rpkm2":0,"lev":-0.00857,"medianCount1":432,"medianCount2":0,"maxCooksP":0.718,"ID":"100503115","chr":"chr8","str":"-","start":123274177,"end":123280588,"lfc.1":-11.5,"p.1":"2.71806216200744e-71","lowExpressed.1":false,"rpkm1.1":567,"rpkm2.1":0.153,"lev.1":3.21,"medianCount1.1":4730,"medianCount2.1":2.5,"maxCooksP.1":"NA"},"Reg_1dVZL2_173":{"symbol":"Gm19564","desc":"predicted gene, 19564","type":"miscRNA","lfc":6.39,"p":4.53e-06,"lowExpressed":false,"rpkm1":0,"rpkm2":18,"lev":-1.47,"medianCount1":0,"medianCount2":267,"maxCooksP":0.00492,"ID":"100503119","chr":"chr9","str":"-","start":109021679,"end":109037009,"lfc.1":4.7,"p.1":"3.90870561650788e-47","lowExpressed.1":false,"rpkm1.1":3.89,"rpkm2.1":94.8,"lev.1":4.26,"medianCount1.1":42.5,"medianCount2.1":2010,"maxCooksP.1":"NA"},"Reg_1dVZL2_174":{"symbol":"","desc":"","type":"miscRNA","lfc":0,"p":1,"lowExpressed":true,"rpkm1":0.0428,"rpkm2":0,"lev":-5.99,"medianCount1":3,"medianCount2":0,"maxCooksP":0.0014,"ID":"100503136","chr":"chr14","str":"+","start":75530966,"end":75547887,"lfc.1":-5.17,"p.1":"0.000922824354045214","lowExpressed.1":false,"rpkm1.1":0.373,"rpkm2.1":0.00513,"lev.1":-4.39,"medianCount1.1":17.5,"medianCount2.1":0.5,"maxCooksP.1":"NA"},"Reg_1dVZL2_175":{"symbol":"","desc":"","type":"miscRNA","lfc":2.37,"p":0.0131,"lowExpressed":false,"rpkm1":0.258,"rpkm2":1.74,"lev":-1.18,"medianCount1":5,"medianCount2":25,"maxCooksP":0.822,"ID":"100503140","chr":"chr6","str":"+","start":39520009,"end":39553417,"lfc.1":4.44,"p.1":"0.000762620280378315","lowExpressed.1":false,"rpkm1.1":0.0829,"rpkm2.1":2.44,"lev.1":-2.04,"medianCount1.1":1,"medianCount2.1":52,"maxCooksP.1":"NA"},"Reg_1dVZL2_176":{"symbol":"Gm13293","desc":"predicted gene 13293","type":"miscRNA","lfc":-2.91,"p":6.89e-07,"lowExpressed":false,"rpkm1":9.38,"rpkm2":0.939,"lev":1.64,"medianCount1":493,"medianCount2":34.5,"maxCooksP":0.856,"ID":"100503147","chr":"chr2","str":"+","start":11260964,"end":11265733,"lfc.1":6.38,"p.1":"2.44899841585327e-15","lowExpressed.1":false,"rpkm1.1":0.0778,"rpkm2.1":7.24,"lev.1":-0.481,"medianCount1.1":2,"medianCount2.1":346,"maxCooksP.1":"NA"},"Reg_1dVZL2_177":{"symbol":"","desc":"","type":"miscRNA","lfc":3.52,"p":0.0011,"lowExpressed":false,"rpkm1":0.0277,"rpkm2":1.61,"lev":-2.41,"medianCount1":1,"medianCount2":86.5,"maxCooksP":0.73,"ID":"100503149","chr":"chr6","str":"-","start":143777100,"end":143779845,"lfc.1":6.62,"p.1":"3.02713800504313e-19","lowExpressed.1":false,"rpkm1.1":0.0602,"rpkm2.1":6.84,"lev.1":-1.38,"medianCount1.1":2.5,"medianCount2.1":496,"maxCooksP.1":"NA"},"Reg_1dVZL2_178":{"symbol":"LOC100503212","desc":"uncharacterized LOC100503212","type":"miscRNA","lfc":0,"p":1,"lowExpressed":true,"rpkm1":0.0313,"rpkm2":0.0562,"lev":-4.81,"medianCount1":1,"medianCount2":3,"maxCooksP":0.241,"ID":"100503212","chr":"chrX","str":"-","start":102270381,"end":102274776,"lfc.1":5.35,"p.1":"0.00893061383297563","lowExpressed.1":false,"rpkm1.1":0,"rpkm2.1":0.247,"lev.1":-5.01,"medianCount1.1":0,"medianCount2.1":21.5,"maxCooksP.1":"NA"},"Reg_1dVZL2_179":{"symbol":"Gm19595","desc":"predicted gene, 19595","type":"miscRNA","lfc":-1.1,"p":0.000943,"lowExpressed":false,"rpkm1":871,"rpkm2":482,"lev":9.45,"medianCount1":7830,"medianCount2":3550,"maxCooksP":0.741,"ID":"100503216","chr":"chr2","str":"+","start":148697459,"end":148698574,"lfc.1":-4.57,"p.1":"2.64771210825578e-62","lowExpressed.1":false,"rpkm1.1":109000,"rpkm2.1":4200,"lev.1":14.4,"medianCount1.1":536000,"medianCount2.1":40600,"maxCooksP.1":"NA"},"Reg_1dVZL2_180":{"symbol":"LOC100503217","desc":"la-related protein 1B-like","type":"protein_coding","lfc":0,"p":1,"lowExpressed":true,"rpkm1":0,"rpkm2":0.298,"lev":-4.32,"medianCount1":0,"medianCount2":11,"maxCooksP":0.000208,"ID":"100503217","chr":"chr3","str":"+","start":40815010,"end":40844156,"lfc.1":6.52,"p.1":"0.000514321081160503","lowExpressed.1":false,"rpkm1.1":0,"rpkm2.1":0.842,"lev.1":-4.13,"medianCount1.1":0,"medianCount2.1":48.5,"maxCooksP.1":"NA"},"Reg_1dVZL2_181":{"symbol":"LOC100503254","desc":"c-C motif chemokine 8-like","type":"protein_coding","lfc":0,"p":1,"lowExpressed":true,"rpkm1":0,"rpkm2":0,"lev":-7.42,"medianCount1":0,"medianCount2":0,"maxCooksP":0.549,"ID":"100503254","chr":"chr11","str":"+","start":81928687,"end":81930301,"lfc.1":-7.39,"p.1":"4.28438285816766e-05","lowExpressed.1":false,"rpkm1.1":4.56,"rpkm2.1":0,"lev.1":-3.04,"medianCount1.1":34.5,"medianCount2.1":0,"maxCooksP.1":"NA"},"Reg_1dVZL2_182":{"symbol":"Gm19622","desc":"predicted gene, 19622","type":"miscRNA","lfc":8.22,"p":9.05e-07,"lowExpressed":false,"rpkm1":0,"rpkm2":3.02,"lev":-3.87,"medianCount1":0,"medianCount2":32,"maxCooksP":0.209,"ID":"100503268","chr":"chr1","str":"+","start":167561817,"end":167565908,"lfc.1":0,"p.1":"1","lowExpressed.1":true,"rpkm1.1":0.435,"rpkm2.1":0.3,"lev.1":-1.59,"medianCount1.1":3.5,"medianCount2.1":5,"maxCooksP.1":"NA"},"Reg_1dVZL2_183":{"symbol":"","desc":"","type":"miscRNA","lfc":3.19,"p":0.0356,"lowExpressed":false,"rpkm1":0,"rpkm2":0.232,"lev":-5.24,"medianCount1":0,"medianCount2":18.5,"maxCooksP":0.0179,"ID":"100503277","chr":"chr2","str":"-","start":63807511,"end":63815144,"lfc.1":6.49,"p.1":"0.000580063510209342","lowExpressed.1":false,"rpkm1.1":0,"rpkm2.1":0.393,"lev.1":-4.74,"medianCount1.1":0,"medianCount2.1":49.5,"maxCooksP.1":"NA"},"Reg_1dVZL2_184":{"symbol":"Gm13778","desc":"predicted gene 13778","type":"miscRNA","lfc":-5.45,"p":0.000119,"lowExpressed":false,"rpkm1":2.42,"rpkm2":0,"lev":-2.63,"medianCount1":12,"medianCount2":0,"maxCooksP":0.903,"ID":"100503288","chr":"chr2","str":"-","start":90884995,"end":90885886,"lfc.1":-5.26,"p.1":"1.56229249068995e-16","lowExpressed.1":false,"rpkm1.1":22.1,"rpkm2.1":0.497,"lev.1":1.69,"medianCount1.1":148,"medianCount2.1":6.5,"maxCooksP.1":"NA"},"Reg_1dVZL2_185":{"symbol":"","desc":"","type":"miscRNA","lfc":-11.3,"p":8.98e-16,"lowExpressed":false,"rpkm1":46.4,"rpkm2":0,"lev":-0.46,"medianCount1":672,"medianCount2":0,"maxCooksP":0.963,"ID":"100503306","chr":"chr2","str":"+","start":90922565,"end":90930467,"lfc.1":-9.9,"p.1":"2.22421431413371e-19","lowExpressed.1":false,"rpkm1.1":55.5,"rpkm2.1":0.0289,"lev.1":-0.131,"medianCount1.1":472,"medianCount2.1":0.5,"maxCooksP.1":"NA"},"Reg_1dVZL2_186":{"symbol":"","desc":"","type":"miscRNA","lfc":0,"p":1,"lowExpressed":true,"rpkm1":0,"rpkm2":0.145,"lev":-5.77,"medianCount1":0,"medianCount2":1,"maxCooksP":0.0321,"ID":"100503321","chr":"chr5","str":"-","start":92840181,"end":92843651,"lfc.1":4.77,"p.1":"0.0017141491947941","lowExpressed.1":false,"rpkm1.1":0.0711,"rpkm2.1":3.21,"lev.1":-1.88,"medianCount1.1":0.5,"medianCount2.1":39,"maxCooksP.1":"NA"},"Reg_1dVZL2_187":{"symbol":"","desc":"","type":"miscRNA","lfc":0,"p":1,"lowExpressed":true,"rpkm1":0,"rpkm2":0.214,"lev":-5.1,"medianCount1":0,"medianCount2":3.5,"maxCooksP":0.687,"ID":"100503340","chr":"chr19","str":"+","start":6541083,"end":6543087,"lfc.1":5.85,"p.1":"0.00298807935341871","lowExpressed.1":false,"rpkm1.1":0,"rpkm2.1":1.36,"lev.1":-3.79,"medianCount1.1":0,"medianCount2.1":30.5,"maxCooksP.1":"NA"},"Reg_1dVZL2_188":{"symbol":"5530401N12Rik","desc":"RIKEN cDNA 5530401N12 gene","type":"unknown","lfc":-1.62,"p":0.128,"lowExpressed":false,"rpkm1":0.621,"rpkm2":0.0529,"lev":-2.1,"medianCount1":17,"medianCount2":2,"maxCooksP":0.481,"ID":"100503359","chr":"chr17","str":"-","start":35996598,"end":36003831,"lfc.1":-4.96,"p.1":"1.52355994793622e-39","lowExpressed.1":false,"rpkm1.1":22.7,"rpkm2.1":0.653,"lev.1":1.92,"medianCount1.1":638,"medianCount2.1":36.5,"maxCooksP.1":"NA"},"Reg_1dVZL2_189":{"symbol":"","desc":"","type":"miscRNA","lfc":6.64,"p":1.73e-10,"lowExpressed":false,"rpkm1":0,"rpkm2":6.28,"lev":-2.47,"medianCount1":0,"medianCount2":72.5,"maxCooksP":0.0155,"ID":"100503360","chr":"chr3","str":"-","start":89030172,"end":89030757,"lfc.1":3.4,"p.1":"1.85854124946272e-09","lowExpressed.1":false,"rpkm1.1":1.86,"rpkm2.1":19,"lev.1":2.54,"medianCount1.1":13.5,"medianCount2.1":260,"maxCooksP.1":"NA"},"Reg_1dVZL2_190":{"symbol":"Gm4980","desc":"predicted gene 4980","type":"protein_coding","lfc":-2.84,"p":4.2e-05,"lowExpressed":false,"rpkm1":1.07,"rpkm2":0.123,"lev":-1.28,"medianCount1":107,"medianCount2":8,"maxCooksP":0.865,"ID":"100503386","chr":"chr7","str":"-","start":106772577,"end":106775613,"lfc.1":-8.39,"p.1":"1.51998565012397e-82","lowExpressed.1":false,"rpkm1.1":56,"rpkm2.1":0.145,"lev.1":1.48,"medianCount1.1":2300,"medianCount2.1":12,"maxCooksP.1":"NA"},"Reg_1dVZL2_191":{"symbol":"Gm19678","desc":"predicted gene, 19678","type":"unknown","lfc":6.69,"p":0.000359,"lowExpressed":false,"rpkm1":0,"rpkm2":0.177,"lev":-5.5,"medianCount1":0,"medianCount2":11,"maxCooksP":0.3,"ID":"100503411","chr":"chr1","str":"-","start":157076244,"end":157079034,"lfc.1":0,"p.1":"1","lowExpressed.1":true,"rpkm1.1":0,"rpkm2.1":0.0403,"lev.1":-6.37,"medianCount1.1":0,"medianCount2.1":3,"maxCooksP.1":"NA"},"Reg_1dVZL2_192":{"symbol":"Gm11650","desc":"predicted gene 11650","type":"miscRNA","lfc":0,"p":1,"lowExpressed":true,"rpkm1":0,"rpkm2":0,"lev":-8,"medianCount1":0,"medianCount2":0,"maxCooksP":"NA","ID":"100503414","chr":"chr11","str":"+","start":107655180,"end":107657296,"lfc.1":4.49,"p.1":"0.00421658785771915","lowExpressed.1":false,"rpkm1.1":0.0281,"rpkm2.1":1.05,"lev.1":-3,"medianCount1.1":0.5,"medianCount2.1":32.5,"maxCooksP.1":"NA"},"Reg_1dVZL2_193":{"symbol":"Gm19689","desc":"predicted gene, 19689","type":"miscRNA","lfc":-6.2,"p":4.81e-06,"lowExpressed":false,"rpkm1":0.467,"rpkm2":0,"lev":-3.47,"medianCount1":44,"medianCount2":0,"maxCooksP":0.616,"ID":"100503434","chr":"chr17","str":"-","start":83432932,"end":83477766,"lfc.1":-6.09,"p.1":"0.00206692844518593","lowExpressed.1":false,"rpkm1.1":0.532,"rpkm2.1":0,"lev.1":-4.46,"medianCount1.1":13,"medianCount2.1":0,"maxCooksP.1":"NA"},"Reg_1dVZL2_194":{"symbol":"Gm19691","desc":"predicted gene, 19691","type":"miscRNA","lfc":2.14,"p":0.0256,"lowExpressed":false,"rpkm1":0.128,"rpkm2":1.28,"lev":-1.77,"medianCount1":4,"medianCount2":28.5,"maxCooksP":0.66,"ID":"100503437","chr":"chrX","str":"-","start":93157190,"end":93163921,"lfc.1":6.98,"p.1":"0.000123992944336765","lowExpressed.1":false,"rpkm1.1":0,"rpkm2.1":1.91,"lev.1":-3.54,"medianCount1.1":0,"medianCount2.1":68,"maxCooksP.1":"NA"},"Reg_1dVZL2_195":{"symbol":"","desc":"","type":"miscRNA","lfc":0,"p":1,"lowExpressed":true,"rpkm1":0,"rpkm2":0,"lev":-6.42,"medianCount1":0,"medianCount2":0,"maxCooksP":0.558,"ID":"100503439","chr":"chr5","str":"-","start":104869403,"end":104879477,"lfc.1":-5.16,"p.1":"3.7366210531824e-13","lowExpressed.1":false,"rpkm1.1":14.1,"rpkm2.1":0.334,"lev.1":1,"medianCount1.1":146,"medianCount2.1":6.5,"maxCooksP.1":"NA"},"Reg_1dVZL2_196":{"symbol":"Gm19700","desc":"predicted gene, 19700","type":"protein_coding","lfc":0,"p":1,"lowExpressed":true,"rpkm1":0,"rpkm2":0.182,"lev":-4.86,"medianCount1":0,"medianCount2":6.5,"maxCooksP":0.0801,"ID":"100503452","chr":"chr8","str":"+","start":122752672,"end":122800848,"lfc.1":4.94,"p.1":"0.0196632621691014","lowExpressed.1":false,"rpkm1.1":0,"rpkm2.1":0.323,"lev.1":-4.82,"medianCount1.1":0,"medianCount2.1":16,"maxCooksP.1":"NA"},"Reg_1dVZL2_197":{"symbol":"Gm19706","desc":"predicted gene, 19706","type":"miscRNA","lfc":7.1,"p":1.77e-07,"lowExpressed":false,"rpkm1":0,"rpkm2":2.25,"lev":-3.74,"medianCount1":0,"medianCount2":28,"maxCooksP":0.693,"ID":"100503461","chr":"chr5","str":"+","start":121144651,"end":121160513,"lfc.1":3.87,"p.1":"7.13900434969666e-21","lowExpressed.1":false,"rpkm1.1":2.38,"rpkm2.1":32.8,"lev.1":3.14,"medianCount1.1":24,"medianCount2.1":648,"maxCooksP.1":"NA"},"Reg_1dVZL2_198":{"symbol":"Gm19708","desc":"predicted gene, 19708","type":"miscRNA","lfc":0,"p":1,"lowExpressed":true,"rpkm1":0.0455,"rpkm2":0,"lev":-6.19,"medianCount1":2,"medianCount2":0,"maxCooksP":0.257,"ID":"100503465","chr":"chr3","str":"+","start":137663903,"end":137679008,"lfc.1":-6.2,"p.1":"0.00154085878062675","lowExpressed.1":false,"rpkm1.1":1.84,"rpkm2.1":0,"lev.1":-3.56,"medianCount1.1":14,"medianCount2.1":0,"maxCooksP.1":"NA"},"Reg_1dVZL2_199":{"symbol":"AA667203","desc":"expressed sequence AA667203","type":"unknown","lfc":2.17,"p":1.07e-05,"lowExpressed":false,"rpkm1":0.306,"rpkm2":1.5,"lev":-0.507,"medianCount1":63,"medianCount2":218,"maxCooksP":0.863,"ID":"100503467","chr":"chr18","str":"+","start":65054398,"end":65060862,"lfc.1":4.5,"p.1":"0.0401225207102298","lowExpressed.1":false,"rpkm1.1":0,"rpkm2.1":0.0685,"lev.1":-5.93,"medianCount1.1":0,"medianCount2.1":12,"maxCooksP.1":"NA"},"Reg_1dVZL2_200":{"symbol":"Gm14023","desc":"predicted gene 14023","type":"miscRNA","lfc":-6.86,"p":2.94e-38,"lowExpressed":false,"rpkm1":12.2,"rpkm2":0.0707,"lev":0.376,"medianCount1":503,"medianCount2":2,"maxCooksP":0.919,"ID":"100503468","chr":"chr2","str":"+","start":129123106,"end":129133562,"lfc.1":-8.06,"p.1":"2.43211494667382e-60","lowExpressed.1":false,"rpkm1.1":134,"rpkm2.1":0.437,"lev.1":2.82,"medianCount1.1":3530,"medianCount2.1":21,"maxCooksP.1":"NA"},"Reg_1dVZL2_201":{"symbol":"Gm19719","desc":"predicted gene, 19719","type":"miscRNA","lfc":-9.47,"p":5.25e-10,"lowExpressed":false,"rpkm1":1.51,"rpkm2":0,"lev":-3.16,"medianCount1":151,"medianCount2":0,"maxCooksP":0.976,"ID":"100503484","chr":"chr5","str":"-","start":150094328,"end":150099444,"lfc.1":-10.3,"p.1":"7.46695472620228e-98","lowExpressed.1":false,"rpkm1.1":79,"rpkm2.1":0.0532,"lev.1":0.975,"medianCount1.1":4590,"medianCount2.1":6,"maxCooksP.1":"NA"},"Reg_1dVZL2_202":{"symbol":"LOC100503495","desc":"uncharacterized LOC100503495","type":"protein_coding","lfc":0,"p":1,"lowExpressed":true,"rpkm1":0,"rpkm2":0,"lev":-8,"medianCount1":0,"medianCount2":0,"maxCooksP":"NA","ID":"100503495","chr":"chr7","str":"-","start":20004161,"end":20006760,"lfc.1":-4.87,"p.1":"8.46616499039885e-06","lowExpressed.1":false,"rpkm1.1":2.46,"rpkm2.1":0.0639,"lev.1":-2.1,"medianCount1.1":41,"medianCount2.1":2,"maxCooksP.1":"NA"},"Reg_1dVZL2_203":{"symbol":"LOC100503496","desc":"uncharacterized LOC100503496","type":"miscRNA","lfc":-4.86,"p":3.45e-17,"lowExpressed":false,"rpkm1":25.3,"rpkm2":0.477,"lev":2.12,"medianCount1":1270,"medianCount2":16.5,"maxCooksP":0.847,"ID":"100503496","chr":"chr11","str":"+","start":109301392,"end":109314673,"lfc.1":-2.66,"p.1":"2.07533800884654e-12","lowExpressed.1":false,"rpkm1.1":38.3,"rpkm2.1":5.55,"lev.1":3.82,"medianCount1.1":964,"medianCount2.1":270,"maxCooksP.1":"NA"},"Reg_1dVZL2_204":{"symbol":"Gm10552","desc":"predicted gene 10552","type":"miscRNA","lfc":-6.61,"p":0.000297,"lowExpressed":false,"rpkm1":0.795,"rpkm2":0,"lev":-3.7,"medianCount1":16,"medianCount2":0,"maxCooksP":0.9,"ID":"100503502","chr":"chr1","str":"-","start":87506139,"end":87507450,"lfc.1":-6.93,"p.1":"7.73091683503017e-08","lowExpressed.1":false,"rpkm1.1":4.84,"rpkm2.1":0.0208,"lev.1":-2.02,"medianCount1.1":58.5,"medianCount2.1":0.5,"maxCooksP.1":"NA"},"Reg_1dVZL2_205":{"symbol":"Gm19767","desc":"predicted gene, 19767","type":"miscRNA","lfc":0,"p":1,"lowExpressed":true,"rpkm1":0.0433,"rpkm2":0,"lev":-6,"medianCount1":1,"medianCount2":0,"maxCooksP":0.451,"ID":"100503555","chr":"chr15","str":"-","start":98864966,"end":98868544,"lfc.1":-5.2,"p.1":"1.41618527875941e-51","lowExpressed.1":false,"rpkm1.1":80,"rpkm2.1":1.97,"lev.1":3.62,"medianCount1.1":1280,"medianCount2.1":61.5,"maxCooksP.1":"NA"},"Reg_1dVZL2_206":{"symbol":"Fsbp","desc":"fibrinogen silencer binding protein","type":"protein_coding","lfc":0,"p":1,"lowExpressed":true,"rpkm1":0,"rpkm2":0.0903,"lev":-5.49,"medianCount1":0,"medianCount2":7.5,"maxCooksP":0.0482,"ID":"100503583","chr":"chr4","str":"+","start":11506809,"end":11514964,"lfc.1":5.48,"p.1":"2.47196786145666e-12","lowExpressed.1":false,"rpkm1.1":0.0421,"rpkm2.1":2.11,"lev.1":-2.36,"medianCount1.1":3,"medianCount2.1":264,"maxCooksP.1":"NA"},"Reg_1dVZL2_207":{"symbol":"A330076C08Rik","desc":"RIKEN cDNA A330076C08 gene","type":"miscRNA","lfc":8.38,"p":6.22e-07,"lowExpressed":false,"rpkm1":0,"rpkm2":0.152,"lev":-5.48,"medianCount1":0,"medianCount2":22.5,"maxCooksP":0.000967,"ID":"100503592","chr":"chr13","str":"-","start":44281129,"end":44311856,"lfc.1":0,"p.1":"1","lowExpressed.1":true,"rpkm1.1":0,"rpkm2.1":0.00848,"lev.1":-7.49,"medianCount1.1":0,"medianCount2.1":1.5,"maxCooksP.1":"NA"},"Reg_1dVZL2_208":{"symbol":"Gm19793","desc":"predicted gene, 19793","type":"miscRNA","lfc":4.5,"p":3.2e-06,"lowExpressed":false,"rpkm1":0.0899,"rpkm2":3.73,"lev":-2,"medianCount1":2,"medianCount2":52.5,"maxCooksP":0.347,"ID":"100503601","chr":"chr15","str":"+","start":37964415,"end":37978828,"lfc.1":0,"p.1":"1","lowExpressed.1":true,"rpkm1.1":0.0469,"rpkm2.1":0.134,"lev.1":-4.31,"medianCount1.1":0.5,"medianCount2.1":2.5,"maxCooksP.1":"NA"},"Reg_1dVZL2_209":{"symbol":"Beta-s","desc":"hemoglobin subunit beta-1-like","type":"protein_coding","lfc":0,"p":1,"lowExpressed":true,"rpkm1":0.131,"rpkm2":0.0388,"lev":-2.99,"medianCount1":9,"medianCount2":0.5,"maxCooksP":8.04e-10,"ID":"100503605","chr":"chr7","str":"-","start":110967782,"end":110981610,"lfc.1":-4.39,"p.1":"2.44499102302061e-33","lowExpressed.1":false,"rpkm1.1":233,"rpkm2.1":10.1,"lev.1":5.55,"medianCount1.1":2850,"medianCount2.1":234,"maxCooksP.1":"NA"},"Reg_1dVZL2_210":{"symbol":"","desc":"","type":"protein_coding","lfc":0,"p":1,"lowExpressed":true,"rpkm1":0.00331,"rpkm2":0.047,"lev":-6.41,"medianCount1":1,"medianCount2":9.5,"maxCooksP":0.00394,"ID":"100503606","chr":"chr12","str":"-","start":114013773,"end":114046697,"lfc.1":-4.82,"p.1":"0.000451714556901184","lowExpressed.1":false,"rpkm1.1":0.151,"rpkm2.1":0.00332,"lev.1":-5.19,"medianCount1.1":23,"medianCount2.1":1,"maxCooksP.1":"NA"},"Reg_1dVZL2_211":{"symbol":"5031434C07Rik","desc":"RIKEN cDNA 5031434C07 gene","type":"miscRNA","lfc":7.81,"p":3.37e-15,"lowExpressed":false,"rpkm1":0,"rpkm2":2.2,"lev":-3.68,"medianCount1":0,"medianCount2":87.5,"maxCooksP":0.0146,"ID":"100503613","chr":"chr6","str":"-","start":112236788,"end":112240313,"lfc.1":0,"p.1":"1","lowExpressed.1":true,"rpkm1.1":0.145,"rpkm2.1":0.00911,"lev.1":-4.99,"medianCount1.1":4,"medianCount2.1":0.5,"maxCooksP.1":"NA"},"Reg_1dVZL2_212":{"symbol":"Gm19810","desc":"40S ribosomal protein S21-like","type":"pseudo","lfc":-1.32,"p":0.153,"lowExpressed":false,"rpkm1":5.4,"rpkm2":2.5,"lev":1.38,"medianCount1":33,"medianCount2":12.5,"maxCooksP":0.792,"ID":"100503642","chr":"chr10","str":"+","start":79351457,"end":79351710,"lfc.1":-4.36,"p.1":"6.53756805283727e-25","lowExpressed.1":false,"rpkm1.1":140,"rpkm2.1":6.08,"lev.1":4.83,"medianCount1.1":478,"medianCount2.1":42,"maxCooksP.1":"NA"},"Reg_1dVZL2_213":{"symbol":"Gm19812","desc":"predicted gene, 19812","type":"protein_coding","lfc":-0.379,"p":0.723,"lowExpressed":false,"rpkm1":0.446,"rpkm2":0.363,"lev":-1.57,"medianCount1":14,"medianCount2":11,"maxCooksP":0.774,"ID":"100503645","chr":"chr10","str":"+","start":81472798,"end":81477452,"lfc.1":4.83,"p.1":"0.00131661998022099","lowExpressed.1":false,"rpkm1.1":0.0205,"rpkm2.1":0.963,"lev.1":-3.18,"medianCount1.1":0.5,"medianCount2.1":41,"maxCooksP.1":"NA"},"Reg_1dVZL2_214":{"symbol":"Gm15354","desc":"predicted gene 15354","type":"miscRNA","lfc":-7.63,"p":3.57e-20,"lowExpressed":false,"rpkm1":5.17,"rpkm2":0.0254,"lev":-1.3,"medianCount1":211,"medianCount2":1,"maxCooksP":0.972,"ID":"100503651","chr":"chr8","str":"-","start":68908522,"end":68911434,"lfc.1":0,"p.1":"1","lowExpressed.1":true,"rpkm1.1":0.696,"rpkm2.1":0,"lev.1":-4.33,"medianCount1.1":18,"medianCount2.1":0,"maxCooksP.1":"NA"},"Reg_1dVZL2_215":{"symbol":"","desc":"","type":"protein_coding","lfc":3.61,"p":0.0011,"lowExpressed":false,"rpkm1":0.0214,"rpkm2":0.852,"lev":-3.44,"medianCount1":1,"medianCount2":66,"maxCooksP":0.451,"ID":"100503683","chr":"chr19","str":"-","start":57005575,"end":57009033,"lfc.1":7.62,"p.1":"1.24898892528787e-05","lowExpressed.1":false,"rpkm1.1":0,"rpkm2.1":1.18,"lev.1":-3.88,"medianCount1.1":0,"medianCount2.1":110,"maxCooksP.1":"NA"},"Reg_1dVZL2_216":{"symbol":"Gm19831","desc":"predicted gene, 19831","type":"miscRNA","lfc":0,"p":1,"lowExpressed":true,"rpkm1":0.176,"rpkm2":0,"lev":-3.25,"medianCount1":9,"medianCount2":0,"maxCooksP":8.78e-10,"ID":"100503686","chr":"chr7","str":"+","start":110975046,"end":111001307,"lfc.1":-4.35,"p.1":"3.8443741833343e-31","lowExpressed.1":false,"rpkm1.1":272,"rpkm2.1":12.1,"lev.1":5.79,"medianCount1.1":2490,"medianCount2.1":209,"maxCooksP.1":"NA"},"Reg_1dVZL2_217":{"symbol":"Gm19841","desc":"predicted gene, 19841","type":"miscRNA","lfc":-8.56,"p":1.24e-07,"lowExpressed":false,"rpkm1":3.98,"rpkm2":0,"lev":-2.44,"medianCount1":68,"medianCount2":0,"maxCooksP":0.619,"ID":"100503699","chr":"chr5","str":"+","start":36039829,"end":36050949,"lfc.1":-9.58,"p.1":"1.06429838869416e-40","lowExpressed.1":false,"rpkm1.1":102,"rpkm2.1":0.105,"lev.1":1.59,"medianCount1.1":1030,"medianCount2.1":2,"maxCooksP.1":"NA"},"Reg_1dVZL2_218":{"symbol":"","desc":"","type":"protein_coding","lfc":6.46,"p":1.25e-17,"lowExpressed":false,"rpkm1":0,"rpkm2":1.98,"lev":-3.43,"medianCount1":0,"medianCount2":157,"maxCooksP":0.0623,"ID":"100503702","chr":"chr9","str":"-","start":28998511,"end":29002700,"lfc.1":0,"p.1":"1","lowExpressed.1":true,"rpkm1.1":0,"rpkm2.1":0.0576,"lev.1":-6.06,"medianCount1.1":0,"medianCount2.1":6.5,"maxCooksP.1":"NA"},"Reg_1dVZL2_219":{"symbol":"Gm19845","desc":"predicted gene, 19845","type":"unknown","lfc":6.67,"p":3.66e-12,"lowExpressed":false,"rpkm1":0,"rpkm2":2.43,"lev":-3.32,"medianCount1":0,"medianCount2":110,"maxCooksP":0.00529,"ID":"100503703","chr":"chr14","str":"+","start":117334106,"end":117336835,"lfc.1":0,"p.1":"1","lowExpressed.1":true,"rpkm1.1":0.304,"rpkm2.1":0.0684,"lev.1":-2.9,"medianCount1.1":11,"medianCount2.1":5,"maxCooksP.1":"NA"},"Reg_1dVZL2_220":{"symbol":"","desc":"","type":"protein_coding","lfc":4.92,"p":8.84e-06,"lowExpressed":false,"rpkm1":0.0133,"rpkm2":0.612,"lev":-4.19,"medianCount1":1,"medianCount2":29.5,"maxCooksP":0.177,"ID":"100503739","chr":"chr8","str":"+","start":48497762,"end":48500792,"lfc.1":6.89,"p.1":"2.38775074745155e-08","lowExpressed.1":false,"rpkm1.1":0.0145,"rpkm2.1":2.31,"lev.1":-2.68,"medianCount1.1":0.5,"medianCount2.1":175,"maxCooksP.1":"NA"},"Reg_1dVZL2_221":{"symbol":"Gm12224","desc":"predicted gene 12224","type":"miscRNA","lfc":6.08,"p":3.26e-31,"lowExpressed":false,"rpkm1":0.187,"rpkm2":28.3,"lev":0.584,"medianCount1":6,"medianCount2":345,"maxCooksP":0.396,"ID":"100503752","chr":"chr11","str":"-","start":54153844,"end":54166982,"lfc.1":4.74,"p.1":"2.46855573903758e-39","lowExpressed.1":false,"rpkm1.1":9.13,"rpkm2.1":231,"lev.1":5.48,"medianCount1.1":77.5,"medianCount2.1":3680,"maxCooksP.1":"NA"},"Reg_1dVZL2_222":{"symbol":"Gm19877","desc":"predicted gene, 19877","type":"miscRNA","lfc":6.9,"p":1.08e-07,"lowExpressed":false,"rpkm1":0,"rpkm2":0.607,"lev":-4.37,"medianCount1":0,"medianCount2":27.5,"maxCooksP":0.0435,"ID":"100503760","chr":"chr1","str":"-","start":38941599,"end":38946978,"lfc.1":0,"p.1":"1","lowExpressed.1":true,"rpkm1.1":0.111,"rpkm2.1":0.132,"lev.1":-3.29,"medianCount1.1":4,"medianCount2.1":8.5,"maxCooksP.1":"NA"},"Reg_1dVZL2_223":{"symbol":"","desc":"","type":"protein_coding","lfc":6.69,"p":6.93e-23,"lowExpressed":false,"rpkm1":0.0161,"rpkm2":2.77,"lev":-2.72,"medianCount1":2,"medianCount2":220,"maxCooksP":0.0455,"ID":"100503762","chr":"chr4","str":"-","start":22409242,"end":22413630,"lfc.1":6.77,"p.1":"2.5060645844716e-43","lowExpressed.1":false,"rpkm1.1":0.143,"rpkm2.1":15.6,"lev.1":0.531,"medianCount1.1":9,"medianCount2.1":1870,"maxCooksP.1":"NA"},"Reg_1dVZL2_224":{"symbol":"Gm17473","desc":"predicted gene, 17473","type":"miscRNA","lfc":7.45,"p":2.52e-05,"lowExpressed":false,"rpkm1":0,"rpkm2":0.48,"lev":-5.04,"medianCount1":0,"medianCount2":18.5,"maxCooksP":0.348,"ID":"100503767","chr":"chr15","str":"+","start":42507789,"end":42536162,"lfc.1":7.39,"p.1":"3.0267780442211e-05","lowExpressed.1":false,"rpkm1.1":0,"rpkm2.1":1.56,"lev.1":-3.69,"medianCount1.1":0,"medianCount2.1":94,"maxCooksP.1":"NA"},"Reg_1dVZL2_225":{"symbol":"","desc":"","type":"miscRNA","lfc":-3.35,"p":0.00845,"lowExpressed":false,"rpkm1":1.69,"rpkm2":0,"lev":-2.68,"medianCount1":15,"medianCount2":0,"maxCooksP":0.484,"ID":"100503778","chr":"chr18","str":"+","start":46732160,"end":46734173,"lfc.1":-8.46,"p.1":"4.69497110441729e-07","lowExpressed.1":false,"rpkm1.1":7,"rpkm2.1":0,"lev.1":-2.6,"medianCount1.1":69.5,"medianCount2.1":0,"maxCooksP.1":"NA"},"Reg_1dVZL2_226":{"symbol":"LOC100503824","desc":"uncharacterized LOC100503824","type":"miscRNA","lfc":7.44,"p":5.2e-49,"lowExpressed":false,"rpkm1":0.0783,"rpkm2":21.1,"lev":-0.307,"medianCount1":2,"medianCount2":436,"maxCooksP":0.0178,"ID":"100503824","chr":"chr3","str":"-","start":62142266,"end":62144470,"lfc.1":6.32,"p.1":"3.67826831506613e-45","lowExpressed.1":false,"rpkm1.1":0.626,"rpkm2.1":48.7,"lev.1":2.46,"medianCount1.1":9.5,"medianCount2.1":1420,"maxCooksP.1":"NA"},"Reg_1dVZL2_227":{"symbol":"LOC100503831","desc":"uncharacterized LOC100503831","type":"unknown","lfc":5.62,"p":0.000439,"lowExpressed":false,"rpkm1":0,"rpkm2":1.67,"lev":-3.97,"medianCount1":0,"medianCount2":13.5,"maxCooksP":0.063,"ID":"100503831","chr":"chr8","str":"+","start":72797491,"end":72803815,"lfc.1":0,"p.1":"1","lowExpressed.1":true,"rpkm1.1":0,"rpkm2.1":0.691,"lev.1":-4.29,"medianCount1.1":0,"medianCount2.1":8.5,"maxCooksP.1":"NA"},"Reg_1dVZL2_228":{"symbol":"Gm19923","desc":"predicted gene, 19923","type":"miscRNA","lfc":-8.51,"p":1.06e-07,"lowExpressed":false,"rpkm1":7.44,"rpkm2":0,"lev":-1.94,"medianCount1":66,"medianCount2":0,"maxCooksP":0.974,"ID":"100503845","chr":"chr6","str":"+","start":116404185,"end":116411184,"lfc.1":-9.51,"p.1":"2.21703917364443e-09","lowExpressed.1":false,"rpkm1.1":24.3,"rpkm2.1":0,"lev.1":-1.71,"medianCount1.1":148,"medianCount2.1":0,"maxCooksP.1":"NA"},"Reg_1dVZL2_229":{"symbol":"1110015O18Rik","desc":"RIKEN cDNA 1110015O18 gene","type":"miscRNA","lfc":0,"p":1,"lowExpressed":true,"rpkm1":0,"rpkm2":0,"lev":-7.35,"medianCount1":0,"medianCount2":0,"maxCooksP":0.32,"ID":"100503859","chr":"chr3","str":"+","start":4798708,"end":4814911,"lfc.1":6.33,"p.1":"0.000898334945301584","lowExpressed.1":false,"rpkm1.1":0,"rpkm2.1":0.977,"lev.1":-4.08,"medianCount1.1":0,"medianCount2.1":44,"maxCooksP.1":"NA"},"Reg_1dVZL2_230":{"symbol":"Gm19937","desc":"predicted gene, 19937","type":"miscRNA","lfc":8.16,"p":1.06e-06,"lowExpressed":false,"rpkm1":0,"rpkm2":0.495,"lev":-4.84,"medianCount1":0,"medianCount2":31.5,"maxCooksP":0.364,"ID":"100503873","chr":"chr15","str":"-","start":75462399,"end":75466340,"lfc.1":1.75,"p.1":"0.338293308144173","lowExpressed.1":false,"rpkm1.1":0.0425,"rpkm2.1":0.162,"lev.1":-4.21,"medianCount1.1":1.5,"medianCount2.1":12.5,"maxCooksP.1":"NA"},"Reg_1dVZL2_231":{"symbol":"Gm19939","desc":"predicted gene, 19939","type":"unknown","lfc":4.44,"p":0.000314,"lowExpressed":false,"rpkm1":0,"rpkm2":0.366,"lev":-4.35,"medianCount1":0,"medianCount2":23.5,"maxCooksP":0.646,"ID":"100503876","chr":"chr18","str":"+","start":51290157,"end":51292991,"lfc.1":0,"p.1":"1","lowExpressed.1":true,"rpkm1.1":0.037,"rpkm2.1":0,"lev.1":-6.4,"medianCount1.1":1.5,"medianCount2.1":0,"maxCooksP.1":"NA"},"Reg_1dVZL2_232":{"symbol":"Gm19941","desc":"predicted gene, 19941","type":"miscRNA","lfc":-12.1,"p":1.46e-32,"lowExpressed":false,"rpkm1":95.4,"rpkm2":0,"lev":0.513,"medianCount1":2980,"medianCount2":0,"maxCooksP":0.958,"ID":"100503883","chr":"chr5","str":"+","start":114269266,"end":114280498,"lfc.1":-11.6,"p.1":"9.51121701659337e-239","lowExpressed.1":false,"rpkm1.1":4950,"rpkm2.1":1.38,"lev.1":6.33,"medianCount1.1":73900,"medianCount2.1":41,"maxCooksP.1":"NA"},"Reg_1dVZL2_233":{"symbol":"LOC100503889","desc":"uncharacterized LOC100503889","type":"miscRNA","lfc":-6.61,"p":0.000297,"lowExpressed":false,"rpkm1":0.796,"rpkm2":0,"lev":-3.7,"medianCount1":16,"medianCount2":0,"maxCooksP":0.9,"ID":"100503889","chr":"chr1","str":"-","start":87506139,"end":87507449,"lfc.1":-6.93,"p.1":"7.73091683503017e-08","lowExpressed.1":false,"rpkm1.1":4.85,"rpkm2.1":0.0208,"lev.1":-2.01,"medianCount1.1":58.5,"medianCount2.1":0.5,"maxCooksP.1":"NA"},"Reg_1dVZL2_234":{"symbol":"","desc":"","type":"protein_coding","lfc":6.22,"p":8.86e-06,"lowExpressed":false,"rpkm1":0,"rpkm2":0.572,"lev":-4.27,"medianCount1":0,"medianCount2":15.5,"maxCooksP":0.0218,"ID":"100503894","chr":"chr1","str":"+","start":43514118,"end":43519067,"lfc.1":0,"p.1":"1","lowExpressed.1":true,"rpkm1.1":0,"rpkm2.1":0.0374,"lev.1":-6.93,"medianCount1.1":0,"medianCount2.1":1.5,"maxCooksP.1":"NA"},"Reg_1dVZL2_235":{"symbol":"Gm19973","desc":"predicted gene, 19973","type":"miscRNA","lfc":-10.5,"p":3.42e-33,"lowExpressed":false,"rpkm1":15.4,"rpkm2":0,"lev":-1.05,"medianCount1":1190,"medianCount2":0,"maxCooksP":0.83,"ID":"100503932","chr":"chr15","str":"-","start":103304883,"end":103309497,"lfc.1":-11,"p.1":"7.16171831155077e-65","lowExpressed.1":false,"rpkm1.1":72.4,"rpkm2.1":0.0275,"lev.1":0.488,"medianCount1.1":3360,"medianCount2.1":2.5,"maxCooksP.1":"NA"},"Reg_1dVZL2_236":{"symbol":"","desc":"","type":"miscRNA","lfc":0,"p":1,"lowExpressed":true,"rpkm1":0,"rpkm2":0.251,"lev":-5.53,"medianCount1":0,"medianCount2":8,"maxCooksP":0.0953,"ID":"100503953","chr":"chr11","str":"+","start":72079923,"end":72082077,"lfc.1":9.94,"p.1":"1.58077189120732e-10","lowExpressed.1":false,"rpkm1.1":0,"rpkm2.1":13.8,"lev.1":-2.14,"medianCount1.1":0,"medianCount2.1":664,"maxCooksP.1":"NA"},"Reg_1dVZL2_237":{"symbol":"","desc":"","type":"protein_coding","lfc":5.53,"p":2.01e-11,"lowExpressed":false,"rpkm1":0,"rpkm2":0.467,"lev":-4.64,"medianCount1":0,"medianCount2":79,"maxCooksP":0.0809,"ID":"100503983","chr":"chr14","str":"+","start":27570802,"end":27704820,"lfc.1":0,"p.1":"1","lowExpressed.1":true,"rpkm1.1":0,"rpkm2.1":0.164,"lev.1":-5.89,"medianCount1.1":0,"medianCount2.1":41.5,"maxCooksP.1":"NA"},"Reg_1dVZL2_238":{"symbol":"","desc":"","type":"miscRNA","lfc":0.937,"p":0.207,"lowExpressed":false,"rpkm1":1.27,"rpkm2":2.27,"lev":0.578,"medianCount1":49,"medianCount2":68.5,"maxCooksP":0.7,"ID":"100504012","chr":"chr6","str":"+","start":38508041,"end":38519583,"lfc.1":4.34,"p.1":"8.3829942814864e-24","lowExpressed.1":false,"rpkm1.1":1.18,"rpkm2.1":23.3,"lev.1":2.34,"medianCount1.1":23.5,"medianCount2.1":866,"maxCooksP.1":"NA"},"Reg_1dVZL2_239":{"symbol":"D230004N17Rik","desc":"RIKEN cDNA D230004N17 gene","type":"miscRNA","lfc":6.81,"p":1.91e-36,"lowExpressed":false,"rpkm1":0.107,"rpkm2":7.86,"lev":-1.22,"medianCount1":4,"medianCount2":477,"maxCooksP":0.00284,"ID":"100504017","chr":"chr9","str":"+","start":41283020,"end":41423268,"lfc.1":3.48,"p.1":"1.0957302232658e-07","lowExpressed.1":false,"rpkm1.1":0.229,"rpkm2.1":2.48,"lev.1":-0.446,"medianCount1.1":9.5,"medianCount2.1":198,"maxCooksP.1":"NA"},"Reg_1dVZL2_240":{"symbol":"Gm20024","desc":"predicted gene, 20024","type":"miscRNA","lfc":-9.07,"p":5.72e-09,"lowExpressed":false,"rpkm1":11.1,"rpkm2":0,"lev":-1.53,"medianCount1":82,"medianCount2":0,"maxCooksP":0.976,"ID":"100504034","chr":"chr15","str":"-","start":78156482,"end":78166888,"lfc.1":-9.56,"p.1":"1.59111305952434e-09","lowExpressed.1":false,"rpkm1.1":27.5,"rpkm2.1":0,"lev.1":-1.61,"medianCount1.1":156,"medianCount2.1":0,"maxCooksP.1":"NA"},"Reg_1dVZL2_241":{"symbol":"LOC100504039","desc":"uncharacterized LOC100504039","type":"pseudo","lfc":0,"p":1,"lowExpressed":true,"rpkm1":0,"rpkm2":0.054,"lev":-6.92,"medianCount1":0,"medianCount2":1,"maxCooksP":0.523,"ID":"100504039","chr":"chrX","str":"+","start":50989704,"end":50994502,"lfc.1":4.89,"p.1":"0.0212633982080678","lowExpressed.1":false,"rpkm1.1":0,"rpkm2.1":0.475,"lev.1":-4.56,"medianCount1.1":0,"medianCount2.1":15.5,"maxCooksP.1":"NA"},"Reg_1dVZL2_242":{"symbol":"8030451A03Rik","desc":"RIKEN cDNA 8030451A03 gene","type":"unknown","lfc":7.79,"p":2.56e-10,"lowExpressed":false,"rpkm1":0,"rpkm2":0.7,"lev":-4.39,"medianCount1":0,"medianCount2":51,"maxCooksP":0.0601,"ID":"100504061","chr":"chr4","str":"+","start":63640888,"end":63810958,"lfc.1":10.2,"p.1":"2.71724635516493e-30","lowExpressed.1":false,"rpkm1.1":0.0248,"rpkm2.1":34.5,"lev.1":-0.538,"medianCount1.1":1,"medianCount2.1":3060,"maxCooksP.1":"NA"},"Reg_1dVZL2_243":{"symbol":"Gm15915","desc":"predicted gene 15915","type":"miscRNA","lfc":7.94,"p":7.33e-06,"lowExpressed":false,"rpkm1":0,"rpkm2":1.28,"lev":-5.02,"medianCount1":0,"medianCount2":19.5,"maxCooksP":0.000311,"ID":"100504069","chr":"chr10","str":"-","start":93136963,"end":93146067,"lfc.1":0,"p.1":"1","lowExpressed.1":true,"rpkm1.1":0,"rpkm2.1":0.268,"lev.1":-4.98,"medianCount1.1":0,"medianCount2.1":6.5,"maxCooksP.1":"NA"},"Reg_1dVZL2_244":{"symbol":"Gm20064","desc":"predicted gene, 20064","type":"unknown","lfc":7.98,"p":1.25e-19,"lowExpressed":false,"rpkm1":0,"rpkm2":4.97,"lev":-2.63,"medianCount1":0,"medianCount2":148,"maxCooksP":0.0296,"ID":"100504102","chr":"chr13","str":"-","start":95988148,"end":95989645,"lfc.1":0,"p.1":"1","lowExpressed.1":true,"rpkm1.1":0,"rpkm2.1":0.0129,"lev.1":-7.32,"medianCount1.1":0,"medianCount2.1":0.5,"maxCooksP.1":"NA"},"Reg_1dVZL2_245":{"symbol":"Gm6537","desc":"predicted gene 6537","type":"protein_coding","lfc":0,"p":1,"lowExpressed":true,"rpkm1":0.0953,"rpkm2":0.204,"lev":-3.5,"medianCount1":5,"medianCount2":4.5,"maxCooksP":0.358,"ID":"100504112","chr":"chr7","str":"+","start":29541193,"end":29543984,"lfc.1":-5.93,"p.1":"1.28515793866587e-21","lowExpressed.1":false,"rpkm1.1":15.1,"rpkm2.1":0.213,"lev.1":0.798,"medianCount1.1":228,"medianCount2.1":6,"maxCooksP.1":"NA"},"Reg_1dVZL2_246":{"symbol":"Gm13705","desc":"predicted gene 13705","type":"miscRNA","lfc":0,"p":1,"lowExpressed":true,"rpkm1":0,"rpkm2":0.39,"lev":-5.08,"medianCount1":0,"medianCount2":3,"maxCooksP":0.0488,"ID":"100504117","chr":"chr2","str":"+","start":73422928,"end":73427266,"lfc.1":4.88,"p.1":"0.000920022435879533","lowExpressed.1":false,"rpkm1.1":0.0835,"rpkm2.1":3.38,"lev.1":-1.77,"medianCount1.1":0.5,"medianCount2.1":44,"maxCooksP.1":"NA"},"Reg_1dVZL2_247":{"symbol":"","desc":"","type":"protein_coding","lfc":-5.98,"p":8.68e-50,"lowExpressed":false,"rpkm1":9.99,"rpkm2":0.164,"lev":0.582,"medianCount1":720,"medianCount2":9,"maxCooksP":0.941,"ID":"100504120","chr":"chr11","str":"+","start":77270956,"end":77273722,"lfc.1":-3.18,"p.1":"2.64399112470636e-21","lowExpressed.1":false,"rpkm1.1":25.5,"rpkm2.1":2.58,"lev.1":3,"medianCount1.1":1010,"medianCount2.1":194,"maxCooksP.1":"NA"},"Reg_1dVZL2_248":{"symbol":"Gm17690","desc":"predicted gene, 17690","type":"miscRNA","lfc":0.156,"p":0.79,"lowExpressed":false,"rpkm1":1.8,"rpkm2":2.47,"lev":1.02,"medianCount1":136,"medianCount2":165,"maxCooksP":0.654,"ID":"100504127","chr":"chr3","str":"-","start":95971387,"end":95976356,"lfc.1":4.68,"p.1":"1.09827906033231e-41","lowExpressed.1":false,"rpkm1.1":0.675,"rpkm2.1":16.4,"lev.1":1.73,"medianCount1.1":33,"medianCount2.1":1540,"maxCooksP.1":"NA"},"Reg_1dVZL2_249":{"symbol":"Gm20083","desc":"predicted gene, 20083","type":"miscRNA","lfc":7.66,"p":5.56e-10,"lowExpressed":false,"rpkm1":0,"rpkm2":2.36,"lev":-3.47,"medianCount1":0,"medianCount2":40.5,"maxCooksP":0.0712,"ID":"100504141","chr":"chr7","str":"+","start":80330689,"end":80334332,"lfc.1":4.4,"p.1":"9.58248464277543e-06","lowExpressed.1":false,"rpkm1.1":0.144,"rpkm2.1":3.27,"lev.1":-0.549,"medianCount1.1":2,"medianCount2.1":89,"maxCooksP.1":"NA"},"Reg_1dVZL2_250":{"symbol":"Gm20090","desc":"zinc finger protein 709-like","type":"pseudo","lfc":0,"p":1,"lowExpressed":true,"rpkm1":0,"rpkm2":0.0152,"lev":-7.03,"medianCount1":0,"medianCount2":0.5,"maxCooksP":0.505,"ID":"100504155","chr":"chr5","str":"-","start":110506875,"end":110508437,"lfc.1":6.46,"p.1":"0.000608315867887764","lowExpressed.1":false,"rpkm1.1":0,"rpkm2.1":1.1,"lev.1":-3.93,"medianCount1.1":0,"medianCount2.1":46.5,"maxCooksP.1":"NA"},"Reg_1dVZL2_251":{"symbol":"Fam181a","desc":"family with sequence similarity 181, member A","type":"protein_coding","lfc":0,"p":1,"lowExpressed":true,"rpkm1":0,"rpkm2":0.0925,"lev":-5.81,"medianCount1":0,"medianCount2":3,"maxCooksP":0.00421,"ID":"100504156","chr":"chr12","str":"+","start":104553169,"end":104555275,"lfc.1":6.9,"p.1":"2.12560148775933e-25","lowExpressed.1":false,"rpkm1.1":0.155,"rpkm2.1":18.9,"lev.1":0.769,"medianCount1.1":3,"medianCount2.1":718,"maxCooksP.1":"NA"},"Reg_1dVZL2_252":{"symbol":"Gm20100","desc":"predicted gene, 20100","type":"unknown","lfc":0,"p":1,"lowExpressed":true,"rpkm1":0.158,"rpkm2":0,"lev":-5.64,"medianCount1":9,"medianCount2":0,"maxCooksP":0.498,"ID":"100504175","chr":"chr8","str":"-","start":11457471,"end":11459742,"lfc.1":-5.06,"p.1":"8.20769580048396e-06","lowExpressed.1":false,"rpkm1.1":1.12,"rpkm2.1":0.0241,"lev.1":-2.64,"medianCount1.1":36,"medianCount2.1":1.5,"maxCooksP.1":"NA"},"Reg_1dVZL2_253":{"symbol":"Micalcl","desc":"MICAL C-terminal like","type":"protein_coding","lfc":7.24,"p":3.2e-41,"lowExpressed":false,"rpkm1":0.0414,"rpkm2":7.38,"lev":-1.08,"medianCount1":4,"medianCount2":404,"maxCooksP":4.34e-05,"ID":"100504195","chr":"chr7","str":"+","start":119511822,"end":119556618,"lfc.1":2.63,"p.1":"0.00022222033193689","lowExpressed.1":false,"rpkm1.1":0.332,"rpkm2.1":2.02,"lev.1":-0.413,"medianCount1.1":14.5,"medianCount2.1":160,"maxCooksP.1":"NA"},"Reg_1dVZL2_254":{"symbol":"Gm20109","desc":"predicted gene, 20109","type":"miscRNA","lfc":0,"p":1,"lowExpressed":true,"rpkm1":0,"rpkm2":0,"lev":-6.89,"medianCount1":0,"medianCount2":0,"maxCooksP":0.0126,"ID":"100504201","chr":"chr17","str":"-","start":28659326,"end":28660093,"lfc.1":-6.84,"p.1":"0.000265630379540502","lowExpressed.1":false,"rpkm1.1":2.39,"rpkm2.1":0,"lev.1":-3.51,"medianCount1.1":21,"medianCount2.1":0,"maxCooksP.1":"NA"},"Reg_1dVZL2_255":{"symbol":"","desc":"","type":"miscRNA","lfc":0,"p":1,"lowExpressed":true,"rpkm1":0,"rpkm2":0.201,"lev":-4.64,"medianCount1":0,"medianCount2":7.5,"maxCooksP":0.612,"ID":"100504217","chr":"chr10","str":"+","start":101144121,"end":101475856,"lfc.1":6.31,"p.1":"0.000959949397988451","lowExpressed.1":false,"rpkm1.1":0,"rpkm2.1":0.794,"lev.1":-4.25,"medianCount1.1":0,"medianCount2.1":42,"maxCooksP.1":"NA"},"Reg_1dVZL2_256":{"symbol":"Gm221","desc":"predicted gene 221","type":"protein_coding","lfc":5.93,"p":1.33e-05,"lowExpressed":false,"rpkm1":0,"rpkm2":0.328,"lev":-4.78,"medianCount1":0,"medianCount2":14,"maxCooksP":0.0017,"ID":"100504234","chr":"chr10","str":"-","start":5785430,"end":5836669,"lfc.1":0,"p.1":"1","lowExpressed.1":true,"rpkm1.1":0,"rpkm2.1":0.505,"lev.1":-5.07,"medianCount1.1":0,"medianCount2.1":30.5,"maxCooksP.1":"NA"},"Reg_1dVZL2_257":{"symbol":"Gm15903","desc":"predicted gene 15903","type":"miscRNA","lfc":2.12,"p":0.000188,"lowExpressed":false,"rpkm1":0.176,"rpkm2":0.912,"lev":-1.38,"medianCount1":15,"medianCount2":59,"maxCooksP":0.917,"ID":"100504254","chr":"chr5","str":"+","start":130232921,"end":130237564,"lfc.1":4.68,"p.1":"0.0303142546736886","lowExpressed.1":false,"rpkm1.1":0,"rpkm2.1":0.138,"lev.1":-5.43,"medianCount1.1":0,"medianCount2.1":13.5,"maxCooksP.1":"NA"},"Reg_1dVZL2_258":{"symbol":"","desc":"","type":"protein_coding","lfc":0,"p":1,"lowExpressed":true,"rpkm1":0,"rpkm2":0.304,"lev":-5.49,"medianCount1":0,"medianCount2":7,"maxCooksP":0.19,"ID":"100504256","chr":"chr4","str":"-","start":34898398,"end":34899725,"lfc.1":4.71,"p.1":"0.0288754664320381","lowExpressed.1":false,"rpkm1.1":0,"rpkm2.1":0.386,"lev.1":-4.71,"medianCount1.1":0,"medianCount2.1":14,"maxCooksP.1":"NA"},"Reg_1dVZL2_259":{"symbol":"Gm20146","desc":"predicted gene, 20146","type":"miscRNA","lfc":9.55,"p":3.58e-18,"lowExpressed":false,"rpkm1":0,"rpkm2":14.3,"lev":-2.18,"medianCount1":0,"medianCount2":192,"maxCooksP":0.121,"ID":"100504279","chr":"chr14","str":"-","start":66541063,"end":66548973,"lfc.1":5.79,"p.1":"0.00344637863658881","lowExpressed.1":false,"rpkm1.1":0,"rpkm2.1":1.64,"lev.1":-3.64,"medianCount1.1":0,"medianCount2.1":29,"maxCooksP.1":"NA"},"Reg_1dVZL2_260":{"symbol":"","desc":"","type":"miscRNA","lfc":1.09,"p":0.00471,"lowExpressed":false,"rpkm1":2.16,"rpkm2":5.35,"lev":1.79,"medianCount1":168,"medianCount2":347,"maxCooksP":0.895,"ID":"100504294","chr":"chr4","str":"+","start":83108997,"end":83113124,"lfc.1":4.51,"p.1":"1.79645251401948e-25","lowExpressed.1":false,"rpkm1.1":0.518,"rpkm2.1":11.4,"lev.1":1.21,"medianCount1.1":25,"medianCount2.1":1020,"maxCooksP.1":"NA"},"Reg_1dVZL2_261":{"symbol":"Gm20157","desc":"predicted gene, 20157","type":"unknown","lfc":8.22,"p":7.84e-29,"lowExpressed":false,"rpkm1":0.00457,"rpkm2":4.51,"lev":-2.77,"medianCount1":1,"medianCount2":216,"maxCooksP":0.0209,"ID":"100504297","chr":"chr11","str":"-","start":35743601,"end":35746300,"lfc.1":0,"p.1":"1","lowExpressed.1":true,"rpkm1.1":0,"rpkm2.1":0.109,"lev.1":-5.6,"medianCount1.1":0,"medianCount2.1":8,"maxCooksP.1":"NA"},"Reg_1dVZL2_262":{"symbol":"","desc":"","type":"protein_coding","lfc":2.53,"p":0.00262,"lowExpressed":false,"rpkm1":0.245,"rpkm2":1.25,"lev":-1.87,"medianCount1":7,"medianCount2":51.5,"maxCooksP":0.853,"ID":"100504300","chr":"chr7","str":"+","start":123477749,"end":123479763,"lfc.1":5.15,"p.1":"0.0132906626957259","lowExpressed.1":false,"rpkm1.1":0,"rpkm2.1":0.341,"lev.1":-4.78,"medianCount1.1":0,"medianCount2.1":18.5,"maxCooksP.1":"NA"},"Reg_1dVZL2_263":{"symbol":"Gm20172","desc":"predicted gene, 20172","type":"protein_coding","lfc":4.42,"p":9.52e-08,"lowExpressed":false,"rpkm1":0.143,"rpkm2":2.32,"lev":-1.67,"medianCount1":3,"medianCount2":70,"maxCooksP":0.523,"ID":"100504323","chr":"chr1","str":"-","start":25333249,"end":25334799,"lfc.1":-0.383,"p.1":"0.806825582997882","lowExpressed.1":false,"rpkm1.1":0.343,"rpkm2.1":0.234,"lev.1":-2.02,"medianCount1.1":7,"medianCount2.1":10,"maxCooksP.1":"NA"},"Reg_1dVZL2_264":{"symbol":"Gm16712","desc":"predicted gene, 16712","type":"miscRNA","lfc":0,"p":1,"lowExpressed":true,"rpkm1":0.358,"rpkm2":0.0909,"lev":-2.54,"medianCount1":7,"medianCount2":3.5,"maxCooksP":0.737,"ID":"100504333","chr":"chr17","str":"-","start":56094194,"end":56098804,"lfc.1":-4.84,"p.1":"3.23758271613589e-47","lowExpressed.1":false,"rpkm1.1":28.9,"rpkm2.1":0.915,"lev.1":2.36,"medianCount1.1":784,"medianCount2.1":48.5,"maxCooksP.1":"NA"},"Reg_1dVZL2_265":{"symbol":"","desc":"","type":"protein_coding","lfc":2.67,"p":0.000143,"lowExpressed":false,"rpkm1":0.132,"rpkm2":1.24,"lev":-1.54,"medianCount1":10,"medianCount2":62,"maxCooksP":0.739,"ID":"100504340","chr":"chr15","str":"+","start":81703030,"end":81706060,"lfc.1":5.02,"p.1":"0.000659500878761112","lowExpressed.1":false,"rpkm1.1":0.0106,"rpkm2.1":0.573,"lev.1":-3.81,"medianCount1.1":0.5,"medianCount2.1":47.5,"maxCooksP.1":"NA"},"Reg_1dVZL2_266":{"symbol":"Gm17456","desc":"predicted gene, 17456","type":"miscRNA","lfc":3.06,"p":2.71e-05,"lowExpressed":false,"rpkm1":0.197,"rpkm2":2.56,"lev":-0.933,"medianCount1":10,"medianCount2":151,"maxCooksP":0.714,"ID":"100504345","chr":"chr6","str":"+","start":126668702,"end":126691622,"lfc.1":5.28,"p.1":"4.20625039065093e-24","lowExpressed.1":false,"rpkm1.1":0.172,"rpkm2.1":6.69,"lev.1":0.0207,"medianCount1.1":8.5,"medianCount2.1":612,"maxCooksP.1":"NA"},"Reg_1dVZL2_267":{"symbol":"","desc":"","type":"protein_coding","lfc":2.39,"p":0.00243,"lowExpressed":false,"rpkm1":0.192,"rpkm2":0.938,"lev":-1.96,"medianCount1":13,"medianCount2":95,"maxCooksP":0.703,"ID":"100504348","chr":"chr1","str":"-","start":54529849,"end":54534867,"lfc.1":4.85,"p.1":"2.36616506164796e-20","lowExpressed.1":false,"rpkm1.1":0.14,"rpkm2.1":3.95,"lev.1":-0.459,"medianCount1.1":10,"medianCount2.1":541,"maxCooksP.1":"NA"},"Reg_1dVZL2_268":{"symbol":"LOC100504354","desc":"uncharacterized LOC100504354","type":"unknown","lfc":4.52,"p":5.62e-05,"lowExpressed":false,"rpkm1":0,"rpkm2":0.271,"lev":-4.62,"medianCount1":0,"medianCount2":42,"maxCooksP":0.294,"ID":"100504354","chr":"chr2","str":"-","start":101973955,"end":101980923,"lfc.1":0,"p.1":"1","lowExpressed.1":true,"rpkm1.1":0,"rpkm2.1":0.0083,"lev.1":-7.48,"medianCount1.1":0,"medianCount2.1":1.5,"maxCooksP.1":"NA"},"Reg_1dVZL2_269":{"symbol":"Gm13920","desc":"predicted gene 13920","type":"unknown","lfc":0,"p":1,"lowExpressed":true,"rpkm1":0,"rpkm2":0.344,"lev":-5.07,"medianCount1":0,"medianCount2":10,"maxCooksP":0.00322,"ID":"100504371","chr":"chr2","str":"+","start":101897744,"end":101901587,"lfc.1":5.43,"p.1":"0.00769128768206237","lowExpressed.1":false,"rpkm1.1":0,"rpkm2.1":0.505,"lev.1":-4.53,"medianCount1.1":0,"medianCount2.1":23,"maxCooksP.1":"NA"},"Reg_1dVZL2_270":{"symbol":"","desc":"","type":"miscRNA","lfc":5.42,"p":2.08e-07,"lowExpressed":false,"rpkm1":0,"rpkm2":1.73,"lev":-3.2,"medianCount1":0,"medianCount2":29,"maxCooksP":0.0201,"ID":"100504373","chr":"chr11","str":"+","start":68786662,"end":68787868,"lfc.1":3.59,"p.1":"5.92910190118055e-06","lowExpressed.1":false,"rpkm1.1":0.398,"rpkm2.1":4.84,"lev.1":0.43,"medianCount1.1":5.5,"medianCount2.1":126,"maxCooksP.1":"NA"},"Reg_1dVZL2_271":{"symbol":"Gm15880","desc":"predicted gene 15880","type":"miscRNA","lfc":1.78,"p":0.00395,"lowExpressed":false,"rpkm1":0.338,"rpkm2":1.44,"lev":-0.716,"medianCount1":15,"medianCount2":74,"maxCooksP":0.834,"ID":"100504375","chr":"chr7","str":"+","start":87780903,"end":87789270,"lfc.1":-6.77,"p.1":"6.12390088370753e-10","lowExpressed.1":false,"rpkm1.1":2.1,"rpkm2.1":0.0128,"lev.1":-2.69,"medianCount1.1":88.5,"medianCount2.1":1,"maxCooksP.1":"NA"},"Reg_1dVZL2_272":{"symbol":"Gm17276","desc":"predicted gene, 17276","type":"miscRNA","lfc":5.21,"p":0.000238,"lowExpressed":false,"rpkm1":0,"rpkm2":0.244,"lev":-5,"medianCount1":0,"medianCount2":12.5,"maxCooksP":0.0331,"ID":"100504381","chr":"chr17","str":"+","start":32250362,"end":32278789,"lfc.1":5,"p.1":"2.40383467637452e-23","lowExpressed.1":false,"rpkm1.1":0.372,"rpkm2.1":11.1,"lev.1":0.841,"medianCount1.1":13.5,"medianCount2.1":842,"maxCooksP.1":"NA"},"Reg_1dVZL2_273":{"symbol":"","desc":"","type":"miscRNA","lfc":0,"p":1,"lowExpressed":true,"rpkm1":0,"rpkm2":0.5,"lev":-4.95,"medianCount1":0,"medianCount2":4.5,"maxCooksP":0.732,"ID":"100504393","chr":"chr15","str":"+","start":39491036,"end":39503851,"lfc.1":6.46,"p.1":"0.000618427054216166","lowExpressed.1":false,"rpkm1.1":0,"rpkm2.1":3.26,"lev.1":-3.18,"medianCount1.1":0,"medianCount2.1":46.5,"maxCooksP.1":"NA"},"Reg_1dVZL2_274":{"symbol":"Gm20205","desc":"predicted gene, 20205","type":"miscRNA","lfc":-1.76,"p":0.00453,"lowExpressed":false,"rpkm1":6.96,"rpkm2":1.95,"lev":1.8,"medianCount1":61,"medianCount2":13,"maxCooksP":0.932,"ID":"100504397","chr":"chr9","str":"-","start":59387477,"end":59401993,"lfc.1":-5.17,"p.1":"2.71772003537301e-72","lowExpressed.1":false,"rpkm1.1":1160,"rpkm2.1":29.5,"lev.1":7.52,"medianCount1.1":5750,"medianCount2.1":288,"maxCooksP.1":"NA"},"Reg_1dVZL2_275":{"symbol":"H2-Ea-ps","desc":"histocompatibility 2, class II antigen E alpha, pseudogene","type":"protein_coding","lfc":0,"p":1,"lowExpressed":true,"rpkm1":0,"rpkm2":0,"lev":-8,"medianCount1":0,"medianCount2":0,"maxCooksP":"NA","ID":"100504404","chr":"chr17","str":"-","start":34478902,"end":34484492,"lfc.1":-8.02,"p.1":"2.89468832400111e-28","lowExpressed.1":false,"rpkm1.1":25.5,"rpkm2.1":0.0764,"lev.1":0.309,"medianCount1.1":433,"medianCount2.1":2.5,"maxCooksP.1":"NA"},"Reg_1dVZL2_276":{"symbol":"Gm20234","desc":"predicted gene, 20234","type":"miscRNA","lfc":-6.28,"p":0.000812,"lowExpressed":false,"rpkm1":0.56,"rpkm2":0,"lev":-3.92,"medianCount1":11,"medianCount2":0,"maxCooksP":0.959,"ID":"100504448","chr":"chr11","str":"-","start":82879244,"end":82890688,"lfc.1":0,"p.1":"1","lowExpressed.1":true,"rpkm1.1":0.469,"rpkm2.1":0,"lev.1":-4.57,"medianCount1.1":6,"medianCount2.1":0,"maxCooksP.1":"NA"},"Reg_1dVZL2_277":{"symbol":"","desc":"","type":"protein_coding","lfc":0,"p":1,"lowExpressed":true,"rpkm1":0,"rpkm2":0,"lev":-6.13,"medianCount1":0,"medianCount2":0,"maxCooksP":0.109,"ID":"100504449","chr":"chr4","str":"+","start":124590241,"end":124594695,"lfc.1":-5.76,"p.1":"7.97905133155006e-05","lowExpressed.1":false,"rpkm1.1":1.54,"rpkm2.1":0.0151,"lev.1":-3.04,"medianCount1.1":26,"medianCount2.1":0.5,"maxCooksP.1":"NA"},"Reg_1dVZL2_278":{"symbol":"Gm20235","desc":"predicted gene, 20235","type":"unknown","lfc":1.16,"p":0.266,"lowExpressed":false,"rpkm1":0.113,"rpkm2":0.417,"lev":-2.61,"medianCount1":17,"medianCount2":28,"maxCooksP":0.659,"ID":"100504452","chr":"chr12","str":"+","start":75011542,"end":75015488,"lfc.1":5.65,"p.1":"0.00480589733619214","lowExpressed.1":false,"rpkm1.1":0,"rpkm2.1":0.249,"lev.1":-5.06,"medianCount1.1":0,"medianCount2.1":27,"maxCooksP.1":"NA"},"Reg_1dVZL2_279":{"symbol":"Gm20255","desc":"predicted gene, 20255","type":"unknown","lfc":1.45,"p":0.126,"lowExpressed":false,"rpkm1":0.168,"rpkm2":0.449,"lev":-1.67,"medianCount1":12,"medianCount2":24,"maxCooksP":0.295,"ID":"100504496","chr":"chr11","str":"+","start":83811333,"end":83814424,"lfc.1":4.62,"p.1":"0.0333517423805219","lowExpressed.1":false,"rpkm1.1":0,"rpkm2.1":0.155,"lev.1":-5.34,"medianCount1.1":0,"medianCount2.1":13,"maxCooksP.1":"NA"},"Reg_1dVZL2_280":{"symbol":"4930426I24Rik","desc":"RIKEN cDNA 4930426I24 gene","type":"unknown","lfc":0,"p":1,"lowExpressed":true,"rpkm1":0.0126,"rpkm2":0.273,"lev":-4.32,"medianCount1":1,"medianCount2":4.5,"maxCooksP":0.658,"ID":"100504512","chr":"chr12","str":"-","start":77503725,"end":77504969,"lfc.1":4.67,"p.1":"0.00212652139590945","lowExpressed.1":false,"rpkm1.1":0.041,"rpkm2.1":1.44,"lev.1":-2.67,"medianCount1.1":0.5,"medianCount2.1":38,"maxCooksP.1":"NA"},"Reg_1dVZL2_281":{"symbol":"Gm20279","desc":"predicted gene, 20279","type":"miscRNA","lfc":8.33,"p":1.57e-22,"lowExpressed":false,"rpkm1":0,"rpkm2":3.4,"lev":-3.15,"medianCount1":0,"medianCount2":183,"maxCooksP":0.0538,"ID":"100504545","chr":"chr2","str":"-","start":105511265,"end":105514605,"lfc.1":5.61,"p.1":"8.62073963789391e-09","lowExpressed.1":false,"rpkm1.1":0.032,"rpkm2.1":1.92,"lev.1":-2.52,"medianCount1.1":1.5,"medianCount2.1":157,"maxCooksP.1":"NA"},"Reg_1dVZL2_282":{"symbol":"Gm13431","desc":"predicted gene 13431","type":"unknown","lfc":-6.07,"p":0.00186,"lowExpressed":false,"rpkm1":0.957,"rpkm2":0,"lev":-4.3,"medianCount1":18,"medianCount2":0,"maxCooksP":0.0498,"ID":"100504593","chr":"chr2","str":"+","start":36075937,"end":36078385,"lfc.1":0,"p.1":"1","lowExpressed.1":true,"rpkm1.1":1.01,"rpkm2.1":0.128,"lev.1":-1.56,"medianCount1.1":6,"medianCount2.1":1.5,"maxCooksP.1":"NA"},"Reg_1dVZL2_283":{"symbol":"","desc":"","type":"miscRNA","lfc":1.85,"p":0.0267,"lowExpressed":false,"rpkm1":0.142,"rpkm2":0.58,"lev":-2.33,"medianCount1":9,"medianCount2":31.5,"maxCooksP":0.585,"ID":"100504607","chr":"chr10","str":"-","start":33708597,"end":33714861,"lfc.1":6.58,"p.1":"0.000431595218333449","lowExpressed.1":false,"rpkm1.1":0,"rpkm2.1":0.602,"lev.1":-4.38,"medianCount1.1":0,"medianCount2.1":51.5,"maxCooksP.1":"NA"},"Reg_1dVZL2_284":{"symbol":"Gm20312","desc":"predicted gene, 20312","type":"miscRNA","lfc":-4.75,"p":2.67e-15,"lowExpressed":false,"rpkm1":6.78,"rpkm2":0.245,"lev":0.517,"medianCount1":117,"medianCount2":3,"maxCooksP":0.964,"ID":"100504610","chr":"chr16","str":"+","start":25997289,"end":26105899,"lfc.1":-4.98,"p.1":"8.31861253568133e-16","lowExpressed.1":false,"rpkm1.1":14.5,"rpkm2.1":0.394,"lev.1":1.22,"medianCount1.1":140,"medianCount2.1":7.5,"maxCooksP.1":"NA"},"Reg_1dVZL2_285":{"symbol":"Gm20317","desc":"predicted gene, 20317","type":"miscRNA","lfc":0,"p":1,"lowExpressed":true,"rpkm1":0.163,"rpkm2":0,"lev":-5.69,"medianCount1":2,"medianCount2":0,"maxCooksP":0.0591,"ID":"100504625","chr":"chr9","str":"-","start":110938248,"end":110943000,"lfc.1":-9.01,"p.1":"3.21306502322773e-08","lowExpressed.1":false,"rpkm1.1":17,"rpkm2.1":0,"lev.1":-1.96,"medianCount1.1":102,"medianCount2.1":0,"maxCooksP.1":"NA"},"Reg_1dVZL2_286":{"symbol":"Gm16364","desc":"predicted gene 16364","type":"unknown","lfc":5.83,"p":8.9e-10,"lowExpressed":false,"rpkm1":0,"rpkm2":2.72,"lev":-3.1,"medianCount1":0,"medianCount2":73,"maxCooksP":0.0991,"ID":"100504626","chr":"chr10","str":"-","start":39275877,"end":39277868,"lfc.1":3.98,"p.1":"0.0050592646958869","lowExpressed.1":false,"rpkm1.1":0.0491,"rpkm2.1":1.05,"lev.1":-2.84,"medianCount1.1":1,"medianCount2.1":38,"maxCooksP.1":"NA"},"Reg_1dVZL2_287":{"symbol":"Gm11478","desc":"60S ribosomal protein L13a-like","type":"pseudo","lfc":-2.09,"p":0.000423,"lowExpressed":false,"rpkm1":6.2,"rpkm2":0.973,"lev":1.58,"medianCount1":103,"medianCount2":13,"maxCooksP":0.718,"ID":"100504632","chr":"chr11","str":"-","start":86443890,"end":86444558,"lfc.1":-4.48,"p.1":"1.25667063659377e-49","lowExpressed.1":false,"rpkm1.1":458,"rpkm2.1":18.7,"lev.1":6.51,"medianCount1.1":4170,"medianCount2.1":339,"maxCooksP.1":"NA"},"Reg_1dVZL2_288":{"symbol":"LOC100504642","desc":"X-linked lymphocyte-regulated protein PM1-like","type":"protein_coding","lfc":-6.55,"p":0.000357,"lowExpressed":false,"rpkm1":0.951,"rpkm2":0,"lev":-3.56,"medianCount1":15,"medianCount2":0,"maxCooksP":0.923,"ID":"100504642","chr":"chrX","str":"-","start":51087180,"end":51130424,"lfc.1":-8.51,"p.1":"2.40907780176138e-13","lowExpressed.1":false,"rpkm1.1":17.8,"rpkm2.1":0.0253,"lev.1":-0.999,"medianCount1.1":176,"medianCount2.1":0.5,"maxCooksP.1":"NA"},"Reg_1dVZL2_289":{"symbol":"Gm20339","desc":"predicted gene, 20339","type":"miscRNA","lfc":-7.74,"p":5.56e-11,"lowExpressed":false,"rpkm1":10.9,"rpkm2":0,"lev":-1.26,"medianCount1":87,"medianCount2":0,"maxCooksP":0.917,"ID":"100504664","chr":"chr15","str":"+","start":82846844,"end":82863797,"lfc.1":-11.2,"p.1":"1.22618502209064e-25","lowExpressed.1":false,"rpkm1.1":171,"rpkm2.1":0.0347,"lev.1":0.731,"medianCount1.1":1190,"medianCount2.1":0.5,"maxCooksP.1":"NA"},"Reg_1dVZL2_290":{"symbol":"","desc":"","type":"miscRNA","lfc":-0.734,"p":0.12,"lowExpressed":false,"rpkm1":32,"rpkm2":17.4,"lev":4.5,"medianCount1":271,"medianCount2":146,"maxCooksP":0.832,"ID":"100504670","chr":"chr19","str":"-","start":10057192,"end":10058828,"lfc.1":-4.66,"p.1":"1.81768669797624e-67","lowExpressed.1":false,"rpkm1.1":8220,"rpkm2.1":297,"lev.1":10.6,"medianCount1.1":51200,"medianCount2.1":3530,"maxCooksP.1":"NA"},"Reg_1dVZL2_291":{"symbol":"Gm20357","desc":"predicted gene, 20357","type":"miscRNA","lfc":5,"p":1.63e-08,"lowExpressed":false,"rpkm1":0.0464,"rpkm2":7.15,"lev":-1.25,"medianCount1":1,"medianCount2":104,"maxCooksP":0.0835,"ID":"100504693","chr":"chr8","str":"+","start":114223220,"end":114256054,"lfc.1":1.58,"p.1":"0.0110357315802313","lowExpressed.1":false,"rpkm1.1":2.42,"rpkm2.1":6.76,"lev.1":1.99,"medianCount1.1":25,"medianCount2.1":139,"maxCooksP.1":"NA"},"Reg_1dVZL2_292":{"symbol":"Gm20359","desc":"predicted gene, 20359","type":"miscRNA","lfc":-6.8,"p":0.000164,"lowExpressed":false,"rpkm1":0.36,"rpkm2":0,"lev":-4.2,"medianCount1":18,"medianCount2":0,"maxCooksP":0.906,"ID":"100504696","chr":"chr8","str":"+","start":36439714,"end":36442585,"lfc.1":0,"p.1":"1","lowExpressed.1":true,"rpkm1.1":0.406,"rpkm2.1":0,"lev.1":-4.65,"medianCount1.1":10,"medianCount2.1":0,"maxCooksP.1":"NA"},"Reg_1dVZL2_293":{"symbol":"Gm11128","desc":"predicted gene 11128","type":"protein_coding","lfc":7.42,"p":2.66e-05,"lowExpressed":false,"rpkm1":0,"rpkm2":0.641,"lev":-4.72,"medianCount1":0,"medianCount2":19.5,"maxCooksP":0.548,"ID":"100504710","chr":"chr6","str":"-","start":85758018,"end":85759871,"lfc.1":0,"p.1":"1","lowExpressed.1":true,"rpkm1.1":0,"rpkm2.1":0.161,"lev.1":-5.37,"medianCount1.1":0,"medianCount2.1":6,"maxCooksP.1":"NA"},"Reg_1dVZL2_294":{"symbol":"Gm12709","desc":"predicted gene 12709","type":"miscRNA","lfc":3.63,"p":7.64e-05,"lowExpressed":false,"rpkm1":0.0387,"rpkm2":1.33,"lev":-2.4,"medianCount1":4,"medianCount2":45.5,"maxCooksP":0.631,"ID":"100504717","chr":"chr4","str":"-","start":102639871,"end":102662360,"lfc.1":5.07,"p.1":"1.17215505445406e-15","lowExpressed.1":false,"rpkm1.1":0.19,"rpkm2.1":6.25,"lev.1":0.117,"medianCount1.1":5,"medianCount2.1":322,"maxCooksP.1":"NA"},"Reg_1dVZL2_295":{"symbol":"Gm20380","desc":"predicted gene, 20380","type":"miscRNA","lfc":0,"p":1,"lowExpressed":true,"rpkm1":0,"rpkm2":0,"lev":-6.64,"medianCount1":0,"medianCount2":0,"maxCooksP":0.749,"ID":"100504736","chr":"chr18","str":"+","start":10073944,"end":10075397,"lfc.1":4.89,"p.1":"0.0214011279871462","lowExpressed.1":false,"rpkm1.1":0,"rpkm2.1":1.07,"lev.1":-3.95,"medianCount1.1":0,"medianCount2.1":15.5,"maxCooksP.1":"NA"},"Reg_1dVZL2_296":{"symbol":"","desc":"","type":"protein_coding","lfc":5.71,"p":2.12e-23,"lowExpressed":false,"rpkm1":0.0724,"rpkm2":5.58,"lev":-0.963,"medianCount1":5,"medianCount2":310,"maxCooksP":0.191,"ID":"100504737","chr":"chr3","str":"+","start":106913880,"end":106916949,"lfc.1":6.28,"p.1":"1.16171008163146e-65","lowExpressed.1":false,"rpkm1.1":0.489,"rpkm2.1":35.7,"lev.1":2.05,"medianCount1.1":20.5,"medianCount2.1":2960,"maxCooksP.1":"NA"},"Reg_1dVZL2_297":{"symbol":"Gm20383","desc":"predicted gene, 20383","type":"miscRNA","lfc":0,"p":1,"lowExpressed":true,"rpkm1":0,"rpkm2":0.321,"lev":-5.17,"medianCount1":0,"medianCount2":9,"maxCooksP":0.772,"ID":"100504740","chr":"chr6","str":"+","start":81934315,"end":81942420,"lfc.1":4.61,"p.1":"3.07555092090876e-08","lowExpressed.1":false,"rpkm1.1":0.147,"rpkm2.1":3.6,"lev.1":-0.541,"medianCount1.1":3,"medianCount2.1":148,"maxCooksP.1":"NA"},"Reg_1dVZL2_298":{"symbol":"LOC100504804","desc":"uncharacterized LOC100504804","type":"miscRNA","lfc":4.56,"p":2.72e-06,"lowExpressed":false,"rpkm1":0.0192,"rpkm2":0.751,"lev":-3.6,"medianCount1":1,"medianCount2":27.5,"maxCooksP":0.0162,"ID":"100504804","chr":"chr4","str":"+","start":102056757,"end":102058965,"lfc.1":0,"p.1":"1","lowExpressed.1":true,"rpkm1.1":0,"rpkm2.1":0,"lev.1":-8,"medianCount1.1":0,"medianCount2.1":0,"maxCooksP.1":"NA"},"Reg_1dVZL2_299":{"symbol":"LOC100504821","desc":"protein FAM55C-like","type":"protein_coding","lfc":0,"p":1,"lowExpressed":true,"rpkm1":0.0147,"rpkm2":0,"lev":-6.54,"medianCount1":2,"medianCount2":0,"maxCooksP":0.083,"ID":"100504821","chr":"chr5","str":"+","start":138671050,"end":138694591,"lfc.1":-6.51,"p.1":"1.05146764503594e-06","lowExpressed.1":false,"rpkm1.1":0.935,"rpkm2.1":0.00575,"lev.1":-3.67,"medianCount1.1":44.5,"medianCount2.1":0.5,"maxCooksP.1":"NA"},"Reg_1dVZL2_300":{"symbol":"LOC100504934","desc":"extracellular peptidase inhibitor-like","type":"protein_coding","lfc":0,"p":1,"lowExpressed":true,"rpkm1":0,"rpkm2":0,"lev":-7.42,"medianCount1":0,"medianCount2":0,"maxCooksP":0.549,"ID":"100504934","chr":"chr11","str":"+","start":83517518,"end":83519771,"lfc.1":-8.02,"p.1":"3.39574807174099e-06","lowExpressed.1":false,"rpkm1.1":7.06,"rpkm2.1":0,"lev.1":-2.63,"medianCount1.1":52,"medianCount2.1":0,"maxCooksP.1":"NA"},"Reg_1dVZL2_301":{"symbol":"LOC100505000","desc":"protocadherin gamma-A10-like","type":"protein_coding","lfc":0.667,"p":0.0871,"lowExpressed":false,"rpkm1":6.94,"rpkm2":10.4,"lev":3.07,"medianCount1":164,"medianCount2":274,"maxCooksP":0.53,"ID":"100505000","chr":"chr18","str":"+","start":37906718,"end":37908215,"lfc.1":4.84,"p.1":"1.55471578950577e-13","lowExpressed.1":false,"rpkm1.1":0.248,"rpkm2.1":6.87,"lev.1":0.345,"medianCount1.1":5,"medianCount2.1":278,"maxCooksP.1":"NA"},"Reg_1dVZL2_302":{"symbol":"LOC100505025","desc":"uncharacterized LOC100505025","type":"miscRNA","lfc":8.55,"p":1.55e-07,"lowExpressed":false,"rpkm1":0,"rpkm2":1.17,"lev":-4.38,"medianCount1":0,"medianCount2":41.5,"maxCooksP":0.528,"ID":"100505025","chr":"chr7","str":"+","start":80455266,"end":80460080,"lfc.1":4.3,"p.1":"2.95038534515596e-07","lowExpressed.1":false,"rpkm1.1":0.151,"rpkm2.1":2.9,"lev.1":-0.915,"medianCount1.1":3.5,"medianCount2.1":142,"maxCooksP.1":"NA"},"Reg_1dVZL2_303":{"symbol":"LOC100505038","desc":"NACHT, LRR and PYD domains-containing protein 1-like","type":"protein_coding","lfc":-8.95,"p":7.89e-45,"lowExpressed":false,"rpkm1":15.6,"rpkm2":0.0164,"lev":-0.538,"medianCount1":803,"medianCount2":1,"maxCooksP":0.884,"ID":"100505038","chr":"chr11","str":"-","start":70969517,"end":71041969,"lfc.1":-8.1,"p.1":"8.45786714669221e-12","lowExpressed.1":false,"rpkm1.1":3.23,"rpkm2.1":0.00613,"lev.1":-2.74,"medianCount1.1":130,"medianCount2.1":0.5,"maxCooksP.1":"NA"},"Reg_1dVZL2_304":{"symbol":"LOC100505065","desc":"uncharacterized LOC100505065","type":"miscRNA","lfc":-5.58,"p":9.42e-10,"lowExpressed":false,"rpkm1":9.48,"rpkm2":0,"lev":-0.614,"medianCount1":121,"medianCount2":0,"maxCooksP":0.453,"ID":"100505065","chr":"chr1","str":"-","start":136200875,"end":136201423,"lfc.1":-3.45,"p.1":"4.74551929221358e-05","lowExpressed.1":false,"rpkm1.1":9.12,"rpkm2.1":0.712,"lev.1":1.33,"medianCount1.1":47.5,"medianCount2.1":7,"maxCooksP.1":"NA"},"Reg_1dVZL2_305":{"symbol":"LOC100505331","desc":"uncharacterized LOC100505331","type":"miscRNA","lfc":0,"p":1,"lowExpressed":true,"rpkm1":0,"rpkm2":0,"lev":-6.92,"medianCount1":0,"medianCount2":0,"maxCooksP":0.411,"ID":"100505331","chr":"chr17","str":"+","start":35534728,"end":35535520,"lfc.1":-6.15,"p.1":"7.81841333908792e-49","lowExpressed.1":false,"rpkm1.1":144,"rpkm2.1":1.82,"lev.1":3.96,"medianCount1.1":906,"medianCount2.1":21.5,"maxCooksP.1":"NA"},"Reg_1dVZL2_306":{"symbol":"Mir3074-1","desc":"microRNA 3074-1","type":"miscRNA","lfc":0,"p":1,"lowExpressed":true,"rpkm1":0,"rpkm2":0,"lev":-6.45,"medianCount1":0,"medianCount2":0,"maxCooksP":0.699,"ID":"100526474","chr":"chr13","str":"-","start":63402507,"end":63402591,"lfc.1":-5.61,"p.1":"0.000127029108998171","lowExpressed.1":false,"rpkm1.1":20.4,"rpkm2.1":0.227,"lev.1":-0.112,"medianCount1.1":24,"medianCount2.1":0.5,"maxCooksP.1":"NA"},"Reg_1dVZL2_307":{"symbol":"Mir3100","desc":"microRNA 3100","type":"miscRNA","lfc":0,"p":1,"lowExpressed":true,"rpkm1":0,"rpkm2":1.56,"lev":-3.63,"medianCount1":0,"medianCount2":2,"maxCooksP":0.929,"ID":"100526504","chr":"chr7","str":"+","start":19672177,"end":19672241,"lfc.1":6.16,"p.1":"0.00137215870895092","lowExpressed.1":false,"rpkm1.1":0,"rpkm2.1":21.4,"lev.1":-1.79,"medianCount1.1":0,"medianCount2.1":37.5,"maxCooksP.1":"NA"},"Reg_1dVZL2_308":{"symbol":"Mir344g","desc":"microRNA 344g","type":"miscRNA","lfc":0,"p":1,"lowExpressed":true,"rpkm1":0,"rpkm2":0,"lev":-5.09,"medianCount1":0,"medianCount2":0,"maxCooksP":0.273,"ID":"100526507","chr":"chr7","str":"-","start":69127175,"end":69127245,"lfc.1":5.3,"p.1":"0.0100182125598306","lowExpressed.1":false,"rpkm1.1":0,"rpkm2.1":10.7,"lev.1":-2.29,"medianCount1.1":0,"medianCount2.1":20.5,"maxCooksP.1":"NA"},"Reg_1dVZL2_309":{"symbol":"Mir3104","desc":"microRNA 3104","type":"miscRNA","lfc":4.4,"p":0.000458,"lowExpressed":false,"rpkm1":0.561,"rpkm2":7.48,"lev":0.169,"medianCount1":1,"medianCount2":10.5,"maxCooksP":0.0173,"ID":"100526509","chr":"chr7","str":"+","start":149178084,"end":149178146,"lfc.1":3.12,"p.1":"0.000172299622647663","lowExpressed.1":false,"rpkm1.1":6.27,"rpkm2.1":54,"lev.1":4.2,"medianCount1.1":5.5,"medianCount2.1":92.5,"maxCooksP.1":"NA"},"Reg_1dVZL2_310":{"symbol":"Mir3074-2","desc":"microRNA 3074-2","type":"miscRNA","lfc":0,"p":1,"lowExpressed":true,"rpkm1":0,"rpkm2":0,"lev":-7.42,"medianCount1":0,"medianCount2":0,"maxCooksP":0.543,"ID":"100526528","chr":"chr8","str":"-","start":86732724,"end":86732806,"lfc.1":-10.1,"p.1":"5.60499249238528e-11","lowExpressed.1":false,"rpkm1.1":218,"rpkm2.1":0,"lev.1":-0.178,"medianCount1.1":263,"medianCount2.1":0,"maxCooksP.1":"NA"},"Reg_1dVZL2_311":{"symbol":"Mir3093","desc":"microRNA 3093","type":"miscRNA","lfc":0,"p":1,"lowExpressed":true,"rpkm1":0,"rpkm2":5.39,"lev":-2.42,"medianCount1":0,"medianCount2":10.5,"maxCooksP":0.3,"ID":"100526540","chr":"chr3","str":"+","start":88019093,"end":88019179,"lfc.1":6,"p.1":"5.38195837234605e-06","lowExpressed.1":false,"rpkm1.1":0.464,"rpkm2.1":39.7,"lev.1":0.624,"medianCount1.1":0.5,"medianCount2.1":93,"maxCooksP.1":"NA"},"Reg_1dVZL2_312":{"symbol":"Mir3079","desc":"microRNA 3079","type":"miscRNA","lfc":-5.83,"p":0.0036,"lowExpressed":false,"rpkm1":3.84,"rpkm2":0,"lev":-4.29,"medianCount1":17,"medianCount2":0,"maxCooksP":0.00351,"ID":"100526548","chr":"chr15","str":"-","start":76121309,"end":76121398,"lfc.1":0,"p.1":"1","lowExpressed.1":true,"rpkm1.1":0,"rpkm2.1":0,"lev.1":-8,"medianCount1.1":0,"medianCount2.1":0,"maxCooksP.1":"NA"},"Reg_1dVZL2_313":{"symbol":"Mir3097","desc":"microRNA 3097","type":"miscRNA","lfc":0,"p":1,"lowExpressed":true,"rpkm1":0,"rpkm2":3.32,"lev":-4.7,"medianCount1":0,"medianCount2":4,"maxCooksP":0.108,"ID":"100526557","chr":"chr5","str":"+","start":35363698,"end":35363764,"lfc.1":4.49,"p.1":"0.00437216976030107","lowExpressed.1":false,"rpkm1.1":0.481,"rpkm2.1":18,"lev.1":0.0517,"medianCount1.1":0.5,"medianCount2.1":33,"maxCooksP.1":"NA"},"Reg_1dVZL2_314":{"symbol":"Snord42a","desc":"small nucleolar RNA, C/D box 42A","type":"snoRNA","lfc":4.62,"p":0.00253,"lowExpressed":false,"rpkm1":0,"rpkm2":16.2,"lev":-2.03,"medianCount1":0,"medianCount2":13,"maxCooksP":0.374,"ID":"100529076","chr":"chr11","str":"-","start":77994804,"end":77994848,"lfc.1":5.22,"p.1":"3.37445170301853e-15","lowExpressed.1":false,"rpkm1.1":6.81,"rpkm2.1":264,"lev.1":5.31,"medianCount1.1":4.5,"medianCount2.1":320,"maxCooksP.1":"NA"},"Reg_1dVZL2_315":{"symbol":"Gm11127","desc":"predicted gene 11127","type":"protein_coding","lfc":0,"p":1,"lowExpressed":true,"rpkm1":0,"rpkm2":0,"lev":-7.47,"medianCount1":0,"medianCount2":0,"maxCooksP":0.158,"ID":"100529082","chr":"chr17","str":"-","start":36192761,"end":36195316,"lfc.1":-4.57,"p.1":"3.90047356473847e-07","lowExpressed.1":false,"rpkm1.1":2.84,"rpkm2.1":0.0981,"lev.1":-1.01,"medianCount1.1":53,"medianCount2.1":3.5,"maxCooksP.1":"NA"},"Reg_1dVZL2_316":{"symbol":"C230037L18Rik","desc":"RIKEN cDNA C230037L18 gene","type":"miscRNA","lfc":1.83,"p":0.0536,"lowExpressed":false,"rpkm1":0.266,"rpkm2":1.2,"lev":-1.4,"medianCount1":7,"medianCount2":42.5,"maxCooksP":0.748,"ID":"100532730","chr":"chr15","str":"+","start":89306647,"end":89315278,"lfc.1":5.27,"p.1":"2.43091364838257e-21","lowExpressed.1":false,"rpkm1.1":0.279,"rpkm2.1":10.6,"lev.1":0.758,"medianCount1.1":7.5,"medianCount2.1":540,"maxCooksP.1":"NA"},"Reg_1dVZL2_317":{"symbol":"Slc15a4","desc":"solute carrier family 15, member 4","type":"protein_coding","lfc":-2.47,"p":4.26e-08,"lowExpressed":false,"rpkm1":3.61,"rpkm2":0.71,"lev":0.779,"medianCount1":289,"medianCount2":32,"maxCooksP":0.955,"ID":"100561","chr":"chr5","str":"-","start":128076036,"end":128097762,"lfc.1":-4.36,"p.1":"2.69081547056242e-58","lowExpressed.1":false,"rpkm1.1":190,"rpkm2.1":8.43,"lev.1":5.31,"medianCount1.1":7060,"medianCount2.1":618,"maxCooksP.1":"NA"},"Reg_1dVZL2_318":{"symbol":"Bc1","desc":"brain cytoplasmic RNA 1","type":"miscRNA","lfc":0,"p":1,"lowExpressed":true,"rpkm1":0.321,"rpkm2":0.49,"lev":-3.06,"medianCount1":2,"medianCount2":1.5,"maxCooksP":0.762,"ID":"100568459","chr":"chr7","str":"+","start":152100375,"end":152100528,"lfc.1":-5.48,"p.1":"2.52909721059998e-16","lowExpressed.1":false,"rpkm1.1":130,"rpkm2.1":2.45,"lev.1":3.82,"medianCount1.1":264,"medianCount2.1":10.5,"maxCooksP.1":"NA"},"Reg_1dVZL2_319":{"symbol":"Mir378b","desc":"microRNA 378b","type":"miscRNA","lfc":5.41,"p":4.37e-30,"lowExpressed":false,"rpkm1":5.64,"rpkm2":393,"lev":5.24,"medianCount1":8,"medianCount2":644,"maxCooksP":0.0326,"ID":"100628571","chr":"chr11","str":"+","start":88166275,"end":88166366,"lfc.1":6.69,"p.1":"0.000311535047114457","lowExpressed.1":false,"rpkm1.1":0,"rpkm2.1":22.1,"lev.1":-1.77,"medianCount1.1":0,"medianCount2.1":55,"maxCooksP.1":"NA"},"Reg_1dVZL2_320":{"symbol":"Mir5117","desc":"microRNA 5117","type":"miscRNA","lfc":0,"p":1,"lowExpressed":true,"rpkm1":0,"rpkm2":2.75,"lev":-2.07,"medianCount1":0,"medianCount2":4.5,"maxCooksP":0.187,"ID":"100628588","chr":"chr1","str":"+","start":162967484,"end":162967574,"lfc.1":5.53,"p.1":"1.70624372606547e-11","lowExpressed.1":false,"rpkm1.1":1.86,"rpkm2.1":95,"lev.1":3.59,"medianCount1.1":2.5,"medianCount2.1":236,"maxCooksP.1":"NA"},"Reg_1dVZL2_321":{"symbol":"Mir5130","desc":"microRNA 5130","type":"miscRNA","lfc":0,"p":1,"lowExpressed":true,"rpkm1":0,"rpkm2":0,"lev":-8,"medianCount1":0,"medianCount2":0,"maxCooksP":"NA","ID":"100628599","chr":"chr14","str":"-","start":103381766,"end":103381849,"lfc.1":-6.74,"p.1":"1.31108483582129e-38","lowExpressed.1":false,"rpkm1.1":407,"rpkm2.1":3.33,"lev.1":5.17,"medianCount1.1":486,"medianCount2.1":7.5,"maxCooksP.1":"NA"},"Reg_1dVZL2_322":{"symbol":"Mir5131","desc":"microRNA 5131","type":"miscRNA","lfc":0,"p":1,"lowExpressed":true,"rpkm1":0,"rpkm2":0,"lev":-7.32,"medianCount1":0,"medianCount2":0,"maxCooksP":0.332,"ID":"100628600","chr":"chr14","str":"-","start":46277636,"end":46277728,"lfc.1":4.84,"p.1":"1.20662139019739e-09","lowExpressed.1":false,"rpkm1.1":2.34,"rpkm2.1":68.6,"lev.1":3.66,"medianCount1.1":3,"medianCount2.1":173,"maxCooksP.1":"NA"},"Reg_1dVZL2_323":{"symbol":"Mir5101","desc":"microRNA 5101","type":"miscRNA","lfc":0,"p":1,"lowExpressed":true,"rpkm1":1.02,"rpkm2":1.82,"lev":-1.2,"medianCount1":2,"medianCount2":3,"maxCooksP":0.576,"ID":"100628610","chr":"chr12","str":"+","start":77010090,"end":77010172,"lfc.1":4.57,"p.1":"0.03612914419615","lowExpressed.1":false,"rpkm1.1":0,"rpkm2.1":5.58,"lev.1":-2.76,"medianCount1.1":0,"medianCount2.1":12.5,"maxCooksP.1":"NA"},"Reg_1dVZL2_324":{"symbol":"Mir5107","desc":"microRNA 5107","type":"miscRNA","lfc":-4.34,"p":8.45e-05,"lowExpressed":false,"rpkm1":21.8,"rpkm2":0,"lev":-0.355,"medianCount1":47,"medianCount2":0,"maxCooksP":0.615,"ID":"100628611","chr":"chr18","str":"+","start":60971730,"end":60971817,"lfc.1":-9.93,"p.1":"1.58689780868971e-27","lowExpressed.1":false,"rpkm1.1":627,"rpkm2.1":0.421,"lev.1":4,"medianCount1.1":789,"medianCount2.1":1,"maxCooksP.1":"NA"},"Reg_1dVZL2_325":{"symbol":"Mir5105","desc":"microRNA 5105","type":"miscRNA","lfc":-4.33,"p":8.16e-15,"lowExpressed":false,"rpkm1":109,"rpkm2":4.92,"lev":4.86,"medianCount1":144,"medianCount2":8,"maxCooksP":0.918,"ID":"100628626","chr":"chr5","str":"+","start":147072579,"end":147072660,"lfc.1":0,"p.1":"1","lowExpressed.1":true,"rpkm1.1":0.885,"rpkm2.1":0.451,"lev.1":-0.667,"medianCount1.1":1,"medianCount2.1":1,"maxCooksP.1":"NA"},"Reg_1dVZL2_326":{"symbol":"Psph","desc":"phosphoserine phosphatase","type":"protein_coding","lfc":4.67,"p":2.76e-06,"lowExpressed":false,"rpkm1":0.00804,"rpkm2":1.92,"lev":-2.61,"medianCount1":1,"medianCount2":55.5,"maxCooksP":0.113,"ID":"100678","chr":"chr5","str":"-","start":130271434,"end":130293129,"lfc.1":1.51,"p.1":"5.46220876509348e-07","lowExpressed.1":false,"rpkm1.1":13.7,"rpkm2.1":36.2,"lev.1":4.47,"medianCount1.1":290,"medianCount2.1":1510,"maxCooksP.1":"NA"},"Reg_1dVZL2_327":{"symbol":"Acacb","desc":"acetyl-Coenzyme A carboxylase beta","type":"protein_coding","lfc":4.61,"p":1.07e-16,"lowExpressed":false,"rpkm1":0.0306,"rpkm2":1.18,"lev":-2.8,"medianCount1":8,"medianCount2":198,"maxCooksP":0.31,"ID":"100705","chr":"chr5","str":"+","start":114615527,"end":114700767,"lfc.1":1.47,"p.1":"0.0443806026665593","lowExpressed.1":false,"rpkm1.1":0.146,"rpkm2.1":0.383,"lev.1":-2.1,"medianCount1.1":17,"medianCount2.1":87.5,"maxCooksP.1":"NA"},"Reg_1dVZL2_328":{"symbol":"LOC100861604","desc":"uncharacterized LOC100861604","type":"miscRNA","lfc":5.05,"p":7.18e-06,"lowExpressed":false,"rpkm1":0,"rpkm2":4.64,"lev":-2.78,"medianCount1":0,"medianCount2":45.5,"maxCooksP":0.312,"ID":"100861604","chr":"chr7","str":"+","start":106493894,"end":106494655,"lfc.1":4.2,"p.1":"5.04279050881635e-22","lowExpressed.1":false,"rpkm1.1":7.9,"rpkm2.1":136,"lev.1":4.92,"medianCount1.1":55,"medianCount2.1":1950,"maxCooksP.1":"NA"},"Reg_1dVZL2_329":{"symbol":"LOC100861629","desc":"uncharacterized LOC100861629","type":"miscRNA","lfc":0,"p":1,"lowExpressed":true,"rpkm1":0,"rpkm2":0.044,"lev":-6.8,"medianCount1":0,"medianCount2":0.5,"maxCooksP":0.315,"ID":"100861629","chr":"chr4","str":"-","start":48675473,"end":48681077,"lfc.1":6.11,"p.1":"1.01405288574466e-08","lowExpressed.1":false,"rpkm1.1":0.119,"rpkm2.1":11,"lev.1":-0.787,"medianCount1.1":1,"medianCount2.1":162,"maxCooksP.1":"NA"},"Reg_1dVZL2_330":{"symbol":"LOC100861633","desc":"uncharacterized LOC100861633","type":"miscRNA","lfc":0,"p":1,"lowExpressed":true,"rpkm1":0,"rpkm2":0.395,"lev":-3.94,"medianCount1":0,"medianCount2":4,"maxCooksP":0.705,"ID":"100861633","chr":"chr6","str":"+","start":127075180,"end":127075758,"lfc.1":5.51,"p.1":"3.88592805518604e-30","lowExpressed.1":false,"rpkm1.1":1.45,"rpkm2.1":64.6,"lev.1":3.23,"medianCount1.1":12,"medianCount2.1":1020,"maxCooksP.1":"NA"},"Reg_1dVZL2_331":{"symbol":"LOC100861644","desc":"uncharacterized LOC100861644","type":"miscRNA","lfc":0,"p":1,"lowExpressed":true,"rpkm1":0,"rpkm2":0,"lev":-7.44,"medianCount1":0,"medianCount2":0,"maxCooksP":0.343,"ID":"100861644","chr":"chr1","str":"-","start":88199638,"end":88200635,"lfc.1":-4.75,"p.1":"0.000594967012807522","lowExpressed.1":false,"rpkm1.1":2.36,"rpkm2.1":0.0543,"lev.1":-2.18,"medianCount1.1":21.5,"medianCount2.1":1,"maxCooksP.1":"NA"},"Reg_1dVZL2_332":{"symbol":"LOC100861645","desc":"uncharacterized LOC100861645","type":"miscRNA","lfc":-6.07,"p":0.00186,"lowExpressed":false,"rpkm1":0.957,"rpkm2":0,"lev":-4.3,"medianCount1":18,"medianCount2":0,"maxCooksP":0.0498,"ID":"100861645","chr":"chr2","str":"+","start":36075937,"end":36078385,"lfc.1":0,"p.1":"1","lowExpressed.1":true,"rpkm1.1":1.01,"rpkm2.1":0.128,"lev.1":-1.56,"medianCount1.1":6,"medianCount2.1":1.5,"maxCooksP.1":"NA"},"Reg_1dVZL2_333":{"symbol":"LOC100861687","desc":"uncharacterized LOC100861687","type":"miscRNA","lfc":2.2,"p":0.03,"lowExpressed":false,"rpkm1":0.296,"rpkm2":0.99,"lev":-1.79,"medianCount1":5,"medianCount2":26.5,"maxCooksP":0.518,"ID":"100861687","chr":"chr7","str":"+","start":123477769,"end":123479330,"lfc.1":4.89,"p.1":"0.0214011279871462","lowExpressed.1":false,"rpkm1.1":0,"rpkm2.1":0.459,"lev.1":-4.56,"medianCount1.1":0,"medianCount2.1":15.5,"maxCooksP.1":"NA"},"Reg_1dVZL2_334":{"symbol":"LOC100861688","desc":"uncharacterized LOC100861688","type":"miscRNA","lfc":5.18,"p":1.93e-37,"lowExpressed":false,"rpkm1":1.6,"rpkm2":70.3,"lev":3.1,"medianCount1":42,"medianCount2":1420,"maxCooksP":0.0701,"ID":"100861688","chr":"chr8","str":"+","start":72618034,"end":72619911,"lfc.1":6.92,"p.1":"4.39175664927304e-123","lowExpressed.1":false,"rpkm1.1":4.8,"rpkm2.1":549,"lev.1":5.67,"medianCount1.1":75.5,"medianCount2.1":16900,"maxCooksP.1":"NA"},"Reg_1dVZL2_335":{"symbol":"LOC100861718","desc":"uncharacterized LOC100861718","type":"miscRNA","lfc":4.62,"p":0.000909,"lowExpressed":false,"rpkm1":0,"rpkm2":1.77,"lev":-2.73,"medianCount1":0,"medianCount2":10,"maxCooksP":0.0656,"ID":"100861718","chr":"chr14","str":"+","start":79687785,"end":79688873,"lfc.1":4.25,"p.1":"4.75235356043698e-27","lowExpressed.1":false,"rpkm1.1":5.86,"rpkm2.1":106,"lev.1":4.62,"medianCount1.1":28.5,"medianCount2.1":974,"maxCooksP.1":"NA"},"Reg_1dVZL2_336":{"symbol":"LOC100861722","desc":"uncharacterized LOC100861722","type":"protein_coding","lfc":1.5,"p":0.0713,"lowExpressed":false,"rpkm1":0.239,"rpkm2":0.71,"lev":-1.44,"medianCount1":13,"medianCount2":28,"maxCooksP":0.799,"ID":"100861722","chr":"chr13","str":"+","start":63401866,"end":63404185,"lfc.1":-4.34,"p.1":"2.06046280537365e-25","lowExpressed.1":false,"rpkm1.1":19.3,"rpkm2.1":0.863,"lev.1":1.99,"medianCount1.1":480,"medianCount2.1":40.5,"maxCooksP.1":"NA"},"Reg_1dVZL2_337":{"symbol":"LOC100861732","desc":"uncharacterized LOC100861732","type":"miscRNA","lfc":-2.92,"p":5.04e-08,"lowExpressed":false,"rpkm1":4.19,"rpkm2":0.582,"lev":0.803,"medianCount1":97,"medianCount2":10,"maxCooksP":0.968,"ID":"100861732","chr":"chr9","str":"+","start":57469706,"end":57475310,"lfc.1":-4.51,"p.1":"1.31872112130869e-48","lowExpressed.1":false,"rpkm1.1":215,"rpkm2.1":8.6,"lev.1":5.41,"medianCount1.1":2590,"medianCount2.1":206,"maxCooksP.1":"NA"},"Reg_1dVZL2_338":{"symbol":"LOC100861797","desc":"uncharacterized LOC100861797","type":"miscRNA","lfc":-4.12,"p":5.19e-20,"lowExpressed":false,"rpkm1":14.7,"rpkm2":0.808,"lev":1.78,"medianCount1":270,"medianCount2":12.5,"maxCooksP":0.932,"ID":"100861797","chr":"chr8","str":"-","start":108687410,"end":108705291,"lfc.1":-7.19,"p.1":"1.16597178347484e-101","lowExpressed.1":false,"rpkm1.1":1110,"rpkm2.1":6.84,"lev.1":6.4,"medianCount1.1":11600,"medianCount2.1":142,"maxCooksP.1":"NA"},"Reg_1dVZL2_339":{"symbol":"LOC100861805","desc":"uncharacterized LOC100861805","type":"miscRNA","lfc":-1.01,"p":0.186,"lowExpressed":false,"rpkm1":4.72,"rpkm2":1.72,"lev":1.61,"medianCount1":52,"medianCount2":13.5,"maxCooksP":0.837,"ID":"100861805","chr":"chr7","str":"-","start":3657335,"end":3658500,"lfc.1":-4.45,"p.1":"4.70581976060381e-63","lowExpressed.1":false,"rpkm1.1":3530,"rpkm2.1":148,"lev.1":9.49,"medianCount1.1":18900,"medianCount2.1":1560,"maxCooksP.1":"NA"},"Reg_1dVZL2_340":{"symbol":"LOC100861813","desc":"uncharacterized LOC100861813","type":"miscRNA","lfc":0,"p":1,"lowExpressed":true,"rpkm1":0,"rpkm2":0.202,"lev":-5.11,"medianCount1":0,"medianCount2":5,"maxCooksP":0.579,"ID":"100861813","chr":"chr12","str":"-","start":109544410,"end":109550530,"lfc.1":6.79,"p.1":"9.58578735569994e-15","lowExpressed.1":false,"rpkm1.1":0.108,"rpkm2.1":12.2,"lev.1":-0.753,"medianCount1.1":1.5,"medianCount2.1":368,"maxCooksP.1":"NA"},"Reg_1dVZL2_341":{"symbol":"LOC100861834","desc":"uncharacterized LOC100861834","type":"miscRNA","lfc":0,"p":1,"lowExpressed":true,"rpkm1":0,"rpkm2":0.166,"lev":-4.95,"medianCount1":0,"medianCount2":3,"maxCooksP":0.706,"ID":"100861834","chr":"chr14","str":"+","start":22801375,"end":22804068,"lfc.1":5.6,"p.1":"0.00549101552875983","lowExpressed.1":false,"rpkm1.1":0,"rpkm2.1":1.05,"lev.1":-4.08,"medianCount1.1":0,"medianCount2.1":26.5,"maxCooksP.1":"NA"},"Reg_1dVZL2_342":{"symbol":"LOC100861838","desc":"uncharacterized LOC100861838","type":"miscRNA","lfc":0,"p":1,"lowExpressed":true,"rpkm1":0,"rpkm2":0.619,"lev":-3.71,"medianCount1":0,"medianCount2":5.5,"maxCooksP":0.697,"ID":"100861838","chr":"chr7","str":"+","start":36557373,"end":36557901,"lfc.1":4.86,"p.1":"5.70312154560255e-06","lowExpressed.1":false,"rpkm1.1":0.183,"rpkm2.1":6.56,"lev.1":-1.01,"medianCount1.1":1.5,"medianCount2.1":94,"maxCooksP.1":"NA"},"Reg_1dVZL2_343":{"symbol":"LOC100861853","desc":"uncharacterized LOC100861853","type":"miscRNA","lfc":1.01,"p":0.168,"lowExpressed":false,"rpkm1":1.26,"rpkm2":2.85,"lev":0.852,"medianCount1":32,"medianCount2":50.5,"maxCooksP":0.688,"ID":"100861853","chr":"chr6","str":"+","start":38509215,"end":38519583,"lfc.1":4.53,"p.1":"2.62789910080838e-19","lowExpressed.1":false,"rpkm1.1":1.31,"rpkm2.1":30,"lev.1":2.49,"medianCount1.1":17.5,"medianCount2.1":730,"maxCooksP.1":"NA"},"Reg_1dVZL2_344":{"symbol":"LOC100861878","desc":"uncharacterized LOC100861878","type":"miscRNA","lfc":4.88,"p":1.22e-12,"lowExpressed":false,"rpkm1":0.0938,"rpkm2":8.1,"lev":-0.704,"medianCount1":1,"medianCount2":124,"maxCooksP":0.135,"ID":"100861878","chr":"chr4","str":"-","start":155217026,"end":155218206,"lfc.1":-2.6,"p.1":"7.15278487035875e-18","lowExpressed.1":false,"rpkm1.1":152,"rpkm2.1":22.9,"lev.1":5.87,"medianCount1.1":1650,"medianCount2.1":494,"maxCooksP.1":"NA"},"Reg_1dVZL2_345":{"symbol":"LOC100861886","desc":"uncharacterized LOC100861886","type":"miscRNA","lfc":-6.6,"p":6.18e-20,"lowExpressed":false,"rpkm1":20.8,"rpkm2":0,"lev":-0.257,"medianCount1":151,"medianCount2":0,"maxCooksP":0.728,"ID":"100861886","chr":"chr15","str":"-","start":75692765,"end":75694047,"lfc.1":-6.29,"p.1":"1.65594765827452e-64","lowExpressed.1":false,"rpkm1.1":189,"rpkm2.1":2.16,"lev.1":4.33,"medianCount1.1":958,"medianCount2.1":21.5,"maxCooksP.1":"NA"},"Reg_1dVZL2_346":{"symbol":"LOC100861893","desc":"uncharacterized LOC100861893","type":"miscRNA","lfc":0,"p":1,"lowExpressed":true,"rpkm1":0,"rpkm2":0.126,"lev":-5.34,"medianCount1":0,"medianCount2":1.5,"maxCooksP":0.125,"ID":"100861893","chr":"chr1","str":"+","start":37665424,"end":37669237,"lfc.1":-4.73,"p.1":"8.23315645846049e-08","lowExpressed.1":false,"rpkm1.1":6.58,"rpkm2.1":0.199,"lev.1":0.089,"medianCount1.1":64,"medianCount2.1":4,"maxCooksP.1":"NA"},"Reg_1dVZL2_347":{"symbol":"LOC100861894","desc":"uncharacterized LOC100861894","type":"miscRNA","lfc":-4.79,"p":2.78e-10,"lowExpressed":false,"rpkm1":11.8,"rpkm2":0.112,"lev":-0.0446,"medianCount1":139,"medianCount2":1,"maxCooksP":0.761,"ID":"100861894","chr":"chr1","str":"+","start":145847858,"end":145848341,"lfc.1":-2.71,"p.1":"8.59526706867171e-12","lowExpressed.1":false,"rpkm1.1":146,"rpkm2.1":20.3,"lev.1":5.71,"medianCount1.1":1020,"medianCount2.1":269,"maxCooksP.1":"NA"},"Reg_1dVZL2_348":{"symbol":"LOC100861902","desc":"uncharacterized LOC100861902","type":"miscRNA","lfc":2.99,"p":0.00509,"lowExpressed":false,"rpkm1":0.104,"rpkm2":0.862,"lev":-2.35,"medianCount1":3,"medianCount2":15,"maxCooksP":0.836,"ID":"100861902","chr":"chr18","str":"+","start":46867612,"end":46888006,"lfc.1":5.23,"p.1":"1.38790517581855e-28","lowExpressed.1":false,"rpkm1.1":1.05,"rpkm2.1":39.3,"lev.1":2.56,"medianCount1.1":15,"medianCount2.1":1030,"maxCooksP.1":"NA"},"Reg_1dVZL2_349":{"symbol":"LOC100861910","desc":"uncharacterized LOC100861910","type":"protein_coding","lfc":0,"p":1,"lowExpressed":true,"rpkm1":0,"rpkm2":0,"lev":-7.08,"medianCount1":0,"medianCount2":0,"maxCooksP":0.104,"ID":"100861910","chr":"chr9","str":"-","start":67606520,"end":67614092,"lfc.1":4.41,"p.1":"1.0436534480872e-08","lowExpressed.1":false,"rpkm1.1":0.128,"rpkm2.1":2.84,"lev.1":-0.799,"medianCount1.1":4,"medianCount2.1":164,"maxCooksP.1":"NA"},"Reg_1dVZL2_350":{"symbol":"LOC100861917","desc":"uncharacterized LOC100861917","type":"miscRNA","lfc":5.41,"p":3.59e-14,"lowExpressed":false,"rpkm1":0.148,"rpkm2":14.4,"lev":-0.0912,"medianCount1":2,"medianCount2":172,"maxCooksP":0.0541,"ID":"100861917","chr":"chr3","str":"+","start":50242768,"end":50247509,"lfc.1":3.35,"p.1":"8.41114699209326e-13","lowExpressed.1":false,"rpkm1.1":3.3,"rpkm2.1":32.4,"lev.1":3.3,"medianCount1.1":32.5,"medianCount2.1":590,"maxCooksP.1":"NA"},"Reg_1dVZL2_351":{"symbol":"LOC100861931","desc":"uncharacterized LOC100861931","type":"miscRNA","lfc":0.178,"p":0.867,"lowExpressed":false,"rpkm1":2.57,"rpkm2":3.59,"lev":1.24,"medianCount1":22,"medianCount2":26,"maxCooksP":0.825,"ID":"100861931","chr":"chr19","str":"-","start":4751922,"end":4752353,"lfc.1":-5.39,"p.1":"1.93825512795626e-30","lowExpressed.1":false,"rpkm1.1":73.4,"rpkm2.1":1.55,"lev.1":3.37,"medianCount1.1":428,"medianCount2.1":18,"maxCooksP.1":"NA"},"Reg_1dVZL2_352":{"symbol":"LOC100861934","desc":"uncharacterized LOC100861934","type":"protein_coding","lfc":6.22,"p":8.86e-06,"lowExpressed":false,"rpkm1":0,"rpkm2":0.572,"lev":-4.27,"medianCount1":0,"medianCount2":15.5,"maxCooksP":0.0218,"ID":"100861934","chr":"chr1","str":"+","start":43514118,"end":43519067,"lfc.1":0,"p.1":"1","lowExpressed.1":true,"rpkm1.1":0,"rpkm2.1":0.0374,"lev.1":-6.93,"medianCount1.1":0,"medianCount2.1":1.5,"maxCooksP.1":"NA"},"Reg_1dVZL2_353":{"symbol":"LOC100861972","desc":"uncharacterized LOC100861972","type":"miscRNA","lfc":5.19,"p":0.000217,"lowExpressed":false,"rpkm1":0,"rpkm2":19.4,"lev":-1.05,"medianCount1":0,"medianCount2":174,"maxCooksP":0.0248,"ID":"100861972","chr":"chr6","str":"-","start":90500801,"end":90509456,"lfc.1":4.85,"p.1":"5.67485490820976e-55","lowExpressed.1":false,"rpkm1.1":10.9,"rpkm2.1":294,"lev.1":5.8,"medianCount1.1":79,"medianCount2.1":4230,"maxCooksP.1":"NA"},"Reg_1dVZL2_354":{"symbol":"LOC100861984","desc":"uncharacterized LOC100861984","type":"miscRNA","lfc":3.2,"p":4.56e-12,"lowExpressed":false,"rpkm1":2.88,"rpkm2":21.4,"lev":2.48,"medianCount1":24,"medianCount2":258,"maxCooksP":0.703,"ID":"100861984","chr":"chr9","str":"-","start":72586861,"end":72597655,"lfc.1":5.52,"p.1":"3.24435390872848e-57","lowExpressed.1":false,"rpkm1.1":3.91,"rpkm2.1":168,"lev.1":4.66,"medianCount1.1":30.5,"medianCount2.1":2610,"maxCooksP.1":"NA"},"Reg_1dVZL2_355":{"symbol":"LOC100861985","desc":"uncharacterized LOC100861985","type":"miscRNA","lfc":-6.72,"p":0.000235,"lowExpressed":false,"rpkm1":1.77,"rpkm2":0,"lev":-3.24,"medianCount1":10,"medianCount2":0,"maxCooksP":0.284,"ID":"100861985","chr":"chr11","str":"+","start":6418981,"end":6420953,"lfc.1":-7.32,"p.1":"2.78723653212128e-20","lowExpressed.1":false,"rpkm1.1":36.6,"rpkm2.1":0.181,"lev.1":1.24,"medianCount1.1":211,"medianCount2.1":2,"maxCooksP.1":"NA"},"Reg_1dVZL2_356":{"symbol":"LOC100861992","desc":"uncharacterized LOC100861992","type":"miscRNA","lfc":0,"p":1,"lowExpressed":true,"rpkm1":0.0323,"rpkm2":0.278,"lev":-3.62,"medianCount1":1,"medianCount2":3.5,"maxCooksP":0.0639,"ID":"100861992","chr":"chr3","str":"+","start":67282816,"end":67289169,"lfc.1":7.33,"p.1":"1.01772200114776e-09","lowExpressed.1":false,"rpkm1.1":0.0527,"rpkm2.1":11.5,"lev.1":-1.05,"medianCount1.1":0.5,"medianCount2.1":238,"maxCooksP.1":"NA"},"Reg_1dVZL2_357":{"symbol":"LOC100862024","desc":"uncharacterized LOC100862024","type":"miscRNA","lfc":-11.3,"p":8.98e-16,"lowExpressed":false,"rpkm1":46.4,"rpkm2":0,"lev":-0.46,"medianCount1":672,"medianCount2":0,"maxCooksP":0.963,"ID":"100862024","chr":"chr2","str":"+","start":90922565,"end":90930467,"lfc.1":-9.9,"p.1":"2.22421431413371e-19","lowExpressed.1":false,"rpkm1.1":55.5,"rpkm2.1":0.0289,"lev.1":-0.131,"medianCount1.1":472,"medianCount2.1":0.5,"maxCooksP.1":"NA"},"Reg_1dVZL2_358":{"symbol":"LOC100862057","desc":"uncharacterized LOC100862057","type":"miscRNA","lfc":1.09,"p":0.00471,"lowExpressed":false,"rpkm1":2.16,"rpkm2":5.35,"lev":1.79,"medianCount1":168,"medianCount2":347,"maxCooksP":0.895,"ID":"100862057","chr":"chr4","str":"+","start":83108997,"end":83113124,"lfc.1":4.51,"p.1":"1.79645251401948e-25","lowExpressed.1":false,"rpkm1.1":0.518,"rpkm2.1":11.4,"lev.1":1.21,"medianCount1.1":25,"medianCount2.1":1020,"maxCooksP.1":"NA"},"Reg_1dVZL2_359":{"symbol":"LOC100862065","desc":"uncharacterized LOC100862065","type":"miscRNA","lfc":3.23,"p":3.11e-06,"lowExpressed":false,"rpkm1":0.506,"rpkm2":5.75,"lev":0.153,"medianCount1":11,"medianCount2":142,"maxCooksP":0.215,"ID":"100862065","chr":"chr14","str":"-","start":61001814,"end":61003374,"lfc.1":7.68,"p.1":"3.58111153910018e-20","lowExpressed.1":false,"rpkm1.1":0.0762,"rpkm2.1":19.6,"lev.1":-0.531,"medianCount1.1":1.5,"medianCount2.1":674,"maxCooksP.1":"NA"},"Reg_1dVZL2_360":{"symbol":"LOC100862086","desc":"uncharacterized LOC100862086","type":"miscRNA","lfc":-3.12,"p":0.000369,"lowExpressed":false,"rpkm1":3.99,"rpkm2":0.243,"lev":-0.207,"medianCount1":53,"medianCount2":2,"maxCooksP":0.694,"ID":"100862086","chr":"chr15","str":"+","start":25293028,"end":25293497,"lfc.1":-6.4,"p.1":"2.36559973199982e-51","lowExpressed.1":false,"rpkm1.1":286,"rpkm2.1":3,"lev.1":4.73,"medianCount1.1":1870,"medianCount2.1":39,"maxCooksP.1":"NA"},"Reg_1dVZL2_361":{"symbol":"LOC100862094","desc":"uncharacterized LOC100862094","type":"miscRNA","lfc":-0.218,"p":0.852,"lowExpressed":false,"rpkm1":0.833,"rpkm2":0.86,"lev":-0.683,"medianCount1":28,"medianCount2":24.5,"maxCooksP":0.559,"ID":"100862094","chr":"chr1","str":"-","start":171622688,"end":171624373,"lfc.1":4.63,"p.1":"6.65167394445307e-16","lowExpressed.1":false,"rpkm1.1":0.391,"rpkm2.1":9.23,"lev.1":0.89,"medianCount1.1":7.5,"medianCount2.1":356,"maxCooksP.1":"NA"},"Reg_1dVZL2_362":{"symbol":"LOC100862132","desc":"uncharacterized LOC100862132","type":"miscRNA","lfc":-8.06,"p":3.31e-70,"lowExpressed":false,"rpkm1":302,"rpkm2":1.17,"lev":4.68,"medianCount1":4970,"medianCount2":13.5,"maxCooksP":0.97,"ID":"100862132","chr":"chr4","str":"+","start":136436042,"end":136436629,"lfc.1":-12.2,"p.1":"1.77277425687785e-218","lowExpressed.1":false,"rpkm1.1":5790,"rpkm2.1":1.08,"lev.1":6.25,"medianCount1.1":46400,"medianCount2.1":17.5,"maxCooksP.1":"NA"},"Reg_1dVZL2_363":{"symbol":"LOC100862140","desc":"uncharacterized LOC100862140","type":"miscRNA","lfc":5.46,"p":1.28e-12,"lowExpressed":false,"rpkm1":0.111,"rpkm2":5.42,"lev":-1.38,"medianCount1":2,"medianCount2":97.5,"maxCooksP":0.0854,"ID":"100862140","chr":"chr4","str":"+","start":137297656,"end":137298555,"lfc.1":6.27,"p.1":"6.0504907331964e-31","lowExpressed.1":false,"rpkm1.1":0.475,"rpkm2.1":36.2,"lev.1":2.04,"medianCount1.1":6,"medianCount2.1":876,"maxCooksP.1":"NA"},"Reg_1dVZL2_364":{"symbol":"LOC100862152","desc":"uncharacterized LOC100862152","type":"miscRNA","lfc":0,"p":1,"lowExpressed":true,"rpkm1":1.17,"rpkm2":0,"lev":-3.68,"medianCount1":6,"medianCount2":0,"maxCooksP":0.196,"ID":"100862152","chr":"chr9","str":"+","start":32210394,"end":32230280,"lfc.1":-5.02,"p.1":"1.19783826056321e-08","lowExpressed.1":false,"rpkm1.1":8.68,"rpkm2.1":0.214,"lev.1":0.413,"medianCount1.1":62,"medianCount2.1":3,"maxCooksP.1":"NA"},"Reg_1dVZL2_365":{"symbol":"LOC100862160","desc":"uncharacterized LOC100862160","type":"miscRNA","lfc":5.18,"p":1.09e-10,"lowExpressed":false,"rpkm1":0.228,"rpkm2":11.9,"lev":-0.574,"medianCount1":2,"medianCount2":130,"maxCooksP":0.222,"ID":"100862160","chr":"chr4","str":"+","start":41446159,"end":41450108,"lfc.1":6.4,"p.1":"9.8079714812099e-47","lowExpressed.1":false,"rpkm1.1":1.44,"rpkm2.1":120,"lev.1":3.66,"medianCount1.1":13.5,"medianCount2.1":2080,"maxCooksP.1":"NA"},"Reg_1dVZL2_366":{"symbol":"LOC100862184","desc":"uncharacterized LOC100862184","type":"miscRNA","lfc":-1.31,"p":0.106,"lowExpressed":false,"rpkm1":6.94,"rpkm2":1.11,"lev":1.58,"medianCount1":128,"medianCount2":14.5,"maxCooksP":0.763,"ID":"100862184","chr":"chr17","str":"-","start":35403713,"end":35419049,"lfc.1":-5.52,"p.1":"5.46001045153659e-37","lowExpressed.1":false,"rpkm1.1":429,"rpkm2.1":8.33,"lev.1":5.77,"medianCount1.1":3620,"medianCount2.1":142,"maxCooksP.1":"NA"},"Reg_1dVZL2_367":{"symbol":"LOC100862186","desc":"uncharacterized LOC100862186","type":"miscRNA","lfc":-7.66,"p":5.82e-06,"lowExpressed":false,"rpkm1":3.22,"rpkm2":0,"lev":-2.82,"medianCount1":32,"medianCount2":0,"maxCooksP":0.975,"ID":"100862186","chr":"chr1","str":"-","start":173847593,"end":173864569,"lfc.1":-6.9,"p.1":"0.000208827919975231","lowExpressed.1":false,"rpkm1.1":2.38,"rpkm2.1":0,"lev.1":-3.38,"medianCount1.1":22.5,"medianCount2.1":0,"maxCooksP.1":"NA"},"Reg_1dVZL2_368":{"symbol":"LOC100862194","desc":"uncharacterized LOC100862194","type":"miscRNA","lfc":5.04,"p":2.4e-05,"lowExpressed":false,"rpkm1":0.0305,"rpkm2":1.46,"lev":-3.13,"medianCount1":1,"medianCount2":23,"maxCooksP":0.0797,"ID":"100862194","chr":"chr9","str":"+","start":106795019,"end":106795829,"lfc.1":1.41,"p.1":"0.0211312093846612","lowExpressed.1":false,"rpkm1.1":2.38,"rpkm2.1":5.9,"lev.1":1.9,"medianCount1.1":26.5,"medianCount2.1":130,"maxCooksP.1":"NA"},"Reg_1dVZL2_369":{"symbol":"LOC100862195","desc":"uncharacterized LOC100862195","type":"miscRNA","lfc":-5.95,"p":4.99e-19,"lowExpressed":false,"rpkm1":21.5,"rpkm2":0.186,"lev":1.11,"medianCount1":546,"medianCount2":2.5,"maxCooksP":0.829,"ID":"100862195","chr":"chr11","str":"+","start":103186532,"end":103193629,"lfc.1":-8.1,"p.1":"1.22915143206096e-63","lowExpressed.1":false,"rpkm1.1":113,"rpkm2.1":0.358,"lev.1":2.62,"medianCount1.1":1280,"medianCount2.1":8,"maxCooksP.1":"NA"},"Reg_1dVZL2_370":{"symbol":"LOC100862199","desc":"uncharacterized LOC100862199","type":"miscRNA","lfc":-3.85,"p":0.0017,"lowExpressed":false,"rpkm1":1.19,"rpkm2":0.0452,"lev":-2.39,"medianCount1":13,"medianCount2":0.5,"maxCooksP":0.928,"ID":"100862199","chr":"chr1","str":"-","start":174436910,"end":174437509,"lfc.1":-4.44,"p.1":"8.21388849609951e-38","lowExpressed.1":false,"rpkm1.1":191,"rpkm2.1":7.97,"lev.1":5.25,"medianCount1.1":1610,"medianCount2.1":131,"maxCooksP.1":"NA"},"Reg_1dVZL2_371":{"symbol":"LOC100862215","desc":"uncharacterized LOC100862215","type":"miscRNA","lfc":5.32,"p":4.6e-07,"lowExpressed":false,"rpkm1":0,"rpkm2":1.59,"lev":-3.73,"medianCount1":0,"medianCount2":40,"maxCooksP":0.059,"ID":"100862215","chr":"chr9","str":"+","start":107561428,"end":107581944,"lfc.1":5.33,"p.1":"3.56008487594609e-47","lowExpressed.1":false,"rpkm1.1":2.03,"rpkm2.1":76.4,"lev.1":3.6,"medianCount1.1":42,"medianCount2.1":3100,"maxCooksP.1":"NA"},"Reg_1dVZL2_372":{"symbol":"LOC100862216","desc":"uncharacterized LOC100862216","type":"miscRNA","lfc":-2.25,"p":1.59e-12,"lowExpressed":false,"rpkm1":78.3,"rpkm2":17.3,"lev":5.32,"medianCount1":1480,"medianCount2":241,"maxCooksP":0.983,"ID":"100862216","chr":"chr11","str":"+","start":55208001,"end":55208965,"lfc.1":-5.3,"p.1":"2.46202636296681e-97","lowExpressed.1":false,"rpkm1.1":8350,"rpkm2.1":193,"lev.1":10.3,"medianCount1.1":96700,"medianCount2.1":4390,"maxCooksP.1":"NA"},"Reg_1dVZL2_373":{"symbol":"LOC100862305","desc":"uncharacterized LOC100862305","type":"protein_coding","lfc":0,"p":1,"lowExpressed":true,"rpkm1":0,"rpkm2":0,"lev":-7.58,"medianCount1":0,"medianCount2":0,"maxCooksP":0.455,"ID":"100862305","chr":"chr18","str":"-","start":43597238,"end":43598117,"lfc.1":7.82,"p.1":"5.78431548678171e-06","lowExpressed.1":false,"rpkm1.1":0,"rpkm2.1":5.44,"lev.1":-2.79,"medianCount1.1":0,"medianCount2.1":130,"maxCooksP.1":"NA"},"Reg_1dVZL2_374":{"symbol":"LOC100862308","desc":"uncharacterized LOC100862308","type":"miscRNA","lfc":-5.55,"p":4.38e-14,"lowExpressed":false,"rpkm1":4.76,"rpkm2":0.0283,"lev":-1.4,"medianCount1":254,"medianCount2":1.5,"maxCooksP":0.654,"ID":"100862308","chr":"chr14","str":"-","start":34179137,"end":34183329,"lfc.1":-4.93,"p.1":"1.3280465626011e-48","lowExpressed.1":false,"rpkm1.1":47.1,"rpkm2.1":1.4,"lev.1":2.99,"medianCount1.1":1490,"medianCount2.1":84.5,"maxCooksP.1":"NA"},"Reg_1dVZL2_375":{"symbol":"LOC100862331","desc":"uncharacterized LOC100862331","type":"miscRNA","lfc":0,"p":1,"lowExpressed":true,"rpkm1":0,"rpkm2":0,"lev":-5.9,"medianCount1":0,"medianCount2":0,"maxCooksP":0.214,"ID":"100862331","chr":"chr10","str":"-","start":12851029,"end":12851500,"lfc.1":7.12,"p.1":"1.34854128542524e-11","lowExpressed.1":false,"rpkm1.1":0.156,"rpkm2.1":30.3,"lev.1":-0.0876,"medianCount1.1":1,"medianCount2.1":347,"maxCooksP.1":"NA"},"Reg_1dVZL2_376":{"symbol":"LOC100862340","desc":"uncharacterized LOC100862340","type":"miscRNA","lfc":0,"p":1,"lowExpressed":true,"rpkm1":0.259,"rpkm2":0,"lev":-5.77,"medianCount1":2,"medianCount2":0,"maxCooksP":0.171,"ID":"100862340","chr":"chrX","str":"+","start":9013782,"end":9014352,"lfc.1":-7.63,"p.1":"1.69285223804907e-05","lowExpressed.1":false,"rpkm1.1":4.78,"rpkm2.1":0,"lev.1":-2.95,"medianCount1.1":40,"medianCount2.1":0,"maxCooksP.1":"NA"},"Reg_1dVZL2_377":{"symbol":"LOC100862347","desc":"uncharacterized LOC100862347","type":"miscRNA","lfc":2.61,"p":0.00656,"lowExpressed":false,"rpkm1":0.181,"rpkm2":1.56,"lev":-1.9,"medianCount1":4,"medianCount2":26.5,"maxCooksP":0.818,"ID":"100862347","chr":"chr10","str":"-","start":52828445,"end":52829420,"lfc.1":6.26,"p.1":"1.06686836239024e-13","lowExpressed.1":false,"rpkm1.1":0.132,"rpkm2.1":12.1,"lev.1":-0.707,"medianCount1.1":2,"medianCount2.1":322,"maxCooksP.1":"NA"},"Reg_1dVZL2_378":{"symbol":"LOC100862355","desc":"uncharacterized LOC100862355","type":"miscRNA","lfc":6.57,"p":0.000528,"lowExpressed":false,"rpkm1":0,"rpkm2":0.952,"lev":-4.53,"medianCount1":0,"medianCount2":12,"maxCooksP":0.464,"ID":"100862355","chr":"chr11","str":"+","start":110130686,"end":110131255,"lfc.1":5.03,"p.1":"0.000608794623244816","lowExpressed.1":false,"rpkm1.1":0.0565,"rpkm2.1":3.04,"lev.1":-1.98,"medianCount1.1":0.5,"medianCount2.1":47,"maxCooksP.1":"NA"},"Reg_1dVZL2_379":{"symbol":"LOC100862367","desc":"X-linked lymphocyte-regulated protein PM1-like","type":"protein_coding","lfc":0,"p":1,"lowExpressed":true,"rpkm1":0.356,"rpkm2":0,"lev":-4.23,"medianCount1":4,"medianCount2":0,"maxCooksP":0.95,"ID":"100862367","chr":"chrX","str":"-","start":51087180,"end":51123403,"lfc.1":-8.79,"p.1":"9.86414652736485e-08","lowExpressed.1":false,"rpkm1.1":9.54,"rpkm2.1":0,"lev.1":-2.38,"medianCount1.1":89.5,"medianCount2.1":0,"maxCooksP.1":"NA"},"Reg_1dVZL2_380":{"symbol":"LOC100862377","desc":"uncharacterized LOC100862377","type":"miscRNA","lfc":-1.66,"p":0.0202,"lowExpressed":false,"rpkm1":2.06,"rpkm2":0.906,"lev":0.676,"medianCount1":95,"medianCount2":35.5,"maxCooksP":0.11,"ID":"100862377","chr":"chr8","str":"-","start":14894765,"end":14898015,"lfc.1":-5,"p.1":"1.16053484298616e-90","lowExpressed.1":false,"rpkm1.1":369,"rpkm2.1":10.6,"lev.1":5.96,"medianCount1.1":10100,"medianCount2.1":556,"maxCooksP.1":"NA"},"Reg_1dVZL2_381":{"symbol":"LOC100862378","desc":"uncharacterized LOC100862378","type":"miscRNA","lfc":6.89,"p":9.59e-24,"lowExpressed":false,"rpkm1":0.184,"rpkm2":37.9,"lev":0.599,"medianCount1":3,"medianCount2":436,"maxCooksP":0.000335,"ID":"100862378","chr":"chr10","str":"-","start":56109540,"end":56110231,"lfc.1":6.76,"p.1":"1.74302288828933e-111","lowExpressed.1":false,"rpkm1.1":4.66,"rpkm2.1":481,"lev.1":5.56,"medianCount1.1":45.5,"medianCount2.1":8980,"maxCooksP.1":"NA"},"Reg_1dVZL2_382":{"symbol":"LOC100862391","desc":"uncharacterized LOC100862391","type":"miscRNA","lfc":0,"p":1,"lowExpressed":true,"rpkm1":0,"rpkm2":0.722,"lev":-5.26,"medianCount1":0,"medianCount2":9,"maxCooksP":0.00413,"ID":"100862391","chr":"chr11","str":"-","start":62062486,"end":62078791,"lfc.1":4.86,"p.1":"2.69345182978314e-24","lowExpressed.1":false,"rpkm1.1":1.44,"rpkm2.1":41.5,"lev.1":2.84,"medianCount1.1":14.5,"medianCount2.1":764,"maxCooksP.1":"NA"},"Reg_1dVZL2_383":{"symbol":"LOC100862399","desc":"uncharacterized LOC100862399","type":"miscRNA","lfc":5.79,"p":7.2e-12,"lowExpressed":false,"rpkm1":0.113,"rpkm2":8.23,"lev":-0.94,"medianCount1":1,"medianCount2":54.5,"maxCooksP":0.371,"ID":"100862399","chr":"chr3","str":"-","start":10012592,"end":10015544,"lfc.1":4.03,"p.1":"1.40676710323532e-36","lowExpressed.1":false,"rpkm1.1":47.9,"rpkm2.1":734,"lev.1":7.52,"medianCount1.1":256,"medianCount2.1":7390,"maxCooksP.1":"NA"},"Reg_1dVZL2_384":{"symbol":"LOC100862404","desc":"uncharacterized LOC100862404","type":"miscRNA","lfc":0,"p":1,"lowExpressed":true,"rpkm1":0,"rpkm2":0,"lev":-6.5,"medianCount1":0,"medianCount2":0,"maxCooksP":0.215,"ID":"100862404","chr":"chr8","str":"-","start":91171214,"end":91177115,"lfc.1":-6.79,"p.1":"1.6734465729384e-07","lowExpressed.1":false,"rpkm1.1":8.48,"rpkm2.1":0.0431,"lev.1":-1.34,"medianCount1.1":52.5,"medianCount2.1":0.5,"maxCooksP.1":"NA"},"Reg_1dVZL2_385":{"symbol":"LOC100862405","desc":"uncharacterized LOC100862405","type":"miscRNA","lfc":-5.2,"p":0.000439,"lowExpressed":false,"rpkm1":1.99,"rpkm2":0,"lev":-2.67,"medianCount1":20,"medianCount2":0,"maxCooksP":0.572,"ID":"100862405","chr":"chr11","str":"-","start":62410408,"end":62413807,"lfc.1":-10.1,"p.1":"7.75162466626132e-29","lowExpressed.1":false,"rpkm1.1":152,"rpkm2.1":0.0869,"lev.1":0.983,"medianCount1.1":850,"medianCount2.1":1,"maxCooksP.1":"NA"},"Reg_1dVZL2_386":{"symbol":"LOC100862428","desc":"DNA-binding protein inhibitor ID-3-like","type":"pseudo","lfc":6.31,"p":2.55e-11,"lowExpressed":false,"rpkm1":0,"rpkm2":9.83,"lev":-1.47,"medianCount1":0,"medianCount2":77,"maxCooksP":0.00453,"ID":"100862428","chr":"chr4","str":"+","start":135699794,"end":135700268,"lfc.1":4.88,"p.1":"1.48957472042247e-42","lowExpressed.1":false,"rpkm1.1":14.7,"rpkm2.1":404,"lev.1":6.22,"medianCount1.1":71,"medianCount2.1":3910,"maxCooksP.1":"NA"},"Reg_1dVZL2_387":{"symbol":"LOC100862431","desc":"h-2 class I histocompatibility antigen, D-D alpha chain-like","type":"protein_coding","lfc":-2.17,"p":0.0273,"lowExpressed":false,"rpkm1":1.36,"rpkm2":0.157,"lev":-1.29,"medianCount1":19,"medianCount2":3,"maxCooksP":0.764,"ID":"100862431","chr":"chr17","str":"+","start":35400059,"end":35534557,"lfc.1":-5.45,"p.1":"2.01779018972504e-33","lowExpressed.1":false,"rpkm1.1":221,"rpkm2.1":4.47,"lev.1":4.82,"medianCount1.1":3120,"medianCount2.1":128,"maxCooksP.1":"NA"},"Reg_1dVZL2_388":{"symbol":"LOC100862435","desc":"h-2 class I histocompatibility antigen, D-B alpha chain-like","type":"protein_coding","lfc":0,"p":1,"lowExpressed":true,"rpkm1":0.179,"rpkm2":0.0634,"lev":-3.87,"medianCount1":5,"medianCount2":2,"maxCooksP":0.566,"ID":"100862435","chr":"chr17","str":"-","start":36155484,"end":36283329,"lfc.1":-5.16,"p.1":"1.97128941671488e-39","lowExpressed.1":false,"rpkm1.1":28.4,"rpkm2.1":0.709,"lev.1":2.14,"medianCount1.1":557,"medianCount2.1":27.5,"maxCooksP.1":"NA"},"Reg_1dVZL2_389":{"symbol":"LOC100862447","desc":"h-2 class I histocompatibility antigen, D-D alpha chain-like","type":"protein_coding","lfc":-2.17,"p":0.0273,"lowExpressed":false,"rpkm1":1.36,"rpkm2":0.157,"lev":-1.29,"medianCount1":19,"medianCount2":3,"maxCooksP":0.764,"ID":"100862447","chr":"chr17","str":"+","start":35400059,"end":35534557,"lfc.1":-5.45,"p.1":"2.01779018972504e-33","lowExpressed.1":false,"rpkm1.1":221,"rpkm2.1":4.47,"lev.1":4.82,"medianCount1.1":3120,"medianCount2.1":128,"maxCooksP.1":"NA"},"Reg_1dVZL2_390":{"symbol":"LOC100862459","desc":"h-2 class I histocompatibility antigen, TLA(B) alpha chain-like","type":"protein_coding","lfc":0,"p":1,"lowExpressed":true,"rpkm1":0,"rpkm2":0.0269,"lev":-6.62,"medianCount1":0,"medianCount2":1,"maxCooksP":0.262,"ID":"100862459","chr":"chr17","str":"-","start":36309039,"end":36335449,"lfc.1":-6.31,"p.1":"0.00116712751342723","lowExpressed.1":false,"rpkm1.1":0.532,"rpkm2.1":0,"lev.1":-4.46,"medianCount1.1":15,"medianCount2.1":0,"maxCooksP.1":"NA"},"Reg_1dVZL2_391":{"symbol":"LOC100862463","desc":"DNA-binding protein inhibitor ID-3-like","type":"pseudo","lfc":6.31,"p":2.55e-11,"lowExpressed":false,"rpkm1":0,"rpkm2":9.83,"lev":-1.47,"medianCount1":0,"medianCount2":77,"maxCooksP":0.00453,"ID":"100862463","chr":"chr4","str":"+","start":135699794,"end":135700268,"lfc.1":4.88,"p.1":"1.48957472042247e-42","lowExpressed.1":false,"rpkm1.1":14.7,"rpkm2.1":404,"lev.1":6.22,"medianCount1.1":71,"medianCount2.1":3910,"maxCooksP.1":"NA"},"Reg_1dVZL2_392":{"symbol":"LOC100862467","desc":"uncharacterized LOC100862467","type":"miscRNA","lfc":0,"p":1,"lowExpressed":true,"rpkm1":0,"rpkm2":0.0239,"lev":-7.18,"medianCount1":0,"medianCount2":0.5,"maxCooksP":0.785,"ID":"100862467","chr":"chr4","str":"+","start":147473720,"end":147474610,"lfc.1":6.53,"p.1":"0.000499056977179975","lowExpressed.1":false,"rpkm1.1":0,"rpkm2.1":2.05,"lev.1":-3.5,"medianCount1.1":0,"medianCount2.1":50,"maxCooksP.1":"NA"},"Reg_1dVZL2_393":{"symbol":"LOC100862482","desc":"uncharacterized LOC100862482","type":"miscRNA","lfc":-9.28,"p":7.09e-25,"lowExpressed":false,"rpkm1":34.2,"rpkm2":0.0315,"lev":0.143,"medianCount1":545,"medianCount2":0.5,"maxCooksP":0.947,"ID":"100862482","chr":"chr10","str":"-","start":77027379,"end":77028420,"lfc.1":-11.8,"p.1":"4.58569843992555e-53","lowExpressed.1":false,"rpkm1.1":406,"rpkm2.1":0.0857,"lev.1":1.69,"medianCount1.1":3790,"medianCount2.1":1.5,"maxCooksP.1":"NA"},"Reg_1dVZL2_394":{"symbol":"LOC100862483","desc":"uncharacterized LOC100862483","type":"miscRNA","lfc":0,"p":1,"lowExpressed":true,"rpkm1":0,"rpkm2":0.417,"lev":-4.64,"medianCount1":0,"medianCount2":11,"maxCooksP":0.00172,"ID":"100862483","chr":"chr17","str":"-","start":7002732,"end":7032339,"lfc.1":4.65,"p.1":"0.00249930566924749","lowExpressed.1":false,"rpkm1.1":0.0222,"rpkm2.1":0.927,"lev.1":-3.18,"medianCount1.1":0.5,"medianCount2.1":36.5,"maxCooksP.1":"NA"},"Reg_1dVZL2_395":{"symbol":"LOC100862514","desc":"schlafen family member 13-like","type":"pseudo","lfc":-7.28,"p":1.43e-21,"lowExpressed":false,"rpkm1":7.67,"rpkm2":0.037,"lev":-0.87,"medianCount1":247,"medianCount2":1,"maxCooksP":0.942,"ID":"100862514","chr":"chr11","str":"-","start":82829377,"end":82831217,"lfc.1":-7.58,"p.1":"2.04637140697455e-05","lowExpressed.1":false,"rpkm1.1":2.27,"rpkm2.1":0,"lev.1":-3.46,"medianCount1.1":38,"medianCount2.1":0,"maxCooksP.1":"NA"},"Reg_1dVZL2_396":{"symbol":"LOC100862518","desc":"uncharacterized LOC100862518","type":"miscRNA","lfc":4.93,"p":2.51e-17,"lowExpressed":false,"rpkm1":0.488,"rpkm2":33.2,"lev":1.87,"medianCount1":7,"medianCount2":470,"maxCooksP":0.281,"ID":"100862518","chr":"chr11","str":"+","start":88155609,"end":88156429,"lfc.1":5.72,"p.1":"1.07711530160279e-32","lowExpressed.1":false,"rpkm1.1":1.16,"rpkm2.1":60.9,"lev.1":2.95,"medianCount1.1":14,"medianCount2.1":1370,"maxCooksP.1":"NA"},"Reg_1dVZL2_397":{"symbol":"LOC100862566","desc":"uncharacterized LOC100862566","type":"protein_coding","lfc":0,"p":1,"lowExpressed":true,"rpkm1":0,"rpkm2":0,"lev":-7.17,"medianCount1":0,"medianCount2":0,"maxCooksP":0.684,"ID":"100862566","chr":"chr12","str":"+","start":117315059,"end":117336877,"lfc.1":5.59,"p.1":"0.00544863457156142","lowExpressed.1":false,"rpkm1.1":0,"rpkm2.1":1.02,"lev.1":-4.04,"medianCount1.1":0,"medianCount2.1":26,"maxCooksP.1":"NA"},"Reg_1dVZL2_398":{"symbol":"LOC100862578","desc":"c-C motif chemokine 12-like","type":"protein_coding","lfc":-6.51,"p":0.00041,"lowExpressed":false,"rpkm1":1.2,"rpkm2":0,"lev":-3.4,"medianCount1":15,"medianCount2":0,"maxCooksP":0.915,"ID":"100862578","chr":"chr11","str":"+","start":81915353,"end":81916902,"lfc.1":-11.4,"p.1":"2.80406842257422e-26","lowExpressed.1":false,"rpkm1.1":187,"rpkm2.1":0.0334,"lev.1":0.769,"medianCount1.1":1430,"medianCount2.1":0.5,"maxCooksP.1":"NA"},"Reg_1dVZL2_399":{"symbol":"LOC100862581","desc":"uncharacterized LOC100862581","type":"miscRNA","lfc":0,"p":1,"lowExpressed":true,"rpkm1":0.0199,"rpkm2":0,"lev":-6.98,"medianCount1":1,"medianCount2":0,"maxCooksP":0.857,"ID":"100862581","chr":"chr13","str":"-","start":74541631,"end":74544765,"lfc.1":-4.8,"p.1":"5.1077583469219e-47","lowExpressed.1":false,"rpkm1.1":44,"rpkm2.1":1.43,"lev.1":2.99,"medianCount1.1":761,"medianCount2.1":48,"maxCooksP.1":"NA"},"Reg_1dVZL2_400":{"symbol":"LOC100862582","desc":"uncharacterized LOC100862582","type":"protein_coding","lfc":0,"p":1,"lowExpressed":true,"rpkm1":0,"rpkm2":0.0541,"lev":-6.92,"medianCount1":0,"medianCount2":1,"maxCooksP":0.523,"ID":"100862582","chr":"chrX","str":"+","start":50989701,"end":50994496,"lfc.1":4.79,"p.1":"0.025137422857564","lowExpressed.1":false,"rpkm1.1":0,"rpkm2.1":0.445,"lev.1":-4.6,"medianCount1.1":0,"medianCount2.1":14.5,"maxCooksP.1":"NA"},"Reg_1dVZL2_401":{"symbol":"LOC100862590","desc":"tyrosine-protein kinase Lyn-like","type":"protein_coding","lfc":-6.08,"p":1.11e-53,"lowExpressed":false,"rpkm1":26.7,"rpkm2":0.374,"lev":1.77,"medianCount1":2130,"medianCount2":22,"maxCooksP":0.872,"ID":"100862590","chr":"chr4","str":"+","start":3605249,"end":3718760,"lfc.1":-5.33,"p.1":"8.12780582509306e-88","lowExpressed.1":false,"rpkm1.1":211,"rpkm2.1":4.8,"lev.1":4.98,"medianCount1.1":9790,"medianCount2.1":433,"maxCooksP.1":"NA"},"Reg_1dVZL2_402":{"symbol":"LOC100862596","desc":"tetratricopeptide repeat protein 14-like","type":"pseudo","lfc":1.17,"p":8.01e-06,"lowExpressed":false,"rpkm1":8.62,"rpkm2":18.4,"lev":3.52,"medianCount1":429,"medianCount2":907,"maxCooksP":0.961,"ID":"100862596","chr":"chr3","str":"+","start":33699201,"end":33708764,"lfc.1":4.56,"p.1":"5.54638100664858e-25","lowExpressed.1":false,"rpkm1.1":3.45,"rpkm2.1":78.6,"lev.1":3.91,"medianCount1.1":126,"medianCount2.1":5200,"maxCooksP.1":"NA"},"Reg_1dVZL2_403":{"symbol":"LOC100862597","desc":"butyrophilin-like protein 2-like","type":"protein_coding","lfc":0,"p":1,"lowExpressed":true,"rpkm1":0.0867,"rpkm2":0,"lev":-6.19,"medianCount1":3,"medianCount2":0,"maxCooksP":0.114,"ID":"100862597","chr":"chr17","str":"+","start":34491767,"end":34506438,"lfc.1":-7.17,"p.1":"8.45109099110039e-05","lowExpressed.1":false,"rpkm1.1":0.764,"rpkm2.1":0,"lev.1":-4.22,"medianCount1.1":26.5,"medianCount2.1":0,"maxCooksP.1":"NA"},"Reg_1dVZL2_404":{"symbol":"LOC100862623","desc":"uncharacterized LOC100862623","type":"miscRNA","lfc":-1.61,"p":0.0543,"lowExpressed":false,"rpkm1":7.11,"rpkm2":2.42,"lev":2.16,"medianCount1":30,"medianCount2":8.5,"maxCooksP":0.775,"ID":"100862623","chr":"chr9","str":"-","start":106117512,"end":106117723,"lfc.1":-4.86,"p.1":"8.77115054857062e-37","lowExpressed.1":false,"rpkm1.1":248,"rpkm2.1":7.65,"lev.1":5.42,"medianCount1.1":712,"medianCount2.1":44,"maxCooksP.1":"NA"},"Reg_1dVZL2_405":{"symbol":"LOC100862636","desc":"uncharacterized LOC100862636","type":"miscRNA","lfc":5.3,"p":4.34e-18,"lowExpressed":false,"rpkm1":0.579,"rpkm2":37.9,"lev":1.69,"medianCount1":36,"medianCount2":1550,"maxCooksP":0.159,"ID":"100862636","chr":"chr3","str":"+","start":88010735,"end":88015318,"lfc.1":8.67,"p.1":"3.33466063898551e-12","lowExpressed.1":false,"rpkm1.1":0.07,"rpkm2.1":44.1,"lev.1":0.0207,"medianCount1.1":2,"medianCount2.1":2740,"maxCooksP.1":"NA"},"Reg_1dVZL2_406":{"symbol":"LOC100862641","desc":"uncharacterized LOC100862641","type":"miscRNA","lfc":-5.95,"p":4.95e-19,"lowExpressed":false,"rpkm1":21.9,"rpkm2":0.19,"lev":1.13,"medianCount1":547,"medianCount2":2.5,"maxCooksP":0.828,"ID":"100862641","chr":"chr11","str":"+","start":103192810,"end":103193629,"lfc.1":-8.1,"p.1":"1.22915143206096e-63","lowExpressed.1":false,"rpkm1.1":115,"rpkm2.1":0.365,"lev.1":2.65,"medianCount1.1":1280,"medianCount2.1":8,"maxCooksP.1":"NA"},"Reg_1dVZL2_407":{"symbol":"LOC100862647","desc":"uncharacterized LOC100862647","type":"miscRNA","lfc":5.25,"p":1.59e-07,"lowExpressed":false,"rpkm1":0,"rpkm2":3.58,"lev":-2.45,"medianCount1":0,"medianCount2":80,"maxCooksP":0.285,"ID":"100862647","chr":"chr7","str":"+","start":106493896,"end":106495507,"lfc.1":4.14,"p.1":"1.38753307822538e-21","lowExpressed.1":false,"rpkm1.1":7.17,"rpkm2.1":119,"lev.1":4.75,"medianCount1.1":94,"medianCount2.1":3210,"maxCooksP.1":"NA"},"Reg_1dVZL2_408":{"symbol":"LOC100862648","desc":"tubulin alpha-1C chain-like","type":"protein_coding","lfc":0,"p":1,"lowExpressed":true,"rpkm1":0.0252,"rpkm2":0,"lev":-6.58,"medianCount1":1,"medianCount2":0,"maxCooksP":0.303,"ID":"100862648","chr":"chr15","str":"+","start":98867563,"end":98868544,"lfc.1":-5.33,"p.1":"3.32750989212231e-54","lowExpressed.1":false,"rpkm1.1":86.2,"rpkm2.1":1.94,"lev.1":3.67,"medianCount1.1":1190,"medianCount2.1":52,"maxCooksP.1":"NA"},"Reg_1dVZL2_409":{"symbol":"LOC100862652","desc":"uncharacterized LOC100862652","type":"miscRNA","lfc":0,"p":1,"lowExpressed":true,"rpkm1":0.272,"rpkm2":0,"lev":-5.82,"medianCount1":2,"medianCount2":0,"maxCooksP":0.296,"ID":"100862652","chr":"chrX","str":"+","start":9013731,"end":9014676,"lfc.1":-8.01,"p.1":"3.82129151291514e-06","lowExpressed.1":false,"rpkm1.1":6.59,"rpkm2.1":0,"lev.1":-2.72,"medianCount1.1":52.5,"medianCount2.1":0,"maxCooksP.1":"NA"},"Reg_1dVZL2_410":{"symbol":"Emilin1","desc":"elastin microfibril interfacer 1","type":"protein_coding","lfc":0,"p":1,"lowExpressed":true,"rpkm1":0.11,"rpkm2":0.062,"lev":-3.71,"medianCount1":9,"medianCount2":4,"maxCooksP":0.615,"ID":"100952","chr":"chr5","str":"+","start":31216159,"end":31223648,"lfc.1":-4.48,"p.1":"2.94044875362925e-32","lowExpressed.1":false,"rpkm1.1":12.2,"rpkm2.1":0.495,"lev.1":1.28,"medianCount1.1":578,"medianCount2.1":46.5,"maxCooksP.1":"NA"},"Reg_1dVZL2_411":{"symbol":"Dyrk4","desc":"dual-specificity tyrosine-(Y)-phosphorylation regulated kinase 4","type":"protein_coding","lfc":-8.62,"p":8.47e-29,"lowExpressed":false,"rpkm1":9.76,"rpkm2":0,"lev":-1.09,"medianCount1":413,"medianCount2":0,"maxCooksP":0.783,"ID":"101320","chr":"chr6","str":"-","start":126826217,"end":126871857,"lfc.1":-7.09,"p.1":"2.4793163090323e-21","lowExpressed.1":false,"rpkm1.1":7.52,"rpkm2.1":0.0435,"lev.1":-0.952,"medianCount1.1":220,"medianCount2.1":2.5,"maxCooksP.1":"NA"},"Reg_1dVZL2_412":{"symbol":"A130022J15Rik","desc":"EGF domain-specific O-linked N-acetylglucosamine (GlcNAc) transferase","type":"protein_coding","lfc":0.975,"p":0.00185,"lowExpressed":false,"rpkm1":3.28,"rpkm2":6.23,"lev":2.13,"medianCount1":256,"medianCount2":398,"maxCooksP":0.666,"ID":"101351","chr":"chr6","str":"-","start":97060938,"end":97098877,"lfc.1":4.45,"p.1":"5.41478830863238e-34","lowExpressed.1":false,"rpkm1.1":2.81,"rpkm2.1":58,"lev.1":3.63,"medianCount1.1":126,"medianCount2.1":4960,"maxCooksP.1":"NA"},"Reg_1dVZL2_413":{"symbol":"Adamts9","desc":"a disintegrin-like and metallopeptidase (reprolysin type) with thrombospondin type 1 motif, 9","type":"protein_coding","lfc":8.55,"p":3.97e-40,"lowExpressed":false,"rpkm1":0,"rpkm2":3.64,"lev":-3.17,"medianCount1":0,"medianCount2":390,"maxCooksP":0.128,"ID":"101401","chr":"chr6","str":"-","start":92722693,"end":92851435,"lfc.1":5.89,"p.1":"1.42819073528312e-31","lowExpressed.1":false,"rpkm1.1":0.108,"rpkm2.1":5.95,"lev.1":-0.482,"medianCount1.1":8.5,"medianCount2.1":972,"maxCooksP.1":"NA"},"Reg_1dVZL2_414":{"symbol":"Slco2b1","desc":"solute carrier organic anion transporter family, member 2b1","type":"protein_coding","lfc":-8.2,"p":2.87e-19,"lowExpressed":false,"rpkm1":58.6,"rpkm2":0.0645,"lev":1.54,"medianCount1":6380,"medianCount2":6,"maxCooksP":0.788,"ID":"101488","chr":"chr7","str":"-","start":106806314,"end":106859850,"lfc.1":-9.45,"p.1":"7.78168776456386e-234","lowExpressed.1":false,"rpkm1.1":589,"rpkm2.1":0.758,"lev.1":4.39,"medianCount1.1":40200,"medianCount2.1":102,"maxCooksP.1":"NA"},"Reg_1dVZL2_415":{"symbol":"Klk9","desc":"kallikrein related-peptidase 9","type":"protein_coding","lfc":-6.43,"p":0.000531,"lowExpressed":false,"rpkm1":0.264,"rpkm2":0,"lev":-4.29,"medianCount1":11,"medianCount2":0,"maxCooksP":0.846,"ID":"101533","chr":"chr7","str":"+","start":51047261,"end":51052126,"lfc.1":0,"p.1":"1","lowExpressed.1":true,"rpkm1.1":0.131,"rpkm2.1":0,"lev.1":-6.48,"medianCount1.1":3,"medianCount2.1":0,"maxCooksP.1":"NA"},"Reg_1dVZL2_416":{"symbol":"AI467606","desc":"expressed sequence AI467606","type":"protein_coding","lfc":-8.01,"p":1.5e-06,"lowExpressed":false,"rpkm1":0.75,"rpkm2":0,"lev":-3.52,"medianCount1":55,"medianCount2":0,"maxCooksP":0.873,"ID":"101602","chr":"chr7","str":"+","start":134234950,"end":134237563,"lfc.1":-6.26,"p.1":"1.75267324028851e-42","lowExpressed.1":false,"rpkm1.1":20.2,"rpkm2.1":0.232,"lev.1":1.1,"medianCount1.1":530,"medianCount2.1":12,"maxCooksP.1":"NA"},"Reg_1dVZL2_417":{"symbol":"Pwwp2b","desc":"PWWP domain containing 2B","type":"protein_coding","lfc":-0.509,"p":0.559,"lowExpressed":false,"rpkm1":0.603,"rpkm2":0.247,"lev":-1.29,"medianCount1":39,"medianCount2":12,"maxCooksP":0.451,"ID":"101631","chr":"chr7","str":"+","start":146434381,"end":146453152,"lfc.1":-4.84,"p.1":"6.06762716240454e-48","lowExpressed.1":false,"rpkm1.1":38,"rpkm2.1":1.2,"lev.1":2.74,"medianCount1.1":1370,"medianCount2.1":86.5,"maxCooksP.1":"NA"},"Reg_1dVZL2_418":{"symbol":"AI854517","desc":"expressed sequence AI854517","type":"miscRNA","lfc":6.06,"p":7.34e-08,"lowExpressed":false,"rpkm1":0.0444,"rpkm2":4.62,"lev":-2.02,"medianCount1":3,"medianCount2":332,"maxCooksP":0.166,"ID":"101694","chr":"chr7","str":"+","start":86644912,"end":86679289,"lfc.1":5.04,"p.1":"1.36178647087742e-58","lowExpressed.1":false,"rpkm1.1":1.29,"rpkm2.1":39.6,"lev.1":2.82,"medianCount1.1":70,"medianCount2.1":4270,"maxCooksP.1":"NA"},"Reg_1dVZL2_419":{"symbol":"Psip1","desc":"PC4 and SFRS1 interacting protein 1","type":"protein_coding","lfc":1.58,"p":3.43e-09,"lowExpressed":false,"rpkm1":2.69,"rpkm2":7.99,"lev":2.05,"medianCount1":173,"medianCount2":501,"maxCooksP":0.94,"ID":"101739","chr":"chr4","str":"-","start":83101584,"end":83132294,"lfc.1":4.49,"p.1":"5.87948676024396e-26","lowExpressed.1":false,"rpkm1.1":1.27,"rpkm2.1":27.5,"lev.1":2.45,"medianCount1.1":59.5,"medianCount2.1":2380,"maxCooksP.1":"NA"},"Reg_1dVZL2_420":{"symbol":"Ano1","desc":"anoctamin 1, calcium activated chloride channel","type":"protein_coding","lfc":5.12,"p":2.83e-09,"lowExpressed":false,"rpkm1":0.00269,"rpkm2":1.01,"lev":-3.73,"medianCount1":1,"medianCount2":77.5,"maxCooksP":0.302,"ID":"101772","chr":"chr7","str":"-","start":151774454,"end":151924497,"lfc.1":4.99,"p.1":"3.32276494542834e-06","lowExpressed.1":false,"rpkm1.1":0.0264,"rpkm2.1":0.894,"lev.1":-3.21,"medianCount1.1":1.5,"medianCount2.1":113,"maxCooksP.1":"NA"},"Reg_1dVZL2_421":{"symbol":"E230013L22Rik","desc":"RIKEN cDNA E230013L22 gene","type":"miscRNA","lfc":0,"p":1,"lowExpressed":true,"rpkm1":0.0667,"rpkm2":0,"lev":-4.6,"medianCount1":4,"medianCount2":0,"maxCooksP":0.0165,"ID":"102132","chr":"chr8","str":"+","start":11477664,"end":11480241,"lfc.1":-7.4,"p.1":"7.35412209115553e-76","lowExpressed.1":false,"rpkm1.1":47.9,"rpkm2.1":0.25,"lev.1":1.76,"medianCount1.1":1400,"medianCount2.1":14.5,"maxCooksP.1":"NA"},"Reg_1dVZL2_422":{"symbol":"Pls1","desc":"plastin 1 (I-isoform)","type":"protein_coding","lfc":-0.0735,"p":0.962,"lowExpressed":false,"rpkm1":0.0802,"rpkm2":0.225,"lev":-3.24,"medianCount1":4,"medianCount2":15,"maxCooksP":0.326,"ID":"102502","chr":"chr9","str":"-","start":95653061,"end":95745698,"lfc.1":8.17,"p.1":"7.42419414909021e-33","lowExpressed.1":false,"rpkm1.1":0.0502,"rpkm2.1":14.9,"lev.1":-0.253,"medianCount1.1":2.5,"medianCount2.1":1500,"maxCooksP.1":"NA"},"Reg_1dVZL2_423":{"symbol":"Cmtm7","desc":"CKLF-like MARVEL transmembrane domain containing 7","type":"protein_coding","lfc":-8.09,"p":1.89e-39,"lowExpressed":false,"rpkm1":22.1,"rpkm2":0.085,"lev":0.52,"medianCount1":578,"medianCount2":2,"maxCooksP":0.94,"ID":"102545","chr":"chr9","str":"-","start":114665954,"end":114691111,"lfc.1":-9.65,"p.1":"8.55664235418195e-89","lowExpressed.1":false,"rpkm1.1":216,"rpkm2.1":0.229,"lev.1":2.78,"medianCount1.1":3340,"medianCount2.1":7,"maxCooksP.1":"NA"},"Reg_1dVZL2_424":{"symbol":"D330045A20Rik","desc":"RIKEN cDNA D330045A20 gene","type":"protein_coding","lfc":-5.18,"p":8.13e-07,"lowExpressed":false,"rpkm1":0.297,"rpkm2":0.00725,"lev":-3.37,"medianCount1":79,"medianCount2":0.5,"maxCooksP":0.458,"ID":"102871","chr":"chrX","str":"+","start":136014906,"end":136089119,"lfc.1":0,"p.1":"1","lowExpressed.1":true,"rpkm1.1":0.157,"rpkm2.1":0.0384,"lev.1":-3.98,"medianCount1.1":8,"medianCount2.1":4,"maxCooksP.1":"NA"},"Reg_1dVZL2_425":{"symbol":"AU022751","desc":"expressed sequence AU022751","type":"protein_coding","lfc":7.46,"p":7.52e-13,"lowExpressed":false,"rpkm1":0,"rpkm2":2.07,"lev":-3.53,"medianCount1":0,"medianCount2":88,"maxCooksP":0.0767,"ID":"102991","chr":"chrX","str":"-","start":5658336,"end":5660538,"lfc.1":0,"p.1":"1","lowExpressed.1":true,"rpkm1.1":0,"rpkm2.1":0.11,"lev.1":-5.62,"medianCount1.1":0,"medianCount2.1":6.5,"maxCooksP.1":"NA"},"Reg_1dVZL2_426":{"symbol":"Pnpo","desc":"pyridoxine 5'-phosphate oxidase","type":"protein_coding","lfc":-6.87,"p":1.06e-07,"lowExpressed":false,"rpkm1":1.27,"rpkm2":0,"lev":-3.25,"medianCount1":73,"medianCount2":0,"maxCooksP":0.727,"ID":"103711","chr":"chr11","str":"-","start":96799130,"end":96805333,"lfc.1":-6.65,"p.1":"1.43158289016189e-74","lowExpressed.1":false,"rpkm1.1":62.9,"rpkm2.1":0.558,"lev.1":2.54,"medianCount1.1":1750,"medianCount2.1":31,"maxCooksP.1":"NA"},"Reg_1dVZL2_427":{"symbol":"Tmem98","desc":"transmembrane protein 98","type":"protein_coding","lfc":6.91,"p":1.34e-10,"lowExpressed":false,"rpkm1":0,"rpkm2":1.99,"lev":-3.34,"medianCount1":0,"medianCount2":53.5,"maxCooksP":0.242,"ID":"103743","chr":"chr11","str":"+","start":80623917,"end":80635535,"lfc.1":0.809,"p.1":"0.147507577966544","lowExpressed.1":false,"rpkm1.1":4.06,"rpkm2.1":6.6,"lev.1":2.29,"medianCount1.1":76,"medianCount2.1":252,"maxCooksP.1":"NA"},"Reg_1dVZL2_428":{"symbol":"Cuedc1","desc":"CUE domain containing 1","type":"protein_coding","lfc":6.36,"p":2e-16,"lowExpressed":false,"rpkm1":0.0265,"rpkm2":3.74,"lev":-2.36,"medianCount1":2,"medianCount2":216,"maxCooksP":0.226,"ID":"103841","chr":"chr11","str":"+","start":87912648,"end":88007642,"lfc.1":4.36,"p.1":"4.42468801121631e-41","lowExpressed.1":false,"rpkm1.1":1.55,"rpkm2.1":29.6,"lev.1":2.74,"medianCount1.1":67.5,"medianCount2.1":2550,"maxCooksP.1":"NA"},"Reg_1dVZL2_429":{"symbol":"Gpc5","desc":"glypican 5","type":"protein_coding","lfc":7.13,"p":2.38e-38,"lowExpressed":false,"rpkm1":0.257,"rpkm2":36.4,"lev":0.602,"medianCount1":10,"medianCount2":1890,"maxCooksP":0.00187,"ID":"103978","chr":"chr14","str":"+","start":115491437,"end":116924414,"lfc.1":5.74,"p.1":"5.31074647401052e-58","lowExpressed.1":false,"rpkm1.1":0.741,"rpkm2.1":37.4,"lev.1":2.38,"medianCount1.1":29.5,"medianCount2.1":2900,"maxCooksP.1":"NA"},"Reg_1dVZL2_430":{"symbol":"Gck","desc":"glucokinase","type":"protein_coding","lfc":0,"p":1,"lowExpressed":true,"rpkm1":0,"rpkm2":0,"lev":-7.16,"medianCount1":0,"medianCount2":0,"maxCooksP":0.515,"ID":"103988","chr":"chr11","str":"-","start":5800826,"end":5849602,"lfc.1":-5.02,"p.1":"2.99713301688982e-06","lowExpressed.1":false,"rpkm1.1":1.41,"rpkm2.1":0.0316,"lev.1":-2.75,"medianCount1.1":43.5,"medianCount2.1":2,"maxCooksP.1":"NA"},"Reg_1dVZL2_431":{"symbol":"Synpo","desc":"synaptopodin","type":"protein_coding","lfc":0.549,"p":0.587,"lowExpressed":false,"rpkm1":0.208,"rpkm2":0.101,"lev":-2.6,"medianCount1":21,"medianCount2":12.5,"maxCooksP":0.0381,"ID":"104027","chr":"chr18","str":"-","start":60753644,"end":60783959,"lfc.1":-4.37,"p.1":"1.78572917491124e-18","lowExpressed.1":false,"rpkm1.1":3.17,"rpkm2.1":0.135,"lev.1":-0.696,"medianCount1.1":306,"medianCount2.1":26.5,"maxCooksP.1":"NA"},"Reg_1dVZL2_432":{"symbol":"Sncb","desc":"synuclein, beta","type":"protein_coding","lfc":1.13,"p":0.527,"lowExpressed":false,"rpkm1":0.186,"rpkm2":0.0356,"lev":-3.64,"medianCount1":3,"medianCount2":1,"maxCooksP":0.00385,"ID":"104069","chr":"chr13","str":"-","start":54860221,"end":54867801,"lfc.1":-4.67,"p.1":"1.49241861224202e-22","lowExpressed.1":false,"rpkm1.1":28.2,"rpkm2.1":0.979,"lev.1":2.31,"medianCount1.1":450,"medianCount2.1":32,"maxCooksP.1":"NA"},"Reg_1dVZL2_433":{"symbol":"Cyp27a1","desc":"cytochrome P450, family 27, subfamily a, polypeptide 1","type":"protein_coding","lfc":-4.49,"p":2.9e-14,"lowExpressed":false,"rpkm1":8.53,"rpkm2":0.379,"lev":0.647,"medianCount1":254,"medianCount2":14.5,"maxCooksP":0.945,"ID":"104086","chr":"chr1","str":"+","start":74760148,"end":74784464,"lfc.1":-4.87,"p.1":"4.60226698903152e-39","lowExpressed.1":false,"rpkm1.1":26.6,"rpkm2.1":0.821,"lev.1":2.2,"medianCount1.1":698,"medianCount2.1":41.5,"maxCooksP.1":"NA"},"Reg_1dVZL2_434":{"symbol":"Itga9","desc":"integrin alpha 9","type":"protein_coding","lfc":-5.38,"p":7.44e-29,"lowExpressed":false,"rpkm1":10.1,"rpkm2":0.149,"lev":0.739,"medianCount1":1610,"medianCount2":18,"maxCooksP":0.709,"ID":"104099","chr":"chr9","str":"+","start":118515827,"end":118810121,"lfc.1":-8.97,"p.1":"7.35767993669222e-94","lowExpressed.1":false,"rpkm1.1":26.9,"rpkm2.1":0.0461,"lev.1":0.0872,"medianCount1.1":2680,"medianCount2.1":9,"maxCooksP.1":"NA"},"Reg_1dVZL2_435":{"symbol":"Airn","desc":"antisense Igf2r RNA","type":"miscRNA","lfc":2.46,"p":0.0308,"lowExpressed":false,"rpkm1":0.0339,"rpkm2":0.686,"lev":-2.84,"medianCount1":1,"medianCount2":26,"maxCooksP":0.606,"ID":"104103","chr":"chr17","str":"+","start":12934177,"end":13052750,"lfc.1":5.53,"p.1":"9.89992247670032e-05","lowExpressed.1":false,"rpkm1.1":0.0147,"rpkm2.1":1.14,"lev.1":-3.27,"medianCount1.1":0.5,"medianCount2.1":69,"maxCooksP.1":"NA"},"Reg_1dVZL2_436":{"symbol":"Gldc","desc":"glycine decarboxylase","type":"protein_coding","lfc":8.12,"p":1.44e-62,"lowExpressed":false,"rpkm1":0.0296,"rpkm2":8.61,"lev":-1.89,"medianCount1":4,"medianCount2":619,"maxCooksP":0.127,"ID":"104174","chr":"chr19","str":"-","start":30172937,"end":30249908,"lfc.1":4.88,"p.1":"1.04665829347448e-58","lowExpressed.1":false,"rpkm1.1":1.21,"rpkm2.1":33.3,"lev.1":2.66,"medianCount1.1":62.5,"medianCount2.1":3370,"maxCooksP.1":"NA"},"Reg_1dVZL2_437":{"symbol":"Zfp119a","desc":"zinc finger protein 119a","type":"protein_coding","lfc":0.421,"p":0.644,"lowExpressed":false,"rpkm1":0.523,"rpkm2":0.664,"lev":-1.09,"medianCount1":18,"medianCount2":21.5,"maxCooksP":0.848,"ID":"104349","chr":"chr17","str":"-","start":56004192,"end":56018195,"lfc.1":4.41,"p.1":"2.88099002015682e-14","lowExpressed.1":false,"rpkm1.1":0.297,"rpkm2.1":6.04,"lev.1":0.396,"medianCount1.1":8,"medianCount2.1":322,"maxCooksP.1":"NA"},"Reg_1dVZL2_438":{"symbol":"Rcor2","desc":"REST corepressor 2","type":"protein_coding","lfc":4.4,"p":2.84e-06,"lowExpressed":false,"rpkm1":0.0497,"rpkm2":1.45,"lev":-2.78,"medianCount1":1,"medianCount2":49.5,"maxCooksP":0.218,"ID":"104383","chr":"chr19","str":"+","start":7344255,"end":7349715,"lfc.1":1.67,"p.1":"0.00125188559534372","lowExpressed.1":false,"rpkm1.1":1.31,"rpkm2.1":3.91,"lev.1":1.17,"medianCount1.1":37,"medianCount2.1":212,"maxCooksP.1":"NA"},"Reg_1dVZL2_439":{"symbol":"Rprml","desc":"reprimo-like","type":"protein_coding","lfc":0,"p":1,"lowExpressed":true,"rpkm1":0,"rpkm2":0,"lev":-6.91,"medianCount1":0,"medianCount2":0,"maxCooksP":0.148,"ID":"104582","chr":"chr11","str":"+","start":103510823,"end":103511894,"lfc.1":-5.2,"p.1":"8.73957117951384e-09","lowExpressed.1":false,"rpkm1.1":4.76,"rpkm2.1":0.101,"lev.1":-0.768,"medianCount1.1":68.5,"medianCount2.1":3,"maxCooksP.1":"NA"},"Reg_1dVZL2_440":{"symbol":"Slc16a6","desc":"solute carrier family 16 (monocarboxylic acid transporters), member 6","type":"protein_coding","lfc":-4.81,"p":4.25e-27,"lowExpressed":false,"rpkm1":20.9,"rpkm2":0.509,"lev":2.11,"medianCount1":2670,"medianCount2":41,"maxCooksP":0.774,"ID":"104681","chr":"chr11","str":"-","start":109312169,"end":109334910,"lfc.1":-2.94,"p.1":"6.87067994916175e-19","lowExpressed.1":false,"rpkm1.1":37.9,"rpkm2.1":4.53,"lev.1":3.68,"medianCount1.1":2420,"medianCount2.1":559,"maxCooksP.1":"NA"},"Reg_1dVZL2_441":{"symbol":"Pik3r6","desc":"phosphoinositide-3-kinase, regulatory subunit 6","type":"protein_coding","lfc":-7.77,"p":5.15e-32,"lowExpressed":false,"rpkm1":5.54,"rpkm2":0.00733,"lev":-1.51,"medianCount1":334,"medianCount2":0.5,"maxCooksP":0.864,"ID":"104709","chr":"chr11","str":"+","start":68316521,"end":68366200,"lfc.1":-7.51,"p.1":"3.0763793283282e-70","lowExpressed.1":false,"rpkm1.1":27.1,"rpkm2.1":0.131,"lev.1":0.909,"medianCount1.1":1210,"medianCount2.1":11.5,"maxCooksP.1":"NA"},"Reg_1dVZL2_442":{"symbol":"Pld4","desc":"phospholipase D family, member 4","type":"protein_coding","lfc":-12.1,"p":3.6e-19,"lowExpressed":false,"rpkm1":30.3,"rpkm2":0,"lev":-0.864,"medianCount1":1360,"medianCount2":0,"maxCooksP":0.96,"ID":"104759","chr":"chr12","str":"+","start":113998866,"end":114007197,"lfc.1":-12.3,"p.1":"2.15081129926093e-201","lowExpressed.1":false,"rpkm1.1":1300,"rpkm2.1":0.225,"lev.1":4.08,"medianCount1.1":35000,"medianCount2.1":12,"maxCooksP.1":"NA"},"Reg_1dVZL2_443":{"symbol":"Aspg","desc":"asparaginase homolog (S. cerevisiae)","type":"protein_coding","lfc":2.09,"p":0.0965,"lowExpressed":false,"rpkm1":0.117,"rpkm2":0.974,"lev":-2.34,"medianCount1":7,"medianCount2":59,"maxCooksP":0.562,"ID":"104816","chr":"chr12","str":"+","start":113344894,"end":113365784,"lfc.1":5.56,"p.1":"1.45508677926137e-15","lowExpressed.1":false,"rpkm1.1":0.0974,"rpkm2.1":4.47,"lev.1":-0.713,"medianCount1.1":3.5,"medianCount2.1":332,"maxCooksP.1":"NA"},"Reg_1dVZL2_444":{"symbol":"Tmem179","desc":"transmembrane protein 179","type":"protein_coding","lfc":-0.389,"p":0.819,"lowExpressed":false,"rpkm1":0.182,"rpkm2":0.0769,"lev":-3.83,"medianCount1":8,"medianCount2":4,"maxCooksP":0.703,"ID":"104885","chr":"chr12","str":"-","start":113738395,"end":113749371,"lfc.1":-4.37,"p.1":"1.62284345387943e-11","lowExpressed.1":false,"rpkm1.1":5.36,"rpkm2.1":0.224,"lev.1":-0.00401,"medianCount1.1":167,"medianCount2.1":14.5,"maxCooksP.1":"NA"},"Reg_1dVZL2_445":{"symbol":"Rab15","desc":"RAB15, member RAS oncogene family","type":"protein_coding","lfc":-2.45,"p":0.00678,"lowExpressed":false,"rpkm1":1.11,"rpkm2":0.292,"lev":-1.12,"medianCount1":75,"medianCount2":17.5,"maxCooksP":0.509,"ID":"104886","chr":"chr12","str":"-","start":77898950,"end":77923511,"lfc.1":-4.67,"p.1":"5.41355707085052e-35","lowExpressed.1":false,"rpkm1.1":16.6,"rpkm2.1":0.586,"lev.1":1.61,"medianCount1.1":707,"medianCount2.1":50,"maxCooksP.1":"NA"},"Reg_1dVZL2_446":{"symbol":"Fam84a","desc":"family with sequence similarity 84, member A","type":"protein_coding","lfc":0.741,"p":0.629,"lowExpressed":false,"rpkm1":0.0751,"rpkm2":0.355,"lev":-3.28,"medianCount1":4,"medianCount2":21,"maxCooksP":0.279,"ID":"105005","chr":"chr12","str":"-","start":14154404,"end":14158844,"lfc.1":4.76,"p.1":"3.93295738335713e-30","lowExpressed.1":false,"rpkm1.1":0.456,"rpkm2.1":11.8,"lev.1":1.19,"medianCount1.1":21.5,"medianCount2.1":1080,"maxCooksP.1":"NA"},"Reg_1dVZL2_447":{"symbol":"Slc9a3","desc":"solute carrier family 9 (sodium/hydrogen exchanger), member 3","type":"protein_coding","lfc":7.39,"p":3.08e-05,"lowExpressed":false,"rpkm1":0,"rpkm2":0.405,"lev":-5.12,"medianCount1":0,"medianCount2":21,"maxCooksP":0.53,"ID":"105243","chr":"chr13","str":"+","start":74258963,"end":74303512,"lfc.1":0,"p.1":"1","lowExpressed.1":true,"rpkm1.1":0,"rpkm2.1":0.0452,"lev.1":-6.29,"medianCount1.1":0,"medianCount2.1":3,"maxCooksP.1":"NA"},"Reg_1dVZL2_448":{"symbol":"Epdr1","desc":"ependymin related protein 1 (zebrafish)","type":"protein_coding","lfc":4.14,"p":2.58e-09,"lowExpressed":false,"rpkm1":0.31,"rpkm2":4.15,"lev":-0.977,"medianCount1":10,"medianCount2":212,"maxCooksP":0.4,"ID":"105298","chr":"chr13","str":"-","start":19683577,"end":19711699,"lfc.1":5.02,"p.1":"4.20884272067057e-51","lowExpressed.1":false,"rpkm1.1":1.27,"rpkm2.1":38.7,"lev.1":2.8,"medianCount1.1":42,"medianCount2.1":2490,"maxCooksP.1":"NA"},"Reg_1dVZL2_449":{"symbol":"Golm1","desc":"golgi membrane protein 1","type":"protein_coding","lfc":-4.64,"p":4.64e-52,"lowExpressed":false,"rpkm1":32.8,"rpkm2":1.44,"lev":3.03,"medianCount1":3420,"medianCount2":105,"maxCooksP":0.978,"ID":"105348","chr":"chr13","str":"-","start":59736357,"end":59777145,"lfc.1":-4.02,"p.1":"3.28563059096131e-57","lowExpressed.1":false,"rpkm1.1":288,"rpkm2.1":16.3,"lev.1":6.09,"medianCount1.1":15000,"medianCount2.1":1630,"maxCooksP.1":"NA"},"Reg_1dVZL2_450":{"symbol":"Nckap1l","desc":"NCK associated protein 1 like","type":"protein_coding","lfc":-10.1,"p":1.76e-145,"lowExpressed":false,"rpkm1":70.5,"rpkm2":0.0522,"lev":1.62,"medianCount1":7700,"medianCount2":5.5,"maxCooksP":0.825,"ID":"105855","chr":"chr15","str":"+","start":103284256,"end":103329231,"lfc.1":-10.8,"p.1":"5.28040015126313e-268","lowExpressed.1":false,"rpkm1.1":464,"rpkm2.1":0.228,"lev.1":3.36,"medianCount1.1":30500,"medianCount2.1":29,"maxCooksP.1":"NA"},"Reg_1dVZL2_451":{"symbol":"AU022754","desc":"expressed sequence AU022754","type":"miscRNA","lfc":6.36,"p":2.54e-05,"lowExpressed":false,"rpkm1":0,"rpkm2":0.238,"lev":-5.26,"medianCount1":0,"medianCount2":12.5,"maxCooksP":0.0547,"ID":"105975","chr":"chr15","str":"+","start":85411572,"end":85424138,"lfc.1":4.35,"p.1":"0.000110277580709291","lowExpressed.1":false,"rpkm1.1":0.0352,"rpkm2.1":0.827,"lev.1":-2.57,"medianCount1.1":1.5,"medianCount2.1":66.5,"maxCooksP.1":"NA"},"Reg_1dVZL2_452":{"symbol":"AU022793","desc":"expressed sequence AU022793","type":"miscRNA","lfc":-6.98,"p":8.32e-05,"lowExpressed":false,"rpkm1":0.482,"rpkm2":0,"lev":-4.07,"medianCount1":14,"medianCount2":0,"maxCooksP":0.95,"ID":"105976","chr":"chr15","str":"+","start":39794195,"end":39799061,"lfc.1":-4.94,"p.1":"9.88717085790716e-09","lowExpressed.1":false,"rpkm1.1":2.61,"rpkm2.1":0.0698,"lev.1":-1.28,"medianCount1.1":70.5,"medianCount2.1":3.5,"maxCooksP.1":"NA"},"Reg_1dVZL2_453":{"symbol":"Ildr1","desc":"immunoglobulin-like domain containing receptor 1","type":"protein_coding","lfc":-2.31,"p":0.00416,"lowExpressed":false,"rpkm1":0.383,"rpkm2":0.072,"lev":-2.43,"medianCount1":20,"medianCount2":3.5,"maxCooksP":0.953,"ID":"106347","chr":"chr16","str":"+","start":36694124,"end":36726827,"lfc.1":-4.95,"p.1":"3.45741848657175e-16","lowExpressed.1":false,"rpkm1.1":3.88,"rpkm2.1":0.11,"lev.1":-0.639,"medianCount1.1":160,"medianCount2.1":8.5,"maxCooksP.1":"NA"},"Reg_1dVZL2_454":{"symbol":"Eaf2","desc":"ELL associated factor 2","type":"protein_coding","lfc":7.04,"p":0.000119,"lowExpressed":false,"rpkm1":0,"rpkm2":0.32,"lev":-5.25,"medianCount1":0,"medianCount2":13.5,"maxCooksP":0.145,"ID":"106389","chr":"chr16","str":"-","start":36792970,"end":36874912,"lfc.1":0.793,"p.1":"0.596943595593147","lowExpressed.1":false,"rpkm1.1":0.238,"rpkm2.1":0.412,"lev.1":-2.92,"medianCount1.1":8,"medianCount2.1":24,"maxCooksP.1":"NA"},"Reg_1dVZL2_455":{"symbol":"Gpsm3","desc":"G-protein signalling modulator 3 (AGS3-like, C. elegans)","type":"protein_coding","lfc":-3.12,"p":0.000221,"lowExpressed":false,"rpkm1":5.91,"rpkm2":0.459,"lev":0.12,"medianCount1":133,"medianCount2":11.5,"maxCooksP":0.8,"ID":"106512","chr":"chr17","str":"+","start":34726751,"end":34728699,"lfc.1":-5.86,"p.1":"3.78821220301811e-71","lowExpressed.1":false,"rpkm1.1":123,"rpkm2.1":1.92,"lev.1":3.92,"medianCount1.1":2270,"medianCount2.1":69,"maxCooksP.1":"NA"},"Reg_1dVZL2_456":{"symbol":"Nrm","desc":"nurim (nuclear envelope membrane protein)","type":"protein_coding","lfc":-6.47,"p":8.04e-24,"lowExpressed":false,"rpkm1":5.82,"rpkm2":0.0718,"lev":-0.672,"medianCount1":217,"medianCount2":2,"maxCooksP":0.923,"ID":"106582","chr":"chr17","str":"+","start":35998263,"end":36002345,"lfc.1":-4.13,"p.1":"1.59259773399123e-34","lowExpressed.1":false,"rpkm1.1":55.9,"rpkm2.1":2.89,"lev.1":3.65,"medianCount1.1":1110,"medianCount2.1":115,"maxCooksP.1":"NA"},"Reg_1dVZL2_457":{"symbol":"Cyp4f15","desc":"cytochrome P450, family 4, subfamily f, polypeptide 15","type":"protein_coding","lfc":6.15,"p":6.25e-43,"lowExpressed":false,"rpkm1":0.159,"rpkm2":13.1,"lev":0.0518,"medianCount1":8,"medianCount2":514,"maxCooksP":0.0153,"ID":"106648","chr":"chr17","str":"+","start":32822604,"end":32840294,"lfc.1":4.95,"p.1":"3.85126277385056e-37","lowExpressed.1":false,"rpkm1.1":1.99,"rpkm2.1":57.9,"lev.1":3.36,"medianCount1.1":57,"medianCount2.1":3310,"maxCooksP.1":"NA"},"Reg_1dVZL2_458":{"symbol":"Tmem146","desc":"transmembrane protein 146","type":"protein_coding","lfc":4.57,"p":5.14e-05,"lowExpressed":false,"rpkm1":0.0289,"rpkm2":0.382,"lev":-3.6,"medianCount1":1,"medianCount2":19.5,"maxCooksP":0.00142,"ID":"106757","chr":"chr17","str":"+","start":56767566,"end":56803879,"lfc.1":0,"p.1":"1","lowExpressed.1":true,"rpkm1.1":0.0251,"rpkm2.1":0.102,"lev.1":-4.76,"medianCount1.1":1,"medianCount2.1":7,"maxCooksP.1":"NA"},"Reg_1dVZL2_459":{"symbol":"Ticam1","desc":"toll-like receptor adaptor molecule 1","type":"protein_coding","lfc":0.159,"p":0.684,"lowExpressed":false,"rpkm1":5.99,"rpkm2":7.61,"lev":2.77,"medianCount1":440,"medianCount2":388,"maxCooksP":0.623,"ID":"106759","chr":"chr17","str":"-","start":56408885,"end":56416190,"lfc.1":-4.46,"p.1":"2.67716291051208e-55","lowExpressed.1":false,"rpkm1.1":99.2,"rpkm2.1":4.12,"lev.1":4.33,"medianCount1.1":3890,"medianCount2.1":314,"maxCooksP.1":"NA"},"Reg_1dVZL2_460":{"symbol":"Abhd3","desc":"abhydrolase domain containing 3","type":"protein_coding","lfc":4.21,"p":4.16e-10,"lowExpressed":false,"rpkm1":0.269,"rpkm2":5.86,"lev":-0.328,"medianCount1":12,"medianCount2":186,"maxCooksP":0.522,"ID":"106861","chr":"chr18","str":"-","start":10644409,"end":10706694,"lfc.1":4.46,"p.1":"4.03026360422309e-50","lowExpressed.1":false,"rpkm1.1":4.61,"rpkm2.1":95.1,"lev.1":4.38,"medianCount1.1":122,"medianCount2.1":4830,"maxCooksP.1":"NA"},"Reg_1dVZL2_461":{"symbol":"Afap1l1","desc":"actin filament associated protein 1-like 1","type":"protein_coding","lfc":-5.61,"p":3.29e-33,"lowExpressed":false,"rpkm1":6.73,"rpkm2":0.128,"lev":-0.0606,"medianCount1":541,"medianCount2":8,"maxCooksP":0.894,"ID":"106877","chr":"chr18","str":"-","start":61889916,"end":61946316,"lfc.1":-4,"p.1":"4.09786591435663e-40","lowExpressed.1":false,"rpkm1.1":25.3,"rpkm2.1":1.44,"lev.1":2.59,"medianCount1.1":1210,"medianCount2.1":132,"maxCooksP.1":"NA"},"Reg_1dVZL2_462":{"symbol":"Arap3","desc":"ArfGAP with RhoGAP domain, ankyrin repeat and PH domain 3","type":"protein_coding","lfc":-9,"p":1.7e-107,"lowExpressed":false,"rpkm1":33,"rpkm2":0.0549,"lev":0.967,"medianCount1":2860,"medianCount2":6,"maxCooksP":0.985,"ID":"106952","chr":"chr18","str":"-","start":38132277,"end":38158623,"lfc.1":-6.93,"p.1":"4.71106770331382e-137","lowExpressed.1":false,"rpkm1.1":123,"rpkm2.1":0.912,"lev.1":3.39,"medianCount1.1":9260,"medianCount2.1":136,"maxCooksP.1":"NA"},"Reg_1dVZL2_463":{"symbol":"A330093E20Rik","desc":"RIKEN cDNA A330093E20 gene","type":"miscRNA","lfc":6.98,"p":8.96e-23,"lowExpressed":false,"rpkm1":0.0331,"rpkm2":5.96,"lev":-1.7,"medianCount1":2,"medianCount2":265,"maxCooksP":0.0393,"ID":"107003","chr":"chr18","str":"-","start":45843141,"end":46204914,"lfc.1":4.87,"p.1":"4.28409576164291e-18","lowExpressed.1":false,"rpkm1.1":0.208,"rpkm2.1":5.98,"lev.1":0.149,"medianCount1.1":7.5,"medianCount2.1":412,"maxCooksP.1":"NA"},"Reg_1dVZL2_464":{"symbol":"Gramd3","desc":"GRAM domain containing 3","type":"protein_coding","lfc":6,"p":3.51e-31,"lowExpressed":false,"rpkm1":0.228,"rpkm2":18.2,"lev":0.112,"medianCount1":17,"medianCount2":914,"maxCooksP":0.146,"ID":"107022","chr":"chr18","str":"+","start":56591786,"end":56663446,"lfc.1":4.84,"p.1":"1.58776516056694e-58","lowExpressed.1":false,"rpkm1.1":2.21,"rpkm2.1":59.7,"lev.1":3.51,"medianCount1.1":81.5,"medianCount2.1":4200,"maxCooksP.1":"NA"},"Reg_1dVZL2_465":{"symbol":"Lrrtm2","desc":"leucine rich repeat transmembrane neuronal 2","type":"protein_coding","lfc":2.09,"p":2.8e-09,"lowExpressed":false,"rpkm1":0.355,"rpkm2":1.55,"lev":-0.443,"medianCount1":51,"medianCount2":168,"maxCooksP":0.693,"ID":"107065","chr":"chr18","str":"-","start":35368657,"end":35374678,"lfc.1":6.14,"p.1":"0.000322095561155265","lowExpressed.1":false,"rpkm1.1":0.0498,"rpkm2.1":7.42,"lev.1":-1.4,"medianCount1.1":3.5,"medianCount2.1":1150,"maxCooksP.1":"NA"},"Reg_1dVZL2_466":{"symbol":"Lpxn","desc":"leupaxin","type":"protein_coding","lfc":-3.3,"p":0.000155,"lowExpressed":false,"rpkm1":2.07,"rpkm2":0.141,"lev":-1.13,"medianCount1":98,"medianCount2":5.5,"maxCooksP":0.538,"ID":"107321","chr":"chr19","str":"+","start":12873099,"end":12908298,"lfc.1":-6.73,"p.1":"6.77009150165616e-77","lowExpressed.1":false,"rpkm1.1":68,"rpkm2.1":0.573,"lev.1":2.63,"medianCount1.1":1560,"medianCount2.1":26,"maxCooksP.1":"NA"},"Reg_1dVZL2_467":{"symbol":"Kank1","desc":"KN motif and ankyrin repeat domains 1","type":"protein_coding","lfc":6.61,"p":1.29e-66,"lowExpressed":false,"rpkm1":0.0783,"rpkm2":10.4,"lev":-0.434,"medianCount1":10,"medianCount2":1110,"maxCooksP":0.000235,"ID":"107351","chr":"chr19","str":"+","start":25311692,"end":25508986,"lfc.1":6.09,"p.1":"8.20754128353032e-77","lowExpressed.1":false,"rpkm1.1":0.553,"rpkm2.1":35.4,"lev.1":2.14,"medianCount1.1":41.5,"medianCount2.1":5150,"maxCooksP.1":"NA"},"Reg_1dVZL2_468":{"symbol":"Fam111a","desc":"family with sequence similarity 111, member A","type":"protein_coding","lfc":-6.09,"p":6.25e-14,"lowExpressed":false,"rpkm1":2.55,"rpkm2":0,"lev":-2.33,"medianCount1":193,"medianCount2":0,"maxCooksP":0.542,"ID":"107373","chr":"chr19","str":"+","start":12648015,"end":12664186,"lfc.1":-2.8,"p.1":"8.62732957959726e-10","lowExpressed.1":false,"rpkm1.1":6.03,"rpkm2.1":0.789,"lev.1":1.09,"medianCount1.1":278,"medianCount2.1":68.5,"maxCooksP.1":"NA"},"Reg_1dVZL2_469":{"symbol":"Slc25a45","desc":"solute carrier family 25, member 45","type":"protein_coding","lfc":-4.88,"p":7.51e-30,"lowExpressed":false,"rpkm1":23.2,"rpkm2":0.668,"lev":2.15,"medianCount1":1000,"medianCount2":27,"maxCooksP":0.879,"ID":"107375","chr":"chr19","str":"+","start":5878466,"end":5885768,"lfc.1":-7.26,"p.1":"3.49168811074616e-102","lowExpressed.1":false,"rpkm1.1":160,"rpkm2.1":0.938,"lev.1":3.58,"medianCount1.1":4020,"medianCount2.1":46,"maxCooksP.1":"NA"},"Reg_1dVZL2_470":{"symbol":"E330013P04Rik","desc":"RIKEN cDNA E330013P04 gene","type":"miscRNA","lfc":3.86,"p":0.00076,"lowExpressed":false,"rpkm1":0,"rpkm2":0.699,"lev":-3.62,"medianCount1":0,"medianCount2":29,"maxCooksP":0.28,"ID":"107376","chr":"chr19","str":"+","start":60220578,"end":60238494,"lfc.1":5.71,"p.1":"0.00412975460028516","lowExpressed.1":false,"rpkm1.1":0,"rpkm2.1":0.489,"lev.1":-4.52,"medianCount1.1":0,"medianCount2.1":27.5,"maxCooksP.1":"NA"},"Reg_1dVZL2_471":{"symbol":"Unc5a","desc":"unc-5 homolog A (C. elegans)","type":"protein_coding","lfc":-1.47,"p":0.0614,"lowExpressed":false,"rpkm1":0.544,"rpkm2":0.155,"lev":-2,"medianCount1":33,"medianCount2":10.5,"maxCooksP":0.603,"ID":"107448","chr":"chr13","str":"+","start":55050793,"end":55107379,"lfc.1":-4.53,"p.1":"1.57617341535662e-11","lowExpressed.1":false,"rpkm1.1":2.23,"rpkm2.1":0.0823,"lev.1":-1.33,"medianCount1.1":120,"medianCount2.1":9,"maxCooksP.1":"NA"},"Reg_1dVZL2_472":{"symbol":"Lgr4","desc":"leucine-rich repeat-containing G protein-coupled receptor 4","type":"protein_coding","lfc":4.79,"p":1.19e-30,"lowExpressed":false,"rpkm1":0.146,"rpkm2":3.75,"lev":-0.989,"medianCount1":10,"medianCount2":360,"maxCooksP":0.422,"ID":"107515","chr":"chr2","str":"+","start":109757804,"end":109854414,"lfc.1":4.78,"p.1":"3.59358152472455e-30","lowExpressed.1":false,"rpkm1.1":0.578,"rpkm2.1":15.3,"lev.1":1.5,"medianCount1.1":42.5,"medianCount2.1":2080,"maxCooksP.1":"NA"},"Reg_1dVZL2_473":{"symbol":"Il1rl2","desc":"interleukin 1 receptor-like 2","type":"protein_coding","lfc":-8.41,"p":7.19e-14,"lowExpressed":false,"rpkm1":3.91,"rpkm2":0,"lev":-2.13,"medianCount1":154,"medianCount2":0,"maxCooksP":0.917,"ID":"107527","chr":"chr1","str":"+","start":40381472,"end":40422316,"lfc.1":-9.77,"p.1":"4.73536709202753e-10","lowExpressed.1":false,"rpkm1.1":6.76,"rpkm2.1":0,"lev.1":-2.62,"medianCount1.1":182,"medianCount2.1":0,"maxCooksP.1":"NA"},"Reg_1dVZL2_474":{"symbol":"Col16a1","desc":"collagen, type XVI, alpha 1","type":"protein_coding","lfc":7.57,"p":9.09e-25,"lowExpressed":false,"rpkm1":0,"rpkm2":1.76,"lev":-3.83,"medianCount1":0,"medianCount2":162,"maxCooksP":0.0657,"ID":"107581","chr":"chr4","str":"+","start":129725084,"end":129776521,"lfc.1":6.36,"p.1":"5.45404395615262e-74","lowExpressed.1":false,"rpkm1.1":0.351,"rpkm2.1":27.6,"lev.1":1.63,"medianCount1.1":26,"medianCount2.1":3910,"maxCooksP.1":"NA"},"Reg_1dVZL2_475":{"symbol":"Coro2a","desc":"coronin, actin binding protein 2A","type":"protein_coding","lfc":-5.92,"p":1.02e-31,"lowExpressed":false,"rpkm1":2.73,"rpkm2":0.0449,"lev":-1.26,"medianCount1":265,"medianCount2":3.5,"maxCooksP":0.879,"ID":"107684","chr":"chr4","str":"-","start":46549809,"end":46579312,"lfc.1":-7.41,"p.1":"1.67230433446895e-37","lowExpressed.1":false,"rpkm1.1":8.13,"rpkm2.1":0.0399,"lev.1":-0.845,"medianCount1.1":464,"medianCount2.1":4.5,"maxCooksP.1":"NA"},"Reg_1dVZL2_476":{"symbol":"Aldh1l1","desc":"aldehyde dehydrogenase 1 family, member L1","type":"protein_coding","lfc":5.03,"p":1.24e-29,"lowExpressed":false,"rpkm1":0.384,"rpkm2":14.5,"lev":0.71,"medianCount1":19,"medianCount2":834,"maxCooksP":0.25,"ID":"107747","chr":"chr6","str":"+","start":90500842,"end":90549165,"lfc.1":5.01,"p.1":"9.99913368789805e-75","lowExpressed.1":false,"rpkm1.1":6.94,"rpkm2.1":209,"lev.1":5.24,"medianCount1.1":293,"medianCount2.1":17400,"maxCooksP.1":"NA"},"Reg_1dVZL2_477":{"symbol":"Haao","desc":"3-hydroxyanthranilate 3,4-dioxygenase","type":"protein_coding","lfc":-4.93,"p":1.29e-06,"lowExpressed":false,"rpkm1":0.787,"rpkm2":0.0616,"lev":-1.53,"medianCount1":20,"medianCount2":1.5,"maxCooksP":0.00618,"ID":"107766","chr":"chr17","str":"-","start":84230694,"end":84246130,"lfc.1":-7.05,"p.1":"3.3751968213812e-08","lowExpressed.1":false,"rpkm1.1":3.65,"rpkm2.1":0.0145,"lev.1":-2.35,"medianCount1.1":63,"medianCount2.1":0.5,"maxCooksP.1":"NA"},"Reg_1dVZL2_478":{"symbol":"Tm6sf1","desc":"transmembrane 6 superfamily member 1","type":"protein_coding","lfc":-3.38,"p":4.77e-12,"lowExpressed":false,"rpkm1":9.86,"rpkm2":0.725,"lev":1.44,"medianCount1":513,"medianCount2":35,"maxCooksP":0.868,"ID":"107769","chr":"chr7","str":"+","start":89003908,"end":89028954,"lfc.1":-4.63,"p.1":"2.06817148143058e-35","lowExpressed.1":false,"rpkm1.1":57.3,"rpkm2.1":2.1,"lev.1":3.4,"medianCount1.1":1780,"medianCount2.1":127,"maxCooksP.1":"NA"},"Reg_1dVZL2_479":{"symbol":"Scml2","desc":"sex comb on midleg-like 2 (Drosophila)","type":"protein_coding","lfc":6.79,"p":0.000263,"lowExpressed":false,"rpkm1":0,"rpkm2":0.102,"lev":-5.83,"medianCount1":0,"medianCount2":11,"maxCooksP":0.186,"ID":"107815","chr":"chrX","str":"+","start":157600704,"end":157696145,"lfc.1":5.49,"p.1":"1.01075069799793e-10","lowExpressed.1":false,"rpkm1.1":0.0332,"rpkm2.1":1.73,"lev.1":-2.61,"medianCount1.1":2.5,"medianCount2.1":230,"maxCooksP.1":"NA"},"Reg_1dVZL2_480":{"symbol":"Cth","desc":"cystathionase (cystathionine gamma-lyase)","type":"protein_coding","lfc":5.14,"p":5.99e-09,"lowExpressed":false,"rpkm1":0.0549,"rpkm2":1.55,"lev":-2.72,"medianCount1":1,"medianCount2":60,"maxCooksP":0.0144,"ID":"107869","chr":"chr3","str":"-","start":157557212,"end":157588027,"lfc.1":5.43,"p.1":"3.27576167307617e-34","lowExpressed.1":false,"rpkm1.1":0.694,"rpkm2.1":27.8,"lev.1":2.03,"medianCount1.1":16.5,"medianCount2.1":1350,"maxCooksP.1":"NA"},"Reg_1dVZL2_481":{"symbol":"Slc14a1","desc":"solute carrier family 14 (urea transporter), member 1","type":"protein_coding","lfc":3.88,"p":1.34e-14,"lowExpressed":false,"rpkm1":0.352,"rpkm2":6.84,"lev":0.305,"medianCount1":23,"medianCount2":484,"maxCooksP":0.645,"ID":"108052","chr":"chr18","str":"-","start":78296830,"end":78338858,"lfc.1":5.33,"p.1":"2.18993566194316e-59","lowExpressed.1":false,"rpkm1.1":1.39,"rpkm2.1":53.3,"lev.1":3.08,"medianCount1.1":79.5,"medianCount2.1":5720,"maxCooksP.1":"NA"},"Reg_1dVZL2_482":{"symbol":"Grm3","desc":"glutamate receptor, metabotropic 3","type":"protein_coding","lfc":5.53,"p":1.72e-71,"lowExpressed":false,"rpkm1":0.491,"rpkm2":21.3,"lev":1.23,"medianCount1":29,"medianCount2":1410,"maxCooksP":0.38,"ID":"108069","chr":"chr5","str":"-","start":9485236,"end":9725352,"lfc.1":7.16,"p.1":"5.27265913723486e-96","lowExpressed.1":false,"rpkm1.1":1.23,"rpkm2.1":169,"lev.1":3.8,"medianCount1.1":63,"medianCount2.1":16100,"maxCooksP.1":"NA"},"Reg_1dVZL2_483":{"symbol":"Grm5","desc":"glutamate receptor, metabotropic 5","type":"protein_coding","lfc":0.6,"p":0.586,"lowExpressed":false,"rpkm1":0.195,"rpkm2":0.274,"lev":-2.56,"medianCount1":47,"medianCount2":41.5,"maxCooksP":0.431,"ID":"108071","chr":"chr7","str":"+","start":94732678,"end":95283573,"lfc.1":8.37,"p.1":"6.96276934582327e-90","lowExpressed.1":false,"rpkm1.1":0.102,"rpkm2.1":33.6,"lev.1":0.85,"medianCount1.1":12.5,"medianCount2.1":7820,"maxCooksP.1":"NA"},"Reg_1dVZL2_484":{"symbol":"Prkaa2","desc":"protein kinase, AMP-activated, alpha 2 catalytic subunit","type":"protein_coding","lfc":3.58,"p":9.74e-12,"lowExpressed":false,"rpkm1":0.0828,"rpkm2":1.74,"lev":-1.45,"medianCount1":36,"medianCount2":282,"maxCooksP":0.607,"ID":"108079","chr":"chr4","str":"-","start":104702255,"end":104782503,"lfc.1":4.74,"p.1":"5.16762560914681e-21","lowExpressed.1":false,"rpkm1.1":0.111,"rpkm2.1":2.77,"lev.1":-0.956,"medianCount1.1":12,"medianCount2.1":616,"maxCooksP.1":"NA"},"Reg_1dVZL2_485":{"symbol":"Rnf144a","desc":"ring finger protein 144A","type":"protein_coding","lfc":2.89,"p":0.000189,"lowExpressed":false,"rpkm1":0.23,"rpkm2":3.49,"lev":-0.45,"medianCount1":16,"medianCount2":366,"maxCooksP":0.688,"ID":"108089","chr":"chr12","str":"-","start":26991662,"end":27100121,"lfc.1":4.82,"p.1":"3.26169276027532e-29","lowExpressed.1":false,"rpkm1.1":0.583,"rpkm2.1":15.4,"lev.1":1.46,"medianCount1.1":39.5,"medianCount2.1":2150,"maxCooksP.1":"NA"},"Reg_1dVZL2_486":{"symbol":"Slco1a5","desc":"solute carrier organic anion transporter family, member 1a5","type":"protein_coding","lfc":0,"p":1,"lowExpressed":true,"rpkm1":0,"rpkm2":0,"lev":-7.48,"medianCount1":0,"medianCount2":0,"maxCooksP":0.0745,"ID":"108096","chr":"chr6","str":"-","start":142182748,"end":142271501,"lfc.1":4.49,"p.1":"7.4720740831915e-05","lowExpressed.1":false,"rpkm1.1":0.0449,"rpkm2.1":1.08,"lev.1":-2.85,"medianCount1.1":1.5,"medianCount2.1":79.5,"maxCooksP.1":"NA"},"Reg_1dVZL2_487":{"symbol":"Fermt3","desc":"fermitin family homolog 3 (Drosophila)","type":"protein_coding","lfc":-5.35,"p":1.4e-39,"lowExpressed":false,"rpkm1":19.3,"rpkm2":0.516,"lev":1.93,"medianCount1":1210,"medianCount2":21.5,"maxCooksP":0.987,"ID":"108101","chr":"chr19","str":"-","start":7073448,"end":7093959,"lfc.1":-7.6,"p.1":"7.15796957095416e-136","lowExpressed.1":false,"rpkm1.1":445,"rpkm2.1":2.07,"lev.1":4.9,"medianCount1.1":15700,"medianCount2.1":146,"maxCooksP.1":"NA"},"Reg_1dVZL2_488":{"symbol":"B3gnt5","desc":"UDP-GlcNAc:betaGal beta-1,3-N-acetylglucosaminyltransferase 5","type":"protein_coding","lfc":0,"p":1,"lowExpressed":true,"rpkm1":0,"rpkm2":0.0264,"lev":-6.59,"medianCount1":0,"medianCount2":2.5,"maxCooksP":0.163,"ID":"108105","chr":"chr16","str":"+","start":19760327,"end":19772846,"lfc.1":7.28,"p.1":"9.44607285099992e-22","lowExpressed.1":false,"rpkm1.1":0.0381,"rpkm2.1":6.22,"lev.1":-1.16,"medianCount1.1":2.5,"medianCount2.1":836,"maxCooksP.1":"NA"},"Reg_1dVZL2_489":{"symbol":"Slco4a1","desc":"solute carrier organic anion transporter family, member 4a1","type":"protein_coding","lfc":-4.99,"p":4.52e-19,"lowExpressed":false,"rpkm1":2.28,"rpkm2":0.0675,"lev":-1.15,"medianCount1":187,"medianCount2":4,"maxCooksP":0.958,"ID":"108115","chr":"chr2","str":"+","start":180195683,"end":180209557,"lfc.1":-8.22,"p.1":"5.48928864982484e-52","lowExpressed.1":false,"rpkm1.1":25.4,"rpkm2.1":0.072,"lev.1":0.397,"medianCount1.1":1060,"medianCount2.1":6,"maxCooksP.1":"NA"},"Reg_1dVZL2_490":{"symbol":"Adamts6","desc":"a disintegrin-like and metallopeptidase (reprolysin type) with thrombospondin type 1 motif, 6","type":"protein_coding","lfc":0.856,"p":0.13,"lowExpressed":false,"rpkm1":0.661,"rpkm2":1.71,"lev":0.227,"medianCount1":62,"medianCount2":180,"maxCooksP":0.705,"ID":"108154","chr":"chr13","str":"+","start":105077953,"end":105284843,"lfc.1":4.65,"p.1":"1.97361266251949e-37","lowExpressed.1":false,"rpkm1.1":0.48,"rpkm2.1":11.2,"lev.1":1.2,"medianCount1.1":31.5,"medianCount2.1":1470,"maxCooksP.1":"NA"},"Reg_1dVZL2_491":{"symbol":"Rimklb","desc":"ribosomal modification protein rimK-like family member B","type":"protein_coding","lfc":6.45,"p":2.11e-24,"lowExpressed":false,"rpkm1":0.0176,"rpkm2":5.69,"lev":-2,"medianCount1":2,"medianCount2":383,"maxCooksP":0.00527,"ID":"108653","chr":"chr6","str":"-","start":122403627,"end":122436323,"lfc.1":7.36,"p.1":"5.75171492512704e-73","lowExpressed.1":false,"rpkm1.1":0.281,"rpkm2.1":43.1,"lev.1":1.72,"medianCount1.1":15,"medianCount2.1":4720,"maxCooksP.1":"NA"},"Reg_1dVZL2_492":{"symbol":"Epsti1","desc":"epithelial stromal interaction 1 (breast)","type":"protein_coding","lfc":-8.16,"p":3.76e-18,"lowExpressed":false,"rpkm1":4.15,"rpkm2":0,"lev":-2.02,"medianCount1":253,"medianCount2":0,"maxCooksP":0.89,"ID":"108670","chr":"chr14","str":"+","start":78304046,"end":78402463,"lfc.1":-8.04,"p.1":"1.77971506102965e-21","lowExpressed.1":false,"rpkm1.1":8.49,"rpkm2.1":0.0236,"lev.1":-1.2,"medianCount1.1":278,"medianCount2.1":1.5,"maxCooksP.1":"NA"},"Reg_1dVZL2_493":{"symbol":"Ccdc88a","desc":"coiled coil domain containing 88A","type":"protein_coding","lfc":2.42,"p":3.05e-18,"lowExpressed":false,"rpkm1":4.51,"rpkm2":24.8,"lev":3.18,"medianCount1":689,"medianCount2":4130,"maxCooksP":0.869,"ID":"108686","chr":"chr11","str":"+","start":29273775,"end":29410812,"lfc.1":6,"p.1":"4.49922124967621e-89","lowExpressed.1":false,"rpkm1.1":0.486,"rpkm2.1":29.5,"lev.1":1.91,"medianCount1.1":64,"medianCount2.1":7390,"maxCooksP.1":"NA"},"Reg_1dVZL2_494":{"symbol":"Card11","desc":"caspase recruitment domain family, member 11","type":"protein_coding","lfc":-9.01,"p":7.66e-09,"lowExpressed":false,"rpkm1":1.16,"rpkm2":0,"lev":-3.41,"medianCount1":113,"medianCount2":0,"maxCooksP":0.976,"ID":"108723","chr":"chr5","str":"-","start":141348953,"end":141476550,"lfc.1":-8.93,"p.1":"4.83461621684158e-08","lowExpressed.1":false,"rpkm1.1":1.7,"rpkm2.1":0,"lev.1":-3.63,"medianCount1.1":99,"medianCount2.1":0,"maxCooksP.1":"NA"},"Reg_1dVZL2_495":{"symbol":"Galntl1","desc":"UDP-N-acetyl-alpha-D-galactosamine:polypeptide N-acetylgalactosaminyltransferase-like 1","type":"protein_coding","lfc":3.52,"p":2.13e-14,"lowExpressed":false,"rpkm1":0.34,"rpkm2":5.06,"lev":0.161,"medianCount1":35,"medianCount2":401,"maxCooksP":0.729,"ID":"108760","chr":"chr12","str":"+","start":81619977,"end":81704883,"lfc.1":4.33,"p.1":"5.41259435127544e-33","lowExpressed.1":false,"rpkm1.1":1.25,"rpkm2.1":23.4,"lev.1":2.38,"medianCount1.1":65.5,"medianCount2.1":2480,"maxCooksP.1":"NA"},"Reg_1dVZL2_496":{"symbol":"Calr4","desc":"calreticulin 4","type":"protein_coding","lfc":3.22,"p":0.000725,"lowExpressed":false,"rpkm1":0.0791,"rpkm2":1.88,"lev":-2.21,"medianCount1":3,"medianCount2":51,"maxCooksP":0.555,"ID":"108802","chr":"chr4","str":"+","start":108908237,"end":108926856,"lfc.1":6.81,"p.1":"0.000215593225690715","lowExpressed.1":false,"rpkm1.1":0,"rpkm2.1":1.39,"lev.1":-3.78,"medianCount1.1":0,"medianCount2.1":60,"maxCooksP.1":"NA"},"Reg_1dVZL2_497":{"symbol":"Aif1l","desc":"allograft inflammatory factor 1-like","type":"protein_coding","lfc":5.7,"p":4.27e-09,"lowExpressed":false,"rpkm1":0,"rpkm2":1.18,"lev":-3.75,"medianCount1":0,"medianCount2":59.5,"maxCooksP":0.153,"ID":"108897","chr":"chr2","str":"+","start":31805823,"end":31828962,"lfc.1":4.44,"p.1":"8.40455511446341e-19","lowExpressed.1":false,"rpkm1.1":0.492,"rpkm2.1":10,"lev.1":1,"medianCount1.1":19,"medianCount2.1":807,"maxCooksP.1":"NA"},"Reg_1dVZL2_498":{"symbol":"Fam72a","desc":"family with sequence similarity 72, member A","type":"protein_coding","lfc":-4.58,"p":3.51e-08,"lowExpressed":false,"rpkm1":2.66,"rpkm2":0.0156,"lev":-1.76,"medianCount1":163,"medianCount2":0.5,"maxCooksP":0.736,"ID":"108900","chr":"chr1","str":"+","start":133424566,"end":133436449,"lfc.1":-2.72,"p.1":"5.66123135503785e-08","lowExpressed.1":false,"rpkm1.1":4.81,"rpkm2.1":0.659,"lev.1":0.827,"medianCount1.1":140,"medianCount2.1":37.5,"maxCooksP.1":"NA"},"Reg_1dVZL2_499":{"symbol":"Lhfp","desc":"lipoma HMGIC fusion partner","type":"protein_coding","lfc":6.09,"p":9.19e-13,"lowExpressed":false,"rpkm1":0.0236,"rpkm2":1.89,"lev":-3.19,"medianCount1":1,"medianCount2":74.5,"maxCooksP":0.0996,"ID":"108927","chr":"chr3","str":"+","start":52845469,"end":53065601,"lfc.1":5.91,"p.1":"1.44993153153571e-34","lowExpressed.1":false,"rpkm1.1":0.367,"rpkm2.1":20.6,"lev.1":1.31,"medianCount1.1":10,"medianCount2.1":1170,"maxCooksP.1":"NA"},"Reg_1dVZL2_500":{"symbol":"Sp110","desc":"Sp110 nuclear body protein","type":"protein_coding","lfc":-6.53,"p":3.74e-23,"lowExpressed":false,"rpkm1":5.07,"rpkm2":0.0216,"lev":-1.32,"medianCount1":183,"medianCount2":1,"maxCooksP":0.769,"ID":"109032","chr":"chr1","str":"-","start":87473474,"end":87500466,"lfc.1":-8.34,"p.1":"5.30358562623606e-29","lowExpressed.1":false,"rpkm1.1":15.7,"rpkm2.1":0.0376,"lev.1":-0.383,"medianCount1.1":430,"medianCount2.1":2,"maxCooksP.1":"NA"},"Reg_1dVZL2_501":{"symbol":"Prkcdbp","desc":"protein kinase C, delta binding protein","type":"protein_coding","lfc":4.86,"p":7.67e-06,"lowExpressed":false,"rpkm1":0,"rpkm2":2.15,"lev":-3.08,"medianCount1":0,"medianCount2":44.5,"maxCooksP":0.413,"ID":"109042","chr":"chr7","str":"-","start":112629130,"end":112630711,"lfc.1":2.98,"p.1":"6.79473926127759e-12","lowExpressed.1":false,"rpkm1.1":3.04,"rpkm2.1":22.3,"lev.1":3,"medianCount1.1":42,"medianCount2.1":618,"maxCooksP.1":"NA"},"Reg_1dVZL2_502":{"symbol":"6030407O03Rik","desc":"RIKEN cDNA 6030407O03 gene","type":"miscRNA","lfc":0,"p":1,"lowExpressed":true,"rpkm1":0,"rpkm2":0.316,"lev":-5.86,"medianCount1":0,"medianCount2":10.5,"maxCooksP":0.066,"ID":"109198","chr":"chr1","str":"-","start":73664662,"end":73911040,"lfc.1":5.97,"p.1":"0.00222583626033393","lowExpressed.1":false,"rpkm1.1":0,"rpkm2.1":0.58,"lev.1":-4.39,"medianCount1.1":0,"medianCount2.1":33,"maxCooksP.1":"NA"},"Reg_1dVZL2_503":{"symbol":"Rarres1","desc":"retinoic acid receptor responder (tazarotene induced) 1","type":"protein_coding","lfc":0,"p":1,"lowExpressed":true,"rpkm1":0.0175,"rpkm2":0.245,"lev":-3.95,"medianCount1":1,"medianCount2":6.5,"maxCooksP":0.714,"ID":"109222","chr":"chr3","str":"-","start":67282808,"end":67319445,"lfc.1":5.06,"p.1":"1.00536186888194e-14","lowExpressed.1":false,"rpkm1.1":0.274,"rpkm2.1":8.67,"lev.1":0.413,"medianCount1.1":5,"medianCount2.1":331,"maxCooksP.1":"NA"},"Reg_1dVZL2_504":{"symbol":"Ms4a7","desc":"membrane-spanning 4-domains, subfamily A, member 7","type":"protein_coding","lfc":0,"p":1,"lowExpressed":true,"rpkm1":0.451,"rpkm2":0,"lev":-4.74,"medianCount1":6,"medianCount2":0,"maxCooksP":1.48e-05,"ID":"109225","chr":"chr19","str":"-","start":11395896,"end":11410606,"lfc.1":-11.2,"p.1":"2.3544823550786e-14","lowExpressed.1":false,"rpkm1.1":44.1,"rpkm2.1":0,"lev.1":-1.29,"medianCount1.1":592,"medianCount2.1":0,"maxCooksP.1":"NA"},"Reg_1dVZL2_505":{"symbol":"9530008L14Rik","desc":"RIKEN cDNA 9530008L14 gene","type":"protein_coding","lfc":0,"p":1,"lowExpressed":true,"rpkm1":0.132,"rpkm2":0.0106,"lev":-4.94,"medianCount1":7,"medianCount2":0.5,"maxCooksP":0.529,"ID":"109254","chr":"chr13","str":"-","start":41858517,"end":41942985,"lfc.1":-5.9,"p.1":"4.0380185666605e-05","lowExpressed.1":false,"rpkm1.1":0.839,"rpkm2.1":0.00752,"lev.1":-3.73,"medianCount1.1":28.5,"medianCount2.1":0.5,"maxCooksP.1":"NA"},"Reg_1dVZL2_506":{"symbol":"Me3","desc":"malic enzyme 3, NADP(+)-dependent, mitochondrial","type":"protein_coding","lfc":4.41,"p":7e-10,"lowExpressed":false,"rpkm1":0.0291,"rpkm2":1.87,"lev":-2.25,"medianCount1":3,"medianCount2":146,"maxCooksP":0.566,"ID":"109264","chr":"chr7","str":"+","start":96781328,"end":97002869,"lfc.1":-3.01,"p.1":"7.27899606824104e-06","lowExpressed.1":false,"rpkm1.1":1.16,"rpkm2.1":0.127,"lev.1":-1.39,"medianCount1.1":70,"medianCount2.1":15,"maxCooksP.1":"NA"},"Reg_1dVZL2_507":{"symbol":"Prex2","desc":"phosphatidylinositol-3,4,5-trisphosphate-dependent Rac exchange factor 2","type":"protein_coding","lfc":5.53,"p":6.73e-31,"lowExpressed":false,"rpkm1":0.269,"rpkm2":21.3,"lev":1.2,"medianCount1":71,"medianCount2":5160,"maxCooksP":0.0159,"ID":"109294","chr":"chr1","str":"+","start":10983546,"end":11293763,"lfc.1":5.28,"p.1":"3.65064646247568e-44","lowExpressed.1":false,"rpkm1.1":0.172,"rpkm2.1":6.27,"lev.1":0.0367,"medianCount1.1":26.5,"medianCount2.1":1880,"maxCooksP.1":"NA"},"Reg_1dVZL2_508":{"symbol":"Slc5a10","desc":"solute carrier family 5 (sodium/glucose cotransporter), member 10","type":"protein_coding","lfc":-5.84,"p":3.9e-05,"lowExpressed":false,"rpkm1":0.333,"rpkm2":0,"lev":-4.03,"medianCount1":26,"medianCount2":0,"maxCooksP":0.428,"ID":"109342","chr":"chr11","str":"-","start":61486284,"end":61534301,"lfc.1":-8.14,"p.1":"7.13219031738532e-39","lowExpressed.1":false,"rpkm1.1":19.6,"rpkm2.1":0.0576,"lev.1":0.0634,"medianCount1.1":606,"medianCount2.1":3.5,"maxCooksP.1":"NA"},"Reg_1dVZL2_509":{"symbol":"Ank2","desc":"ankyrin 2, brain","type":"protein_coding","lfc":2.93,"p":1.04e-30,"lowExpressed":false,"rpkm1":4.87,"rpkm2":39,"lev":3.71,"medianCount1":869,"medianCount2":5820,"maxCooksP":0.784,"ID":"109676","chr":"chr3","str":"-","start":126624525,"end":126701370,"lfc.1":4.68,"p.1":"1.52355994793622e-39","lowExpressed.1":false,"rpkm1.1":2.2,"rpkm2.1":53.2,"lev.1":3.39,"medianCount1.1":236,"medianCount2.1":10700,"maxCooksP.1":"NA"},"Reg_1dVZL2_510":{"symbol":"Cela1","desc":"chymotrypsin-like elastase family, member 1","type":"protein_coding","lfc":0,"p":1,"lowExpressed":true,"rpkm1":0,"rpkm2":0.0192,"lev":-6.38,"medianCount1":0,"medianCount2":0.5,"maxCooksP":0.751,"ID":"109901","chr":"chr15","str":"-","start":100504853,"end":100518351,"lfc.1":-7.15,"p.1":"1.55232088514735e-08","lowExpressed.1":false,"rpkm1.1":4.34,"rpkm2.1":0.016,"lev.1":-2.18,"medianCount1.1":67.5,"medianCount2.1":0.5,"maxCooksP.1":"NA"},"Reg_1dVZL2_511":{"symbol":"Mcf2","desc":"mcf.2 transforming sequence","type":"protein_coding","lfc":0,"p":1,"lowExpressed":true,"rpkm1":0,"rpkm2":0.00911,"lev":-6.83,"medianCount1":0,"medianCount2":0.5,"maxCooksP":0.0107,"ID":"109904","chr":"chrX","str":"-","start":57309133,"end":57400820,"lfc.1":5.43,"p.1":"0.0076580163589197","lowExpressed.1":false,"rpkm1.1":0,"rpkm2.1":0.23,"lev.1":-5.06,"medianCount1.1":0,"medianCount2.1":22.5,"maxCooksP.1":"NA"},"Reg_1dVZL2_512":{"symbol":"Syt17","desc":"synaptotagmin XVII","type":"protein_coding","lfc":5.21,"p":3.26e-21,"lowExpressed":false,"rpkm1":0.131,"rpkm2":8.04,"lev":-0.661,"medianCount1":5,"medianCount2":247,"maxCooksP":0.56,"ID":"110058","chr":"chr7","str":"-","start":125525370,"end":125587066,"lfc.1":-1.41,"p.1":"0.128409010771261","lowExpressed.1":false,"rpkm1.1":1.41,"rpkm2.1":0.466,"lev.1":-0.41,"medianCount1.1":30,"medianCount2.1":20.5,"maxCooksP.1":"NA"},"Reg_1dVZL2_513":{"symbol":"Dnahc5","desc":"dynein, axonemal, heavy chain 5","type":"protein_coding","lfc":4.43,"p":1.02e-08,"lowExpressed":false,"rpkm1":0.00641,"rpkm2":0.293,"lev":-4.71,"medianCount1":2,"medianCount2":86,"maxCooksP":0.336,"ID":"110082","chr":"chr15","str":"+","start":28133521,"end":28401800,"lfc.1":4.69,"p.1":"1.33180431870737e-05","lowExpressed.1":false,"rpkm1.1":0.00877,"rpkm2.1":0.265,"lev.1":-4.66,"medianCount1.1":2,"medianCount2.1":115,"maxCooksP.1":"NA"},"Reg_1dVZL2_514":{"symbol":"Dnahc12","desc":"dynein, axonemal, heavy chain 12","type":"protein_coding","lfc":5.34,"p":1.92e-10,"lowExpressed":false,"rpkm1":0.00353,"rpkm2":0.526,"lev":-4.27,"medianCount1":1,"medianCount2":134,"maxCooksP":0.0245,"ID":"110083","chr":"chr14","str":"+","start":27512760,"end":27704820,"lfc.1":0,"p.1":"1","lowExpressed.1":true,"rpkm1.1":0,"rpkm2.1":0.158,"lev.1":-5.81,"medianCount1.1":0,"medianCount2.1":53,"maxCooksP.1":"NA"},"Reg_1dVZL2_515":{"symbol":"Rmst","desc":"rhabdomyosarcoma 2 associated transcript (non-coding RNA)","type":"miscRNA","lfc":6.58,"p":1.76e-47,"lowExpressed":false,"rpkm1":0.112,"rpkm2":10.6,"lev":-0.313,"medianCount1":9,"medianCount2":600,"maxCooksP":0.0396,"ID":"110333","chr":"chr10","str":"-","start":91544491,"end":91627923,"lfc.1":3.8,"p.1":"2.20023936406396e-05","lowExpressed.1":false,"rpkm1.1":0.0991,"rpkm2.1":1.37,"lev.1":-1.56,"medianCount1.1":3.5,"medianCount2.1":99,"maxCooksP.1":"NA"},"Reg_1dVZL2_516":{"symbol":"Dync2h1","desc":"dynein cytoplasmic 2 heavy chain 1","type":"protein_coding","lfc":1.93,"p":3.67e-06,"lowExpressed":false,"rpkm1":0.774,"rpkm2":3.73,"lev":0.677,"medianCount1":194,"medianCount2":952,"maxCooksP":0.93,"ID":"110350","chr":"chr9","str":"-","start":6928503,"end":7177046,"lfc.1":4.67,"p.1":"8.15968495996814e-46","lowExpressed.1":false,"rpkm1.1":0.23,"rpkm2.1":5.52,"lev.1":0.163,"medianCount1.1":45.5,"medianCount2.1":2090,"maxCooksP.1":"NA"},"Reg_1dVZL2_517":{"symbol":"Shroom2","desc":"shroom family member 2","type":"protein_coding","lfc":5.69,"p":1.16e-08,"lowExpressed":false,"rpkm1":0.0566,"rpkm2":3.37,"lev":-2.25,"medianCount1":7,"medianCount2":426,"maxCooksP":0.0453,"ID":"110380","chr":"chrX","str":"-","start":149044052,"end":149204004,"lfc.1":5.04,"p.1":"4.31399648305098e-55","lowExpressed.1":false,"rpkm1.1":0.401,"rpkm2.1":12.5,"lev.1":1.16,"medianCount1.1":42.5,"medianCount2.1":2530,"maxCooksP.1":"NA"},"Reg_1dVZL2_518":{"symbol":"H2-Q6","desc":"histocompatibility 2, Q region locus 6","type":"protein_coding","lfc":0,"p":1,"lowExpressed":true,"rpkm1":0.129,"rpkm2":0,"lev":-5.8,"medianCount1":2,"medianCount2":0,"maxCooksP":0.514,"ID":"110557","chr":"chr17","str":"+","start":35561822,"end":35565306,"lfc.1":-5.2,"p.1":"2.64537854051799e-30","lowExpressed.1":false,"rpkm1.1":24.1,"rpkm2.1":0.579,"lev.1":1.89,"medianCount1.1":328,"medianCount2.1":15.5,"maxCooksP.1":"NA"},"Reg_1dVZL2_519":{"symbol":"H2-Q9","desc":"histocompatibility 2, Q region locus 9","type":"protein_coding","lfc":0,"p":1,"lowExpressed":true,"rpkm1":0.0485,"rpkm2":0,"lev":-6.56,"medianCount1":1,"medianCount2":0,"maxCooksP":0.58,"ID":"110558","chr":"chr17","str":"+","start":35576106,"end":35580716,"lfc.1":-6.19,"p.1":"4.66458319887823e-66","lowExpressed.1":false,"rpkm1.1":50.8,"rpkm2.1":0.626,"lev.1":2.49,"medianCount1.1":1100,"medianCount2.1":26,"maxCooksP.1":"NA"},"Reg_1dVZL2_520":{"symbol":"Timp4","desc":"tissue inhibitor of metalloproteinase 4","type":"protein_coding","lfc":4.71,"p":6.29e-11,"lowExpressed":false,"rpkm1":0.239,"rpkm2":9.79,"lev":0.32,"medianCount1":7,"medianCount2":269,"maxCooksP":0.28,"ID":"110595","chr":"chr6","str":"-","start":115195634,"end":115201867,"lfc.1":3.75,"p.1":"7.88328264633199e-27","lowExpressed.1":false,"rpkm1.1":4.5,"rpkm2.1":56.5,"lev.1":3.97,"medianCount1.1":87.5,"medianCount2.1":2140,"maxCooksP.1":"NA"},"Reg_1dVZL2_521":{"symbol":"Adam33","desc":"a disintegrin and metallopeptidase domain 33","type":"protein_coding","lfc":-6.52,"p":4.6e-07,"lowExpressed":false,"rpkm1":0.536,"rpkm2":0,"lev":-3.82,"medianCount1":48,"medianCount2":0,"maxCooksP":0.917,"ID":"110751","chr":"chr2","str":"-","start":130876553,"end":130889550,"lfc.1":-7.34,"p.1":"4.03684104357502e-13","lowExpressed.1":false,"rpkm1.1":2.77,"rpkm2.1":0.0117,"lev.1":-2.48,"medianCount1.1":123,"medianCount2.1":1,"maxCooksP.1":"NA"},"Reg_1dVZL2_522":{"symbol":"Gpr98","desc":"G protein-coupled receptor 98","type":"protein_coding","lfc":8.66,"p":4.29e-29,"lowExpressed":false,"rpkm1":0,"rpkm2":0.854,"lev":-4.65,"medianCount1":0,"medianCount2":276,"maxCooksP":0.00677,"ID":"110789","chr":"chr13","str":"-","start":81234067,"end":81772143,"lfc.1":8.99,"p.1":"4.80310071345989e-15","lowExpressed.1":false,"rpkm1.1":0.00167,"rpkm2.1":1.53,"lev.1":-3.76,"medianCount1.1":0.5,"medianCount2.1":816,"maxCooksP.1":"NA"},"Reg_1dVZL2_523":{"symbol":"Chrna3","desc":"cholinergic receptor, nicotinic, alpha polypeptide 3","type":"protein_coding","lfc":0,"p":1,"lowExpressed":true,"rpkm1":0,"rpkm2":0,"lev":-8,"medianCount1":0,"medianCount2":0,"maxCooksP":"NA","ID":"110834","chr":"chr9","str":"-","start":54859150,"end":54874366,"lfc.1":5.77,"p.1":"0.00363936415239995","lowExpressed.1":false,"rpkm1.1":0,"rpkm2.1":0.343,"lev.1":-4.83,"medianCount1.1":0,"medianCount2.1":29.5,"maxCooksP.1":"NA"},"Reg_1dVZL2_524":{"symbol":"Slc8a3","desc":"solute carrier family 8 (sodium/calcium exchanger), member 3","type":"protein_coding","lfc":5.76,"p":4.86e-06,"lowExpressed":false,"rpkm1":0,"rpkm2":0.387,"lev":-5.08,"medianCount1":0,"medianCount2":39,"maxCooksP":0.00024,"ID":"110893","chr":"chr12","str":"-","start":82298902,"end":82434167,"lfc.1":1.8,"p.1":"0.0728633074537284","lowExpressed.1":false,"rpkm1.1":0.102,"rpkm2.1":0.353,"lev.1":-2.47,"medianCount1.1":7.5,"medianCount2.1":48,"maxCooksP.1":"NA"},"Reg_1dVZL2_525":{"symbol":"D6Mm5e","desc":"DNA segment, Chr 6, Miriam Meisler 5, expressed","type":"protein_coding","lfc":0,"p":1,"lowExpressed":true,"rpkm1":0.0976,"rpkm2":0,"lev":-5.33,"medianCount1":3,"medianCount2":0,"maxCooksP":0.0111,"ID":"110958","chr":"chr6","str":"+","start":82896916,"end":82980303,"lfc.1":-8.43,"p.1":"5.44879187975492e-07","lowExpressed.1":false,"rpkm1.1":2.33,"rpkm2.1":0,"lev.1":-3.39,"medianCount1.1":66.5,"medianCount2.1":0,"maxCooksP.1":"NA"},"Reg_1dVZL2_526":{"symbol":"Hmga1-rs1","desc":"high mobility group AT-hook I, related sequence 1","type":"protein_coding","lfc":-4.33,"p":0.000827,"lowExpressed":false,"rpkm1":0.371,"rpkm2":0.0148,"lev":-3.58,"medianCount1":14,"medianCount2":0.5,"maxCooksP":0.932,"ID":"111241","chr":"chr11","str":"+","start":120624108,"end":120625706,"lfc.1":-4.87,"p.1":"6.35234790728887e-44","lowExpressed.1":false,"rpkm1.1":44.4,"rpkm2.1":1.37,"lev.1":2.94,"medianCount1.1":970,"medianCount2.1":59.5,"maxCooksP.1":"NA"},"Reg_1dVZL2_527":{"symbol":"Abcg1","desc":"ATP-binding cassette, sub-family G (WHITE), member 1","type":"protein_coding","lfc":-3.58,"p":1.11e-17,"lowExpressed":false,"rpkm1":2.53,"rpkm2":0.186,"lev":-0.54,"medianCount1":219,"medianCount2":21.5,"maxCooksP":0.974,"ID":"11307","chr":"chr17","str":"+","start":31194639,"end":31254929,"lfc.1":-7.05,"p.1":"2.31498235954268e-96","lowExpressed.1":false,"rpkm1.1":35.8,"rpkm2.1":0.241,"lev.1":1.52,"medianCount1.1":2910,"medianCount2.1":38.5,"maxCooksP.1":"NA"},"Reg_1dVZL2_528":{"symbol":"Foxp2","desc":"forkhead box P2","type":"protein_coding","lfc":0.76,"p":0.445,"lowExpressed":false,"rpkm1":0.145,"rpkm2":0.274,"lev":-2.85,"medianCount1":23,"medianCount2":32.5,"maxCooksP":0.888,"ID":"114142","chr":"chr6","str":"+","start":14851349,"end":15391977,"lfc.1":5.63,"p.1":"3.6286435557995e-05","lowExpressed.1":false,"rpkm1.1":0.0057,"rpkm2.1":0.382,"lev.1":-4.32,"medianCount1.1":0.5,"medianCount2.1":73.5,"maxCooksP.1":"NA"},"Reg_1dVZL2_529":{"symbol":"Acp5","desc":"acid phosphatase 5, tartrate resistant","type":"protein_coding","lfc":0,"p":1,"lowExpressed":true,"rpkm1":0,"rpkm2":0,"lev":-7.15,"medianCount1":0,"medianCount2":0,"maxCooksP":0.0126,"ID":"11433","chr":"chr9","str":"-","start":21931171,"end":21940190,"lfc.1":-7.59,"p.1":"6.49284705131333e-55","lowExpressed.1":false,"rpkm1.1":35.6,"rpkm2.1":0.16,"lev.1":1.26,"medianCount1.1":808,"medianCount2.1":7,"maxCooksP.1":"NA"},"Reg_1dVZL2_530":{"symbol":"Lyve1","desc":"lymphatic vessel endothelial hyaluronan receptor 1","type":"protein_coding","lfc":-5.1,"p":2.6e-05,"lowExpressed":false,"rpkm1":0.398,"rpkm2":0,"lev":-3.85,"medianCount1":23,"medianCount2":0,"maxCooksP":0.139,"ID":"114332","chr":"chr7","str":"-","start":117994121,"end":118006467,"lfc.1":-10.4,"p.1":"2.03760091655032e-30","lowExpressed.1":false,"rpkm1.1":30.9,"rpkm2.1":0.0148,"lev.1":-0.828,"medianCount1.1":1160,"medianCount2.1":1,"maxCooksP.1":"NA"},"Reg_1dVZL2_531":{"symbol":"Chrne","desc":"cholinergic receptor, nicotinic, epsilon polypeptide","type":"protein_coding","lfc":6.89,"p":0.000206,"lowExpressed":false,"rpkm1":0,"rpkm2":0.461,"lev":-5.14,"medianCount1":0,"medianCount2":16.5,"maxCooksP":0.232,"ID":"11448","chr":"chr11","str":"-","start":70428385,"end":70432696,"lfc.1":0,"p.1":"1","lowExpressed.1":true,"rpkm1.1":0.071,"rpkm2.1":0,"lev.1":-5.98,"medianCount1.1":1.5,"medianCount2.1":0,"maxCooksP.1":"NA"},"Reg_1dVZL2_532":{"symbol":"Clic1","desc":"chloride intracellular channel 1","type":"protein_coding","lfc":-2.95,"p":3.42e-18,"lowExpressed":false,"rpkm1":13.3,"rpkm2":1.52,"lev":2.35,"medianCount1":410,"medianCount2":32.5,"maxCooksP":0.925,"ID":"114584","chr":"chr17","str":"+","start":35187188,"end":35195664,"lfc.1":-4.81,"p.1":"5.24202274034953e-62","lowExpressed.1":false,"rpkm1.1":631,"rpkm2.1":20.5,"lev.1":6.81,"medianCount1.1":10100,"medianCount2.1":648,"maxCooksP.1":"NA"},"Reg_1dVZL2_533":{"symbol":"Rasa2","desc":"RAS p21 protein activator 2","type":"protein_coding","lfc":2.92,"p":6.95e-14,"lowExpressed":false,"rpkm1":0.51,"rpkm2":4.91,"lev":0.428,"medianCount1":58,"medianCount2":466,"maxCooksP":0.744,"ID":"114713","chr":"chr9","str":"-","start":96439719,"end":96531922,"lfc.1":4.71,"p.1":"2.48150129458328e-45","lowExpressed.1":false,"rpkm1.1":1.77,"rpkm2.1":43.8,"lev.1":3.1,"medianCount1.1":146,"medianCount2.1":6750,"maxCooksP.1":"NA"},"Reg_1dVZL2_534":{"symbol":"Pawr","desc":"PRKC, apoptosis, WT1, regulator","type":"protein_coding","lfc":7.11,"p":8.95e-05,"lowExpressed":false,"rpkm1":0,"rpkm2":0.394,"lev":-5.07,"medianCount1":0,"medianCount2":16,"maxCooksP":0.25,"ID":"114774","chr":"chr10","str":"+","start":107769245,"end":107851447,"lfc.1":6.3,"p.1":"2.14589240686218e-06","lowExpressed.1":false,"rpkm1.1":0.0221,"rpkm2.1":2.45,"lev.1":-2.63,"medianCount1.1":0.5,"medianCount2.1":124,"maxCooksP.1":"NA"},"Reg_1dVZL2_535":{"symbol":"Acvrl1","desc":"activin A receptor, type II-like 1","type":"protein_coding","lfc":-4.94,"p":1.7e-09,"lowExpressed":false,"rpkm1":0.78,"rpkm2":0.0133,"lev":-3.05,"medianCount1":79,"medianCount2":1,"maxCooksP":0.912,"ID":"11482","chr":"chr15","str":"+","start":100958968,"end":100975767,"lfc.1":-4.77,"p.1":"9.94944671437894e-42","lowExpressed.1":false,"rpkm1.1":29.2,"rpkm2.1":0.971,"lev.1":2.38,"medianCount1.1":1440,"medianCount2.1":94.5,"maxCooksP.1":"NA"},"Reg_1dVZL2_536":{"symbol":"Aspa","desc":"aspartoacylase","type":"protein_coding","lfc":3.01,"p":0.00236,"lowExpressed":false,"rpkm1":0.11,"rpkm2":0.799,"lev":-2.54,"medianCount1":3,"medianCount2":19.5,"maxCooksP":0.381,"ID":"11484","chr":"chr11","str":"-","start":73118490,"end":73138136,"lfc.1":4.37,"p.1":"2.01656711239609e-10","lowExpressed.1":false,"rpkm1.1":0.32,"rpkm2.1":6.86,"lev.1":0.128,"medianCount1.1":7.5,"medianCount2.1":283,"maxCooksP.1":"NA"},"Reg_1dVZL2_537":{"symbol":"Ddhd1","desc":"DDHD domain containing 1","type":"protein_coding","lfc":3.68,"p":2.71e-34,"lowExpressed":false,"rpkm1":2.45,"rpkm2":36.2,"lev":3.08,"medianCount1":217,"medianCount2":3400,"maxCooksP":0.637,"ID":"114874","chr":"chr14","str":"-","start":46212849,"end":46277818,"lfc.1":5.06,"p.1":"2.11990774325145e-67","lowExpressed.1":false,"rpkm1.1":2.26,"rpkm2.1":70.8,"lev.1":3.65,"medianCount1.1":166,"medianCount2.1":9900,"maxCooksP.1":"NA"},"Reg_1dVZL2_538":{"symbol":"Adam11","desc":"a disintegrin and metallopeptidase domain 11","type":"protein_coding","lfc":5.62,"p":8.47e-21,"lowExpressed":false,"rpkm1":0.0387,"rpkm2":6.04,"lev":-1.09,"medianCount1":16,"medianCount2":638,"maxCooksP":0.264,"ID":"11488","chr":"chr11","str":"+","start":102622753,"end":102641576,"lfc.1":0.947,"p.1":"0.0143456361928751","lowExpressed.1":false,"rpkm1.1":3.39,"rpkm2.1":6.03,"lev.1":2.14,"medianCount1.1":234,"medianCount2.1":828,"maxCooksP.1":"NA"},"Reg_1dVZL2_539":{"symbol":"Adam12","desc":"a disintegrin and metallopeptidase domain 12 (meltrin alpha)","type":"protein_coding","lfc":0,"p":1,"lowExpressed":true,"rpkm1":0,"rpkm2":0.0676,"lev":-6.01,"medianCount1":0,"medianCount2":10.5,"maxCooksP":0.0643,"ID":"11489","chr":"chr7","str":"-","start":141074882,"end":141416780,"lfc.1":5.22,"p.1":"2.04732762697697e-08","lowExpressed.1":false,"rpkm1.1":0.0168,"rpkm2.1":0.741,"lev.1":-3.45,"medianCount1.1":2,"medianCount2.1":155,"maxCooksP.1":"NA"},"Reg_1dVZL2_540":{"symbol":"Adam3","desc":"a disintegrin and metallopeptidase domain 3 (cyritestin)","type":"protein_coding","lfc":-7.49,"p":1.36e-05,"lowExpressed":false,"rpkm1":0.666,"rpkm2":0,"lev":-4.13,"medianCount1":42,"medianCount2":0,"maxCooksP":0.808,"ID":"11497","chr":"chr8","str":"-","start":25787706,"end":25836297,"lfc.1":0,"p.1":"1","lowExpressed.1":true,"rpkm1.1":0.319,"rpkm2.1":0,"lev.1":-4.87,"medianCount1.1":12.5,"medianCount2.1":0,"maxCooksP.1":"NA"},"Reg_1dVZL2_541":{"symbol":"Adcy7","desc":"adenylate cyclase 7","type":"protein_coding","lfc":-4.07,"p":5.24e-36,"lowExpressed":false,"rpkm1":10.4,"rpkm2":0.654,"lev":1.62,"medianCount1":1620,"medianCount2":76,"maxCooksP":0.984,"ID":"11513","chr":"chr8","str":"+","start":90796302,"end":90853861,"lfc.1":-7.34,"p.1":"1.84416478543688e-117","lowExpressed.1":false,"rpkm1.1":41.8,"rpkm2.1":0.232,"lev.1":1.63,"medianCount1.1":3740,"medianCount2.1":40,"maxCooksP.1":"NA"},"Reg_1dVZL2_542":{"symbol":"Adcyap1r1","desc":"adenylate cyclase activating polypeptide 1 receptor 1","type":"protein_coding","lfc":5.43,"p":1.79e-23,"lowExpressed":false,"rpkm1":0.417,"rpkm2":21.8,"lev":1.08,"medianCount1":74,"medianCount2":2580,"maxCooksP":0.112,"ID":"11517","chr":"chr6","str":"+","start":55401974,"end":55451449,"lfc.1":6.2,"p.1":"2.97375256932221e-125","lowExpressed.1":false,"rpkm1.1":2.83,"rpkm2.1":195,"lev.1":4.55,"medianCount1.1":244,"medianCount2.1":32800,"maxCooksP.1":"NA"},"Reg_1dVZL2_543":{"symbol":"Adora2b","desc":"adenosine A2b receptor","type":"protein_coding","lfc":8.52,"p":3.08e-07,"lowExpressed":false,"rpkm1":0,"rpkm2":1.24,"lev":-4.58,"medianCount1":0,"medianCount2":40,"maxCooksP":0.0114,"ID":"11541","chr":"chr11","str":"+","start":62062486,"end":62079954,"lfc.1":4.9,"p.1":"3.73243762708683e-45","lowExpressed.1":false,"rpkm1.1":1.19,"rpkm2.1":33.9,"lev.1":2.67,"medianCount1.1":31,"medianCount2.1":1690,"maxCooksP.1":"NA"},"Reg_1dVZL2_544":{"symbol":"Adora3","desc":"adenosine A3 receptor","type":"protein_coding","lfc":-6.84,"p":1.36e-23,"lowExpressed":false,"rpkm1":5.52,"rpkm2":0.00773,"lev":-1.47,"medianCount1":449,"medianCount2":0.5,"maxCooksP":0.678,"ID":"11542","chr":"chr3","str":"+","start":105673776,"end":105726960,"lfc.1":-10.2,"p.1":"8.71835107679567e-54","lowExpressed.1":false,"rpkm1.1":52.4,"rpkm2.1":0.0339,"lev.1":0.383,"medianCount1.1":1970,"medianCount2.1":2.5,"maxCooksP.1":"NA"},"Reg_1dVZL2_545":{"symbol":"Adra1a","desc":"adrenergic receptor, alpha 1a","type":"protein_coding","lfc":4.71,"p":0.000663,"lowExpressed":false,"rpkm1":0,"rpkm2":2.53,"lev":-2.76,"medianCount1":0,"medianCount2":221,"maxCooksP":0.204,"ID":"11549","chr":"chr14","str":"+","start":67254095,"end":67352166,"lfc.1":5.07,"p.1":"3.46224815620682e-14","lowExpressed.1":false,"rpkm1.1":0.076,"rpkm2.1":2.6,"lev.1":-1.19,"medianCount1.1":4.5,"medianCount2.1":290,"maxCooksP.1":"NA"},"Reg_1dVZL2_546":{"symbol":"Adra2a","desc":"adrenergic receptor, alpha 2a","type":"protein_coding","lfc":7.16,"p":5.3e-11,"lowExpressed":false,"rpkm1":0,"rpkm2":0.589,"lev":-4.34,"medianCount1":0,"medianCount2":49.5,"maxCooksP":0.0117,"ID":"11551","chr":"chr19","str":"+","start":54119672,"end":54123472,"lfc.1":1.36,"p.1":"7.38147001649525e-05","lowExpressed.1":false,"rpkm1.1":7.02,"rpkm2.1":16.7,"lev.1":3.41,"medianCount1.1":362,"medianCount2.1":1710,"maxCooksP.1":"NA"},"Reg_1dVZL2_547":{"symbol":"Adrb2","desc":"adrenergic receptor, beta 2","type":"protein_coding","lfc":-8.01,"p":2.59e-27,"lowExpressed":false,"rpkm1":7.98,"rpkm2":0,"lev":-1.39,"medianCount1":316,"medianCount2":0,"maxCooksP":0.634,"ID":"11555","chr":"chr18","str":"-","start":62337470,"end":62339613,"lfc.1":-8.26,"p.1":"5.70151440671967e-139","lowExpressed.1":false,"rpkm1.1":174,"rpkm2.1":0.508,"lev.1":3.23,"medianCount1.1":5280,"medianCount2.1":29.5,"maxCooksP.1":"NA"},"Reg_1dVZL2_548":{"symbol":"Adssl1","desc":"adenylosuccinate synthetase like 1","type":"protein_coding","lfc":-2.94,"p":0.00685,"lowExpressed":false,"rpkm1":1.08,"rpkm2":0.0886,"lev":-2.34,"medianCount1":26,"medianCount2":3.5,"maxCooksP":0.0879,"ID":"11565","chr":"chr12","str":"+","start":113858258,"end":113879566,"lfc.1":-6.53,"p.1":"4.01409383494835e-39","lowExpressed.1":false,"rpkm1.1":17.4,"rpkm2.1":0.164,"lev.1":0.739,"medianCount1.1":437,"medianCount2.1":8,"maxCooksP.1":"NA"},"Reg_1dVZL2_549":{"symbol":"Afp","desc":"alpha fetoprotein","type":"protein_coding","lfc":0,"p":1,"lowExpressed":true,"rpkm1":0,"rpkm2":0,"lev":-7.47,"medianCount1":0,"medianCount2":0,"maxCooksP":0.734,"ID":"11576","chr":"chr5","str":"+","start":90919740,"end":90937933,"lfc.1":-8.54,"p.1":"3.2135953074933e-07","lowExpressed.1":false,"rpkm1.1":2.49,"rpkm2.1":0,"lev.1":-3.34,"medianCount1.1":73,"medianCount2.1":0,"maxCooksP.1":"NA"},"Reg_1dVZL2_550":{"symbol":"Acan","desc":"aggrecan","type":"protein_coding","lfc":0,"p":1,"lowExpressed":true,"rpkm1":0.0202,"rpkm2":0.0124,"lev":-5.98,"medianCount1":5,"medianCount2":2,"maxCooksP":0.0458,"ID":"11595","chr":"chr7","str":"+","start":86198369,"end":86259985,"lfc.1":6.16,"p.1":"0.00141360217895965","lowExpressed.1":false,"rpkm1.1":0,"rpkm2.1":0.191,"lev.1":-5.24,"medianCount1.1":0,"medianCount2.1":38.5,"maxCooksP.1":"NA"},"Reg_1dVZL2_551":{"symbol":"Angpt1","desc":"angiopoietin 1","type":"protein_coding","lfc":5.18,"p":2.45e-12,"lowExpressed":false,"rpkm1":0.0182,"rpkm2":1.12,"lev":-3.19,"medianCount1":1,"medianCount2":81,"maxCooksP":0.59,"ID":"11600","chr":"chr15","str":"-","start":42256269,"end":42508341,"lfc.1":10,"p.1":"1.05510737978855e-10","lowExpressed.1":false,"rpkm1.1":0,"rpkm2.1":6.44,"lev.1":-2.69,"medianCount1.1":0,"medianCount2.1":720,"maxCooksP.1":"NA"},"Reg_1dVZL2_552":{"symbol":"Agt","desc":"angiotensinogen (serpin peptidase inhibitor, clade A, member 8)","type":"protein_coding","lfc":8.07,"p":1.13e-40,"lowExpressed":false,"rpkm1":0.0192,"rpkm2":9.42,"lev":-1.88,"medianCount1":1,"medianCount2":363,"maxCooksP":0.00232,"ID":"11606","chr":"chr8","str":"-","start":127080487,"end":127093607,"lfc.1":3.87,"p.1":"2.65586200658071e-15","lowExpressed.1":false,"rpkm1.1":0.732,"rpkm2.1":10.2,"lev.1":1.42,"medianCount1.1":19,"medianCount2.1":503,"maxCooksP.1":"NA"},"Reg_1dVZL2_553":{"symbol":"Aif1","desc":"allograft inflammatory factor 1","type":"protein_coding","lfc":-9.01,"p":8.5e-44,"lowExpressed":false,"rpkm1":47.5,"rpkm2":0.0271,"lev":0.767,"medianCount1":873,"medianCount2":0.5,"maxCooksP":0.868,"ID":"11629","chr":"chr17","str":"-","start":35307937,"end":35312946,"lfc.1":-10.3,"p.1":"2.01937143316927e-109","lowExpressed.1":false,"rpkm1.1":413,"rpkm2.1":0.276,"lev.1":3.41,"medianCount1.1":5040,"medianCount2.1":6.5,"maxCooksP.1":"NA"},"Reg_1dVZL2_554":{"symbol":"Ak4","desc":"adenylate kinase 4","type":"protein_coding","lfc":4.53,"p":1.31e-10,"lowExpressed":false,"rpkm1":0.0388,"rpkm2":0.935,"lev":-2.97,"medianCount1":2,"medianCount2":95,"maxCooksP":0.377,"ID":"11639","chr":"chr4","str":"+","start":101091894,"end":101140376,"lfc.1":3.93,"p.1":"1.82894087972469e-18","lowExpressed.1":false,"rpkm1.1":0.585,"rpkm2.1":8.59,"lev.1":1.06,"medianCount1.1":44.5,"medianCount2.1":1190,"maxCooksP.1":"NA"},"Reg_1dVZL2_555":{"symbol":"Akap3","desc":"A kinase (PRKA) anchor protein 3","type":"protein_coding","lfc":-8.02,"p":1.3e-06,"lowExpressed":false,"rpkm1":0.701,"rpkm2":0,"lev":-3.87,"medianCount1":38,"medianCount2":0,"maxCooksP":0.88,"ID":"11642","chr":"chr6","str":"+","start":126803116,"end":126824326,"lfc.1":0,"p.1":"1","lowExpressed.1":true,"rpkm1.1":0.0128,"rpkm2.1":0.0179,"lev.1":-6.28,"medianCount1.1":0.5,"medianCount2.1":1.5,"maxCooksP.1":"NA"},"Reg_1dVZL2_556":{"symbol":"Alpl","desc":"alkaline phosphatase, liver/bone/kidney","type":"protein_coding","lfc":5.64,"p":3.47e-21,"lowExpressed":false,"rpkm1":0.0398,"rpkm2":2.3,"lev":-2.23,"medianCount1":3,"medianCount2":124,"maxCooksP":0.0924,"ID":"11647","chr":"chr4","str":"-","start":137297647,"end":137352292,"lfc.1":6.67,"p.1":"4.17757904896838e-58","lowExpressed.1":false,"rpkm1.1":0.343,"rpkm2.1":33.5,"lev.1":1.76,"medianCount1.1":12,"medianCount2.1":2270,"maxCooksP.1":"NA"},"Reg_1dVZL2_557":{"symbol":"Alb","desc":"albumin","type":"protein_coding","lfc":0,"p":1,"lowExpressed":true,"rpkm1":0,"rpkm2":0,"lev":-6.97,"medianCount1":0,"medianCount2":0,"maxCooksP":0.472,"ID":"11657","chr":"chr5","str":"+","start":90889915,"end":90905629,"lfc.1":-6.75,"p.1":"0.000325895941009848","lowExpressed.1":false,"rpkm1.1":0.71,"rpkm2.1":0,"lev.1":-4.25,"medianCount1.1":20,"medianCount2.1":0,"maxCooksP.1":"NA"},"Reg_1dVZL2_558":{"symbol":"Alcam","desc":"activated leukocyte cell adhesion molecule","type":"protein_coding","lfc":3.82,"p":2.21e-40,"lowExpressed":false,"rpkm1":0.495,"rpkm2":7.75,"lev":0.701,"medianCount1":58,"medianCount2":648,"maxCooksP":0.504,"ID":"11658","chr":"chr16","str":"-","start":52249109,"end":52453110,"lfc.1":7.35,"p.1":"1.13364848557143e-105","lowExpressed.1":false,"rpkm1.1":0.346,"rpkm2.1":53.1,"lev.1":2.09,"medianCount1.1":23.5,"medianCount2.1":7140,"maxCooksP.1":"NA"},"Reg_1dVZL2_559":{"symbol":"Alk","desc":"anaplastic lymphoma kinase","type":"protein_coding","lfc":4.8,"p":2.9e-05,"lowExpressed":false,"rpkm1":0,"rpkm2":0.529,"lev":-4.56,"medianCount1":0,"medianCount2":59,"maxCooksP":0.206,"ID":"11682","chr":"chr17","str":"-","start":72218328,"end":72953647,"lfc.1":5.77,"p.1":"4.10116110494304e-13","lowExpressed.1":false,"rpkm1.1":0.0286,"rpkm2.1":1.72,"lev.1":-2.3,"medianCount1.1":2.5,"medianCount2.1":273,"maxCooksP.1":"NA"},"Reg_1dVZL2_560":{"symbol":"Prelp","desc":"proline arginine-rich end leucine-rich repeat","type":"protein_coding","lfc":5.69,"p":4.27e-30,"lowExpressed":false,"rpkm1":0.236,"rpkm2":14.9,"lev":0.439,"medianCount1":26,"medianCount2":1080,"maxCooksP":0.142,"ID":"116847","chr":"chr1","str":"-","start":135806881,"end":135817978,"lfc.1":2.1,"p.1":"0.00103632328942983","lowExpressed.1":false,"rpkm1.1":0.43,"rpkm2.1":1.73,"lev.1":-0.3,"medianCount1.1":20.5,"medianCount2.1":168,"maxCooksP.1":"NA"},"Reg_1dVZL2_561":{"symbol":"Alox8","desc":"arachidonate 8-lipoxygenase","type":"protein_coding","lfc":4.7,"p":3.39e-05,"lowExpressed":false,"rpkm1":0.00378,"rpkm2":0.55,"lev":-4.11,"medianCount1":1,"medianCount2":30.5,"maxCooksP":0.237,"ID":"11688","chr":"chr11","str":"-","start":68997387,"end":69011341,"lfc.1":1.64,"p.1":"0.185144137796125","lowExpressed.1":false,"rpkm1.1":0.104,"rpkm2.1":0.33,"lev.1":-2.56,"medianCount1.1":5,"medianCount2.1":29,"maxCooksP.1":"NA"},"Reg_1dVZL2_562":{"symbol":"Alox5","desc":"arachidonate 5-lipoxygenase","type":"protein_coding","lfc":-3.13,"p":2.22e-08,"lowExpressed":false,"rpkm1":2.8,"rpkm2":0.207,"lev":0.138,"medianCount1":187,"medianCount2":13,"maxCooksP":0.764,"ID":"11689","chr":"chr6","str":"-","start":116360089,"end":116411196,"lfc.1":-10.3,"p.1":"1.87857544293247e-30","lowExpressed.1":false,"rpkm1.1":26.1,"rpkm2.1":0.0131,"lev.1":-0.79,"medianCount1.1":1010,"medianCount2.1":1,"maxCooksP.1":"NA"},"Reg_1dVZL2_563":{"symbol":"Alox5ap","desc":"arachidonate 5-lipoxygenase activating protein","type":"protein_coding","lfc":-9.57,"p":2.68e-10,"lowExpressed":false,"rpkm1":10.1,"rpkm2":0,"lev":-1.8,"medianCount1":133,"medianCount2":0,"maxCooksP":0.974,"ID":"11690","chr":"chr5","str":"+","start":150076634,"end":150099623,"lfc.1":-11.1,"p.1":"7.15724710284979e-114","lowExpressed.1":false,"rpkm1.1":663,"rpkm2.1":0.262,"lev.1":3.69,"medianCount1.1":7760,"medianCount2.1":6,"maxCooksP.1":"NA"},"Reg_1dVZL2_564":{"symbol":"Alpk3","desc":"alpha-kinase 3","type":"protein_coding","lfc":0,"p":1,"lowExpressed":true,"rpkm1":0,"rpkm2":0.103,"lev":-5.7,"medianCount1":0,"medianCount2":13.5,"maxCooksP":0.288,"ID":"116904","chr":"chr7","str":"+","start":88202486,"end":88250498,"lfc.1":5.89,"p.1":"6.89642630338903e-22","lowExpressed.1":false,"rpkm1.1":0.0494,"rpkm2.1":2.98,"lev.1":-1.4,"medianCount1.1":4.5,"medianCount2.1":512,"maxCooksP.1":"NA"},"Reg_1dVZL2_565":{"symbol":"Ivns1abp","desc":"influenza virus NS1A binding protein","type":"protein_coding","lfc":-4.41,"p":5.35e-91,"lowExpressed":false,"rpkm1":95.7,"rpkm2":4.68,"lev":4.64,"medianCount1":9750,"medianCount2":463,"maxCooksP":0.995,"ID":"117198","chr":"chr1","str":"+","start":153191628,"end":153211575,"lfc.1":-1.43,"p.1":"1.77450631634826e-05","lowExpressed.1":false,"rpkm1.1":82.7,"rpkm2.1":28.2,"lev.1":5.56,"medianCount1.1":5990,"medianCount2.1":3870,"maxCooksP.1":"NA"},"Reg_1dVZL2_566":{"symbol":"Amy1","desc":"amylase 1, salivary","type":"protein_coding","lfc":4.92,"p":1.03e-11,"lowExpressed":false,"rpkm1":0.0776,"rpkm2":3.73,"lev":-1.53,"medianCount1":4,"medianCount2":126,"maxCooksP":0.276,"ID":"11722","chr":"chr3","str":"-","start":113258870,"end":113280668,"lfc.1":2.96,"p.1":"0.00192448842886893","lowExpressed.1":false,"rpkm1.1":0.173,"rpkm2.1":1.37,"lev.1":-1.08,"medianCount1.1":4.5,"medianCount2.1":67,"maxCooksP.1":"NA"},"Reg_1dVZL2_567":{"symbol":"Ang","desc":"angiogenin, ribonuclease, RNase A family, 5","type":"protein_coding","lfc":-6.59,"p":7.01e-24,"lowExpressed":false,"rpkm1":15.2,"rpkm2":0.0186,"lev":-0.3,"medianCount1":538,"medianCount2":0.5,"maxCooksP":0.75,"ID":"11727","chr":"chr14","str":"+","start":51710752,"end":51721684,"lfc.1":-9.6,"p.1":"6.64693412194155e-114","lowExpressed.1":false,"rpkm1.1":245,"rpkm2.1":0.273,"lev.1":3.01,"medianCount1.1":4400,"medianCount2.1":9.5,"maxCooksP.1":"NA"},"Reg_1dVZL2_568":{"symbol":"Anxa3","desc":"annexin A3","type":"protein_coding","lfc":-8.32,"p":6.67e-42,"lowExpressed":false,"rpkm1":22.6,"rpkm2":0.071,"lev":0.768,"medianCount1":854,"medianCount2":2,"maxCooksP":0.957,"ID":"11745","chr":"chr5","str":"+","start":97222404,"end":97274987,"lfc.1":-6.21,"p.1":"1.20019504552789e-86","lowExpressed.1":false,"rpkm1.1":97,"rpkm2.1":1.19,"lev.1":3.42,"medianCount1.1":2190,"medianCount2.1":51.5,"maxCooksP.1":"NA"},"Reg_1dVZL2_569":{"symbol":"Asb10","desc":"ankyrin repeat and SOCS box-containing 10","type":"protein_coding","lfc":-7.93,"p":2.39e-06,"lowExpressed":false,"rpkm1":0.559,"rpkm2":0,"lev":-3.8,"medianCount1":68,"medianCount2":0,"maxCooksP":0.572,"ID":"117590","chr":"chr5","str":"-","start":24038515,"end":24046266,"lfc.1":-10.5,"p.1":"5.52029690974852e-12","lowExpressed.1":false,"rpkm1.1":9.8,"rpkm2.1":0,"lev.1":-2.36,"medianCount1.1":312,"medianCount2.1":0,"maxCooksP.1":"NA"},"Reg_1dVZL2_570":{"symbol":"Slc2a9","desc":"solute carrier family 2 (facilitated glucose transporter), member 9","type":"protein_coding","lfc":-1.76,"p":0.0519,"lowExpressed":false,"rpkm1":0.789,"rpkm2":0.245,"lev":-1.58,"medianCount1":72,"medianCount2":15,"maxCooksP":0.517,"ID":"117591","chr":"chr5","str":"-","start":38740512,"end":38893391,"lfc.1":-4.64,"p.1":"1.31449961444127e-28","lowExpressed.1":false,"rpkm1.1":6.5,"rpkm2.1":0.234,"lev.1":0.298,"medianCount1.1":354,"medianCount2.1":24.5,"maxCooksP.1":"NA"},"Reg_1dVZL2_571":{"symbol":"Srgap1","desc":"SLIT-ROBO Rho GTPase activating protein 1","type":"protein_coding","lfc":3.95,"p":7.86e-08,"lowExpressed":false,"rpkm1":0.0411,"rpkm2":1.85,"lev":-2.03,"medianCount1":18,"medianCount2":267,"maxCooksP":0.548,"ID":"117600","chr":"chr10","str":"-","start":121218047,"end":121484371,"lfc.1":5.67,"p.1":"3.55468156222275e-34","lowExpressed.1":false,"rpkm1.1":0.105,"rpkm2.1":5.32,"lev.1":-0.494,"medianCount1.1":12,"medianCount2.1":1120,"maxCooksP.1":"NA"},"Reg_1dVZL2_572":{"symbol":"Boc","desc":"biregional cell adhesion molecule-related/down-regulated by oncogenes (Cdon) binding protein","type":"protein_coding","lfc":5.82,"p":8.96e-23,"lowExpressed":false,"rpkm1":0.0191,"rpkm2":4.46,"lev":-1.63,"medianCount1":2,"medianCount2":380,"maxCooksP":0.373,"ID":"117606","chr":"chr16","str":"-","start":44485158,"end":44558983,"lfc.1":5.28,"p.1":"3.06924360301861e-45","lowExpressed.1":false,"rpkm1.1":0.463,"rpkm2.1":16.7,"lev.1":1.43,"medianCount1.1":27.5,"medianCount2.1":2000,"maxCooksP.1":"NA"},"Reg_1dVZL2_573":{"symbol":"Aox1","desc":"aldehyde oxidase 1","type":"protein_coding","lfc":6.07,"p":1.45e-07,"lowExpressed":false,"rpkm1":0.0507,"rpkm2":6.4,"lev":-1.71,"medianCount1":3,"medianCount2":560,"maxCooksP":0.0326,"ID":"11761","chr":"chr1","str":"+","start":58086813,"end":58163254,"lfc.1":6.58,"p.1":"1.91890256253278e-25","lowExpressed.1":false,"rpkm1.1":0.0717,"rpkm2.1":7.08,"lev.1":-0.554,"medianCount1.1":4.5,"medianCount2.1":828,"maxCooksP.1":"NA"},"Reg_1dVZL2_574":{"symbol":"Birc3","desc":"baculoviral IAP repeat-containing 3","type":"protein_coding","lfc":-5.46,"p":6.72e-20,"lowExpressed":false,"rpkm1":2.87,"rpkm2":0.0715,"lev":-1.17,"medianCount1":154,"medianCount2":4.5,"maxCooksP":0.936,"ID":"11796","chr":"chr9","str":"-","start":7848699,"end":7873170,"lfc.1":-4.68,"p.1":"9.04782517800995e-45","lowExpressed.1":false,"rpkm1.1":37.5,"rpkm2.1":1.33,"lev.1":2.8,"medianCount1.1":1510,"medianCount2.1":101,"maxCooksP.1":"NA"},"Reg_1dVZL2_575":{"symbol":"Cd5l","desc":"CD5 antigen-like","type":"protein_coding","lfc":0,"p":1,"lowExpressed":true,"rpkm1":0.0983,"rpkm2":0,"lev":-6.03,"medianCount1":2,"medianCount2":0,"maxCooksP":0.434,"ID":"11801","chr":"chr3","str":"+","start":87161803,"end":87174996,"lfc.1":-6.4,"p.1":"0.000927722383787402","lowExpressed.1":false,"rpkm1.1":0.562,"rpkm2.1":0,"lev.1":-4.45,"medianCount1.1":16.5,"medianCount2.1":0,"maxCooksP.1":"NA"},"Reg_1dVZL2_576":{"symbol":"Apoa2","desc":"apolipoprotein A-II","type":"protein_coding","lfc":0,"p":1,"lowExpressed":true,"rpkm1":0.284,"rpkm2":0,"lev":-5.25,"medianCount1":3,"medianCount2":0,"maxCooksP":0.221,"ID":"11807","chr":"chr1","str":"+","start":173155185,"end":173156510,"lfc.1":-6.68,"p.1":"0.000403270420646593","lowExpressed.1":false,"rpkm1.1":2.66,"rpkm2.1":0,"lev.1":-3.3,"medianCount1.1":19,"medianCount2.1":0,"maxCooksP.1":"NA"},"Reg_1dVZL2_577":{"symbol":"Apobec2","desc":"apolipoprotein B mRNA editing enzyme, catalytic polypeptide 2","type":"protein_coding","lfc":-1.22,"p":0.518,"lowExpressed":false,"rpkm1":0.122,"rpkm2":0.027,"lev":-3.82,"medianCount1":2,"medianCount2":0.5,"maxCooksP":0.0157,"ID":"11811","chr":"chr17","str":"-","start":48558556,"end":48572053,"lfc.1":-6.26,"p.1":"4.0569945817671e-15","lowExpressed.1":false,"rpkm1.1":7.24,"rpkm2.1":0.0753,"lev.1":-0.446,"medianCount1.1":123,"medianCount2.1":2.5,"maxCooksP.1":"NA"},"Reg_1dVZL2_578":{"symbol":"Apoc2","desc":"apolipoprotein C-II","type":"protein_coding","lfc":0,"p":1,"lowExpressed":true,"rpkm1":0,"rpkm2":0,"lev":-8,"medianCount1":0,"medianCount2":0,"maxCooksP":"NA","ID":"11813","chr":"chr7","str":"-","start":20256928,"end":20262213,"lfc.1":-7.39,"p.1":"4.18836805706681e-05","lowExpressed.1":false,"rpkm1.1":3.63,"rpkm2.1":0,"lev.1":-3.15,"medianCount1.1":33.5,"medianCount2.1":0,"maxCooksP.1":"NA"},"Reg_1dVZL2_579":{"symbol":"Aqp4","desc":"aquaporin 4","type":"protein_coding","lfc":6.04,"p":6.22e-46,"lowExpressed":false,"rpkm1":0.428,"rpkm2":33.7,"lev":1.37,"medianCount1":50,"medianCount2":3110,"maxCooksP":0.00942,"ID":"11829","chr":"chr18","str":"-","start":15547903,"end":15562193,"lfc.1":8.3,"p.1":"9.86296665508091e-197","lowExpressed.1":false,"rpkm1.1":1.03,"rpkm2.1":306,"lev.1":4.14,"medianCount1.1":72,"medianCount2.1":42000,"maxCooksP.1":"NA"},"Reg_1dVZL2_580":{"symbol":"Synpo2","desc":"synaptopodin 2","type":"protein_coding","lfc":2.9,"p":0.0436,"lowExpressed":false,"rpkm1":0.0238,"rpkm2":1.7,"lev":-2.36,"medianCount1":4,"medianCount2":238,"maxCooksP":0.619,"ID":"118449","chr":"chr3","str":"-","start":122779437,"end":122939067,"lfc.1":6.75,"p.1":"6.70382228143212e-08","lowExpressed.1":false,"rpkm1.1":0.00453,"rpkm2.1":0.808,"lev.1":-3.85,"medianCount1.1":0.5,"medianCount2.1":156,"maxCooksP.1":"NA"},"Reg_1dVZL2_581":{"symbol":"Arhgdib","desc":"Rho, GDP dissociation inhibitor (GDI) beta","type":"protein_coding","lfc":-6.09,"p":7.45e-32,"lowExpressed":false,"rpkm1":24,"rpkm2":0.267,"lev":1.38,"medianCount1":623,"medianCount2":6,"maxCooksP":0.901,"ID":"11857","chr":"chr6","str":"-","start":136872230,"end":136890238,"lfc.1":-9.94,"p.1":"1.31354916843587e-174","lowExpressed.1":false,"rpkm1.1":675,"rpkm2.1":0.609,"lev.1":4.33,"medianCount1.1":10300,"medianCount2.1":18,"maxCooksP.1":"NA"},"Reg_1dVZL2_582":{"symbol":"Arpc1b","desc":"actin related protein 2/3 complex, subunit 1B","type":"protein_coding","lfc":-4.05,"p":3.77e-16,"lowExpressed":false,"rpkm1":6.41,"rpkm2":0.453,"lev":0.703,"medianCount1":234,"medianCount2":13,"maxCooksP":0.942,"ID":"11867","chr":"chr5","str":"+","start":145875125,"end":145889055,"lfc.1":-5.5,"p.1":"6.47913689767229e-85","lowExpressed.1":false,"rpkm1.1":365,"rpkm2.1":7.33,"lev.1":5.68,"medianCount1.1":7960,"medianCount2.1":310,"maxCooksP.1":"NA"},"Reg_1dVZL2_583":{"symbol":"Arx","desc":"aristaless related homeobox","type":"protein_coding","lfc":4.85,"p":4.43e-09,"lowExpressed":false,"rpkm1":0.0362,"rpkm2":3.4,"lev":-1.91,"medianCount1":3,"medianCount2":170,"maxCooksP":0.291,"ID":"11878","chr":"chrX","str":"+","start":90531985,"end":90543696,"lfc.1":6.09,"p.1":"4.95369544448476e-41","lowExpressed.1":false,"rpkm1.1":0.269,"rpkm2.1":17.4,"lev.1":1.09,"medianCount1.1":10,"medianCount2.1":1290,"maxCooksP.1":"NA"},"Reg_1dVZL2_584":{"symbol":"Arsb","desc":"arylsulfatase B","type":"protein_coding","lfc":-1.75,"p":3.1e-06,"lowExpressed":false,"rpkm1":9.08,"rpkm2":2.96,"lev":2.42,"medianCount1":1020,"medianCount2":232,"maxCooksP":0.881,"ID":"11881","chr":"chr13","str":"+","start":94541634,"end":94712971,"lfc.1":-5.88,"p.1":"2.79604414295687e-135","lowExpressed.1":false,"rpkm1.1":862,"rpkm2.1":13.4,"lev.1":6.75,"medianCount1.1":48100,"medianCount2.1":1450,"maxCooksP.1":"NA"},"Reg_1dVZL2_585":{"symbol":"Asgr2","desc":"asialoglycoprotein receptor 2","type":"protein_coding","lfc":-2.83,"p":0.0317,"lowExpressed":false,"rpkm1":0.432,"rpkm2":0,"lev":-3.22,"medianCount1":12,"medianCount2":0,"maxCooksP":0.601,"ID":"11890","chr":"chr11","str":"+","start":69906146,"end":69919689,"lfc.1":-8.27,"p.1":"1.09662637196918e-06","lowExpressed.1":false,"rpkm1.1":3.11,"rpkm2.1":0,"lev.1":-3.18,"medianCount1.1":59.5,"medianCount2.1":0,"maxCooksP.1":"NA"},"Reg_1dVZL2_586":{"symbol":"Rab27a","desc":"RAB27A, member RAS oncogene family","type":"protein_coding","lfc":-5.38,"p":2.78e-21,"lowExpressed":false,"rpkm1":2.41,"rpkm2":0.0669,"lev":-1.1,"medianCount1":169,"medianCount2":4,"maxCooksP":0.982,"ID":"11891","chr":"chr9","str":"+","start":72892672,"end":72945399,"lfc.1":-5.19,"p.1":"5.33964311409055e-32","lowExpressed.1":false,"rpkm1.1":8.67,"rpkm2.1":0.213,"lev.1":0.432,"medianCount1.1":358,"medianCount2.1":17,"maxCooksP.1":"NA"},"Reg_1dVZL2_587":{"symbol":"Astn1","desc":"astrotactin 1","type":"protein_coding","lfc":3.64,"p":0.000876,"lowExpressed":false,"rpkm1":0.416,"rpkm2":6.72,"lev":-0.116,"medianCount1":43,"medianCount2":901,"maxCooksP":0.605,"ID":"11899","chr":"chr1","str":"+","start":160292435,"end":160621917,"lfc.1":6.23,"p.1":"1.49657582525622e-110","lowExpressed.1":false,"rpkm1.1":0.911,"rpkm2.1":64,"lev.1":2.93,"medianCount1.1":91,"medianCount2.1":12500,"maxCooksP.1":"NA"},"Reg_1dVZL2_588":{"symbol":"Zfhx3","desc":"zinc finger homeobox 3","type":"protein_coding","lfc":-5.35,"p":4.09e-98,"lowExpressed":false,"rpkm1":38.3,"rpkm2":0.927,"lev":2.92,"medianCount1":17000,"medianCount2":302,"maxCooksP":0.996,"ID":"11906","chr":"chr8","str":"+","start":111238544,"end":111485536,"lfc.1":-4.96,"p.1":"2.4096413242444e-63","lowExpressed.1":false,"rpkm1.1":13.3,"rpkm2.1":0.388,"lev.1":1.17,"medianCount1.1":3090,"medianCount2.1":172,"maxCooksP.1":"NA"},"Reg_1dVZL2_589":{"symbol":"Atf3","desc":"activating transcription factor 3","type":"protein_coding","lfc":-6.82,"p":0.000194,"lowExpressed":false,"rpkm1":0.7,"rpkm2":0,"lev":-4.62,"medianCount1":29,"medianCount2":0,"maxCooksP":0.139,"ID":"11910","chr":"chr1","str":"-","start":192994175,"end":193007212,"lfc.1":-3.65,"p.1":"2.89852403544347e-30","lowExpressed.1":false,"rpkm1.1":2630,"rpkm2.1":192,"lev.1":9.44,"medianCount1.1":74500,"medianCount2.1":10400,"maxCooksP.1":"NA"},"Reg_1dVZL2_590":{"symbol":"Atp1b1","desc":"ATPase, Na+/K+ transporting, beta 1 polypeptide","type":"protein_coding","lfc":2.24,"p":1.01e-09,"lowExpressed":false,"rpkm1":1.43,"rpkm2":9.21,"lev":1.85,"medianCount1":98,"medianCount2":406,"maxCooksP":0.913,"ID":"11931","chr":"chr1","str":"-","start":166367398,"end":166388486,"lfc.1":4.55,"p.1":"2.77166388226627e-65","lowExpressed.1":false,"rpkm1.1":8.41,"rpkm2.1":184,"lev.1":5.29,"medianCount1.1":280,"medianCount2.1":12100,"maxCooksP.1":"NA"},"Reg_1dVZL2_591":{"symbol":"Atp1b2","desc":"ATPase, Na+/K+ transporting, beta 2 polypeptide","type":"protein_coding","lfc":5.08,"p":2.28e-30,"lowExpressed":false,"rpkm1":4.21,"rpkm2":163,"lev":4.31,"medianCount1":175,"medianCount2":9770,"maxCooksP":0.0578,"ID":"11932","chr":"chr11","str":"-","start":69413252,"end":69419462,"lfc.1":4.87,"p.1":"7.21730354803435e-62","lowExpressed.1":false,"rpkm1.1":23.3,"rpkm2.1":637,"lev.1":6.91,"medianCount1.1":966,"medianCount2.1":50500,"maxCooksP.1":"NA"},"Reg_1dVZL2_592":{"symbol":"Atp7b","desc":"ATPase, Cu++ transporting, beta polypeptide","type":"protein_coding","lfc":4.44,"p":6.73e-11,"lowExpressed":false,"rpkm1":0.0425,"rpkm2":1.16,"lev":-2.69,"medianCount1":2,"medianCount2":118,"maxCooksP":0.354,"ID":"11979","chr":"chr8","str":"-","start":23104820,"end":23170546,"lfc.1":3.06,"p.1":"5.34898865057234e-09","lowExpressed.1":false,"rpkm1.1":0.26,"rpkm2.1":2.06,"lev.1":-0.45,"medianCount1.1":17,"medianCount2.1":263,"maxCooksP.1":"NA"},"Reg_1dVZL2_593":{"symbol":"Slc7a2","desc":"solute carrier family 7 (cationic amino acid transporter, y+ system), member 2","type":"protein_coding","lfc":6.14,"p":2.15e-34,"lowExpressed":false,"rpkm1":0.166,"rpkm2":12.2,"lev":-0.113,"medianCount1":32,"medianCount2":2000,"maxCooksP":0.0932,"ID":"11988","chr":"chr8","str":"+","start":41947721,"end":42007424,"lfc.1":7.75,"p.1":"1.75436717127864e-110","lowExpressed.1":false,"rpkm1.1":0.172,"rpkm2.1":35.6,"lev.1":1.31,"medianCount1.1":19,"medianCount2.1":7570,"maxCooksP.1":"NA"},"Reg_1dVZL2_594":{"symbol":"Slc7a3","desc":"solute carrier family 7 (cationic amino acid transporter, y+ system), member 3","type":"protein_coding","lfc":0.945,"p":0.619,"lowExpressed":false,"rpkm1":0,"rpkm2":0.159,"lev":-4.05,"medianCount1":0,"medianCount2":7.5,"maxCooksP":0.185,"ID":"11989","chr":"chrX","str":"-","start":98274560,"end":98280691,"lfc.1":4.52,"p.1":"5.05138759784375e-10","lowExpressed.1":false,"rpkm1.1":0.139,"rpkm2.1":3.37,"lev.1":-0.851,"medianCount1.1":5,"medianCount2.1":216,"maxCooksP.1":"NA"},"Reg_1dVZL2_595":{"symbol":"Axin2","desc":"axin2","type":"protein_coding","lfc":4.86,"p":7.65e-06,"lowExpressed":false,"rpkm1":0.122,"rpkm2":4.48,"lev":-1.61,"medianCount1":7,"medianCount2":372,"maxCooksP":0.357,"ID":"12006","chr":"chr11","str":"+","start":108781663,"end":108812097,"lfc.1":5.4,"p.1":"1.71478505012393e-38","lowExpressed.1":false,"rpkm1.1":0.623,"rpkm2.1":24.6,"lev.1":1.86,"medianCount1.1":35,"medianCount2.1":2820,"maxCooksP.1":"NA"},"Reg_1dVZL2_596":{"symbol":"B2m","desc":"beta-2 microglobulin","type":"protein_coding","lfc":-3.04,"p":1.08e-13,"lowExpressed":false,"rpkm1":44.9,"rpkm2":6.09,"lev":3.92,"medianCount1":737,"medianCount2":90.5,"maxCooksP":0.958,"ID":"12010","chr":"chr2","str":"+","start":121973423,"end":121978818,"lfc.1":-5.28,"p.1":"2.33823425415281e-79","lowExpressed.1":false,"rpkm1.1":1290,"rpkm2.1":30.3,"lev.1":7.62,"medianCount1.1":15800,"medianCount2.1":706,"maxCooksP.1":"NA"},"Reg_1dVZL2_597":{"symbol":"Bcl6b","desc":"B cell CLL/lymphoma 6, member B","type":"protein_coding","lfc":-6.27,"p":0.00085,"lowExpressed":false,"rpkm1":0.222,"rpkm2":0,"lev":-5.07,"medianCount1":14,"medianCount2":0,"maxCooksP":0.834,"ID":"12029","chr":"chr11","str":"-","start":70037629,"end":70043300,"lfc.1":-1.41,"p.1":"0.00550528909729312","lowExpressed.1":false,"rpkm1.1":2.29,"rpkm2.1":0.79,"lev.1":0.426,"medianCount1.1":109,"medianCount2.1":73,"maxCooksP.1":"NA"},"Reg_1dVZL2_598":{"symbol":"Bcan","desc":"brevican","type":"protein_coding","lfc":6.75,"p":1.4e-72,"lowExpressed":false,"rpkm1":1.04,"rpkm2":133,"lev":3.16,"medianCount1":94,"medianCount2":8980,"maxCooksP":0.00864,"ID":"12032","chr":"chr3","str":"-","start":87791453,"end":87804278,"lfc.1":5.49,"p.1":"2.99081408923938e-82","lowExpressed.1":false,"rpkm1.1":22.5,"rpkm2.1":950,"lev.1":7.17,"medianCount1.1":1170,"medianCount2.1":97300,"maxCooksP.1":"NA"},"Reg_1dVZL2_599":{"symbol":"Bcl2a1a","desc":"B cell leukemia/lymphoma 2 related protein A1a","type":"protein_coding","lfc":0,"p":1,"lowExpressed":true,"rpkm1":0.0931,"rpkm2":0,"lev":-6.36,"medianCount1":1,"medianCount2":0,"maxCooksP":0.365,"ID":"12044","chr":"chr9","str":"+","start":88851758,"end":88857254,"lfc.1":-11.1,"p.1":"4.88242774875524e-14","lowExpressed.1":false,"rpkm1.1":48.1,"rpkm2.1":0,"lev.1":-1.22,"medianCount1.1":546,"medianCount2.1":0,"maxCooksP.1":"NA"},"Reg_1dVZL2_600":{"symbol":"Bcl2a1b","desc":"B cell leukemia/lymphoma 2 related protein A1b","type":"protein_coding","lfc":0,"p":1,"lowExpressed":true,"rpkm1":0.0554,"rpkm2":0,"lev":-6.18,"medianCount1":1,"medianCount2":0,"maxCooksP":0.301,"ID":"12045","chr":"chr9","str":"+","start":89094111,"end":89102676,"lfc.1":-11,"p.1":"1.15848401074817e-64","lowExpressed.1":false,"rpkm1.1":330,"rpkm2.1":0.12,"lev.1":2.64,"medianCount1.1":3560,"medianCount2.1":2.5,"maxCooksP.1":"NA"},"Reg_1dVZL2_601":{"symbol":"Bcl2a1c","desc":"B cell leukemia/lymphoma 2 related protein A1c","type":"protein_coding","lfc":0,"p":1,"lowExpressed":true,"rpkm1":0,"rpkm2":0,"lev":-8,"medianCount1":0,"medianCount2":0,"maxCooksP":"NA","ID":"12046","chr":"chr9","str":"+","start":114239253,"end":114239696,"lfc.1":-7.87,"p.1":"6.00581261056058e-06","lowExpressed.1":false,"rpkm1.1":7.17,"rpkm2.1":0,"lev.1":-2.58,"medianCount1.1":44.5,"medianCount2.1":0,"maxCooksP.1":"NA"},"Reg_1dVZL2_602":{"symbol":"Bcl2a1d","desc":"B cell leukemia/lymphoma 2 related protein A1d","type":"protein_coding","lfc":0,"p":1,"lowExpressed":true,"rpkm1":0,"rpkm2":0,"lev":-7.18,"medianCount1":0,"medianCount2":0,"maxCooksP":0.645,"ID":"12047","chr":"chr9","str":"-","start":88618126,"end":88626688,"lfc.1":-12.3,"p.1":"1.09000881865849e-32","lowExpressed.1":false,"rpkm1.1":251,"rpkm2.1":0.0223,"lev.1":0.863,"medianCount1.1":2800,"medianCount2.1":0.5,"maxCooksP.1":"NA"},"Reg_1dVZL2_603":{"symbol":"Bcl3","desc":"B cell leukemia/lymphoma 3","type":"protein_coding","lfc":0,"p":1,"lowExpressed":true,"rpkm1":0.202,"rpkm2":0.0411,"lev":-3.98,"medianCount1":5,"medianCount2":1.5,"maxCooksP":0.118,"ID":"12051","chr":"chr7","str":"-","start":20393811,"end":20408104,"lfc.1":-8.4,"p.1":"4.20638437007406e-55","lowExpressed.1":false,"rpkm1.1":39.8,"rpkm2.1":0.0983,"lev.1":0.841,"medianCount1.1":1020,"medianCount2.1":5,"maxCooksP.1":"NA"},"Reg_1dVZL2_604":{"symbol":"Opn1sw","desc":"opsin 1 (cone pigments), short-wave-sensitive (color blindness, tritan)","type":"protein_coding","lfc":1.04,"p":0.593,"lowExpressed":false,"rpkm1":0,"rpkm2":0.172,"lev":-4.76,"medianCount1":0,"medianCount2":8.5,"maxCooksP":0.0251,"ID":"12057","chr":"chr6","str":"-","start":29326671,"end":29330513,"lfc.1":5.15,"p.1":"0.0132906626957259","lowExpressed.1":false,"rpkm1.1":0,"rpkm2.1":0.285,"lev.1":-4.91,"medianCount1.1":0,"medianCount2.1":18.5,"maxCooksP.1":"NA"},"Reg_1dVZL2_605":{"symbol":"Bdnf","desc":"brain derived neurotrophic factor","type":"protein_coding","lfc":0,"p":1,"lowExpressed":true,"rpkm1":0,"rpkm2":0.00988,"lev":-7.37,"medianCount1":0,"medianCount2":1,"maxCooksP":0.754,"ID":"12064","chr":"chr2","str":"+","start":109514857,"end":109567200,"lfc.1":6.23,"p.1":"5.50624780213523e-14","lowExpressed.1":false,"rpkm1.1":0.025,"rpkm2.1":2.11,"lev.1":-2.21,"medianCount1.1":2,"medianCount2.1":316,"maxCooksP.1":"NA"},"Reg_1dVZL2_606":{"symbol":"Bicd1","desc":"bicaudal D homolog 1 (Drosophila)","type":"protein_coding","lfc":3.46,"p":3.08e-12,"lowExpressed":false,"rpkm1":0.435,"rpkm2":4.02,"lev":-0.14,"medianCount1":36,"medianCount2":420,"maxCooksP":0.594,"ID":"12121","chr":"chr6","str":"+","start":149357408,"end":149507379,"lfc.1":6.35,"p.1":"1.75598520830073e-22","lowExpressed.1":false,"rpkm1.1":0.0472,"rpkm2.1":3.94,"lev.1":-1.22,"medianCount1.1":3.5,"medianCount2.1":562,"maxCooksP.1":"NA"},"Reg_1dVZL2_607":{"symbol":"Bid","desc":"BH3 interacting domain death agonist","type":"protein_coding","lfc":-2.59,"p":0.000321,"lowExpressed":false,"rpkm1":3.13,"rpkm2":0.511,"lev":-0.23,"medianCount1":126,"medianCount2":19,"maxCooksP":0.872,"ID":"12122","chr":"chr6","str":"-","start":120843137,"end":120866838,"lfc.1":-6.22,"p.1":"4.32349819162485e-70","lowExpressed.1":false,"rpkm1.1":49.9,"rpkm2.1":0.601,"lev.1":2.44,"medianCount1.1":1300,"medianCount2.1":31,"maxCooksP.1":"NA"},"Reg_1dVZL2_608":{"symbol":"Bik","desc":"BCL2-interacting killer","type":"protein_coding","lfc":0,"p":1,"lowExpressed":true,"rpkm1":0,"rpkm2":0,"lev":-7.39,"medianCount1":0,"medianCount2":0,"maxCooksP":0.157,"ID":"12124","chr":"chr15","str":"+","start":83357292,"end":83375065,"lfc.1":-5.08,"p.1":"1.11428885231128e-10","lowExpressed.1":false,"rpkm1.1":6.37,"rpkm2.1":0.154,"lev.1":-0.105,"medianCount1.1":83.5,"medianCount2.1":4,"maxCooksP.1":"NA"},"Reg_1dVZL2_609":{"symbol":"Fabp7","desc":"fatty acid binding protein 7, brain","type":"protein_coding","lfc":3.18,"p":0.000431,"lowExpressed":false,"rpkm1":0.778,"rpkm2":8.79,"lev":-0.305,"medianCount1":8,"medianCount2":120,"maxCooksP":0.695,"ID":"12140","chr":"chr10","str":"+","start":57504729,"end":57508256,"lfc.1":8.45,"p.1":"2.25707408491715e-152","lowExpressed.1":false,"rpkm1.1":5.94,"rpkm2.1":1980,"lev.1":6.74,"medianCount1.1":62.5,"medianCount2.1":41200,"maxCooksP.1":"NA"},"Reg_1dVZL2_610":{"symbol":"Prdm1","desc":"PR domain containing 1, with ZNF domain","type":"protein_coding","lfc":-10,"p":1.8e-11,"lowExpressed":false,"rpkm1":1.93,"rpkm2":0,"lev":-2.98,"medianCount1":210,"medianCount2":0,"maxCooksP":0.964,"ID":"12142","chr":"chr10","str":"-","start":44156981,"end":44178493,"lfc.1":-5.15,"p.1":"6.28306311569373e-35","lowExpressed.1":false,"rpkm1.1":17.7,"rpkm2.1":0.448,"lev.1":1.42,"medianCount1.1":1320,"medianCount2.1":63,"maxCooksP.1":"NA"},"Reg_1dVZL2_611":{"symbol":"Blk","desc":"B lymphoid kinase","type":"protein_coding","lfc":0,"p":1,"lowExpressed":true,"rpkm1":0,"rpkm2":0,"lev":-7.37,"medianCount1":0,"medianCount2":0,"maxCooksP":0.103,"ID":"12143","chr":"chr14","str":"-","start":63991674,"end":64036024,"lfc.1":-6.8,"p.1":"0.000286556752755355","lowExpressed.1":false,"rpkm1.1":0.606,"rpkm2.1":0,"lev.1":-4.38,"medianCount1.1":21.5,"medianCount2.1":0,"maxCooksP.1":"NA"},"Reg_1dVZL2_612":{"symbol":"Bmp15","desc":"bone morphogenetic protein 15","type":"protein_coding","lfc":0,"p":1,"lowExpressed":true,"rpkm1":0,"rpkm2":0,"lev":-8,"medianCount1":0,"medianCount2":0,"maxCooksP":"NA","ID":"12155","chr":"chrX","str":"-","start":5891224,"end":5897841,"lfc.1":6.62,"p.1":"0.000391506981163124","lowExpressed.1":false,"rpkm1.1":0,"rpkm2.1":0.644,"lev.1":-4.38,"medianCount1.1":0,"medianCount2.1":52.5,"maxCooksP.1":"NA"},"Reg_1dVZL2_613":{"symbol":"Bmp7","desc":"bone morphogenetic protein 7","type":"protein_coding","lfc":9.33,"p":3.27e-09,"lowExpressed":false,"rpkm1":0,"rpkm2":1.55,"lev":-4.16,"medianCount1":0,"medianCount2":61.5,"maxCooksP":0.000723,"ID":"12162","chr":"chr2","str":"-","start":172695187,"end":172765794,"lfc.1":5.78,"p.1":"5.79643309119988e-47","lowExpressed.1":false,"rpkm1.1":0.569,"rpkm2.1":29.7,"lev.1":2.03,"medianCount1.1":15.5,"medianCount2.1":1570,"maxCooksP.1":"NA"},"Reg_1dVZL2_614":{"symbol":"Bmpr1b","desc":"bone morphogenetic protein receptor, type 1B","type":"protein_coding","lfc":6.24,"p":1.54e-40,"lowExpressed":false,"rpkm1":0.0751,"rpkm2":6.87,"lev":-1.11,"medianCount1":7,"medianCount2":621,"maxCooksP":0.0548,"ID":"12167","chr":"chr3","str":"-","start":141500100,"end":141645215,"lfc.1":7.83,"p.1":"9.56183223533244e-78","lowExpressed.1":false,"rpkm1.1":0.148,"rpkm2.1":31.5,"lev.1":1.04,"medianCount1.1":10.5,"medianCount2.1":4540,"maxCooksP.1":"NA"},"Reg_1dVZL2_615":{"symbol":"Chic1","desc":"cysteine-rich hydrophobic domain 1","type":"protein_coding","lfc":3.9,"p":4.69e-13,"lowExpressed":false,"rpkm1":0.108,"rpkm2":1.48,"lev":-1.88,"medianCount1":18,"medianCount2":208,"maxCooksP":0.666,"ID":"12212","chr":"chrX","str":"+","start":100551815,"end":100591457,"lfc.1":6.79,"p.1":"3.94875330709493e-35","lowExpressed.1":false,"rpkm1.1":0.0577,"rpkm2.1":6.39,"lev.1":-0.749,"medianCount1.1":6,"medianCount2.1":1290,"maxCooksP.1":"NA"},"Reg_1dVZL2_616":{"symbol":"Btc","desc":"betacellulin, epidermal growth factor family member","type":"protein_coding","lfc":0,"p":1,"lowExpressed":true,"rpkm1":0,"rpkm2":0,"lev":-7.63,"medianCount1":0,"medianCount2":0,"maxCooksP":0.263,"ID":"12223","chr":"chr5","str":"-","start":91786287,"end":91831939,"lfc.1":5,"p.1":"0.0177098557207076","lowExpressed.1":false,"rpkm1.1":0,"rpkm2.1":0.222,"lev.1":-5.11,"medianCount1.1":0,"medianCount2.1":17,"maxCooksP.1":"NA"},"Reg_1dVZL2_617":{"symbol":"Klf5","desc":"Kruppel-like factor 5","type":"protein_coding","lfc":0,"p":1,"lowExpressed":true,"rpkm1":0.0205,"rpkm2":0.157,"lev":-4.69,"medianCount1":1,"medianCount2":4.5,"maxCooksP":0.00446,"ID":"12224","chr":"chr14","str":"+","start":99697910,"end":99712631,"lfc.1":5.05,"p.1":"1.17039923523872e-09","lowExpressed.1":false,"rpkm1.1":0.112,"rpkm2.1":4.18,"lev.1":-1.52,"medianCount1.1":3,"medianCount2.1":197,"maxCooksP.1":"NA"},"Reg_1dVZL2_618":{"symbol":"Btk","desc":"Bruton agammaglobulinemia tyrosine kinase","type":"protein_coding","lfc":-9.2,"p":6.31e-25,"lowExpressed":false,"rpkm1":8.46,"rpkm2":0,"lev":-1.44,"medianCount1":550,"medianCount2":0,"maxCooksP":0.731,"ID":"12229","chr":"chrX","str":"-","start":131076880,"end":131117679,"lfc.1":-9.23,"p.1":"4.51329756220814e-49","lowExpressed.1":false,"rpkm1.1":32.3,"rpkm2.1":0.0432,"lev.1":0.206,"medianCount1.1":1150,"medianCount2.1":3,"maxCooksP.1":"NA"},"Reg_1dVZL2_619":{"symbol":"Tspo","desc":"translocator protein","type":"protein_coding","lfc":0,"p":1,"lowExpressed":true,"rpkm1":0.188,"rpkm2":0,"lev":-4.21,"medianCount1":3,"medianCount2":0,"maxCooksP":0.599,"ID":"12257","chr":"chr15","str":"+","start":83394003,"end":83404633,"lfc.1":-4.47,"p.1":"3.74365078845098e-27","lowExpressed.1":false,"rpkm1.1":37.2,"rpkm2.1":1.51,"lev.1":2.88,"medianCount1.1":433,"medianCount2.1":35,"maxCooksP.1":"NA"},"Reg_1dVZL2_620":{"symbol":"C1qa","desc":"complement component 1, q subcomponent, alpha polypeptide","type":"protein_coding","lfc":-10.1,"p":1.29e-42,"lowExpressed":false,"rpkm1":51.8,"rpkm2":0.047,"lev":1.08,"medianCount1":1530,"medianCount2":1,"maxCooksP":0.95,"ID":"12259","chr":"chr4","str":"-","start":136451831,"end":136454759,"lfc.1":-12.3,"p.1":"1.06959014319126e-291","lowExpressed.1":false,"rpkm1.1":9180,"rpkm2.1":1.55,"lev.1":6.87,"medianCount1.1":135000,"medianCount2.1":45.5,"maxCooksP.1":"NA"},"Reg_1dVZL2_621":{"symbol":"C1qb","desc":"complement component 1, q subcomponent, beta polypeptide","type":"protein_coding","lfc":-8.11,"p":1.34e-71,"lowExpressed":false,"rpkm1":172,"rpkm2":0.645,"lev":3.85,"medianCount1":5170,"medianCount2":13.5,"maxCooksP":0.969,"ID":"12260","chr":"chr4","str":"-","start":136436060,"end":136442092,"lfc.1":-12.5,"p.1":"2.73688600410003e-243","lowExpressed.1":false,"rpkm1.1":4620,"rpkm2.1":0.705,"lev.1":5.79,"medianCount1.1":66900,"medianCount2.1":20.5,"maxCooksP.1":"NA"},"Reg_1dVZL2_622":{"symbol":"C1qc","desc":"complement component 1, q subcomponent, C chain","type":"protein_coding","lfc":-7.58,"p":1.59e-61,"lowExpressed":false,"rpkm1":143,"rpkm2":0.543,"lev":3.52,"medianCount1":3070,"medianCount2":11,"maxCooksP":0.899,"ID":"12262","chr":"chr4","str":"-","start":136445717,"end":136448829,"lfc.1":-12.1,"p.1":"1.20422888584839e-202","lowExpressed.1":false,"rpkm1.1":4230,"rpkm2.1":0.859,"lev.1":5.8,"medianCount1.1":60800,"medianCount2.1":24,"maxCooksP.1":"NA"},"Reg_1dVZL2_623":{"symbol":"C3","desc":"complement component 3","type":"protein_coding","lfc":-1.91,"p":0.33,"lowExpressed":false,"rpkm1":0.231,"rpkm2":0.0217,"lev":-4.31,"medianCount1":16,"medianCount2":2.5,"maxCooksP":2.63e-05,"ID":"12266","chr":"chr17","str":"-","start":57343396,"end":57367559,"lfc.1":-6.42,"p.1":"4.96821165000778e-24","lowExpressed.1":false,"rpkm1.1":3.65,"rpkm2.1":0.0361,"lev.1":-1.5,"medianCount1.1":270,"medianCount2.1":5,"maxCooksP.1":"NA"},"Reg_1dVZL2_624":{"symbol":"C3ar1","desc":"complement component 3a receptor 1","type":"protein_coding","lfc":-6.05,"p":1.12e-20,"lowExpressed":false,"rpkm1":3.65,"rpkm2":0.0118,"lev":-1.45,"medianCount1":242,"medianCount2":1,"maxCooksP":0.735,"ID":"12267","chr":"chr6","str":"-","start":122797158,"end":122806175,"lfc.1":-11.2,"p.1":"1.30761262687265e-110","lowExpressed.1":false,"rpkm1.1":148,"rpkm2.1":0.0517,"lev.1":1.45,"medianCount1.1":9120,"medianCount2.1":6,"maxCooksP.1":"NA"},"Reg_1dVZL2_625":{"symbol":"C4b","desc":"complement component 4B (Chido blood group)","type":"protein_coding","lfc":5.31,"p":9.71e-25,"lowExpressed":false,"rpkm1":0.179,"rpkm2":10.5,"lev":0.313,"medianCount1":13,"medianCount2":1240,"maxCooksP":0.0774,"ID":"12268","chr":"chr17","str":"-","start":34865325,"end":34880842,"lfc.1":1.03,"p.1":"0.00760988685855813","lowExpressed.1":false,"rpkm1.1":4.44,"rpkm2.1":8.49,"lev.1":2.58,"medianCount1.1":346,"medianCount2.1":1240,"maxCooksP.1":"NA"},"Reg_1dVZL2_626":{"symbol":"C5ar1","desc":"complement component 5a receptor 1","type":"protein_coding","lfc":-5.64,"p":6.94e-11,"lowExpressed":false,"rpkm1":2.39,"rpkm2":0,"lev":-2.37,"medianCount1":83,"medianCount2":0,"maxCooksP":0.544,"ID":"12273","chr":"chr7","str":"-","start":16832092,"end":16844889,"lfc.1":-11.8,"p.1":"1.32254781462602e-63","lowExpressed.1":false,"rpkm1.1":140,"rpkm2.1":0.0288,"lev.1":0.998,"medianCount1.1":5120,"medianCount2.1":2,"maxCooksP.1":"NA"},"Reg_1dVZL2_627":{"symbol":"Cacna1s","desc":"calcium channel, voltage-dependent, L type, alpha 1S subunit","type":"protein_coding","lfc":-5.28,"p":1.17e-07,"lowExpressed":false,"rpkm1":0.284,"rpkm2":0.00679,"lev":-4.06,"medianCount1":26,"medianCount2":1,"maxCooksP":0.895,"ID":"12292","chr":"chr1","str":"+","start":137949478,"end":138016399,"lfc.1":-5.82,"p.1":"4.28202414299266e-15","lowExpressed.1":false,"rpkm1.1":1.61,"rpkm2.1":0.0232,"lev.1":-2.5,"medianCount1.1":136,"medianCount2.1":4,"maxCooksP.1":"NA"},"Reg_1dVZL2_628":{"symbol":"Ddr1","desc":"discoidin domain receptor family, member 1","type":"protein_coding","lfc":5.22,"p":9.26e-22,"lowExpressed":false,"rpkm1":0.0618,"rpkm2":2.56,"lev":-1.88,"medianCount1":6,"medianCount2":201,"maxCooksP":0.471,"ID":"12305","chr":"chr17","str":"-","start":35818512,"end":35841084,"lfc.1":4.87,"p.1":"7.65008466604444e-54","lowExpressed.1":false,"rpkm1.1":1.07,"rpkm2.1":29.3,"lev.1":2.48,"medianCount1.1":59,"medianCount2.1":3190,"maxCooksP.1":"NA"},"Reg_1dVZL2_629":{"symbol":"Aspm","desc":"asp (abnormal spindle)-like, microcephaly associated (Drosophila)","type":"protein_coding","lfc":1.17,"p":0.39,"lowExpressed":false,"rpkm1":0.0143,"rpkm2":0.122,"lev":-4.51,"medianCount1":4,"medianCount2":21,"maxCooksP":0.768,"ID":"12316","chr":"chr1","str":"+","start":141351350,"end":141390665,"lfc.1":5.99,"p.1":"5.16575630780906e-05","lowExpressed.1":false,"rpkm1.1":0.0196,"rpkm2.1":2.06,"lev.1":-2.69,"medianCount1.1":3,"medianCount2.1":557,"maxCooksP.1":"NA"},"Reg_1dVZL2_630":{"symbol":"Car8","desc":"carbonic anhydrase 8","type":"protein_coding","lfc":1.74,"p":0.134,"lowExpressed":false,"rpkm1":0.0175,"rpkm2":0.308,"lev":-3.53,"medianCount1":7,"medianCount2":39.5,"maxCooksP":0.87,"ID":"12319","chr":"chr4","str":"-","start":8068640,"end":8166188,"lfc.1":7.32,"p.1":"1.22156352454715e-91","lowExpressed.1":false,"rpkm1.1":0.218,"rpkm2.1":33.4,"lev.1":1.43,"medianCount1.1":17.5,"medianCount2.1":5180,"maxCooksP.1":"NA"},"Reg_1dVZL2_631":{"symbol":"Camk2a","desc":"calcium/calmodulin-dependent protein kinase II alpha","type":"protein_coding","lfc":-0.702,"p":0.0497,"lowExpressed":false,"rpkm1":10.3,"rpkm2":6.65,"lev":3.07,"medianCount1":1250,"medianCount2":622,"maxCooksP":0.757,"ID":"12322","chr":"chr18","str":"+","start":61085286,"end":61147806,"lfc.1":-6.38,"p.1":"2.38618090981512e-121","lowExpressed.1":false,"rpkm1.1":82.5,"rpkm2.1":0.901,"lev.1":3.1,"medianCount1.1":6100,"medianCount2.1":130,"maxCooksP.1":"NA"},"Reg_1dVZL2_632":{"symbol":"Capg","desc":"capping protein (actin filament), gelsolin-like","type":"protein_coding","lfc":-5.07,"p":5.6e-05,"lowExpressed":false,"rpkm1":0.712,"rpkm2":0.017,"lev":-3.1,"medianCount1":12,"medianCount2":0.5,"maxCooksP":0.866,"ID":"12332","chr":"chr6","str":"+","start":72494433,"end":72512974,"lfc.1":-5.29,"p.1":"2.34926456560814e-53","lowExpressed.1":false,"rpkm1.1":48.6,"rpkm2.1":1.12,"lev.1":2.88,"medianCount1.1":850,"medianCount2.1":38,"maxCooksP.1":"NA"},"Reg_1dVZL2_633":{"symbol":"Capn2","desc":"calpain 2","type":"protein_coding","lfc":4.59,"p":1.17e-27,"lowExpressed":false,"rpkm1":0.786,"rpkm2":13.7,"lev":1.38,"medianCount1":35,"medianCount2":786,"maxCooksP":0.0612,"ID":"12334","chr":"chr1","str":"-","start":184397390,"end":184447614,"lfc.1":2.77,"p.1":"5.1653556047372e-23","lowExpressed.1":false,"rpkm1.1":7.99,"rpkm2.1":50.8,"lev.1":4.33,"medianCount1.1":356,"medianCount2.1":4350,"maxCooksP.1":"NA"},"Reg_1dVZL2_634":{"symbol":"Capn3","desc":"calpain 3","type":"protein_coding","lfc":-7.39,"p":2.57e-55,"lowExpressed":false,"rpkm1":44.7,"rpkm2":0.175,"lev":1.83,"medianCount1":2930,"medianCount2":10.5,"maxCooksP":0.764,"ID":"12335","chr":"chr2","str":"+","start":120289329,"end":120330655,"lfc.1":-11.1,"p.1":"4.55705669033424e-107","lowExpressed.1":false,"rpkm1.1":138,"rpkm2.1":0.0531,"lev.1":1.44,"medianCount1.1":6710,"medianCount2.1":5,"maxCooksP.1":"NA"},"Reg_1dVZL2_635":{"symbol":"Car3","desc":"carbonic anhydrase 3","type":"protein_coding","lfc":0,"p":1,"lowExpressed":true,"rpkm1":0,"rpkm2":0,"lev":-7.62,"medianCount1":0,"medianCount2":0,"maxCooksP":0.458,"ID":"12350","chr":"chr3","str":"+","start":14863538,"end":14872381,"lfc.1":4.85,"p.1":"0.00123965587887015","lowExpressed.1":false,"rpkm1.1":0.021,"rpkm2.1":1,"lev.1":-3.15,"medianCount1.1":0.5,"medianCount2.1":42,"maxCooksP.1":"NA"},"Reg_1dVZL2_636":{"symbol":"Casp1","desc":"caspase 1","type":"protein_coding","lfc":-5.29,"p":5.29e-19,"lowExpressed":false,"rpkm1":9.65,"rpkm2":0.211,"lev":0.11,"medianCount1":305,"medianCount2":5,"maxCooksP":0.788,"ID":"12362","chr":"chr9","str":"+","start":5298517,"end":5307281,"lfc.1":-2.31,"p.1":"2.26489718702004e-06","lowExpressed.1":false,"rpkm1.1":8.83,"rpkm2.1":1.62,"lev.1":1.89,"medianCount1.1":192,"medianCount2.1":66,"maxCooksP.1":"NA"},"Reg_1dVZL2_637":{"symbol":"Casp4","desc":"caspase 4, apoptosis-related cysteine peptidase","type":"protein_coding","lfc":-8.57,"p":9.09e-08,"lowExpressed":false,"rpkm1":2.4,"rpkm2":0,"lev":-2.88,"medianCount1":97,"medianCount2":0,"maxCooksP":0.945,"ID":"12363","chr":"chr9","str":"+","start":5308860,"end":5336791,"lfc.1":-8.62,"p.1":"6.24834568545731e-23","lowExpressed.1":false,"rpkm1.1":21.1,"rpkm2.1":0.0371,"lev.1":-0.816,"medianCount1.1":442,"medianCount2.1":1.5,"maxCooksP.1":"NA"},"Reg_1dVZL2_638":{"symbol":"Casp12","desc":"caspase 12","type":"protein_coding","lfc":-6.89,"p":0.000155,"lowExpressed":false,"rpkm1":0.209,"rpkm2":0,"lev":-4.83,"medianCount1":14,"medianCount2":0,"maxCooksP":0.00216,"ID":"12364","chr":"chr9","str":"+","start":5345476,"end":5373034,"lfc.1":0,"p.1":"1","lowExpressed.1":true,"rpkm1.1":0.065,"rpkm2.1":0.147,"lev.1":-3.53,"medianCount1.1":2.5,"medianCount2.1":10.5,"maxCooksP.1":"NA"},"Reg_1dVZL2_639":{"symbol":"Casp8","desc":"caspase 8","type":"protein_coding","lfc":-7.5,"p":1.4e-73,"lowExpressed":false,"rpkm1":26.7,"rpkm2":0.106,"lev":1.18,"medianCount1":1690,"medianCount2":6.5,"maxCooksP":0.838,"ID":"12370","chr":"chr1","str":"+","start":58852218,"end":58904347,"lfc.1":-3.75,"p.1":"5.48252836365494e-27","lowExpressed.1":false,"rpkm1.1":24.2,"rpkm2.1":1.63,"lev.1":2.63,"medianCount1.1":961,"medianCount2.1":123,"maxCooksP.1":"NA"},"Reg_1dVZL2_640":{"symbol":"Cav2","desc":"caveolin 2","type":"protein_coding","lfc":0.223,"p":0.858,"lowExpressed":false,"rpkm1":0.137,"rpkm2":0.337,"lev":-2.05,"medianCount1":10,"medianCount2":15.5,"maxCooksP":0.821,"ID":"12390","chr":"chr6","str":"+","start":17231341,"end":17239011,"lfc.1":5.08,"p.1":"7.95576092354787e-25","lowExpressed.1":false,"rpkm1.1":0.336,"rpkm2.1":10.9,"lev.1":0.913,"medianCount1.1":11.5,"medianCount2.1":740,"maxCooksP.1":"NA"},"Reg_1dVZL2_641":{"symbol":"Runx1","desc":"runt related transcription factor 1","type":"protein_coding","lfc":-9.04,"p":3.64e-45,"lowExpressed":false,"rpkm1":5.86,"rpkm2":0,"lev":-1.76,"medianCount1":928,"medianCount2":0,"maxCooksP":0.705,"ID":"12394","chr":"chr16","str":"-","start":92601711,"end":92826311,"lfc.1":-9.29,"p.1":"1.94769129502609e-69","lowExpressed.1":false,"rpkm1.1":18.5,"rpkm2.1":0.0245,"lev.1":-0.717,"medianCount1.1":1920,"medianCount2.1":5,"maxCooksP.1":"NA"},"Reg_1dVZL2_642":{"symbol":"Cbfa2t3","desc":"core-binding factor, runt domain, alpha subunit 2, translocated to, 3 (human)","type":"protein_coding","lfc":-5.12,"p":1.76e-20,"lowExpressed":false,"rpkm1":2.96,"rpkm2":0.0829,"lev":-1.12,"medianCount1":459,"medianCount2":11,"maxCooksP":0.938,"ID":"12398","chr":"chr8","str":"-","start":125149036,"end":125223009,"lfc.1":-5.4,"p.1":"1.47240403372263e-37","lowExpressed.1":false,"rpkm1.1":3.83,"rpkm2.1":0.0811,"lev.1":-0.845,"medianCount1.1":427,"medianCount2.1":17.5,"maxCooksP.1":"NA"},"Reg_1dVZL2_643":{"symbol":"Runx3","desc":"runt related transcription factor 3","type":"protein_coding","lfc":0,"p":1,"lowExpressed":true,"rpkm1":0.087,"rpkm2":0,"lev":-6.13,"medianCount1":6,"medianCount2":0,"maxCooksP":1.07e-05,"ID":"12399","chr":"chr4","str":"+","start":134676560,"end":134733905,"lfc.1":-7.96,"p.1":"4.89138760115479e-06","lowExpressed.1":false,"rpkm1.1":0.909,"rpkm2.1":0,"lev.1":-4.21,"medianCount1.1":52.5,"medianCount2.1":0,"maxCooksP.1":"NA"},"Reg_1dVZL2_644":{"symbol":"Serpinh1","desc":"serine (or cysteine) peptidase inhibitor, clade H, member 1","type":"protein_coding","lfc":5.93,"p":3.7e-13,"lowExpressed":false,"rpkm1":0.00505,"rpkm2":2.3,"lev":-2.94,"medianCount1":1,"medianCount2":120,"maxCooksP":0.269,"ID":"12406","chr":"chr7","str":"-","start":106493885,"end":106501749,"lfc.1":4.09,"p.1":"7.36843542584525e-19","lowExpressed.1":false,"rpkm1.1":5.4,"rpkm2.1":86.9,"lev.1":4.28,"medianCount1.1":172,"medianCount2.1":5740,"maxCooksP.1":"NA"},"Reg_1dVZL2_645":{"symbol":"Cbr2","desc":"carbonyl reductase 2","type":"protein_coding","lfc":-6.76,"p":0.000174,"lowExpressed":false,"rpkm1":0.622,"rpkm2":0,"lev":-3.72,"medianCount1":16,"medianCount2":0,"maxCooksP":0.945,"ID":"12409","chr":"chr11","str":"-","start":120590799,"end":120593335,"lfc.1":-13.6,"p.1":"1.27201602971546e-23","lowExpressed.1":false,"rpkm1.1":242,"rpkm2.1":0,"lev.1":-0.0426,"medianCount1.1":3420,"medianCount2.1":0,"maxCooksP.1":"NA"},"Reg_1dVZL2_646":{"symbol":"Cbs","desc":"cystathionine beta-synthase","type":"protein_coding","lfc":6.57,"p":7.39e-50,"lowExpressed":false,"rpkm1":0.511,"rpkm2":60.1,"lev":2.06,"medianCount1":18,"medianCount2":2890,"maxCooksP":0.0099,"ID":"12411","chr":"chr17","str":"-","start":31749589,"end":31774086,"lfc.1":4.88,"p.1":"2.74006694948104e-58","lowExpressed.1":false,"rpkm1.1":4.82,"rpkm2.1":133,"lev.1":4.64,"medianCount1.1":158,"medianCount2.1":8660,"maxCooksP.1":"NA"},"Reg_1dVZL2_647":{"symbol":"Cbx5","desc":"chromobox homolog 5 (Drosophila HP1a)","type":"protein_coding","lfc":2.65,"p":1.9e-10,"lowExpressed":false,"rpkm1":1.17,"rpkm2":6.04,"lev":1.12,"medianCount1":170,"medianCount2":1070,"maxCooksP":0.832,"ID":"12419","chr":"chr15","str":"-","start":103021977,"end":103070247,"lfc.1":4.81,"p.1":"2.36890622751659e-76","lowExpressed.1":false,"rpkm1.1":2.08,"rpkm2.1":54.3,"lev.1":3.41,"medianCount1.1":262,"medianCount2.1":13200,"maxCooksP.1":"NA"},"Reg_1dVZL2_648":{"symbol":"Cckbr","desc":"cholecystokinin B receptor","type":"protein_coding","lfc":-1.53,"p":0.308,"lowExpressed":false,"rpkm1":0.444,"rpkm2":0.0228,"lev":-3.36,"medianCount1":11,"medianCount2":1,"maxCooksP":0.0423,"ID":"12426","chr":"chr7","str":"+","start":112574334,"end":112584852,"lfc.1":-4.45,"p.1":"9.37818274422711e-05","lowExpressed.1":false,"rpkm1.1":0.89,"rpkm2.1":0.0304,"lev.1":-2.74,"medianCount1.1":30,"medianCount2.1":2,"maxCooksP.1":"NA"},"Reg_1dVZL2_649":{"symbol":"Ccnd2","desc":"cyclin D2","type":"protein_coding","lfc":3.08,"p":2.5e-05,"lowExpressed":false,"rpkm1":0.312,"rpkm2":2.19,"lev":-1.2,"medianCount1":18,"medianCount2":222,"maxCooksP":0.796,"ID":"12444","chr":"chr6","str":"-","start":127075726,"end":127101066,"lfc.1":5.51,"p.1":"1.01444398283476e-83","lowExpressed.1":false,"rpkm1.1":1.65,"rpkm2.1":70.6,"lev.1":3.42,"medianCount1.1":132,"medianCount2.1":11100,"maxCooksP.1":"NA"},"Reg_1dVZL2_650":{"symbol":"Ccr6","desc":"chemokine (C-C motif) receptor 6","type":"protein_coding","lfc":0,"p":1,"lowExpressed":true,"rpkm1":0.283,"rpkm2":0,"lev":-4.89,"medianCount1":8,"medianCount2":0,"maxCooksP":0.623,"ID":"12458","chr":"chr17","str":"+","start":8428908,"end":8450006,"lfc.1":-11,"p.1":"6.63780789048606e-36","lowExpressed.1":false,"rpkm1.1":56.8,"rpkm2.1":0.0177,"lev.1":0.00347,"medianCount1.1":1660,"medianCount2.1":1,"maxCooksP.1":"NA"},"Reg_1dVZL2_651":{"symbol":"Cd14","desc":"CD14 antigen","type":"protein_coding","lfc":-9.26,"p":3.34e-17,"lowExpressed":false,"rpkm1":8.7,"rpkm2":0,"lev":-1.44,"medianCount1":275,"medianCount2":0,"maxCooksP":0.953,"ID":"12475","chr":"chr18","str":"-","start":36884721,"end":36886308,"lfc.1":-7.73,"p.1":"1.14174337742086e-145","lowExpressed.1":false,"rpkm1.1":1100,"rpkm2.1":4.68,"lev.1":6.14,"medianCount1.1":23200,"medianCount2.1":192,"maxCooksP.1":"NA"},"Reg_1dVZL2_652":{"symbol":"Cd19","desc":"CD19 antigen","type":"protein_coding","lfc":0,"p":1,"lowExpressed":true,"rpkm1":0.0174,"rpkm2":0,"lev":-7.05,"medianCount1":1,"medianCount2":0,"maxCooksP":0.741,"ID":"12478","chr":"chr7","str":"-","start":133551962,"end":133558384,"lfc.1":-6.9,"p.1":"9.2688766038169e-08","lowExpressed.1":false,"rpkm1.1":1.69,"rpkm2.1":0.00792,"lev.1":-3.14,"medianCount1.1":56,"medianCount2.1":0.5,"maxCooksP.1":"NA"},"Reg_1dVZL2_653":{"symbol":"Cd2","desc":"CD2 antigen","type":"protein_coding","lfc":0,"p":1,"lowExpressed":true,"rpkm1":0,"rpkm2":0,"lev":-7.04,"medianCount1":0,"medianCount2":0,"maxCooksP":0.461,"ID":"12481","chr":"chr3","str":"-","start":101079831,"end":101091862,"lfc.1":-7.1,"p.1":"0.000113242027632758","lowExpressed.1":false,"rpkm1.1":1.64,"rpkm2.1":0,"lev.1":-3.71,"medianCount1.1":25,"medianCount2.1":0,"maxCooksP.1":"NA"},"Reg_1dVZL2_654":{"symbol":"Ms4a1","desc":"membrane-spanning 4-domains, subfamily A, member 1","type":"protein_coding","lfc":0,"p":1,"lowExpressed":true,"rpkm1":0,"rpkm2":0,"lev":-7.72,"medianCount1":0,"medianCount2":0,"maxCooksP":0.455,"ID":"12482","chr":"chr19","str":"-","start":11325093,"end":11340641,"lfc.1":-6.13,"p.1":"0.00187448271522197","lowExpressed.1":false,"rpkm1.1":0.47,"rpkm2.1":0,"lev.1":-4.59,"medianCount1.1":13,"medianCount2.1":0,"maxCooksP.1":"NA"},"Reg_1dVZL2_655":{"symbol":"Cd22","desc":"CD22 antigen","type":"protein_coding","lfc":-8.28,"p":4.74e-07,"lowExpressed":false,"rpkm1":0.844,"rpkm2":0,"lev":-4.05,"medianCount1":43,"medianCount2":0,"maxCooksP":0.514,"ID":"12483","chr":"chr7","str":"-","start":31650423,"end":31665361,"lfc.1":-8.18,"p.1":"1.9085197964667e-17","lowExpressed.1":false,"rpkm1.1":3.66,"rpkm2.1":0.00858,"lev.1":-2.5,"medianCount1.1":222,"medianCount2.1":1,"maxCooksP.1":"NA"},"Reg_1dVZL2_656":{"symbol":"Cd33","desc":"CD33 antigen","type":"protein_coding","lfc":-8.18,"p":7.53e-89,"lowExpressed":false,"rpkm1":39.2,"rpkm2":0.134,"lev":1.42,"medianCount1":2710,"medianCount2":6.5,"maxCooksP":0.833,"ID":"12489","chr":"chr7","str":"-","start":50782826,"end":50788541,"lfc.1":-11.6,"p.1":"4.33674977185312e-72","lowExpressed.1":false,"rpkm1.1":149,"rpkm2.1":0.0369,"lev.1":1.05,"medianCount1.1":5420,"medianCount2.1":2.5,"maxCooksP.1":"NA"},"Reg_1dVZL2_657":{"symbol":"Cd37","desc":"CD37 antigen","type":"protein_coding","lfc":-9.48,"p":3.85e-26,"lowExpressed":false,"rpkm1":19.9,"rpkm2":0,"lev":-0.584,"medianCount1":690,"medianCount2":0,"maxCooksP":0.869,"ID":"12493","chr":"chr7","str":"-","start":52489002,"end":52494209,"lfc.1":-10.9,"p.1":"7.23395829297453e-142","lowExpressed.1":false,"rpkm1.1":624,"rpkm2.1":0.27,"lev.1":3.69,"medianCount1.1":10500,"medianCount2.1":9,"maxCooksP.1":"NA"},"Reg_1dVZL2_658":{"symbol":"Entpd1","desc":"ectonucleoside triphosphate diphosphohydrolase 1","type":"protein_coding","lfc":-4.77,"p":2.15e-44,"lowExpressed":false,"rpkm1":51.3,"rpkm2":1.7,"lev":3.48,"medianCount1":4540,"medianCount2":158,"maxCooksP":0.984,"ID":"12495","chr":"chr19","str":"+","start":40734284,"end":40816092,"lfc.1":-5.49,"p.1":"4.26582323571475e-112","lowExpressed.1":false,"rpkm1.1":245,"rpkm2.1":4.97,"lev.1":5.12,"medianCount1.1":14300,"medianCount2.1":564,"maxCooksP.1":"NA"},"Reg_1dVZL2_659":{"symbol":"Entpd2","desc":"ectonucleoside triphosphate diphosphohydrolase 2","type":"protein_coding","lfc":10.1,"p":3.7e-21,"lowExpressed":false,"rpkm1":0,"rpkm2":7.56,"lev":-2.8,"medianCount1":0,"medianCount2":289,"maxCooksP":0.53,"ID":"12496","chr":"chr2","str":"+","start":25251394,"end":25256843,"lfc.1":5.29,"p.1":"1.55962296850737e-55","lowExpressed.1":false,"rpkm1.1":2.65,"rpkm2.1":97.2,"lev.1":3.98,"medianCount1.1":70,"medianCount2.1":5050,"maxCooksP.1":"NA"},"Reg_1dVZL2_660":{"symbol":"Cd3d","desc":"CD3 antigen, delta polypeptide","type":"protein_coding","lfc":0,"p":1,"lowExpressed":true,"rpkm1":0,"rpkm2":0,"lev":-8,"medianCount1":0,"medianCount2":0,"maxCooksP":"NA","ID":"12500","chr":"chr9","str":"+","start":44789869,"end":44795135,"lfc.1":-7.27,"p.1":"6.04934192328637e-05","lowExpressed.1":false,"rpkm1.1":1.56,"rpkm2.1":0,"lev.1":-3.69,"medianCount1.1":28.5,"medianCount2.1":0,"maxCooksP.1":"NA"},"Reg_1dVZL2_661":{"symbol":"Cd3e","desc":"CD3 antigen, epsilon polypeptide","type":"protein_coding","lfc":0,"p":1,"lowExpressed":true,"rpkm1":0,"rpkm2":0,"lev":-7.66,"medianCount1":0,"medianCount2":0,"maxCooksP":0.455,"ID":"12501","chr":"chr9","str":"-","start":44806826,"end":44817673,"lfc.1":-6.57,"p.1":"0.000572591871090178","lowExpressed.1":false,"rpkm1.1":0.893,"rpkm2.1":0,"lev.1":-4.1,"medianCount1.1":17.5,"medianCount2.1":0,"maxCooksP.1":"NA"},"Reg_1dVZL2_662":{"symbol":"Cd3g","desc":"CD3 antigen, gamma polypeptide","type":"protein_coding","lfc":0,"p":1,"lowExpressed":true,"rpkm1":0,"rpkm2":0,"lev":-7.15,"medianCount1":0,"medianCount2":0,"maxCooksP":0.392,"ID":"12502","chr":"chr9","str":"-","start":44777655,"end":44788514,"lfc.1":-6.65,"p.1":"0.000454413515300324","lowExpressed.1":false,"rpkm1.1":1.32,"rpkm2.1":0,"lev.1":-3.83,"medianCount1.1":19.5,"medianCount2.1":0,"maxCooksP.1":"NA"},"Reg_1dVZL2_663":{"symbol":"Cd4","desc":"CD4 antigen","type":"protein_coding","lfc":-4.07,"p":0.00157,"lowExpressed":false,"rpkm1":0.239,"rpkm2":0.0213,"lev":-4.06,"medianCount1":10,"medianCount2":1,"maxCooksP":0.0389,"ID":"12504","chr":"chr6","str":"-","start":124814711,"end":124838227,"lfc.1":-9.74,"p.1":"6.26607687347957e-10","lowExpressed.1":false,"rpkm1.1":4.2,"rpkm2.1":0,"lev.1":-3,"medianCount1.1":188,"medianCount2.1":0,"maxCooksP.1":"NA"},"Reg_1dVZL2_664":{"symbol":"Cd48","desc":"CD48 antigen","type":"protein_coding","lfc":-8.23,"p":4.87e-07,"lowExpressed":false,"rpkm1":2.95,"rpkm2":0,"lev":-2.91,"medianCount1":64,"medianCount2":0,"maxCooksP":0.959,"ID":"12506","chr":"chr1","str":"+","start":173612186,"end":173635388,"lfc.1":-9.96,"p.1":"1.58963932420884e-10","lowExpressed.1":false,"rpkm1.1":13.4,"rpkm2.1":0,"lev.1":-2.15,"medianCount1.1":219,"medianCount2.1":0,"maxCooksP.1":"NA"},"Reg_1dVZL2_665":{"symbol":"Cd5","desc":"CD5 antigen","type":"protein_coding","lfc":0,"p":1,"lowExpressed":true,"rpkm1":0,"rpkm2":0.0879,"lev":-5.36,"medianCount1":0,"medianCount2":4,"maxCooksP":0.491,"ID":"12507","chr":"chr19","str":"-","start":10792633,"end":10813464,"lfc.1":-8.84,"p.1":"4.60739630805724e-21","lowExpressed.1":false,"rpkm1.1":12.2,"rpkm2.1":0.0171,"lev.1":-1.42,"medianCount1.1":347,"medianCount2.1":1,"maxCooksP.1":"NA"},"Reg_1dVZL2_666":{"symbol":"Cd53","desc":"CD53 antigen","type":"protein_coding","lfc":-6.22,"p":2.28e-19,"lowExpressed":false,"rpkm1":6.37,"rpkm2":0.0181,"lev":-0.913,"medianCount1":609,"medianCount2":1,"maxCooksP":0.714,"ID":"12508","chr":"chr3","str":"-","start":106561779,"end":106593067,"lfc.1":-10.8,"p.1":"2.87038896404949e-131","lowExpressed.1":false,"rpkm1.1":227,"rpkm2.1":0.114,"lev.1":2.26,"medianCount1.1":8980,"medianCount2.1":8.5,"maxCooksP.1":"NA"},"Reg_1dVZL2_667":{"symbol":"Cd6","desc":"CD6 antigen","type":"protein_coding","lfc":0,"p":1,"lowExpressed":true,"rpkm1":0,"rpkm2":0,"lev":-7.76,"medianCount1":0,"medianCount2":0,"maxCooksP":0.456,"ID":"12511","chr":"chr19","str":"-","start":10863829,"end":10904548,"lfc.1":-6.05,"p.1":"1.02393489322812e-09","lowExpressed.1":false,"rpkm1.1":1.65,"rpkm2.1":0.0186,"lev.1":-2.57,"medianCount1.1":69,"medianCount2.1":1.5,"maxCooksP.1":"NA"},"Reg_1dVZL2_668":{"symbol":"Cd68","desc":"CD68 antigen","type":"protein_coding","lfc":-4.31,"p":5.81e-39,"lowExpressed":false,"rpkm1":46.3,"rpkm2":2.16,"lev":3.43,"medianCount1":1200,"medianCount2":39.5,"maxCooksP":0.973,"ID":"12514","chr":"chr11","str":"-","start":69477873,"end":69479564,"lfc.1":-8.02,"p.1":"3.79815172185646e-172","lowExpressed.1":false,"rpkm1.1":1580,"rpkm2.1":5.53,"lev.1":6.53,"medianCount1.1":22200,"medianCount2.1":150,"maxCooksP.1":"NA"},"Reg_1dVZL2_669":{"symbol":"Cd7","desc":"CD7 antigen","type":"protein_coding","lfc":0,"p":1,"lowExpressed":true,"rpkm1":0,"rpkm2":0,"lev":-8,"medianCount1":0,"medianCount2":0,"maxCooksP":"NA","ID":"12516","chr":"chr11","str":"-","start":120898065,"end":120900732,"lfc.1":-7.15,"p.1":"9.85093228503711e-05","lowExpressed.1":false,"rpkm1.1":2.03,"rpkm2.1":0,"lev.1":-3.62,"medianCount1.1":26,"medianCount2.1":0,"maxCooksP.1":"NA"},"Reg_1dVZL2_670":{"symbol":"Cd79a","desc":"CD79A antigen (immunoglobulin-associated alpha)","type":"protein_coding","lfc":0,"p":1,"lowExpressed":true,"rpkm1":0,"rpkm2":0,"lev":-7.18,"medianCount1":0,"medianCount2":0,"maxCooksP":0.00245,"ID":"12518","chr":"chr7","str":"+","start":25682530,"end":25687216,"lfc.1":-4.36,"p.1":"1.63816191863196e-08","lowExpressed.1":false,"rpkm1.1":4.11,"rpkm2.1":0.17,"lev.1":-0.335,"medianCount1.1":74,"medianCount2.1":6,"maxCooksP.1":"NA"},"Reg_1dVZL2_671":{"symbol":"Cd80","desc":"CD80 antigen","type":"protein_coding","lfc":-8.16,"p":3.33e-12,"lowExpressed":false,"rpkm1":4.12,"rpkm2":0,"lev":-2.21,"medianCount1":198,"medianCount2":0,"maxCooksP":0.89,"ID":"12519","chr":"chr16","str":"+","start":38459013,"end":38487015,"lfc.1":-6.81,"p.1":"7.07537486958866e-19","lowExpressed.1":false,"rpkm1.1":7.63,"rpkm2.1":0.0549,"lev.1":-0.663,"medianCount1.1":185,"medianCount2.1":2.5,"maxCooksP.1":"NA"},"Reg_1dVZL2_672":{"symbol":"Cd82","desc":"CD82 antigen","type":"protein_coding","lfc":-2.68,"p":5.01e-05,"lowExpressed":false,"rpkm1":3.64,"rpkm2":0.46,"lev":0.071,"medianCount1":164,"medianCount2":14,"maxCooksP":0.852,"ID":"12521","chr":"chr2","str":"-","start":93259269,"end":93303103,"lfc.1":-5.65,"p.1":"3.84230516861496e-78","lowExpressed.1":false,"rpkm1.1":360,"rpkm2.1":6.51,"lev.1":5.57,"medianCount1.1":9210,"medianCount2.1":330,"maxCooksP.1":"NA"},"Reg_1dVZL2_673":{"symbol":"Cd83","desc":"CD83 antigen","type":"protein_coding","lfc":-5.14,"p":1.79e-10,"lowExpressed":false,"rpkm1":2.45,"rpkm2":0.0264,"lev":-1.63,"medianCount1":71,"medianCount2":1,"maxCooksP":0.599,"ID":"12522","chr":"chr13","str":"+","start":43880476,"end":43898501,"lfc.1":-11.2,"p.1":"0","lowExpressed.1":false,"rpkm1.1":3520,"rpkm2.1":1.39,"lev.1":6.13,"medianCount1.1":105000,"medianCount2.1":80.5,"maxCooksP.1":"NA"},"Reg_1dVZL2_674":{"symbol":"Cd84","desc":"CD84 antigen","type":"protein_coding","lfc":-6.91,"p":3.12e-36,"lowExpressed":false,"rpkm1":10.2,"rpkm2":0.0324,"lev":-0.188,"medianCount1":1840,"medianCount2":3.5,"maxCooksP":0.842,"ID":"12523","chr":"chr1","str":"+","start":173769828,"end":173820849,"lfc.1":-9.93,"p.1":"2.17385450805588e-48","lowExpressed.1":false,"rpkm1.1":18.4,"rpkm2.1":0.0147,"lev.1":-0.976,"medianCount1.1":1650,"medianCount2.1":2.5,"maxCooksP.1":"NA"},"Reg_1dVZL2_675":{"symbol":"Cd86","desc":"CD86 antigen","type":"protein_coding","lfc":-8.96,"p":1.09e-22,"lowExpressed":false,"rpkm1":6.35,"rpkm2":0.0107,"lev":-1.43,"medianCount1":381,"medianCount2":0.5,"maxCooksP":0.965,"ID":"12524","chr":"chr16","str":"-","start":36603955,"end":36666163,"lfc.1":-11.5,"p.1":"2.10663872893472e-48","lowExpressed.1":false,"rpkm1.1":93.8,"rpkm2.1":0.0216,"lev.1":0.445,"medianCount1.1":3430,"medianCount2.1":1.5,"maxCooksP.1":"NA"},"Reg_1dVZL2_676":{"symbol":"Cdh11","desc":"cadherin 11","type":"protein_coding","lfc":3.98,"p":4.12e-12,"lowExpressed":false,"rpkm1":0.369,"rpkm2":4.81,"lev":-0.33,"medianCount1":21,"medianCount2":385,"maxCooksP":0.555,"ID":"12552","chr":"chr8","str":"-","start":105156895,"end":105309011,"lfc.1":7.17,"p.1":"2.39107397816435e-56","lowExpressed.1":false,"rpkm1.1":0.149,"rpkm2.1":20.4,"lev.1":0.77,"medianCount1.1":8.5,"medianCount2.1":2320,"maxCooksP.1":"NA"},"Reg_1dVZL2_677":{"symbol":"Cdh13","desc":"cadherin 13","type":"protein_coding","lfc":-0.992,"p":0.494,"lowExpressed":false,"rpkm1":0.111,"rpkm2":0.138,"lev":-2.84,"medianCount1":6,"medianCount2":5.5,"maxCooksP":0.0589,"ID":"12554","chr":"chr8","str":"+","start":120807655,"end":121847348,"lfc.1":4.33,"p.1":"2.50222895630465e-29","lowExpressed.1":false,"rpkm1.1":0.792,"rpkm2.1":15.1,"lev.1":1.79,"medianCount1.1":25.5,"medianCount2.1":934,"maxCooksP.1":"NA"},"Reg_1dVZL2_678":{"symbol":"Cdh2","desc":"cadherin 2","type":"protein_coding","lfc":5.02,"p":1.17e-13,"lowExpressed":false,"rpkm1":0.0913,"rpkm2":5.11,"lev":-0.916,"medianCount1":12,"medianCount2":526,"maxCooksP":0.108,"ID":"12558","chr":"chr18","str":"-","start":16747386,"end":16967558,"lfc.1":7.34,"p.1":"4.62248631181318e-80","lowExpressed.1":false,"rpkm1.1":0.264,"rpkm2.1":42.4,"lev.1":1.65,"medianCount1.1":18,"medianCount2.1":5320,"maxCooksP.1":"NA"},"Reg_1dVZL2_679":{"symbol":"Cdh4","desc":"cadherin 4","type":"protein_coding","lfc":5.52,"p":7.22e-12,"lowExpressed":false,"rpkm1":0.00558,"rpkm2":0.806,"lev":-3.88,"medianCount1":1,"medianCount2":84.5,"maxCooksP":0.354,"ID":"12561","chr":"chr2","str":"+","start":179177183,"end":179634080,"lfc.1":6.02,"p.1":"2.30989361965022e-31","lowExpressed.1":false,"rpkm1.1":0.0801,"rpkm2.1":5.03,"lev.1":-0.667,"medianCount1.1":7,"medianCount2.1":868,"maxCooksP.1":"NA"},"Reg_1dVZL2_680":{"symbol":"Cdh6","desc":"cadherin 6","type":"protein_coding","lfc":0.0212,"p":0.993,"lowExpressed":false,"rpkm1":0,"rpkm2":0.539,"lev":-3.37,"medianCount1":0,"medianCount2":24,"maxCooksP":0.222,"ID":"12563","chr":"chr15","str":"-","start":12963955,"end":13103394,"lfc.1":7.43,"p.1":"5.51941848640513e-10","lowExpressed.1":false,"rpkm1.1":0.0153,"rpkm2.1":3.58,"lev.1":-2.34,"medianCount1.1":0.5,"medianCount2.1":256,"maxCooksP.1":"NA"},"Reg_1dVZL2_681":{"symbol":"Cdk5r1","desc":"cyclin-dependent kinase 5, regulatory subunit 1 (p35)","type":"protein_coding","lfc":-2.55,"p":1.28e-08,"lowExpressed":false,"rpkm1":3.61,"rpkm2":0.561,"lev":0.481,"medianCount1":373,"medianCount2":42,"maxCooksP":0.966,"ID":"12569","chr":"chr11","str":"+","start":80290548,"end":80294681,"lfc.1":-4.49,"p.1":"9.8719761607772e-52","lowExpressed.1":false,"rpkm1.1":40.6,"rpkm2.1":1.64,"lev.1":3.02,"medianCount1.1":2310,"medianCount2.1":184,"maxCooksP.1":"NA"},"Reg_1dVZL2_682":{"symbol":"Cdk5r2","desc":"cyclin-dependent kinase 5, regulatory subunit 2 (p39)","type":"protein_coding","lfc":0.409,"p":0.663,"lowExpressed":false,"rpkm1":0.798,"rpkm2":1.35,"lev":-0.294,"medianCount1":56,"medianCount2":68,"maxCooksP":0.798,"ID":"12570","chr":"chr1","str":"+","start":74901603,"end":74904306,"lfc.1":-6.13,"p.1":"1.8026088482808e-54","lowExpressed.1":false,"rpkm1.1":33.9,"rpkm2.1":0.431,"lev.1":1.9,"medianCount1.1":1230,"medianCount2.1":31.5,"maxCooksP.1":"NA"},"Reg_1dVZL2_683":{"symbol":"Cdk6","desc":"cyclin-dependent kinase 6","type":"protein_coding","lfc":-4.41,"p":5.82e-15,"lowExpressed":false,"rpkm1":5.6,"rpkm2":0.152,"lev":0.138,"medianCount1":357,"medianCount2":6.5,"maxCooksP":0.789,"ID":"12571","chr":"chr5","str":"+","start":3344312,"end":3522225,"lfc.1":-3.87,"p.1":"5.81989317101906e-12","lowExpressed.1":false,"rpkm1.1":12.2,"rpkm2.1":0.735,"lev.1":1.35,"medianCount1.1":422,"medianCount2.1":50.5,"maxCooksP.1":"NA"},"Reg_1dVZL2_684":{"symbol":"Cdkn1a","desc":"cyclin-dependent kinase inhibitor 1A (P21)","type":"protein_coding","lfc":-1.97,"p":0.0353,"lowExpressed":false,"rpkm1":0.731,"rpkm2":0.0821,"lev":-1.97,"medianCount1":22,"medianCount2":3.5,"maxCooksP":0.791,"ID":"12575","chr":"chr17","str":"+","start":29227931,"end":29237667,"lfc.1":-5.12,"p.1":"6.1655117470754e-48","lowExpressed.1":false,"rpkm1.1":212,"rpkm2.1":5.53,"lev.1":5.04,"medianCount1.1":6020,"medianCount2.1":308,"maxCooksP.1":"NA"},"Reg_1dVZL2_685":{"symbol":"Cdo1","desc":"cysteine dioxygenase 1, cytosolic","type":"protein_coding","lfc":1.27,"p":0.265,"lowExpressed":false,"rpkm1":0.083,"rpkm2":0.8,"lev":-1.64,"medianCount1":4,"medianCount2":22.5,"maxCooksP":0.719,"ID":"12583","chr":"chr18","str":"-","start":46872859,"end":46887996,"lfc.1":5.42,"p.1":"1.28722143073029e-30","lowExpressed.1":false,"rpkm1.1":0.832,"rpkm2.1":35.3,"lev.1":2.26,"medianCount1.1":19,"medianCount2.1":1470,"maxCooksP.1":"NA"},"Reg_1dVZL2_686":{"symbol":"Cebpa","desc":"CCAAT/enhancer binding protein (C/EBP), alpha","type":"protein_coding","lfc":-7.44,"p":1.87e-14,"lowExpressed":false,"rpkm1":2.19,"rpkm2":0.00807,"lev":-2.45,"medianCount1":136,"medianCount2":0.5,"maxCooksP":0.97,"ID":"12606","chr":"chr7","str":"+","start":35904312,"end":35906947,"lfc.1":-7.88,"p.1":"4.36345486968511e-217","lowExpressed.1":false,"rpkm1.1":650,"rpkm2.1":2.51,"lev.1":5.34,"medianCount1.1":23900,"medianCount2.1":179,"maxCooksP.1":"NA"},"Reg_1dVZL2_687":{"symbol":"Cebpb","desc":"CCAAT/enhancer binding protein (C/EBP), beta","type":"protein_coding","lfc":-3.96,"p":0.00104,"lowExpressed":false,"rpkm1":0.533,"rpkm2":0.0338,"lev":-3.12,"medianCount1":12,"medianCount2":1,"maxCooksP":0.852,"ID":"12608","chr":"chr2","str":"+","start":167514415,"end":167515918,"lfc.1":-4.47,"p.1":"8.49466617345808e-45","lowExpressed.1":false,"rpkm1.1":519,"rpkm2.1":21.3,"lev.1":6.68,"medianCount1.1":10700,"medianCount2.1":876,"maxCooksP.1":"NA"},"Reg_1dVZL2_688":{"symbol":"Celsr1","desc":"cadherin, EGF LAG seven-pass G-type receptor 1 (flamingo homolog, Drosophila)","type":"protein_coding","lfc":9.34,"p":7e-47,"lowExpressed":false,"rpkm1":0.00383,"rpkm2":3.01,"lev":-3.34,"medianCount1":1,"medianCount2":645,"maxCooksP":0.00554,"ID":"12614","chr":"chr15","str":"-","start":85729188,"end":85864207,"lfc.1":5.44,"p.1":"2.37476280783328e-50","lowExpressed.1":false,"rpkm1.1":0.161,"rpkm2.1":6.58,"lev.1":0.0307,"medianCount1.1":24.5,"medianCount2.1":1980,"maxCooksP.1":"NA"},"Reg_1dVZL2_689":{"symbol":"Cenpc1","desc":"centromere protein C1","type":"protein_coding","lfc":0.213,"p":0.709,"lowExpressed":false,"rpkm1":2.65,"rpkm2":3.54,"lev":1.64,"medianCount1":191,"medianCount2":202,"maxCooksP":0.353,"ID":"12617","chr":"chr5","str":"-","start":86441049,"end":86494608,"lfc.1":4.35,"p.1":"1.22278256287334e-27","lowExpressed.1":false,"rpkm1.1":0.51,"rpkm2.1":9.89,"lev.1":1.16,"medianCount1.1":23,"medianCount2.1":852,"maxCooksP.1":"NA"},"Reg_1dVZL2_690":{"symbol":"Cfh","desc":"complement component factor h","type":"protein_coding","lfc":-8.21,"p":6.81e-67,"lowExpressed":false,"rpkm1":13.5,"rpkm2":0.0461,"lev":-0.293,"medianCount1":1580,"medianCount2":4.5,"maxCooksP":0.936,"ID":"12628","chr":"chr1","str":"-","start":141982432,"end":142079988,"lfc.1":-8.73,"p.1":"1.0259924266638e-72","lowExpressed.1":false,"rpkm1.1":39.7,"rpkm2.1":0.0811,"lev.1":0.787,"medianCount1.1":2510,"medianCount2.1":9.5,"maxCooksP.1":"NA"},"Reg_1dVZL2_691":{"symbol":"Ch25h","desc":"cholesterol 25-hydroxylase","type":"protein_coding","lfc":0,"p":1,"lowExpressed":true,"rpkm1":0,"rpkm2":0,"lev":-7.15,"medianCount1":0,"medianCount2":0,"maxCooksP":0.1,"ID":"12642","chr":"chr19","str":"-","start":34548273,"end":34549625,"lfc.1":-8.08,"p.1":"6.16940376765031e-70","lowExpressed.1":false,"rpkm1.1":80.2,"rpkm2.1":0.257,"lev.1":2.15,"medianCount1.1":1480,"medianCount2.1":9.5,"maxCooksP.1":"NA"},"Reg_1dVZL2_692":{"symbol":"Chek1","desc":"checkpoint kinase 1","type":"protein_coding","lfc":0,"p":1,"lowExpressed":true,"rpkm1":0,"rpkm2":0.0412,"lev":-6.11,"medianCount1":0,"medianCount2":3,"maxCooksP":0.00221,"ID":"12649","chr":"chr9","str":"-","start":36516067,"end":36534243,"lfc.1":5.76,"p.1":"2.207358369878e-09","lowExpressed.1":false,"rpkm1.1":0.0285,"rpkm2.1":1.9,"lev.1":-2.58,"medianCount1.1":1.5,"medianCount2.1":176,"maxCooksP.1":"NA"},"Reg_1dVZL2_693":{"symbol":"Chl1","desc":"cell adhesion molecule with homology to L1CAM","type":"protein_coding","lfc":1.82,"p":0.0131,"lowExpressed":false,"rpkm1":0.249,"rpkm2":0.92,"lev":-1.67,"medianCount1":26,"medianCount2":134,"maxCooksP":0.741,"ID":"12661","chr":"chr6","str":"+","start":103460870,"end":103683029,"lfc.1":7.43,"p.1":"8.20432860075801e-81","lowExpressed.1":false,"rpkm1.1":0.125,"rpkm2.1":21.3,"lev.1":0.661,"medianCount1.1":14,"medianCount2.1":4460,"maxCooksP.1":"NA"},"Reg_1dVZL2_694":{"symbol":"Chrm1","desc":"cholinergic receptor, muscarinic 1, CNS","type":"protein_coding","lfc":-0.0616,"p":0.958,"lowExpressed":false,"rpkm1":0.165,"rpkm2":0.199,"lev":-2.88,"medianCount1":18,"medianCount2":21,"maxCooksP":0.649,"ID":"12669","chr":"chr19","str":"+","start":8738495,"end":8758096,"lfc.1":-4.95,"p.1":"2.23045017578399e-11","lowExpressed.1":false,"rpkm1.1":1.29,"rpkm2.1":0.0346,"lev.1":-2.39,"medianCount1.1":108,"medianCount2.1":6,"maxCooksP.1":"NA"},"Reg_1dVZL2_695":{"symbol":"Ckm","desc":"creatine kinase, muscle","type":"protein_coding","lfc":0,"p":1,"lowExpressed":true,"rpkm1":0,"rpkm2":0,"lev":-8,"medianCount1":0,"medianCount2":0,"maxCooksP":"NA","ID":"12715","chr":"chr7","str":"+","start":19996443,"end":20006932,"lfc.1":-5.27,"p.1":"2.44563272812607e-06","lowExpressed.1":false,"rpkm1.1":2.15,"rpkm2.1":0.0409,"lev.1":-2.35,"medianCount1.1":42,"medianCount2.1":1.5,"maxCooksP.1":"NA"},"Reg_1dVZL2_696":{"symbol":"Ckmt1","desc":"creatine kinase, mitochondrial 1, ubiquitous","type":"protein_coding","lfc":2.45,"p":0.0156,"lowExpressed":false,"rpkm1":0.126,"rpkm2":0.741,"lev":-2.46,"medianCount1":8,"medianCount2":24,"maxCooksP":0.708,"ID":"12716","chr":"chr2","str":"+","start":121184377,"end":121189473,"lfc.1":-4.4,"p.1":"1.40724272067549e-14","lowExpressed.1":false,"rpkm1.1":7.9,"rpkm2.1":0.329,"lev.1":0.634,"medianCount1.1":170,"medianCount2.1":14,"maxCooksP.1":"NA"},"Reg_1dVZL2_697":{"symbol":"Coro1a","desc":"coronin, actin binding protein 1A","type":"protein_coding","lfc":-5.64,"p":1.73e-30,"lowExpressed":false,"rpkm1":11.9,"rpkm2":0.295,"lev":0.987,"medianCount1":340,"medianCount2":9.5,"maxCooksP":0.968,"ID":"12721","chr":"chr7","str":"-","start":133843288,"end":133848268,"lfc.1":-10.5,"p.1":"7.42752052573711e-175","lowExpressed.1":false,"rpkm1.1":820,"rpkm2.1":0.499,"lev.1":4.31,"medianCount1.1":17800,"medianCount2.1":21.5,"maxCooksP.1":"NA"},"Reg_1dVZL2_698":{"symbol":"Clca1","desc":"chloride channel calcium activated 1","type":"protein_coding","lfc":0,"p":1,"lowExpressed":true,"rpkm1":0.00817,"rpkm2":0.0236,"lev":-5.94,"medianCount1":1,"medianCount2":1.5,"maxCooksP":0.0176,"ID":"12722","chr":"chr3","str":"-","start":144393280,"end":144423703,"lfc.1":4.57,"p.1":"0.03612914419615","lowExpressed.1":false,"rpkm1.1":0,"rpkm2.1":0.153,"lev.1":-5.35,"medianCount1.1":0,"medianCount2.1":12.5,"maxCooksP.1":"NA"},"Reg_1dVZL2_699":{"symbol":"Clgn","desc":"calmegin","type":"protein_coding","lfc":-7.16,"p":2.06e-08,"lowExpressed":false,"rpkm1":0.879,"rpkm2":0,"lev":-3.22,"medianCount1":48,"medianCount2":0,"maxCooksP":0.667,"ID":"12745","chr":"chr8","str":"+","start":85913790,"end":85950728,"lfc.1":-4.94,"p.1":"9.21584435778005e-12","lowExpressed.1":false,"rpkm1.1":4.03,"rpkm2.1":0.11,"lev.1":-1.04,"medianCount1.1":128,"medianCount2.1":7,"maxCooksP.1":"NA"},"Reg_1dVZL2_700":{"symbol":"Clu","desc":"clusterin","type":"protein_coding","lfc":4.62,"p":6.18e-40,"lowExpressed":false,"rpkm1":4.14,"rpkm2":121,"lev":4.17,"medianCount1":177,"medianCount2":3870,"maxCooksP":0.224,"ID":"12759","chr":"chr14","str":"+","start":66587320,"end":66600382,"lfc.1":2.98,"p.1":"3.15232851788649e-21","lowExpressed.1":false,"rpkm1.1":99.7,"rpkm2.1":730,"lev.1":8.05,"medianCount1.1":2460,"medianCount2.1":35400,"maxCooksP.1":"NA"},"Reg_1dVZL2_701":{"symbol":"Cmah","desc":"cytidine monophospho-N-acetylneuraminic acid hydroxylase","type":"protein_coding","lfc":0,"p":1,"lowExpressed":true,"rpkm1":0.0304,"rpkm2":0,"lev":-6.49,"medianCount1":7,"medianCount2":0,"maxCooksP":0.00587,"ID":"12763","chr":"chr13","str":"+","start":24419289,"end":24569154,"lfc.1":-6.52,"p.1":"2.06582671577165e-06","lowExpressed.1":false,"rpkm1.1":0.329,"rpkm2.1":0.00182,"lev.1":-4.93,"medianCount1.1":47.5,"medianCount2.1":0.5,"maxCooksP.1":"NA"},"Reg_1dVZL2_702":{"symbol":"Cxcr3","desc":"chemokine (C-X-C motif) receptor 3","type":"protein_coding","lfc":0,"p":1,"lowExpressed":true,"rpkm1":0,"rpkm2":0,"lev":-7.89,"medianCount1":0,"medianCount2":0,"maxCooksP":0.543,"ID":"12766","chr":"chrX","str":"-","start":98926875,"end":98929486,"lfc.1":-7.95,"p.1":"2.74266438007471e-11","lowExpressed.1":false,"rpkm1.1":5.25,"rpkm2.1":0.012,"lev.1":-2.15,"medianCount1.1":118,"medianCount2.1":0.5,"maxCooksP.1":"NA"},"Reg_1dVZL2_703":{"symbol":"Ccr1","desc":"chemokine (C-C motif) receptor 1","type":"protein_coding","lfc":0,"p":1,"lowExpressed":true,"rpkm1":0.177,"rpkm2":0,"lev":-4.8,"medianCount1":8,"medianCount2":0,"maxCooksP":0.81,"ID":"12768","chr":"chr9","str":"-","start":123876959,"end":123883525,"lfc.1":-10.6,"p.1":"1.86495301308782e-72","lowExpressed.1":false,"rpkm1.1":87.4,"rpkm2.1":0.046,"lev.1":0.982,"medianCount1.1":3520,"medianCount2.1":3.5,"maxCooksP.1":"NA"},"Reg_1dVZL2_704":{"symbol":"Ccr1l1","desc":"chemokine (C-C motif) receptor 1-like 1","type":"protein_coding","lfc":0,"p":1,"lowExpressed":true,"rpkm1":0.0969,"rpkm2":0,"lev":-5.58,"medianCount1":5,"medianCount2":0,"maxCooksP":0.282,"ID":"12770","chr":"chr9","str":"-","start":123891782,"end":123893241,"lfc.1":-6.51,"p.1":"1.20374190371536e-06","lowExpressed.1":false,"rpkm1.1":2.12,"rpkm2.1":0.0121,"lev.1":-2.81,"medianCount1.1":44,"medianCount2.1":0.5,"maxCooksP.1":"NA"},"Reg_1dVZL2_705":{"symbol":"Ccr3","desc":"chemokine (C-C motif) receptor 3","type":"protein_coding","lfc":0,"p":1,"lowExpressed":true,"rpkm1":0.0453,"rpkm2":0,"lev":-6.32,"medianCount1":2,"medianCount2":0,"maxCooksP":0.000197,"ID":"12771","chr":"chr9","str":"+","start":123936703,"end":123946421,"lfc.1":-7.78,"p.1":"9.15564415838455e-06","lowExpressed.1":false,"rpkm1.1":0.914,"rpkm2.1":0,"lev.1":-4.09,"medianCount1.1":43,"medianCount2.1":0,"maxCooksP.1":"NA"},"Reg_1dVZL2_706":{"symbol":"Ccr2","desc":"chemokine (C-C motif) receptor 2","type":"protein_coding","lfc":-8.59,"p":1.1e-07,"lowExpressed":false,"rpkm1":0.753,"rpkm2":0,"lev":-3.72,"medianCount1":51,"medianCount2":0,"maxCooksP":0.479,"ID":"12772","chr":"chr9","str":"+","start":124016922,"end":124023879,"lfc.1":-8.07,"p.1":"2.78852478776956e-06","lowExpressed.1":false,"rpkm1.1":1.03,"rpkm2.1":0,"lev.1":-4.01,"medianCount1.1":53.5,"medianCount2.1":0,"maxCooksP.1":"NA"},"Reg_1dVZL2_707":{"symbol":"Ccr5","desc":"chemokine (C-C motif) receptor 5","type":"protein_coding","lfc":-8.52,"p":3.92e-43,"lowExpressed":false,"rpkm1":11.9,"rpkm2":0.0112,"lev":-0.746,"medianCount1":825,"medianCount2":0.5,"maxCooksP":0.861,"ID":"12774","chr":"chr9","str":"+","start":124036282,"end":124041922,"lfc.1":-11,"p.1":"7.00489754600962e-104","lowExpressed.1":false,"rpkm1.1":153,"rpkm2.1":0.0638,"lev.1":1.62,"medianCount1.1":6280,"medianCount2.1":5,"maxCooksP.1":"NA"},"Reg_1dVZL2_708":{"symbol":"Ccr7","desc":"chemokine (C-C motif) receptor 7","type":"protein_coding","lfc":0,"p":1,"lowExpressed":true,"rpkm1":0.0375,"rpkm2":0,"lev":-6.38,"medianCount1":1,"medianCount2":0,"maxCooksP":0.242,"ID":"12775","chr":"chr11","str":"-","start":99005513,"end":99016391,"lfc.1":-11.5,"p.1":"2.85230073356955e-39","lowExpressed.1":false,"rpkm1.1":83.6,"rpkm2.1":0.018,"lev.1":-0.00872,"medianCount1.1":2290,"medianCount2.1":1,"maxCooksP.1":"NA"},"Reg_1dVZL2_709":{"symbol":"Camp","desc":"cathelicidin antimicrobial peptide","type":"protein_coding","lfc":0,"p":1,"lowExpressed":true,"rpkm1":0.118,"rpkm2":0,"lev":-5.15,"medianCount1":2,"medianCount2":0,"maxCooksP":2.6e-05,"ID":"12796","chr":"chr9","str":"-","start":109749891,"end":109751970,"lfc.1":-7.99,"p.1":"2.0454083335357e-11","lowExpressed.1":false,"rpkm1.1":14.5,"rpkm2.1":0.0322,"lev.1":-1.06,"medianCount1.1":120,"medianCount2.1":0.5,"maxCooksP.1":"NA"},"Reg_1dVZL2_710":{"symbol":"Cnr1","desc":"cannabinoid receptor 1 (brain)","type":"protein_coding","lfc":1.51,"p":0.0841,"lowExpressed":false,"rpkm1":0.067,"rpkm2":0.353,"lev":-2.69,"medianCount1":20,"medianCount2":34,"maxCooksP":0.69,"ID":"12801","chr":"chr4","str":"+","start":34011607,"end":34035806,"lfc.1":6.15,"p.1":"2.81766673866964e-42","lowExpressed.1":false,"rpkm1.1":0.132,"rpkm2.1":9.24,"lev.1":0.109,"medianCount1.1":11,"medianCount2.1":1440,"maxCooksP.1":"NA"},"Reg_1dVZL2_711":{"symbol":"Cnr2","desc":"cannabinoid receptor 2 (macrophage)","type":"protein_coding","lfc":-6.26,"p":2e-06,"lowExpressed":false,"rpkm1":0.457,"rpkm2":0,"lev":-4.17,"medianCount1":38,"medianCount2":0,"maxCooksP":0.91,"ID":"12802","chr":"chr4","str":"+","start":135451319,"end":135476130,"lfc.1":-7.03,"p.1":"9.80734514653263e-27","lowExpressed.1":false,"rpkm1.1":5.3,"rpkm2.1":0.0341,"lev.1":-1.32,"medianCount1.1":283,"medianCount2.1":3.5,"maxCooksP.1":"NA"},"Reg_1dVZL2_712":{"symbol":"Cntfr","desc":"ciliary neurotrophic factor receptor","type":"protein_coding","lfc":5.29,"p":1.19e-21,"lowExpressed":false,"rpkm1":0.327,"rpkm2":14.2,"lev":0.862,"medianCount1":20,"medianCount2":538,"maxCooksP":0.0338,"ID":"12804","chr":"chr4","str":"-","start":41604529,"end":41644123,"lfc.1":3.81,"p.1":"1.90757104258685e-30","lowExpressed.1":false,"rpkm1.1":4.61,"rpkm2.1":60.3,"lev.1":4.03,"medianCount1.1":143,"medianCount2.1":3670,"maxCooksP.1":"NA"},"Reg_1dVZL2_713":{"symbol":"Col11a1","desc":"collagen, type XI, alpha 1","type":"protein_coding","lfc":1.8,"p":0.065,"lowExpressed":false,"rpkm1":0.0582,"rpkm2":0.661,"lev":-2.08,"medianCount1":11,"medianCount2":106,"maxCooksP":0.606,"ID":"12814","chr":"chr3","str":"+","start":113733458,"end":113923244,"lfc.1":7.7,"p.1":"1.03438473253462e-19","lowExpressed.1":false,"rpkm1.1":0.0144,"rpkm2.1":3.52,"lev.1":-2.19,"medianCount1.1":1.5,"medianCount2.1":700,"maxCooksP.1":"NA"},"Reg_1dVZL2_714":{"symbol":"Col11a2","desc":"collagen, type XI, alpha 2","type":"protein_coding","lfc":4.68,"p":3.27e-22,"lowExpressed":false,"rpkm1":0.29,"rpkm2":8.78,"lev":0.229,"medianCount1":40,"medianCount2":828,"maxCooksP":0.335,"ID":"12815","chr":"chr17","str":"+","start":34176382,"end":34203187,"lfc.1":0.919,"p.1":"0.0105899467500769","lowExpressed.1":false,"rpkm1.1":2.67,"rpkm2.1":4.69,"lev.1":1.81,"medianCount1.1":210,"medianCount2.1":706,"maxCooksP.1":"NA"},"Reg_1dVZL2_715":{"symbol":"Col15a1","desc":"collagen, type XV, alpha 1","type":"protein_coding","lfc":-7.37,"p":3.92e-42,"lowExpressed":false,"rpkm1":4.28,"rpkm2":0.0287,"lev":-1.44,"medianCount1":605,"medianCount2":2.5,"maxCooksP":0.882,"ID":"12819","chr":"chr4","str":"+","start":47220884,"end":47326037,"lfc.1":-7.62,"p.1":"1.27363477833466e-77","lowExpressed.1":false,"rpkm1.1":19.3,"rpkm2.1":0.0871,"lev.1":0.368,"medianCount1.1":1420,"medianCount2.1":12.5,"maxCooksP.1":"NA"},"Reg_1dVZL2_716":{"symbol":"Col2a1","desc":"collagen, type II, alpha 1","type":"protein_coding","lfc":0,"p":1,"lowExpressed":true,"rpkm1":0,"rpkm2":0.0275,"lev":-6.53,"medianCount1":0,"medianCount2":2.5,"maxCooksP":0.0271,"ID":"12824","chr":"chr15","str":"-","start":97806033,"end":97835155,"lfc.1":5.71,"p.1":"3.02054338516391e-12","lowExpressed.1":false,"rpkm1.1":0.0361,"rpkm2.1":1.96,"lev.1":-2,"medianCount1.1":2.5,"medianCount2.1":276,"maxCooksP.1":"NA"},"Reg_1dVZL2_717":{"symbol":"Col4a4","desc":"collagen, type IV, alpha 4","type":"protein_coding","lfc":0.93,"p":0.402,"lowExpressed":false,"rpkm1":0.0522,"rpkm2":0.122,"lev":-3.92,"medianCount1":19,"medianCount2":17,"maxCooksP":0.653,"ID":"12829","chr":"chr1","str":"-","start":82447298,"end":82583424,"lfc.1":7.24,"p.1":"5.40511910533434e-05","lowExpressed.1":false,"rpkm1.1":0,"rpkm2.1":0.4,"lev.1":-4.72,"medianCount1.1":0,"medianCount2.1":86,"maxCooksP.1":"NA"},"Reg_1dVZL2_718":{"symbol":"Col4a5","desc":"collagen, type IV, alpha 5","type":"protein_coding","lfc":8.93,"p":3.66e-21,"lowExpressed":false,"rpkm1":0,"rpkm2":1.61,"lev":-3.96,"medianCount1":0,"medianCount2":182,"maxCooksP":0.0537,"ID":"12830","chr":"chrX","str":"+","start":137909962,"end":138123778,"lfc.1":6.07,"p.1":"9.55082440760647e-50","lowExpressed.1":false,"rpkm1.1":0.188,"rpkm2.1":12.3,"lev.1":0.574,"medianCount1.1":17.5,"medianCount2.1":2180,"maxCooksP.1":"NA"},"Reg_1dVZL2_719":{"symbol":"Col5a2","desc":"collagen, type V, alpha 2","type":"protein_coding","lfc":4.89,"p":1.03e-06,"lowExpressed":false,"rpkm1":0,"rpkm2":0.55,"lev":-4.42,"medianCount1":0,"medianCount2":67.5,"maxCooksP":0.0487,"ID":"12832","chr":"chr1","str":"-","start":45431176,"end":45560127,"lfc.1":5.01,"p.1":"3.86389272213583e-24","lowExpressed.1":false,"rpkm1.1":0.108,"rpkm2.1":3.38,"lev.1":-0.73,"medianCount1.1":10,"medianCount2.1":608,"maxCooksP.1":"NA"},"Reg_1dVZL2_720":{"symbol":"Col6a3","desc":"collagen, type VI, alpha 3","type":"protein_coding","lfc":-7.16,"p":5.24e-31,"lowExpressed":false,"rpkm1":2.91,"rpkm2":0.00696,"lev":-2.11,"medianCount1":610,"medianCount2":1.5,"maxCooksP":0.717,"ID":"12835","chr":"chr1","str":"-","start":92663435,"end":92740548,"lfc.1":-7.27,"p.1":"1.97030025856878e-90","lowExpressed.1":false,"rpkm1.1":12.1,"rpkm2.1":0.0693,"lev.1":-0.143,"medianCount1.1":1810,"medianCount2.1":20.5,"maxCooksP.1":"NA"},"Reg_1dVZL2_721":{"symbol":"Col9a1","desc":"collagen, type IX, alpha 1","type":"protein_coding","lfc":5.45,"p":2.76e-06,"lowExpressed":false,"rpkm1":0,"rpkm2":0.422,"lev":-4.82,"medianCount1":0,"medianCount2":29.5,"maxCooksP":0.0655,"ID":"12839","chr":"chr1","str":"+","start":24184449,"end":24259577,"lfc.1":6.77,"p.1":"2.14322182558996e-11","lowExpressed.1":false,"rpkm1.1":0.0208,"rpkm2.1":2.49,"lev.1":-2.5,"medianCount1.1":1,"medianCount2.1":260,"maxCooksP.1":"NA"},"Reg_1dVZL2_722":{"symbol":"Col1a1","desc":"collagen, type I, alpha 1","type":"protein_coding","lfc":6.07,"p":9.13e-29,"lowExpressed":false,"rpkm1":0.0393,"rpkm2":3.17,"lev":-1.7,"medianCount1":5,"medianCount2":274,"maxCooksP":0.000359,"ID":"12842","chr":"chr11","str":"+","start":94797584,"end":94813181,"lfc.1":0.202,"p.1":"0.759448222852259","lowExpressed.1":false,"rpkm1.1":1.03,"rpkm2.1":1.09,"lev.1":0.0112,"medianCount1.1":66.5,"medianCount2.1":137,"maxCooksP.1":"NA"},"Reg_1dVZL2_723":{"symbol":"Comp","desc":"cartilage oligomeric matrix protein","type":"protein_coding","lfc":-2.9,"p":0.00562,"lowExpressed":false,"rpkm1":0.305,"rpkm2":0.0247,"lev":-3.2,"medianCount1":13,"medianCount2":1,"maxCooksP":0.817,"ID":"12845","chr":"chr8","str":"+","start":72897447,"end":72905965,"lfc.1":-6.81,"p.1":"1.25636192328486e-10","lowExpressed.1":false,"rpkm1.1":2.52,"rpkm2.1":0.0153,"lev.1":-2.36,"medianCount1.1":87,"medianCount2.1":1,"maxCooksP.1":"NA"},"Reg_1dVZL2_724":{"symbol":"Cox6a2","desc":"cytochrome c oxidase, subunit VI a, polypeptide 2","type":"protein_coding","lfc":0,"p":1,"lowExpressed":true,"rpkm1":0.225,"rpkm2":0,"lev":-4.59,"medianCount1":2,"medianCount2":0,"maxCooksP":0.713,"ID":"12862","chr":"chr7","str":"-","start":135348949,"end":135349880,"lfc.1":-6.9,"p.1":"5.14090836581179e-14","lowExpressed.1":false,"rpkm1.1":13.6,"rpkm2.1":0.0854,"lev.1":0.0431,"medianCount1.1":128,"medianCount2.1":1.5,"maxCooksP.1":"NA"},"Reg_1dVZL2_725":{"symbol":"Cpe","desc":"carboxypeptidase E","type":"protein_coding","lfc":3.16,"p":9.99e-29,"lowExpressed":false,"rpkm1":15.3,"rpkm2":125,"lev":5.14,"medianCount1":762,"medianCount2":5350,"maxCooksP":0.788,"ID":"12876","chr":"chr8","str":"-","start":67071339,"end":67171837,"lfc.1":4.61,"p.1":"5.40848272690743e-84","lowExpressed.1":false,"rpkm1.1":80.5,"rpkm2.1":1830,"lev.1":8.58,"medianCount1.1":2370,"medianCount2.1":104000,"maxCooksP.1":"NA"},"Reg_1dVZL2_726":{"symbol":"Cpeb1","desc":"cytoplasmic polyadenylation element binding protein 1","type":"protein_coding","lfc":4.62,"p":2.76e-19,"lowExpressed":false,"rpkm1":0.218,"rpkm2":6.14,"lev":-0.238,"medianCount1":16,"medianCount2":396,"maxCooksP":0.562,"ID":"12877","chr":"chr7","str":"-","start":88491912,"end":88599644,"lfc.1":3.9,"p.1":"7.14509362488204e-22","lowExpressed.1":false,"rpkm1.1":0.753,"rpkm2.1":10.6,"lev.1":1.48,"medianCount1.1":32.5,"medianCount2.1":885,"maxCooksP.1":"NA"},"Reg_1dVZL2_727":{"symbol":"Crhr1","desc":"corticotropin releasing hormone receptor 1","type":"protein_coding","lfc":0,"p":1,"lowExpressed":true,"rpkm1":0.0412,"rpkm2":0,"lev":-6.11,"medianCount1":2,"medianCount2":0,"maxCooksP":0.582,"ID":"12921","chr":"chr11","str":"+","start":103994196,"end":104036832,"lfc.1":-4.69,"p.1":"8.87188964501685e-10","lowExpressed.1":false,"rpkm1.1":2.34,"rpkm2.1":0.0762,"lev.1":-1.26,"medianCount1.1":77.5,"medianCount2.1":5,"maxCooksP.1":"NA"},"Reg_1dVZL2_728":{"symbol":"Bcar1","desc":"breast cancer anti-estrogen resistance 1","type":"protein_coding","lfc":4.56,"p":1.24e-21,"lowExpressed":false,"rpkm1":0.114,"rpkm2":3.62,"lev":-0.708,"medianCount1":8,"medianCount2":228,"maxCooksP":0.081,"ID":"12927","chr":"chr8","str":"-","start":114234374,"end":114267709,"lfc.1":1.61,"p.1":"9.30555048324788e-05","lowExpressed.1":false,"rpkm1.1":2.18,"rpkm2.1":6.19,"lev.1":1.85,"medianCount1.1":95.5,"medianCount2.1":542,"maxCooksP.1":"NA"},"Reg_1dVZL2_729":{"symbol":"Hapln1","desc":"hyaluronan and proteoglycan link protein 1","type":"protein_coding","lfc":5.99,"p":1.12e-15,"lowExpressed":false,"rpkm1":0.0167,"rpkm2":2.8,"lev":-2.81,"medianCount1":2,"medianCount2":276,"maxCooksP":0.191,"ID":"12950","chr":"chr13","str":"+","start":89680241,"end":89751437,"lfc.1":7.37,"p.1":"7.6678075385003e-76","lowExpressed.1":false,"rpkm1.1":0.365,"rpkm2.1":59.3,"lev.1":2.13,"medianCount1.1":27,"medianCount2.1":8030,"maxCooksP.1":"NA"},"Reg_1dVZL2_730":{"symbol":"Cry2","desc":"cryptochrome 2 (photolyase-like)","type":"protein_coding","lfc":4.44,"p":3.21e-26,"lowExpressed":false,"rpkm1":0.242,"rpkm2":5.45,"lev":0.119,"medianCount1":25,"medianCount2":483,"maxCooksP":0.192,"ID":"12953","chr":"chr2","str":"-","start":92243803,"end":92274226,"lfc.1":3.32,"p.1":"3.17183841949236e-35","lowExpressed.1":false,"rpkm1.1":8.28,"rpkm2.1":77.4,"lev.1":4.66,"medianCount1.1":512,"medianCount2.1":9140,"maxCooksP.1":"NA"},"Reg_1dVZL2_731":{"symbol":"Cryba4","desc":"crystallin, beta A4","type":"protein_coding","lfc":-6.59,"p":3.57e-07,"lowExpressed":false,"rpkm1":1.95,"rpkm2":0,"lev":-2.42,"medianCount1":43,"medianCount2":0,"maxCooksP":0.93,"ID":"12959","chr":"chr5","str":"-","start":112675553,"end":112681522,"lfc.1":-11.6,"p.1":"8.28324774135775e-28","lowExpressed.1":false,"rpkm1.1":156,"rpkm2.1":0.0236,"lev.1":0.524,"medianCount1.1":1600,"medianCount2.1":0.5,"maxCooksP.1":"NA"},"Reg_1dVZL2_732":{"symbol":"Crybb1","desc":"crystallin, beta B1","type":"protein_coding","lfc":-7.72,"p":6.07e-47,"lowExpressed":false,"rpkm1":31.6,"rpkm2":0.136,"lev":0.634,"medianCount1":734,"medianCount2":2.5,"maxCooksP":0.821,"ID":"12960","chr":"chr5","str":"+","start":112684841,"end":112698602,"lfc.1":-9.72,"p.1":"2.66135572524141e-178","lowExpressed.1":false,"rpkm1.1":1560,"rpkm2.1":1.64,"lev.1":5.63,"medianCount1.1":18500,"medianCount2.1":38.5,"maxCooksP.1":"NA"},"Reg_1dVZL2_733":{"symbol":"Csf1r","desc":"colony stimulating factor 1 receptor","type":"protein_coding","lfc":-8.13,"p":2.71e-132,"lowExpressed":false,"rpkm1":156,"rpkm2":0.652,"lev":3.59,"medianCount1":15900,"medianCount2":42,"maxCooksP":0.778,"ID":"12978","chr":"chr18","str":"+","start":61265226,"end":61290793,"lfc.1":-12.2,"p.1":"0","lowExpressed.1":false,"rpkm1.1":6660,"rpkm2.1":1.28,"lev.1":6.51,"medianCount1.1":352000,"medianCount2.1":134,"maxCooksP.1":"NA"},"Reg_1dVZL2_734":{"symbol":"Csf2rb","desc":"colony stimulating factor 2 receptor, beta, low-affinity (granulocyte-macrophage)","type":"protein_coding","lfc":-11.3,"p":5.61e-16,"lowExpressed":false,"rpkm1":6.33,"rpkm2":0,"lev":-2.07,"medianCount1":492,"medianCount2":0,"maxCooksP":0.974,"ID":"12983","chr":"chr15","str":"+","start":78156420,"end":78181431,"lfc.1":-10.7,"p.1":"4.15514372253396e-43","lowExpressed.1":false,"rpkm1.1":27.6,"rpkm2.1":0.0118,"lev.1":-0.865,"medianCount1.1":1850,"medianCount2.1":1.5,"maxCooksP.1":"NA"},"Reg_1dVZL2_735":{"symbol":"Csf2rb2","desc":"colony stimulating factor 2 receptor, beta 2, low-affinity (granulocyte-macrophage)","type":"protein_coding","lfc":-7.11,"p":1.95e-10,"lowExpressed":false,"rpkm1":5.49,"rpkm2":0,"lev":-1.61,"medianCount1":599,"medianCount2":0,"maxCooksP":0.735,"ID":"12984","chr":"chr15","str":"-","start":78112940,"end":78136033,"lfc.1":-9.84,"p.1":"2.27182933933083e-43","lowExpressed.1":false,"rpkm1.1":19.3,"rpkm2.1":0.016,"lev.1":-0.848,"medianCount1.1":1240,"medianCount2.1":2,"maxCooksP.1":"NA"},"Reg_1dVZL2_736":{"symbol":"Csf3r","desc":"colony stimulating factor 3 receptor (granulocyte)","type":"protein_coding","lfc":-8.8,"p":3.04e-86,"lowExpressed":false,"rpkm1":103,"rpkm2":0.277,"lev":2.61,"medianCount1":9090,"medianCount2":21.5,"maxCooksP":0.961,"ID":"12986","chr":"chr4","str":"+","start":125701903,"end":125722219,"lfc.1":-12,"p.1":"4.32503887407349e-133","lowExpressed.1":false,"rpkm1.1":249,"rpkm2.1":0.0513,"lev.1":1.74,"medianCount1.1":14000,"medianCount2.1":5.5,"maxCooksP.1":"NA"},"Reg_1dVZL2_737":{"symbol":"Csk","desc":"c-src tyrosine kinase","type":"protein_coding","lfc":-3.28,"p":9.67e-19,"lowExpressed":false,"rpkm1":10.2,"rpkm2":0.912,"lev":1.89,"medianCount1":621,"medianCount2":46,"maxCooksP":0.957,"ID":"12988","chr":"chr9","str":"-","start":57474453,"end":57492987,"lfc.1":-4.47,"p.1":"2.15025055729018e-50","lowExpressed.1":false,"rpkm1.1":245,"rpkm2.1":10.1,"lev.1":5.61,"medianCount1.1":7580,"medianCount2.1":618,"maxCooksP.1":"NA"},"Reg_1dVZL2_738":{"symbol":"Vcan","desc":"versican","type":"protein_coding","lfc":4.57,"p":2.61e-27,"lowExpressed":false,"rpkm1":0.145,"rpkm2":3.82,"lev":-0.843,"medianCount1":29,"medianCount2":980,"maxCooksP":0.259,"ID":"13003","chr":"chr13","str":"-","start":89794915,"end":89882117,"lfc.1":7.78,"p.1":"3.37736876833416e-91","lowExpressed.1":false,"rpkm1.1":0.0856,"rpkm2.1":17.8,"lev.1":0.263,"medianCount1.1":17,"medianCount2.1":7110,"maxCooksP.1":"NA"},"Reg_1dVZL2_739":{"symbol":"Ncan","desc":"neurocan","type":"protein_coding","lfc":5.33,"p":2.38e-79,"lowExpressed":false,"rpkm1":0.97,"rpkm2":45.7,"lev":2.42,"medianCount1":143,"medianCount2":5910,"maxCooksP":0.00889,"ID":"13004","chr":"chr8","str":"-","start":72616984,"end":72644743,"lfc.1":6.94,"p.1":"2.86299898437239e-153","lowExpressed.1":false,"rpkm1.1":3.04,"rpkm2.1":352,"lev.1":5.03,"medianCount1.1":304,"medianCount2.1":68600,"maxCooksP.1":"NA"},"Reg_1dVZL2_740":{"symbol":"Csrp1","desc":"cysteine and glycine-rich protein 1","type":"protein_coding","lfc":4.34,"p":2.34e-25,"lowExpressed":false,"rpkm1":1.03,"rpkm2":26.7,"lev":2.08,"medianCount1":43,"medianCount2":794,"maxCooksP":0.526,"ID":"13007","chr":"chr1","str":"+","start":137625774,"end":137648806,"lfc.1":1.92,"p.1":"1.12378215851854e-12","lowExpressed.1":false,"rpkm1.1":31.8,"rpkm2.1":112,"lev.1":5.89,"medianCount1.1":784,"medianCount2.1":5330,"maxCooksP.1":"NA"},"Reg_1dVZL2_741":{"symbol":"Cst3","desc":"cystatin C","type":"protein_coding","lfc":-1.06,"p":0.00128,"lowExpressed":false,"rpkm1":441,"rpkm2":247,"lev":8.48,"medianCount1":8180,"medianCount2":3770,"maxCooksP":0.716,"ID":"13010","chr":"chr2","str":"-","start":148697468,"end":148701204,"lfc.1":-4.56,"p.1":"6.14076322937473e-59","lowExpressed.1":false,"rpkm1.1":94700,"rpkm2.1":3670,"lev.1":14.2,"medianCount1.1":958000,"medianCount2.1":73500,"maxCooksP.1":"NA"},"Reg_1dVZL2_742":{"symbol":"Cst7","desc":"cystatin F (leukocystatin)","type":"protein_coding","lfc":0,"p":1,"lowExpressed":true,"rpkm1":0.15,"rpkm2":0.0609,"lev":-3.99,"medianCount1":6,"medianCount2":1,"maxCooksP":0.685,"ID":"13011","chr":"chr2","str":"+","start":150396151,"end":150404680,"lfc.1":-7.47,"p.1":"3.98239046325609e-25","lowExpressed.1":false,"rpkm1.1":20.8,"rpkm2.1":0.0947,"lev.1":0.464,"medianCount1.1":290,"medianCount2.1":2.5,"maxCooksP.1":"NA"},"Reg_1dVZL2_743":{"symbol":"Ctla2b","desc":"cytotoxic T lymphocyte-associated protein 2 beta","type":"protein_coding","lfc":0,"p":1,"lowExpressed":true,"rpkm1":0.0738,"rpkm2":0,"lev":-5.63,"medianCount1":3,"medianCount2":0,"maxCooksP":0.275,"ID":"13025","chr":"chr13","str":"-","start":60996712,"end":60998808,"lfc.1":-5.62,"p.1":"1.50129259376071e-27","lowExpressed.1":false,"rpkm1.1":18.8,"rpkm2.1":0.337,"lev.1":1.31,"medianCount1.1":308,"medianCount2.1":10.5,"maxCooksP.1":"NA"},"Reg_1dVZL2_744":{"symbol":"Ctsc","desc":"cathepsin C","type":"protein_coding","lfc":-4.78,"p":1.23e-32,"lowExpressed":false,"rpkm1":5.99,"rpkm2":0.226,"lev":0.397,"medianCount1":388,"medianCount2":11.5,"maxCooksP":0.992,"ID":"13032","chr":"chr7","str":"+","start":95426603,"end":95459385,"lfc.1":-1.65,"p.1":"1.31042739665282e-09","lowExpressed.1":false,"rpkm1.1":85,"rpkm2.1":24.9,"lev.1":5.52,"medianCount1.1":2970,"medianCount2.1":1670,"maxCooksP.1":"NA"},"Reg_1dVZL2_745":{"symbol":"Ctsd","desc":"cathepsin D","type":"protein_coding","lfc":-4.17,"p":2.34e-53,"lowExpressed":false,"rpkm1":297,"rpkm2":18.7,"lev":6.46,"medianCount1":14500,"medianCount2":688,"maxCooksP":0.992,"ID":"13033","chr":"chr7","str":"-","start":149561821,"end":149573775,"lfc.1":-6.35,"p.1":"1.27986714215316e-106","lowExpressed.1":false,"rpkm1.1":20000,"rpkm2.1":222,"lev.1":11,"medianCount1.1":535000,"medianCount2.1":11700,"maxCooksP.1":"NA"},"Reg_1dVZL2_746":{"symbol":"Ctse","desc":"cathepsin E","type":"protein_coding","lfc":0,"p":1,"lowExpressed":true,"rpkm1":0,"rpkm2":0,"lev":-6.76,"medianCount1":0,"medianCount2":0,"maxCooksP":3.42e-07,"ID":"13034","chr":"chr1","str":"+","start":133534891,"end":133572084,"lfc.1":-10.4,"p.1":"8.77542711161117e-12","lowExpressed.1":false,"rpkm1.1":10.2,"rpkm2.1":0,"lev.1":-2.34,"medianCount1.1":309,"medianCount2.1":0,"maxCooksP.1":"NA"},"Reg_1dVZL2_747":{"symbol":"Ctsh","desc":"cathepsin H","type":"protein_coding","lfc":-6.81,"p":6.69e-49,"lowExpressed":false,"rpkm1":14.5,"rpkm2":0.129,"lev":0.908,"medianCount1":664,"medianCount2":4.5,"maxCooksP":0.99,"ID":"13036","chr":"chr9","str":"+","start":89949105,"end":89970933,"lfc.1":-7.4,"p.1":"7.15796957095416e-136","lowExpressed.1":false,"rpkm1.1":379,"rpkm2.1":2.03,"lev.1":4.78,"medianCount1.1":8430,"medianCount2.1":89.5,"maxCooksP.1":"NA"},"Reg_1dVZL2_748":{"symbol":"Ctss","desc":"cathepsin S","type":"protein_coding","lfc":-7.12,"p":2.42e-40,"lowExpressed":false,"rpkm1":18.7,"rpkm2":0.118,"lev":0.351,"medianCount1":450,"medianCount2":3.5,"maxCooksP":0.957,"ID":"13040","chr":"chr3","str":"+","start":95330708,"end":95360325,"lfc.1":-11.9,"p.1":"2.8844743566123e-286","lowExpressed.1":false,"rpkm1.1":3110,"rpkm2.1":0.729,"lev.1":5.55,"medianCount1.1":59300,"medianCount2.1":26.5,"maxCooksP.1":"NA"},"Reg_1dVZL2_749":{"symbol":"Cx3cr1","desc":"chemokine (C-X3-C) receptor 1","type":"protein_coding","lfc":-10.6,"p":1.63e-131,"lowExpressed":false,"rpkm1":98.9,"rpkm2":0.068,"lev":1.61,"medianCount1":9740,"medianCount2":5,"maxCooksP":0.829,"ID":"13051","chr":"chr9","str":"-","start":119957811,"end":119977400,"lfc.1":-12,"p.1":"2.57055282804442e-297","lowExpressed.1":false,"rpkm1.1":1060,"rpkm2.1":0.233,"lev.1":3.97,"medianCount1.1":54800,"medianCount2.1":23.5,"maxCooksP.1":"NA"},"Reg_1dVZL2_750":{"symbol":"Cyba","desc":"cytochrome b-245, alpha polypeptide","type":"protein_coding","lfc":-4.45,"p":1.06e-24,"lowExpressed":false,"rpkm1":14.2,"rpkm2":0.527,"lev":1.79,"medianCount1":242,"medianCount2":8.5,"maxCooksP":0.961,"ID":"13057","chr":"chr8","str":"-","start":124948671,"end":124956840,"lfc.1":-7.34,"p.1":"9.40939548915118e-100","lowExpressed.1":false,"rpkm1.1":1020,"rpkm2.1":5.63,"lev.1":6.19,"medianCount1.1":10500,"medianCount2.1":117,"maxCooksP.1":"NA"},"Reg_1dVZL2_751":{"symbol":"Cybb","desc":"cytochrome b-245, beta polypeptide","type":"protein_coding","lfc":-8.25,"p":4.71e-07,"lowExpressed":false,"rpkm1":0.588,"rpkm2":0,"lev":-4.09,"medianCount1":66,"medianCount2":0,"maxCooksP":0.806,"ID":"13058","chr":"chrX","str":"-","start":9012378,"end":9046450,"lfc.1":-10.4,"p.1":"1.47104304900537e-11","lowExpressed.1":false,"rpkm1.1":4.57,"rpkm2.1":0,"lev.1":-2.99,"medianCount1.1":319,"medianCount2.1":0,"maxCooksP.1":"NA"},"Reg_1dVZL2_752":{"symbol":"Cyp1b1","desc":"cytochrome P450, family 1, subfamily b, polypeptide 1","type":"protein_coding","lfc":2.8,"p":0.0185,"lowExpressed":false,"rpkm1":0.0165,"rpkm2":0.451,"lev":-3.92,"medianCount1":2,"medianCount2":38.5,"maxCooksP":0.383,"ID":"13078","chr":"chr17","str":"-","start":80106293,"end":80114381,"lfc.1":6.97,"p.1":"2.3332441765956e-35","lowExpressed.1":false,"rpkm1.1":0.0676,"rpkm2.1":8.7,"lev.1":-0.428,"medianCount1.1":5,"medianCount2.1":1220,"maxCooksP.1":"NA"},"Reg_1dVZL2_753":{"symbol":"Cyp2j6","desc":"cytochrome P450, family 2, subfamily j, polypeptide 6","type":"protein_coding","lfc":6.25,"p":2.25e-29,"lowExpressed":false,"rpkm1":0.0859,"rpkm2":8.17,"lev":-1.27,"medianCount1":6,"medianCount2":540,"maxCooksP":0.158,"ID":"13110","chr":"chr4","str":"-","start":96182829,"end":96220342,"lfc.1":5.67,"p.1":"3.60729414404697e-56","lowExpressed.1":false,"rpkm1.1":0.538,"rpkm2.1":26.2,"lev.1":1.89,"medianCount1.1":27.5,"medianCount2.1":2530,"maxCooksP.1":"NA"},"Reg_1dVZL2_754":{"symbol":"Cyp7b1","desc":"cytochrome P450, family 7, subfamily b, polypeptide 1","type":"protein_coding","lfc":5.27,"p":0.000846,"lowExpressed":false,"rpkm1":0,"rpkm2":2.61,"lev":-3.21,"medianCount1":0,"medianCount2":108,"maxCooksP":0.383,"ID":"13123","chr":"chr3","str":"-","start":17971950,"end":18143338,"lfc.1":6.61,"p.1":"1.68520555686126e-28","lowExpressed.1":false,"rpkm1.1":0.141,"rpkm2.1":14.5,"lev.1":0.415,"medianCount1.1":4.5,"medianCount2.1":842,"maxCooksP.1":"NA"},"Reg_1dVZL2_755":{"symbol":"Dab1","desc":"disabled homolog 1 (Drosophila)","type":"protein_coding","lfc":5.48,"p":2.06e-47,"lowExpressed":false,"rpkm1":0.294,"rpkm2":12.3,"lev":0.399,"medianCount1":32,"medianCount2":1270,"maxCooksP":0.179,"ID":"13131","chr":"chr4","str":"+","start":104040165,"end":104417447,"lfc.1":5.74,"p.1":"1.15306551446204e-73","lowExpressed.1":false,"rpkm1.1":0.49,"rpkm2.1":24.8,"lev.1":1.8,"medianCount1.1":38.5,"medianCount2.1":3750,"maxCooksP.1":"NA"},"Reg_1dVZL2_756":{"symbol":"Dclk1","desc":"doublecortin-like kinase 1","type":"protein_coding","lfc":3.99,"p":9.78e-35,"lowExpressed":false,"rpkm1":0.999,"rpkm2":16.1,"lev":1.69,"medianCount1":213,"medianCount2":4200,"maxCooksP":0.545,"ID":"13175","chr":"chr3","str":"+","start":55046448,"end":55342990,"lfc.1":5.22,"p.1":"1.62313325734687e-85","lowExpressed.1":false,"rpkm1.1":1.93,"rpkm2.1":67.1,"lev.1":3.5,"medianCount1.1":346,"medianCount2.1":23700,"maxCooksP.1":"NA"},"Reg_1dVZL2_757":{"symbol":"Dcc","desc":"deleted in colorectal carcinoma","type":"protein_coding","lfc":3.67,"p":4.14e-06,"lowExpressed":false,"rpkm1":0.0291,"rpkm2":1.36,"lev":-2.38,"medianCount1":12,"medianCount2":313,"maxCooksP":0.553,"ID":"13176","chr":"chr18","str":"-","start":71413286,"end":72510723,"lfc.1":8.72,"p.1":"3.81167725816239e-21","lowExpressed.1":false,"rpkm1.1":0.00782,"rpkm2.1":3.7,"lev.1":-2.56,"medianCount1.1":1,"medianCount2.1":1030,"maxCooksP.1":"NA"},"Reg_1dVZL2_758":{"symbol":"Ddn","desc":"dendrin","type":"protein_coding","lfc":-1.08,"p":0.0262,"lowExpressed":false,"rpkm1":1.29,"rpkm2":0.525,"lev":-0.309,"medianCount1":87,"medianCount2":35,"maxCooksP":0.885,"ID":"13199","chr":"chr15","str":"-","start":98634213,"end":98638356,"lfc.1":-7.34,"p.1":"3.46934044995716e-82","lowExpressed.1":false,"rpkm1.1":56.3,"rpkm2.1":0.308,"lev.1":2.02,"medianCount1.1":2840,"medianCount2.1":31,"maxCooksP.1":"NA"},"Reg_1dVZL2_759":{"symbol":"Dio2","desc":"deiodinase, iodothyronine, type II","type":"protein_coding","lfc":3.79,"p":3.95e-12,"lowExpressed":false,"rpkm1":0.422,"rpkm2":13.5,"lev":1.25,"medianCount1":58,"medianCount2":1450,"maxCooksP":0.407,"ID":"13371","chr":"chr12","str":"-","start":91962992,"end":91976878,"lfc.1":7,"p.1":"5.6836640966997e-108","lowExpressed.1":false,"rpkm1.1":0.948,"rpkm2.1":115,"lev.1":3.36,"medianCount1.1":76,"medianCount2.1":17900,"maxCooksP.1":"NA"},"Reg_1dVZL2_760":{"symbol":"Dlk1","desc":"delta-like 1 homolog (Drosophila)","type":"protein_coding","lfc":0,"p":1,"lowExpressed":true,"rpkm1":0,"rpkm2":0.0118,"lev":-6.24,"medianCount1":0,"medianCount2":1,"maxCooksP":0.0525,"ID":"13386","chr":"chr12","str":"+","start":110691033,"end":110701546,"lfc.1":4.9,"p.1":"7.62958497237351e-10","lowExpressed.1":false,"rpkm1.1":0.0436,"rpkm2.1":1.37,"lev.1":-2.06,"medianCount1.1":3,"medianCount2.1":178,"maxCooksP.1":"NA"},"Reg_1dVZL2_761":{"symbol":"Dlx1","desc":"distal-less homeobox 1","type":"protein_coding","lfc":5.11,"p":0.000262,"lowExpressed":false,"rpkm1":0,"rpkm2":0.21,"lev":-4.91,"medianCount1":0,"medianCount2":13,"maxCooksP":0.0153,"ID":"13390","chr":"chr2","str":"+","start":71367502,"end":71372037,"lfc.1":1.69,"p.1":"0.0859561242947769","lowExpressed.1":false,"rpkm1.1":0.267,"rpkm2.1":0.837,"lev.1":-1.28,"medianCount1.1":10,"medianCount2.1":64.5,"maxCooksP.1":"NA"},"Reg_1dVZL2_762":{"symbol":"Dmpk","desc":"dystrophia myotonica-protein kinase","type":"protein_coding","lfc":4.19,"p":1.85e-15,"lowExpressed":false,"rpkm1":0.121,"rpkm2":3.38,"lev":-0.793,"medianCount1":12,"medianCount2":185,"maxCooksP":0.626,"ID":"13400","chr":"chr7","str":"+","start":19669198,"end":19679170,"lfc.1":4.76,"p.1":"1.19413721003147e-43","lowExpressed.1":false,"rpkm1.1":0.937,"rpkm2.1":23.7,"lev.1":2.23,"medianCount1.1":35.5,"medianCount2.1":1770,"maxCooksP.1":"NA"},"Reg_1dVZL2_763":{"symbol":"Dmd","desc":"dystrophin, muscular dystrophy","type":"protein_coding","lfc":5.28,"p":3.02e-38,"lowExpressed":false,"rpkm1":0.345,"rpkm2":15,"lev":0.818,"medianCount1":113,"medianCount2":4040,"maxCooksP":0.0781,"ID":"13405","chr":"chrX","str":"+","start":80194209,"end":82450389,"lfc.1":7.81,"p.1":"2.59498917774232e-76","lowExpressed.1":false,"rpkm1.1":0.0495,"rpkm2.1":10.7,"lev.1":-0.458,"medianCount1.1":9.5,"medianCount2.1":4020,"maxCooksP.1":"NA"},"Reg_1dVZL2_764":{"symbol":"Dmp1","desc":"dentin matrix protein 1","type":"protein_coding","lfc":5.82,"p":4.47e-08,"lowExpressed":false,"rpkm1":0,"rpkm2":0.865,"lev":-3.9,"medianCount1":0,"medianCount2":42,"maxCooksP":0.00474,"ID":"13406","chr":"chr5","str":"+","start":104631636,"end":104643121,"lfc.1":8.14,"p.1":"1.64917083298085e-06","lowExpressed.1":false,"rpkm1.1":0,"rpkm2.1":2.24,"lev.1":-3.47,"medianCount1.1":0,"medianCount2.1":164,"maxCooksP.1":"NA"},"Reg_1dVZL2_765":{"symbol":"Dnahc11","desc":"dynein, axonemal, heavy chain 11","type":"protein_coding","lfc":4.78,"p":4.47e-08,"lowExpressed":false,"rpkm1":0.00301,"rpkm2":0.416,"lev":-4.37,"medianCount1":1,"medianCount2":108,"maxCooksP":0.31,"ID":"13411","chr":"chr12","str":"-","start":119116455,"end":119437516,"lfc.1":1.37,"p.1":"0.0649490413754455","lowExpressed.1":false,"rpkm1.1":0.105,"rpkm2.1":0.258,"lev.1":-2.66,"medianCount1.1":21,"medianCount2.1":99.5,"maxCooksP.1":"NA"},"Reg_1dVZL2_766":{"symbol":"Dnahc8","desc":"dynein, axonemal, heavy chain 8","type":"protein_coding","lfc":0,"p":1,"lowExpressed":true,"rpkm1":0,"rpkm2":0.00186,"lev":-7.84,"medianCount1":0,"medianCount2":0.5,"maxCooksP":0.0776,"ID":"13417","chr":"chr17","str":"+","start":30763881,"end":31012209,"lfc.1":5.18,"p.1":"0.0127792100043077","lowExpressed.1":false,"rpkm1.1":0,"rpkm2.1":0.0486,"lev.1":-6.24,"medianCount1.1":0,"medianCount2.1":19.5,"maxCooksP.1":"NA"},"Reg_1dVZL2_767":{"symbol":"Dnase1l3","desc":"deoxyribonuclease 1-like 3","type":"protein_coding","lfc":0,"p":1,"lowExpressed":true,"rpkm1":0,"rpkm2":0,"lev":-6.89,"medianCount1":0,"medianCount2":0,"maxCooksP":0.256,"ID":"13421","chr":"chr14","str":"-","start":8797701,"end":8826696,"lfc.1":-7.43,"p.1":"3.77669040429698e-21","lowExpressed.1":false,"rpkm1.1":4.43,"rpkm2.1":0.0204,"lev.1":-1.85,"medianCount1.1":230,"medianCount2.1":2,"maxCooksP.1":"NA"},"Reg_1dVZL2_768":{"symbol":"Dok1","desc":"docking protein 1","type":"protein_coding","lfc":-3.52,"p":0.00017,"lowExpressed":false,"rpkm1":1.05,"rpkm2":0.0738,"lev":-2.27,"medianCount1":34,"medianCount2":3,"maxCooksP":0.682,"ID":"13448","chr":"chr6","str":"-","start":82980928,"end":82983465,"lfc.1":-5.19,"p.1":"4.51189259628806e-60","lowExpressed.1":false,"rpkm1.1":99.7,"rpkm2.1":2.47,"lev.1":3.95,"medianCount1.1":2450,"medianCount2.1":120,"maxCooksP.1":"NA"},"Reg_1dVZL2_769":{"symbol":"Dok2","desc":"docking protein 2","type":"protein_coding","lfc":0,"p":1,"lowExpressed":true,"rpkm1":0.0206,"rpkm2":0,"lev":-6.14,"medianCount1":1,"medianCount2":0,"maxCooksP":0.403,"ID":"13449","chr":"chr14","str":"+","start":71174188,"end":71178301,"lfc.1":-4.65,"p.1":"8.88813608500581e-17","lowExpressed.1":false,"rpkm1.1":8.47,"rpkm2.1":0.296,"lev.1":0.565,"medianCount1.1":206,"medianCount2.1":14,"maxCooksP.1":"NA"},"Reg_1dVZL2_770":{"symbol":"Drd3","desc":"dopamine receptor D3","type":"protein_coding","lfc":0,"p":1,"lowExpressed":true,"rpkm1":0,"rpkm2":0,"lev":-7.17,"medianCount1":0,"medianCount2":0,"maxCooksP":0.00642,"ID":"13490","chr":"chr16","str":"+","start":43762355,"end":43822952,"lfc.1":5.68,"p.1":"0.00455532723262582","lowExpressed.1":false,"rpkm1.1":0,"rpkm2.1":0.746,"lev.1":-4.27,"medianCount1.1":0,"medianCount2.1":27.5,"maxCooksP.1":"NA"},"Reg_1dVZL2_771":{"symbol":"Arid3a","desc":"AT rich interactive domain 3A (BRIGHT-like)","type":"protein_coding","lfc":-5.1,"p":9.82e-28,"lowExpressed":false,"rpkm1":2.06,"rpkm2":0.0532,"lev":-1.1,"medianCount1":229,"medianCount2":5,"maxCooksP":0.963,"ID":"13496","chr":"chr10","str":"+","start":79389817,"end":79417757,"lfc.1":-8.78,"p.1":"3.56696230031631e-83","lowExpressed.1":false,"rpkm1.1":31.4,"rpkm2.1":0.062,"lev.1":0.455,"medianCount1.1":2390,"medianCount2.1":9,"maxCooksP.1":"NA"},"Reg_1dVZL2_772":{"symbol":"Drp2","desc":"dystrophin related protein 2","type":"protein_coding","lfc":5.66,"p":1.72e-26,"lowExpressed":false,"rpkm1":0.0608,"rpkm2":5,"lev":-1.11,"medianCount1":12,"medianCount2":604,"maxCooksP":0.123,"ID":"13497","chr":"chrX","str":"+","start":130939319,"end":130991112,"lfc.1":4.11,"p.1":"8.37625982658496e-40","lowExpressed.1":false,"rpkm1.1":0.828,"rpkm2.1":13.4,"lev.1":1.73,"medianCount1.1":81,"medianCount2.1":2520,"maxCooksP.1":"NA"},"Reg_1dVZL2_773":{"symbol":"Dsc2","desc":"desmocollin 2","type":"protein_coding","lfc":0,"p":1,"lowExpressed":true,"rpkm1":0,"rpkm2":0,"lev":-7.86,"medianCount1":0,"medianCount2":0,"maxCooksP":0.607,"ID":"13506","chr":"chr18","str":"-","start":20189299,"end":20218006,"lfc.1":5.53,"p.1":"0.00620732550537495","lowExpressed.1":false,"rpkm1.1":0,"rpkm2.1":0.202,"lev.1":-5.16,"medianCount1.1":0,"medianCount2.1":24,"maxCooksP.1":"NA"},"Reg_1dVZL2_774":{"symbol":"Dsg2","desc":"desmoglein 2","type":"protein_coding","lfc":4.84,"p":0.00179,"lowExpressed":false,"rpkm1":0,"rpkm2":0.188,"lev":-5.71,"medianCount1":0,"medianCount2":24,"maxCooksP":0.0334,"ID":"13511","chr":"chr18","str":"+","start":20716617,"end":20763027,"lfc.1":0,"p.1":"1","lowExpressed.1":true,"rpkm1.1":0,"rpkm2.1":0.025,"lev.1":-6.94,"medianCount1.1":0,"medianCount2.1":4,"maxCooksP.1":"NA"},"Reg_1dVZL2_775":{"symbol":"Dtna","desc":"dystrobrevin alpha","type":"protein_coding","lfc":5.95,"p":7.54e-85,"lowExpressed":false,"rpkm1":1.55,"rpkm2":86.2,"lev":3.08,"medianCount1":138,"medianCount2":11200,"maxCooksP":0.0586,"ID":"13527","chr":"chr18","str":"+","start":23573916,"end":23818215,"lfc.1":7.02,"p.1":"2.78323224508518e-116","lowExpressed.1":false,"rpkm1.1":0.603,"rpkm2.1":74.6,"lev.1":2.73,"medianCount1.1":56.5,"medianCount2.1":13200,"maxCooksP.1":"NA"},"Reg_1dVZL2_776":{"symbol":"Dusp2","desc":"dual specificity phosphatase 2","type":"protein_coding","lfc":0,"p":1,"lowExpressed":true,"rpkm1":0,"rpkm2":0,"lev":-6.94,"medianCount1":0,"medianCount2":0,"maxCooksP":0.624,"ID":"13537","chr":"chr2","str":"+","start":127161895,"end":127164113,"lfc.1":-8.12,"p.1":"3.53576520008188e-138","lowExpressed.1":false,"rpkm1.1":423,"rpkm2.1":1.37,"lev.1":4.57,"medianCount1.1":9790,"medianCount2.1":60,"maxCooksP.1":"NA"},"Reg_1dVZL2_777":{"symbol":"Ear2","desc":"eosinophil-associated, ribonuclease A family, member 2","type":"protein_coding","lfc":0,"p":1,"lowExpressed":true,"rpkm1":0,"rpkm2":0,"lev":-6.62,"medianCount1":0,"medianCount2":0,"maxCooksP":0.12,"ID":"13587","chr":"chr14","str":"+","start":44680319,"end":44681196,"lfc.1":-7.17,"p.1":"8.68752049407522e-05","lowExpressed.1":false,"rpkm1.1":2.74,"rpkm2.1":0,"lev.1":-3.33,"medianCount1.1":28.5,"medianCount2.1":0,"maxCooksP.1":"NA"},"Reg_1dVZL2_778":{"symbol":"Lefty1","desc":"left right determination factor 1","type":"protein_coding","lfc":0,"p":1,"lowExpressed":true,"rpkm1":0.154,"rpkm2":0,"lev":-5.36,"medianCount1":6,"medianCount2":0,"maxCooksP":0.507,"ID":"13590","chr":"chr1","str":"+","start":182865170,"end":182868532,"lfc.1":-6.54,"p.1":"5.20513520577216e-48","lowExpressed.1":false,"rpkm1.1":26.9,"rpkm2.1":0.255,"lev.1":1.38,"medianCount1.1":594,"medianCount2.1":11,"maxCooksP.1":"NA"},"Reg_1dVZL2_779":{"symbol":"Ebf3","desc":"early B cell factor 3","type":"protein_coding","lfc":-8.59,"p":1.26e-28,"lowExpressed":false,"rpkm1":5.22,"rpkm2":0,"lev":-2.02,"medianCount1":628,"medianCount2":0,"maxCooksP":0.761,"ID":"13593","chr":"chr7","str":"-","start":144385354,"end":144506128,"lfc.1":-5.02,"p.1":"6.09607474459719e-18","lowExpressed.1":false,"rpkm1.1":2.56,"rpkm2.1":0.0686,"lev.1":-1.33,"medianCount1.1":181,"medianCount2.1":9.5,"maxCooksP.1":"NA"},"Reg_1dVZL2_780":{"symbol":"Sparcl1","desc":"SPARC-like 1","type":"protein_coding","lfc":5.58,"p":6.87e-62,"lowExpressed":false,"rpkm1":2.5,"rpkm2":162,"lev":4.17,"medianCount1":214,"medianCount2":9980,"maxCooksP":0.121,"ID":"13602","chr":"chr5","str":"-","start":104508127,"end":104543107,"lfc.1":5.83,"p.1":"1.72262624548301e-96","lowExpressed.1":false,"rpkm1.1":47.2,"rpkm2.1":2530,"lev.1":8.42,"medianCount1.1":2080,"medianCount2.1":212000,"maxCooksP.1":"NA"},"Reg_1dVZL2_781":{"symbol":"Eda","desc":"ectodysplasin-A","type":"protein_coding","lfc":7.76,"p":4.71e-15,"lowExpressed":false,"rpkm1":0,"rpkm2":1.01,"lev":-4.18,"medianCount1":0,"medianCount2":96,"maxCooksP":0.441,"ID":"13607","chr":"chrX","str":"+","start":97170945,"end":97596099,"lfc.1":5.36,"p.1":"6.54573160601753e-22","lowExpressed.1":false,"rpkm1.1":0.0931,"rpkm2.1":3.68,"lev.1":-0.788,"medianCount1.1":6.5,"medianCount2.1":512,"maxCooksP.1":"NA"},"Reg_1dVZL2_782":{"symbol":"S1pr1","desc":"sphingosine-1-phosphate receptor 1","type":"protein_coding","lfc":4.54,"p":6.74e-61,"lowExpressed":false,"rpkm1":1.58,"rpkm2":33.2,"lev":2.45,"medianCount1":68,"medianCount2":2090,"maxCooksP":0.491,"ID":"13609","chr":"chr3","str":"-","start":115413351,"end":115417973,"lfc.1":4.81,"p.1":"3.45535860172329e-53","lowExpressed.1":false,"rpkm1.1":11.5,"rpkm2.1":304,"lev.1":5.86,"medianCount1.1":496,"medianCount2.1":24700,"maxCooksP.1":"NA"},"Reg_1dVZL2_783":{"symbol":"S1pr3","desc":"sphingosine-1-phosphate receptor 3","type":"protein_coding","lfc":6.2,"p":7.82e-10,"lowExpressed":false,"rpkm1":0,"rpkm2":0.497,"lev":-4.38,"medianCount1":0,"medianCount2":42.5,"maxCooksP":0.258,"ID":"13610","chr":"chr13","str":"+","start":51503987,"end":51518166,"lfc.1":4.87,"p.1":"6.22517463684554e-15","lowExpressed.1":false,"rpkm1.1":0.162,"rpkm2.1":4.56,"lev.1":-0.435,"medianCount1.1":9.5,"medianCount2.1":564,"maxCooksP.1":"NA"},"Reg_1dVZL2_784":{"symbol":"S1pr4","desc":"sphingosine-1-phosphate receptor 4","type":"protein_coding","lfc":-2.32,"p":0.142,"lowExpressed":false,"rpkm1":0.177,"rpkm2":0,"lev":-4.52,"medianCount1":12,"medianCount2":0,"maxCooksP":0.723,"ID":"13611","chr":"chr10","str":"-","start":80960490,"end":80962882,"lfc.1":-9.3,"p.1":"8.71797365500568e-24","lowExpressed.1":false,"rpkm1.1":14.7,"rpkm2.1":0.0155,"lev.1":-1.08,"medianCount1.1":498,"medianCount2.1":1,"maxCooksP.1":"NA"},"Reg_1dVZL2_785":{"symbol":"Edn1","desc":"endothelin 1","type":"protein_coding","lfc":-0.875,"p":0.547,"lowExpressed":false,"rpkm1":0.0905,"rpkm2":0.0594,"lev":-3.41,"medianCount1":6,"medianCount2":3,"maxCooksP":0.488,"ID":"13614","chr":"chr13","str":"+","start":42396639,"end":42403358,"lfc.1":-6.99,"p.1":"1.72323875257156e-72","lowExpressed.1":false,"rpkm1.1":83.7,"rpkm2.1":0.589,"lev.1":2.77,"medianCount1.1":2840,"medianCount2.1":37.5,"maxCooksP.1":"NA"},"Reg_1dVZL2_786":{"symbol":"Ednra","desc":"endothelin receptor type A","type":"protein_coding","lfc":6.7,"p":2.88e-16,"lowExpressed":false,"rpkm1":0.00678,"rpkm2":2.42,"lev":-3.12,"medianCount1":2,"medianCount2":178,"maxCooksP":0.000988,"ID":"13617","chr":"chr8","str":"-","start":80186928,"end":80248351,"lfc.1":5.77,"p.1":"6.9125302452619e-22","lowExpressed.1":false,"rpkm1.1":0.106,"rpkm2.1":5.85,"lev.1":-0.379,"medianCount1.1":5.5,"medianCount2.1":570,"maxCooksP.1":"NA"},"Reg_1dVZL2_787":{"symbol":"Ednrb","desc":"endothelin receptor type B","type":"protein_coding","lfc":4.48,"p":3.66e-15,"lowExpressed":false,"rpkm1":0.33,"rpkm2":8.26,"lev":0.109,"medianCount1":21,"medianCount2":602,"maxCooksP":0.306,"ID":"13618","chr":"chr14","str":"-","start":104213842,"end":104243390,"lfc.1":5.59,"p.1":"4.22425088313683e-76","lowExpressed.1":false,"rpkm1.1":6.98,"rpkm2.1":317,"lev.1":5.53,"medianCount1.1":404,"medianCount2.1":34600,"maxCooksP.1":"NA"},"Reg_1dVZL2_788":{"symbol":"Eef1a2","desc":"eukaryotic translation elongation factor 1 alpha 2","type":"protein_coding","lfc":-0.976,"p":0.301,"lowExpressed":false,"rpkm1":0.605,"rpkm2":0.242,"lev":-1.44,"medianCount1":24,"medianCount2":8.5,"maxCooksP":0.752,"ID":"13628","chr":"chr2","str":"-","start":180882397,"end":180891720,"lfc.1":-5.98,"p.1":"1.82947952926372e-50","lowExpressed.1":false,"rpkm1.1":50.8,"rpkm2.1":0.716,"lev.1":2.54,"medianCount1.1":1390,"medianCount2.1":39.5,"maxCooksP.1":"NA"},"Reg_1dVZL2_789":{"symbol":"Efna2","desc":"ephrin A2","type":"protein_coding","lfc":4.54,"p":0.00152,"lowExpressed":false,"rpkm1":0,"rpkm2":0.527,"lev":-4.64,"medianCount1":0,"medianCount2":20,"maxCooksP":0.00257,"ID":"13637","chr":"chr10","str":"+","start":79642227,"end":79652755,"lfc.1":3.38,"p.1":"3.39400073017072e-09","lowExpressed.1":false,"rpkm1.1":0.401,"rpkm2.1":4.02,"lev.1":0.343,"medianCount1.1":12,"medianCount2.1":232,"maxCooksP.1":"NA"},"Reg_1dVZL2_790":{"symbol":"Efs","desc":"embryonal Fyn-associated substrate","type":"protein_coding","lfc":7.03,"p":7.86e-37,"lowExpressed":false,"rpkm1":0.028,"rpkm2":3.28,"lev":-2.21,"medianCount1":3,"medianCount2":226,"maxCooksP":0.272,"ID":"13644","chr":"chr14","str":"-","start":55535380,"end":55545625,"lfc.1":5.95,"p.1":"1.24425023660828e-42","lowExpressed.1":false,"rpkm1.1":0.224,"rpkm2.1":13.2,"lev.1":0.776,"medianCount1.1":11,"medianCount2.1":1280,"maxCooksP.1":"NA"},"Reg_1dVZL2_791":{"symbol":"Egfr","desc":"epidermal growth factor receptor","type":"protein_coding","lfc":5.08,"p":3.21e-07,"lowExpressed":false,"rpkm1":0.127,"rpkm2":6.47,"lev":-1.06,"medianCount1":11,"medianCount2":776,"maxCooksP":0.0734,"ID":"13649","chr":"chr11","str":"+","start":16652206,"end":16813910,"lfc.1":6.07,"p.1":"1.66509408632455e-94","lowExpressed.1":false,"rpkm1.1":0.616,"rpkm2.1":39.2,"lev.1":2.29,"medianCount1.1":56,"medianCount2.1":6830,"maxCooksP.1":"NA"},"Reg_1dVZL2_792":{"symbol":"Egr2","desc":"early growth response 2","type":"protein_coding","lfc":0,"p":1,"lowExpressed":true,"rpkm1":0.0999,"rpkm2":0.0222,"lev":-4.38,"medianCount1":4,"medianCount2":1,"maxCooksP":0.274,"ID":"13654","chr":"chr10","str":"+","start":67000617,"end":67004936,"lfc.1":-5.26,"p.1":"9.24651860308631e-36","lowExpressed.1":false,"rpkm1.1":193,"rpkm2.1":4.52,"lev.1":4.78,"medianCount1.1":8330,"medianCount2.1":368,"maxCooksP.1":"NA"},"Reg_1dVZL2_793":{"symbol":"Ehd1","desc":"EH-domain containing 1","type":"protein_coding","lfc":1.16,"p":0.241,"lowExpressed":false,"rpkm1":0.171,"rpkm2":0.48,"lev":-2.25,"medianCount1":18,"medianCount2":34,"maxCooksP":0.791,"ID":"13660","chr":"chr19","str":"+","start":6276896,"end":6300096,"lfc.1":-4.66,"p.1":"2.25134370735603e-82","lowExpressed.1":false,"rpkm1.1":272,"rpkm2.1":9.84,"lev.1":5.69,"medianCount1.1":12100,"medianCount2.1":847,"maxCooksP.1":"NA"},"Reg_1dVZL2_794":{"symbol":"Elf5","desc":"E74-like factor 5","type":"protein_coding","lfc":0,"p":1,"lowExpressed":true,"rpkm1":0,"rpkm2":0.107,"lev":-6.24,"medianCount1":0,"medianCount2":4,"maxCooksP":0.421,"ID":"13711","chr":"chr2","str":"+","start":103252255,"end":103291146,"lfc.1":6.16,"p.1":"2.66195124483445e-06","lowExpressed.1":false,"rpkm1.1":0.0143,"rpkm2.1":1.69,"lev.1":-2.91,"medianCount1.1":0.5,"medianCount2.1":102,"maxCooksP.1":"NA"},"Reg_1dVZL2_795":{"symbol":"Emp2","desc":"epithelial membrane protein 2","type":"protein_coding","lfc":6.03,"p":2.56e-26,"lowExpressed":false,"rpkm1":0.0492,"rpkm2":6.68,"lev":-1.55,"medianCount1":4,"medianCount2":486,"maxCooksP":0.0538,"ID":"13731","chr":"chr16","str":"-","start":10281842,"end":10314061,"lfc.1":4.82,"p.1":"8.35502330303853e-55","lowExpressed.1":false,"rpkm1.1":2.65,"rpkm2.1":69.8,"lev.1":3.74,"medianCount1.1":124,"medianCount2.1":6510,"maxCooksP.1":"NA"},"Reg_1dVZL2_796":{"symbol":"Emp3","desc":"epithelial membrane protein 3","type":"protein_coding","lfc":-0.419,"p":0.708,"lowExpressed":false,"rpkm1":0.712,"rpkm2":0.46,"lev":-0.863,"medianCount1":11,"medianCount2":8.5,"maxCooksP":0.779,"ID":"13732","chr":"chr7","str":"-","start":53173393,"end":53176796,"lfc.1":-6.01,"p.1":"3.61054163546148e-71","lowExpressed.1":false,"rpkm1.1":89.9,"rpkm2.1":1.26,"lev.1":3.41,"medianCount1.1":1230,"medianCount2.1":33,"maxCooksP.1":"NA"},"Reg_1dVZL2_797":{"symbol":"Emr1","desc":"EGF-like module containing, mucin-like, hormone receptor-like sequence 1","type":"protein_coding","lfc":-8.2,"p":1.08e-32,"lowExpressed":false,"rpkm1":6.31,"rpkm2":0.0268,"lev":-0.997,"medianCount1":484,"medianCount2":1.5,"maxCooksP":0.944,"ID":"13733","chr":"chr17","str":"+","start":57498109,"end":57622952,"lfc.1":-11.3,"p.1":"1.3405103393999e-173","lowExpressed.1":false,"rpkm1.1":338,"rpkm2.1":0.115,"lev.1":2.63,"medianCount1.1":15400,"medianCount2.1":10,"maxCooksP.1":"NA"},"Reg_1dVZL2_798":{"symbol":"Emx2","desc":"empty spiracles homolog 2 (Drosophila)","type":"protein_coding","lfc":4.81,"p":2.04e-14,"lowExpressed":false,"rpkm1":0.0815,"rpkm2":3.09,"lev":-1.63,"medianCount1":4,"medianCount2":142,"maxCooksP":0.24,"ID":"13797","chr":"chr19","str":"+","start":59533180,"end":59539847,"lfc.1":6.22,"p.1":"6.23314349194121e-38","lowExpressed.1":false,"rpkm1.1":0.283,"rpkm2.1":19.6,"lev.1":1.04,"medianCount1.1":9.5,"medianCount2.1":1380,"maxCooksP.1":"NA"},"Reg_1dVZL2_799":{"symbol":"Enah","desc":"enabled homolog (Drosophila)","type":"protein_coding","lfc":4.55,"p":3.05e-39,"lowExpressed":false,"rpkm1":0.77,"rpkm2":15.5,"lev":1.49,"medianCount1":52,"medianCount2":1200,"maxCooksP":0.0515,"ID":"13800","chr":"chr1","str":"-","start":183834576,"end":183950111,"lfc.1":6.16,"p.1":"2.04294938398567e-85","lowExpressed.1":false,"rpkm1.1":0.743,"rpkm2.1":49.7,"lev.1":2.59,"medianCount1.1":43.5,"medianCount2.1":5750,"maxCooksP.1":"NA"},"Reg_1dVZL2_800":{"symbol":"Eng","desc":"endoglin","type":"protein_coding","lfc":-5.44,"p":5.86e-37,"lowExpressed":false,"rpkm1":7.79,"rpkm2":0.133,"lev":0.29,"medianCount1":516,"medianCount2":10.5,"maxCooksP":0.956,"ID":"13805","chr":"chr2","str":"+","start":32502115,"end":32538189,"lfc.1":-5.17,"p.1":"5.58590313398923e-54","lowExpressed.1":false,"rpkm1.1":132,"rpkm2.1":3.3,"lev.1":4.34,"medianCount1.1":6360,"medianCount2.1":316,"maxCooksP.1":"NA"},"Reg_1dVZL2_801":{"symbol":"Epas1","desc":"endothelial PAS domain protein 1","type":"protein_coding","lfc":2.85,"p":7.18e-24,"lowExpressed":false,"rpkm1":1.19,"rpkm2":9.99,"lev":1.7,"medianCount1":176,"medianCount2":978,"maxCooksP":0.753,"ID":"13819","chr":"chr17","str":"+","start":87153204,"end":87232750,"lfc.1":5.79,"p.1":"1.56945772189605e-71","lowExpressed.1":false,"rpkm1.1":0.999,"rpkm2.1":51.7,"lev.1":2.82,"medianCount1.1":72.5,"medianCount2.1":7460,"maxCooksP.1":"NA"},"Reg_1dVZL2_802":{"symbol":"Epb4.1l4a","desc":"erythrocyte protein band 4.1-like 4a","type":"protein_coding","lfc":4.73,"p":1.14e-08,"lowExpressed":false,"rpkm1":0.026,"rpkm2":1.01,"lev":-3.2,"medianCount1":1,"medianCount2":77,"maxCooksP":0.575,"ID":"13824","chr":"chr18","str":"-","start":33955981,"end":34166860,"lfc.1":6.62,"p.1":"2.71959094587164e-35","lowExpressed.1":false,"rpkm1.1":0.105,"rpkm2.1":10.7,"lev.1":-0.0811,"medianCount1.1":6,"medianCount2.1":1120,"maxCooksP.1":"NA"},"Reg_1dVZL2_803":{"symbol":"Epha2","desc":"Eph receptor A2","type":"protein_coding","lfc":-9.23,"p":2.05e-09,"lowExpressed":false,"rpkm1":1.63,"rpkm2":0,"lev":-3.22,"medianCount1":150,"medianCount2":0,"maxCooksP":0.974,"ID":"13836","chr":"chr4","str":"+","start":140857155,"end":140885293,"lfc.1":-5.01,"p.1":"1.36520096714597e-76","lowExpressed.1":false,"rpkm1.1":67.8,"rpkm2.1":1.92,"lev.1":3.51,"medianCount1.1":3680,"medianCount2.1":204,"maxCooksP.1":"NA"},"Reg_1dVZL2_804":{"symbol":"Epha4","desc":"Eph receptor A4","type":"protein_coding","lfc":2.6,"p":1.18e-08,"lowExpressed":false,"rpkm1":0.34,"rpkm2":2.01,"lev":-0.601,"medianCount1":30,"medianCount2":230,"maxCooksP":0.632,"ID":"13838","chr":"chr1","str":"-","start":77363760,"end":77511663,"lfc.1":4.86,"p.1":"4.7524176112701e-44","lowExpressed.1":false,"rpkm1.1":0.454,"rpkm2.1":12.5,"lev.1":1.24,"medianCount1.1":40.5,"medianCount2.1":2160,"maxCooksP.1":"NA"},"Reg_1dVZL2_805":{"symbol":"Epha5","desc":"Eph receptor A5","type":"protein_coding","lfc":5.34,"p":1.53e-35,"lowExpressed":false,"rpkm1":0.0489,"rpkm2":2.7,"lev":-1.64,"medianCount1":9,"medianCount2":435,"maxCooksP":0.28,"ID":"13839","chr":"chr5","str":"-","start":84483786,"end":84846407,"lfc.1":7.29,"p.1":"4.62340889301432e-31","lowExpressed.1":false,"rpkm1.1":0.0342,"rpkm2.1":5.23,"lev.1":-1.37,"medianCount1.1":3.5,"medianCount2.1":1110,"maxCooksP.1":"NA"},"Reg_1dVZL2_806":{"symbol":"Ephb4","desc":"Eph receptor B4","type":"protein_coding","lfc":5.08,"p":1.39e-05,"lowExpressed":false,"rpkm1":0.00811,"rpkm2":2.85,"lev":-2.55,"medianCount1":1,"medianCount2":256,"maxCooksP":0.034,"ID":"13846","chr":"chr5","str":"+","start":137791337,"end":137815750,"lfc.1":3.57,"p.1":"4.60143254311631e-09","lowExpressed.1":false,"rpkm1.1":0.494,"rpkm2.1":5.55,"lev.1":0.413,"medianCount1.1":27.5,"medianCount2.1":653,"maxCooksP.1":"NA"},"Reg_1dVZL2_807":{"symbol":"Ephx2","desc":"epoxide hydrolase 2, cytoplasmic","type":"protein_coding","lfc":7.15,"p":1.96e-26,"lowExpressed":false,"rpkm1":0.0208,"rpkm2":7.95,"lev":-1.65,"medianCount1":1,"medianCount2":322,"maxCooksP":0.0243,"ID":"13850","chr":"chr14","str":"-","start":66703214,"end":66743337,"lfc.1":4.96,"p.1":"1.24889730384131e-33","lowExpressed.1":false,"rpkm1.1":1.11,"rpkm2.1":33.2,"lev.1":2.54,"medianCount1.1":32.5,"medianCount2.1":1810,"maxCooksP.1":"NA"},"Reg_1dVZL2_808":{"symbol":"Nr2f1","desc":"nuclear receptor subfamily 2, group F, member 1","type":"protein_coding","lfc":5.34,"p":7.46e-12,"lowExpressed":false,"rpkm1":0.0412,"rpkm2":2.93,"lev":-2.2,"medianCount1":2,"medianCount2":139,"maxCooksP":0.363,"ID":"13865","chr":"chr13","str":"-","start":78328234,"end":78338243,"lfc.1":4.59,"p.1":"1.00953794672428e-37","lowExpressed.1":false,"rpkm1.1":2.04,"rpkm2.1":45.8,"lev.1":3.22,"medianCount1.1":66.5,"medianCount2.1":3030,"maxCooksP.1":"NA"},"Reg_1dVZL2_809":{"symbol":"Erbb2","desc":"v-erb-b2 erythroblastic leukemia viral oncogene homolog 2, neuro/glioblastoma derived oncogene homolog (avian)","type":"protein_coding","lfc":6.36,"p":3.39e-18,"lowExpressed":false,"rpkm1":0.0142,"rpkm2":1.54,"lev":-3.15,"medianCount1":2,"medianCount2":147,"maxCooksP":0.31,"ID":"13866","chr":"chr11","str":"+","start":98273798,"end":98299030,"lfc.1":8.14,"p.1":"4.27877115797769e-33","lowExpressed.1":false,"rpkm1.1":0.0339,"rpkm2.1":10.7,"lev.1":-0.851,"medianCount1.1":2.5,"medianCount2.1":1450,"maxCooksP.1":"NA"},"Reg_1dVZL2_810":{"symbol":"Esr1","desc":"estrogen receptor 1 (alpha)","type":"protein_coding","lfc":-7.6,"p":7.56e-06,"lowExpressed":false,"rpkm1":0.463,"rpkm2":0,"lev":-4.36,"medianCount1":52,"medianCount2":0,"maxCooksP":0.974,"ID":"13982","chr":"chr10","str":"-","start":5342780,"end":5734495,"lfc.1":-6.75,"p.1":"2.79597715481111e-07","lowExpressed.1":false,"rpkm1.1":0.844,"rpkm2.1":0.00411,"lev.1":-3.87,"medianCount1.1":52,"medianCount2.1":0.5,"maxCooksP.1":"NA"},"Reg_1dVZL2_811":{"symbol":"Fgd6","desc":"FYVE, RhoGEF and PH domain containing 6","type":"protein_coding","lfc":4.94,"p":2.6e-56,"lowExpressed":false,"rpkm1":0.405,"rpkm2":14.6,"lev":1.09,"medianCount1":56,"medianCount2":2280,"maxCooksP":0.136,"ID":"13998","chr":"chr10","str":"+","start":93498746,"end":93608084,"lfc.1":5.71,"p.1":"3.65134915274674e-70","lowExpressed.1":false,"rpkm1.1":0.372,"rpkm2.1":18.5,"lev.1":1.38,"medianCount1.1":42.5,"medianCount2.1":4020,"maxCooksP.1":"NA"},"Reg_1dVZL2_812":{"symbol":"Evi2a","desc":"ecotropic viral integration site 2a","type":"protein_coding","lfc":-2.29,"p":8.56e-09,"lowExpressed":false,"rpkm1":7.7,"rpkm2":1.46,"lev":1.9,"medianCount1":393,"medianCount2":65.5,"maxCooksP":0.763,"ID":"14017","chr":"chr11","str":"-","start":79340062,"end":79344111,"lfc.1":-8.45,"p.1":"4.41273580107718e-104","lowExpressed.1":false,"rpkm1.1":155,"rpkm2.1":0.393,"lev.1":2.93,"medianCount1.1":5150,"medianCount2.1":24.5,"maxCooksP.1":"NA"},"Reg_1dVZL2_813":{"symbol":"Evpl","desc":"envoplakin","type":"protein_coding","lfc":6.52,"p":1.01e-18,"lowExpressed":false,"rpkm1":0,"rpkm2":0.826,"lev":-4.19,"medianCount1":0,"medianCount2":90.5,"maxCooksP":0.633,"ID":"14027","chr":"chr11","str":"-","start":116081873,"end":116099405,"lfc.1":3.99,"p.1":"2.76447245470082e-10","lowExpressed.1":false,"rpkm1.1":0.0819,"rpkm2.1":1.29,"lev.1":-1.64,"medianCount1.1":7.5,"medianCount2.1":224,"maxCooksP.1":"NA"},"Reg_1dVZL2_814":{"symbol":"Eya1","desc":"eyes absent 1 homolog (Drosophila)","type":"protein_coding","lfc":6.51,"p":1.44e-27,"lowExpressed":false,"rpkm1":0.023,"rpkm2":6.9,"lev":-1.56,"medianCount1":2,"medianCount2":572,"maxCooksP":0.0465,"ID":"14048","chr":"chr1","str":"-","start":14159039,"end":14300280,"lfc.1":6.98,"p.1":"2.92625607304565e-36","lowExpressed.1":false,"rpkm1.1":0.0927,"rpkm2.1":12.3,"lev.1":-0.0918,"medianCount1.1":6,"medianCount2.1":1430,"maxCooksP.1":"NA"},"Reg_1dVZL2_815":{"symbol":"Kcnn2","desc":"potassium intermediate/small conductance calcium-activated channel, subfamily N, member 2","type":"protein_coding","lfc":4.65,"p":3.58e-05,"lowExpressed":false,"rpkm1":0.181,"rpkm2":21.9,"lev":0.424,"medianCount1":13,"medianCount2":808,"maxCooksP":0.0765,"ID":"140492","chr":"chr18","str":"+","start":45719808,"end":45845537,"lfc.1":5.39,"p.1":"1.53590850567657e-38","lowExpressed.1":false,"rpkm1.1":0.567,"rpkm2.1":23,"lev.1":1.84,"medianCount1.1":16.5,"medianCount2.1":1260,"maxCooksP.1":"NA"},"Reg_1dVZL2_816":{"symbol":"Kcnn3","desc":"potassium intermediate/small conductance calcium-activated channel, subfamily N, member 3","type":"protein_coding","lfc":6.88,"p":3.26e-45,"lowExpressed":false,"rpkm1":0.0279,"rpkm2":6.76,"lev":-1.28,"medianCount1":9,"medianCount2":1000,"maxCooksP":0.205,"ID":"140493","chr":"chr3","str":"+","start":89324086,"end":89476416,"lfc.1":8.41,"p.1":"4.98753447101578e-75","lowExpressed.1":false,"rpkm1.1":0.0688,"rpkm2.1":23.4,"lev.1":0.322,"medianCount1.1":7.5,"medianCount2.1":4810,"maxCooksP.1":"NA"},"Reg_1dVZL2_817":{"symbol":"AF251705","desc":"cDNA sequence AF251705","type":"protein_coding","lfc":-6.95,"p":6.92e-11,"lowExpressed":false,"rpkm1":20.5,"rpkm2":0,"lev":-0.391,"medianCount1":502,"medianCount2":0,"maxCooksP":0.469,"ID":"140497","chr":"chr11","str":"-","start":114858083,"end":114863194,"lfc.1":-12.3,"p.1":"8.59995717273123e-72","lowExpressed.1":false,"rpkm1.1":458,"rpkm2.1":0.065,"lev.1":2.45,"medianCount1.1":7240,"medianCount2.1":2,"maxCooksP.1":"NA"},"Reg_1dVZL2_818":{"symbol":"Plxnb3","desc":"plexin B3","type":"protein_coding","lfc":0.16,"p":0.793,"lowExpressed":false,"rpkm1":1.62,"rpkm2":2.2,"lev":0.784,"medianCount1":203,"medianCount2":222,"maxCooksP":0.601,"ID":"140571","chr":"chrX","str":"+","start":71002442,"end":71017849,"lfc.1":-4.45,"p.1":"9.55277347117167e-29","lowExpressed.1":false,"rpkm1.1":5.17,"rpkm2.1":0.213,"lev.1":0.0551,"medianCount1.1":427,"medianCount2.1":34.5,"maxCooksP.1":"NA"},"Reg_1dVZL2_819":{"symbol":"Ankrd6","desc":"ankyrin repeat domain 6","type":"protein_coding","lfc":3.66,"p":1.95e-08,"lowExpressed":false,"rpkm1":0.132,"rpkm2":2.39,"lev":-1.11,"medianCount1":15,"medianCount2":241,"maxCooksP":0.606,"ID":"140577","chr":"chr4","str":"-","start":32891010,"end":33037801,"lfc.1":6.08,"p.1":"1.02585469406542e-40","lowExpressed.1":false,"rpkm1.1":0.191,"rpkm2.1":12,"lev.1":0.451,"medianCount1.1":12,"medianCount2.1":1570,"maxCooksP.1":"NA"},"Reg_1dVZL2_820":{"symbol":"Elmo1","desc":"engulfment and cell motility 1, ced-12 homolog (C. elegans)","type":"protein_coding","lfc":-7.39,"p":1.75e-166,"lowExpressed":false,"rpkm1":49.6,"rpkm2":0.325,"lev":2.29,"medianCount1":6770,"medianCount2":31,"maxCooksP":0.958,"ID":"140580","chr":"chr13","str":"+","start":20277294,"end":20700222,"lfc.1":-6.99,"p.1":"1.03777839300379e-83","lowExpressed.1":false,"rpkm1.1":93.8,"rpkm2.1":0.659,"lev.1":2.91,"medianCount1.1":7190,"medianCount2.1":100,"maxCooksP.1":"NA"},"Reg_1dVZL2_821":{"symbol":"F2r","desc":"coagulation factor II (thrombin) receptor","type":"protein_coding","lfc":6.14,"p":2.77e-07,"lowExpressed":false,"rpkm1":0,"rpkm2":0.507,"lev":-4.53,"medianCount1":0,"medianCount2":30,"maxCooksP":0.073,"ID":"14062","chr":"chr13","str":"-","start":96371744,"end":96388388,"lfc.1":2.46,"p.1":"2.6340309292236e-08","lowExpressed.1":false,"rpkm1.1":2.31,"rpkm2.1":12,"lev.1":2.32,"medianCount1.1":110,"medianCount2.1":1090,"maxCooksP.1":"NA"},"Reg_1dVZL2_822":{"symbol":"F3","desc":"coagulation factor III","type":"protein_coding","lfc":6.34,"p":4.76e-58,"lowExpressed":false,"rpkm1":0.496,"rpkm2":31.3,"lev":1.28,"medianCount1":22,"medianCount2":1230,"maxCooksP":0.00408,"ID":"14066","chr":"chr3","str":"+","start":121426455,"end":121437970,"lfc.1":6.33,"p.1":"4.22073152798667e-91","lowExpressed.1":false,"rpkm1.1":2.42,"rpkm2.1":183,"lev.1":4.38,"medianCount1.1":62.5,"medianCount2.1":9210,"maxCooksP.1":"NA"},"Reg_1dVZL2_823":{"symbol":"F8","desc":"coagulation factor VIII","type":"protein_coding","lfc":2.94,"p":0.000121,"lowExpressed":false,"rpkm1":0.04,"rpkm2":0.631,"lev":-2.94,"medianCount1":4,"medianCount2":99,"maxCooksP":0.697,"ID":"14069","chr":"chrX","str":"-","start":72418054,"end":72625380,"lfc.1":6.63,"p.1":"0.000373257764428427","lowExpressed.1":false,"rpkm1.1":0,"rpkm2.1":0.259,"lev.1":-4.98,"medianCount1.1":0,"medianCount2.1":52.5,"maxCooksP.1":"NA"},"Reg_1dVZL2_824":{"symbol":"Emid1","desc":"EMI domain containing 1","type":"protein_coding","lfc":7.96,"p":3.89e-06,"lowExpressed":false,"rpkm1":0,"rpkm2":0.603,"lev":-4.86,"medianCount1":0,"medianCount2":20,"maxCooksP":0.00287,"ID":"140703","chr":"chr11","str":"-","start":5006269,"end":5052225,"lfc.1":5.35,"p.1":"1.83254091958644e-45","lowExpressed.1":false,"rpkm1.1":1.11,"rpkm2.1":42.4,"lev.1":2.73,"medianCount1.1":28.5,"medianCount2.1":2200,"maxCooksP.1":"NA"},"Reg_1dVZL2_825":{"symbol":"F9","desc":"coagulation factor IX","type":"protein_coding","lfc":-5.44,"p":0.00777,"lowExpressed":false,"rpkm1":0.11,"rpkm2":0,"lev":-5.65,"medianCount1":11,"medianCount2":0,"maxCooksP":0.156,"ID":"14071","chr":"chrX","str":"+","start":57252641,"end":57283935,"lfc.1":-8.94,"p.1":"5.04792065545336e-08","lowExpressed.1":false,"rpkm1.1":2.59,"rpkm2.1":0,"lev.1":-3.35,"medianCount1.1":102,"medianCount2.1":0,"maxCooksP.1":"NA"},"Reg_1dVZL2_826":{"symbol":"Ptk2","desc":"PTK2 protein tyrosine kinase 2","type":"protein_coding","lfc":3.92,"p":5.66e-51,"lowExpressed":false,"rpkm1":0.505,"rpkm2":7.66,"lev":0.734,"medianCount1":56,"medianCount2":680,"maxCooksP":0.555,"ID":"14083","chr":"chr15","str":"-","start":73035535,"end":73253621,"lfc.1":4.6,"p.1":"1.08198623897672e-60","lowExpressed.1":false,"rpkm1.1":1.56,"rpkm2.1":35.4,"lev.1":2.89,"medianCount1.1":108,"medianCount2.1":4760,"maxCooksP.1":"NA"},"Reg_1dVZL2_827":{"symbol":"Fah","desc":"fumarylacetoacetate hydrolase","type":"protein_coding","lfc":6.21,"p":2.67e-14,"lowExpressed":false,"rpkm1":0,"rpkm2":5.48,"lev":-2.31,"medianCount1":0,"medianCount2":176,"maxCooksP":0.124,"ID":"14085","chr":"chr7","str":"-","start":91733669,"end":91754452,"lfc.1":2.02,"p.1":"8.98114630464608e-05","lowExpressed.1":false,"rpkm1.1":4.05,"rpkm2.1":15.4,"lev.1":2.86,"medianCount1.1":86,"medianCount2.1":647,"maxCooksP.1":"NA"},"Reg_1dVZL2_828":{"symbol":"Fscn1","desc":"fascin homolog 1, actin bundling protein (Strongylocentrotus purpuratus)","type":"protein_coding","lfc":-5.79,"p":2.12e-67,"lowExpressed":false,"rpkm1":16.4,"rpkm2":0.301,"lev":1.42,"medianCount1":864,"medianCount2":15,"maxCooksP":0.996,"ID":"14086","chr":"chr5","str":"+","start":143722034,"end":143734868,"lfc.1":-6.12,"p.1":"5.10045680162124e-84","lowExpressed.1":false,"rpkm1.1":851,"rpkm2.1":11,"lev.1":6.56,"medianCount1.1":31100,"medianCount2.1":805,"maxCooksP.1":"NA"},"Reg_1dVZL2_829":{"symbol":"Fat1","desc":"FAT tumor suppressor homolog 1 (Drosophila)","type":"protein_coding","lfc":3.97,"p":9.71e-25,"lowExpressed":false,"rpkm1":0.268,"rpkm2":5.48,"lev":0.0826,"medianCount1":77,"medianCount2":1470,"maxCooksP":0.584,"ID":"14107","chr":"chr8","str":"+","start":46035562,"end":46137611,"lfc.1":6.41,"p.1":"5.42482087527705e-120","lowExpressed.1":false,"rpkm1.1":0.367,"rpkm2.1":29.2,"lev.1":1.71,"medianCount1.1":74.5,"medianCount2.1":11600,"maxCooksP.1":"NA"},"Reg_1dVZL2_830":{"symbol":"Fbln1","desc":"fibulin 1","type":"protein_coding","lfc":4.3,"p":5.39e-07,"lowExpressed":false,"rpkm1":0.0257,"rpkm2":1.11,"lev":-2.4,"medianCount1":3,"medianCount2":69.5,"maxCooksP":0.409,"ID":"14114","chr":"chr15","str":"+","start":85036438,"end":85116724,"lfc.1":5.6,"p.1":"2.70487560944991e-38","lowExpressed.1":false,"rpkm1.1":0.262,"rpkm2.1":12.3,"lev.1":0.832,"medianCount1.1":12.5,"medianCount2.1":1120,"maxCooksP.1":"NA"},"Reg_1dVZL2_831":{"symbol":"Fbln2","desc":"fibulin 2","type":"protein_coding","lfc":5.91,"p":8.03e-09,"lowExpressed":false,"rpkm1":0,"rpkm2":0.483,"lev":-4.71,"medianCount1":0,"medianCount2":47,"maxCooksP":0.313,"ID":"14115","chr":"chr6","str":"+","start":91162758,"end":91222534,"lfc.1":6.19,"p.1":"2.34926456560814e-53","lowExpressed.1":false,"rpkm1.1":0.31,"rpkm2.1":21.4,"lev.1":1.34,"medianCount1.1":19,"medianCount2.1":2620,"maxCooksP.1":"NA"},"Reg_1dVZL2_832":{"symbol":"Fbn1","desc":"fibrillin 1","type":"protein_coding","lfc":3.97,"p":1.23e-07,"lowExpressed":false,"rpkm1":0.0162,"rpkm2":0.242,"lev":-4.18,"medianCount1":3,"medianCount2":53.5,"maxCooksP":0.293,"ID":"14118","chr":"chr2","str":"-","start":125126330,"end":125332174,"lfc.1":5.24,"p.1":"3.85649882416197e-17","lowExpressed.1":false,"rpkm1.1":0.0366,"rpkm2.1":1.36,"lev.1":-2.17,"medianCount1.1":5,"medianCount2.1":367,"maxCooksP.1":"NA"},"Reg_1dVZL2_833":{"symbol":"Fbp2","desc":"fructose bisphosphatase 2","type":"protein_coding","lfc":0,"p":1,"lowExpressed":true,"rpkm1":0,"rpkm2":0,"lev":-8,"medianCount1":0,"medianCount2":0,"maxCooksP":"NA","ID":"14120","chr":"chr13","str":"-","start":62938245,"end":62959730,"lfc.1":4.42,"p.1":"0.00524228554887734","lowExpressed.1":false,"rpkm1.1":0.0249,"rpkm2.1":0.889,"lev.1":-3.17,"medianCount1.1":0.5,"medianCount2.1":31,"maxCooksP.1":"NA"},"Reg_1dVZL2_834":{"symbol":"Fcer1g","desc":"Fc receptor, IgE, high affinity I, gamma polypeptide","type":"protein_coding","lfc":-9.56,"p":2.22e-18,"lowExpressed":false,"rpkm1":29.7,"rpkm2":0,"lev":-0.478,"medianCount1":271,"medianCount2":0,"maxCooksP":0.953,"ID":"14127","chr":"chr1","str":"-","start":173159703,"end":173164480,"lfc.1":-11.4,"p.1":"2.88542984168257e-141","lowExpressed.1":false,"rpkm1.1":1240,"rpkm2.1":0.391,"lev.1":4.46,"medianCount1.1":11400,"medianCount2.1":7,"maxCooksP.1":"NA"},"Reg_1dVZL2_835":{"symbol":"Fcgr1","desc":"Fc receptor, IgG, high affinity I","type":"protein_coding","lfc":-9.3,"p":8.26e-25,"lowExpressed":false,"rpkm1":9.26,"rpkm2":0,"lev":-1.49,"medianCount1":510,"medianCount2":0,"maxCooksP":0.856,"ID":"14129","chr":"chr3","str":"-","start":96086832,"end":96097892,"lfc.1":-10.8,"p.1":"1.95031092761395e-89","lowExpressed.1":false,"rpkm1.1":140,"rpkm2.1":0.0646,"lev.1":1.57,"medianCount1.1":4960,"medianCount2.1":4.5,"maxCooksP.1":"NA"},"Reg_1dVZL2_836":{"symbol":"Fcgr2b","desc":"Fc receptor, IgG, low affinity IIb","type":"protein_coding","lfc":-6.95,"p":8.96e-22,"lowExpressed":false,"rpkm1":5.78,"rpkm2":0.0351,"lev":-1.22,"medianCount1":202,"medianCount2":1,"maxCooksP":0.955,"ID":"14130","chr":"chr1","str":"-","start":172890689,"end":172906202,"lfc.1":-11.8,"p.1":"7.34725151277799e-54","lowExpressed.1":false,"rpkm1.1":185,"rpkm2.1":0.0344,"lev.1":0.799,"medianCount1.1":4000,"medianCount2.1":1.5,"maxCooksP.1":"NA"},"Reg_1dVZL2_837":{"symbol":"Fcgr3","desc":"Fc receptor, IgG, low affinity III","type":"protein_coding","lfc":-8.45,"p":1.64e-38,"lowExpressed":false,"rpkm1":24,"rpkm2":0,"lev":-0.34,"medianCount1":640,"medianCount2":0,"maxCooksP":0.705,"ID":"14131","chr":"chr1","str":"-","start":172981300,"end":172989534,"lfc.1":-11.9,"p.1":"1.36237553658431e-156","lowExpressed.1":false,"rpkm1.1":931,"rpkm2.1":0.207,"lev.1":3.77,"medianCount1.1":17400,"medianCount2.1":7.5,"maxCooksP.1":"NA"},"Reg_1dVZL2_838":{"symbol":"Fcgrt","desc":"Fc receptor, IgG, alpha chain transporter","type":"protein_coding","lfc":0.632,"p":0.329,"lowExpressed":false,"rpkm1":1.39,"rpkm2":2.22,"lev":0.727,"medianCount1":44,"medianCount2":79,"maxCooksP":0.816,"ID":"14132","chr":"chr7","str":"-","start":52348363,"end":52359192,"lfc.1":-4.41,"p.1":"3.10341170889747e-51","lowExpressed.1":false,"rpkm1.1":260,"rpkm2.1":11.2,"lev.1":5.74,"medianCount1.1":6210,"medianCount2.1":522,"maxCooksP.1":"NA"},"Reg_1dVZL2_839":{"symbol":"Fcna","desc":"ficolin A","type":"protein_coding","lfc":0,"p":1,"lowExpressed":true,"rpkm1":0.0563,"rpkm2":0,"lev":-5.77,"medianCount1":1,"medianCount2":0,"maxCooksP":0.712,"ID":"14133","chr":"chr2","str":"-","start":25480187,"end":25483494,"lfc.1":-9.36,"p.1":"1.24422083238198e-48","lowExpressed.1":false,"rpkm1.1":68.8,"rpkm2.1":0.0855,"lev.1":1.21,"medianCount1.1":1290,"medianCount2.1":3,"maxCooksP.1":"NA"},"Reg_1dVZL2_840":{"symbol":"Fes","desc":"feline sarcoma oncogene","type":"protein_coding","lfc":-5.9,"p":6.47e-09,"lowExpressed":false,"rpkm1":20.1,"rpkm2":0.0631,"lev":0.894,"medianCount1":1230,"medianCount2":3,"maxCooksP":0.706,"ID":"14159","chr":"chr7","str":"-","start":87522644,"end":87532832,"lfc.1":-8.47,"p.1":"2.98577231096337e-151","lowExpressed.1":false,"rpkm1.1":197,"rpkm2.1":0.496,"lev.1":3.29,"medianCount1.1":7440,"medianCount2.1":37,"maxCooksP.1":"NA"},"Reg_1dVZL2_841":{"symbol":"Fgf1","desc":"fibroblast growth factor 1","type":"protein_coding","lfc":3.38,"p":2.32e-12,"lowExpressed":false,"rpkm1":0.477,"rpkm2":4.73,"lev":0.162,"medianCount1":37,"medianCount2":350,"maxCooksP":0.693,"ID":"14164","chr":"chr18","str":"-","start":38998327,"end":39078353,"lfc.1":4.72,"p.1":"2.95391192651354e-46","lowExpressed.1":false,"rpkm1.1":1.01,"rpkm2.1":25.1,"lev.1":2.32,"medianCount1.1":56,"medianCount2.1":2640,"maxCooksP.1":"NA"},"Reg_1dVZL2_842":{"symbol":"Fgf18","desc":"fibroblast growth factor 18","type":"protein_coding","lfc":5.8,"p":0.000224,"lowExpressed":false,"rpkm1":0,"rpkm2":0.75,"lev":-4.61,"medianCount1":0,"medianCount2":14.5,"maxCooksP":0.0333,"ID":"14172","chr":"chr11","str":"-","start":33017430,"end":33047400,"lfc.1":5.49,"p.1":"0.0067497903039141","lowExpressed.1":false,"rpkm1.1":0,"rpkm2.1":0.797,"lev.1":-4.16,"medianCount1.1":0,"medianCount2.1":23.5,"maxCooksP.1":"NA"},"Reg_1dVZL2_843":{"symbol":"Fgf2","desc":"fibroblast growth factor 2","type":"protein_coding","lfc":0,"p":1,"lowExpressed":true,"rpkm1":0.102,"rpkm2":0.449,"lev":-3.52,"medianCount1":1,"medianCount2":5,"maxCooksP":0.0517,"ID":"14173","chr":"chr3","str":"+","start":37247575,"end":37303752,"lfc.1":7.08,"p.1":"8.87207098747368e-05","lowExpressed.1":false,"rpkm1.1":0,"rpkm2.1":3.9,"lev.1":-3.02,"medianCount1.1":0,"medianCount2.1":73.5,"maxCooksP.1":"NA"},"Reg_1dVZL2_844":{"symbol":"Fgf7","desc":"fibroblast growth factor 7","type":"protein_coding","lfc":0,"p":1,"lowExpressed":true,"rpkm1":0.00924,"rpkm2":0,"lev":-7.11,"medianCount1":1,"medianCount2":0,"maxCooksP":0.784,"ID":"14178","chr":"chr2","str":"+","start":125860394,"end":125916921,"lfc.1":6.68,"p.1":"0.000326559997363339","lowExpressed.1":false,"rpkm1.1":0,"rpkm2.1":0.76,"lev.1":-4.22,"medianCount1.1":0,"medianCount2.1":55.5,"maxCooksP.1":"NA"},"Reg_1dVZL2_845":{"symbol":"Fgfr1","desc":"fibroblast growth factor receptor 1","type":"protein_coding","lfc":5.91,"p":2.78e-97,"lowExpressed":false,"rpkm1":0.355,"rpkm2":23.3,"lev":1.2,"medianCount1":35,"medianCount2":2290,"maxCooksP":0.0407,"ID":"14182","chr":"chr8","str":"+","start":26629244,"end":26686186,"lfc.1":5.12,"p.1":"3.94229591636474e-85","lowExpressed.1":false,"rpkm1.1":2.58,"rpkm2.1":84.1,"lev.1":3.88,"medianCount1.1":182,"medianCount2.1":11400,"maxCooksP.1":"NA"},"Reg_1dVZL2_846":{"symbol":"Fgfr2","desc":"fibroblast growth factor receptor 2","type":"protein_coding","lfc":6.19,"p":8.82e-27,"lowExpressed":false,"rpkm1":0.0647,"rpkm2":10.6,"lev":-0.447,"medianCount1":23,"medianCount2":1220,"maxCooksP":0.17,"ID":"14183","chr":"chr7","str":"-","start":137305965,"end":137410322,"lfc.1":7.37,"p.1":"2.99312412298338e-114","lowExpressed.1":false,"rpkm1.1":0.375,"rpkm2.1":59.7,"lev.1":2.23,"medianCount1.1":28.5,"medianCount2.1":8620,"maxCooksP.1":"NA"},"Reg_1dVZL2_847":{"symbol":"Fgfr3","desc":"fibroblast growth factor receptor 3","type":"protein_coding","lfc":7.23,"p":7.06e-95,"lowExpressed":false,"rpkm1":0.169,"rpkm2":33,"lev":0.798,"medianCount1":21,"medianCount2":2980,"maxCooksP":0.000219,"ID":"14184","chr":"chr5","str":"+","start":34064373,"end":34079717,"lfc.1":5.9,"p.1":"6.5465801941485e-102","lowExpressed.1":false,"rpkm1.1":5.92,"rpkm2.1":332,"lev.1":5.46,"medianCount1.1":364,"medianCount2.1":39300,"maxCooksP.1":"NA"},"Reg_1dVZL2_848":{"symbol":"Fgfr4","desc":"fibroblast growth factor receptor 4","type":"protein_coding","lfc":0,"p":1,"lowExpressed":true,"rpkm1":0.00785,"rpkm2":0.0162,"lev":-6.37,"medianCount1":1,"medianCount2":1,"maxCooksP":0.869,"ID":"14186","chr":"chr13","str":"+","start":55254179,"end":55270120,"lfc.1":5.15,"p.1":"0.013415776937387","lowExpressed.1":false,"rpkm1.1":0,"rpkm2.1":0.217,"lev.1":-5.1,"medianCount1.1":0,"medianCount2.1":18.5,"maxCooksP.1":"NA"},"Reg_1dVZL2_849":{"symbol":"Fgr","desc":"Gardner-Rasheed feline sarcoma viral (Fgr) oncogene homolog","type":"protein_coding","lfc":-6.94,"p":0.000114,"lowExpressed":false,"rpkm1":0.189,"rpkm2":0,"lev":-4.75,"medianCount1":15,"medianCount2":0,"maxCooksP":0.399,"ID":"14191","chr":"chr4","str":"+","start":132530010,"end":132557808,"lfc.1":-7.8,"p.1":"1.52124981144657e-19","lowExpressed.1":false,"rpkm1.1":4.99,"rpkm2.1":0.0163,"lev.1":-1.86,"medianCount1.1":228,"medianCount2.1":1.5,"maxCooksP.1":"NA"},"Reg_1dVZL2_850":{"symbol":"Fhl1","desc":"four and a half LIM domains 1","type":"protein_coding","lfc":3.23,"p":3.16e-06,"lowExpressed":false,"rpkm1":0.353,"rpkm2":3.04,"lev":-0.691,"medianCount1":16,"medianCount2":150,"maxCooksP":0.713,"ID":"14199","chr":"chrX","str":"+","start":53984964,"end":54046523,"lfc.1":4.95,"p.1":"1.56590251996846e-46","lowExpressed.1":false,"rpkm1.1":1.22,"rpkm2.1":35.8,"lev.1":2.7,"medianCount1.1":50,"medianCount2.1":2810,"maxCooksP.1":"NA"},"Reg_1dVZL2_851":{"symbol":"Fhl3","desc":"four and a half LIM domains 3","type":"protein_coding","lfc":-4.77,"p":2.18e-08,"lowExpressed":false,"rpkm1":2.08,"rpkm2":0.0282,"lev":-2.11,"medianCount1":48,"medianCount2":1,"maxCooksP":0.823,"ID":"14201","chr":"chr4","str":"+","start":124377943,"end":124385855,"lfc.1":-6.72,"p.1":"3.90941903988931e-94","lowExpressed.1":false,"rpkm1.1":78.2,"rpkm2.1":0.668,"lev.1":2.85,"medianCount1.1":1840,"medianCount2.1":30.5,"maxCooksP.1":"NA"},"Reg_1dVZL2_852":{"symbol":"Il4i1","desc":"interleukin 4 induced 1","type":"protein_coding","lfc":-2.06,"p":0.00238,"lowExpressed":false,"rpkm1":2.01,"rpkm2":0.43,"lev":0.00299,"medianCount1":111,"medianCount2":17,"maxCooksP":0.738,"ID":"14204","chr":"chr7","str":"+","start":52091658,"end":52096179,"lfc.1":-6.83,"p.1":"4.84476429384041e-101","lowExpressed.1":false,"rpkm1.1":82.3,"rpkm2.1":0.652,"lev.1":2.87,"medianCount1.1":2330,"medianCount2.1":36,"maxCooksP.1":"NA"},"Reg_1dVZL2_853":{"symbol":"Figf","desc":"c-fos induced growth factor","type":"protein_coding","lfc":7.04,"p":6.01e-15,"lowExpressed":false,"rpkm1":0,"rpkm2":4,"lev":-2.72,"medianCount1":0,"medianCount2":138,"maxCooksP":0.0687,"ID":"14205","chr":"chrX","str":"+","start":160811480,"end":160840579,"lfc.1":3.66,"p.1":"0.0111394579950083","lowExpressed.1":false,"rpkm1.1":0.043,"rpkm2.1":0.64,"lev.1":-3.21,"medianCount1.1":1,"medianCount2.1":32.5,"maxCooksP.1":"NA"},"Reg
[truncated: 1,219,870 more chars]
