# Supplementary material for: Untangling the brain's neuroinflammatory and neurodegenerative transcriptional responses
Source: Nat Commun. 2016 Apr 21;7:11295. doi: 10.1038/ncomms11295 (PMC4844685; doi:10.1038/ncomms11295)
Supplement: Supplementary Data 1 — Comparison of cell type-enriched gene expression in this study to GSE52564. Our RNA-seq data from adult mouse brain neurons, astrocytes, and microglia was compared against recent data for the same cell types recovered from postnatal mouse brain (GSE52564). To explore the interactive plots and tables, download and unpackage the .zip file, and then open the index.html file in your browser (Firefox recommended). If you use Safari or Chrome, the plots and tables will not be rendered unless you change the browser settings; instructions for how to do so are provided within the index.html file. [file ncomms11295-s2.zip › compareToZhangEtAl/dataset-3-SM06Hn.json]

{"type":"plot","name":"plot","label":"plot","description":"plot","value":{"plot":"./dataset-3-SM06Hn.svg","table":{"type":"table","name":"table","label":"table","description":"table","value":{"data":{"Reg_SM06Hn_1":{"symbol":"Gm10723","desc":"predicted gene 10723","type":"unknown","lfc":6.92,"p":6.11e-41,"lowExpressed":false,"rpkm1":0.0187,"rpkm2":2.3,"lev":-2.1,"medianCount1":2.5,"medianCount2":393,"maxCooksP":0.932,"ID":"100038361","chr":"chr3","str":"+","start":68211705,"end":68218622,"lfc.1":0,"p.1":"1","lowExpressed.1":true,"rpkm1.1":0,"rpkm2.1":0.014,"lev.1":-7.29,"medianCount1.1":0,"medianCount2.1":3,"maxCooksP.1":"NA"},"Reg_SM06Hn_2":{"symbol":"Gm10287","desc":"predicted gene 10287","type":"unknown","lfc":8.3,"p":1.58e-22,"lowExpressed":false,"rpkm1":0,"rpkm2":2.95,"lev":-2.36,"medianCount1":0,"medianCount2":265,"maxCooksP":0.73,"ID":"100038391","chr":"chr3","str":"-","start":148884651,"end":148888709,"lfc.1":0,"p.1":"1","lowExpressed.1":true,"rpkm1.1":0,"rpkm2.1":0.0239,"lev.1":-7.1,"medianCount1.1":0,"medianCount2.1":3,"maxCooksP.1":"NA"},"Reg_SM06Hn_3":{"symbol":"Gm15998","desc":"predicted gene 15998","type":"unknown","lfc":4.43,"p":0.000641,"lowExpressed":false,"rpkm1":0,"rpkm2":0.24,"lev":-4.37,"medianCount1":0,"medianCount2":10,"maxCooksP":0.907,"ID":"100038411","chr":"chr3","str":"+","start":89119361,"end":89122829,"lfc.1":3.79,"p.1":"1.48026886159389e-12","lowExpressed.1":false,"rpkm1.1":0.412,"rpkm2.1":6.14,"lev.1":0.554,"medianCount1.1":21,"medianCount2.1":340,"maxCooksP.1":"NA"},"Reg_SM06Hn_4":{"symbol":"","desc":"","type":"protein_coding","lfc":6.71,"p":1.8e-13,"lowExpressed":false,"rpkm1":0.0172,"rpkm2":2.32,"lev":-2.14,"medianCount1":0.5,"medianCount2":87,"maxCooksP":0.96,"ID":"100038484","chr":"chr10","str":"-","start":10405857,"end":10407435,"lfc.1":5.91,"p.1":"7.05173145934336e-16","lowExpressed.1":false,"rpkm1.1":0.0571,"rpkm2.1":4.26,"lev.1":-1.16,"medianCount1.1":2.5,"medianCount2.1":201,"maxCooksP.1":"NA"},"Reg_SM06Hn_5":{"symbol":"Gm10544","desc":"predicted gene 10544","type":"unknown","lfc":6.48,"p":3.7e-16,"lowExpressed":false,"rpkm1":0,"rpkm2":2.04,"lev":-2.56,"medianCount1":0,"medianCount2":110,"maxCooksP":0.746,"ID":"100038509","chr":"chr18","str":"-","start":37319509,"end":37338176,"lfc.1":2.02,"p.1":"0.0588449067322626","lowExpressed.1":false,"rpkm1.1":0.0741,"rpkm2.1":0.342,"lev.1":-2.66,"medianCount1.1":4.5,"medianCount2.1":23,"maxCooksP.1":"NA"},"Reg_SM06Hn_6":{"symbol":"Gm10578","desc":"predicted gene 10578","type":"miscRNA","lfc":0,"p":1,"lowExpressed":true,"rpkm1":0,"rpkm2":0,"lev":-8,"medianCount1":0,"medianCount2":0,"maxCooksP":"NA","ID":"100038555","chr":"chr7","str":"+","start":144426366,"end":144434292,"lfc.1":5.39,"p.1":"2.42316411861096e-05","lowExpressed.1":false,"rpkm1.1":0.00617,"rpkm2.1":0.535,"lev.1":-4.09,"medianCount1.1":0.5,"medianCount2.1":46.5,"maxCooksP.1":"NA"},"Reg_SM06Hn_7":{"symbol":"B230104I21Rik","desc":"RIKEN cDNA B230104I21 gene","type":"unknown","lfc":-8.43,"p":4.52e-15,"lowExpressed":false,"rpkm1":6.53,"rpkm2":0,"lev":-2.94,"medianCount1":106,"medianCount2":0,"maxCooksP":0.0203,"ID":"100038561","chr":"chr4","str":"+","start":153710236,"end":153724027,"lfc.1":-3.34,"p.1":"6.66898563340807e-09","lowExpressed.1":false,"rpkm1.1":5.24,"rpkm2.1":0.491,"lev.1":0.633,"medianCount1.1":124,"medianCount2.1":13,"maxCooksP.1":"NA"},"Reg_SM06Hn_8":{"symbol":"Gm10848","desc":"predicted gene 10848","type":"miscRNA","lfc":2.54,"p":9.64e-05,"lowExpressed":false,"rpkm1":0.258,"rpkm2":2.94,"lev":0.0114,"medianCount1":9.5,"medianCount2":140,"maxCooksP":0.322,"ID":"100038578","chr":"chr2","str":"-","start":14628461,"end":14661349,"lfc.1":4.86,"p.1":"0.00525157304649147","lowExpressed.1":false,"rpkm1.1":0,"rpkm2.1":0.266,"lev.1":-4.98,"medianCount1.1":0,"medianCount2.1":14.5,"maxCooksP.1":"NA"},"Reg_SM06Hn_9":{"symbol":"Gm10632","desc":"predicted gene 10632","type":"unknown","lfc":5.17,"p":6.42e-22,"lowExpressed":false,"rpkm1":0.0145,"rpkm2":2.51,"lev":-1.87,"medianCount1":1,"medianCount2":184,"maxCooksP":0.183,"ID":"100038583","chr":"chr8","str":"+","start":101651270,"end":101672154,"lfc.1":0,"p.1":"1","lowExpressed.1":true,"rpkm1.1":0.0197,"rpkm2.1":0.0665,"lev.1":-5.53,"medianCount1.1":1.5,"medianCount2.1":6,"maxCooksP.1":"NA"},"Reg_SM06Hn_10":{"symbol":"","desc":"","type":"protein_coding","lfc":5.05,"p":2.65e-12,"lowExpressed":false,"rpkm1":0.0198,"rpkm2":1.17,"lev":-2.62,"medianCount1":1,"medianCount2":62,"maxCooksP":0.928,"ID":"100038588","chr":"chr7","str":"+","start":74175797,"end":74177939,"lfc.1":0,"p.1":"1","lowExpressed.1":true,"rpkm1.1":0.009,"rpkm2.1":0.0993,"lev.1":-5.33,"medianCount1.1":0.5,"medianCount2.1":6.5,"maxCooksP.1":"NA"},"Reg_SM06Hn_11":{"symbol":"Gm10435","desc":"predicted gene 10435","type":"unknown","lfc":0,"p":1,"lowExpressed":true,"rpkm1":0,"rpkm2":0.0468,"lev":-6.19,"medianCount1":0,"medianCount2":4,"maxCooksP":0.538,"ID":"100038596","chr":"chr11","str":"+","start":58816412,"end":58822230,"lfc.1":5.32,"p.1":"0.00149955194227035","lowExpressed.1":false,"rpkm1.1":0,"rpkm2.1":0.158,"lev.1":-5.41,"medianCount1.1":0,"medianCount2.1":20,"maxCooksP.1":"NA"},"Reg_SM06Hn_12":{"symbol":"Gm10710","desc":"predicted gene 10710","type":"unknown","lfc":0,"p":1,"lowExpressed":true,"rpkm1":0,"rpkm2":0.0677,"lev":-5.46,"medianCount1":0,"medianCount2":6,"maxCooksP":0.745,"ID":"100038599","chr":"chr3","str":"-","start":82929198,"end":82933168,"lfc.1":5.03,"p.1":"0.00012592507646164","lowExpressed.1":false,"rpkm1.1":0.00447,"rpkm2.1":0.297,"lev.1":-4.6,"medianCount1.1":0.5,"medianCount2.1":35.5,"maxCooksP.1":"NA"},"Reg_SM06Hn_13":{"symbol":"Gm10865","desc":"predicted gene 10865","type":"miscRNA","lfc":-4.66,"p":1.03e-05,"lowExpressed":false,"rpkm1":2.27,"rpkm2":0,"lev":-3.19,"medianCount1":29,"medianCount2":0,"maxCooksP":0.156,"ID":"100038602","chr":"chr15","str":"-","start":78825385,"end":78841471,"lfc.1":-1.6,"p.1":"0.00139026560122932","lowExpressed.1":false,"rpkm1.1":5.6,"rpkm2.1":1.83,"lev.1":1.67,"medianCount1.1":108,"medianCount2.1":39,"maxCooksP.1":"NA"},"Reg_SM06Hn_14":{"symbol":"Gm10466","desc":"predicted gene 10466","type":"miscRNA","lfc":0,"p":1,"lowExpressed":true,"rpkm1":0,"rpkm2":0.0818,"lev":-5.52,"medianCount1":0,"medianCount2":4,"maxCooksP":0.979,"ID":"100038617","chr":"chr11","str":"-","start":24621006,"end":24630722,"lfc.1":4.56,"p.1":"0.0106376511377901","lowExpressed.1":false,"rpkm1.1":0,"rpkm2.1":0.157,"lev.1":-5.34,"medianCount1.1":0,"medianCount2.1":11.5,"maxCooksP.1":"NA"},"Reg_SM06Hn_15":{"symbol":"7420461P10Rik","desc":"RIKEN cDNA 7420461P10 gene","type":"protein_coding","lfc":-6.34,"p":1.41e-06,"lowExpressed":false,"rpkm1":2.65,"rpkm2":0,"lev":-3.02,"medianCount1":32,"medianCount2":0,"maxCooksP":5.81e-05,"ID":"100038657","chr":"chr1","str":"-","start":164577374,"end":164588350,"lfc.1":0,"p.1":"1","lowExpressed.1":true,"rpkm1.1":0.146,"rpkm2.1":0.112,"lev.1":-3.17,"medianCount1.1":3,"medianCount2.1":2.5,"maxCooksP.1":"NA"},"Reg_SM06Hn_16":{"symbol":"Gm10860","desc":"predicted gene 10860","type":"miscRNA","lfc":0,"p":1,"lowExpressed":true,"rpkm1":0,"rpkm2":0,"lev":-7.37,"medianCount1":0,"medianCount2":0,"maxCooksP":0.772,"ID":"100038671","chr":"chr14","str":"-","start":68046505,"end":68056008,"lfc.1":7.01,"p.1":"2.00665075913465e-06","lowExpressed.1":false,"rpkm1.1":0,"rpkm2.1":1.26,"lev.1":-3.91,"medianCount1.1":0,"medianCount2.1":70,"maxCooksP.1":"NA"},"Reg_SM06Hn_17":{"symbol":"Gm10421","desc":"predicted gene 10421","type":"miscRNA","lfc":7.52,"p":3.58e-07,"lowExpressed":false,"rpkm1":0,"rpkm2":2.08,"lev":-2.91,"medianCount1":0,"medianCount2":42,"maxCooksP":0.976,"ID":"100038689","chr":"chr12","str":"-","start":118382996,"end":118389742,"lfc.1":0,"p.1":"1","lowExpressed.1":true,"rpkm1.1":0,"rpkm2.1":0.588,"lev.1":-4.46,"medianCount1.1":0,"medianCount2.1":15,"maxCooksP.1":"NA"},"Reg_SM06Hn_18":{"symbol":"Gm10565","desc":"predicted gene 10565","type":"miscRNA","lfc":0,"p":1,"lowExpressed":true,"rpkm1":0.336,"rpkm2":0,"lev":-4.43,"medianCount1":9.5,"medianCount2":0,"maxCooksP":0.00739,"ID":"100038693","chr":"chr4","str":"+","start":141640213,"end":141644016,"lfc.1":-4.74,"p.1":"5.13440398629996e-09","lowExpressed.1":false,"rpkm1.1":1.82,"rpkm2.1":0.058,"lev.1":-1.7,"medianCount1.1":85.5,"medianCount2.1":3,"maxCooksP.1":"NA"},"Reg_SM06Hn_19":{"symbol":"Gm10754","desc":"predicted gene 10754","type":"miscRNA","lfc":7.18,"p":4.06e-11,"lowExpressed":false,"rpkm1":0,"rpkm2":2.3,"lev":-2.62,"medianCount1":0,"medianCount2":93,"maxCooksP":0.937,"ID":"100038699","chr":"chr10","str":"-","start":97144048,"end":97429724,"lfc.1":0,"p.1":"1","lowExpressed.1":true,"rpkm1.1":0,"rpkm2.1":0.189,"lev.1":-5.43,"medianCount1.1":0,"medianCount2.1":9,"maxCooksP.1":"NA"},"Reg_SM06Hn_20":{"symbol":"Gm10789","desc":"predicted gene 10789","type":"miscRNA","lfc":4.89,"p":9.82e-05,"lowExpressed":false,"rpkm1":0,"rpkm2":0.125,"lev":-5.05,"medianCount1":0,"medianCount2":14,"maxCooksP":0.947,"ID":"100038709","chr":"chr16","str":"+","start":90142482,"end":90147072,"lfc.1":3.45,"p.1":"0.0126627097081775","lowExpressed.1":false,"rpkm1.1":0.0084,"rpkm2.1":0.141,"lev.1":-4.91,"medianCount1.1":1,"medianCount2.1":19.5,"maxCooksP.1":"NA"},"Reg_SM06Hn_21":{"symbol":"Gm10304","desc":"predicted gene 10304","type":"unknown","lfc":6.29,"p":4.32e-21,"lowExpressed":false,"rpkm1":0,"rpkm2":2.29,"lev":-2.29,"medianCount1":0,"medianCount2":121,"maxCooksP":0.613,"ID":"100038724","chr":"chr4","str":"+","start":104000863,"end":104003162,"lfc.1":0,"p.1":"1","lowExpressed.1":true,"rpkm1.1":0,"rpkm2.1":0.085,"lev.1":-6.18,"medianCount1.1":0,"medianCount2.1":6,"maxCooksP.1":"NA"},"Reg_SM06Hn_22":{"symbol":"Gm13629","desc":"predicted gene 13629","type":"miscRNA","lfc":7.39,"p":7.08e-07,"lowExpressed":false,"rpkm1":0,"rpkm2":1.2,"lev":-3.37,"medianCount1":0,"medianCount2":40,"maxCooksP":0.977,"ID":"100038743","chr":"chr2","str":"+","start":66278937,"end":66385529,"lfc.1":5.12,"p.1":"6.83357870359749e-05","lowExpressed.1":false,"rpkm1.1":0.0143,"rpkm2.1":0.937,"lev.1":-3.33,"medianCount1.1":0.5,"medianCount2.1":37.5,"maxCooksP.1":"NA"},"Reg_SM06Hn_23":{"symbol":"Gm10700","desc":"predicted gene 10700","type":"unknown","lfc":5.84,"p":0.000395,"lowExpressed":false,"rpkm1":0,"rpkm2":0.135,"lev":-5.13,"medianCount1":0,"medianCount2":14,"maxCooksP":0.98,"ID":"100038748","chr":"chr9","str":"-","start":30747781,"end":30751210,"lfc.1":1.21,"p.1":"0.222774319946745","lowExpressed.1":false,"rpkm1.1":0.106,"rpkm2.1":0.262,"lev.1":-2.65,"medianCount1.1":10,"medianCount2.1":27,"maxCooksP.1":"NA"},"Reg_SM06Hn_24":{"symbol":"Olfr239","desc":"olfactory receptor 239","type":"protein_coding","lfc":4.42,"p":0.000682,"lowExpressed":false,"rpkm1":0,"rpkm2":0.514,"lev":-3.74,"medianCount1":0,"medianCount2":11,"maxCooksP":0.9,"ID":"100038860","chr":"chr17","str":"+","start":33336007,"end":33336954,"lfc.1":0,"p.1":"1","lowExpressed.1":true,"rpkm1.1":0,"rpkm2.1":0,"lev.1":-8,"medianCount1.1":0,"medianCount2.1":0,"maxCooksP.1":"NA"},"Reg_SM06Hn_25":{"symbol":"Gm2069","desc":"predicted gene 2069","type":"miscRNA","lfc":-9.7,"p":4.37e-13,"lowExpressed":false,"rpkm1":11.8,"rpkm2":0,"lev":-2.74,"medianCount1":110,"medianCount2":0,"maxCooksP":0.00104,"ID":"100039151","chr":"chr9","str":"-","start":54493990,"end":54495153,"lfc.1":0,"p.1":"1","lowExpressed.1":true,"rpkm1.1":0.669,"rpkm2.1":0.0683,"lev.1":-3.03,"medianCount1.1":8.5,"medianCount2.1":1,"maxCooksP.1":"NA"},"Reg_SM06Hn_26":{"symbol":"Gm2721","desc":"predicted gene 2721","type":"miscRNA","lfc":0,"p":1,"lowExpressed":true,"rpkm1":0,"rpkm2":0.021,"lev":-6.93,"medianCount1":0,"medianCount2":1,"maxCooksP":0.754,"ID":"100040339","chr":"chr12","str":"-","start":106633066,"end":106641970,"lfc.1":4.89,"p.1":"0.00477615421506165","lowExpressed.1":false,"rpkm1.1":0,"rpkm2.1":0.311,"lev.1":-4.86,"medianCount1.1":0,"medianCount2.1":14.5,"maxCooksP.1":"NA"},"Reg_SM06Hn_27":{"symbol":"Gm2824","desc":"predicted gene 2824","type":"miscRNA","lfc":6.03,"p":5.67e-22,"lowExpressed":false,"rpkm1":0.0231,"rpkm2":2.67,"lev":-1.82,"medianCount1":1,"medianCount2":124,"maxCooksP":0.843,"ID":"100040529","chr":"chr15","str":"-","start":24933887,"end":24957095,"lfc.1":5.73,"p.1":"0.000393192853993313","lowExpressed.1":false,"rpkm1.1":0,"rpkm2.1":0.425,"lev.1":-4.62,"medianCount1.1":0,"medianCount2.1":26,"maxCooksP.1":"NA"},"Reg_SM06Hn_28":{"symbol":"Gm2895","desc":"predicted gene 2895","type":"miscRNA","lfc":0,"p":1,"lowExpressed":true,"rpkm1":0,"rpkm2":0.021,"lev":-6.81,"medianCount1":0,"medianCount2":1,"maxCooksP":0.592,"ID":"100040667","chr":"chr15","str":"+","start":66800885,"end":66844604,"lfc.1":4.99,"p.1":"3.59076952078394e-07","lowExpressed.1":false,"rpkm1.1":0.0166,"rpkm2.1":0.737,"lev.1":-3.45,"medianCount1.1":1.5,"medianCount2.1":70.5,"maxCooksP.1":"NA"},"Reg_SM06Hn_29":{"symbol":"Mirg","desc":"miRNA containing gene","type":"miscRNA","lfc":4.41,"p":2.13e-21,"lowExpressed":false,"rpkm1":0.343,"rpkm2":9.42,"lev":0.868,"medianCount1":8,"medianCount2":303,"maxCooksP":0.881,"ID":"100040724","chr":"chr12","str":"+","start":110973191,"end":110987668,"lfc.1":6.42,"p.1":"5.48350125240013e-34","lowExpressed.1":false,"rpkm1.1":0.155,"rpkm2.1":14.9,"lev.1":0.584,"medianCount1.1":5.5,"medianCount2.1":578,"maxCooksP.1":"NA"},"Reg_SM06Hn_30":{"symbol":"Gm9767","desc":"predicted gene 9767","type":"miscRNA","lfc":0,"p":1,"lowExpressed":true,"rpkm1":0,"rpkm2":0.0678,"lev":-5.86,"medianCount1":0,"medianCount2":2,"maxCooksP":0.528,"ID":"100040851","chr":"chr10","str":"+","start":25798061,"end":25799253,"lfc.1":5.15,"p.1":"5.50461553192067e-13","lowExpressed.1":false,"rpkm1.1":0.105,"rpkm2.1":4.47,"lev.1":-0.783,"medianCount1.1":3.5,"medianCount2.1":160,"maxCooksP.1":"NA"},"Reg_SM06Hn_31":{"symbol":"Tceal7","desc":"transcription elongation factor A (SII)-like 7","type":"protein_coding","lfc":0,"p":1,"lowExpressed":true,"rpkm1":0,"rpkm2":0.0681,"lev":-5.87,"medianCount1":0,"medianCount2":2,"maxCooksP":0.653,"ID":"100040972","chr":"chrX","str":"+","start":132758580,"end":132760639,"lfc.1":4.69,"p.1":"0.000683320822279873","lowExpressed.1":false,"rpkm1.1":0.0183,"rpkm2.1":0.986,"lev.1":-3.27,"medianCount1.1":0.5,"medianCount2.1":29,"maxCooksP.1":"NA"},"Reg_SM06Hn_32":{"symbol":"Gm3134","desc":"predicted gene 3134","type":"miscRNA","lfc":-5.45,"p":4.91e-15,"lowExpressed":false,"rpkm1":3.99,"rpkm2":0.0565,"lev":-1.58,"medianCount1":58.5,"medianCount2":1,"maxCooksP":0.159,"ID":"100041089","chr":"chr8","str":"+","start":91565201,"end":91581571,"lfc.1":-2.26,"p.1":"0.000766514023334361","lowExpressed.1":false,"rpkm1.1":2.76,"rpkm2.1":0.557,"lev.1":0.309,"medianCount1.1":58.5,"medianCount2.1":13,"maxCooksP.1":"NA"},"Reg_SM06Hn_33":{"symbol":"Gm11978","desc":"predicted gene 11978","type":"pseudo","lfc":0,"p":1,"lowExpressed":true,"rpkm1":0,"rpkm2":0,"lev":-7.1,"medianCount1":0,"medianCount2":0,"maxCooksP":0.685,"ID":"100041311","chr":"chr11","str":"-","start":6550151,"end":6560239,"lfc.1":5.52,"p.1":"7.69193307797507e-06","lowExpressed.1":false,"rpkm1.1":0.0148,"rpkm2.1":1.27,"lev.1":-3.1,"medianCount1.1":0.5,"medianCount2.1":49.5,"maxCooksP.1":"NA"},"Reg_SM06Hn_34":{"symbol":"Gm14762","desc":"predicted gene 14762","type":"unknown","lfc":-5.42,"p":0.000169,"lowExpressed":false,"rpkm1":0.389,"rpkm2":0,"lev":-5.36,"medianCount1":12,"medianCount2":0,"maxCooksP":0.0388,"ID":"100041562","chr":"chrX","str":"+","start":83071231,"end":83073001,"lfc.1":0,"p.1":"1","lowExpressed.1":true,"rpkm1.1":0.0327,"rpkm2.1":0,"lev.1":-6.98,"medianCount1.1":1.5,"medianCount2.1":0,"maxCooksP.1":"NA"},"Reg_SM06Hn_35":{"symbol":"Gm3478","desc":"predicted gene 3478","type":"miscRNA","lfc":4.51,"p":5.74e-11,"lowExpressed":false,"rpkm1":0.104,"rpkm2":2.4,"lev":-0.788,"medianCount1":1.5,"medianCount2":46,"maxCooksP":0.985,"ID":"100041707","chr":"chrX","str":"-","start":86004834,"end":86005655,"lfc.1":6.24,"p.1":"2.55380301729328e-54","lowExpressed.1":false,"rpkm1.1":0.749,"rpkm2.1":60.9,"lev.1":2.69,"medianCount1.1":16,"medianCount2.1":1410,"maxCooksP.1":"NA"},"Reg_SM06Hn_36":{"symbol":"Gm3510","desc":"predicted gene 3510","type":"miscRNA","lfc":1.83,"p":0.231,"lowExpressed":false,"rpkm1":0.0163,"rpkm2":1.68,"lev":-1.81,"medianCount1":0.5,"medianCount2":60,"maxCooksP":0.274,"ID":"100041781","chr":"chr5","str":"-","start":15429572,"end":15439224,"lfc.1":6.46,"p.1":"1.65206201155938e-08","lowExpressed.1":false,"rpkm1.1":0.0122,"rpkm2.1":2.21,"lev.1":-2.78,"medianCount1.1":0.5,"medianCount2.1":96.5,"maxCooksP.1":"NA"},"Reg_SM06Hn_37":{"symbol":"Gm3527","desc":"predicted gene 3527","type":"pseudo","lfc":6.62,"p":2.53e-05,"lowExpressed":false,"rpkm1":0,"rpkm2":1.56,"lev":-3.28,"medianCount1":0,"medianCount2":22,"maxCooksP":0.9,"ID":"100041818","chr":"chr5","str":"+","start":17856142,"end":17856743,"lfc.1":0,"p.1":"1","lowExpressed.1":true,"rpkm1.1":0,"rpkm2.1":0.165,"lev.1":-5.33,"medianCount1.1":0,"medianCount2.1":3,"maxCooksP.1":"NA"},"Reg_SM06Hn_38":{"symbol":"Gm12371","desc":"predicted gene 12371","type":"unknown","lfc":6.37,"p":6.82e-05,"lowExpressed":false,"rpkm1":0,"rpkm2":0.532,"lev":-3.92,"medianCount1":0,"medianCount2":14,"maxCooksP":0.913,"ID":"100042132","chr":"chr4","str":"+","start":36899999,"end":36935061,"lfc.1":6.2,"p.1":"7.09371129166615e-05","lowExpressed.1":false,"rpkm1.1":0,"rpkm2.1":1.19,"lev.1":-3.94,"medianCount1.1":0,"medianCount2.1":39,"maxCooksP.1":"NA"},"Reg_SM06Hn_39":{"symbol":"Gm3693","desc":"predicted gene 3693","type":"unknown","lfc":5.62,"p":1.43e-20,"lowExpressed":false,"rpkm1":0.00829,"rpkm2":1.8,"lev":-2.34,"medianCount1":0.5,"medianCount2":102,"maxCooksP":0.655,"ID":"100042143","chr":"chr12","str":"+","start":82329271,"end":82344245,"lfc.1":5.51,"p.1":"1.22815000259559e-05","lowExpressed.1":false,"rpkm1.1":0.00619,"rpkm2.1":0.583,"lev.1":-4.02,"medianCount1.1":0.5,"medianCount2.1":50.5,"maxCooksP.1":"NA"},"Reg_SM06Hn_40":{"symbol":"Gm3696","desc":"predicted gene 3696","type":"protein_coding","lfc":0,"p":1,"lowExpressed":true,"rpkm1":0,"rpkm2":0.0155,"lev":-7.02,"medianCount1":0,"medianCount2":1,"maxCooksP":0.445,"ID":"100042149","chr":"chr14","str":"-","start":7915539,"end":7937971,"lfc.1":4.59,"p.1":"0.000953156667493527","lowExpressed.1":false,"rpkm1.1":0.00829,"rpkm2.1":0.412,"lev.1":-4.16,"medianCount1.1":0.5,"medianCount2.1":26,"maxCooksP.1":"NA"},"Reg_SM06Hn_41":{"symbol":"Gm13111","desc":"predicted gene 13111","type":"unknown","lfc":-7.11,"p":1.03e-63,"lowExpressed":false,"rpkm1":5.31,"rpkm2":0.0373,"lev":-1.83,"medianCount1":364,"medianCount2":4,"maxCooksP":0.372,"ID":"100042178","chr":"chr4","str":"+","start":154011685,"end":154018833,"lfc.1":-4.18,"p.1":"3.59934372390465e-33","lowExpressed.1":false,"rpkm1.1":6.37,"rpkm2.1":0.347,"lev.1":0.566,"medianCount1.1":612,"medianCount2.1":36.5,"maxCooksP.1":"NA"},"Reg_SM06Hn_42":{"symbol":"Gm16532","desc":"predicted gene, 16532","type":"protein_coding","lfc":6.51,"p":5.72e-09,"lowExpressed":false,"rpkm1":0,"rpkm2":0.952,"lev":-3.37,"medianCount1":0,"medianCount2":50,"maxCooksP":0.939,"ID":"100042450","chr":"chr7","str":"+","start":6367886,"end":6383797,"lfc.1":5.47,"p.1":"9.12412280486692e-16","lowExpressed.1":false,"rpkm1.1":0.0595,"rpkm2.1":3.06,"lev.1":-1.25,"medianCount1.1":3.5,"medianCount2.1":202,"maxCooksP.1":"NA"},"Reg_SM06Hn_43":{"symbol":"Gm3985","desc":"predicted gene 3985","type":"protein_coding","lfc":7.41,"p":6.61e-07,"lowExpressed":false,"rpkm1":0,"rpkm2":0.595,"lev":-3.87,"medianCount1":0,"medianCount2":37,"maxCooksP":0.975,"ID":"100042715","chr":"chr8","str":"-","start":33998977,"end":34060498,"lfc.1":-0.213,"p.1":"0.773157036386719","lowExpressed.1":false,"rpkm1.1":0.827,"rpkm2.1":0.719,"lev.1":-0.425,"medianCount1.1":57,"medianCount2.1":53.5,"maxCooksP.1":"NA"},"Reg_SM06Hn_44":{"symbol":"A230070E04Rik","desc":"RIKEN cDNA A230070E04 gene","type":"miscRNA","lfc":4.85,"p":1.15e-36,"lowExpressed":false,"rpkm1":0.107,"rpkm2":3.38,"lev":-0.651,"medianCount1":5.5,"medianCount2":214,"maxCooksP":0.857,"ID":"100043072","chr":"chr14","str":"+","start":68741742,"end":68749428,"lfc.1":3.16,"p.1":"1.14058514961251e-06","lowExpressed.1":false,"rpkm1.1":0.157,"rpkm2.1":1.52,"lev.1":-1.08,"medianCount1.1":11,"medianCount2.1":120,"maxCooksP.1":"NA"},"Reg_SM06Hn_45":{"symbol":"Gm4211","desc":"predicted gene 4211","type":"unknown","lfc":0,"p":1,"lowExpressed":true,"rpkm1":0,"rpkm2":0.121,"lev":-5.13,"medianCount1":0,"medianCount2":6,"maxCooksP":0.976,"ID":"100043074","chr":"chr13","str":"-","start":81096926,"end":81102991,"lfc.1":5.03,"p.1":"3.84168982330211e-06","lowExpressed.1":false,"rpkm1.1":0.0167,"rpkm2.1":0.813,"lev.1":-3.11,"medianCount1.1":1,"medianCount2.1":53.5,"maxCooksP.1":"NA"},"Reg_SM06Hn_46":{"symbol":"AA387883","desc":"expressed sequence AA387883","type":"miscRNA","lfc":-5.02,"p":2.31e-32,"lowExpressed":false,"rpkm1":4.72,"rpkm2":0.157,"lev":-0.469,"medianCount1":140,"medianCount2":5,"maxCooksP":0.0099,"ID":"100043450","chr":"chr19","str":"+","start":52997671,"end":53001421,"lfc.1":-3.02,"p.1":"1.50796337054641e-06","lowExpressed.1":false,"rpkm1.1":2.41,"rpkm2.1":0.284,"lev.1":-0.357,"medianCount1.1":110,"medianCount2.1":14,"maxCooksP.1":"NA"},"Reg_SM06Hn_47":{"symbol":"Gm4583","desc":"predicted gene 4583","type":"protein_coding","lfc":7.56,"p":1.22e-28,"lowExpressed":false,"rpkm1":0.0119,"rpkm2":2.66,"lev":-2.15,"medianCount1":1,"medianCount2":256,"maxCooksP":0.866,"ID":"100043676","chr":"chr14","str":"-","start":66887718,"end":66893561,"lfc.1":0,"p.1":"1","lowExpressed.1":true,"rpkm1.1":0,"rpkm2.1":0.0521,"lev.1":-6.17,"medianCount1.1":0,"medianCount2.1":7,"maxCooksP.1":"NA"},"Reg_SM06Hn_48":{"symbol":"Zfp831","desc":"zinc finger protein 831","type":"protein_coding","lfc":4.89,"p":2.11e-22,"lowExpressed":false,"rpkm1":0.0431,"rpkm2":1.35,"lev":-2.26,"medianCount1":7,"medianCount2":278,"maxCooksP":0.861,"ID":"100043757","chr":"chr2","str":"+","start":174469035,"end":174536333,"lfc.1":0,"p.1":"1","lowExpressed.1":true,"rpkm1.1":0.00197,"rpkm2.1":0.0103,"lev.1":-7.3,"medianCount1.1":0.5,"medianCount2.1":3,"maxCooksP.1":"NA"},"Reg_SM06Hn_49":{"symbol":"Gm4665","desc":"predicted gene 4665","type":"unknown","lfc":5.39,"p":0.0017,"lowExpressed":false,"rpkm1":0,"rpkm2":0.79,"lev":-4.04,"medianCount1":0,"medianCount2":10,"maxCooksP":0.781,"ID":"100043812","chr":"chr9","str":"-","start":115089522,"end":115095176,"lfc.1":0,"p.1":"1","lowExpressed.1":true,"rpkm1.1":0,"rpkm2.1":0.237,"lev.1":-5.06,"medianCount1.1":0,"medianCount2.1":4,"maxCooksP.1":"NA"},"Reg_SM06Hn_50":{"symbol":"A630075F10Rik","desc":"RIKEN cDNA A630075F10 gene","type":"miscRNA","lfc":0,"p":1,"lowExpressed":true,"rpkm1":0,"rpkm2":0.0841,"lev":-5.77,"medianCount1":0,"medianCount2":3,"maxCooksP":0.676,"ID":"100043910","chr":"chr2","str":"-","start":169886740,"end":169896278,"lfc.1":4.71,"p.1":"0.00064874353184244","lowExpressed.1":false,"rpkm1.1":0.00842,"rpkm2.1":0.461,"lev.1":-4.11,"medianCount1.1":0.5,"medianCount2.1":28.5,"maxCooksP.1":"NA"},"Reg_SM06Hn_51":{"symbol":"Gm14204","desc":"predicted gene 14204","type":"miscRNA","lfc":3.71,"p":2.27e-05,"lowExpressed":false,"rpkm1":0,"rpkm2":0.359,"lev":-3.88,"medianCount1":0,"medianCount2":52,"maxCooksP":0.538,"ID":"100045469","chr":"chr2","str":"-","start":158421208,"end":158436459,"lfc.1":7.29,"p.1":"1.48431415354733e-26","lowExpressed.1":false,"rpkm1.1":0.0136,"rpkm2.1":2.66,"lev.1":-2.41,"medianCount1.1":2.5,"medianCount2.1":538,"maxCooksP.1":"NA"},"Reg_SM06Hn_52":{"symbol":"LOC100046763","desc":"uncharacterized LOC100046763","type":"miscRNA","lfc":7.69,"p":3.87e-69,"lowExpressed":false,"rpkm1":0.0739,"rpkm2":16,"lev":0.503,"medianCount1":3,"medianCount2":932,"maxCooksP":0.952,"ID":"100046763","chr":"chr4","str":"-","start":76838999,"end":77857763,"lfc.1":6.07,"p.1":"6.91275507246988e-10","lowExpressed.1":false,"rpkm1.1":0.0172,"rpkm2.1":1.8,"lev.1":-2.8,"medianCount1.1":1,"medianCount2.1":111,"maxCooksP.1":"NA"},"Reg_SM06Hn_53":{"symbol":"Gm16894","desc":"predicted gene, 16894","type":"miscRNA","lfc":2.11,"p":0.00244,"lowExpressed":false,"rpkm1":0.363,"rpkm2":2.41,"lev":-0.477,"medianCount1":6.5,"medianCount2":50,"maxCooksP":0.521,"ID":"100047133","chr":"chr1","str":"-","start":40133057,"end":40142696,"lfc.1":5.12,"p.1":"0.00256742017987201","lowExpressed.1":false,"rpkm1.1":0,"rpkm2.1":0.668,"lev.1":-4.3,"medianCount1.1":0,"medianCount2.1":17,"maxCooksP.1":"NA"},"Reg_SM06Hn_54":{"symbol":"Mir544","desc":"microRNA 544","type":"miscRNA","lfc":7.9,"p":4.49e-08,"lowExpressed":false,"rpkm1":0,"rpkm2":36.2,"lev":-0.754,"medianCount1":0,"medianCount2":66,"maxCooksP":0.964,"ID":"100124450","chr":"chr12","str":"+","start":110967535,"end":110967612,"lfc.1":0,"p.1":"1","lowExpressed.1":true,"rpkm1.1":0,"rpkm2.1":1.87,"lev.1":-5.52,"medianCount1.1":0,"medianCount2.1":4.5,"maxCooksP.1":"NA"},"Reg_SM06Hn_55":{"symbol":"Mir876","desc":"microRNA 876","type":"miscRNA","lfc":5.37,"p":7.83e-06,"lowExpressed":false,"rpkm1":0,"rpkm2":11.2,"lev":-0.853,"medianCount1":0,"medianCount2":22,"maxCooksP":0.941,"ID":"100124458","chr":"chr4","str":"-","start":36592406,"end":36592486,"lfc.1":0,"p.1":"1","lowExpressed.1":true,"rpkm1.1":0,"rpkm2.1":0.4,"lev.1":-6.08,"medianCount1.1":0,"medianCount2.1":1,"maxCooksP.1":"NA"},"Reg_SM06Hn_56":{"symbol":"Mir493","desc":"microRNA 493","type":"miscRNA","lfc":5.74,"p":0.000543,"lowExpressed":false,"rpkm1":0,"rpkm2":5.47,"lev":-2.2,"medianCount1":0,"medianCount2":11,"maxCooksP":0.977,"ID":"100124466","chr":"chr12","str":"+","start":110818443,"end":110818525,"lfc.1":0,"p.1":"1","lowExpressed.1":true,"rpkm1.1":0,"rpkm2.1":5.7,"lev.1":-3.08,"medianCount1.1":0,"medianCount2.1":14.5,"maxCooksP.1":"NA"},"Reg_SM06Hn_57":{"symbol":"Mir453","desc":"microRNA 453","type":"miscRNA","lfc":4.78,"p":4.54e-06,"lowExpressed":false,"rpkm1":0,"rpkm2":12.3,"lev":-0.724,"medianCount1":0,"medianCount2":25,"maxCooksP":0.835,"ID":"100124484","chr":"chr12","str":"+","start":110973829,"end":110973910,"lfc.1":5.6,"p.1":"0.000605231599496656","lowExpressed.1":false,"rpkm1.1":0,"rpkm2.1":9.77,"lev.1":-2.36,"medianCount1.1":0,"medianCount2.1":24,"maxCooksP.1":"NA"},"Reg_SM06Hn_58":{"symbol":"Vmn2r2","desc":"vomeronasal 2, receptor 2","type":"protein_coding","lfc":0,"p":1,"lowExpressed":true,"rpkm1":0,"rpkm2":0.0326,"lev":-6.25,"medianCount1":0,"medianCount2":2,"maxCooksP":0.905,"ID":"100125586","chr":"chr3","str":"-","start":63920354,"end":63941402,"lfc.1":6.31,"p.1":"4.30806249584973e-05","lowExpressed.1":false,"rpkm1.1":0,"rpkm2.1":0.548,"lev.1":-4.46,"medianCount1.1":0,"medianCount2.1":41,"maxCooksP.1":"NA"},"Reg_SM06Hn_59":{"symbol":"0610009E02Rik","desc":"RIKEN cDNA 0610009E02 gene","type":"unknown","lfc":-6.11,"p":1.16e-12,"lowExpressed":false,"rpkm1":11.5,"rpkm2":0.35,"lev":0.576,"medianCount1":362,"medianCount2":13,"maxCooksP":5.01e-08,"ID":"100125929","chr":"chr2","str":"+","start":26301216,"end":26314937,"lfc.1":-4.14,"p.1":"2.89792811787483e-46","lowExpressed.1":false,"rpkm1.1":41.9,"rpkm2.1":2.36,"lev.1":3.3,"medianCount1.1":1870,"medianCount2.1":116,"maxCooksP.1":"NA"},"Reg_SM06Hn_60":{"symbol":"Gm11747","desc":"predicted gene 11747","type":"miscRNA","lfc":0,"p":1,"lowExpressed":true,"rpkm1":0,"rpkm2":0,"lev":-7.03,"medianCount1":0,"medianCount2":0,"maxCooksP":0.046,"ID":"100126224","chr":"chr11","str":"-","start":118305514,"end":118316309,"lfc.1":5.1,"p.1":"6.23201356268285e-21","lowExpressed.1":false,"rpkm1.1":0.146,"rpkm2.1":5.47,"lev.1":-0.165,"medianCount1.1":6.5,"medianCount2.1":270,"maxCooksP.1":"NA"},"Reg_SM06Hn_61":{"symbol":"Gm13031","desc":"predicted gene 13031","type":"miscRNA","lfc":-4.42,"p":1.56e-10,"lowExpressed":false,"rpkm1":4.85,"rpkm2":0.0875,"lev":-0.748,"medianCount1":90.5,"medianCount2":2,"maxCooksP":0.523,"ID":"100126227","chr":"chr4","str":"-","start":140503581,"end":140513817,"lfc.1":-1.98,"p.1":"0.0542660476363227","lowExpressed.1":false,"rpkm1.1":1,"rpkm2.1":0.232,"lev.1":-1.17,"medianCount1.1":25,"medianCount2.1":6.5,"maxCooksP.1":"NA"},"Reg_SM06Hn_62":{"symbol":"Gm9928","desc":"predicted gene 9928","type":"unknown","lfc":5.69,"p":0.000688,"lowExpressed":false,"rpkm1":0,"rpkm2":0.214,"lev":-4.83,"medianCount1":0,"medianCount2":10,"maxCooksP":0.853,"ID":"100126874","chr":"chr2","str":"+","start":79250310,"end":79253907,"lfc.1":0,"p.1":"1","lowExpressed.1":true,"rpkm1.1":0,"rpkm2.1":0,"lev.1":-8,"medianCount1.1":0,"medianCount2.1":0,"maxCooksP.1":"NA"},"Reg_SM06Hn_63":{"symbol":"AI507597","desc":"expressed sequence AI507597","type":"miscRNA","lfc":0,"p":1,"lowExpressed":true,"rpkm1":0.622,"rpkm2":0.0383,"lev":-3.23,"medianCount1":11,"medianCount2":1,"maxCooksP":0.701,"ID":"100165","chr":"chr4","str":"+","start":141170285,"end":141171519,"lfc.1":-5.06,"p.1":"4.06414570546594e-20","lowExpressed.1":false,"rpkm1.1":18,"rpkm2.1":0.502,"lev.1":1.52,"medianCount1.1":414,"medianCount2.1":13,"maxCooksP.1":"NA"},"Reg_SM06Hn_64":{"symbol":"Akna","desc":"AT-hook transcription factor","type":"protein_coding","lfc":-4.82,"p":1.58e-52,"lowExpressed":false,"rpkm1":2.07,"rpkm2":0.0812,"lev":-1.76,"medianCount1":224,"medianCount2":10,"maxCooksP":0.608,"ID":"100182","chr":"chr4","str":"-","start":63028161,"end":63064479,"lfc.1":-1.61,"p.1":"8.29610765279666e-08","lowExpressed.1":false,"rpkm1.1":9.77,"rpkm2.1":3.23,"lev.1":2.48,"medianCount1.1":1440,"medianCount2.1":530,"maxCooksP.1":"NA"},"Reg_SM06Hn_65":{"symbol":"Gm17660","desc":"predicted gene, 17660","type":"protein_coding","lfc":-4.32,"p":2.64e-12,"lowExpressed":false,"rpkm1":3.69,"rpkm2":0.158,"lev":-0.687,"medianCount1":35.5,"medianCount2":2,"maxCooksP":0.632,"ID":"100271704","chr":"chr5","str":"-","start":104499079,"end":104506627,"lfc.1":-7.44,"p.1":"2.21713108472812e-07","lowExpressed.1":false,"rpkm1.1":5.68,"rpkm2.1":0,"lev.1":-2.82,"medianCount1.1":79,"medianCount2.1":0,"maxCooksP.1":"NA"},"Reg_SM06Hn_66":{"symbol":"Gm15881","desc":"predicted gene 15881","type":"protein_coding","lfc":7.87,"p":5.67e-08,"lowExpressed":false,"rpkm1":0,"rpkm2":2.59,"lev":-2.79,"medianCount1":0,"medianCount2":61,"maxCooksP":0.973,"ID":"100271928","chr":"chr8","str":"-","start":61178643,"end":61179593,"lfc.1":0,"p.1":"1","lowExpressed.1":true,"rpkm1.1":0,"rpkm2.1":0.292,"lev.1":-5.19,"medianCount1.1":0,"medianCount2.1":8.5,"maxCooksP.1":"NA"},"Reg_SM06Hn_67":{"symbol":"AF357355","desc":"snoRNA AF357355","type":"snoRNA","lfc":5.06,"p":5.01e-05,"lowExpressed":false,"rpkm1":0,"rpkm2":12.2,"lev":-0.687,"medianCount1":0,"medianCount2":16,"maxCooksP":0.934,"ID":"100303646","chr":"chr12","str":"+","start":110892851,"end":110892904,"lfc.1":4.35,"p.1":"0.00205777134509129","lowExpressed.1":false,"rpkm1.1":0.328,"rpkm2.1":13.7,"lev.1":-0.265,"medianCount1.1":0.5,"medianCount2.1":22,"maxCooksP.1":"NA"},"Reg_SM06Hn_68":{"symbol":"AF357359","desc":"snoRNA AF357359","type":"snoRNA","lfc":8.43,"p":2.12e-09,"lowExpressed":false,"rpkm1":0,"rpkm2":130,"lev":0.341,"medianCount1":0,"medianCount2":109,"maxCooksP":0.975,"ID":"100303647","chr":"chr12","str":"+","start":110888919,"end":110888948,"lfc.1":7.84,"p.1":"2.26487216494356e-53","lowExpressed.1":false,"rpkm1.1":6.61,"rpkm2.1":1750,"lev.1":6.58,"medianCount1.1":5.5,"medianCount2.1":1570,"maxCooksP.1":"NA"},"Reg_SM06Hn_69":{"symbol":"Nkx2-2as","desc":"NK2 transcription factor related, locus 2 (Drosophila), antisense","type":"miscRNA","lfc":-7.78,"p":1.76e-07,"lowExpressed":false,"rpkm1":0.358,"rpkm2":0,"lev":-5.17,"medianCount1":34,"medianCount2":0,"maxCooksP":0.0872,"ID":"100313531","chr":"chr2","str":"+","start":147009819,"end":147157417,"lfc.1":-3.54,"p.1":"8.72417511574828e-13","lowExpressed.1":false,"rpkm1.1":1.69,"rpkm2.1":0.14,"lev.1":-1.08,"medianCount1.1":198,"medianCount2.1":18,"maxCooksP.1":"NA"},"Reg_SM06Hn_70":{"symbol":"Mir1188","desc":"microRNA 1188","type":"miscRNA","lfc":5.29,"p":1.67e-16,"lowExpressed":false,"rpkm1":0.549,"rpkm2":29.2,"lev":0.967,"medianCount1":1,"medianCount2":80,"maxCooksP":0.858,"ID":"100316669","chr":"chr12","str":"+","start":110850032,"end":110850151,"lfc.1":6.4,"p.1":"3.16756241301801e-05","lowExpressed.1":false,"rpkm1.1":0,"rpkm2.1":12.3,"lev.1":-2.24,"medianCount1.1":0,"medianCount2.1":44.5,"maxCooksP.1":"NA"},"Reg_SM06Hn_71":{"symbol":"Mir1900","desc":"microRNA 1900","type":"miscRNA","lfc":6.69,"p":1.7e-05,"lowExpressed":false,"rpkm1":0,"rpkm2":11.2,"lev":-1.55,"medianCount1":0,"medianCount2":22,"maxCooksP":0.98,"ID":"100316681","chr":"chr9","str":"-","start":20836695,"end":20836772,"lfc.1":0,"p.1":"1","lowExpressed.1":true,"rpkm1.1":0,"rpkm2.1":2.17,"lev.1":-3.46,"medianCount1.1":0,"medianCount2.1":5,"maxCooksP.1":"NA"},"Reg_SM06Hn_72":{"symbol":"Mir1907","desc":"microRNA 1907","type":"miscRNA","lfc":0,"p":1,"lowExpressed":true,"rpkm1":1.2,"rpkm2":0,"lev":-4.45,"medianCount1":2,"medianCount2":0,"maxCooksP":0.817,"ID":"100316685","chr":"chr15","str":"-","start":50720571,"end":50720660,"lfc.1":-5.62,"p.1":"0.000584146117848078","lowExpressed.1":false,"rpkm1.1":8.24,"rpkm2.1":0,"lev.1":-2.48,"medianCount1.1":20,"medianCount2.1":0,"maxCooksP.1":"NA"},"Reg_SM06Hn_73":{"symbol":"Mir1224","desc":"microRNA 1224","type":"miscRNA","lfc":0,"p":1,"lowExpressed":true,"rpkm1":0,"rpkm2":3.96,"lev":-2.43,"medianCount1":0,"medianCount2":8,"maxCooksP":0.892,"ID":"100316739","chr":"chr16","str":"+","start":20604525,"end":20604609,"lfc.1":4.35,"p.1":"0.0166450285801905","lowExpressed.1":false,"rpkm1.1":0,"rpkm2.1":3.95,"lev.1":-3.01,"medianCount1.1":0,"medianCount2.1":10,"maxCooksP.1":"NA"},"Reg_SM06Hn_74":{"symbol":"Mir1906-1","desc":"microRNA 1906-1","type":"miscRNA","lfc":4.74,"p":1.51e-56,"lowExpressed":false,"rpkm1":16.3,"rpkm2":378,"lev":6.37,"medianCount1":24,"medianCount2":683,"maxCooksP":0.93,"ID":"100316809","chr":"chr12","str":"+","start":110782751,"end":110782830,"lfc.1":6.6,"p.1":"4.08881784107723e-66","lowExpressed.1":false,"rpkm1.1":10.2,"rpkm2.1":1060,"lev.1":6.64,"medianCount1.1":22.5,"medianCount2.1":2540,"maxCooksP.1":"NA"},"Reg_SM06Hn_75":{"symbol":"AW011738","desc":"expressed sequence AW011738","type":"miscRNA","lfc":-3.49,"p":4.81e-14,"lowExpressed":false,"rpkm1":1.76,"rpkm2":0.147,"lev":-1.23,"medianCount1":88,"medianCount2":9,"maxCooksP":0.112,"ID":"100382","chr":"chr4","str":"+","start":155577393,"end":155580137,"lfc.1":-4.53,"p.1":"2.46810420375276e-15","lowExpressed.1":false,"rpkm1.1":25.7,"rpkm2.1":1.04,"lev.1":2.15,"medianCount1.1":1930,"medianCount2.1":87.5,"maxCooksP.1":"NA"},"Reg_SM06Hn_76":{"symbol":"Mir3072","desc":"microRNA 3072","type":"miscRNA","lfc":0,"p":1,"lowExpressed":true,"rpkm1":0,"rpkm2":1.95,"lev":-3.27,"medianCount1":0,"medianCount2":3,"maxCooksP":0.743,"ID":"100499517","chr":"chr12","str":"+","start":110986088,"end":110986170,"lfc.1":5.81,"p.1":"2.4515996575603e-06","lowExpressed.1":false,"rpkm1.1":0.214,"rpkm2.1":25,"lev.1":-0.0451,"medianCount1.1":0.5,"medianCount2.1":61,"maxCooksP.1":"NA"},"Reg_SM06Hn_77":{"symbol":"Mir1906-2","desc":"microRNA 1906-2","type":"miscRNA","lfc":4.74,"p":1.51e-56,"lowExpressed":false,"rpkm1":16.3,"rpkm2":378,"lev":6.37,"medianCount1":24,"medianCount2":683,"maxCooksP":0.93,"ID":"100499530","chr":"chr12","str":"+","start":110782751,"end":110782830,"lfc.1":6.6,"p.1":"4.08881784107723e-66","lowExpressed.1":false,"rpkm1.1":10.2,"rpkm2.1":1060,"lev.1":6.64,"medianCount1.1":22.5,"medianCount2.1":2540,"maxCooksP.1":"NA"},"Reg_SM06Hn_78":{"symbol":"","desc":"","type":"miscRNA","lfc":7.94,"p":4.12e-26,"lowExpressed":false,"rpkm1":0.0194,"rpkm2":7.45,"lev":-1.19,"medianCount1":0.5,"medianCount2":310,"maxCooksP":0.888,"ID":"100502604","chr":"chr4","str":"+","start":103291964,"end":103851531,"lfc.1":7.02,"p.1":"1.54535432524692e-06","lowExpressed.1":false,"rpkm1.1":0,"rpkm2.1":1.34,"lev.1":-3.79,"medianCount1.1":0,"medianCount2.1":68,"maxCooksP.1":"NA"},"Reg_SM06Hn_79":{"symbol":"Gm17396","desc":"predicted gene, 17396","type":"miscRNA","lfc":3.28,"p":0.000491,"lowExpressed":false,"rpkm1":0.0199,"rpkm2":0.498,"lev":-3.37,"medianCount1":0.5,"medianCount2":14,"maxCooksP":0.762,"ID":"100502649","chr":"chr9","str":"+","start":117161654,"end":117163816,"lfc.1":4.69,"p.1":"9.11158807424299e-11","lowExpressed.1":false,"rpkm1.1":0.0777,"rpkm2.1":2.33,"lev.1":-1.24,"medianCount1.1":3.5,"medianCount2.1":116,"maxCooksP.1":"NA"},"Reg_SM06Hn_80":{"symbol":"Gm19335","desc":"predicted gene, 19335","type":"unknown","lfc":4.63,"p":0.00035,"lowExpressed":false,"rpkm1":0,"rpkm2":0.274,"lev":-4.46,"medianCount1":0,"medianCount2":12,"maxCooksP":0.919,"ID":"100502712","chr":"chr1","str":"-","start":68638192,"end":68640260,"lfc.1":0,"p.1":"1","lowExpressed.1":true,"rpkm1.1":0,"rpkm2.1":0.109,"lev.1":-6.55,"medianCount1.1":0,"medianCount2.1":7,"maxCooksP.1":"NA"},"Reg_SM06Hn_81":{"symbol":"Gm19345","desc":"predicted gene, 19345","type":"protein_coding","lfc":0,"p":1,"lowExpressed":true,"rpkm1":0,"rpkm2":0.178,"lev":-4.28,"medianCount1":0,"medianCount2":4,"maxCooksP":0.807,"ID":"100502736","chr":"chr7","str":"+","start":20437352,"end":20443704,"lfc.1":7.62,"p.1":"6.66977109769369e-08","lowExpressed.1":false,"rpkm1.1":0,"rpkm2.1":3.67,"lev.1":-3.09,"medianCount1.1":0,"medianCount2.1":110,"maxCooksP.1":"NA"},"Reg_SM06Hn_82":{"symbol":"Gm13369","desc":"heterogeneous nuclear ribonucleoprotein A3-like","type":"pseudo","lfc":-4.97,"p":6.96e-18,"lowExpressed":false,"rpkm1":2.92,"rpkm2":0.0983,"lev":-1.46,"medianCount1":98.5,"medianCount2":4,"maxCooksP":0.009,"ID":"100502743","chr":"chr2","str":"-","start":24847880,"end":24849968,"lfc.1":0,"p.1":"1","lowExpressed.1":true,"rpkm1.1":0.102,"rpkm2.1":0.0333,"lev.1":-4.14,"medianCount1.1":5.5,"medianCount2.1":2,"maxCooksP.1":"NA"},"Reg_SM06Hn_83":{"symbol":"Gm19359","desc":"predicted gene, 19359","type":"unknown","lfc":4.81,"p":2.78e-27,"lowExpressed":false,"rpkm1":0.118,"rpkm2":4.16,"lev":-0.727,"medianCount1":5,"medianCount2":210,"maxCooksP":0.846,"ID":"100502768","chr":"chr5","str":"+","start":136333888,"end":136336121,"lfc.1":7.86,"p.1":"5.5882199276451e-14","lowExpressed.1":false,"rpkm1.1":0.00863,"rpkm2.1":3.93,"lev.1":-2.48,"medianCount1.1":0.5,"medianCount2.1":262,"maxCooksP.1":"NA"},"Reg_SM06Hn_84":{"symbol":"Gm19374","desc":"predicted gene, 19374","type":"unknown","lfc":6.51,"p":2.64e-18,"lowExpressed":false,"rpkm1":0.0116,"rpkm2":2.21,"lev":-2.36,"medianCount1":0.5,"medianCount2":129,"maxCooksP":0.904,"ID":"100502792","chr":"chr12","str":"+","start":118338643,"end":118341486,"lfc.1":0,"p.1":"1","lowExpressed.1":true,"rpkm1.1":0,"rpkm2.1":0.091,"lev.1":-6.61,"medianCount1.1":0,"medianCount2.1":8,"maxCooksP.1":"NA"},"Reg_SM06Hn_85":{"symbol":"","desc":"","type":"miscRNA","lfc":4.34,"p":2.41e-12,"lowExpressed":false,"rpkm1":0.296,"rpkm2":13.2,"lev":0.689,"medianCount1":4,"medianCount2":194,"maxCooksP":0.632,"ID":"100502815","chr":"chr19","str":"-","start":4711167,"end":4733828,"lfc.1":4.55,"p.1":"2.27222604965758e-16","lowExpressed.1":false,"rpkm1.1":0.536,"rpkm2.1":13.7,"lev.1":1.41,"medianCount1.1":9.5,"medianCount2.1":264,"maxCooksP.1":"NA"},"Reg_SM06Hn_86":{"symbol":"Gm19401","desc":"predicted gene, 19401","type":"miscRNA","lfc":0.237,"p":0.855,"lowExpressed":false,"rpkm1":0.154,"rpkm2":0.268,"lev":-3.1,"medianCount1":4,"medianCount2":10,"maxCooksP":0.352,"ID":"100502828","chr":"chr7","str":"+","start":53086265,"end":53090619,"lfc.1":5.09,"p.1":"1.80015995930489e-22","lowExpressed.1":false,"rpkm1.1":0.252,"rpkm2.1":9.4,"lev.1":0.585,"medianCount1.1":8.5,"medianCount2.1":348,"maxCooksP.1":"NA"},"Reg_SM06Hn_87":{"symbol":"LOC100502835","desc":"uncharacterized LOC100502835","type":"miscRNA","lfc":7.83,"p":7.24e-08,"lowExpressed":false,"rpkm1":0,"rpkm2":0.906,"lev":-3.72,"medianCount1":0,"medianCount2":60,"maxCooksP":0.975,"ID":"100502835","chr":"chr2","str":"-","start":124957293,"end":124962355,"lfc.1":5.74,"p.1":"1.76954668761519e-08","lowExpressed.1":false,"rpkm1.1":0.0121,"rpkm2.1":1,"lev.1":-3.35,"medianCount1.1":1,"medianCount2.1":88,"maxCooksP.1":"NA"},"Reg_SM06Hn_88":{"symbol":"Gm19410","desc":"predicted gene, 19410","type":"protein_coding","lfc":5.44,"p":4.32e-51,"lowExpressed":false,"rpkm1":0.0329,"rpkm2":2.56,"lev":-1.27,"medianCount1":3.5,"medianCount2":372,"maxCooksP":0.632,"ID":"100502846","chr":"chr8","str":"+","start":36830688,"end":36881101,"lfc.1":2.94,"p.1":"0.00159449607253388","lowExpressed.1":false,"rpkm1.1":0.0515,"rpkm2.1":0.457,"lev.1":-3.25,"medianCount1.1":8.5,"medianCount2.1":79.5,"maxCooksP.1":"NA"},"Reg_SM06Hn_89":{"symbol":"Gm19423","desc":"predicted gene, 19423","type":"miscRNA","lfc":-4.75,"p":1.1e-11,"lowExpressed":false,"rpkm1":5.44,"rpkm2":0.203,"lev":-0.78,"medianCount1":77,"medianCount2":3,"maxCooksP":0.0341,"ID":"100502870","chr":"chr17","str":"+","start":34112217,"end":34133584,"lfc.1":-0.895,"p.1":"0.0968806771120338","lowExpressed.1":false,"rpkm1.1":23,"rpkm2.1":12.4,"lev.1":3.99,"medianCount1.1":415,"medianCount2.1":241,"maxCooksP.1":"NA"},"Reg_SM06Hn_90":{"symbol":"","desc":"","type":"protein_coding","lfc":4.26,"p":0.000124,"lowExpressed":false,"rpkm1":0.0704,"rpkm2":6.83,"lev":-0.206,"medianCount1":4.5,"medianCount2":642,"maxCooksP":0.722,"ID":"100502883","chr":"chr18","str":"-","start":25772972,"end":25776849,"lfc.1":6.14,"p.1":"0.00010091506000538","lowExpressed.1":false,"rpkm1.1":0,"rpkm2.1":0.334,"lev.1":-4.95,"medianCount1.1":0,"medianCount2.1":39.5,"maxCooksP.1":"NA"},"Reg_SM06Hn_91":{"symbol":"Gm19444","desc":"tubulin, beta 3, pseudogene","type":"pseudo","lfc":0,"p":1,"lowExpressed":true,"rpkm1":0,"rpkm2":0,"lev":-7.69,"medianCount1":0,"medianCount2":0,"maxCooksP":0.547,"ID":"100502903","chr":"chr6","str":"+","start":136348499,"end":136350134,"lfc.1":7.22,"p.1":"3.92190630944452e-30","lowExpressed.1":false,"rpkm1.1":0.066,"rpkm2.1":12.1,"lev.1":-0.356,"medianCount1.1":3,"medianCount2.1":591,"maxCooksP.1":"NA"},"Reg_SM06Hn_92":{"symbol":"Gm16998","desc":"predicted gene, 16998","type":"miscRNA","lfc":5.6,"p":0.000854,"lowExpressed":false,"rpkm1":0,"rpkm2":0.36,"lev":-4.46,"medianCount1":0,"medianCount2":10,"maxCooksP":0.976,"ID":"100502920","chr":"chr10","str":"+","start":53795728,"end":53800887,"lfc.1":0,"p.1":"1","lowExpressed.1":true,"rpkm1.1":0.0577,"rpkm2.1":0.154,"lev.1":-4.33,"medianCount1.1":2,"medianCount2.1":5.5,"maxCooksP.1":"NA"},"Reg_SM06Hn_93":{"symbol":"","desc":"","type":"miscRNA","lfc":-4.78,"p":1.45e-05,"lowExpressed":false,"rpkm1":0.373,"rpkm2":0.0167,"lev":-4.43,"medianCount1":13,"medianCount2":1,"maxCooksP":0.041,"ID":"100502927","chr":"chr8","str":"-","start":73162617,"end":73172296,"lfc.1":-0.838,"p.1":"0.0686425688942532","lowExpressed.1":false,"rpkm1.1":2.22,"rpkm2.1":1.25,"lev.1":0.736,"medianCount1.1":119,"medianCount2.1":73.5,"maxCooksP.1":"NA"},"Reg_SM06Hn_94":{"symbol":"Gm15821","desc":"predicted gene 15821","type":"unknown","lfc":-4.95,"p":1.02e-05,"lowExpressed":false,"rpkm1":0.961,"rpkm2":0,"lev":-3.59,"medianCount1":12.5,"medianCount2":0,"maxCooksP":0.245,"ID":"100502931","chr":"chr17","str":"-","start":34348751,"end":34351399,"lfc.1":-2.1,"p.1":"2.61130776003332e-06","lowExpressed.1":false,"rpkm1.1":16.6,"rpkm2.1":3.85,"lev.1":2.96,"medianCount1.1":316,"medianCount2.1":81.5,"maxCooksP.1":"NA"},"Reg_SM06Hn_95":{"symbol":"Gm684","desc":"predicted gene 684","type":"protein_coding","lfc":-2.25,"p":0.00234,"lowExpressed":false,"rpkm1":0.482,"rpkm2":0.159,"lev":-2.08,"medianCount1":12,"medianCount2":3,"maxCooksP":0.69,"ID":"100502940","chr":"chr9","str":"-","start":51078363,"end":51086659,"lfc.1":-4.35,"p.1":"5.07717148739037e-06","lowExpressed.1":false,"rpkm1.1":1.66,"rpkm2.1":0.0658,"lev.1":-1.69,"medianCount1.1":56,"medianCount2.1":2.5,"maxCooksP.1":"NA"},"Reg_SM06Hn_96":{"symbol":"Gm19471","desc":"predicted gene, 19471","type":"unknown","lfc":6.56,"p":2.93e-05,"lowExpressed":false,"rpkm1":0,"rpkm2":1.27,"lev":-3.3,"medianCount1":0,"medianCount2":18,"maxCooksP":0.975,"ID":"100502956","chr":"chr14","str":"+","start":28592954,"end":28593582,"lfc.1":0,"p.1":"1","lowExpressed.1":true,"rpkm1.1":0.0282,"rpkm2.1":0.208,"lev.1":-4.45,"medianCount1.1":0.5,"medianCount2.1":4,"maxCooksP.1":"NA"},"Reg_SM06Hn_97":{"symbol":"Gm19474","desc":"predicted gene, 19474","type":"miscRNA","lfc":-4.68,"p":2.12e-21,"lowExpressed":false,"rpkm1":8.45,"rpkm2":0.265,"lev":0.253,"medianCount1":120,"medianCount2":4,"maxCooksP":0.202,"ID":"100502960","chr":"chr19","str":"+","start":5806646,"end":5842901,"lfc.1":-3.18,"p.1":"6.36712152686403e-23","lowExpressed.1":false,"rpkm1.1":32.5,"rpkm2.1":3.56,"lev.1":3.42,"medianCount1.1":590,"medianCount2.1":71,"maxCooksP.1":"NA"},"Reg_SM06Hn_98":{"symbol":"Gm19521","desc":"predicted gene, 19521","type":"unknown","lfc":7.58,"p":4.77e-40,"lowExpressed":false,"rpkm1":0.01,"rpkm2":7.08,"lev":-1.11,"medianCount1":0.5,"medianCount2":410,"maxCooksP":0.73,"ID":"100503038","chr":"chr14","str":"-","start":40202808,"end":40205513,"lfc.1":0,"p.1":"1","lowExpressed.1":true,"rpkm1.1":0,"rpkm2.1":0.378,"lev.1":-5.43,"medianCount1.1":0,"medianCount2.1":31.5,"maxCooksP.1":"NA"},"Reg_SM06Hn_99":{"symbol":"A730020M07Rik","desc":"RIKEN cDNA A730020M07 gene","type":"miscRNA","lfc":-8.47,"p":1.93e-09,"lowExpressed":false,"rpkm1":0.949,"rpkm2":0,"lev":-4.46,"medianCount1":50,"medianCount2":0,"maxCooksP":0.71,"ID":"100503044","chr":"chr3","str":"-","start":121337854,"end":121349371,"lfc.1":-4.29,"p.1":"1.45345588877948e-05","lowExpressed.1":false,"rpkm1.1":0.604,"rpkm2.1":0.0243,"lev.1":-3.08,"medianCount1.1":44.5,"medianCount2.1":2,"maxCooksP.1":"NA"},"Reg_SM06Hn_100":{"symbol":"Gm16256","desc":"predicted gene 16256","type":"miscRNA","lfc":-6.27,"p":1.26e-31,"lowExpressed":false,"rpkm1":7.02,"rpkm2":0.0681,"lev":-0.716,"medianCount1":121,"medianCount2":2,"maxCooksP":0.0218,"ID":"100503050","chr":"chr15","str":"+","start":97596980,"end":97599148,"lfc.1":-4.31,"p.1":"3.63247699995179e-22","lowExpressed.1":false,"rpkm1.1":17,"rpkm2.1":0.827,"lev.1":1.88,"medianCount1.1":450,"medianCount2.1":24.5,"maxCooksP.1":"NA"},"Reg_SM06Hn_101":{"symbol":"Gm19531","desc":"predicted gene, 19531","type":"miscRNA","lfc":5.21,"p":2.44e-05,"lowExpressed":false,"rpkm1":0,"rpkm2":0.557,"lev":-3.73,"medianCount1":0,"medianCount2":19,"maxCooksP":0.937,"ID":"100503060","chr":"chr9","str":"-","start":75158140,"end":75162678,"lfc.1":1.06,"p.1":"0.00838705164121413","lowExpressed.1":false,"rpkm1.1":3.04,"rpkm2.1":6.47,"lev.1":2.14,"medianCount1.1":113,"medianCount2.1":268,"maxCooksP.1":"NA"},"Reg_SM06Hn_102":{"symbol":"Gm11549","desc":"predicted gene 11549","type":"miscRNA","lfc":5.02,"p":3.16e-10,"lowExpressed":false,"rpkm1":0.0168,"rpkm2":0.736,"lev":-3.16,"medianCount1":1,"medianCount2":40,"maxCooksP":0.939,"ID":"100503068","chr":"chr3","str":"-","start":36413979,"end":36420735,"lfc.1":0.999,"p.1":"0.29139416949546","lowExpressed.1":false,"rpkm1.1":0.17,"rpkm2.1":0.357,"lev.1":-2.08,"medianCount1.1":13,"medianCount2.1":30.5,"maxCooksP.1":"NA"},"Reg_SM06Hn_103":{"symbol":"Gm19564","desc":"predicted gene, 19564","type":"miscRNA","lfc":-6.66,"p":7.05e-48,"lowExpressed":false,"rpkm1":18,"rpkm2":0.206,"lev":0.476,"medianCount1":267,"medianCount2":4,"maxCooksP":0.00191,"ID":"100503119","chr":"chr9","str":"-","start":109021679,"end":109037009,"lfc.1":-3.27,"p.1":"1.37093865218585e-33","lowExpressed.1":false,"rpkm1.1":94.8,"rpkm2.1":9.84,"lev.1":4.93,"medianCount1.1":2010,"medianCount2.1":230,"maxCooksP.1":"NA"},"Reg_SM06Hn_104":{"symbol":"","desc":"","type":"protein_coding","lfc":-4.92,"p":0.000161,"lowExpressed":false,"rpkm1":0.417,"rpkm2":0,"lev":-5.21,"medianCount1":15.5,"medianCount2":0,"maxCooksP":0.14,"ID":"100503137","chr":"chr15","str":"-","start":75714567,"end":75719153,"lfc.1":-3.81,"p.1":"7.79083486233049e-06","lowExpressed.1":false,"rpkm1.1":1.01,"rpkm2.1":0.063,"lev.1":-2.12,"medianCount1.1":60,"medianCount2.1":4,"maxCooksP.1":"NA"},"Reg_SM06Hn_105":{"symbol":"Gm13293","desc":"predicted gene 13293","type":"miscRNA","lfc":-5.09,"p":1.3e-07,"lowExpressed":false,"rpkm1":0.939,"rpkm2":0,"lev":-3.61,"medianCount1":34.5,"medianCount2":0,"maxCooksP":0.00739,"ID":"100503147","chr":"chr2","str":"+","start":11260964,"end":11265733,"lfc.1":-4.75,"p.1":"2.4082386880994e-25","lowExpressed.1":false,"rpkm1.1":7.24,"rpkm2.1":0.26,"lev.1":0.423,"medianCount1.1":346,"medianCount2.1":13.5,"maxCooksP.1":"NA"},"Reg_SM06Hn_106":{"symbol":"Gm19576","desc":"predicted gene, 19576","type":"miscRNA","lfc":5.48,"p":1.21e-12,"lowExpressed":false,"rpkm1":0.0216,"rpkm2":2.39,"lev":-1.77,"medianCount1":0.5,"medianCount2":58,"maxCooksP":0.898,"ID":"100503150","chr":"chr12","str":"-","start":109222710,"end":109227226,"lfc.1":0,"p.1":"1","lowExpressed.1":true,"rpkm1.1":0,"rpkm2.1":0.0671,"lev.1":-6.04,"medianCount1.1":0,"medianCount2.1":2,"maxCooksP.1":"NA"},"Reg_SM06Hn_107":{"symbol":"Gm19595","desc":"predicted gene, 19595","type":"miscRNA","lfc":-5.53,"p":6.06e-70,"lowExpressed":false,"rpkm1":482,"rpkm2":11.2,"lev":5.73,"medianCount1":3550,"medianCount2":106,"maxCooksP":0.182,"ID":"100503216","chr":"chr2","str":"+","start":148697459,"end":148698574,"lfc.1":-2.96,"p.1":"8.2231297499906e-23","lowExpressed.1":false,"rpkm1.1":4200,"rpkm2.1":536,"lev.1":10.5,"medianCount1.1":40600,"medianCount2.1":5680,"maxCooksP.1":"NA"},"Reg_SM06Hn_108":{"symbol":"Gm15070","desc":"predicted gene 15070","type":"protein_coding","lfc":4.95,"p":1.69e-08,"lowExpressed":false,"rpkm1":0,"rpkm2":0.425,"lev":-3.91,"medianCount1":0,"medianCount2":40,"maxCooksP":0.743,"ID":"100503240","chr":"chrX","str":"+","start":140891125,"end":140911606,"lfc.1":0,"p.1":"1","lowExpressed.1":true,"rpkm1.1":0.0207,"rpkm2.1":0.0136,"lev.1":-6.1,"medianCount1.1":2,"medianCount2.1":1.5,"maxCooksP.1":"NA"},"Reg_SM06Hn_109":{"symbol":"LOC100503263","desc":"uncharacterized LOC100503263","type":"miscRNA","lfc":-1.98,"p":1.25e-05,"lowExpressed":false,"rpkm1":1.23,"rpkm2":0.284,"lev":-1.05,"medianCount1":68.5,"medianCount2":25,"maxCooksP":0.936,"ID":"100503263","chr":"chr16","str":"-","start":45094110,"end":45097023,"lfc.1":-4.95,"p.1":"4.75985996920845e-48","lowExpressed.1":false,"rpkm1.1":47.7,"rpkm2.1":1.51,"lev.1":3.05,"medianCount1.1":3760,"medianCount2.1":130,"maxCooksP.1":"NA"},"Reg_SM06Hn_110":{"symbol":"Gm19634","desc":"predicted gene, 19634","type":"miscRNA","lfc":0,"p":1,"lowExpressed":true,"rpkm1":0.839,"rpkm2":0,"lev":-3.97,"medianCount1":7,"medianCount2":0,"maxCooksP":0.643,"ID":"100503309","chr":"chr8","str":"+","start":46495417,"end":46496114,"lfc.1":-4.93,"p.1":"9.57413736236048e-07","lowExpressed.1":false,"rpkm1.1":4.75,"rpkm2.1":0.116,"lev.1":-0.518,"medianCount1.1":55.5,"medianCount2.1":1.5,"maxCooksP.1":"NA"},"Reg_SM06Hn_111":{"symbol":"","desc":"","type":"miscRNA","lfc":3.74,"p":1.43e-21,"lowExpressed":false,"rpkm1":0.419,"rpkm2":6.47,"lev":0.806,"medianCount1":17,"medianCount2":325,"maxCooksP":0.821,"ID":"100503324","chr":"chr8","str":"+","start":46712795,"end":46734656,"lfc.1":4.36,"p.1":"1.01641838517467e-07","lowExpressed.1":false,"rpkm1.1":0.0619,"rpkm2.1":1.54,"lev.1":-1.95,"medianCount1.1":3.5,"medianCount2.1":92.5,"maxCooksP.1":"NA"},"Reg_SM06Hn_112":{"symbol":"Gm19666","desc":"predicted gene, 19666","type":"miscRNA","lfc":1.56,"p":0.00602,"lowExpressed":false,"rpkm1":0.188,"rpkm2":0.515,"lev":-1.7,"medianCount1":7,"medianCount2":22,"maxCooksP":0.923,"ID":"100503385","chr":"chr5","str":"-","start":21461912,"end":21463804,"lfc.1":6.53,"p.1":"2.26175995093583e-05","lowExpressed.1":false,"rpkm1.1":0,"rpkm2.1":0.943,"lev.1":-4.26,"medianCount1.1":0,"medianCount2.1":54.5,"maxCooksP.1":"NA"},"Reg_SM06Hn_113":{"symbol":"Gm4980","desc":"predicted gene 4980","type":"protein_coding","lfc":-1.17,"p":0.225,"lowExpressed":false,"rpkm1":0.123,"rpkm2":0.0583,"lev":-3.66,"medianCount1":8,"medianCount2":4,"maxCooksP":0.292,"ID":"100503386","chr":"chr7","str":"-","start":106772577,"end":106775613,"lfc.1":4.51,"p.1":"4.75229726069012e-15","lowExpressed.1":false,"rpkm1.1":0.145,"rpkm2.1":3.64,"lev.1":-0.532,"medianCount1.1":12,"medianCount2.1":335,"maxCooksP.1":"NA"},"Reg_SM06Hn_114":{"symbol":"Gm19681","desc":"predicted gene, 19681","type":"miscRNA","lfc":0,"p":1,"lowExpressed":true,"rpkm1":0,"rpkm2":0.375,"lev":-3.81,"medianCount1":0,"medianCount2":7,"maxCooksP":0.954,"ID":"100503416","chr":"chr4","str":"-","start":134028715,"end":134050194,"lfc.1":4.64,"p.1":"6.3282986824014e-34","lowExpressed.1":false,"rpkm1.1":1.35,"rpkm2.1":35.3,"lev.1":2.76,"medianCount1.1":26.5,"medianCount2.1":756,"maxCooksP.1":"NA"},"Reg_SM06Hn_115":{"symbol":"Gm19688","desc":"60S ribosomal protein L23-like","type":"pseudo","lfc":0,"p":1,"lowExpressed":true,"rpkm1":0,"rpkm2":0,"lev":-8,"medianCount1":0,"medianCount2":0,"maxCooksP":"NA","ID":"100503432","chr":"chr10","str":"-","start":75081825,"end":75082248,"lfc.1":5.52,"p.1":"0.000776042598510926","lowExpressed.1":false,"rpkm1.1":0,"rpkm2.1":1.78,"lev.1":-3.58,"medianCount1.1":0,"medianCount2.1":22.5,"maxCooksP.1":"NA"},"Reg_SM06Hn_116":{"symbol":"Gm19697","desc":"predicted gene, 19697","type":"miscRNA","lfc":1.26,"p":0.0202,"lowExpressed":false,"rpkm1":2.32,"rpkm2":6.28,"lev":1.74,"medianCount1":23.5,"medianCount2":49,"maxCooksP":0.841,"ID":"100503448","chr":"chr19","str":"-","start":47099345,"end":47102989,"lfc.1":7.66,"p.1":"3.19047377101042e-52","lowExpressed.1":false,"rpkm1.1":0.408,"rpkm2.1":94.8,"lev.1":2.57,"medianCount1.1":5.5,"medianCount2.1":1380,"maxCooksP.1":"NA"},"Reg_SM06Hn_117":{"symbol":"","desc":"","type":"miscRNA","lfc":5.67,"p":0.000701,"lowExpressed":false,"rpkm1":0,"rpkm2":0.0965,"lev":-5.5,"medianCount1":0,"medianCount2":10,"maxCooksP":0.974,"ID":"100503462","chr":"chr5","str":"+","start":13124816,"end":13310754,"lfc.1":0,"p.1":"1","lowExpressed.1":true,"rpkm1.1":0,"rpkm2.1":0,"lev.1":-8,"medianCount1.1":0,"medianCount2.1":0,"maxCooksP.1":"NA"},"Reg_SM06Hn_118":{"symbol":"Gm19744","desc":"predicted gene, 19744","type":"unknown","lfc":5.92,"p":2.36e-10,"lowExpressed":false,"rpkm1":0,"rpkm2":0.416,"lev":-3.85,"medianCount1":0,"medianCount2":47,"maxCooksP":0.761,"ID":"100503519","chr":"chr8","str":"+","start":49940771,"end":49955335,"lfc.1":0,"p.1":"1","lowExpressed.1":true,"rpkm1.1":0.043,"rpkm2.1":0.105,"lev.1":-4.78,"medianCount1.1":5.5,"medianCount2.1":15,"maxCooksP.1":"NA"},"Reg_SM06Hn_119":{"symbol":"Gm15958","desc":"predicted gene 15958","type":"unknown","lfc":0,"p":1,"lowExpressed":true,"rpkm1":0,"rpkm2":0.0194,"lev":-6.66,"medianCount1":0,"medianCount2":1,"maxCooksP":0.772,"ID":"100503546","chr":"chr18","str":"+","start":66450928,"end":66479261,"lfc.1":7.18,"p.1":"6.97103251705912e-07","lowExpressed.1":false,"rpkm1.1":0,"rpkm2.1":1.22,"lev.1":-3.86,"medianCount1.1":0,"medianCount2.1":76,"maxCooksP.1":"NA"},"Reg_SM06Hn_120":{"symbol":"Beta-s","desc":"hemoglobin subunit beta-1-like","type":"protein_coding","lfc":0,"p":1,"lowExpressed":true,"rpkm1":0.0388,"rpkm2":0,"lev":-5.68,"medianCount1":0.5,"medianCount2":0,"maxCooksP":0.108,"ID":"100503605","chr":"chr7","str":"-","start":110967782,"end":110981610,"lfc.1":4.67,"p.1":"0.000110058776705858","lowExpressed.1":false,"rpkm1.1":10.1,"rpkm2.1":396,"lev.1":5.63,"medianCount1.1":234,"medianCount2.1":10300,"maxCooksP.1":"NA"},"Reg_SM06Hn_121":{"symbol":"BB319198","desc":"expressed sequence BB319198","type":"unknown","lfc":0,"p":1,"lowExpressed":true,"rpkm1":0,"rpkm2":0.202,"lev":-4.75,"medianCount1":0,"medianCount2":5,"maxCooksP":0.976,"ID":"100503607","chr":"chr10","str":"+","start":79100035,"end":79102265,"lfc.1":5.27,"p.1":"3.74594420447294e-13","lowExpressed.1":false,"rpkm1.1":0.127,"rpkm2.1":5.78,"lev.1":-0.232,"medianCount1.1":3,"medianCount2.1":152,"maxCooksP.1":"NA"},"Reg_SM06Hn_122":{"symbol":"Gm19797","desc":"predicted gene, 19797","type":"protein_coding","lfc":0,"p":1,"lowExpressed":true,"rpkm1":0,"rpkm2":0.06,"lev":-6.49,"medianCount1":0,"medianCount2":1,"maxCooksP":0.54,"ID":"100503609","chr":"chr16","str":"-","start":56914457,"end":56928177,"lfc.1":5.8,"p.1":"0.000301347634724022","lowExpressed.1":false,"rpkm1.1":0,"rpkm2.1":1.37,"lev.1":-3.77,"medianCount1.1":0,"medianCount2.1":27.5,"maxCooksP.1":"NA"},"Reg_SM06Hn_123":{"symbol":"5031434C07Rik","desc":"RIKEN cDNA 5031434C07 gene","type":"miscRNA","lfc":-5.64,"p":3.72e-21,"lowExpressed":false,"rpkm1":2.2,"rpkm2":0.0628,"lev":-2.08,"medianCount1":87.5,"medianCount2":2,"maxCooksP":0.0184,"ID":"100503613","chr":"chr6","str":"-","start":112236788,"end":112240313,"lfc.1":0,"p.1":"1","lowExpressed.1":true,"rpkm1.1":0.00911,"rpkm2.1":0,"lev.1":-7.44,"medianCount1.1":0.5,"medianCount2.1":0,"maxCooksP.1":"NA"},"Reg_SM06Hn_124":{"symbol":"Gm19800","desc":"predicted gene, 19800","type":"miscRNA","lfc":0,"p":1,"lowExpressed":true,"rpkm1":0,"rpkm2":0.4,"lev":-3.86,"medianCount1":0,"medianCount2":7,"maxCooksP":0.791,"ID":"100503623","chr":"chr9","str":"+","start":21710640,"end":21714365,"lfc.1":4.57,"p.1":"8.35813504288712e-21","lowExpressed.1":false,"rpkm1.1":0.519,"rpkm2.1":13.3,"lev.1":1.34,"medianCount1.1":12,"medianCount2.1":334,"maxCooksP.1":"NA"},"Reg_SM06Hn_125":{"symbol":"Gm12002","desc":"predicted gene 12002","type":"miscRNA","lfc":5.21,"p":5.81e-12,"lowExpressed":false,"rpkm1":0.0132,"rpkm2":1.54,"lev":-2.46,"medianCount1":0.5,"medianCount2":84,"maxCooksP":0.867,"ID":"100503630","chr":"chr11","str":"+","start":12214517,"end":12237133,"lfc.1":0,"p.1":"1","lowExpressed.1":true,"rpkm1.1":0,"rpkm2.1":0.0539,"lev.1":-6.8,"medianCount1.1":0,"medianCount2.1":3,"maxCooksP.1":"NA"},"Reg_SM06Hn_126":{"symbol":"Gm15354","desc":"predicted gene 15354","type":"miscRNA","lfc":4.46,"p":7.28e-07,"lowExpressed":false,"rpkm1":0.0254,"rpkm2":0.525,"lev":-3.08,"medianCount1":1,"medianCount2":24,"maxCooksP":0.968,"ID":"100503651","chr":"chr8","str":"-","start":68908522,"end":68911434,"lfc.1":5.38,"p.1":"0.00122938396216187","lowExpressed.1":false,"rpkm1.1":0,"rpkm2.1":0.386,"lev.1":-4.69,"medianCount1.1":0,"medianCount2.1":20.5,"maxCooksP.1":"NA"},"Reg_SM06Hn_127":{"symbol":"Gm19817","desc":"predicted gene, 19817","type":"unknown","lfc":8.73,"p":3.07e-10,"lowExpressed":false,"rpkm1":0,"rpkm2":2.36,"lev":-2.91,"medianCount1":0,"medianCount2":125,"maxCooksP":0.971,"ID":"100503655","chr":"chr3","str":"+","start":55134769,"end":55136976,"lfc.1":1.77,"p.1":"0.135371464662228","lowExpressed.1":false,"rpkm1.1":0.106,"rpkm2.1":0.417,"lev.1":-2.59,"medianCount1.1":6.5,"medianCount2.1":28,"maxCooksP.1":"NA"},"Reg_SM06Hn_128":{"symbol":"","desc":"","type":"protein_coding","lfc":-4.42,"p":6.96e-10,"lowExpressed":false,"rpkm1":0.852,"rpkm2":0.0256,"lev":-3.29,"medianCount1":66,"medianCount2":2,"maxCooksP":0.48,"ID":"100503683","chr":"chr19","str":"-","start":57005575,"end":57009033,"lfc.1":-3.82,"p.1":"5.46804521265093e-10","lowExpressed.1":false,"rpkm1.1":1.18,"rpkm2.1":0.0783,"lev.1":-1.75,"medianCount1.1":110,"medianCount2.1":8,"maxCooksP.1":"NA"},"Reg_SM06Hn_129":{"symbol":"Gm19831","desc":"predicted gene, 19831","type":"miscRNA","lfc":0,"p":1,"lowExpressed":true,"rpkm1":0,"rpkm2":0,"lev":-6.02,"medianCount1":0,"medianCount2":0,"maxCooksP":0.0694,"ID":"100503686","chr":"chr7","str":"+","start":110975046,"end":111001307,"lfc.1":4.69,"p.1":"0.000116733561452096","lowExpressed.1":false,"rpkm1.1":12.1,"rpkm2.1":483,"lev.1":5.9,"medianCount1.1":209,"medianCount2.1":9380,"maxCooksP.1":"NA"},"Reg_SM06Hn_130":{"symbol":"Gm19832","desc":"predicted gene, 19832","type":"miscRNA","lfc":5.28,"p":3.66e-26,"lowExpressed":false,"rpkm1":0.0523,"rpkm2":2.55,"lev":-1.36,"medianCount1":2,"medianCount2":148,"maxCooksP":0.723,"ID":"100503687","chr":"chr9","str":"-","start":28209912,"end":28482798,"lfc.1":4.63,"p.1":"1.30927299704302e-35","lowExpressed.1":false,"rpkm1.1":0.375,"rpkm2.1":9.72,"lev.1":0.933,"medianCount1.1":22,"medianCount2.1":629,"maxCooksP.1":"NA"},"Reg_SM06Hn_131":{"symbol":"Gm19863","desc":"predicted gene, 19863","type":"unknown","lfc":7.9,"p":4.91e-14,"lowExpressed":false,"rpkm1":0,"rpkm2":2.62,"lev":-2.53,"medianCount1":0,"medianCount2":131,"maxCooksP":0.922,"ID":"100503734","chr":"chr1","str":"-","start":37751292,"end":37753509,"lfc.1":0,"p.1":"1","lowExpressed.1":true,"rpkm1.1":0,"rpkm2.1":0.00784,"lev.1":-7.5,"medianCount1.1":0,"medianCount2.1":0.5,"maxCooksP.1":"NA"},"Reg_SM06Hn_132":{"symbol":"","desc":"","type":"protein_coding","lfc":-2.33,"p":0.00196,"lowExpressed":false,"rpkm1":0.612,"rpkm2":0.101,"lev":-2.46,"medianCount1":29.5,"medianCount2":7,"maxCooksP":0.332,"ID":"100503739","chr":"chr8","str":"+","start":48497762,"end":48500792,"lfc.1":-4.77,"p.1":"6.55585796313663e-15","lowExpressed.1":false,"rpkm1.1":2.31,"rpkm2.1":0.0767,"lev.1":-1.37,"medianCount1.1":175,"medianCount2.1":6.5,"maxCooksP.1":"NA"},"Reg_SM06Hn_133":{"symbol":"Gm19871","desc":"predicted gene, 19871","type":"miscRNA","lfc":-7.35,"p":1.22e-06,"lowExpressed":false,"rpkm1":2.46,"rpkm2":0,"lev":-3.88,"medianCount1":21.5,"medianCount2":0,"maxCooksP":0.385,"ID":"100503750","chr":"chr4","str":"-","start":140462285,"end":140473759,"lfc.1":-3.38,"p.1":"0.00531432491152827","lowExpressed.1":false,"rpkm1.1":2,"rpkm2.1":0.143,"lev.1":-1.95,"medianCount1.1":24.5,"medianCount2.1":2,"maxCooksP.1":"NA"},"Reg_SM06Hn_134":{"symbol":"","desc":"","type":"protein_coding","lfc":5.92,"p":0.00031,"lowExpressed":false,"rpkm1":0,"rpkm2":0.222,"lev":-4.79,"medianCount1":0,"medianCount2":12,"maxCooksP":0.978,"ID":"100503761","chr":"chr18","str":"+","start":74868086,"end":74870505,"lfc.1":0,"p.1":"1","lowExpressed.1":true,"rpkm1.1":0,"rpkm2.1":0.00669,"lev.1":-7.56,"medianCount1.1":0,"medianCount2.1":0.5,"maxCooksP.1":"NA"},"Reg_SM06Hn_135":{"symbol":"","desc":"","type":"protein_coding","lfc":3.72,"p":2.24e-14,"lowExpressed":false,"rpkm1":0.247,"rpkm2":3.19,"lev":-0.405,"medianCount1":13.5,"medianCount2":259,"maxCooksP":0.909,"ID":"100503813","chr":"chr11","str":"+","start":24065314,"end":24068436,"lfc.1":6.03,"p.1":"1.84998008165152e-49","lowExpressed.1":false,"rpkm1.1":0.233,"rpkm2.1":16.3,"lev.1":0.905,"medianCount1.1":20,"medianCount2.1":1530,"maxCooksP.1":"NA"},"Reg_SM06Hn_136":{"symbol":"LOC100503824","desc":"uncharacterized LOC100503824","type":"miscRNA","lfc":-5.39,"p":6.08e-63,"lowExpressed":false,"rpkm1":21.1,"rpkm2":0.561,"lev":1.37,"medianCount1":436,"medianCount2":14,"maxCooksP":0.0196,"ID":"100503824","chr":"chr3","str":"-","start":62142266,"end":62144470,"lfc.1":-2.98,"p.1":"9.95816434834682e-26","lowExpressed.1":false,"rpkm1.1":48.7,"rpkm2.1":6.16,"lev.1":4.11,"medianCount1.1":1420,"medianCount2.1":198,"maxCooksP.1":"NA"},"Reg_SM06Hn_137":{"symbol":"LOC100503831","desc":"uncharacterized LOC100503831","type":"unknown","lfc":-4.69,"p":0.000225,"lowExpressed":false,"rpkm1":1.67,"rpkm2":0,"lev":-3.75,"medianCount1":13.5,"medianCount2":0,"maxCooksP":0.0778,"ID":"100503831","chr":"chr8","str":"+","start":72797491,"end":72803815,"lfc.1":0,"p.1":"1","lowExpressed.1":true,"rpkm1.1":0.691,"rpkm2.1":0.185,"lev.1":-1.52,"medianCount1.1":8.5,"medianCount2.1":2.5,"maxCooksP.1":"NA"},"Reg_SM06Hn_138":{"symbol":"Gm19916","desc":"predicted gene, 19916","type":"protein_coding","lfc":0,"p":1,"lowExpressed":true,"rpkm1":0,"rpkm2":0,"lev":-8,"medianCount1":0,"medianCount2":0,"maxCooksP":"NA","ID":"100503834","chr":"chr10","str":"+","start":60245826,"end":60294329,"lfc.1":4.39,"p.1":"1.09616969315828e-23","lowExpressed.1":false,"rpkm1.1":0.765,"rpkm2.1":16.9,"lev.1":1.84,"medianCount1.1":14.5,"medianCount2.1":354,"maxCooksP.1":"NA"},"Reg_SM06Hn_139":{"symbol":"","desc":"","type":"miscRNA","lfc":-6.92,"p":9.94e-06,"lowExpressed":false,"rpkm1":1.89,"rpkm2":0,"lev":-4.1,"medianCount1":15,"medianCount2":0,"maxCooksP":0.215,"ID":"100503858","chr":"chr18","str":"+","start":50190638,"end":50206081,"lfc.1":-4.74,"p.1":"4.31144665683139e-10","lowExpressed.1":false,"rpkm1.1":8.37,"rpkm2.1":0.274,"lev.1":0.501,"medianCount1.1":98,"medianCount2.1":3.5,"maxCooksP.1":"NA"},"Reg_SM06Hn_140":{"symbol":"Gm19932","desc":"cytochrome c-like","type":"pseudo","lfc":4.9,"p":2.64e-28,"lowExpressed":false,"rpkm1":0.592,"rpkm2":18.8,"lev":1.69,"medianCount1":9.5,"medianCount2":452,"maxCooksP":0.822,"ID":"100503862","chr":"chr5","str":"+","start":49815080,"end":49816070,"lfc.1":0,"p.1":"1","lowExpressed.1":true,"rpkm1.1":0,"rpkm2.1":0.787,"lev.1":-4.67,"medianCount1.1":0,"medianCount2.1":24,"maxCooksP.1":"NA"},"Reg_SM06Hn_141":{"symbol":"Gm19938","desc":"predicted gene, 19938","type":"miscRNA","lfc":6.96,"p":3.84e-63,"lowExpressed":false,"rpkm1":0.0801,"rpkm2":13.3,"lev":0.0379,"medianCount1":5,"medianCount2":963,"maxCooksP":0.799,"ID":"100503874","chr":"chr1","str":"-","start":3637390,"end":3648985,"lfc.1":3.77,"p.1":"0.00112562969827283","lowExpressed.1":false,"rpkm1.1":0.0218,"rpkm2.1":0.415,"lev.1":-3.85,"medianCount1.1":2,"medianCount2.1":41,"maxCooksP.1":"NA"},"Reg_SM06Hn_142":{"symbol":"","desc":"","type":"miscRNA","lfc":1.41,"p":0.0128,"lowExpressed":false,"rpkm1":1.1,"rpkm2":4.75,"lev":1.48,"medianCount1":8,"medianCount2":43,"maxCooksP":0.533,"ID":"100503995","chr":"chr16","str":"-","start":13986697,"end":14049602,"lfc.1":4.75,"p.1":"7.34896547177346e-33","lowExpressed.1":false,"rpkm1.1":3.88,"rpkm2.1":110,"lev.1":4.31,"medianCount1.1":44.5,"medianCount2.1":1360,"maxCooksP.1":"NA"},"Reg_SM06Hn_143":{"symbol":"Gm20027","desc":"predicted gene, 20027","type":"miscRNA","lfc":6.64,"p":3.06e-13,"lowExpressed":false,"rpkm1":0.0224,"rpkm2":2.87,"lev":-1.88,"medianCount1":0.5,"medianCount2":72,"maxCooksP":0.948,"ID":"100504038","chr":"chr11","str":"+","start":35522215,"end":35525532,"lfc.1":3.7,"p.1":"0.00202907164705173","lowExpressed.1":false,"rpkm1.1":0.0479,"rpkm2.1":0.854,"lev.1":-2.97,"medianCount1.1":1.5,"medianCount2.1":31,"maxCooksP.1":"NA"},"Reg_SM06Hn_144":{"symbol":"8030451A03Rik","desc":"RIKEN cDNA 8030451A03 gene","type":"unknown","lfc":-7.51,"p":1.23e-11,"lowExpressed":false,"rpkm1":0.7,"rpkm2":0,"lev":-4.37,"medianCount1":51,"medianCount2":0,"maxCooksP":0.071,"ID":"100504061","chr":"chr4","str":"+","start":63640888,"end":63810958,"lfc.1":-4.28,"p.1":"7.71387378369407e-23","lowExpressed.1":false,"rpkm1.1":34.5,"rpkm2.1":1.71,"lev.1":2.86,"medianCount1.1":3060,"medianCount2.1":164,"maxCooksP.1":"NA"},"Reg_SM06Hn_145":{"symbol":"Gm20063","desc":"predicted gene, 20063","type":"miscRNA","lfc":4.52,"p":1.98e-09,"lowExpressed":false,"rpkm1":0,"rpkm2":1.94,"lev":-2.29,"medianCount1":0,"medianCount2":53,"maxCooksP":0.621,"ID":"100504101","chr":"chr12","str":"-","start":62600631,"end":62622807,"lfc.1":4.12,"p.1":"0.00505927531284757","lowExpressed.1":false,"rpkm1.1":0.016,"rpkm2.1":0.584,"lev.1":-3.68,"medianCount1.1":0.5,"medianCount2.1":19.5,"maxCooksP.1":"NA"},"Reg_SM06Hn_146":{"symbol":"Gm20083","desc":"predicted gene, 20083","type":"miscRNA","lfc":-8.43,"p":2.99e-09,"lowExpressed":false,"rpkm1":2.36,"rpkm2":0,"lev":-3.85,"medianCount1":40.5,"medianCount2":0,"maxCooksP":0.0849,"ID":"100504141","chr":"chr7","str":"+","start":80330689,"end":80334332,"lfc.1":-5.05,"p.1":"3.56294971734574e-10","lowExpressed.1":false,"rpkm1.1":3.27,"rpkm2.1":0.0827,"lev.1":-0.955,"medianCount1.1":89,"medianCount2.1":2.5,"maxCooksP.1":"NA"},"Reg_SM06Hn_147":{"symbol":"","desc":"","type":"protein_coding","lfc":4.36,"p":3.39e-06,"lowExpressed":false,"rpkm1":0.0157,"rpkm2":0.732,"lev":-3.1,"medianCount1":0.5,"medianCount2":22,"maxCooksP":0.88,"ID":"100504198","chr":"chr7","str":"-","start":81536525,"end":81538036,"lfc.1":0,"p.1":"1","lowExpressed.1":true,"rpkm1.1":0,"rpkm2.1":0.0107,"lev.1":-7.39,"medianCount1.1":0,"medianCount2.1":0.5,"maxCooksP.1":"NA"},"Reg_SM06Hn_148":{"symbol":"Gm20115","desc":"predicted gene, 20115","type":"unknown","lfc":6.04,"p":1.49e-07,"lowExpressed":false,"rpkm1":0,"rpkm2":1.2,"lev":-2.97,"medianCount1":0,"medianCount2":33,"maxCooksP":0.947,"ID":"100504215","chr":"chr7","str":"-","start":81681540,"end":81682674,"lfc.1":0,"p.1":"1","lowExpressed.1":true,"rpkm1.1":0,"rpkm2.1":0.057,"lev.1":-6.78,"medianCount1.1":0,"medianCount2.1":2,"maxCooksP.1":"NA"},"Reg_SM06Hn_149":{"symbol":"Gm221","desc":"predicted gene 221","type":"protein_coding","lfc":-6.32,"p":7.39e-07,"lowExpressed":false,"rpkm1":0.328,"rpkm2":0,"lev":-4.77,"medianCount1":14,"medianCount2":0,"maxCooksP":0.00189,"ID":"100504234","chr":"chr10","str":"-","start":5785430,"end":5836669,"lfc.1":0,"p.1":"1","lowExpressed.1":true,"rpkm1.1":0.505,"rpkm2.1":0.0312,"lev.1":-3.57,"medianCount1.1":30.5,"medianCount2.1":2,"maxCooksP.1":"NA"},"Reg_SM06Hn_150":{"symbol":"Gm20146","desc":"predicted gene, 20146","type":"miscRNA","lfc":-6.39,"p":3.57e-38,"lowExpressed":false,"rpkm1":14.3,"rpkm2":0.206,"lev":-0.268,"medianCount1":192,"medianCount2":2,"maxCooksP":0.143,"ID":"100504279","chr":"chr14","str":"-","start":66541063,"end":66548973,"lfc.1":-2.73,"p.1":"0.0114169217938106","lowExpressed.1":false,"rpkm1.1":1.64,"rpkm2.1":0.211,"lev.1":-1.08,"medianCount1.1":29,"medianCount2.1":4,"maxCooksP.1":"NA"},"Reg_SM06Hn_151":{"symbol":"Gm20174","desc":"predicted gene, 20174","type":"miscRNA","lfc":2.06,"p":9.56e-07,"lowExpressed":false,"rpkm1":2.01,"rpkm2":10.7,"lev":2.37,"medianCount1":21,"medianCount2":119,"maxCooksP":0.822,"ID":"100504326","chr":"chr14","str":"-","start":66979964,"end":67000612,"lfc.1":6.86,"p.1":"6.89316813583334e-78","lowExpressed.1":false,"rpkm1.1":1.2,"rpkm2.1":149,"lev.1":3.71,"medianCount1.1":18.5,"medianCount2.1":2510,"maxCooksP.1":"NA"},"Reg_SM06Hn_152":{"symbol":"Gm20187","desc":"predicted gene, 20187","type":"miscRNA","lfc":6.62,"p":2.3e-05,"lowExpressed":false,"rpkm1":0,"rpkm2":0.418,"lev":-4.18,"medianCount1":0,"medianCount2":20,"maxCooksP":0.978,"ID":"100504347","chr":"chr12","str":"-","start":27775102,"end":27799860,"lfc.1":0,"p.1":"1","lowExpressed.1":true,"rpkm1.1":0,"rpkm2.1":0.0416,"lev.1":-6.44,"medianCount1.1":0,"medianCount2.1":2.5,"maxCooksP.1":"NA"},"Reg_SM06Hn_153":{"symbol":"","desc":"","type":"protein_coding","lfc":6.12,"p":0.000154,"lowExpressed":false,"rpkm1":0,"rpkm2":1.04,"lev":-3.59,"medianCount1":0,"medianCount2":16,"maxCooksP":0.979,"ID":"100504370","chr":"chr10","str":"-","start":114238782,"end":114254258,"lfc.1":6.41,"p.1":"2.71813113549081e-05","lowExpressed.1":false,"rpkm1.1":0,"rpkm2.1":2.32,"lev.1":-3.39,"medianCount1.1":0,"medianCount2.1":43,"maxCooksP.1":"NA"},"Reg_SM06Hn_154":{"symbol":"Gm20208","desc":"predicted gene, 20208","type":"miscRNA","lfc":5.83,"p":1.59e-18,"lowExpressed":false,"rpkm1":0.021,"rpkm2":3.16,"lev":-1.58,"medianCount1":0.5,"medianCount2":97,"maxCooksP":0.618,"ID":"100504402","chr":"chr12","str":"-","start":30211824,"end":30220321,"lfc.1":8.17,"p.1":"1.90694104602749e-09","lowExpressed.1":false,"rpkm1.1":0,"rpkm2.1":4.3,"lev.1":-2.96,"medianCount1.1":0,"medianCount2.1":164,"maxCooksP.1":"NA"},"Reg_SM06Hn_155":{"symbol":"","desc":"","type":"protein_coding","lfc":5.8,"p":0.000469,"lowExpressed":false,"rpkm1":0,"rpkm2":0.182,"lev":-5.05,"medianCount1":0,"medianCount2":10,"maxCooksP":0.959,"ID":"100504416","chr":"chr4","str":"+","start":86576595,"end":86580726,"lfc.1":0,"p.1":"1","lowExpressed.1":true,"rpkm1.1":0.0312,"rpkm2.1":0.162,"lev.1":-3.96,"medianCount1.1":2.5,"medianCount2.1":14.5,"maxCooksP.1":"NA"},"Reg_SM06Hn_156":{"symbol":"Gm20231","desc":"predicted gene, 20231","type":"protein_coding","lfc":6.31,"p":6.73e-12,"lowExpressed":false,"rpkm1":0,"rpkm2":3.02,"lev":-2,"medianCount1":0,"medianCount2":74,"maxCooksP":0.816,"ID":"100504442","chr":"chr7","str":"-","start":67004339,"end":67016681,"lfc.1":2.69,"p.1":"0.00207705008630813","lowExpressed.1":false,"rpkm1.1":0.491,"rpkm2.1":3.59,"lev.1":0.132,"medianCount1.1":11.5,"medianCount2.1":92.5,"maxCooksP.1":"NA"},"Reg_SM06Hn_157":{"symbol":"","desc":"","type":"protein_coding","lfc":3.8,"p":1.45e-06,"lowExpressed":false,"rpkm1":0,"rpkm2":1.23,"lev":-2.64,"medianCount1":0,"medianCount2":39,"maxCooksP":0.566,"ID":"100504449","chr":"chr4","str":"+","start":124590241,"end":124594695,"lfc.1":7.25,"p.1":"3.59304677720343e-11","lowExpressed.1":false,"rpkm1.1":0.0151,"rpkm2.1":4.51,"lev.1":-2.2,"medianCount1.1":0.5,"medianCount2.1":174,"maxCooksP.1":"NA"},"Reg_SM06Hn_158":{"symbol":"4921513H07Rik","desc":"RIKEN cDNA 4921513H07 gene","type":"unknown","lfc":6.57,"p":2.78e-05,"lowExpressed":false,"rpkm1":0,"rpkm2":1.11,"lev":-3.41,"medianCount1":0,"medianCount2":19,"maxCooksP":0.977,"ID":"100504457","chr":"chr6","str":"-","start":127726101,"end":127728683,"lfc.1":0,"p.1":"1","lowExpressed.1":true,"rpkm1.1":0.0796,"rpkm2.1":0.0478,"lev.1":-5.51,"medianCount1.1":1.5,"medianCount2.1":1,"maxCooksP.1":"NA"},"Reg_SM06Hn_159":{"symbol":"Gm20242","desc":"predicted gene, 20242","type":"unknown","lfc":6.1,"p":4.66e-17,"lowExpressed":false,"rpkm1":0.0261,"rpkm2":2.16,"lev":-1.83,"medianCount1":1,"medianCount2":94,"maxCooksP":0.946,"ID":"100504469","chr":"chr14","str":"+","start":29229183,"end":29231037,"lfc.1":0,"p.1":"1","lowExpressed.1":true,"rpkm1.1":0,"rpkm2.1":0.351,"lev.1":-5.2,"medianCount1.1":0,"medianCount2.1":20,"maxCooksP.1":"NA"},"Reg_SM06Hn_160":{"symbol":"Gm20244","desc":"predicted gene, 20244","type":"miscRNA","lfc":6.38,"p":5.51e-31,"lowExpressed":false,"rpkm1":0.0183,"rpkm2":3.9,"lev":-1.53,"medianCount1":1,"medianCount2":222,"maxCooksP":0.813,"ID":"100504471","chr":"chr6","str":"-","start":127722391,"end":127744833,"lfc.1":6.3,"p.1":"5.81900610801421e-11","lowExpressed.1":false,"rpkm1.1":0.0159,"rpkm2.1":1.87,"lev.1":-2.54,"medianCount1.1":1,"medianCount2.1":130,"maxCooksP.1":"NA"},"Reg_SM06Hn_161":{"symbol":"Gm20246","desc":"predicted gene, 20246","type":"miscRNA","lfc":8.25,"p":5.77e-09,"lowExpressed":false,"rpkm1":0,"rpkm2":2.68,"lev":-2.7,"medianCount1":0,"medianCount2":77,"maxCooksP":0.966,"ID":"100504476","chr":"chr12","str":"-","start":75136331,"end":75137797,"lfc.1":0,"p.1":"1","lowExpressed.1":true,"rpkm1.1":0,"rpkm2.1":0.0418,"lev.1":-6.89,"medianCount1.1":0,"medianCount2.1":1.5,"maxCooksP.1":"NA"},"Reg_SM06Hn_162":{"symbol":"3425401B19Rik","desc":"RIKEN cDNA 3425401B19 gene","type":"protein_coding","lfc":-5.6,"p":3.62e-07,"lowExpressed":false,"rpkm1":0.227,"rpkm2":0,"lev":-5.22,"medianCount1":23.5,"medianCount2":0,"maxCooksP":0.267,"ID":"100504518","chr":"chr14","str":"-","start":33472305,"end":33498458,"lfc.1":0,"p.1":"1","lowExpressed.1":true,"rpkm1.1":0.0136,"rpkm2.1":0.00292,"lev.1":-7.07,"medianCount1.1":2,"medianCount2.1":0.5,"maxCooksP.1":"NA"},"Reg_SM06Hn_163":{"symbol":"Gm20279","desc":"predicted gene, 20279","type":"miscRNA","lfc":-10,"p":1.77e-14,"lowExpressed":false,"rpkm1":3.4,"rpkm2":0,"lev":-3.73,"medianCount1":183,"medianCount2":0,"maxCooksP":0.0478,"ID":"100504545","chr":"chr2","str":"-","start":105511265,"end":105514605,"lfc.1":-2.58,"p.1":"3.37358466376553e-08","lowExpressed.1":false,"rpkm1.1":1.92,"rpkm2.1":0.315,"lev.1":-0.372,"medianCount1.1":157,"medianCount2.1":28.5,"maxCooksP.1":"NA"},"Reg_SM06Hn_164":{"symbol":"Gm17634","desc":"predicted gene, 17634","type":"unknown","lfc":0,"p":1,"lowExpressed":true,"rpkm1":0,"rpkm2":0,"lev":-6.56,"medianCount1":0,"medianCount2":0,"maxCooksP":0.423,"ID":"100504568","chr":"chr1","str":"+","start":107252584,"end":107258314,"lfc.1":4.66,"p.1":"6.58271029551717e-06","lowExpressed.1":false,"rpkm1.1":0.0393,"rpkm2.1":1.38,"lev.1":-2.19,"medianCount1.1":1.5,"medianCount2.1":58,"maxCooksP.1":"NA"},"Reg_SM06Hn_165":{"symbol":"","desc":"","type":"protein_coding","lfc":7.92,"p":4.1e-08,"lowExpressed":false,"rpkm1":0,"rpkm2":1.18,"lev":-3.49,"medianCount1":0,"medianCount2":70,"maxCooksP":0.971,"ID":"100504580","chr":"chr13","str":"+","start":109906430,"end":110125257,"lfc.1":1.48,"p.1":"0.149002681561271","lowExpressed.1":false,"rpkm1.1":0.116,"rpkm2.1":0.352,"lev.1":-2.35,"medianCount1.1":7.5,"medianCount2.1":25.5,"maxCooksP.1":"NA"},"Reg_SM06Hn_166":{"symbol":"Gm16702","desc":"predicted gene, 16702","type":"miscRNA","lfc":-1.18,"p":0.0617,"lowExpressed":false,"rpkm1":0.32,"rpkm2":0.123,"lev":-2.32,"medianCount1":16.5,"medianCount2":9,"maxCooksP":0.714,"ID":"100504601","chr":"chr17","str":"-","start":8571509,"end":8582512,"lfc.1":4.93,"p.1":"2.82112646800104e-12","lowExpressed.1":false,"rpkm1.1":0.0549,"rpkm2.1":1.97,"lev.1":-1.75,"medianCount1.1":4.5,"medianCount2.1":176,"maxCooksP.1":"NA"},"Reg_SM06Hn_167":{"symbol":"Gm20310","desc":"predicted gene, 20310","type":"unknown","lfc":-6.96,"p":4.16e-08,"lowExpressed":false,"rpkm1":1.3,"rpkm2":0,"lev":-4.49,"medianCount1":42.5,"medianCount2":0,"maxCooksP":0.014,"ID":"100504605","chr":"chr8","str":"-","start":83321857,"end":83323702,"lfc.1":0,"p.1":"1","lowExpressed.1":true,"rpkm1.1":0.00961,"rpkm2.1":0.00877,"lev.1":-6.88,"medianCount1.1":0.5,"medianCount2.1":0.5,"maxCooksP.1":"NA"},"Reg_SM06Hn_168":{"symbol":"Gm20311","desc":"hepatitis B virus X-interacting protein-like","type":"pseudo","lfc":7.55,"p":2.98e-07,"lowExpressed":false,"rpkm1":0,"rpkm2":4.39,"lev":-2.37,"medianCount1":0,"medianCount2":50,"maxCooksP":0.966,"ID":"100504609","chr":"chr13","str":"+","start":110909558,"end":110910001,"lfc.1":0,"p.1":"1","lowExpressed.1":true,"rpkm1.1":0,"rpkm2.1":0.0364,"lev.1":-6.94,"medianCount1.1":0,"medianCount2.1":0.5,"maxCooksP.1":"NA"},"Reg_SM06Hn_169":{"symbol":"","desc":"","type":"miscRNA","lfc":4.98,"p":6.66e-09,"lowExpressed":false,"rpkm1":0.0987,"rpkm2":11.1,"lev":0.338,"medianCount1":2,"medianCount2":297,"maxCooksP":0.822,"ID":"100504633","chr":"chr4","str":"+","start":124576646,"end":124589568,"lfc.1":5.38,"p.1":"3.13657814578871e-07","lowExpressed.1":false,"rpkm1.1":0.0359,"rpkm2.1":2.24,"lev.1":-1.83,"medianCount1.1":1,"medianCount2.1":69.5,"maxCooksP.1":"NA"},"Reg_SM06Hn_170":{"symbol":"Gm20326","desc":"predicted gene, 20326","type":"unknown","lfc":4.42,"p":6.26e-22,"lowExpressed":false,"rpkm1":0.702,"rpkm2":12.7,"lev":1.39,"medianCount1":34.5,"medianCount2":841,"maxCooksP":0.908,"ID":"100504643","chr":"chr9","str":"-","start":112041082,"end":112044004,"lfc.1":0.398,"p.1":"0.762879511826824","lowExpressed.1":false,"rpkm1.1":0.143,"rpkm2.1":0.196,"lev.1":-2.85,"medianCount1.1":11.5,"medianCount2.1":17.5,"maxCooksP.1":"NA"},"Reg_SM06Hn_171":{"symbol":"Gm20349","desc":"predicted gene, 20349","type":"miscRNA","lfc":-5.65,"p":2.34e-28,"lowExpressed":false,"rpkm1":26.2,"rpkm2":0.603,"lev":1.47,"medianCount1":240,"medianCount2":5,"maxCooksP":0.00033,"ID":"100504681","chr":"chr14","str":"+","start":9133567,"end":9142293,"lfc.1":-5.68,"p.1":"1.27531039271717e-16","lowExpressed.1":false,"rpkm1.1":22.6,"rpkm2.1":0.387,"lev.1":1.46,"medianCount1.1":288,"medianCount2.1":5.5,"maxCooksP.1":"NA"},"Reg_SM06Hn_172":{"symbol":"Gm11128","desc":"predicted gene 11128","type":"protein_coding","lfc":-5.34,"p":3.49e-07,"lowExpressed":false,"rpkm1":0.641,"rpkm2":0,"lev":-4.11,"medianCount1":19.5,"medianCount2":0,"maxCooksP":0.67,"ID":"100504710","chr":"chr6","str":"-","start":85758018,"end":85759871,"lfc.1":0,"p.1":"1","lowExpressed.1":true,"rpkm1.1":0.161,"rpkm2.1":0,"lev.1":-5.37,"medianCount1.1":6,"medianCount2.1":0,"maxCooksP.1":"NA"},"Reg_SM06Hn_173":{"symbol":"2310002F09Rik","desc":"RIKEN cDNA 2310002F09 gene","type":"miscRNA","lfc":5.31,"p":0.00212,"lowExpressed":false,"rpkm1":0,"rpkm2":0.142,"lev":-5.33,"medianCount1":0,"medianCount2":10,"maxCooksP":0.723,"ID":"100504720","chr":"chr7","str":"-","start":51000836,"end":51011306,"lfc.1":4.42,"p.1":"0.0143471781760306","lowExpressed.1":false,"rpkm1.1":0,"rpkm2.1":0.138,"lev.1":-5.43,"medianCount1.1":0,"medianCount2.1":10.5,"maxCooksP.1":"NA"},"Reg_SM06Hn_174":{"symbol":"Gm20380","desc":"predicted gene, 20380","type":"miscRNA","lfc":4.47,"p":0.0006,"lowExpressed":false,"rpkm1":0,"rpkm2":0.847,"lev":-3.22,"medianCount1":0,"medianCount2":11,"maxCooksP":0.917,"ID":"100504736","chr":"chr18","str":"+","start":10073944,"end":10075397,"lfc.1":1.39,"p.1":"0.0573851552697369","lowExpressed.1":false,"rpkm1.1":1.07,"rpkm2.1":2.95,"lev.1":0.826,"medianCount1.1":15.5,"medianCount2.1":47,"maxCooksP.1":"NA"},"Reg_SM06Hn_175":{"symbol":"Gm20381","desc":"predicted gene, 20381","type":"miscRNA","lfc":0,"p":1,"lowExpressed":true,"rpkm1":0.0841,"rpkm2":0.281,"lev":-3.01,"medianCount1":1.5,"medianCount2":6,"maxCooksP":0.807,"ID":"100504738","chr":"chr8","str":"-","start":116896505,"end":116920090,"lfc.1":6.76,"p.1":"1.4227174924834e-33","lowExpressed.1":false,"rpkm1.1":0.209,"rpkm2.1":26.1,"lev.1":1.13,"medianCount1.1":5.5,"medianCount2.1":750,"maxCooksP.1":"NA"},"Reg_SM06Hn_176":{"symbol":"Gm20383","desc":"predicted gene, 20383","type":"miscRNA","lfc":0,"p":1,"lowExpressed":true,"rpkm1":0.321,"rpkm2":0,"lev":-5.17,"medianCount1":9,"medianCount2":0,"maxCooksP":0.894,"ID":"100504740","chr":"chr6","str":"+","start":81934315,"end":81942420,"lfc.1":-4.66,"p.1":"3.30404386402429e-14","lowExpressed.1":false,"rpkm1.1":3.6,"rpkm2.1":0.131,"lev.1":-0.55,"medianCount1.1":148,"medianCount2.1":6,"maxCooksP.1":"NA"},"Reg_SM06Hn_177":{"symbol":"Gm20384","desc":"predicted gene, 20384","type":"miscRNA","lfc":0,"p":1,"lowExpressed":true,"rpkm1":0,"rpkm2":0.122,"lev":-5.35,"medianCount1":0,"medianCount2":2,"maxCooksP":0.0413,"ID":"100504741","chr":"chr9","str":"-","start":66119545,"end":66147956,"lfc.1":-5.42,"p.1":"2.0629158606777e-05","lowExpressed.1":false,"rpkm1.1":2.6,"rpkm2.1":0.03,"lev.1":-2.35,"medianCount1.1":37.5,"medianCount2.1":0.5,"maxCooksP.1":"NA"},"Reg_SM06Hn_178":{"symbol":"LOC100504965","desc":"uncharacterized LOC100504965","type":"miscRNA","lfc":0,"p":1,"lowExpressed":true,"rpkm1":0,"rpkm2":0.162,"lev":-5.4,"medianCount1":0,"medianCount2":2,"maxCooksP":0.631,"ID":"100504965","chr":"chr7","str":"+","start":48153698,"end":48154610,"lfc.1":5.35,"p.1":"1.32133723257217e-13","lowExpressed.1":false,"rpkm1.1":0.247,"rpkm2.1":12.2,"lev.1":0.539,"medianCount1.1":3.5,"medianCount2.1":187,"maxCooksP.1":"NA"},"Reg_SM06Hn_179":{"symbol":"LOC100505025","desc":"uncharacterized LOC100505025","type":"miscRNA","lfc":-4.63,"p":5.65e-11,"lowExpressed":false,"rpkm1":1.17,"rpkm2":0.0182,"lev":-3.17,"medianCount1":41.5,"medianCount2":1,"maxCooksP":0.507,"ID":"100505025","chr":"chr7","str":"+","start":80455266,"end":80460080,"lfc.1":-0.428,"p.1":"0.344236688797577","lowExpressed.1":false,"rpkm1.1":2.9,"rpkm2.1":2.17,"lev.1":1.32,"medianCount1.1":142,"medianCount2.1":118,"maxCooksP.1":"NA"},"Reg_SM06Hn_180":{"symbol":"LOC100505065","desc":"uncharacterized LOC100505065","type":"miscRNA","lfc":3.13,"p":0.000708,"lowExpressed":false,"rpkm1":0,"rpkm2":3.12,"lev":-1.84,"medianCount1":0,"medianCount2":20,"maxCooksP":0.63,"ID":"100505065","chr":"chr1","str":"-","start":136200875,"end":136201423,"lfc.1":5.2,"p.1":"2.87124248610283e-22","lowExpressed.1":false,"rpkm1.1":0.712,"rpkm2.1":28.5,"lev.1":2.16,"medianCount1.1":7,"medianCount2.1":310,"maxCooksP.1":"NA"},"Reg_SM06Hn_181":{"symbol":"LOC100505073","desc":"uncharacterized LOC100505073","type":"miscRNA","lfc":6.01,"p":0.000231,"lowExpressed":false,"rpkm1":0,"rpkm2":0.875,"lev":-3.76,"medianCount1":0,"medianCount2":15,"maxCooksP":0.977,"ID":"100505073","chr":"chr18","str":"-","start":59334994,"end":59335701,"lfc.1":1.67,"p.1":"0.010693130848005","lowExpressed.1":false,"rpkm1.1":0.96,"rpkm2.1":3.2,"lev.1":0.795,"medianCount1.1":18.5,"medianCount2.1":68,"maxCooksP.1":"NA"},"Reg_SM06Hn_182":{"symbol":"LOC100505146","desc":"uncharacterized LOC100505146","type":"protein_coding","lfc":4.82,"p":0.000105,"lowExpressed":false,"rpkm1":0,"rpkm2":1.62,"lev":-2.62,"medianCount1":0,"medianCount2":15,"maxCooksP":0.898,"ID":"100505146","chr":"chr16","str":"+","start":6011286,"end":6011687,"lfc.1":0,"p.1":"1","lowExpressed.1":true,"rpkm1.1":0,"rpkm2.1":0,"lev.1":-8,"medianCount1.1":0,"medianCount2.1":0,"maxCooksP.1":"NA"},"Reg_SM06Hn_183":{"symbol":"LOC100505166","desc":"uncharacterized LOC100505166","type":"protein_coding","lfc":1.01,"p":0.0709,"lowExpressed":false,"rpkm1":0.514,"rpkm2":1.5,"lev":-0.161,"medianCount1":10.5,"medianCount2":37,"maxCooksP":0.682,"ID":"100505166","chr":"chr9","str":"-","start":29219647,"end":29220694,"lfc.1":4.57,"p.1":"1.03059156704132e-18","lowExpressed.1":false,"rpkm1.1":0.319,"rpkm2.1":8.16,"lev.1":0.679,"medianCount1.1":9,"medianCount2.1":256,"maxCooksP.1":"NA"},"Reg_SM06Hn_184":{"symbol":"LOC100505193","desc":"uncharacterized LOC100505193","type":"miscRNA","lfc":5.1,"p":3.52e-34,"lowExpressed":false,"rpkm1":0.105,"rpkm2":6.65,"lev":0.0487,"medianCount1":4.5,"medianCount2":304,"maxCooksP":0.77,"ID":"100505193","chr":"chr5","str":"-","start":49816163,"end":49818048,"lfc.1":0,"p.1":"1","lowExpressed.1":true,"rpkm1.1":0,"rpkm2.1":0.369,"lev.1":-6.11,"medianCount1.1":0,"medianCount2.1":21.5,"maxCooksP.1":"NA"},"Reg_SM06Hn_185":{"symbol":"Mir374c","desc":"microRNA 374c","type":"miscRNA","lfc":6.24,"p":0.000102,"lowExpressed":false,"rpkm1":0,"rpkm2":13.7,"lev":-1.47,"medianCount1":0,"medianCount2":13,"maxCooksP":0.975,"ID":"100526513","chr":"chrX","str":"+","start":100768424,"end":100768472,"lfc.1":0,"p.1":"1","lowExpressed.1":true,"rpkm1.1":0.362,"rpkm2.1":4.77,"lev.1":-0.994,"medianCount1.1":0.5,"medianCount2.1":7,"maxCooksP.1":"NA"},"Reg_SM06Hn_186":{"symbol":"Mir3070b","desc":"microRNA 3070b","type":"miscRNA","lfc":6.82,"p":9.35e-06,"lowExpressed":false,"rpkm1":0,"rpkm2":11.5,"lev":-1.55,"medianCount1":0,"medianCount2":25,"maxCooksP":0.968,"ID":"100526519","chr":"chr12","str":"+","start":110826802,"end":110826890,"lfc.1":0,"p.1":"1","lowExpressed.1":true,"rpkm1.1":0,"rpkm2.1":3,"lev.1":-3.21,"medianCount1.1":0,"medianCount2.1":8,"maxCooksP.1":"NA"},"Reg_SM06Hn_187":{"symbol":"Mir3078","desc":"microRNA 3078","type":"miscRNA","lfc":6.33,"p":6.04e-12,"lowExpressed":false,"rpkm1":0,"rpkm2":35.3,"lev":0.115,"medianCount1":0,"medianCount2":76,"maxCooksP":0.801,"ID":"100526520","chr":"chr14","str":"+","start":65210022,"end":65210108,"lfc.1":6.39,"p.1":"6.58257574651979e-11","lowExpressed.1":false,"rpkm1.1":0.408,"rpkm2.1":54.2,"lev.1":0.781,"medianCount1.1":1,"medianCount2.1":142,"maxCooksP.1":"NA"},"Reg_SM06Hn_188":{"symbol":"Snord42a","desc":"small nucleolar RNA, C/D box 42A","type":"snoRNA","lfc":-3.07,"p":0.000901,"lowExpressed":false,"rpkm1":16.2,"rpkm2":1.47,"lev":1.78,"medianCount1":13,"medianCount2":1,"maxCooksP":0.383,"ID":"100529076","chr":"chr11","str":"-","start":77994804,"end":77994848,"lfc.1":-4.46,"p.1":"3.48242034519705e-24","lowExpressed.1":false,"rpkm1.1":264,"rpkm2.1":11.6,"lev.1":5.78,"medianCount1.1":320,"medianCount2.1":15.5,"maxCooksP.1":"NA"},"Reg_SM06Hn_189":{"symbol":"Bc1","desc":"brain cytoplasmic RNA 1","type":"miscRNA","lfc":2.82,"p":0.000737,"lowExpressed":false,"rpkm1":0.49,"rpkm2":3.48,"lev":0.0397,"medianCount1":1.5,"medianCount2":14,"maxCooksP":0.918,"ID":"100568459","chr":"chr7","str":"+","start":152100375,"end":152100528,"lfc.1":5.06,"p.1":"1.63497933079599e-16","lowExpressed.1":false,"rpkm1.1":2.45,"rpkm2.1":92.1,"lev.1":3.64,"medianCount1.1":10.5,"medianCount2.1":418,"maxCooksP.1":"NA"},"Reg_SM06Hn_190":{"symbol":"Mir28c","desc":"microRNA 28c","type":"miscRNA","lfc":5.61,"p":0.000833,"lowExpressed":false,"rpkm1":0,"rpkm2":5.73,"lev":-2.2,"medianCount1":0,"medianCount2":11,"maxCooksP":0.976,"ID":"100628567","chr":"chr15","str":"-","start":53445760,"end":53445834,"lfc.1":0,"p.1":"1","lowExpressed.1":true,"rpkm1.1":0,"rpkm2.1":0,"lev.1":-8,"medianCount1.1":0,"medianCount2.1":0,"maxCooksP.1":"NA"},"Reg_SM06Hn_191":{"symbol":"Mir5131","desc":"microRNA 5131","type":"miscRNA","lfc":0,"p":1,"lowExpressed":true,"rpkm1":0,"rpkm2":0,"lev":-8,"medianCount1":0,"medianCount2":0,"maxCooksP":"NA","ID":"100628600","chr":"chr14","str":"-","start":46277636,"end":46277728,"lfc.1":-4.57,"p.1":"7.43366589258523e-16","lowExpressed.1":false,"rpkm1.1":68.6,"rpkm2.1":2.67,"lev.1":3.73,"medianCount1.1":173,"medianCount2.1":7.5,"maxCooksP.1":"NA"},"Reg_SM06Hn_192":{"symbol":"Gbp6","desc":"guanylate binding protein 6","type":"protein_coding","lfc":-5.58,"p":3.01e-11,"lowExpressed":false,"rpkm1":0.546,"rpkm2":0.00766,"lev":-4.41,"medianCount1":46.5,"medianCount2":1,"maxCooksP":0.282,"ID":"100702","chr":"chr5","str":"-","start":105699721,"end":105722718,"lfc.1":-0.595,"p.1":"0.535485931778263","lowExpressed.1":false,"rpkm1.1":0.216,"rpkm2.1":0.141,"lev.1":-2.57,"medianCount1.1":25,"medianCount2.1":18,"maxCooksP.1":"NA"},"Reg_SM06Hn_193":{"symbol":"Acacb","desc":"acetyl-Coenzyme A carboxylase beta","type":"protein_coding","lfc":-4.79,"p":3.8e-42,"lowExpressed":false,"rpkm1":1.18,"rpkm2":0.0381,"lev":-2.49,"medianCount1":198,"medianCount2":6,"maxCooksP":0.609,"ID":"100705","chr":"chr5","str":"+","start":114615527,"end":114700767,"lfc.1":-1.56,"p.1":"0.00457235785537012","lowExpressed.1":false,"rpkm1.1":0.383,"rpkm2.1":0.128,"lev.1":-2.18,"medianCount1.1":87.5,"medianCount2.1":32.5,"maxCooksP.1":"NA"},"Reg_SM06Hn_194":{"symbol":"LOC100861570","desc":"Im snoRNA 1","type":"snoRNA","lfc":6.12,"p":1.09e-07,"lowExpressed":false,"rpkm1":0,"rpkm2":24.6,"lev":-0.234,"medianCount1":0,"medianCount2":27,"maxCooksP":0.923,"ID":"100861570","chr":"chr12","str":"+","start":110887827,"end":110887897,"lfc.1":7.32,"p.1":"3.27027972031065e-07","lowExpressed.1":false,"rpkm1.1":0,"rpkm2.1":39.9,"lev.1":-1.34,"medianCount1.1":0,"medianCount2.1":84.5,"maxCooksP.1":"NA"},"Reg_SM06Hn_195":{"symbol":"LOC100861571","desc":"Im snoRNA 2","type":"snoRNA","lfc":5.5,"p":0.00115,"lowExpressed":false,"rpkm1":0,"rpkm2":5.51,"lev":-2.25,"medianCount1":0,"medianCount2":11,"maxCooksP":0.979,"ID":"100861571","chr":"chr12","str":"+","start":110889634,"end":110889705,"lfc.1":4.83,"p.1":"0.00554025779387151","lowExpressed.1":false,"rpkm1.1":0,"rpkm2.1":6.49,"lev.1":-2.65,"medianCount1.1":0,"medianCount2.1":14,"maxCooksP.1":"NA"},"Reg_SM06Hn_196":{"symbol":"LOC100861572","desc":"Im snoRNA 3","type":"snoRNA","lfc":5.83,"p":5.71e-07,"lowExpressed":false,"rpkm1":0,"rpkm2":17.4,"lev":-0.404,"medianCount1":0,"medianCount2":30,"maxCooksP":0.926,"ID":"100861572","chr":"chr12","str":"+","start":110894555,"end":110894625,"lfc.1":5.57,"p.1":"6.1883187311484e-06","lowExpressed.1":false,"rpkm1.1":0.25,"rpkm2.1":23.9,"lev.1":0.037,"medianCount1.1":0.5,"medianCount2.1":50.5,"maxCooksP.1":"NA"},"Reg_SM06Hn_197":{"symbol":"LOC100861604","desc":"uncharacterized LOC100861604","type":"miscRNA","lfc":-7.18,"p":1.6e-10,"lowExpressed":false,"rpkm1":4.64,"rpkm2":0,"lev":-3.1,"medianCount1":45.5,"medianCount2":0,"maxCooksP":0.403,"ID":"100861604","chr":"chr7","str":"+","start":106493894,"end":106494655,"lfc.1":-3.34,"p.1":"5.29648161809003e-39","lowExpressed.1":false,"rpkm1.1":136,"rpkm2.1":13.4,"lev.1":5.42,"medianCount1.1":1950,"medianCount2.1":212,"maxCooksP.1":"NA"},"Reg_SM06Hn_198":{"symbol":"LOC100861638","desc":"uncharacterized LOC100861638","type":"miscRNA","lfc":6.78,"p":1.18e-05,"lowExpressed":false,"rpkm1":0,"rpkm2":1.08,"lev":-3.48,"medianCount1":0,"medianCount2":23,"maxCooksP":0.979,"ID":"100861638","chr":"chr8","str":"-","start":71418524,"end":71428932,"lfc.1":2.26,"p.1":"0.0034944246184175","lowExpressed.1":false,"rpkm1.1":0.459,"rpkm2.1":2.39,"lev.1":-0.0431,"medianCount1.1":12,"medianCount2.1":67,"maxCooksP.1":"NA"},"Reg_SM06Hn_199":{"symbol":"LOC100861703","desc":"uncharacterized LOC100861703","type":"miscRNA","lfc":4.01,"p":1.92e-15,"lowExpressed":false,"rpkm1":0.789,"rpkm2":13.2,"lev":1.14,"medianCount1":9,"medianCount2":170,"maxCooksP":0.922,"ID":"100861703","chr":"chr18","str":"+","start":31597464,"end":31598047,"lfc.1":5.02,"p.1":"7.35736928493605e-35","lowExpressed.1":false,"rpkm1.1":2.46,"rpkm2.1":84.9,"lev.1":3.79,"medianCount1.1":39.5,"medianCount2.1":1470,"maxCooksP.1":"NA"},"Reg_SM06Hn_200":{"symbol":"LOC100861792","desc":"uncharacterized LOC100861792","type":"miscRNA","lfc":-4.92,"p":5.25e-17,"lowExpressed":false,"rpkm1":9.76,"rpkm2":0.214,"lev":0.135,"medianCount1":134,"medianCount2":4,"maxCooksP":0.0723,"ID":"100861792","chr":"chr2","str":"+","start":150429722,"end":150444570,"lfc.1":-4.39,"p.1":"9.22967583017402e-44","lowExpressed.1":false,"rpkm1.1":98.1,"rpkm2.1":4.64,"lev.1":4.4,"medianCount1.1":2010,"medianCount2.1":104,"maxCooksP.1":"NA"},"Reg_SM06Hn_201":{"symbol":"LOC100861833","desc":"uncharacterized LOC100861833","type":"miscRNA","lfc":-3.95,"p":3.48e-28,"lowExpressed":false,"rpkm1":35.5,"rpkm2":2.25,"lev":2.72,"medianCount1":656,"medianCount2":55,"maxCooksP":0.586,"ID":"100861833","chr":"chr14","str":"+","start":9128785,"end":9129679,"lfc.1":-5.93,"p.1":"6.00270646842491e-21","lowExpressed.1":false,"rpkm1.1":15.5,"rpkm2.1":0.225,"lev.1":0.829,"medianCount1.1":368,"medianCount2.1":6,"maxCooksP.1":"NA"},"Reg_SM06Hn_202":{"symbol":"LOC100861869","desc":"uncharacterized LOC100861869","type":"miscRNA","lfc":0,"p":1,"lowExpressed":true,"rpkm1":0,"rpkm2":0,"lev":-8,"medianCount1":0,"medianCount2":0,"maxCooksP":"NA","ID":"100861869","chr":"chr8","str":"-","start":113019264,"end":113026256,"lfc.1":7.87,"p.1":"5.64593664032845e-14","lowExpressed.1":false,"rpkm1.1":0.0334,"rpkm2.1":15.4,"lev.1":-1.01,"medianCount1.1":0.5,"medianCount2.1":264,"maxCooksP.1":"NA"},"Reg_SM06Hn_203":{"symbol":"LOC100861882","desc":"uncharacterized LOC100861882","type":"miscRNA","lfc":-4.37,"p":2.77e-30,"lowExpressed":false,"rpkm1":90.8,"rpkm2":5.33,"lev":3.98,"medianCount1":1040,"medianCount2":74,"maxCooksP":0.194,"ID":"100861882","chr":"chr1","str":"-","start":155756314,"end":155771008,"lfc.1":-3.69,"p.1":"1.07264119938443e-37","lowExpressed.1":false,"rpkm1.1":423,"rpkm2.1":32.6,"lev.1":6.86,"medianCount1.1":6450,"medianCount2.1":542,"maxCooksP.1":"NA"},"Reg_SM06Hn_204":{"symbol":"LOC100861917","desc":"uncharacterized LOC100861917","type":"miscRNA","lfc":-7.01,"p":5.38e-29,"lowExpressed":false,"rpkm1":14.4,"rpkm2":0.0979,"lev":-0.569,"medianCount1":172,"medianCount2":2,"maxCooksP":0.011,"ID":"100861917","chr":"chr3","str":"+","start":50242768,"end":50247509,"lfc.1":-5.22,"p.1":"4.31729866646717e-38","lowExpressed.1":false,"rpkm1.1":32.4,"rpkm2.1":0.838,"lev.1":2.36,"medianCount1.1":590,"medianCount2.1":17,"maxCooksP.1":"NA"},"Reg_SM06Hn_205":{"symbol":"LOC100861920","desc":"uncharacterized LOC100861920","type":"miscRNA","lfc":-4.6,"p":2.59e-09,"lowExpressed":false,"rpkm1":1.55,"rpkm2":0.0747,"lev":-1.39,"medianCount1":29.5,"medianCount2":2,"maxCooksP":0.00124,"ID":"100861920","chr":"chr7","str":"+","start":86882134,"end":86888017,"lfc.1":-2.38,"p.1":"5.15819272642113e-09","lowExpressed.1":false,"rpkm1.1":9.92,"rpkm2.1":1.88,"lev.1":2.1,"medianCount1.1":237,"medianCount2.1":50,"maxCooksP.1":"NA"},"Reg_SM06Hn_206":{"symbol":"LOC100861925","desc":"uncharacterized LOC100861925","type":"miscRNA","lfc":3.74,"p":1.43e-21,"lowExpressed":false,"rpkm1":0.419,"rpkm2":6.47,"lev":0.806,"medianCount1":17,"medianCount2":325,"maxCooksP":0.821,"ID":"100861925","chr":"chr8","str":"+","start":46712795,"end":46734656,"lfc.1":4.36,"p.1":"1.01641838517467e-07","lowExpressed.1":false,"rpkm1.1":0.0619,"rpkm2.1":1.54,"lev.1":-1.95,"medianCount1.1":3.5,"medianCount2.1":92.5,"maxCooksP.1":"NA"},"Reg_SM06Hn_207":{"symbol":"LOC100861952","desc":"uncharacterized LOC100861952","type":"miscRNA","lfc":6.18,"p":0.000129,"lowExpressed":false,"rpkm1":0,"rpkm2":0.555,"lev":-3.96,"medianCount1":0,"medianCount2":14,"maxCooksP":0.979,"ID":"100861952","chr":"chr10","str":"+","start":72562183,"end":72946868,"lfc.1":2.48,"p.1":"0.00847690387168886","lowExpressed.1":false,"rpkm1.1":0.241,"rpkm2.1":1.53,"lev.1":-0.971,"medianCount1.1":7,"medianCount2.1":48,"maxCooksP.1":"NA"},"Reg_SM06Hn_208":{"symbol":"LOC100861953","desc":"uncharacterized LOC100861953","type":"miscRNA","lfc":-6.92,"p":9.94e-06,"lowExpressed":false,"rpkm1":1.89,"rpkm2":0,"lev":-4.1,"medianCount1":15,"medianCount2":0,"maxCooksP":0.215,"ID":"100861953","chr":"chr18","str":"+","start":50190638,"end":50206081,"lfc.1":-4.74,"p.1":"4.31144665683139e-10","lowExpressed.1":false,"rpkm1.1":8.37,"rpkm2.1":0.274,"lev.1":0.501,"medianCount1.1":98,"medianCount2.1":3.5,"maxCooksP.1":"NA"},"Reg_SM06Hn_209":{"symbol":"LOC100861972","desc":"uncharacterized LOC100861972","type":"miscRNA","lfc":-8.24,"p":6.18e-27,"lowExpressed":false,"rpkm1":19.4,"rpkm2":0.0759,"lev":-1.13,"medianCount1":174,"medianCount2":1,"maxCooksP":0.217,"ID":"100861972","chr":"chr6","str":"-","start":90500801,"end":90509456,"lfc.1":-4.16,"p.1":"8.17175932817789e-33","lowExpressed.1":false,"rpkm1.1":294,"rpkm2.1":16.1,"lev.1":6.07,"medianCount1.1":4230,"medianCount2.1":254,"maxCooksP.1":"NA"},"Reg_SM06Hn_210":{"symbol":"LOC100861980","desc":"uncharacterized LOC100861980","type":"miscRNA","lfc":5.98,"p":2.58e-25,"lowExpressed":false,"rpkm1":0,"rpkm2":9.17,"lev":-1.03,"medianCount1":0,"medianCount2":185,"maxCooksP":0.527,"ID":"100861980","chr":"chr10","str":"+","start":76171537,"end":76172430,"lfc.1":3.9,"p.1":"4.02517619367971e-14","lowExpressed.1":false,"rpkm1.1":0.54,"rpkm2.1":8.59,"lev.1":1.09,"medianCount1.1":13,"medianCount2.1":228,"maxCooksP.1":"NA"},"Reg_SM06Hn_211":{"symbol":"LOC100862060","desc":"uncharacterized LOC100862060","type":"miscRNA","lfc":-6.45,"p":4.49e-08,"lowExpressed":false,"rpkm1":2.07,"rpkm2":0,"lev":-3.58,"medianCount1":29,"medianCount2":0,"maxCooksP":0.394,"ID":"100862060","chr":"chr2","str":"-","start":13495947,"end":13496595,"lfc.1":-2.59,"p.1":"3.35101718794091e-11","lowExpressed.1":false,"rpkm1.1":84.1,"rpkm2.1":13.8,"lev.1":5.05,"medianCount1.1":1500,"medianCount2.1":266,"maxCooksP.1":"NA"},"Reg_SM06Hn_212":{"symbol":"LOC100862073","desc":"uncharacterized LOC100862073","type":"miscRNA","lfc":2.79,"p":8.46e-06,"lowExpressed":false,"rpkm1":1.42,"rpkm2":9.25,"lev":1.14,"medianCount1":10.5,"medianCount2":88,"maxCooksP":0.851,"ID":"100862073","chr":"chr2","str":"+","start":181041153,"end":181049005,"lfc.1":5.38,"p.1":"7.42277729299257e-67","lowExpressed.1":false,"rpkm1.1":14.8,"rpkm2.1":643,"lev.1":6.59,"medianCount1.1":186,"medianCount2.1":8850,"maxCooksP.1":"NA"},"Reg_SM06Hn_213":{"symbol":"LOC100862086","desc":"uncharacterized LOC100862086","type":"miscRNA","lfc":2.85,"p":7.33e-05,"lowExpressed":false,"rpkm1":0.243,"rpkm2":3.18,"lev":-0.334,"medianCount1":2,"medianCount2":37,"maxCooksP":0.655,"ID":"100862086","chr":"chr15","str":"+","start":25293028,"end":25293497,"lfc.1":7.22,"p.1":"7.25308391000355e-56","lowExpressed.1":false,"rpkm1.1":3,"rpkm2.1":493,"lev.1":5.12,"medianCount1.1":39,"medianCount2.1":6950,"maxCooksP.1":"NA"},"Reg_SM06Hn_214":{"symbol":"LOC100862116","desc":"uncharacterized LOC100862116","type":"miscRNA","lfc":3.82,"p":4.98e-10,"lowExpressed":false,"rpkm1":0.569,"rpkm2":16.2,"lev":1.31,"medianCount1":4,"medianCount2":143,"maxCooksP":0.64,"ID":"100862116","chr":"chr9","str":"+","start":53759273,"end":53759638,"lfc.1":5.74,"p.1":"2.70763166921717e-30","lowExpressed.1":false,"rpkm1.1":0.748,"rpkm2.1":44,"lev.1":2.48,"medianCount1.1":7.5,"medianCount2.1":479,"maxCooksP.1":"NA"},"Reg_SM06Hn_215":{"symbol":"LOC100862121","desc":"uncharacterized LOC100862121","type":"miscRNA","lfc":3.13,"p":1.37e-17,"lowExpressed":false,"rpkm1":1.06,"rpkm2":11.7,"lev":2.02,"medianCount1":16,"medianCount2":236,"maxCooksP":0.8,"ID":"100862121","chr":"chr11","str":"-","start":31958377,"end":31959206,"lfc.1":5.83,"p.1":"4.25007505211813e-65","lowExpressed.1":false,"rpkm1.1":6.18,"rpkm2.1":370,"lev.1":5.54,"medianCount1.1":140,"medianCount2.1":9200,"maxCooksP.1":"NA"},"Reg_SM06Hn_216":{"symbol":"LOC100862137","desc":"uncharacterized LOC100862137","type":"miscRNA","lfc":0.794,"p":0.052,"lowExpressed":false,"rpkm1":4.52,"rpkm2":8.41,"lev":2.58,"medianCount1":86.5,"medianCount2":221,"maxCooksP":0.222,"ID":"100862137","chr":"chr9","str":"-","start":103083510,"end":103084572,"lfc.1":4.51,"p.1":"8.6235824273622e-49","lowExpressed.1":false,"rpkm1.1":5.29,"rpkm2.1":125,"lev.1":4.67,"medianCount1.1":153,"medianCount2.1":3990,"maxCooksP.1":"NA"},"Reg_SM06Hn_217":{"symbol":"LOC100862140","desc":"uncharacterized LOC100862140","type":"miscRNA","lfc":-6.75,"p":1.49e-17,"lowExpressed":false,"rpkm1":5.42,"rpkm2":0.0367,"lev":-2.13,"medianCount1":97.5,"medianCount2":1,"maxCooksP":0.0803,"ID":"100862140","chr":"chr4","str":"+","start":137297656,"end":137298555,"lfc.1":-4.48,"p.1":"1.20892821403214e-28","lowExpressed.1":false,"rpkm1.1":36.2,"rpkm2.1":1.58,"lev.1":2.87,"medianCount1.1":876,"medianCount2.1":42,"maxCooksP.1":"NA"},"Reg_SM06Hn_218":{"symbol":"LOC100862145","desc":"uncharacterized LOC100862145","type":"miscRNA","lfc":0,"p":1,"lowExpressed":true,"rpkm1":0,"rpkm2":0,"lev":-6.77,"medianCount1":0,"medianCount2":0,"maxCooksP":0.799,"ID":"100862145","chr":"chr11","str":"-","start":32184275,"end":32184481,"lfc.1":4.36,"p.1":"0.000367305116762072","lowExpressed.1":false,"rpkm1.1":14,"rpkm2.1":432,"lev.1":5.93,"medianCount1.1":79,"medianCount2.1":2740,"maxCooksP.1":"NA"},"Reg_SM06Hn_219":{"symbol":"LOC100862160","desc":"uncharacterized LOC100862160","type":"miscRNA","lfc":-8.37,"p":8.77e-21,"lowExpressed":false,"rpkm1":11.9,"rpkm2":0,"lev":-1.99,"medianCount1":130,"medianCount2":0,"maxCooksP":0.00929,"ID":"100862160","chr":"chr4","str":"+","start":41446159,"end":41450108,"lfc.1":-4.89,"p.1":"3.37896875164605e-42","lowExpressed.1":false,"rpkm1.1":120,"rpkm2.1":3.94,"lev.1":4.41,"medianCount1.1":2080,"medianCount2.1":76,"maxCooksP.1":"NA"},"Reg_SM06Hn_220":{"symbol":"LOC100862215","desc":"uncharacterized LOC100862215","type":"miscRNA","lfc":-4.95,"p":6.5e-11,"lowExpressed":false,"rpkm1":1.59,"rpkm2":0.0267,"lev":-2.77,"medianCount1":40,"medianCount2":1,"maxCooksP":0.313,"ID":"100862215","chr":"chr9","str":"+","start":107561428,"end":107581944,"lfc.1":-4.45,"p.1":"2.90831656287618e-36","lowExpressed.1":false,"rpkm1.1":76.4,"rpkm2.1":3.43,"lev.1":3.99,"medianCount1.1":3100,"medianCount2.1":154,"maxCooksP.1":"NA"},"Reg_SM06Hn_221":{"symbol":"LOC100862216","desc":"uncharacterized LOC100862216","type":"miscRNA","lfc":-4.86,"p":9.07e-24,"lowExpressed":false,"rpkm1":17.3,"rpkm2":0.396,"lev":1.08,"medianCount1":241,"medianCount2":10,"maxCooksP":0.454,"ID":"100862216","chr":"chr11","str":"+","start":55208001,"end":55208965,"lfc.1":-2.34,"p.1":"2.50678013702335e-18","lowExpressed.1":false,"rpkm1.1":193,"rpkm2.1":38.2,"lev.1":6.42,"medianCount1.1":4390,"medianCount2.1":954,"maxCooksP.1":"NA"},"Reg_SM06Hn_222":{"symbol":"LOC100862252","desc":"uncharacterized LOC100862252","type":"miscRNA","lfc":5.67,"p":0.000701,"lowExpressed":false,"rpkm1":0,"rpkm2":0.0965,"lev":-5.5,"medianCount1":0,"medianCount2":10,"maxCooksP":0.974,"ID":"100862252","chr":"chr5","str":"+","start":13124816,"end":13310754,"lfc.1":0,"p.1":"1","lowExpressed.1":true,"rpkm1.1":0,"rpkm2.1":0,"lev.1":-8,"medianCount1.1":0,"medianCount2.1":0,"maxCooksP.1":"NA"},"Reg_SM06Hn_223":{"symbol":"LOC100862254","desc":"uncharacterized LOC100862254","type":"miscRNA","lfc":2.49,"p":0.0736,"lowExpressed":false,"rpkm1":0,"rpkm2":0.663,"lev":-3.96,"medianCount1":0,"medianCount2":12,"maxCooksP":0.703,"ID":"100862254","chr":"chr10","str":"+","start":33217699,"end":33232793,"lfc.1":5.58,"p.1":"7.95028178108539e-12","lowExpressed.1":false,"rpkm1.1":0.0896,"rpkm2.1":5.48,"lev.1":-0.604,"medianCount1.1":2,"medianCount2.1":132,"maxCooksP.1":"NA"},"Reg_SM06Hn_224":{"symbol":"LOC100862285","desc":"uncharacterized LOC100862285","type":"miscRNA","lfc":-8.2,"p":2.01e-08,"lowExpressed":false,"rpkm1":2.24,"rpkm2":0,"lev":-3.88,"medianCount1":32,"medianCount2":0,"maxCooksP":0.0026,"ID":"100862285","chr":"chr9","str":"+","start":43029984,"end":43030752,"lfc.1":-5,"p.1":"4.46444089268282e-26","lowExpressed.1":false,"rpkm1.1":19,"rpkm2.1":0.567,"lev.1":1.7,"medianCount1.1":392,"medianCount2.1":13,"maxCooksP.1":"NA"},"Reg_SM06Hn_225":{"symbol":"LOC100862290","desc":"uncharacterized LOC100862290","type":"miscRNA","lfc":0.442,"p":0.569,"lowExpressed":false,"rpkm1":2,"rpkm2":2.15,"lev":0.817,"medianCount1":14,"medianCount2":26,"maxCooksP":0.731,"ID":"100862290","chr":"chr9","str":"-","start":109906082,"end":109906518,"lfc.1":5.73,"p.1":"2.57827364159539e-45","lowExpressed.1":false,"rpkm1.1":1.87,"rpkm2.1":106,"lev.1":3.74,"medianCount1.1":22.5,"medianCount2.1":1390,"maxCooksP.1":"NA"},"Reg_SM06Hn_226":{"symbol":"LOC100862358","desc":"uncharacterized LOC100862358","type":"miscRNA","lfc":4.72,"p":2.71e-07,"lowExpressed":false,"rpkm1":0.122,"rpkm2":19.9,"lev":1.43,"medianCount1":1.5,"medianCount2":332,"maxCooksP":0.195,"ID":"100862358","chr":"chr13","str":"+","start":14469994,"end":14615493,"lfc.1":7.77,"p.1":"2.36507120761969e-08","lowExpressed.1":false,"rpkm1.1":0,"rpkm2.1":6.07,"lev.1":-2.7,"medianCount1.1":0,"medianCount2.1":120,"maxCooksP.1":"NA"},"Reg_SM06Hn_227":{"symbol":"LOC100862378","desc":"uncharacterized LOC100862378","type":"miscRNA","lfc":-8.62,"p":1.25e-42,"lowExpressed":false,"rpkm1":37.9,"rpkm2":0.0597,"lev":-0.468,"medianCount1":436,"medianCount2":1,"maxCooksP":0.000102,"ID":"100862378","chr":"chr10","str":"-","start":56109540,"end":56110231,"lfc.1":-4.73,"p.1":"6.29817123852029e-32","lowExpressed.1":false,"rpkm1.1":481,"rpkm2.1":17.6,"lev.1":6.46,"medianCount1.1":8980,"medianCount2.1":358,"maxCooksP.1":"NA"},"Reg_SM06Hn_228":{"symbol":"LOC100862391","desc":"uncharacterized LOC100862391","type":"miscRNA","lfc":0,"p":1,"lowExpressed":true,"rpkm1":0.722,"rpkm2":0,"lev":-4.69,"medianCount1":9,"medianCount2":0,"maxCooksP":0.00651,"ID":"100862391","chr":"chr11","str":"-","start":62062486,"end":62078791,"lfc.1":-4.38,"p.1":"4.24362266145256e-41","lowExpressed.1":false,"rpkm1.1":41.5,"rpkm2.1":1.96,"lev.1":3.17,"medianCount1.1":764,"medianCount2.1":40,"maxCooksP.1":"NA"},"Reg_SM06Hn_229":{"symbol":"LOC100862401","desc":"cAMP-specific 3',5'-cyclic phosphodiesterase 4D-like","type":"protein_coding","lfc":7.92,"p":4.1e-08,"lowExpressed":false,"rpkm1":0,"rpkm2":1.18,"lev":-3.49,"medianCount1":0,"medianCount2":70,"maxCooksP":0.971,"ID":"100862401","chr":"chr13","str":"+","start":109906430,"end":110125257,"lfc.1":1.48,"p.1":"0.149002681561271","lowExpressed.1":false,"rpkm1.1":0.116,"rpkm2.1":0.352,"lev.1":-2.35,"medianCount1.1":7.5,"medianCount2.1":25.5,"maxCooksP.1":"NA"},"Reg_SM06Hn_230":{"symbol":"LOC100862405","desc":"uncharacterized LOC100862405","type":"miscRNA","lfc":0,"p":1,"lowExpressed":true,"rpkm1":0,"rpkm2":0.405,"lev":-3.63,"medianCount1":0,"medianCount2":4,"maxCooksP":0.379,"ID":"100862405","chr":"chr11","str":"-","start":62410408,"end":62413807,"lfc.1":6.08,"p.1":"6.33970019792024e-10","lowExpressed.1":false,"rpkm1.1":0.0869,"rpkm2.1":9.11,"lev.1":-1.04,"medianCount1.1":1,"medianCount2.1":111,"maxCooksP.1":"NA"},"Reg_SM06Hn_231":{"symbol":"LOC100862428","desc":"DNA-binding protein inhibitor ID-3-like","type":"pseudo","lfc":-9.03,"p":7.6e-11,"lowExpressed":false,"rpkm1":9.83,"rpkm2":0,"lev":-2.92,"medianCount1":77,"medianCount2":0,"maxCooksP":0.00501,"ID":"100862428","chr":"chr4","str":"+","start":135699794,"end":135700268,"lfc.1":-4.51,"p.1":"3.37829670777686e-58","lowExpressed.1":false,"rpkm1.1":404,"rpkm2.1":17.5,"lev.1":6.39,"medianCount1.1":3910,"medianCount2.1":188,"maxCooksP.1":"NA"},"Reg_SM06Hn_232":{"symbol":"LOC100862462","desc":"uncharacterized LOC100862462","type":"miscRNA","lfc":5.37,"p":6.7e-06,"lowExpressed":false,"rpkm1":0,"rpkm2":0.234,"lev":-4.5,"medianCount1":0,"medianCount2":21,"maxCooksP":0.927,"ID":"100862462","chr":"chr1","str":"-","start":132326358,"end":132333791,"lfc.1":0,"p.1":"1","lowExpressed.1":true,"rpkm1.1":0.0144,"rpkm2.1":0.111,"lev.1":-4.99,"medianCount1.1":1.5,"medianCount2.1":12,"maxCooksP.1":"NA"},"Reg_SM06Hn_233":{"symbol":"LOC100862463","desc":"DNA-binding protein inhibitor ID-3-like","type":"pseudo","lfc":-9.03,"p":7.6e-11,"lowExpressed":false,"rpkm1":9.83,"rpkm2":0,"lev":-2.92,"medianCount1":77,"medianCount2":0,"maxCooksP":0.00501,"ID":"100862463","chr":"chr4","str":"+","start":135699794,"end":135700268,"lfc.1":-4.51,"p.1":"3.37829670777686e-58","lowExpressed.1":false,"rpkm1.1":404,"rpkm2.1":17.5,"lev.1":6.39,"medianCount1.1":3910,"medianCount2.1":188,"maxCooksP.1":"NA"},"Reg_SM06Hn_234":{"symbol":"LOC100862521","desc":"uncharacterized LOC100862521","type":"miscRNA","lfc":4.85,"p":2.07e-23,"lowExpressed":false,"rpkm1":0.306,"rpkm2":8.86,"lev":0.78,"medianCount1":3,"medianCount2":119,"maxCooksP":0.958,"ID":"100862521","chr":"chr2","str":"-","start":143639169,"end":143639763,"lfc.1":6.78,"p.1":"4.13822479518606e-37","lowExpressed.1":false,"rpkm1.1":0.308,"rpkm2.1":38.3,"lev.1":1.77,"medianCount1.1":5,"medianCount2.1":680,"maxCooksP.1":"NA"},"Reg_SM06Hn_235":{"symbol":"LOC100862543","desc":"uncharacterized LOC100862543","type":"miscRNA","lfc":5.67,"p":0.000701,"lowExpressed":false,"rpkm1":0,"rpkm2":0.0965,"lev":-5.5,"medianCount1":0,"medianCount2":10,"maxCooksP":0.974,"ID":"100862543","chr":"chr5","str":"+","start":13124816,"end":13310754,"lfc.1":0,"p.1":"1","lowExpressed.1":true,"rpkm1.1":0,"rpkm2.1":0,"lev.1":-8,"medianCount1.1":0,"medianCount2.1":0,"maxCooksP.1":"NA"},"Reg_SM06Hn_236":{"symbol":"LOC100862550","desc":"39S ribosomal protein L20, mitochondrial-like","type":"pseudo","lfc":4.67,"p":0.000291,"lowExpressed":false,"rpkm1":0,"rpkm2":1.15,"lev":-3.16,"medianCount1":0,"medianCount2":14,"maxCooksP":0.889,"ID":"100862550","chr":"chr17","str":"-","start":22101096,"end":22101667,"lfc.1":0,"p.1":"1","lowExpressed.1":true,"rpkm1.1":0.062,"rpkm2.1":0.231,"lev.1":-3.9,"medianCount1.1":1,"medianCount2.1":4,"maxCooksP.1":"NA"},"Reg_SM06Hn_237":{"symbol":"LOC100862618","desc":"protein tweety homolog 2-like","type":"protein_coding","lfc":-5.58,"p":1.62e-14,"lowExpressed":false,"rpkm1":6.57,"rpkm2":0.104,"lev":-1.27,"medianCount1":51,"medianCount2":1,"maxCooksP":0.0375,"ID":"100862618","chr":"chr11","str":"+","start":114571339,"end":114573152,"lfc.1":-3.52,"p.1":"5.21456542656361e-20","lowExpressed.1":false,"rpkm1.1":35.6,"rpkm2.1":3.06,"lev.1":3.37,"medianCount1.1":408,"medianCount2.1":39,"maxCooksP.1":"NA"},"Reg_SM06Hn_238":{"symbol":"LOC100862647","desc":"uncharacterized LOC100862647","type":"miscRNA","lfc":-7.3,"p":2.32e-14,"lowExpressed":false,"rpkm1":3.58,"rpkm2":0,"lev":-3.19,"medianCount1":80,"medianCount2":0,"maxCooksP":0.0604,"ID":"100862647","chr":"chr7","str":"+","start":106493896,"end":106495507,"lfc.1":-3.43,"p.1":"1.51341586421478e-43","lowExpressed.1":false,"rpkm1.1":119,"rpkm2.1":11,"lev.1":5.18,"medianCount1.1":3210,"medianCount2.1":330,"maxCooksP.1":"NA"},"Reg_SM06Hn_239":{"symbol":"Adamts9","desc":"a disintegrin-like and metallopeptidase (reprolysin type) with thrombospondin type 1 motif, 9","type":"protein_coding","lfc":-4.52,"p":3.38e-68,"lowExpressed":false,"rpkm1":3.64,"rpkm2":0.147,"lev":-0.724,"medianCount1":390,"medianCount2":21,"maxCooksP":0.523,"ID":"101401","chr":"chr6","str":"-","start":92722693,"end":92851435,"lfc.1":-3.51,"p.1":"2.20788720654313e-25","lowExpressed.1":false,"rpkm1.1":5.95,"rpkm2.1":0.518,"lev.1":0.794,"medianCount1.1":972,"medianCount2.1":92.5,"maxCooksP.1":"NA"},"Reg_SM06Hn_240":{"symbol":"Plekhg2","desc":"pleckstrin homology domain containing, family G (with RhoGef domain) member 2","type":"protein_coding","lfc":-7.03,"p":1e-45,"lowExpressed":false,"rpkm1":2.89,"rpkm2":0.0175,"lev":-2.77,"medianCount1":279,"medianCount2":2,"maxCooksP":0.0577,"ID":"101497","chr":"chr7","str":"-","start":29144623,"end":29157681,"lfc.1":-2.2,"p.1":"3.52301086563506e-16","lowExpressed.1":false,"rpkm1.1":12.1,"rpkm2.1":2.64,"lev.1":2.49,"medianCount1.1":1650,"medianCount2.1":399,"maxCooksP.1":"NA"},"Reg_SM06Hn_241":{"symbol":"Plekhg4","desc":"pleckstrin homology domain containing, family G (with RhoGef domain) member 4","type":"protein_coding","lfc":6.27,"p":3.03e-08,"lowExpressed":false,"rpkm1":0,"rpkm2":0.444,"lev":-4.08,"medianCount1":0,"medianCount2":34,"maxCooksP":0.934,"ID":"102075","chr":"chr8","str":"+","start":107899281,"end":107906762,"lfc.1":2.45,"p.1":"7.90656165508868e-05","lowExpressed.1":false,"rpkm1.1":0.17,"rpkm2.1":0.984,"lev.1":-1.38,"medianCount1.1":19.5,"medianCount2.1":122,"maxCooksP.1":"NA"},"Reg_SM06Hn_242":{"symbol":"Cpne7","desc":"copine VII","type":"protein_coding","lfc":7.29,"p":2.33e-16,"lowExpressed":false,"rpkm1":0.0113,"rpkm2":2.37,"lev":-2.28,"medianCount1":0.5,"medianCount2":118,"maxCooksP":0.951,"ID":"102278","chr":"chr8","str":"+","start":125641274,"end":125659085,"lfc.1":8.22,"p.1":"7.40739913560583e-70","lowExpressed.1":false,"rpkm1.1":0.0991,"rpkm2.1":33.3,"lev.1":0.847,"medianCount1.1":6.5,"medianCount2.1":2390,"maxCooksP.1":"NA"},"Reg_SM06Hn_243":{"symbol":"Myzap","desc":"myocardial zonula adherens protein","type":"protein_coding","lfc":0,"p":1,"lowExpressed":true,"rpkm1":0.0871,"rpkm2":0.124,"lev":-4.28,"medianCount1":4.5,"medianCount2":7,"maxCooksP":0.831,"ID":"102371","chr":"chr9","str":"-","start":71352154,"end":71440167,"lfc.1":5.12,"p.1":"1.46657002829177e-11","lowExpressed.1":false,"rpkm1.1":0.0486,"rpkm2.1":2.01,"lev.1":-1.7,"medianCount1.1":3,"medianCount2.1":136,"maxCooksP.1":"NA"},"Reg_SM06Hn_244":{"symbol":"Plekho2","desc":"pleckstrin homology domain containing, family O member 2","type":"protein_coding","lfc":-5.8,"p":2.28e-40,"lowExpressed":false,"rpkm1":3.86,"rpkm2":0.0506,"lev":-1.3,"medianCount1":280,"medianCount2":5,"maxCooksP":0.00728,"ID":"102595","chr":"chr9","str":"-","start":65402191,"end":65427841,"lfc.1":-3.63,"p.1":"2.28392916054401e-31","lowExpressed.1":false,"rpkm1.1":20,"rpkm2.1":1.6,"lev.1":2.49,"medianCount1.1":1750,"medianCount2.1":156,"maxCooksP.1":"NA"},"Reg_SM06Hn_245":{"symbol":"Rpp25","desc":"ribonuclease P 25 subunit (human)","type":"protein_coding","lfc":1.94,"p":0.0565,"lowExpressed":false,"rpkm1":0.0529,"rpkm2":0.39,"lev":-3.27,"medianCount1":1.5,"medianCount2":13,"maxCooksP":0.732,"ID":"102614","chr":"chr9","str":"+","start":57351909,"end":57353254,"lfc.1":4.75,"p.1":"7.80848352240859e-16","lowExpressed.1":false,"rpkm1.1":0.217,"rpkm2.1":6.5,"lev.1":0.171,"medianCount1.1":8,"medianCount2.1":264,"maxCooksP.1":"NA"},"Reg_SM06Hn_246":{"symbol":"AI414108","desc":"expressed sequence AI414108","type":"miscRNA","lfc":4.21,"p":9.65e-26,"lowExpressed":false,"rpkm1":0.134,"rpkm2":3.74,"lev":-0.208,"medianCount1":12.5,"medianCount2":417,"maxCooksP":0.614,"ID":"102623","chr":"chr9","str":"+","start":27160270,"end":27165131,"lfc.1":6.31,"p.1":"2.44063922732099e-55","lowExpressed.1":false,"rpkm1.1":0.116,"rpkm2.1":9.89,"lev.1":0.0588,"medianCount1.1":15.5,"medianCount2.1":1430,"maxCooksP.1":"NA"},"Reg_SM06Hn_247":{"symbol":"Mapkapk3","desc":"mitogen-activated protein kinase-activated protein kinase 3","type":"protein_coding","lfc":-4.37,"p":1.28e-11,"lowExpressed":false,"rpkm1":1.25,"rpkm2":0.0629,"lev":-2.65,"medianCount1":66,"medianCount2":4,"maxCooksP":0.0475,"ID":"102626","chr":"chr9","str":"-","start":107157258,"end":107192208,"lfc.1":-3.79,"p.1":"5.35754970379515e-12","lowExpressed.1":false,"rpkm1.1":2.65,"rpkm2.1":0.182,"lev.1":-0.602,"medianCount1.1":200,"medianCount2.1":15.5,"maxCooksP.1":"NA"},"Reg_SM06Hn_248":{"symbol":"Oaf","desc":"OAF homolog (Drosophila)","type":"protein_coding","lfc":-8.11,"p":7.69e-25,"lowExpressed":false,"rpkm1":3.95,"rpkm2":0,"lev":-3.18,"medianCount1":186,"medianCount2":0,"maxCooksP":0.0883,"ID":"102644","chr":"chr9","str":"-","start":43029361,"end":43047899,"lfc.1":-4.96,"p.1":"1.93761135902876e-41","lowExpressed.1":false,"rpkm1.1":13.4,"rpkm2.1":0.42,"lev.1":1.23,"medianCount1.1":862,"medianCount2.1":30,"maxCooksP.1":"NA"},"Reg_SM06Hn_249":{"symbol":"AU023762","desc":"expressed sequence AU023762","type":"miscRNA","lfc":5.25,"p":2.02e-07,"lowExpressed":false,"rpkm1":0,"rpkm2":0.569,"lev":-3.54,"medianCount1":0,"medianCount2":28,"maxCooksP":0.818,"ID":"102688","chr":"chr9","str":"-","start":113405864,"end":113496270,"lfc.1":0,"p.1":"1","lowExpressed.1":true,"rpkm1.1":0.00814,"rpkm2.1":0.0828,"lev.1":-5.45,"medianCount1.1":0.5,"medianCount2.1":5.5,"maxCooksP.1":"NA"},"Reg_SM06Hn_250":{"symbol":"Slc6a15","desc":"solute carrier family 6 (neurotransmitter transporter), member 15","type":"protein_coding","lfc":6.27,"p":1.05e-14,"lowExpressed":false,"rpkm1":0.00744,"rpkm2":0.943,"lev":-3.05,"medianCount1":0.5,"medianCount2":84,"maxCooksP":0.96,"ID":"103098","chr":"chr10","str":"+","start":102830442,"end":102882013,"lfc.1":6.39,"p.1":"2.41839344343736e-40","lowExpressed.1":false,"rpkm1.1":0.222,"rpkm2.1":20.6,"lev.1":0.92,"medianCount1.1":22.5,"medianCount2.1":2230,"maxCooksP.1":"NA"},"Reg_SM06Hn_251":{"symbol":"Pnpo","desc":"pyridoxine 5'-phosphate oxidase","type":"protein_coding","lfc":5.74,"p":1.05e-06,"lowExpressed":false,"rpkm1":0,"rpkm2":0.628,"lev":-3.72,"medianCount1":0,"medianCount2":26,"maxCooksP":0.928,"ID":"103711","chr":"chr11","str":"-","start":96799130,"end":96805333,"lfc.1":4.01,"p.1":"2.98207479033325e-26","lowExpressed.1":false,"rpkm1.1":0.558,"rpkm2.1":9.4,"lev.1":1.18,"medianCount1.1":31,"medianCount2.1":573,"maxCooksP.1":"NA"},"Reg_SM06Hn_252":{"symbol":"Tmem98","desc":"transmembrane protein 98","type":"protein_coding","lfc":-6.77,"p":1.14e-12,"lowExpressed":false,"rpkm1":1.99,"rpkm2":0,"lev":-3.33,"medianCount1":53.5,"medianCount2":0,"maxCooksP":0.242,"ID":"103743","chr":"chr11","str":"+","start":80623917,"end":80635535,"lfc.1":-1.69,"p.1":"0.000792700996862754","lowExpressed.1":false,"rpkm1.1":6.6,"rpkm2.1":2.03,"lev.1":1.81,"medianCount1.1":252,"medianCount2.1":85,"maxCooksP.1":"NA"},"Reg_SM06Hn_253":{"symbol":"Tubg2","desc":"tubulin, gamma 2","type":"protein_coding","lfc":2.78,"p":1.99e-13,"lowExpressed":false,"rpkm1":0.218,"rpkm2":1.69,"lev":-0.543,"medianCount1":6.5,"medianCount2":68,"maxCooksP":0.89,"ID":"103768","chr":"chr11","str":"+","start":101017198,"end":101023101,"lfc.1":4.89,"p.1":"1.2816270526359e-38","lowExpressed.1":false,"rpkm1.1":0.416,"rpkm2.1":13,"lev.1":1.21,"medianCount1.1":20,"medianCount2.1":690,"maxCooksP.1":"NA"},"Reg_SM06Hn_254":{"symbol":"Dnm3","desc":"dynamin 3","type":"protein_coding","lfc":1.09,"p":6.02e-05,"lowExpressed":false,"rpkm1":1.89,"rpkm2":4.99,"lev":1.82,"medianCount1":280,"medianCount2":1010,"maxCooksP":0.668,"ID":"103967","chr":"chr1","str":"-","start":163917433,"end":164408165,"lfc.1":6.06,"p.1":"1.27446657961216e-93","lowExpressed.1":false,"rpkm1.1":0.369,"rpkm2.1":25.6,"lev.1":1.61,"medianCount1.1":75.5,"medianCount2.1":5710,"maxCooksP.1":"NA"},"Reg_SM06Hn_255":{"symbol":"Gpc5","desc":"glypican 5","type":"protein_coding","lfc":-6.12,"p":2.84e-157,"lowExpressed":false,"rpkm1":36.4,"rpkm2":0.539,"lev":1.81,"medianCount1":1890,"medianCount2":36,"maxCooksP":0.000129,"ID":"103978","chr":"chr14","str":"+","start":115491437,"end":116924414,"lfc.1":-3.94,"p.1":"1.830945176333e-27","lowExpressed.1":false,"rpkm1.1":37.4,"rpkm2.1":2.4,"lev.1":3.21,"medianCount1.1":2900,"medianCount2.1":204,"maxCooksP.1":"NA"},"Reg_SM06Hn_256":{"symbol":"Sncb","desc":"synuclein, beta","type":"protein_coding","lfc":2.1,"p":0.142,"lowExpressed":false,"rpkm1":0.0356,"rpkm2":2.76,"lev":-1.26,"medianCount1":1,"medianCount2":83,"maxCooksP":0.0722,"ID":"104069","chr":"chr13","str":"-","start":54860221,"end":54867801,"lfc.1":6.26,"p.1":"1.97283744838392e-64","lowExpressed.1":false,"rpkm1.1":0.979,"rpkm2.1":79.9,"lev.1":3.11,"medianCount1.1":32,"medianCount2.1":2870,"maxCooksP.1":"NA"},"Reg_SM06Hn_257":{"symbol":"Nxph3","desc":"neurexophilin 3","type":"protein_coding","lfc":1.89,"p":0.113,"lowExpressed":false,"rpkm1":0,"rpkm2":0.36,"lev":-3.8,"medianCount1":0,"medianCount2":17,"maxCooksP":0.578,"ID":"104079","chr":"chr11","str":"-","start":95371160,"end":95375879,"lfc.1":6.4,"p.1":"1.40230087699407e-42","lowExpressed.1":false,"rpkm1.1":0.23,"rpkm2.1":21.2,"lev.1":1.11,"medianCount1.1":13,"medianCount2.1":1340,"maxCooksP.1":"NA"},"Reg_SM06Hn_258":{"symbol":"Nxph4","desc":"neurexophilin 4","type":"protein_coding","lfc":0,"p":1,"lowExpressed":true,"rpkm1":0,"rpkm2":0.106,"lev":-5.48,"medianCount1":0,"medianCount2":3,"maxCooksP":0.974,"ID":"104080","chr":"chr10","str":"-","start":126962529,"end":126971615,"lfc.1":8.33,"p.1":"2.66319501704431e-82","lowExpressed.1":false,"rpkm1.1":0.177,"rpkm2.1":62.5,"lev.1":1.73,"medianCount1.1":8,"medianCount2.1":3130,"maxCooksP.1":"NA"},"Reg_SM06Hn_259":{"symbol":"Gldc","desc":"glycine decarboxylase","type":"protein_coding","lfc":-6.41,"p":4.69e-110,"lowExpressed":false,"rpkm1":8.61,"rpkm2":0.0968,"lev":-0.449,"medianCount1":619,"medianCount2":9,"maxCooksP":0.143,"ID":"104174","chr":"chr19","str":"-","start":30172937,"end":30249908,"lfc.1":-3.98,"p.1":"8.63831896880685e-46","lowExpressed.1":false,"rpkm1.1":33.3,"rpkm2.1":2.09,"lev.1":3.05,"medianCount1.1":3370,"medianCount2.1":234,"maxCooksP.1":"NA"},"Reg_SM06Hn_260":{"symbol":"Barhl2","desc":"BarH-like 2 (Drosophila)","type":"protein_coding","lfc":0,"p":1,"lowExpressed":true,"rpkm1":0,"rpkm2":0.0191,"lev":-7.1,"medianCount1":0,"medianCount2":1,"maxCooksP":0.815,"ID":"104382","chr":"chr5","str":"-","start":106881542,"end":106887185,"lfc.1":6.78,"p.1":"9.97232679797184e-22","lowExpressed.1":false,"rpkm1.1":0.0383,"rpkm2.1":5.41,"lev.1":-1.72,"medianCount1.1":2.5,"medianCount2.1":376,"maxCooksP.1":"NA"},"Reg_SM06Hn_261":{"symbol":"Cdc42ep1","desc":"CDC42 effector protein (Rho GTPase binding) 1","type":"protein_coding","lfc":-6.4,"p":6.09e-20,"lowExpressed":false,"rpkm1":2.01,"rpkm2":0.0162,"lev":-3.19,"medianCount1":87.5,"medianCount2":1,"maxCooksP":0.1,"ID":"104445","chr":"chr15","str":"+","start":78673077,"end":78681332,"lfc.1":-3.85,"p.1":"2.37026984624275e-30","lowExpressed.1":false,"rpkm1.1":18.9,"rpkm2.1":1.3,"lev.1":2.29,"medianCount1.1":1300,"medianCount2.1":97.5,"maxCooksP.1":"NA"},"Reg_SM06Hn_262":{"symbol":"Rprml","desc":"reprimo-like","type":"protein_coding","lfc":0,"p":1,"lowExpressed":true,"rpkm1":0,"rpkm2":0.493,"lev":-3.67,"medianCount1":0,"medianCount2":9,"maxCooksP":0.668,"ID":"104582","chr":"chr11","str":"+","start":103510823,"end":103511894,"lfc.1":4.66,"p.1":"3.15476072994274e-08","lowExpressed.1":false,"rpkm1.1":0.101,"rpkm2.1":3.17,"lev.1":-1.06,"medianCount1.1":3,"medianCount2.1":102,"maxCooksP.1":"NA"},"Reg_SM06Hn_263":{"symbol":"E030019B13Rik","desc":"RIKEN cDNA E030019B13 gene","type":"miscRNA","lfc":0,"p":1,"lowExpressed":true,"rpkm1":0.00569,"rpkm2":0.0541,"lev":-5.43,"medianCount1":0.5,"medianCount2":5,"maxCooksP":0.726,"ID":"104798","chr":"chr12","str":"-","start":57591415,"end":57630407,"lfc.1":5.51,"p.1":"1.94929079703118e-09","lowExpressed.1":false,"rpkm1.1":0.0142,"rpkm2.1":0.901,"lev.1":-3.36,"medianCount1.1":1.5,"medianCount2.1":100,"maxCooksP.1":"NA"},"Reg_SM06Hn_264":{"symbol":"Aspg","desc":"asparaginase homolog (S. cerevisiae)","type":"protein_coding","lfc":-4.25,"p":4.38e-11,"lowExpressed":false,"rpkm1":0.974,"rpkm2":0.0486,"lev":-2.65,"medianCount1":59,"medianCount2":3,"maxCooksP":0.378,"ID":"104816","chr":"chr12","str":"+","start":113344894,"end":113365784,"lfc.1":-4.65,"p.1":"2.80964442273322e-22","lowExpressed.1":false,"rpkm1.1":4.47,"rpkm2.1":0.169,"lev.1":-0.265,"medianCount1.1":332,"medianCount2.1":14,"maxCooksP.1":"NA"},"Reg_SM06Hn_265":{"symbol":"Tmem179","desc":"transmembrane protein 179","type":"protein_coding","lfc":4.18,"p":5.58e-15,"lowExpressed":false,"rpkm1":0.0769,"rpkm2":2.42,"lev":-1.22,"medianCount1":4,"medianCount2":128,"maxCooksP":0.796,"ID":"104885","chr":"chr12","str":"-","start":113738395,"end":113749371,"lfc.1":6.47,"p.1":"5.43189811643965e-58","lowExpressed.1":false,"rpkm1.1":0.224,"rpkm2.1":21.4,"lev.1":1.11,"medianCount1.1":14.5,"medianCount2.1":1520,"maxCooksP.1":"NA"},"Reg_SM06Hn_266":{"symbol":"Rab15","desc":"RAB15, member RAS oncogene family","type":"protein_coding","lfc":3.65,"p":1.57e-13,"lowExpressed":false,"rpkm1":0.292,"rpkm2":3.75,"lev":-0.0326,"medianCount1":17.5,"medianCount2":290,"maxCooksP":0.919,"ID":"104886","chr":"chr12","str":"-","start":77898950,"end":77923511,"lfc.1":4.46,"p.1":"1.46896193095356e-35","lowExpressed.1":false,"rpkm1.1":0.586,"rpkm2.1":13.5,"lev.1":1.47,"medianCount1.1":50,"medianCount2.1":1270,"maxCooksP.1":"NA"},"Reg_SM06Hn_267":{"symbol":"Mal2","desc":"mal, T cell differentiation protein 2","type":"protein_coding","lfc":4.03,"p":1.41e-27,"lowExpressed":false,"rpkm1":0.172,"rpkm2":3.57,"lev":-0.0759,"medianCount1":10.5,"medianCount2":285,"maxCooksP":0.961,"ID":"105853","chr":"chr15","str":"+","start":54402921,"end":54434401,"lfc.1":6.75,"p.1":"7.959083615792e-43","lowExpressed.1":false,"rpkm1.1":0.0975,"rpkm2.1":11.8,"lev.1":-0.0439,"medianCount1.1":7.5,"medianCount2.1":983,"maxCooksP.1":"NA"},"Reg_SM06Hn_268":{"symbol":"Dlk2","desc":"delta-like 2 homolog (Drosophila)","type":"protein_coding","lfc":6.17,"p":9.3e-14,"lowExpressed":false,"rpkm1":0.0215,"rpkm2":2.22,"lev":-2.09,"medianCount1":0.5,"medianCount2":84,"maxCooksP":0.953,"ID":"106565","chr":"chr17","str":"+","start":46434370,"end":46440220,"lfc.1":5.15,"p.1":"3.04101032315492e-23","lowExpressed.1":false,"rpkm1.1":0.227,"rpkm2.1":8.85,"lev.1":0.463,"medianCount1.1":9.5,"medianCount2.1":408,"maxCooksP.1":"NA"},"Reg_SM06Hn_269":{"symbol":"Cyp4f15","desc":"cytochrome P450, family 4, subfamily f, polypeptide 15","type":"protein_coding","lfc":-8.8,"p":6.05e-48,"lowExpressed":false,"rpkm1":13.1,"rpkm2":0.0208,"lev":-1.4,"medianCount1":514,"medianCount2":1,"maxCooksP":0.00965,"ID":"106648","chr":"chr17","str":"+","start":32822604,"end":32840294,"lfc.1":-5.54,"p.1":"2.28138447214989e-51","lowExpressed.1":false,"rpkm1.1":57.9,"rpkm2.1":1.21,"lev.1":3.03,"medianCount1.1":3310,"medianCount2.1":76.5,"maxCooksP.1":"NA"},"Reg_SM06Hn_270":{"symbol":"Ticam1","desc":"toll-like receptor adaptor molecule 1","type":"protein_coding","lfc":-4.83,"p":7.54e-81,"lowExpressed":false,"rpkm1":7.61,"rpkm2":0.269,"lev":0.193,"medianCount1":388,"medianCount2":16,"maxCooksP":0.704,"ID":"106759","chr":"chr17","str":"-","start":56408885,"end":56416190,"lfc.1":-2.62,"p.1":"2.22986379992753e-11","lowExpressed.1":false,"rpkm1.1":4.12,"rpkm2.1":0.664,"lev.1":0.717,"medianCount1.1":314,"medianCount2.1":56,"maxCooksP.1":"NA"},"Reg_SM06Hn_271":{"symbol":"Tnfaip8","desc":"tumor necrosis factor, alpha-induced protein 8","type":"protein_coding","lfc":-5.12,"p":8.2e-09,"lowExpressed":false,"rpkm1":0.327,"rpkm2":0.00926,"lev":-4.42,"medianCount1":19.5,"medianCount2":1,"maxCooksP":0.0667,"ID":"106869","chr":"chr18","str":"+","start":50139081,"end":50252883,"lfc.1":-3.63,"p.1":"1.83663380389495e-26","lowExpressed.1":false,"rpkm1.1":19.6,"rpkm2.1":1.56,"lev.1":2.44,"medianCount1.1":1880,"medianCount2.1":164,"maxCooksP.1":"NA"},"Reg_SM06Hn_272":{"symbol":"Gramd3","desc":"GRAM domain containing 3","type":"protein_coding","lfc":-6.9,"p":1.76e-124,"lowExpressed":false,"rpkm1":18.2,"rpkm2":0.14,"lev":0.281,"medianCount1":914,"medianCount2":7,"maxCooksP":0.0485,"ID":"107022","chr":"chr18","str":"+","start":56591786,"end":56663446,"lfc.1":-5.09,"p.1":"1.02193527375764e-67","lowExpressed.1":false,"rpkm1.1":59.7,"rpkm2.1":1.73,"lev.1":3.34,"medianCount1.1":4200,"medianCount2.1":134,"maxCooksP.1":"NA"},"Reg_SM06Hn_273":{"symbol":"Kank1","desc":"KN motif and ankyrin repeat domains 1","type":"protein_coding","lfc":-7.7,"p":1.61e-105,"lowExpressed":false,"rpkm1":10.4,"rpkm2":0.0458,"lev":-1.03,"medianCount1":1110,"medianCount2":6,"maxCooksP":0.00026,"ID":"107351","chr":"chr19","str":"+","start":25311692,"end":25508986,"lfc.1":-3.15,"p.1":"3.70955776693594e-16","lowExpressed.1":false,"rpkm1.1":35.4,"rpkm2.1":3.93,"lev.1":3.51,"medianCount1.1":5150,"medianCount2.1":628,"maxCooksP.1":"NA"},"Reg_SM06Hn_274":{"symbol":"Unc5a","desc":"unc-5 homolog A (C. elegans)","type":"protein_coding","lfc":4.85,"p":1.77e-57,"lowExpressed":false,"rpkm1":0.155,"rpkm2":4.84,"lev":0.05,"medianCount1":10.5,"medianCount2":433,"maxCooksP":0.928,"ID":"107448","chr":"chr13","str":"+","start":55050793,"end":55107379,"lfc.1":7.3,"p.1":"4.87493212719274e-54","lowExpressed.1":false,"rpkm1.1":0.0823,"rpkm2.1":14.5,"lev.1":0.0451,"medianCount1.1":9,"medianCount2.1":1730,"maxCooksP.1":"NA"},"Reg_SM06Hn_275":{"symbol":"Unc5b","desc":"unc-5 homolog B (C. elegans)","type":"protein_coding","lfc":-1.85,"p":0.00155,"lowExpressed":false,"rpkm1":0.285,"rpkm2":0.0573,"lev":-3.22,"medianCount1":28,"medianCount2":6,"maxCooksP":0.712,"ID":"107449","chr":"chr10","str":"-","start":60225343,"end":60294329,"lfc.1":4.71,"p.1":"2.04463612171621e-61","lowExpressed.1":false,"rpkm1.1":0.848,"rpkm2.1":22.9,"lev.1":2.13,"medianCount1.1":136,"medianCount2.1":4000,"maxCooksP.1":"NA"},"Reg_SM06Hn_276":{"symbol":"Ovol2","desc":"ovo-like 2 (Drosophila)","type":"protein_coding","lfc":4.7,"p":0.000179,"lowExpressed":false,"rpkm1":0,"rpkm2":0.375,"lev":-4.01,"medianCount1":0,"medianCount2":13,"maxCooksP":0.902,"ID":"107586","chr":"chr2","str":"-","start":144130911,"end":144157816,"lfc.1":0,"p.1":"1","lowExpressed.1":true,"rpkm1.1":0.0241,"rpkm2.1":0.193,"lev.1":-3.99,"medianCount1.1":1,"medianCount2.1":9,"maxCooksP.1":"NA"},"Reg_SM06Hn_277":{"symbol":"Nod1","desc":"nucleotide-binding oligomerization domain containing 1","type":"protein_coding","lfc":-4.87,"p":9.02e-11,"lowExpressed":false,"rpkm1":0.846,"rpkm2":0.0225,"lev":-3.6,"medianCount1":71.5,"medianCount2":3,"maxCooksP":0.246,"ID":"107607","chr":"chr6","str":"-","start":54873936,"end":54922606,"lfc.1":0.318,"p.1":"0.421301199355189","lowExpressed.1":false,"rpkm1.1":2,"rpkm2.1":2.52,"lev.1":1.16,"medianCount1.1":238,"medianCount2.1":331,"maxCooksP.1":"NA"},"Reg_SM06Hn_278":{"symbol":"Coro2a","desc":"coronin, actin binding protein 2A","type":"protein_coding","lfc":4.16,"p":1.44e-16,"lowExpressed":false,"rpkm1":0.0449,"rpkm2":0.818,"lev":-2.22,"medianCount1":3.5,"medianCount2":77,"maxCooksP":0.962,"ID":"107684","chr":"chr4","str":"-","start":46549809,"end":46579312,"lfc.1":6.31,"p.1":"3.10348531083673e-28","lowExpressed.1":false,"rpkm1.1":0.0399,"rpkm2.1":3.64,"lev.1":-1.43,"medianCount1.1":4.5,"medianCount2.1":448,"maxCooksP.1":"NA"},"Reg_SM06Hn_279":{"symbol":"Aldh1l1","desc":"aldehyde dehydrogenase 1 family, member L1","type":"protein_coding","lfc":-6.93,"p":6.24e-79,"lowExpressed":false,"rpkm1":14.5,"rpkm2":0.105,"lev":-0.16,"medianCount1":834,"medianCount2":8,"maxCooksP":0.00394,"ID":"107747","chr":"chr6","str":"+","start":90500842,"end":90549165,"lfc.1":-4.3,"p.1":"1.08780618056667e-35","lowExpressed.1":false,"rpkm1.1":209,"rpkm2.1":10.4,"lev.1":5.51,"medianCount1.1":17400,"medianCount2.1":946,"maxCooksP.1":"NA"},"Reg_SM06Hn_280":{"symbol":"Cth","desc":"cystathionase (cystathionine gamma-lyase)","type":"protein_coding","lfc":-4.07,"p":1.52e-07,"lowExpressed":false,"rpkm1":1.55,"rpkm2":0.11,"lev":-2.25,"medianCount1":60,"medianCount2":5,"maxCooksP":0.271,"ID":"107869","chr":"chr3","str":"-","start":157557212,"end":157588027,"lfc.1":-4.45,"p.1":"2.52636537641844e-42","lowExpressed.1":false,"rpkm1.1":27.8,"rpkm2.1":1.25,"lev.1":2.55,"medianCount1.1":1350,"medianCount2.1":67,"maxCooksP.1":"NA"},"Reg_SM06Hn_281":{"symbol":"Celsr3","desc":"cadherin, EGF LAG seven-pass G-type receptor 3 (flamingo homolog, Drosophila)","type":"protein_coding","lfc":4.97,"p":2.79e-82,"lowExpressed":false,"rpkm1":0.288,"rpkm2":8.61,"lev":0.791,"medianCount1":59.5,"medianCount2":2200,"maxCooksP":0.798,"ID":"107934","chr":"chr9","str":"+","start":108728651,"end":108755300,"lfc.1":5.89,"p.1":"3.5037317723717e-119","lowExpressed.1":false,"rpkm1.1":0.383,"rpkm2.1":23.4,"lev.1":1.58,"medianCount1.1":120,"medianCount2.1":8040,"maxCooksP.1":"NA"},"Reg_SM06Hn_282":{"symbol":"Celf4","desc":"CUGBP, Elav-like family member 4","type":"protein_coding","lfc":2.48,"p":5.47e-28,"lowExpressed":false,"rpkm1":2.04,"rpkm2":11.2,"lev":2.39,"medianCount1":198,"medianCount2":1510,"maxCooksP":0.936,"ID":"108013","chr":"chr18","str":"-","start":25636121,"end":25912484,"lfc.1":6.56,"p.1":"3.26808380458904e-81","lowExpressed.1":false,"rpkm1.1":0.868,"rpkm2.1":86.1,"lev.1":3.07,"medianCount1.1":132,"medianCount2.1":14200,"maxCooksP.1":"NA"},"Reg_SM06Hn_283":{"symbol":"Lin7a","desc":"lin-7 homolog A (C. elegans)","type":"protein_coding","lfc":3.36,"p":0.000229,"lowExpressed":false,"rpkm1":0.118,"rpkm2":2.06,"lev":-1.14,"medianCount1":12,"medianCount2":304,"maxCooksP":0.785,"ID":"108030","chr":"chr10","str":"+","start":106708887,"end":106862199,"lfc.1":4.44,"p.1":"7.04329949216162e-25","lowExpressed.1":false,"rpkm1.1":0.0993,"rpkm2.1":2.27,"lev.1":-1.08,"medianCount1.1":16,"medianCount2.1":406,"maxCooksP.1":"NA"},"Reg_SM06Hn_284":{"symbol":"Slc14a1","desc":"solute carrier family 14 (urea transporter), member 1","type":"protein_coding","lfc":-7.49,"p":2.03e-62,"lowExpressed":false,"rpkm1":6.84,"rpkm2":0.0337,"lev":-1.56,"medianCount1":484,"medianCount2":3,"maxCooksP":0.00489,"ID":"108052","chr":"chr18","str":"-","start":78296830,"end":78338858,"lfc.1":-4.89,"p.1":"8.8536351274063e-34","lowExpressed.1":false,"rpkm1.1":53.3,"rpkm2.1":1.74,"lev.1":3.21,"medianCount1.1":5720,"medianCount2.1":205,"maxCooksP.1":"NA"},"Reg_SM06Hn_285":{"symbol":"Grm2","desc":"glutamate receptor, metabotropic 2","type":"protein_coding","lfc":2.4,"p":0.0693,"lowExpressed":false,"rpkm1":0.0214,"rpkm2":0.998,"lev":-2.34,"medianCount1":1.5,"medianCount2":82,"maxCooksP":0.306,"ID":"108068","chr":"chr9","str":"-","start":106546865,"end":106558440,"lfc.1":7.27,"p.1":"3.75610764663596e-95","lowExpressed.1":false,"rpkm1.1":0.204,"rpkm2.1":33.6,"lev.1":1.38,"medianCount1.1":18.5,"medianCount2.1":3340,"maxCooksP.1":"NA"},"Reg_SM06Hn_286":{"symbol":"Grm3","desc":"glutamate receptor, metabotropic 3","type":"protein_coding","lfc":-2.04,"p":2.69e-30,"lowExpressed":false,"rpkm1":21.3,"rpkm2":4.76,"lev":3.24,"medianCount1":1410,"medianCount2":476,"maxCooksP":0.919,"ID":"108069","chr":"chr5","str":"-","start":9485236,"end":9725352,"lfc.1":-4.7,"p.1":"2.28547209733195e-47","lowExpressed.1":false,"rpkm1.1":169,"rpkm2.1":6.4,"lev.1":5.02,"medianCount1.1":16100,"medianCount2.1":670,"maxCooksP.1":"NA"},"Reg_SM06Hn_287":{"symbol":"Grm5","desc":"glutamate receptor, metabotropic 5","type":"protein_coding","lfc":4.48,"p":4.69e-10,"lowExpressed":false,"rpkm1":0.274,"rpkm2":9.6,"lev":0.799,"medianCount1":41.5,"medianCount2":1870,"maxCooksP":0.4,"ID":"108071","chr":"chr7","str":"+","start":94732678,"end":95283573,"lfc.1":-1.86,"p.1":"6.58685400619211e-10","lowExpressed.1":false,"rpkm1.1":33.6,"rpkm2.1":9.28,"lev.1":4.13,"medianCount1.1":7820,"medianCount2.1":2370,"maxCooksP.1":"NA"},"Reg_SM06Hn_288":{"symbol":"Grm7","desc":"glutamate receptor, metabotropic 7","type":"protein_coding","lfc":4.38,"p":3.55e-39,"lowExpressed":false,"rpkm1":0.638,"rpkm2":15.7,"lev":1.82,"medianCount1":52.5,"medianCount2":1590,"maxCooksP":0.893,"ID":"108073","chr":"chr6","str":"+","start":110595592,"end":111517224,"lfc.1":5.95,"p.1":"9.755474605791e-25","lowExpressed.1":false,"rpkm1.1":0.0485,"rpkm2.1":3.41,"lev.1":-1.32,"medianCount1.1":5.5,"medianCount2.1":429,"maxCooksP.1":"NA"},"Reg_SM06Hn_289":{"symbol":"Ston2","desc":"stonin 2","type":"protein_coding","lfc":-5.09,"p":1.66e-55,"lowExpressed":false,"rpkm1":8.79,"rpkm2":0.249,"lev":0.119,"medianCount1":1450,"medianCount2":61,"maxCooksP":0.0028,"ID":"108800","chr":"chr12","str":"-","start":92871449,"end":93024876,"lfc.1":-2.7,"p.1":"2.47652897352692e-23","lowExpressed.1":false,"rpkm1.1":13.8,"rpkm2.1":2.12,"lev.1":2.43,"medianCount1.1":3700,"medianCount2.1":624,"maxCooksP.1":"NA"},"Reg_SM06Hn_290":{"symbol":"Calr4","desc":"calreticulin 4","type":"protein_coding","lfc":-8.62,"p":1.03e-09,"lowExpressed":false,"rpkm1":1.88,"rpkm2":0,"lev":-4.07,"medianCount1":51,"medianCount2":0,"maxCooksP":0.0381,"ID":"108802","chr":"chr4","str":"+","start":108908237,"end":108926856,"lfc.1":-4.02,"p.1":"2.2845114394195e-06","lowExpressed.1":false,"rpkm1.1":1.39,"rpkm2.1":0.0743,"lev.1":-1.74,"medianCount1.1":60,"medianCount2.1":3.5,"maxCooksP.1":"NA"},"Reg_SM06Hn_291":{"symbol":"Aif1l","desc":"allograft inflammatory factor 1-like","type":"protein_coding","lfc":-6.23,"p":1.33e-12,"lowExpressed":false,"rpkm1":1.18,"rpkm2":0,"lev":-3.8,"medianCount1":59.5,"medianCount2":0,"maxCooksP":0.0137,"ID":"108897","chr":"chr2","str":"+","start":31805823,"end":31828962,"lfc.1":-2.48,"p.1":"6.001599369926e-14","lowExpressed.1":false,"rpkm1.1":10,"rpkm2.1":1.79,"lev.1":2.07,"medianCount1.1":807,"medianCount2.1":158,"maxCooksP.1":"NA"},"Reg_SM06Hn_292":{"symbol":"Irak2","desc":"interleukin-1 receptor-associated kinase 2","type":"protein_coding","lfc":-5.11,"p":7.61e-55,"lowExpressed":false,"rpkm1":10.1,"rpkm2":0.337,"lev":0.496,"medianCount1":554,"medianCount2":22,"maxCooksP":0.0248,"ID":"108960","chr":"chr6","str":"+","start":113588461,"end":113645020,"lfc.1":-5.03,"p.1":"1.35092943511299e-55","lowExpressed.1":false,"rpkm1.1":38.2,"rpkm2.1":1.15,"lev.1":2.71,"medianCount1.1":3280,"medianCount2.1":110,"maxCooksP.1":"NA"},"Reg_SM06Hn_293":{"symbol":"Prr5","desc":"proline rich 5 (renal)","type":"protein_coding","lfc":-6.04,"p":2.04e-30,"lowExpressed":false,"rpkm1":7.12,"rpkm2":0.132,"lev":-0.53,"medianCount1":261,"medianCount2":4,"maxCooksP":5.87e-05,"ID":"109270","chr":"chr15","str":"+","start":84511428,"end":84534103,"lfc.1":-2.76,"p.1":"3.57913800616094e-15","lowExpressed.1":false,"rpkm1.1":21,"rpkm2.1":3.09,"lev.1":2.99,"medianCount1.1":1030,"medianCount2.1":170,"maxCooksP.1":"NA"},"Reg_SM06Hn_294":{"symbol":"Mybpc1","desc":"myosin binding protein C, slow-type","type":"protein_coding","lfc":4.66,"p":3.98e-07,"lowExpressed":false,"rpkm1":0,"rpkm2":0.287,"lev":-4.15,"medianCount1":0,"medianCount2":30,"maxCooksP":0.8,"ID":"109272","chr":"chr10","str":"-","start":87981024,"end":88067897,"lfc.1":0,"p.1":"1","lowExpressed.1":true,"rpkm1.1":0.0093,"rpkm2.1":0.0741,"lev.1":-5.45,"medianCount1.1":1,"medianCount2.1":9,"maxCooksP.1":"NA"},"Reg_SM06Hn_295":{"symbol":"Prex2","desc":"phosphatidylinositol-3,4,5-trisphosphate-dependent Rac exchange factor 2","type":"protein_coding","lfc":-5.16,"p":3.16e-167,"lowExpressed":false,"rpkm1":21.3,"rpkm2":0.669,"lev":1.66,"medianCount1":5160,"medianCount2":185,"maxCooksP":0.00575,"ID":"109294","chr":"chr1","str":"+","start":10983546,"end":11293763,"lfc.1":-4.49,"p.1":"3.43060253286903e-44","lowExpressed.1":false,"rpkm1.1":6.27,"rpkm2.1":0.276,"lev.1":0.382,"medianCount1.1":1880,"medianCount2.1":92,"maxCooksP.1":"NA"},"Reg_SM06Hn_296":{"symbol":"E130215H24Rik","desc":"RIKEN cDNA E130215H24 gene","type":"miscRNA","lfc":-4.8,"p":2.09e-06,"lowExpressed":false,"rpkm1":1.01,"rpkm2":0,"lev":-3.62,"medianCount1":16,"medianCount2":0,"maxCooksP":0.5,"ID":"109344","chr":"chr2","str":"+","start":150493230,"end":150494668,"lfc.1":-4.31,"p.1":"4.84370445591994e-27","lowExpressed.1":false,"rpkm1.1":16,"rpkm2.1":0.783,"lev.1":1.81,"medianCount1.1":405,"medianCount2.1":22,"maxCooksP.1":"NA"},"Reg_SM06Hn_297":{"symbol":"Fam163b","desc":"family with sequence similarity 163, member B","type":"protein_coding","lfc":1.28,"p":0.00486,"lowExpressed":false,"rpkm1":0.675,"rpkm2":1.54,"lev":0.0658,"medianCount1":14.5,"medianCount2":46,"maxCooksP":0.793,"ID":"109349","chr":"chr2","str":"-","start":26967523,"end":26997994,"lfc.1":5.65,"p.1":"4.9686901450185e-24","lowExpressed.1":false,"rpkm1.1":0.194,"rpkm2.1":10.9,"lev.1":0.491,"medianCount1.1":7,"medianCount2.1":434,"maxCooksP.1":"NA"},"Reg_SM06Hn_298":{"symbol":"Dsp","desc":"desmoplakin","type":"protein_coding","lfc":0.993,"p":0.334,"lowExpressed":false,"rpkm1":0.0193,"rpkm2":0.227,"lev":-3.64,"medianCount1":4,"medianCount2":58,"maxCooksP":0.615,"ID":"109620","chr":"chr13","str":"+","start":38243163,"end":38290446,"lfc.1":6.75,"p.1":"3.92198968571706e-20","lowExpressed.1":false,"rpkm1.1":0.0176,"rpkm2.1":2.34,"lev.1":-2.52,"medianCount1.1":4.5,"medianCount2.1":656,"maxCooksP.1":"NA"},"Reg_SM06Hn_299":{"symbol":"Npy","desc":"neuropeptide Y","type":"protein_coding","lfc":4.48,"p":4.6e-12,"lowExpressed":false,"rpkm1":0.219,"rpkm2":4.15,"lev":-0.471,"medianCount1":2,"medianCount2":55,"maxCooksP":0.93,"ID":"109648","chr":"chr6","str":"+","start":49772728,"end":49779506,"lfc.1":9.45,"p.1":"5.62069959369722e-94","lowExpressed.1":false,"rpkm1.1":0.887,"rpkm2.1":708,"lev.1":4.42,"medianCount1.1":13.5,"medianCount2.1":11600,"maxCooksP.1":"NA"},"Reg_SM06Hn_300":{"symbol":"Itga1","desc":"integrin alpha 1","type":"protein_coding","lfc":-5.02,"p":1.63e-22,"lowExpressed":false,"rpkm1":0.741,"rpkm2":0.0221,"lev":-3.26,"medianCount1":85.5,"medianCount2":4,"maxCooksP":0.0477,"ID":"109700","chr":"chr13","str":"-","start":115748287,"end":115892172,"lfc.1":-2.28,"p.1":"6.12316426317898e-07","lowExpressed.1":false,"rpkm1.1":1.44,"rpkm2.1":0.292,"lev.1":-0.658,"medianCount1.1":235,"medianCount2.1":52.5,"maxCooksP.1":"NA"},"Reg_SM06Hn_301":{"symbol":"C7","desc":"complement component 7","type":"protein_coding","lfc":6.32,"p":7.9e-05,"lowExpressed":false,"rpkm1":0,"rpkm2":0.346,"lev":-4.67,"medianCount1":0,"medianCount2":14,"maxCooksP":0.966,"ID":"109828","chr":"chr15","str":"-","start":4938762,"end":5013773,"lfc.1":0,"p.1":"1","lowExpressed.1":true,"rpkm1.1":0,"rpkm2.1":0.0617,"lev.1":-6.01,"medianCount1.1":0,"medianCount2.1":5,"maxCooksP.1":"NA"},"Reg_SM06Hn_302":{"symbol":"Mcf2","desc":"mcf.2 transforming sequence","type":"protein_coding","lfc":5.73,"p":6.29e-17,"lowExpressed":false,"rpkm1":0.00911,"rpkm2":1.04,"lev":-2.83,"medianCount1":0.5,"medianCount2":91,"maxCooksP":0.818,"ID":"109904","chr":"chrX","str":"-","start":57309133,"end":57400820,"lfc.1":0.987,"p.1":"0.156846577701571","lowExpressed.1":false,"rpkm1.1":0.23,"rpkm2.1":0.47,"lev.1":-1.61,"medianCount1.1":22.5,"medianCount2.1":50.5,"maxCooksP.1":"NA"},"Reg_SM06Hn_303":{"symbol":"Bmp3","desc":"bone morphogenetic protein 3","type":"protein_coding","lfc":6.56,"p":4.12e-09,"lowExpressed":false,"rpkm1":0,"rpkm2":0.713,"lev":-3.63,"medianCount1":0,"medianCount2":53,"maxCooksP":0.944,"ID":"110075","chr":"chr5","str":"+","start":99283458,"end":99309979,"lfc.1":2.89,"p.1":"5.73413541131445e-05","lowExpressed.1":false,"rpkm1.1":0.089,"rpkm2.1":0.719,"lev.1":-1.99,"medianCount1.1":7.5,"medianCount2.1":67,"maxCooksP.1":"NA"},"Reg_SM06Hn_304":{"symbol":"Dgkg","desc":"diacylglycerol kinase, gamma","type":"protein_coding","lfc":4.64,"p":1.68e-61,"lowExpressed":false,"rpkm1":0.137,"rpkm2":3.41,"lev":-0.394,"medianCount1":15.5,"medianCount2":424,"maxCooksP":0.923,"ID":"110197","chr":"chr16","str":"-","start":22466641,"end":22657304,"lfc.1":5.66,"p.1":"3.91372656244048e-24","lowExpressed.1":false,"rpkm1.1":0.0438,"rpkm2.1":2.47,"lev.1":-1.63,"medianCount1.1":6.5,"medianCount2.1":410,"maxCooksP.1":"NA"},"Reg_SM06Hn_305":{"symbol":"Hba-a2","desc":"hemoglobin alpha, adult chain 2","type":"protein_coding","lfc":0,"p":1,"lowExpressed":true,"rpkm1":0,"rpkm2":0,"lev":-7.35,"medianCount1":0,"medianCount2":0,"maxCooksP":0.154,"ID":"110257","chr":"chr11","str":"+","start":32196492,"end":32197310,"lfc.1":4.64,"p.1":"0.000413870799759602","lowExpressed.1":false,"rpkm1.1":1.48,"rpkm2.1":62.3,"lev.1":2.83,"medianCount1.1":23,"medianCount2.1":1080,"maxCooksP.1":"NA"},"Reg_SM06Hn_306":{"symbol":"Glra3","desc":"glycine receptor, alpha 3 subunit","type":"protein_coding","lfc":6.43,"p":4.85e-05,"lowExpressed":false,"rpkm1":0,"rpkm2":0.601,"lev":-4.07,"medianCount1":0,"medianCount2":17,"maxCooksP":0.977,"ID":"110304","chr":"chr8","str":"+","start":58419622,"end":58604149,"lfc.1":5.61,"p.1":"0.000630346176257207","lowExpressed.1":false,"rpkm1.1":0,"rpkm2.1":0.57,"lev.1":-4.49,"medianCount1.1":0,"medianCount2.1":25.5,"maxCooksP.1":"NA"},"Reg_SM06Hn_307":{"symbol":"Lmx1a","desc":"LIM homeobox transcription factor 1 alpha","type":"protein_coding","lfc":0,"p":1,"lowExpressed":true,"rpkm1":0,"rpkm2":0,"lev":-7.6,"medianCount1":0,"medianCount2":0,"maxCooksP":0.156,"ID":"110648","chr":"chr1","str":"+","start":169619689,"end":169778864,"lfc.1":5.76,"p.1":"2.04813874583259e-06","lowExpressed.1":false,"rpkm1.1":0.00531,"rpkm2.1":0.58,"lev.1":-4.04,"medianCount1.1":0.5,"medianCount2.1":57.5,"maxCooksP.1":"NA"},"Reg_SM06Hn_308":{"symbol":"Adam33","desc":"a disintegrin and metallopeptidase domain 33","type":"protein_coding","lfc":8.1,"p":9.68e-15,"lowExpressed":false,"rpkm1":0,"rpkm2":2.06,"lev":-2.75,"medianCount1":0,"medianCount2":161,"maxCooksP":0.95,"ID":"110751","chr":"chr2","str":"-","start":130876553,"end":130889550,"lfc.1":0,"p.1":"1","lowExpressed.1":true,"rpkm1.1":0.0117,"rpkm2.1":0.0979,"lev.1":-5.22,"medianCount1.1":1,"medianCount2.1":9.5,"maxCooksP.1":"NA"},"Reg_SM06Hn_309":{"symbol":"Chrna5","desc":"cholinergic receptor, nicotinic, alpha polypeptide 5","type":"protein_coding","lfc":5.55,"p":0.00102,"lowExpressed":false,"rpkm1":0,"rpkm2":0.162,"lev":-5.18,"medianCount1":0,"medianCount2":11,"maxCooksP":0.95,"ID":"110835","chr":"chr9","str":"+","start":54828687,"end":54855586,"lfc.1":1.85,"p.1":"0.0716351029237979","lowExpressed.1":false,"rpkm1.1":0.08,"rpkm2.1":0.322,"lev.1":-2.7,"medianCount1.1":6,"medianCount2.1":26.5,"maxCooksP.1":"NA"},"Reg_SM06Hn_310":{"symbol":"Gabra5","desc":"gamma-aminobutyric acid (GABA) A receptor, subunit alpha 5","type":"protein_coding","lfc":5.69,"p":4.83e-26,"lowExpressed":false,"rpkm1":0.0355,"rpkm2":3.16,"lev":-1.7,"medianCount1":2,"medianCount2":209,"maxCooksP":0.839,"ID":"110886","chr":"chr7","str":"-","start":64663039,"end":64765379,"lfc.1":5.18,"p.1":"2.23290470715563e-33","lowExpressed.1":false,"rpkm1.1":0.173,"rpkm2.1":6.66,"lev.1":0.0993,"medianCount1.1":12.5,"medianCount2.1":532,"maxCooksP.1":"NA"},"Reg_SM06Hn_311":{"symbol":"Slc8a3","desc":"solute carrier family 8 (sodium/calcium exchanger), member 3","type":"protein_coding","lfc":1.27,"p":0.22,"lowExpressed":false,"rpkm1":0.387,"rpkm2":1.57,"lev":-0.581,"medianCount1":39,"medianCount2":170,"maxCooksP":0.211,"ID":"110893","chr":"chr12","str":"-","start":82298902,"end":82434167,"lfc.1":4.86,"p.1":"1.25420560396534e-47","lowExpressed.1":false,"rpkm1.1":0.353,"rpkm2.1":10.6,"lev.1":0.935,"medianCount1.1":48,"medianCount2.1":1610,"maxCooksP.1":"NA"},"Reg_SM06Hn_312":{"symbol":"Slc9a4","desc":"solute carrier family 9 (sodium/hydrogen exchanger), member 4","type":"protein_coding","lfc":7.42,"p":6.24e-07,"lowExpressed":false,"rpkm1":0,"rpkm2":0.413,"lev":-4.19,"medianCount1":0,"medianCount2":42,"maxCooksP":0.975,"ID":"110895","chr":"chr1","str":"+","start":40637072,"end":40687576,"lfc.1":0,"p.1":"1","lowExpressed.1":true,"rpkm1.1":0,"rpkm2.1":0.0215,"lev.1":-6.92,"medianCount1.1":0,"medianCount2.1":2.5,"maxCooksP.1":"NA"},"Reg_SM06Hn_313":{"symbol":"Chrna2","desc":"cholinergic receptor, nicotinic, alpha polypeptide 2 (neuronal)","type":"protein_coding","lfc":5.67,"p":2.13e-06,"lowExpressed":false,"rpkm1":0,"rpkm2":0.314,"lev":-4.36,"medianCount1":0,"medianCount2":25,"maxCooksP":0.933,"ID":"110902","chr":"chr14","str":"+","start":66759797,"end":66771785,"lfc.1":1.54,"p.1":"0.200004742597985","lowExpressed.1":false,"rpkm1.1":0.0475,"rpkm2.1":0.155,"lev.1":-3.57,"medianCount1.1":4.5,"medianCount2.1":16.5,"maxCooksP.1":"NA"},"Reg_SM06Hn_314":{"symbol":"Dlx1as","desc":"distal-less homeobox 1, antisense","type":"miscRNA","lfc":3.01,"p":0.0315,"lowExpressed":false,"rpkm1":0,"rpkm2":0.888,"lev":-2.95,"medianCount1":0,"medianCount2":56,"maxCooksP":0.539,"ID":"111970","chr":"chr2","str":"-","start":71368695,"end":71375948,"lfc.1":6.72,"p.1":"8.83980277392136e-48","lowExpressed.1":false,"rpkm1.1":0.46,"rpkm2.1":53.1,"lev.1":2.17,"medianCount1.1":35.5,"medianCount2.1":4460,"maxCooksP.1":"NA"},"Reg_SM06Hn_315":{"symbol":"2010002M12Rik","desc":"RIKEN cDNA 2010002M12 gene","type":"protein_coding","lfc":5.07,"p":3.47e-05,"lowExpressed":false,"rpkm1":0,"rpkm2":0.204,"lev":-4.61,"medianCount1":0,"medianCount2":17,"maxCooksP":0.933,"ID":"112419","chr":"chr19","str":"-","start":34691541,"end":34715233,"lfc.1":0,"p.1":"1","lowExpressed.1":true,"rpkm1.1":0,"rpkm2.1":0.0251,"lev.1":-6.68,"medianCount1.1":0,"medianCount2.1":2.5,"maxCooksP.1":"NA"},"Reg_SM06Hn_316":{"symbol":"Abca1","desc":"ATP-binding cassette, sub-family A (ABC1), member 1","type":"protein_coding","lfc":-4.54,"p":5.92e-150,"lowExpressed":false,"rpkm1":11.4,"rpkm2":0.503,"lev":1.02,"medianCount1":2400,"medianCount2":125,"maxCooksP":0.303,"ID":"11303","chr":"chr4","str":"-","start":53043661,"end":53172767,"lfc.1":-4.36,"p.1":"8.3027612232278e-36","lowExpressed.1":false,"rpkm1.1":77.9,"rpkm2.1":3.71,"lev.1":4.05,"medianCount1.1":21600,"medianCount2.1":1120,"maxCooksP.1":"NA"},"Reg_SM06Hn_317":{"symbol":"Abcg1","desc":"ATP-binding cassette, sub-family G (WHITE), member 1","type":"protein_coding","lfc":2.76,"p":3.14e-20,"lowExpressed":false,"rpkm1":0.186,"rpkm2":1.32,"lev":-0.948,"medianCount1":21.5,"medianCount2":182,"maxCooksP":0.895,"ID":"11307","chr":"chr17","str":"+","start":31194639,"end":31254929,"lfc.1":4.83,"p.1":"6.0738021782692e-40","lowExpressed.1":false,"rpkm1.1":0.241,"rpkm2.1":7.22,"lev.1":0.362,"medianCount1.1":38.5,"medianCount2.1":1250,"maxCooksP.1":"NA"},"Reg_SM06Hn_318":{"symbol":"Acadl","desc":"acyl-Coenzyme A dehydrogenase, long-chain","type":"protein_coding","lfc":-4.66,"p":8.4e-30,"lowExpressed":false,"rpkm1":3.6,"rpkm2":0.0873,"lev":-0.873,"medianCount1":138,"medianCount2":4,"maxCooksP":0.661,"ID":"11363","chr":"chr1","str":"-","start":66877427,"end":66909841,"lfc.1":-3.33,"p.1":"2.07521495605505e-35","lowExpressed.1":false,"rpkm1.1":65.7,"rpkm2.1":6.52,"lev.1":4.37,"medianCount1.1":3370,"medianCount2.1":366,"maxCooksP.1":"NA"},"Reg_SM06Hn_319":{"symbol":"Ache","desc":"acetylcholinesterase","type":"protein_coding","lfc":0.774,"p":0.174,"lowExpressed":false,"rpkm1":0.595,"rpkm2":1.36,"lev":-0.144,"medianCount1":27.5,"medianCount2":78,"maxCooksP":0.458,"ID":"11423","chr":"chr5","str":"+","start":137729505,"end":137735691,"lfc.1":7.49,"p.1":"7.60045204704823e-140","lowExpressed.1":false,"rpkm1.1":0.715,"rpkm2.1":135,"lev.1":3.29,"medianCount1.1":42.5,"medianCount2.1":8790,"maxCooksP.1":"NA"},"Reg_SM06Hn_320":{"symbol":"Npnt","desc":"nephronectin","type":"protein_coding","lfc":0.784,"p":0.273,"lowExpressed":false,"rpkm1":0.3,"rpkm2":0.496,"lev":-1.7,"medianCount1":18,"medianCount2":56,"maxCooksP":0.622,"ID":"114249","chr":"chr3","str":"-","start":132545647,"end":132613255,"lfc.1":4.74,"p.1":"3.0820976655105e-72","lowExpressed.1":false,"rpkm1.1":1.15,"rpkm2.1":31.8,"lev.1":2.6,"medianCount1.1":117,"medianCount2.1":3540,"maxCooksP.1":"NA"},"Reg_SM06Hn_321":{"symbol":"Clic1","desc":"chloride intracellular channel 1","type":"protein_coding","lfc":-5.55,"p":1.2e-11,"lowExpressed":false,"rpkm1":1.52,"rpkm2":0.0349,"lev":-2.9,"medianCount1":32.5,"medianCount2":1,"maxCooksP":0.187,"ID":"114584","chr":"chr17","str":"+","start":35187188,"end":35195664,"lfc.1":-0.161,"p.1":"0.684226990030479","lowExpressed.1":false,"rpkm1.1":20.5,"rpkm2.1":18.5,"lev.1":4.27,"medianCount1.1":648,"medianCount2.1":638,"maxCooksP.1":"NA"},"Reg_SM06Hn_322":{"symbol":"Acta1","desc":"actin, alpha 1, skeletal muscle","type":"protein_coding","lfc":5.82,"p":0.000428,"lowExpressed":false,"rpkm1":0,"rpkm2":0.369,"lev":-4.44,"medianCount1":0,"medianCount2":11,"maxCooksP":0.978,"ID":"11459","chr":"chr8","str":"-","start":126415667,"end":126418636,"lfc.1":3.67,"p.1":"6.77764309770816e-06","lowExpressed.1":false,"rpkm1.1":0.116,"rpkm2.1":1.7,"lev.1":-1.22,"medianCount1.1":4.5,"medianCount2.1":73.5,"maxCooksP.1":"NA"},"Reg_SM06Hn_323":{"symbol":"Slc13a3","desc":"solute carrier family 13 (sodium-dependent dicarboxylate transporter), member 3","type":"protein_coding","lfc":-5.6,"p":3.5e-08,"lowExpressed":false,"rpkm1":3.32,"rpkm2":0.0209,"lev":-2.34,"medianCount1":194,"medianCount2":1,"maxCooksP":0.102,"ID":"114644","chr":"chr2","str":"-","start":165230795,"end":165298697,"lfc.1":-4.93,"p.1":"2.28138447214989e-51","lowExpressed.1":false,"rpkm1.1":70.6,"rpkm2.1":2.28,"lev.1":3.64,"medianCount1.1":6110,"medianCount2.1":218,"maxCooksP.1":"NA"},"Reg_SM06Hn_324":{"symbol":"Actn2","desc":"actinin alpha 2","type":"protein_coding","lfc":6.95,"p":4.24e-27,"lowExpressed":false,"rpkm1":0.0292,"rpkm2":3.79,"lev":-1.5,"medianCount1":1.5,"medianCount2":274,"maxCooksP":0.924,"ID":"11472","chr":"chr13","str":"-","start":12361693,"end":12432999,"lfc.1":2.74,"p.1":"0.000309589577947288","lowExpressed.1":false,"rpkm1.1":0.198,"rpkm2.1":1.45,"lev.1":-1.19,"medianCount1.1":16.5,"medianCount2.1":129,"maxCooksP.1":"NA"},"Reg_SM06Hn_325":{"symbol":"Aspa","desc":"aspartoacylase","type":"protein_coding","lfc":-4.83,"p":4.19e-07,"lowExpressed":false,"rpkm1":0.799,"rpkm2":0.0215,"lev":-3.61,"medianCount1":19.5,"medianCount2":1,"maxCooksP":0.0292,"ID":"11484","chr":"chr11","str":"-","start":73118490,"end":73138136,"lfc.1":-4.63,"p.1":"8.61734964313609e-21","lowExpressed.1":false,"rpkm1.1":6.86,"rpkm2.1":0.265,"lev.1":0.393,"medianCount1.1":283,"medianCount2.1":12,"maxCooksP.1":"NA"},"Reg_SM06Hn_326":{"symbol":"Plcz1","desc":"phospholipase C, zeta 1","type":"protein_coding","lfc":0,"p":1,"lowExpressed":true,"rpkm1":0,"rpkm2":0.17,"lev":-5.05,"medianCount1":0,"medianCount2":7,"maxCooksP":0.916,"ID":"114875","chr":"chr6","str":"-","start":139938243,"end":139989938,"lfc.1":6.78,"p.1":"5.90907938595321e-06","lowExpressed.1":false,"rpkm1.1":0,"rpkm2.1":0.904,"lev.1":-4.13,"medianCount1.1":0,"medianCount2.1":58,"maxCooksP.1":"NA"},"Reg_SM06Hn_327":{"symbol":"Cygb","desc":"cytoglobin","type":"protein_coding","lfc":3.54,"p":5.32e-06,"lowExpressed":false,"rpkm1":0.0102,"rpkm2":0.868,"lev":-2.72,"medianCount1":0.5,"medianCount2":49,"maxCooksP":0.609,"ID":"114886","chr":"chr11","str":"-","start":116506909,"end":116515627,"lfc.1":6.74,"p.1":"5.99597089807528e-59","lowExpressed.1":false,"rpkm1.1":0.266,"rpkm2.1":30.5,"lev.1":1.43,"medianCount1.1":16.5,"medianCount2.1":2130,"maxCooksP.1":"NA"},"Reg_SM06Hn_328":{"symbol":"Adam19","desc":"a disintegrin and metallopeptidase domain 19 (meltrin beta)","type":"protein_coding","lfc":5.01,"p":3.49e-19,"lowExpressed":false,"rpkm1":0.0191,"rpkm2":1.49,"lev":-2.21,"medianCount1":2.5,"medianCount2":206,"maxCooksP":0.409,"ID":"11492","chr":"chr11","str":"+","start":45869489,"end":45960845,"lfc.1":4.05,"p.1":"1.15260972531337e-23","lowExpressed.1":false,"rpkm1.1":0.288,"rpkm2.1":5.02,"lev.1":0.215,"medianCount1.1":50.5,"medianCount2.1":962,"maxCooksP.1":"NA"},"Reg_SM06Hn_329":{"symbol":"Adcyap1","desc":"adenylate cyclase activating polypeptide 1","type":"protein_coding","lfc":6.78,"p":1.25e-05,"lowExpressed":false,"rpkm1":0,"rpkm2":0.599,"lev":-4.15,"medianCount1":0,"medianCount2":25,"maxCooksP":0.959,"ID":"11516","chr":"chr17","str":"+","start":93598762,"end":93604831,"lfc.1":5.07,"p.1":"1.71104489081481e-15","lowExpressed.1":false,"rpkm1.1":0.0946,"rpkm2.1":3.67,"lev.1":-0.946,"medianCount1.1":5.5,"medianCount2.1":231,"maxCooksP.1":"NA"},"Reg_SM06Hn_330":{"symbol":"Add2","desc":"adducin 2 (beta)","type":"protein_coding","lfc":4.15,"p":8.75e-32,"lowExpressed":false,"rpkm1":0.503,"rpkm2":10.3,"lev":1.5,"medianCount1":31,"medianCount2":836,"maxCooksP":0.917,"ID":"11519","chr":"chr6","str":"+","start":86028078,"end":86069549,"lfc.1":5.19,"p.1":"3.09656674407497e-68","lowExpressed.1":false,"rpkm1.1":0.59,"rpkm2.1":22.4,"lev.1":1.86,"medianCount1.1":50,"medianCount2.1":2080,"maxCooksP.1":"NA"},"Reg_SM06Hn_331":{"symbol":"Adora2b","desc":"adenosine A2b receptor","type":"protein_coding","lfc":-4.13,"p":4.06e-06,"lowExpressed":false,"rpkm1":1.24,"rpkm2":0.0365,"lev":-2.84,"medianCount1":40,"medianCount2":1,"maxCooksP":0.0459,"ID":"11541","chr":"chr11","str":"+","start":62062486,"end":62079954,"lfc.1":-4.57,"p.1":"1.1736068634829e-59","lowExpressed.1":false,"rpkm1.1":33.9,"rpkm2.1":1.42,"lev.1":2.79,"medianCount1.1":1690,"medianCount2.1":78,"maxCooksP.1":"NA"},"Reg_SM06Hn_332":{"symbol":"Adra1d","desc":"adrenergic receptor, alpha 1d","type":"protein_coding","lfc":6.35,"p":2.23e-08,"lowExpressed":false,"rpkm1":0,"rpkm2":0.618,"lev":-3.51,"medianCount1":0,"medianCount2":35,"maxCooksP":0.952,"ID":"11550","chr":"chr2","str":"-","start":131371093,"end":131388021,"lfc.1":3.39,"p.1":"0.00626692450178086","lowExpressed.1":false,"rpkm1.1":0.0235,"rpkm2.1":0.338,"lev.1":-3.6,"medianCount1.1":1.5,"medianCount2.1":24.5,"maxCooksP.1":"NA"},"Reg_SM06Hn_333":{"symbol":"Adra2c","desc":"adrenergic receptor, alpha 2c","type":"protein_coding","lfc":0.805,"p":0.166,"lowExpressed":false,"rpkm1":0.147,"rpkm2":0.289,"lev":-2.33,"medianCount1":8.5,"medianCount2":19,"maxCooksP":0.902,"ID":"11553","chr":"chr5","str":"+","start":35621215,"end":35624412,"lfc.1":4.72,"p.1":"2.1034887057071e-12","lowExpressed.1":false,"rpkm1.1":0.0518,"rpkm2.1":1.56,"lev.1":-1.83,"medianCount1.1":4.5,"medianCount2.1":150,"maxCooksP.1":"NA"},"Reg_SM06Hn_334":{"symbol":"Adrb3","desc":"adrenergic receptor, beta 3","type":"protein_coding","lfc":5,"p":4.56e-09,"lowExpressed":false,"rpkm1":0.00761,"rpkm2":0.523,"lev":-3.42,"medianCount1":0.5,"medianCount2":33,"maxCooksP":0.854,"ID":"11556","chr":"chr8","str":"-","start":28336248,"end":28340060,"lfc.1":0,"p.1":"1","lowExpressed.1":true,"rpkm1.1":0.104,"rpkm2.1":0.0467,"lev.1":-4.21,"medianCount1.1":8,"medianCount2.1":4,"maxCooksP.1":"NA"},"Reg_SM06Hn_335":{"symbol":"Aebp1","desc":"AE binding protein 1","type":"protein_coding","lfc":-4.62,"p":1.43e-13,"lowExpressed":false,"rpkm1":0.99,"rpkm2":0.0498,"lev":-2.86,"medianCount1":76.5,"medianCount2":3,"maxCooksP":0.0634,"ID":"11568","chr":"chr11","str":"+","start":5761869,"end":5772228,"lfc.1":-1.25,"p.1":"0.0307301612568236","lowExpressed.1":false,"rpkm1.1":1.68,"rpkm2.1":0.704,"lev.1":0.0278,"medianCount1.1":184,"medianCount2.1":86.5,"maxCooksP.1":"NA"},"Reg_SM06Hn_336":{"symbol":"Agt","desc":"angiotensinogen (serpin peptidase inhibitor, clade A, member 8)","type":"protein_coding","lfc":-7.58,"p":3.14e-51,"lowExpressed":false,"rpkm1":9.42,"rpkm2":0.0449,"lev":-0.929,"medianCount1":363,"medianCount2":2,"maxCooksP":0.0027,"ID":"11606","chr":"chr8","str":"-","start":127080487,"end":127093607,"lfc.1":-2.78,"p.1":"1.74668899414812e-11","lowExpressed.1":false,"rpkm1.1":10.2,"rpkm2.1":1.47,"lev.1":1.92,"medianCount1.1":503,"medianCount2.1":81,"maxCooksP.1":"NA"},"Reg_SM06Hn_337":{"symbol":"Agtr2","desc":"angiotensin II receptor, type 2","type":"protein_coding","lfc":0,"p":1,"lowExpressed":true,"rpkm1":0,"rpkm2":0.139,"lev":-5.12,"medianCount1":0,"medianCount2":9,"maxCooksP":0.977,"ID":"11609","chr":"chrX","str":"+","start":21061752,"end":21065957,"lfc.1":5.75,"p.1":"0.000358408359381302","lowExpressed.1":false,"rpkm1.1":0,"rpkm2.1":0.31,"lev.1":-4.85,"medianCount1.1":0,"medianCount2.1":26.5,"maxCooksP.1":"NA"},"Reg_SM06Hn_338":{"symbol":"Ahr","desc":"aryl-hydrocarbon receptor","type":"protein_coding","lfc":5.39,"p":9.93e-20,"lowExpressed":false,"rpkm1":0.0185,"rpkm2":0.812,"lev":-2.88,"medianCount1":2,"medianCount2":90,"maxCooksP":0.966,"ID":"11622","chr":"chr12","str":"-","start":36182651,"end":36219661,"lfc.1":-0.221,"p.1":"0.626184243839537","lowExpressed.1":false,"rpkm1.1":1.23,"rpkm2.1":1.06,"lev.1":0.179,"medianCount1.1":182,"medianCount2.1":175,"maxCooksP.1":"NA"},"Reg_SM06Hn_339":{"symbol":"Aif1","desc":"allograft inflammatory factor 1","type":"protein_coding","lfc":2.42,"p":0.0194,"lowExpressed":false,"rpkm1":0.0271,"rpkm2":0.566,"lev":-2.88,"medianCount1":0.5,"medianCount2":11,"maxCooksP":0.706,"ID":"11629","chr":"chr17","str":"-","start":35307937,"end":35312946,"lfc.1":4.63,"p.1":"1.09856739718996e-15","lowExpressed.1":false,"rpkm1.1":0.276,"rpkm2.1":7.48,"lev.1":0.514,"medianCount1.1":6.5,"medianCount2.1":196,"maxCooksP.1":"NA"},"Reg_SM06Hn_340":{"symbol":"Alpl","desc":"alkaline phosphatase, liver/bone/kidney","type":"protein_coding","lfc":-7.25,"p":1.64e-23,"lowExpressed":false,"rpkm1":2.3,"rpkm2":0.0131,"lev":-3.03,"medianCount1":124,"medianCount2":1,"maxCooksP":0.0981,"ID":"11647","chr":"chr4","str":"-","start":137297647,"end":137352292,"lfc.1":-4.38,"p.1":"3.72683052065027e-29","lowExpressed.1":false,"rpkm1.1":33.5,"rpkm2.1":1.57,"lev.1":2.8,"medianCount1.1":2270,"medianCount2.1":116,"maxCooksP.1":"NA"},"Reg_SM06Hn_341":{"symbol":"Fgfrl1","desc":"fibroblast growth factor receptor-like 1","type":"protein_coding","lfc":-5.3,"p":4.62e-36,"lowExpressed":false,"rpkm1":5.9,"rpkm2":0.137,"lev":-0.47,"medianCount1":288,"medianCount2":8,"maxCooksP":0.0642,"ID":"116701","chr":"chr5","str":"+","start":109123248,"end":109135969,"lfc.1":-4.2,"p.1":"6.63313715836663e-55","lowExpressed.1":false,"rpkm1.1":56.3,"rpkm2.1":3.05,"lev.1":3.71,"medianCount1.1":4040,"medianCount2.1":240,"maxCooksP.1":"NA"},"Reg_SM06Hn_342":{"symbol":"Pcdha1","desc":"protocadherin alpha 1","type":"protein_coding","lfc":5.49,"p":7.92e-36,"lowExpressed":false,"rpkm1":0.0334,"rpkm2":2.01,"lev":-1.75,"medianCount1":4,"medianCount2":224,"maxCooksP":0.915,"ID":"116731","chr":"chr18","str":"+","start":37089939,"end":37347311,"lfc.1":4.34,"p.1":"2.24748438481139e-34","lowExpressed.1":false,"rpkm1.1":1.42,"rpkm2.1":29.9,"lev.1":2.66,"medianCount1.1":204,"medianCount2.1":4700,"maxCooksP.1":"NA"},"Reg_SM06Hn_343":{"symbol":"Aldoc","desc":"aldolase C, fructose-bisphosphate","type":"protein_coding","lfc":-5.06,"p":3.65e-61,"lowExpressed":false,"rpkm1":70.1,"rpkm2":2.33,"lev":3.29,"medianCount1":2380,"medianCount2":96,"maxCooksP":0.0307,"ID":"11676","chr":"chr11","str":"+","start":78137700,"end":78140262,"lfc.1":-4.3,"p.1":"7.06514349516387e-28","lowExpressed.1":false,"rpkm1.1":637,"rpkm2.1":31.5,"lev.1":7.09,"medianCount1.1":29100,"medianCount2.1":1580,"maxCooksP.1":"NA"},"Reg_SM06Hn_344":{"symbol":"Zim3","desc":"zinc finger, imprinted 3","type":"miscRNA","lfc":4.9,"p":7.33e-23,"lowExpressed":false,"rpkm1":0.0434,"rpkm2":1.65,"lev":-1.89,"medianCount1":3,"medianCount2":119,"maxCooksP":0.812,"ID":"116811","chr":"chr7","str":"-","start":6908396,"end":6929373,"lfc.1":6.74,"p.1":"4.05185641857551e-27","lowExpressed.1":false,"rpkm1.1":0.0459,"rpkm2.1":5.76,"lev.1":-0.989,"medianCount1.1":4,"medianCount2.1":548,"maxCooksP.1":"NA"},"Reg_SM06Hn_345":{"symbol":"Rims1","desc":"regulating synaptic membrane exocytosis 1","type":"protein_coding","lfc":4.58,"p":2.09e-46,"lowExpressed":false,"rpkm1":0.419,"rpkm2":14.7,"lev":1.74,"medianCount1":40,"medianCount2":1610,"maxCooksP":0.776,"ID":"116837","chr":"chr1","str":"-","start":22278503,"end":22812563,"lfc.1":6.12,"p.1":"4.70446773201828e-61","lowExpressed.1":false,"rpkm1.1":0.178,"rpkm2.1":13.2,"lev.1":0.577,"medianCount1.1":21.5,"medianCount2.1":1720,"maxCooksP.1":"NA"},"Reg_SM06Hn_346":{"symbol":"Prelp","desc":"proline arginine-rich end leucine-rich repeat","type":"protein_coding","lfc":-8.08,"p":1.68e-91,"lowExpressed":false,"rpkm1":14.9,"rpkm2":0.0367,"lev":-0.915,"medianCount1":1080,"medianCount2":4,"maxCooksP":0.00385,"ID":"116847","chr":"chr1","str":"-","start":135806881,"end":135817978,"lfc.1":-3.72,"p.1":"1.65221172275101e-10","lowExpressed.1":false,"rpkm1.1":1.73,"rpkm2.1":0.123,"lev.1":-1.23,"medianCount1.1":168,"medianCount2.1":13.5,"maxCooksP.1":"NA"},"Reg_SM06Hn_347":{"symbol":"Alox12e","desc":"arachidonate lipoxygenase, epidermal","type":"protein_coding","lfc":0,"p":1,"lowExpressed":true,"rpkm1":0,"rpkm2":0.0175,"lev":-7.09,"medianCount1":0,"medianCount2":1,"maxCooksP":0.429,"ID":"11685","chr":"chr11","str":"-","start":70129115,"end":70136020,"lfc.1":4.8,"p.1":"0.000395953864818537","lowExpressed.1":false,"rpkm1.1":0.00768,"rpkm2.1":0.444,"lev.1":-4.14,"medianCount1.1":0.5,"medianCount2.1":31,"maxCooksP.1":"NA"},"Reg_SM06Hn_348":{"symbol":"Ttyh2","desc":"tweety homolog 2 (Drosophila)","type":"protein_coding","lfc":-5.51,"p":4.37e-61,"lowExpressed":false,"rpkm1":4.19,"rpkm2":0.103,"lev":-0.988,"medianCount1":316,"medianCount2":8,"maxCooksP":0.0488,"ID":"117160","chr":"chr11","str":"+","start":114536782,"end":114582298,"lfc.1":-3.69,"p.1":"8.34634730945821e-32","lowExpressed.1":false,"rpkm1.1":24.5,"rpkm2.1":1.88,"lev.1":2.75,"medianCount1.1":2280,"medianCount2.1":196,"maxCooksP.1":"NA"},"Reg_SM06Hn_349":{"symbol":"Ank3","desc":"ankyrin 3, epithelial","type":"protein_coding","lfc":4.07,"p":1.81e-77,"lowExpressed":false,"rpkm1":0.863,"rpkm2":15.7,"lev":2.19,"medianCount1":183,"medianCount2":4400,"maxCooksP":0.881,"ID":"11735","chr":"chr10","str":"+","start":68996456,"end":69490184,"lfc.1":6.43,"p.1":"5.04581889500106e-10","lowExpressed.1":false,"rpkm1.1":0.177,"rpkm2.1":23.2,"lev.1":0.774,"medianCount1.1":52.5,"medianCount2.1":7260,"maxCooksP.1":"NA"},"Reg_SM06Hn_350":{"symbol":"Prdx6","desc":"peroxiredoxin 6","type":"protein_coding","lfc":-4.59,"p":3.24e-108,"lowExpressed":false,"rpkm1":29.4,"rpkm2":1.28,"lev":2.27,"medianCount1":1220,"medianCount2":61,"maxCooksP":0.178,"ID":"11758","chr":"chr1","str":"-","start":163170243,"end":163181297,"lfc.1":-3.39,"p.1":"1.11778423367604e-35","lowExpressed.1":false,"rpkm1.1":165,"rpkm2.1":15.7,"lev.1":5.66,"medianCount1.1":10400,"medianCount2.1":1090,"maxCooksP.1":"NA"},"Reg_SM06Hn_351":{"symbol":"Aox1","desc":"aldehyde oxidase 1","type":"protein_coding","lfc":-8,"p":1.19e-62,"lowExpressed":false,"rpkm1":6.4,"rpkm2":0.0226,"lev":-1.87,"medianCount1":560,"medianCount2":3,"maxCooksP":0.00566,"ID":"11761","chr":"chr1","str":"+","start":58086813,"end":58163254,"lfc.1":-3.22,"p.1":"7.31723192788541e-09","lowExpressed.1":false,"rpkm1.1":7.08,"rpkm2.1":0.729,"lev.1":1.03,"medianCount1.1":828,"medianCount2.1":93.5,"maxCooksP.1":"NA"},"Reg_SM06Hn_352":{"symbol":"Ap1m2","desc":"adaptor protein complex AP-1, mu 2 subunit","type":"protein_coding","lfc":0,"p":1,"lowExpressed":true,"rpkm1":0,"rpkm2":0.163,"lev":-4.6,"medianCount1":0,"medianCount2":7,"maxCooksP":0.802,"ID":"11768","chr":"chr9","str":"-","start":21099901,"end":21116777,"lfc.1":4.73,"p.1":"0.00709555575997061","lowExpressed.1":false,"rpkm1.1":0,"rpkm2.1":0.25,"lev.1":-5,"medianCount1.1":0,"medianCount2.1":13,"maxCooksP.1":"NA"},"Reg_SM06Hn_353":{"symbol":"Apoe","desc":"apolipoprotein E","type":"protein_coding","lfc":-7.12,"p":7.75e-245,"lowExpressed":false,"rpkm1":154,"rpkm2":0.956,"lev":3.26,"medianCount1":3950,"medianCount2":27,"maxCooksP":0.0366,"ID":"11816","chr":"chr7","str":"-","start":20281593,"end":20284515,"lfc.1":-4.19,"p.1":"3.05901685955058e-26","lowExpressed.1":false,"rpkm1.1":3810,"rpkm2.1":203,"lev.1":9.72,"medianCount1.1":128000,"medianCount2.1":7490,"maxCooksP.1":"NA"},"Reg_SM06Hn_354":{"symbol":"Aqp4","desc":"aquaporin 4","type":"protein_coding","lfc":-7.61,"p":2.76e-84,"lowExpressed":false,"rpkm1":33.7,"rpkm2":0.198,"lev":0.485,"medianCount1":3110,"medianCount2":16,"maxCooksP":3.31e-06,"ID":"11829","chr":"chr18","str":"-","start":15547903,"end":15562193,"lfc.1":-4.57,"p.1":"1.5451949413321e-26","lowExpressed.1":false,"rpkm1.1":306,"rpkm2.1":12.4,"lev.1":5.87,"medianCount1.1":42000,"medianCount2.1":1850,"maxCooksP.1":"NA"},"Reg_SM06Hn_355":{"symbol":"Aqp5","desc":"aquaporin 5","type":"protein_coding","lfc":0,"p":1,"lowExpressed":true,"rpkm1":0,"rpkm2":0,"lev":-7.34,"medianCount1":0,"medianCount2":0,"maxCooksP":0.671,"ID":"11830","chr":"chr15","str":"+","start":99421459,"end":99425260,"lfc.1":5.13,"p.1":"0.0025767368737631","lowExpressed.1":false,"rpkm1.1":0,"rpkm2.1":0.374,"lev.1":-4.74,"medianCount1.1":0,"medianCount2.1":17.5,"maxCooksP.1":"NA"},"Reg_SM06Hn_356":{"symbol":"Ar","desc":"androgen receptor","type":"protein_coding","lfc":6.57,"p":3.74e-09,"lowExpressed":false,"rpkm1":0,"rpkm2":0.65,"lev":-3.59,"medianCount1":0,"medianCount2":55,"maxCooksP":0.938,"ID":"11835","chr":"chrX","str":"+","start":95345089,"end":95512486,"lfc.1":3.08,"p.1":"0.0040475393392054","lowExpressed.1":false,"rpkm1.1":0.0306,"rpkm2.1":0.32,"lev.1":-3.35,"medianCount1.1":2.5,"medianCount2.1":28.5,"maxCooksP.1":"NA"},"Reg_SM06Hn_357":{"symbol":"Mmp28","desc":"matrix metallopeptidase 28 (epilysin)","type":"protein_coding","lfc":-6.24,"p":5.55e-09,"lowExpressed":false,"rpkm1":0.825,"rpkm2":0,"lev":-4.3,"medianCount1":36.5,"medianCount2":0,"maxCooksP":0.06,"ID":"118453","chr":"chr11","str":"-","start":83255378,"end":83276463,"lfc.1":-2.81,"p.1":"0.00142984987242646","lowExpressed.1":false,"rpkm1.1":0.673,"rpkm2.1":0.0861,"lev.1":-2.13,"medianCount1.1":41.5,"medianCount2.1":6,"maxCooksP.1":"NA"},"Reg_SM06Hn_358":{"symbol":"Neurod6","desc":"neurogenic differentiation 6","type":"protein_coding","lfc":4.07,"p":7.12e-16,"lowExpressed":false,"rpkm1":0.109,"rpkm2":2.61,"lev":-0.747,"medianCount1":4,"medianCount2":126,"maxCooksP":0.859,"ID":"11922","chr":"chr6","str":"-","start":55627812,"end":55631257,"lfc.1":5.37,"p.1":"7.8824705536315e-21","lowExpressed.1":false,"rpkm1.1":0.15,"rpkm2.1":7.02,"lev.1":-0.283,"medianCount1.1":9,"medianCount2.1":454,"maxCooksP.1":"NA"},"Reg_SM06Hn_359":{"symbol":"Neurod4","desc":"neurogenic differentiation 4","type":"protein_coding","lfc":0,"p":1,"lowExpressed":true,"rpkm1":0,"rpkm2":0.0987,"lev":-5.44,"medianCount1":0,"medianCount2":8,"maxCooksP":0.965,"ID":"11923","chr":"chr10","str":"-","start":129705208,"end":129717296,"lfc.1":4.84,"p.1":"0.00559066854644987","lowExpressed.1":false,"rpkm1.1":0,"rpkm2.1":0.142,"lev.1":-5.45,"medianCount1.1":0,"medianCount2.1":14,"maxCooksP.1":"NA"},"Reg_SM06Hn_360":{"symbol":"Atp1b2","desc":"ATPase, Na+/K+ transporting, beta 2 polypeptide","type":"protein_coding","lfc":-5.37,"p":8.24e-168,"lowExpressed":false,"rpkm1":163,"rpkm2":4.28,"lev":4.34,"medianCount1":9770,"medianCount2":254,"maxCooksP":0.142,"ID":"11932","chr":"chr11","str":"-","start":69413252,"end":69419462,"lfc.1":-2.82,"p.1":"1.84362750962781e-20","lowExpressed.1":false,"rpkm1.1":637,"rpkm2.1":90,"lev.1":7.89,"medianCount1.1":50500,"medianCount2.1":7940,"maxCooksP.1":"NA"},"Reg_SM06Hn_361":{"symbol":"Slc7a2","desc":"solute carrier family 7 (cationic amino acid transporter, y+ system), member 2","type":"protein_coding","lfc":-6.54,"p":1.42e-188,"lowExpressed":false,"rpkm1":12.2,"rpkm2":0.123,"lev":-0.0773,"medianCount1":2000,"medianCount2":24,"maxCooksP":0.323,"ID":"11988","chr":"chr8","str":"+","start":41947721,"end":42007424,"lfc.1":-4.51,"p.1":"1.23046114683663e-81","lowExpressed.1":false,"rpkm1.1":35.6,"rpkm2.1":1.56,"lev.1":2.9,"medianCount1.1":7570,"medianCount2.1":364,"maxCooksP.1":"NA"},"Reg_SM06Hn_362":{"symbol":"Bcan","desc":"brevican","type":"protein_coding","lfc":-6.47,"p":0,"lowExpressed":false,"rpkm1":133,"rpkm2":1.45,"lev":3.45,"medianCount1":8980,"medianCount2":134,"maxCooksP":0.000389,"ID":"12032","chr":"chr3","str":"-","start":87791453,"end":87804278,"lfc.1":-4.36,"p.1":"1.96597226337252e-50","lowExpressed.1":false,"rpkm1.1":950,"rpkm2.1":45.9,"lev.1":7.69,"medianCount1.1":97300,"medianCount2.1":5180,"maxCooksP.1":"NA"},"Reg_SM06Hn_363":{"symbol":"Bcat1","desc":"branched chain aminotransferase 1, cytosolic","type":"protein_coding","lfc":1.86,"p":5.99e-07,"lowExpressed":false,"rpkm1":0.273,"rpkm2":1.18,"lev":-0.703,"medianCount1":40,"medianCount2":217,"maxCooksP":0.811,"ID":"12035","chr":"chr6","str":"-","start":144942355,"end":145024677,"lfc.1":5.04,"p.1":"1.23883991229166e-37","lowExpressed.1":false,"rpkm1.1":0.229,"rpkm2.1":7.98,"lev.1":0.371,"medianCount1.1":51,"medianCount2.1":1930,"maxCooksP.1":"NA"},"Reg_SM06Hn_364":{"symbol":"Bdnf","desc":"brain derived neurotrophic factor","type":"protein_coding","lfc":5.35,"p":1.89e-12,"lowExpressed":false,"rpkm1":0.00988,"rpkm2":0.489,"lev":-3.64,"medianCount1":1,"medianCount2":65,"maxCooksP":0.942,"ID":"12064","chr":"chr2","str":"+","start":109514857,"end":109567200,"lfc.1":-1.31,"p.1":"0.0108169956280423","lowExpressed.1":false,"rpkm1.1":2.11,"rpkm2.1":0.845,"lev.1":0.344,"medianCount1.1":316,"medianCount2.1":136,"maxCooksP.1":"NA"},"Reg_SM06Hn_365":{"symbol":"Cspg4","desc":"chondroitin sulfate proteoglycan 4","type":"protein_coding","lfc":-4.51,"p":2.13e-14,"lowExpressed":false,"rpkm1":0.331,"rpkm2":0.0103,"lev":-4.35,"medianCount1":48.5,"medianCount2":2,"maxCooksP":0.313,"ID":"121021","chr":"chr9","str":"+","start":56712911,"end":56747677,"lfc.1":2.5,"p.1":"8.4806523977103e-23","lowExpressed.1":false,"rpkm1.1":1.65,"rpkm2.1":9.52,"lev.1":1.99,"medianCount1.1":361,"medianCount2.1":2280,"maxCooksP.1":"NA"},"Reg_SM06Hn_366":{"symbol":"Bgn","desc":"biglycan","type":"protein_coding","lfc":-5.39,"p":5.6e-14,"lowExpressed":false,"rpkm1":2.59,"rpkm2":0.0553,"lev":-2.72,"medianCount1":114,"medianCount2":4,"maxCooksP":0.00691,"ID":"12111","chr":"chrX","str":"+","start":70728974,"end":70741275,"lfc.1":-2.4,"p.1":"3.77497369889762e-08","lowExpressed.1":false,"rpkm1.1":13.4,"rpkm2.1":2.51,"lev.1":2.47,"medianCount1.1":872,"medianCount2.1":182,"maxCooksP.1":"NA"},"Reg_SM06Hn_367":{"symbol":"Hrk","desc":"harakiri, BCL2 interacting protein (contains only BH3 domain)","type":"protein_coding","lfc":2.79,"p":6.68e-07,"lowExpressed":false,"rpkm1":0.0395,"rpkm2":0.369,"lev":-2.93,"medianCount1":3.5,"medianCount2":48,"maxCooksP":0.875,"ID":"12123","chr":"chr5","str":"+","start":118619773,"end":118639487,"lfc.1":4.7,"p.1":"1.12957488793456e-20","lowExpressed.1":false,"rpkm1.1":0.202,"rpkm2.1":5.69,"lev.1":-0.0421,"medianCount1.1":30,"medianCount2.1":918,"maxCooksP.1":"NA"},"Reg_SM06Hn_368":{"symbol":"Fabp7","desc":"fatty acid binding protein 7, brain","type":"protein_coding","lfc":-4.48,"p":1.23e-14,"lowExpressed":false,"rpkm1":8.79,"rpkm2":0.304,"lev":-0.217,"medianCount1":120,"medianCount2":7,"maxCooksP":0.417,"ID":"12140","chr":"chr10","str":"+","start":57504729,"end":57508256,"lfc.1":-3.28,"p.1":"3.05005128626503e-17","lowExpressed.1":false,"rpkm1.1":1980,"rpkm2.1":200,"lev.1":9.24,"medianCount1.1":41200,"medianCount2.1":4490,"maxCooksP.1":"NA"},"Reg_SM06Hn_369":{"symbol":"Bmp15","desc":"bone morphogenetic protein 15","type":"protein_coding","lfc":0,"p":1,"lowExpressed":true,"rpkm1":0,"rpkm2":0,"lev":-7.72,"medianCount1":0,"medianCount2":0,"maxCooksP":0.546,"ID":"12155","chr":"chrX","str":"-","start":5891224,"end":5897841,"lfc.1":-6.92,"p.1":"3.2359810348195e-06","lowExpressed.1":false,"rpkm1.1":0.644,"rpkm2.1":0,"lev.1":-4.38,"medianCount1.1":52.5,"medianCount2.1":0,"maxCooksP.1":"NA"},"Reg_SM06Hn_370":{"symbol":"Bmp5","desc":"bone morphogenetic protein 5","type":"protein_coding","lfc":0,"p":1,"lowExpressed":true,"rpkm1":0.0168,"rpkm2":0,"lev":-7.27,"medianCount1":1,"medianCount2":0,"maxCooksP":0.62,"ID":"12160","chr":"chr9","str":"+","start":75623172,"end":75746824,"lfc.1":7.96,"p.1":"7.25143985766513e-38","lowExpressed.1":false,"rpkm1.1":0.0445,"rpkm2.1":13.2,"lev.1":-0.438,"medianCount1.1":3,"medianCount2.1":994,"maxCooksP.1":"NA"},"Reg_SM06Hn_371":{"symbol":"Bmp7","desc":"bone morphogenetic protein 7","type":"protein_coding","lfc":-5.14,"p":1.43e-13,"lowExpressed":false,"rpkm1":1.55,"rpkm2":0.0419,"lev":-2.17,"medianCount1":61.5,"medianCount2":2,"maxCooksP":0.00113,"ID":"12162","chr":"chr2","str":"-","start":172695187,"end":172765794,"lfc.1":-0.447,"p.1":"0.125935221038686","lowExpressed.1":false,"rpkm1.1":29.7,"rpkm2.1":22,"lev.1":4.67,"medianCount1.1":1570,"medianCount2.1":1290,"maxCooksP.1":"NA"},"Reg_SM06Hn_372":{"symbol":"Bmpr1b","desc":"bone morphogenetic protein receptor, type 1B","type":"protein_coding","lfc":-4.6,"p":1.73e-52,"lowExpressed":false,"rpkm1":6.87,"rpkm2":0.277,"lev":-0.0114,"medianCount1":621,"medianCount2":38,"maxCooksP":0.121,"ID":"12167","chr":"chr3","str":"-","start":141500100,"end":141645215,"lfc.1":-4.94,"p.1":"1.19081655107765e-53","lowExpressed.1":false,"rpkm1.1":31.5,"rpkm2.1":1.01,"lev.1":2.47,"medianCount1.1":4540,"medianCount2.1":159,"maxCooksP.1":"NA"},"Reg_SM06Hn_373":{"symbol":"Zfp36l1","desc":"zinc finger protein 36, C3H type-like 1","type":"protein_coding","lfc":-7.49,"p":6.22e-47,"lowExpressed":false,"rpkm1":5.83,"rpkm2":0.0148,"lev":-2.05,"medianCount1":293,"medianCount2":1,"maxCooksP":0.0814,"ID":"12192","chr":"chr12","str":"-","start":81208747,"end":81214000,"lfc.1":-4.32,"p.1":"9.08705601205469e-43","lowExpressed.1":false,"rpkm1.1":117,"rpkm2.1":5.79,"lev.1":4.68,"medianCount1.1":9510,"medianCount2.1":518,"maxCooksP.1":"NA"},"Reg_SM06Hn_374":{"symbol":"Zfp36l2","desc":"zinc finger protein 36, C3H type-like 2","type":"protein_coding","lfc":-5.2,"p":6.41e-40,"lowExpressed":false,"rpkm1":2.56,"rpkm2":0.0748,"lev":-1.85,"medianCount1":164,"medianCount2":7,"maxCooksP":0.339,"ID":"12193","chr":"chr17","str":"-","start":84583264,"end":84587287,"lfc.1":-2.65,"p.1":"8.75896115308577e-31","lowExpressed.1":false,"rpkm1.1":129,"rpkm2.1":20.6,"lev.1":5.69,"medianCount1.1":12300,"medianCount2.1":2180,"maxCooksP.1":"NA"},"Reg_SM06Hn_375":{"symbol":"Bsn","desc":"bassoon","type":"protein_coding","lfc":2.15,"p":9.92e-16,"lowExpressed":false,"rpkm1":0.753,"rpkm2":3.68,"lev":0.718,"medianCount1":216,"medianCount2":1060,"maxCooksP":0.945,"ID":"12217","chr":"chr9","str":"-","start":107998353,"end":108092714,"lfc.1":4.86,"p.1":"1.0368180377076e-62","lowExpressed.1":false,"rpkm1.1":0.475,"rpkm2.1":14.3,"lev.1":1.37,"medianCount1.1":204,"medianCount2.1":6820,"maxCooksP.1":"NA"},"Reg_SM06Hn_376":{"symbol":"C4b","desc":"complement component 4B (Chido blood group)","type":"protein_coding","lfc":-8.03,"p":1.27e-89,"lowExpressed":false,"rpkm1":10.5,"rpkm2":0.0368,"lev":-1.02,"medianCount1":1240,"medianCount2":5,"maxCooksP":4.14e-05,"ID":"12268","chr":"chr17","str":"-","start":34865325,"end":34880842,"lfc.1":-4.12,"p.1":"5.77024693700748e-43","lowExpressed.1":false,"rpkm1.1":8.49,"rpkm2.1":0.484,"lev.1":1.01,"medianCount1.1":1240,"medianCount2.1":78,"maxCooksP.1":"NA"},"Reg_SM06Hn_377":{"symbol":"Cacna1a","desc":"calcium channel, voltage-dependent, P/Q type, alpha 1A subunit","type":"protein_coding","lfc":3.25,"p":1.59e-71,"lowExpressed":false,"rpkm1":1.14,"rpkm2":10.6,"lev":1.95,"medianCount1":165,"medianCount2":1960,"maxCooksP":0.964,"ID":"12286","chr":"chr8","str":"+","start":86939263,"end":87164148,"lfc.1":5.23,"p.1":"2.36792260381196e-64","lowExpressed.1":false,"rpkm1.1":0.829,"rpkm2.1":32.4,"lev.1":2.35,"medianCount1.1":180,"medianCount2.1":7630,"maxCooksP.1":"NA"},"Reg_SM06Hn_378":{"symbol":"Cacna1b","desc":"calcium channel, voltage-dependent, N type, alpha 1B subunit","type":"protein_coding","lfc":4.64,"p":7.51e-58,"lowExpressed":false,"rpkm1":0.343,"rpkm2":9.37,"lev":1.09,"medianCount1":50.5,"medianCount2":1690,"maxCooksP":0.896,"ID":"12287","chr":"chr2","str":"-","start":24461895,"end":24618672,"lfc.1":7.23,"p.1":"3.20090232074538e-101","lowExpressed.1":false,"rpkm1.1":0.115,"rpkm2.1":18.2,"lev.1":0.518,"medianCount1.1":22.5,"medianCount2.1":3950,"maxCooksP.1":"NA"},"Reg_SM06Hn_379":{"symbol":"Cacna1e","desc":"calcium channel, voltage-dependent, R type, alpha 1E subunit","type":"protein_coding","lfc":5,"p":1.58e-80,"lowExpressed":false,"rpkm1":0.584,"rpkm2":18.6,"lev":1.95,"medianCount1":141,"medianCount2":5830,"maxCooksP":0.911,"ID":"12290","chr":"chr1","str":"-","start":156239649,"end":156573050,"lfc.1":4,"p.1":"1.89656648067721e-32","lowExpressed.1":false,"rpkm1.1":0.411,"rpkm2.1":6.8,"lev.1":0.713,"medianCount1.1":143,"medianCount2.1":2570,"maxCooksP.1":"NA"},"Reg_SM06Hn_380":{"symbol":"Cacna2d3","desc":"calcium channel, voltage-dependent, alpha2/delta subunit 3","type":"protein_coding","lfc":4.31,"p":2.27e-39,"lowExpressed":false,"rpkm1":0.885,"rpkm2":14.8,"lev":1.97,"medianCount1":55.5,"medianCount2":1510,"maxCooksP":0.954,"ID":"12294","chr":"chr14","str":"-","start":29718129,"end":30535050,"lfc.1":6.28,"p.1":"1.26849553428681e-62","lowExpressed.1":false,"rpkm1.1":0.497,"rpkm2.1":40.9,"lev.1":2.14,"medianCount1.1":49.5,"medianCount2.1":4460,"maxCooksP.1":"NA"},"Reg_SM06Hn_381":{"symbol":"Cacng2","desc":"calcium channel, voltage-dependent, gamma subunit 2","type":"protein_coding","lfc":2.92,"p":0.00984,"lowExpressed":false,"rpkm1":0.125,"rpkm2":1.47,"lev":-1.86,"medianCount1":5.5,"medianCount2":118,"maxCooksP":0.859,"ID":"12300","chr":"chr15","str":"-","start":77824053,"end":77949710,"lfc.1":7.08,"p.1":"2.4229781642449e-33","lowExpressed.1":false,"rpkm1.1":0.062,"rpkm2.1":9.95,"lev.1":-0.715,"medianCount1.1":5,"medianCount2.1":864,"maxCooksP.1":"NA"},"Reg_SM06Hn_382":{"symbol":"Calb1","desc":"calbindin 1","type":"protein_coding","lfc":3.95,"p":2.69e-11,"lowExpressed":false,"rpkm1":0.0937,"rpkm2":3.51,"lev":-0.417,"medianCount1":4.5,"medianCount2":249,"maxCooksP":0.134,"ID":"12307","chr":"chr4","str":"+","start":15808411,"end":15833856,"lfc.1":5.71,"p.1":"4.14710254915131e-36","lowExpressed.1":false,"rpkm1.1":0.14,"rpkm2.1":7.97,"lev.1":0.0517,"medianCount1.1":11,"medianCount2.1":685,"maxCooksP.1":"NA"},"Reg_SM06Hn_383":{"symbol":"Calb2","desc":"calbindin 2","type":"protein_coding","lfc":0,"p":1,"lowExpressed":true,"rpkm1":0.0166,"rpkm2":0.0924,"lev":-4.49,"medianCount1":0.5,"medianCount2":4,"maxCooksP":0.709,"ID":"12308","chr":"chr8","str":"-","start":112666438,"end":112692106,"lfc.1":7.7,"p.1":"3.29916480124435e-116","lowExpressed.1":false,"rpkm1.1":0.607,"rpkm2.1":134,"lev.1":3.17,"medianCount1.1":23.5,"medianCount2.1":5690,"maxCooksP.1":"NA"},"Reg_SM06Hn_384":{"symbol":"Calcr","desc":"calcitonin receptor","type":"protein_coding","lfc":0,"p":1,"lowExpressed":true,"rpkm1":0,"rpkm2":0.0257,"lev":-6.9,"medianCount1":0,"medianCount2":3,"maxCooksP":0.586,"ID":"12311","chr":"chr6","str":"-","start":3635720,"end":3714713,"lfc.1":4.51,"p.1":"0.0016075351444816","lowExpressed.1":false,"rpkm1.1":0.00459,"rpkm2.1":0.225,"lev.1":-4.9,"medianCount1.1":0.5,"medianCount2.1":26.5,"maxCooksP.1":"NA"},"Reg_SM06Hn_385":{"symbol":"Camk2b","desc":"calcium/calmodulin-dependent protein kinase II, beta","type":"protein_coding","lfc":4.99,"p":1.08e-83,"lowExpressed":false,"rpkm1":0.682,"rpkm2":25.3,"lev":2.39,"medianCount1":52.5,"medianCount2":2560,"maxCooksP":0.978,"ID":"12323","chr":"chr11","str":"-","start":5869645,"end":5965751,"lfc.1":5.57,"p.1":"2.52488834102872e-83","lowExpressed.1":false,"rpkm1.1":1.4,"rpkm2.1":69.2,"lev.1":3.29,"medianCount1.1":160,"medianCount2.1":8670,"maxCooksP.1":"NA"},"Reg_SM06Hn_386":{"symbol":"Capn6","desc":"calpain 6","type":"protein_coding","lfc":5.96,"p":4.94e-13,"lowExpressed":false,"rpkm1":0.00763,"rpkm2":0.823,"lev":-3.18,"medianCount1":0.5,"medianCount2":66,"maxCooksP":0.947,"ID":"12338","chr":"chrX","str":"-","start":140236779,"end":140261955,"lfc.1":4.85,"p.1":"1.5114214838076e-05","lowExpressed.1":false,"rpkm1.1":0.00998,"rpkm2.1":0.448,"lev.1":-3.99,"medianCount1.1":1,"medianCount2.1":47.5,"maxCooksP.1":"NA"},"Reg_SM06Hn_387":{"symbol":"Car4","desc":"carbonic anhydrase 4","type":"protein_coding","lfc":6.21,"p":1.97e-18,"lowExpressed":false,"rpkm1":0.0372,"rpkm2":3.52,"lev":-1.31,"medianCount1":1,"medianCount2":118,"maxCooksP":0.882,"ID":"12351","chr":"chr11","str":"+","start":84771256,"end":84779556,"lfc.1":-0.308,"p.1":"0.595799729223527","lowExpressed.1":false,"rpkm1.1":3.6,"rpkm2.1":2.93,"lev.1":1.66,"medianCount1.1":126,"medianCount2.1":115,"maxCooksP.1":"NA"},"Reg_SM06Hn_388":{"symbol":"Car7","desc":"carbonic anhydrase 7","type":"protein_coding","lfc":7.82,"p":1.43e-13,"lowExpressed":false,"rpkm1":0,"rpkm2":3.36,"lev":-2.23,"medianCount1":0,"medianCount2":128,"maxCooksP":0.947,"ID":"12354","chr":"chr8","str":"+","start":107064707,"end":107074243,"lfc.1":2.26,"p.1":"0.00615386842102844","lowExpressed.1":false,"rpkm1.1":0.179,"rpkm2.1":0.935,"lev.1":-1.3,"medianCount1.1":7.5,"medianCount2.1":43,"maxCooksP.1":"NA"},"Reg_SM06Hn_389":{"symbol":"Cbfa2t3","desc":"core-binding factor, runt domain, alpha subunit 2, translocated to, 3 (human)","type":"protein_coding","lfc":2.66,"p":1.73e-05,"lowExpressed":false,"rpkm1":0.0829,"rpkm2":0.447,"lev":-2.48,"medianCount1":11,"medianCount2":88,"maxCooksP":0.9,"ID":"12398","chr":"chr8","str":"-","start":125149036,"end":125223009,"lfc.1":4.6,"p.1":"1.52572669600626e-26","lowExpressed.1":false,"rpkm1.1":0.0811,"rpkm2.1":2.09,"lev.1":-1.29,"medianCount1.1":17.5,"medianCount2.1":500,"maxCooksP.1":"NA"},"Reg_SM06Hn_390":{"symbol":"Cbln1","desc":"cerebellin 1 precursor protein","type":"protein_coding","lfc":0,"p":1,"lowExpressed":true,"rpkm1":0,"rpkm2":0.115,"lev":-5.39,"medianCount1":0,"medianCount2":7,"maxCooksP":0.154,"ID":"12404","chr":"chr8","str":"-","start":89992752,"end":89996491,"lfc.1":5.21,"p.1":"3.32352512910879e-18","lowExpressed.1":false,"rpkm1.1":0.132,"rpkm2.1":5.54,"lev.1":-0.337,"medianCount1.1":8.5,"medianCount2.1":391,"maxCooksP.1":"NA"},"Reg_SM06Hn_391":{"symbol":"Cbln2","desc":"cerebellin 2 precursor protein","type":"protein_coding","lfc":4.46,"p":5.13e-10,"lowExpressed":false,"rpkm1":0,"rpkm2":1.37,"lev":-2.67,"medianCount1":0,"medianCount2":75,"maxCooksP":0.399,"ID":"12405","chr":"chr18","str":"+","start":86882440,"end":86887675,"lfc.1":6.69,"p.1":"6.9689440701623e-38","lowExpressed.1":false,"rpkm1.1":0.118,"rpkm2.1":13.6,"lev.1":0.315,"medianCount1.1":7,"medianCount2.1":902,"maxCooksP.1":"NA"},"Reg_SM06Hn_392":{"symbol":"Serpinh1","desc":"serine (or cysteine) peptidase inhibitor, clade H, member 1","type":"protein_coding","lfc":-7.51,"p":3.6e-21,"lowExpressed":false,"rpkm1":2.3,"rpkm2":0,"lev":-3.26,"medianCount1":120,"medianCount2":0,"maxCooksP":0.202,"ID":"12406","chr":"chr7","str":"-","start":106493885,"end":106501749,"lfc.1":-3.52,"p.1":"4.7949751784656e-46","lowExpressed.1":false,"rpkm1.1":86.9,"rpkm2.1":7.59,"lev.1":4.68,"medianCount1.1":5740,"medianCount2.1":554,"maxCooksP.1":"NA"},"Reg_SM06Hn_393":{"symbol":"Cbs","desc":"cystathionine beta-synthase","type":"protein_coding","lfc":-8.44,"p":1.85e-117,"lowExpressed":false,"rpkm1":60.1,"rpkm2":0.139,"lev":1.07,"medianCount1":2890,"medianCount2":5,"maxCooksP":6.11e-06,"ID":"12411","chr":"chr17","str":"-","start":31749589,"end":31774086,"lfc.1":-4.73,"p.1":"1.38382926196409e-42","lowExpressed.1":false,"rpkm1.1":133,"rpkm2.1":4.9,"lev.1":4.64,"medianCount1.1":8660,"medianCount2.1":350,"maxCooksP.1":"NA"},"Reg_SM06Hn_394":{"symbol":"Cckbr","desc":"cholecystokinin B receptor","type":"protein_coding","lfc":4.33,"p":0.000149,"lowExpressed":false,"rpkm1":0.0228,"rpkm2":5.35,"lev":-0.927,"medianCount1":1,"medianCount2":269,"maxCooksP":0.629,"ID":"12426","chr":"chr7","str":"+","start":112574334,"end":112584852,"lfc.1":4.53,"p.1":"3.29483616730205e-06","lowExpressed.1":false,"rpkm1.1":0.0304,"rpkm2.1":0.905,"lev.1":-2.77,"medianCount1.1":2,"medianCount2.1":68,"maxCooksP.1":"NA"},"Reg_SM06Hn_395":{"symbol":"Cd38","desc":"CD38 antigen","type":"protein_coding","lfc":-3.95,"p":3.01e-15,"lowExpressed":false,"rpkm1":1.26,"rpkm2":0.0689,"lev":-2.07,"medianCount1":71.5,"medianCount2":5,"maxCooksP":0.459,"ID":"12494","chr":"chr5","str":"+","start":44260066,"end":44303613,"lfc.1":-4.6,"p.1":"2.13891085383489e-40","lowExpressed.1":false,"rpkm1.1":15.9,"rpkm2.1":0.64,"lev.1":1.66,"medianCount1.1":1280,"medianCount2.1":57,"maxCooksP.1":"NA"},"Reg_SM06Hn_396":{"symbol":"Entpd2","desc":"ectonucleoside triphosphate diphosphohydrolase 2","type":"protein_coding","lfc":-7.94,"p":3.18e-41,"lowExpressed":false,"rpkm1":7.56,"rpkm2":0,"lev":-2.33,"medianCount1":289,"medianCount2":0,"maxCooksP":0.619,"ID":"12496","chr":"chr2","str":"+","start":25251394,"end":25256843,"lfc.1":-4.18,"p.1":"4.4127503836875e-39","lowExpressed.1":false,"rpkm1.1":97.2,"rpkm2.1":5.29,"lev.1":4.48,"medianCount1.1":5050,"medianCount2.1":304,"maxCooksP.1":"NA"},"Reg_SM06Hn_397":{"symbol":"Cd6","desc":"CD6 antigen","type":"protein_coding","lfc":4.4,"p":0.00101,"lowExpressed":false,"rpkm1":0,"rpkm2":0.136,"lev":-4.96,"medianCount1":0,"medianCount2":10,"maxCooksP":0.854,"ID":"12511","chr":"chr19","str":"-","start":10863829,"end":10904548,"lfc.1":0,"p.1":"1","lowExpressed.1":true,"rpkm1.1":0.0186,"rpkm2.1":0.0763,"lev.1":-4.85,"medianCount1.1":1.5,"medianCount2.1":7,"maxCooksP.1":"NA"},"Reg_SM06Hn_398":{"symbol":"Cd63","desc":"CD63 antigen","type":"protein_coding","lfc":-5.2,"p":3.67e-44,"lowExpressed":false,"rpkm1":8.04,"rpkm2":0.199,"lev":0.137,"medianCount1":171,"medianCount2":5,"maxCooksP":0.293,"ID":"12512","chr":"chr10","str":"+","start":128345975,"end":128349878,"lfc.1":-2.57,"p.1":"6.26881619101783e-26","lowExpressed.1":false,"rpkm1.1":92.9,"rpkm2.1":15.7,"lev.1":5.26,"medianCount1.1":2610,"medianCount2.1":487,"maxCooksP.1":"NA"},"Reg_SM06Hn_399":{"symbol":"Cd82","desc":"CD82 antigen","type":"protein_coding","lfc":-6.84,"p":2.13e-05,"lowExpressed":false,"rpkm1":0.46,"rpkm2":0,"lev":-5.3,"medianCount1":14,"medianCount2":0,"maxCooksP":0.0378,"ID":"12521","chr":"chr2","str":"-","start":93259269,"end":93303103,"lfc.1":-1.95,"p.1":"1.44505039218945e-05","lowExpressed.1":false,"rpkm1.1":6.51,"rpkm2.1":1.67,"lev.1":1.67,"medianCount1.1":330,"medianCount2.1":93,"maxCooksP.1":"NA"},"Reg_SM06Hn_400":{"symbol":"Cd9","desc":"CD9 antigen","type":"protein_coding","lfc":-4.67,"p":1.19e-07,"lowExpressed":false,"rpkm1":1.1,"rpkm2":0.0372,"lev":-2.83,"medianCount1":22,"medianCount2":1,"maxCooksP":0.0284,"ID":"12527","chr":"chr6","str":"-","start":125410284,"end":125444773,"lfc.1":-3.42,"p.1":"1.0884988242235e-29","lowExpressed.1":false,"rpkm1.1":294,"rpkm2.1":27.2,"lev.1":6.47,"medianCount1.1":9540,"medianCount2.1":964,"maxCooksP.1":"NA"},"Reg_SM06Hn_401":{"symbol":"Cdc7","desc":"cell division cycle 7 (S. cerevisiae)","type":"protein_coding","lfc":5.19,"p":2.66e-40,"lowExpressed":false,"rpkm1":0.0693,"rpkm2":3.24,"lev":-0.722,"medianCount1":4,"medianCount2":252,"maxCooksP":0.856,"ID":"12545","chr":"chr5","str":"+","start":107393341,"end":107413450,"lfc.1":0.0213,"p.1":"0.96236819596402","lowExpressed.1":false,"rpkm1.1":4.72,"rpkm2.1":4.84,"lev.1":2.24,"medianCount1.1":379,"medianCount2.1":424,"maxCooksP.1":"NA"},"Reg_SM06Hn_402":{"symbol":"Cdh3","desc":"cadherin 3","type":"protein_coding","lfc":0,"p":1,"lowExpressed":true,"rpkm1":0,"rpkm2":0,"lev":-7.1,"medianCount1":0,"medianCount2":0,"maxCooksP":0.000498,"ID":"12560","chr":"chr8","str":"+","start":109034791,"end":109080808,"lfc.1":5.33,"p.1":"0.00142855543182472","lowExpressed.1":false,"rpkm1.1":0,"rpkm2.1":0.167,"lev.1":-5.31,"medianCount1.1":0,"medianCount2.1":20,"maxCooksP.1":"NA"},"Reg_SM06Hn_403":{"symbol":"Cdh8","desc":"cadherin 8","type":"protein_coding","lfc":7.09,"p":2.19e-47,"lowExpressed":false,"rpkm1":0.0175,"rpkm2":4.7,"lev":-1.4,"medianCount1":1.5,"medianCount2":482,"maxCooksP":0.759,"ID":"12564","chr":"chr8","str":"-","start":101552669,"end":101940357,"lfc.1":5.87,"p.1":"1.71387781129102e-28","lowExpressed.1":false,"rpkm1.1":0.0835,"rpkm2.1":5.5,"lev.1":-0.794,"medianCount1.1":10,"medianCount2.1":710,"maxCooksP.1":"NA"},"Reg_SM06Hn_404":{"symbol":"Cdh9","desc":"cadherin 9","type":"protein_coding","lfc":5.6,"p":5.31e-54,"lowExpressed":false,"rpkm1":0.114,"rpkm2":4.94,"lev":-0.639,"medianCount1":6.5,"medianCount2":355,"maxCooksP":0.829,"ID":"12565","chr":"chr15","str":"+","start":16707856,"end":16786533,"lfc.1":5.64,"p.1":"3.36442362749181e-10","lowExpressed.1":false,"rpkm1.1":0.0194,"rpkm2.1":1.29,"lev.1":-2.73,"medianCount1.1":1.5,"medianCount2.1":112,"maxCooksP.1":"NA"},"Reg_SM06Hn_405":{"symbol":"Cdk2","desc":"cyclin-dependent kinase 2","type":"protein_coding","lfc":-7.19,"p":2.07e-13,"lowExpressed":false,"rpkm1":1.29,"rpkm2":0,"lev":-3.81,"medianCount1":56.5,"medianCount2":0,"maxCooksP":0.00728,"ID":"12566","chr":"chr10","str":"-","start":128134995,"end":128142107,"lfc.1":-3.07,"p.1":"1.86284602718481e-17","lowExpressed.1":false,"rpkm1.1":15.5,"rpkm2.1":1.82,"lev.1":2.38,"medianCount1.1":1020,"medianCount2.1":134,"maxCooksP.1":"NA"},"Reg_SM06Hn_406":{"symbol":"Cdk5r1","desc":"cyclin-dependent kinase 5, regulatory subunit 1 (p35)","type":"protein_coding","lfc":2.03,"p":2.36e-08,"lowExpressed":false,"rpkm1":0.561,"rpkm2":2.41,"lev":0.237,"medianCount1":42,"medianCount2":251,"maxCooksP":0.934,"ID":"12569","chr":"chr11","str":"+","start":80290548,"end":80294681,"lfc.1":5.46,"p.1":"9.44867858758124e-78","lowExpressed.1":false,"rpkm1.1":1.64,"rpkm2.1":74.7,"lev.1":3.45,"medianCount1.1":184,"medianCount2.1":9260,"maxCooksP.1":"NA"},"Reg_SM06Hn_407":{"symbol":"Cdk5r2","desc":"cyclin-dependent kinase 5, regulatory subunit 2 (p39)","type":"protein_coding","lfc":0.987,"p":0.0483,"lowExpressed":false,"rpkm1":1.35,"rpkm2":2.74,"lev":0.776,"medianCount1":68,"medianCount2":183,"maxCooksP":0.471,"ID":"12570","chr":"chr1","str":"+","start":74901603,"end":74904306,"lfc.1":6.41,"p.1":"9.7791505413712e-73","lowExpressed.1":false,"rpkm1.1":0.431,"rpkm2.1":38.7,"lev.1":2.01,"medianCount1.1":31.5,"medianCount2.1":3150,"maxCooksP.1":"NA"},"Reg_SM06Hn_408":{"symbol":"Celsr1","desc":"cadherin, EGF LAG seven-pass G-type receptor 1 (flamingo homolog, Drosophila)","type":"protein_coding","lfc":-6.51,"p":1.34e-78,"lowExpressed":false,"rpkm1":3.01,"rpkm2":0.0299,"lev":-2.09,"medianCount1":645,"medianCount2":7,"maxCooksP":0.00703,"ID":"12614","chr":"chr15","str":"-","start":85729188,"end":85864207,"lfc.1":-3.43,"p.1":"4.59701791806062e-32","lowExpressed.1":false,"rpkm1.1":6.58,"rpkm2.1":0.606,"lev.1":0.987,"medianCount1.1":1980,"medianCount2.1":200,"maxCooksP.1":"NA"},"Reg_SM06Hn_409":{"symbol":"Cftr","desc":"cystic fibrosis transmembrane conductance regulator homolog","type":"protein_coding","lfc":6.42,"p":5.05e-05,"lowExpressed":false,"rpkm1":0,"rpkm2":0.111,"lev":-5.23,"medianCount1":0,"medianCount2":17,"maxCooksP":0.981,"ID":"12638","chr":"chr6","str":"+","start":18120687,"end":18272770,"lfc.1":6.55,"p.1":"1.47537184591778e-05","lowExpressed.1":false,"rpkm1.1":0,"rpkm2.1":0.254,"lev.1":-4.99,"medianCount1.1":0,"medianCount2.1":48,"maxCooksP.1":"NA"},"Reg_SM06Hn_410":{"symbol":"Chad","desc":"chondroadherin","type":"protein_coding","lfc":-6.72,"p":2.22e-05,"lowExpressed":false,"rpkm1":0.375,"rpkm2":0,"lev":-5.04,"medianCount1":13.5,"medianCount2":0,"maxCooksP":0.369,"ID":"12643","chr":"chr11","str":"+","start":94426388,"end":94430441,"lfc.1":-3.78,"p.1":"0.000129331438795967","lowExpressed.1":false,"rpkm1.1":1.16,"rpkm2.1":0.0685,"lev.1":-2.62,"medianCount1.1":51.5,"medianCount2.1":3.5,"maxCooksP.1":"NA"},"Reg_SM06Hn_411":{"symbol":"Chat","desc":"choline acetyltransferase","type":"protein_coding","lfc":0,"p":1,"lowExpressed":true,"rpkm1":0,"rpkm2":0.144,"lev":-5.11,"medianCount1":0,"medianCount2":8,"maxCooksP":0.974,"ID":"12647","chr":"chr14","str":"-","start":33221389,"end":33279095,"lfc.1":8.4,"p.1":"3.97734412002621e-10","lowExpressed.1":false,"rpkm1.1":0,"rpkm2.1":2.34,"lev.1":-3.4,"medianCount1.1":0,"medianCount2.1":197,"maxCooksP.1":"NA"},"Reg_SM06Hn_412":{"symbol":"Chga","desc":"chromogranin A","type":"protein_coding","lfc":4.43,"p":3.03e-15,"lowExpressed":false,"rpkm1":0.0728,"rpkm2":3.43,"lev":-0.913,"medianCount1":2.5,"medianCount2":127,"maxCooksP":0.587,"ID":"12652","chr":"chr12","str":"+","start":103793179,"end":103803237,"lfc.1":6.79,"p.1":"2.64965352581599e-77","lowExpressed.1":false,"rpkm1.1":0.378,"rpkm2.1":44.7,"lev.1":2.01,"medianCount1.1":19.5,"medianCount2.1":2520,"maxCooksP.1":"NA"},"Reg_SM06Hn_413":{"symbol":"Chi3l1","desc":"chitinase 3-like 1","type":"protein_coding","lfc":-6.11,"p":4.94e-11,"lowExpressed":false,"rpkm1":1.27,"rpkm2":0,"lev":-3.72,"medianCount1":48.5,"medianCount2":0,"maxCooksP":0.0952,"ID":"12654","chr":"chr1","str":"+","start":136078981,"end":136086608,"lfc.1":-4.49,"p.1":"1.33855944667072e-26","lowExpressed.1":false,"rpkm1.1":15,"rpkm2.1":0.651,"lev.1":1.6,"medianCount1.1":680,"medianCount2.1":32.5,"maxCooksP.1":"NA"},"Reg_SM06Hn_414":{"symbol":"Chrm1","desc":"cholinergic receptor, muscarinic 1, CNS","type":"protein_coding","lfc":4.48,"p":8.66e-51,"lowExpressed":false,"rpkm1":0.199,"rpkm2":3.87,"lev":-0.113,"medianCount1":21,"medianCount2":550,"maxCooksP":0.839,"ID":"12669","chr":"chr19","str":"+","start":8738495,"end":8758096,"lfc.1":4.95,"p.1":"7.31641809573315e-17","lowExpressed.1":false,"rpkm1.1":0.0346,"rpkm2.1":1.2,"lev.1":-2.39,"medianCount1.1":6,"medianCount2.1":226,"maxCooksP.1":"NA"},"Reg_SM06Hn_415":{"symbol":"Chrm3","desc":"cholinergic receptor, muscarinic 3, cardiac","type":"protein_coding","lfc":6.33,"p":1.66e-25,"lowExpressed":false,"rpkm1":0.015,"rpkm2":2.31,"lev":-2.09,"medianCount1":1,"medianCount2":184,"maxCooksP":0.744,"ID":"12671","chr":"chr13","str":"-","start":9875859,"end":10360049,"lfc.1":7.83,"p.1":"1.11160366800297e-18","lowExpressed.1":false,"rpkm1.1":0.0112,"rpkm2.1":4.12,"lev.1":-2.36,"medianCount1.1":1,"medianCount2.1":391,"maxCooksP.1":"NA"},"Reg_SM06Hn_416":{"symbol":"Ckmt1","desc":"creatine kinase, mitochondrial 1, ubiquitous","type":"protein_coding","lfc":2.86,"p":4.73e-13,"lowExpressed":false,"rpkm1":0.741,"rpkm2":5.88,"lev":1.11,"medianCount1":24,"medianCount2":216,"maxCooksP":0.582,"ID":"12716","chr":"chr2","str":"+","start":121184377,"end":121189473,"lfc.1":6.92,"p.1":"2.06080563420224e-72","lowExpressed.1":false,"rpkm1.1":0.329,"rpkm2.1":42.5,"lev.1":1.88,"medianCount1.1":14,"medianCount2.1":2020,"maxCooksP.1":"NA"},"Reg_SM06Hn_417":{"symbol":"Coro1a","desc":"coronin, actin binding protein 1A","type":"protein_coding","lfc":2.89,"p":4.4e-11,"lowExpressed":false,"rpkm1":0.295,"rpkm2":2.07,"lev":-0.487,"medianCount1":9.5,"medianCount2":80,"maxCooksP":0.935,"ID":"12721","chr":"chr7","str":"-","start":133843288,"end":133848268,"lfc.1":5.38,"p.1":"2.85970021573224e-48","lowExpressed.1":false,"rpkm1.1":0.499,"rpkm2.1":21.8,"lev.1":1.72,"medianCount1.1":21.5,"medianCount2.1":1040,"maxCooksP.1":"NA"},"Reg_SM06Hn_418":{"symbol":"Clgn","desc":"calmegin","type":"protein_coding","lfc":8.02,"p":1.57e-14,"lowExpressed":false,"rpkm1":0,"rpkm2":2.63,"lev":-2.48,"medianCount1":0,"medianCount2":160,"maxCooksP":0.923,"ID":"12745","chr":"chr8","str":"+","start":85913790,"end":85950728,"lfc.1":6.12,"p.1":"5.7598051725522e-27","lowExpressed.1":false,"rpkm1.1":0.11,"rpkm2.1":8.78,"lev.1":-0.485,"medianCount1.1":7,"medianCount2.1":594,"maxCooksP.1":"NA"},"Reg_SM06Hn_419":{"symbol":"Clu","desc":"clusterin","type":"protein_coding","lfc":-5.22,"p":4.02e-143,"lowExpressed":false,"rpkm1":121,"rpkm2":3.24,"lev":3.91,"medianCount1":3870,"medianCount2":138,"maxCooksP":0.0582,"ID":"12759","chr":"chr14","str":"+","start":66587320,"end":66600382,"lfc.1":-4.17,"p.1":"1.21179397666859e-39","lowExpressed.1":false,"rpkm1.1":730,"rpkm2.1":40,"lev.1":7.39,"medianCount1.1":35400,"medianCount2.1":2150,"maxCooksP.1":"NA"},"Reg_SM06Hn_420":{"symbol":"Cxcr4","desc":"chemokine (C-X-C motif) receptor 4","type":"protein_coding","lfc":-5.51,"p":3.63e-05,"lowExpressed":false,"rpkm1":0.359,"rpkm2":0,"lev":-4.99,"medianCount1":13,"medianCount2":0,"maxCooksP":0.176,"ID":"12767","chr":"chr1","str":"-","start":130484776,"end":130488876,"lfc.1":3.11,"p.1":"3.97178438601947e-23","lowExpressed.1":false,"rpkm1.1":4.09,"rpkm2.1":36.2,"lev.1":3.59,"medianCount1.1":202,"medianCount2.1":1970,"maxCooksP.1":"NA"},"Reg_SM06Hn_421":{"symbol":"Cnga3","desc":"cyclic nucleotide gated channel alpha 3","type":"protein_coding","lfc":0,"p":1,"lowExpressed":true,"rpkm1":0,"rpkm2":0.0116,"lev":-7.27,"medianCount1":0,"medianCount2":1,"maxCooksP":0.653,"ID":"12790","chr":"chr1","str":"+","start":37276106,"end":37320229,"lfc.1":7.11,"p.1":"1.0218271826394e-06","lowExpressed.1":false,"rpkm1.1":0,"rpkm2.1":0.692,"lev.1":-4.27,"medianCount1.1":0,"medianCount2.1":72,"maxCooksP.1":"NA"},"Reg_SM06Hn_422":{"symbol":"Cntn1","desc":"contactin 1","type":"protein_coding","lfc":0.836,"p":1.39e-07,"lowExpressed":false,"rpkm1":3.86,"rpkm2":7.25,"lev":2.46,"medianCount1":495,"medianCount2":1120,"maxCooksP":0.975,"ID":"12805","chr":"chr15","str":"+","start":91881596,"end":92172398,"lfc.1":4.57,"p.1":"1.90653501456143e-63","lowExpressed.1":false,"rpkm1.1":1.56,"rpkm2.1":38.1,"lev.1":2.94,"medianCount1.1":262,"medianCount2.1":7020,"maxCooksP.1":"NA"},"Reg_SM06Hn_423":{"symbol":"Cobl","desc":"cordon-bleu","type":"protein_coding","lfc":4.44,"p":3.34e-46,"lowExpressed":false,"rpkm1":0.385,"rpkm2":7.58,"lev":0.87,"medianCount1":40.5,"medianCount2":1070,"maxCooksP":0.918,"ID":"12808","chr":"chr11","str":"-","start":12136679,"end":12364963,"lfc.1":4.92,"p.1":"1.16596439845931e-25","lowExpressed.1":false,"rpkm1.1":0.0777,"rpkm2.1":2.53,"lev.1":-1.23,"medianCount1.1":12,"medianCount2.1":424,"maxCooksP.1":"NA"},"Reg_SM06Hn_424":{"symbol":"Col11a2","desc":"collagen, type XI, alpha 2","type":"protein_coding","lfc":-6.58,"p":7.58e-79,"lowExpressed":false,"rpkm1":8.78,"rpkm2":0.0869,"lev":-0.714,"medianCount1":828,"medianCount2":11,"maxCooksP":0.000362,"ID":"12815","chr":"chr17","str":"+","start":34176382,"end":34203187,"lfc.1":-0.064,"p.1":"0.872058338136818","lowExpressed.1":false,"rpkm1.1":4.69,"rpkm2.1":4.54,"lev.1":2.19,"medianCount1.1":706,"medianCount2.1":762,"maxCooksP.1":"NA"},"Reg_SM06Hn_425":{"symbol":"Col19a1","desc":"collagen, type XIX, alpha 1","type":"protein_coding","lfc":4.28,"p":1.1e-15,"lowExpressed":false,"rpkm1":0.0425,"rpkm2":1.45,"lev":-1.7,"medianCount1":7.5,"medianCount2":379,"maxCooksP":0.77,"ID":"12823","chr":"chr1","str":"-","start":24264522,"end":24594276,"lfc.1":6.28,"p.1":"1.59035542052204e-39","lowExpressed.1":false,"rpkm1.1":0.0382,"rpkm2.1":3.27,"lev.1":-1.55,"medianCount1.1":11,"medianCount2.1":1040,"maxCooksP.1":"NA"},"Reg_SM06Hn_426":{"symbol":"Col4a5","desc":"collagen, type IV, alpha 5","type":"protein_coding","lfc":-6.42,"p":3.64e-36,"lowExpressed":false,"rpkm1":1.61,"rpkm2":0.0187,"lev":-3.06,"medianCount1":182,"medianCount2":3,"maxCooksP":0.0433,"ID":"12830","chr":"chrX","str":"+","start":137909962,"end":138123778,"lfc.1":-3.87,"p.1":"9.79172842213581e-24","lowExpressed.1":false,"rpkm1.1":12.3,"rpkm2.1":0.826,"lev.1":1.62,"medianCount1.1":2180,"medianCount2.1":162,"maxCooksP.1":"NA"},"Reg_SM06Hn_427":{"symbol":"Col6a1","desc":"collagen, type VI, alpha 1","type":"protein_coding","lfc":5.67,"p":2.41e-59,"lowExpressed":false,"rpkm1":0.073,"rpkm2":4.49,"lev":-0.455,"medianCount1":6,"medianCount2":442,"maxCooksP":0.957,"ID":"12833","chr":"chr10","str":"-","start":76171537,"end":76188789,"lfc.1":4.11,"p.1":"1.12800762749817e-37","lowExpressed.1":false,"rpkm1.1":0.469,"rpkm2.1":8.39,"lev.1":0.986,"medianCount1.1":50.5,"medianCount2.1":992,"maxCooksP.1":"NA"},"Reg_SM06Hn_428":{"symbol":"Col6a2","desc":"collagen, type VI, alpha 2","type":"protein_coding","lfc":4.73,"p":2.56e-17,"lowExpressed":false,"rpkm1":0.0235,"rpkm2":0.869,"lev":-2.54,"medianCount1":2,"medianCount2":77,"maxCooksP":0.835,"ID":"12834","chr":"chr10","str":"-","start":76058501,"end":76086149,"lfc.1":6.46,"p.1":"3.26724631203544e-103","lowExpressed.1":false,"rpkm1.1":0.599,"rpkm2.1":55,"lev.1":2.51,"medianCount1.1":60.5,"medianCount2.1":6090,"maxCooksP.1":"NA"},"Reg_SM06Hn_429":{"symbol":"Col8a1","desc":"collagen, type VIII, alpha 1","type":"protein_coding","lfc":6.41,"p":6.19e-05,"lowExpressed":false,"rpkm1":0,"rpkm2":0.104,"lev":-5.16,"medianCount1":0,"medianCount2":14,"maxCooksP":0.809,"ID":"12837","chr":"chr16","str":"-","start":57624369,"end":57754850,"lfc.1":4.37,"p.1":"1.32581175251392e-05","lowExpressed.1":false,"rpkm1.1":0.0148,"rpkm2.1":0.397,"lev.1":-3.9,"medianCount1.1":2,"medianCount2.1":61.5,"maxCooksP.1":"NA"},"Reg_SM06Hn_430":{"symbol":"Col1a1","desc":"collagen, type I, alpha 1","type":"protein_coding","lfc":-6.99,"p":1.71e-42,"lowExpressed":false,"rpkm1":3.17,"rpkm2":0.0211,"lev":-2.21,"medianCount1":274,"medianCount2":3,"maxCooksP":0.000227,"ID":"12842","chr":"chr11","str":"+","start":94797584,"end":94813181,"lfc.1":1.51,"p.1":"0.00222701974241915","lowExpressed.1":false,"rpkm1.1":1.09,"rpkm2.1":3.21,"lev.1":0.83,"medianCount1.1":137,"medianCount2.1":453,"maxCooksP.1":"NA"},"Reg_SM06Hn_431":{"symbol":"Col1a2","desc":"collagen, type I, alpha 2","type":"protein_coding","lfc":-5.14,"p":4.39e-10,"lowExpressed":false,"rpkm1":0.307,"rpkm2":0,"lev":-4.71,"medianCount1":31.5,"medianCount2":0,"maxCooksP":0.262,"ID":"12843","chr":"chr6","str":"+","start":4455697,"end":4491543,"lfc.1":-2.11,"p.1":"0.000497701788020869","lowExpressed.1":false,"rpkm1.1":7.87,"rpkm2.1":1.78,"lev.1":1.69,"medianCount1.1":1090,"medianCount2.1":279,"maxCooksP.1":"NA"},"Reg_SM06Hn_432":{"symbol":"Cys1","desc":"cystin 1","type":"protein_coding","lfc":7.21,"p":1.73e-06,"lowExpressed":false,"rpkm1":0,"rpkm2":0.843,"lev":-3.75,"medianCount1":0,"medianCount2":35,"maxCooksP":0.976,"ID":"12879","chr":"chr12","str":"-","start":25350703,"end":25366660,"lfc.1":2.63,"p.1":"0.0113361974346664","lowExpressed.1":false,"rpkm1.1":0.0877,"rpkm2.1":0.646,"lev.1":-2.38,"medianCount1.1":4.5,"medianCount2.1":35.5,"maxCooksP.1":"NA"},"Reg_SM06Hn_433":{"symbol":"Cplx1","desc":"complexin 1","type":"protein_coding","lfc":2.62,"p":8.17e-13,"lowExpressed":false,"rpkm1":0.257,"rpkm2":1.83,"lev":-0.194,"medianCount1":12.5,"medianCount2":94,"maxCooksP":0.908,"ID":"12889","chr":"chr5","str":"-","start":108947573,"end":108979046,"lfc.1":5.36,"p.1":"7.81824605825358e-72","lowExpressed.1":false,"rpkm1.1":1.77,"rpkm2.1":75.6,"lev.1":3.52,"medianCount1.1":106,"medianCount2.1":4960,"maxCooksP.1":"NA"},"Reg_SM06Hn_434":{"symbol":"Cpt1a","desc":"carnitine palmitoyltransferase 1a, liver","type":"protein_coding","lfc":-6.79,"p":3.79e-66,"lowExpressed":false,"rpkm1":3.95,"rpkm2":0.0282,"lev":-1.88,"medianCount1":335,"medianCount2":3,"maxCooksP":0.838,"ID":"12894","chr":"chr19","str":"+","start":3323301,"end":3385733,"lfc.1":-2.15,"p.1":"7.6107716532424e-09","lowExpressed.1":false,"rpkm1.1":58.1,"rpkm2.1":13.1,"lev.1":4.74,"medianCount1.1":6760,"medianCount2.1":1660,"maxCooksP.1":"NA"},"Reg_SM06Hn_435":{"symbol":"Cpt2","desc":"carnitine palmitoyltransferase 2","type":"protein_coding","lfc":-6.04,"p":1.03e-13,"lowExpressed":false,"rpkm1":1.15,"rpkm2":0.0141,"lev":-3.61,"medianCount1":46,"medianCount2":1,"maxCooksP":0.204,"ID":"12896","chr":"chr4","str":"-","start":107576587,"end":107596194,"lfc.1":-2.46,"p.1":"4.45066985581586e-10","lowExpressed.1":false,"rpkm1.1":5.55,"rpkm2.1":0.997,"lev.1":1.22,"medianCount1.1":350,"medianCount2.1":69.5,"maxCooksP.1":"NA"},"Reg_SM06Hn_436":{"symbol":"Crabp1","desc":"cellular retinoic acid binding protein I","type":"protein_coding","lfc":0,"p":1,"lowExpressed":true,"rpkm1":0,"rpkm2":0,"lev":-7.15,"medianCount1":0,"medianCount2":0,"maxCooksP":0.82,"ID":"12903","chr":"chr9","str":"+","start":54612615,"end":54620916,"lfc.1":8.25,"p.1":"7.74979356487026e-21","lowExpressed.1":false,"rpkm1.1":0.05,"rpkm2.1":24.1,"lev.1":0.113,"medianCount1.1":1,"medianCount2.1":536,"maxCooksP.1":"NA"},"Reg_SM06Hn_437":{"symbol":"Crh","desc":"corticotropin releasing hormone","type":"protein_coding","lfc":0,"p":1,"lowExpressed":true,"rpkm1":0,"rpkm2":0.15,"lev":-5.03,"medianCount1":0,"medianCount2":4,"maxCooksP":0.757,"ID":"12918","chr":"chr3","str":"-","start":19593401,"end":19595396,"lfc.1":8.18,"p.1":"1.67446674983202e-09","lowExpressed.1":false,"rpkm1.1":0,"rpkm2.1":4.21,"lev.1":-2.97,"medianCount1.1":0,"medianCount2.1":166,"maxCooksP.1":"NA"},"Reg_SM06Hn_438":{"symbol":"Crhr1","desc":"corticotropin releasing hormone receptor 1","type":"protein_coding","lfc":7.38,"p":5.27e-12,"lowExpressed":false,"rpkm1":0,"rpkm2":1.59,"lev":-2.92,"medianCount1":0,"medianCount2":81,"maxCooksP":0.927,"ID":"12921","chr":"chr11","str":"+","start":103994196,"end":104036832,"lfc.1":4.38,"p.1":"4.65096068903664e-10","lowExpressed.1":false,"rpkm1.1":0.0762,"rpkm2.1":1.81,"lev.1":-1.47,"medianCount1.1":5,"medianCount2.1":132,"maxCooksP.1":"NA"},"Reg_SM06Hn_439":{"symbol":"Crhr2","desc":"corticotropin releasing hormone receptor 2","type":"protein_coding","lfc":0,"p":1,"lowExpressed":true,"rpkm1":0,"rpkm2":0.117,"lev":-5.44,"medianCount1":0,"medianCount2":6,"maxCooksP":0.97,"ID":"12922","chr":"chr6","str":"-","start":55040042,"end":55082966,"lfc.1":7.12,"p.1":"9.90392835344859e-07","lowExpressed.1":false,"rpkm1.1":0,"rpkm2.1":0.939,"lev.1":-4.07,"medianCount1.1":0,"medianCount2.1":75,"maxCooksP.1":"NA"},"Reg_SM06Hn_440":{"symbol":"Crlf1","desc":"cytokine receptor-like factor 1","type":"protein_coding","lfc":6.74,"p":1.49e-05,"lowExpressed":false,"rpkm1":0,"rpkm2":0.49,"lev":-3.98,"medianCount1":0,"medianCount2":16,"maxCooksP":0.976,"ID":"12931","chr":"chr8","str":"+","start":73017055,"end":73027980,"lfc.1":0.0015,"p.1":"0.998301694164975","lowExpressed.1":false,"rpkm1.1":2.23,"rpkm2.1":2.26,"lev.1":1.09,"medianCount1.1":101,"medianCount2.1":112,"maxCooksP.1":"NA"},"Reg_SM06Hn_441":{"symbol":"Crmp1","desc":"collapsin response mediator protein 1","type":"protein_coding","lfc":3.95,"p":1.14e-19,"lowExpressed":false,"rpkm1":0.211,"rpkm2":3.99,"lev":0.00877,"medianCount1":12,"medianCount2":319,"maxCooksP":0.353,"ID":"12933","chr":"chr5","str":"+","start":37633319,"end":37683372,"lfc.1":5.73,"p.1":"1.26102256603868e-69","lowExpressed.1":false,"rpkm1.1":3.98,"rpkm2.1":220,"lev.1":4.86,"medianCount1.1":366,"medianCount2.1":22100,"maxCooksP.1":"NA"},"Reg_SM06Hn_442":{"symbol":"Pcdha4","desc":"protocadherin alpha 4","type":"protein_coding","lfc":5.58,"p":6.14e-38,"lowExpressed":false,"rpkm1":0.0329,"rpkm2":2.03,"lev":-1.72,"medianCount1":4,"medianCount2":249,"maxCooksP":0.916,"ID":"12936","chr":"chr18","str":"+","start":37112343,"end":37347311,"lfc.1":4.37,"p.1":"8.21526184351446e-36","lowExpressed.1":false,"rpkm1.1":1.42,"rpkm2.1":30.5,"lev.1":2.68,"medianCount1.1":208,"medianCount2.1":4860,"maxCooksP.1":"NA"},"Reg_SM06Hn_443":{"symbol":"Pcdha6","desc":"protocadherin alpha 6","type":"protein_coding","lfc":5.69,"p":9.42e-43,"lowExpressed":false,"rpkm1":0.0334,"rpkm2":2.36,"lev":-1.56,"medianCount1":4,"medianCount2":289,"maxCooksP":0.838,"ID":"12937","chr":"chr18","str":"+","start":37127410,"end":37347311,"lfc.1":4.37,"p.1":"6.41818744366251e-35","lowExpressed.1":false,"rpkm1.1":1.43,"rpkm2.1":30.8,"lev.1":2.69,"medianCount1.1":205,"medianCount2.1":4830,"maxCooksP.1":"NA"},"Reg_SM06Hn_444":{"symbol":"Pcdha7","desc":"protocadherin alpha 7","type":"protein_coding","lfc":5.16,"p":4.26e-36,"lowExpressed":false,"rpkm1":0.0539,"rpkm2":2.44,"lev":-1.39,"medianCount1":6.5,"medianCount2":297,"maxCooksP":0.881,"ID":"12939","chr":"chr18","str":"+","start":37133578,"end":37347311,"lfc.1":4.37,"p.1":"2.19056739152782e-34","lowExpressed.1":false,"rpkm1.1":1.44,"rpkm2.1":31,"lev.1":2.7,"medianCount1.1":206,"medianCount2.1":4830,"maxCooksP.1":"NA"},"Reg_SM06Hn_445":{"symbol":"Pcdha5","desc":"protocadherin alpha 5","type":"protein_coding","lfc":5.72,"p":7.15e-51,"lowExpressed":false,"rpkm1":0.0519,"rpkm2":2.75,"lev":-1.26,"medianCount1":6,"medianCount2":338,"maxCooksP":0.917,"ID":"12941","chr":"chr18","str":"+","start":37120094,"end":37347311,"lfc.1":4.36,"p.1":"2.10165156425256e-36","lowExpressed.1":false,"rpkm1.1":1.47,"rpkm2.1":31.3,"lev.1":2.73,"medianCount1.1":210,"medianCount2.1":4880,"maxCooksP.1":"NA"},"Reg_SM06Hn_446":{"symbol":"Pcdha11","desc":"protocadherin alpha 11","type":"protein_coding","lfc":3.93,"p":2.17e-05,"lowExpressed":false,"rpkm1":0.0374,"rpkm2":2.4,"lev":-1.26,"medianCount1":4.5,"medianCount2":298,"maxCooksP":0.424,"ID":"12942","chr":"chr18","str":"+","start":37170512,"end":37347311,"lfc.1":4.35,"p.1":"2.01052372517304e-34","lowExpressed.1":false,"rpkm1.1":1.44,"rpkm2.1":30.7,"lev.1":2.69,"medianCount1.1":208,"medianCount2.1":4830,"maxCooksP.1":"NA"},"Reg_SM06Hn_447":{"symbol":"Pcdha10","desc":"protocadherin alpha 10","type":"protein_coding","lfc":5.64,"p":1.71e-41,"lowExpressed":false,"rpkm1":0.0347,"rpkm2":2.38,"lev":-1.5,"medianCount1":4,"medianCount2":276,"maxCooksP":0.933,"ID":"12943","chr":"chr18","str":"+","start":37164974,"end":37347311,"lfc.1":4.35,"p.1":"9.583578153306e-35","lowExpressed.1":false,"rpkm1.1":1.46,"rpkm2.1":30.9,"lev.1":2.71,"medianCount1.1":210,"medianCount2.1":4850,"maxCooksP.1":"NA"},"Reg_SM06Hn_448":{"symbol":"Csrp1","desc":"cysteine and glycine-rich protein 1","type":"protein_coding","lfc":-5.66,"p":1.13e-114,"lowExpressed":false,"rpkm1":26.7,"rpkm2":0.48,"lev":1.46,"medianCount1":794,"medianCount2":21,"maxCooksP":0.0146,"ID":"13007","chr":"chr1","str":"+","start":137625774,"end":137648806,"lfc.1":-2.34,"p.1":"1.86172066467484e-19","lowExpressed.1":false,"rpkm1.1":112,"rpkm2.1":22.1,"lev.1":5.63,"medianCount1.1":5330,"medianCount2.1":1170,"maxCooksP.1":"NA"},"Reg_SM06Hn_449":{"symbol":"Cst3","desc":"cystatin C","type":"protein_coding","lfc":-5.43,"p":1.35e-65,"lowExpressed":false,"rpkm1":247,"rpkm2":6.24,"lev":4.83,"medianCount1":3770,"medianCount2":122,"maxCooksP":0.176,"ID":"13010","chr":"chr2","str":"-","start":148697468,"end":148701204,"lfc.1":-3.03,"p.1":"1.87801276452306e-23","lowExpressed.1":false,"rpkm1.1":3670,"rpkm2.1":447,"lev.1":10.3,"medianCount1.1":73500,"medianCount2.1":9820,"maxCooksP.1":"NA"},"Reg_SM06Hn_450":{"symbol":"Ctsc","desc":"cathepsin C","type":"protein_coding","lfc":-1.06,"p":0.147,"lowExpressed":false,"rpkm1":0.226,"rpkm2":0.0936,"lev":-2.94,"medianCount1":11.5,"medianCount2":7,"maxCooksP":0.873,"ID":"13032","chr":"chr7","str":"+","start":95426603,"end":95459385,"lfc.1":-4.37,"p.1":"2.23763043233895e-51","lowExpressed.1":false,"rpkm1.1":24.9,"rpkm2.1":1.2,"lev.1":2.44,"medianCount1.1":1670,"medianCount2.1":88,"maxCooksP.1":"NA"},"Reg_SM06Hn_451":{"symbol":"Cxadr","desc":"coxsackie virus and adenovirus receptor","type":"protein_coding","lfc":2.35,"p":4.51e-06,"lowExpressed":false,"rpkm1":0.276,"rpkm2":2.07,"lev":-0.353,"medianCount1":31.5,"medianCount2":313,"maxCooksP":0.583,"ID":"13052","chr":"chr16","str":"+","start":78301936,"end":78360030,"lfc.1":5.66,"p.1":"9.1279397133296e-27","lowExpressed.1":false,"rpkm1.1":0.742,"rpkm2.1":41.2,"lev.1":2.28,"medianCount1.1":126,"medianCount2.1":7540,"maxCooksP.1":"NA"},"Reg_SM06Hn_452":{"symbol":"Cyb561","desc":"cytochrome b-561","type":"protein_coding","lfc":2.5,"p":2.33e-08,"lowExpressed":false,"rpkm1":0.174,"rpkm2":0.984,"lev":-1.1,"medianCount1":8.5,"medianCount2":59,"maxCooksP":0.956,"ID":"13056","chr":"chr11","str":"-","start":105795018,"end":105805461,"lfc.1":5.15,"p.1":"2.29345670214267e-41","lowExpressed.1":false,"rpkm1.1":0.336,"rpkm2.1":12.6,"lev.1":1.03,"medianCount1.1":22.5,"medianCount2.1":937,"maxCooksP.1":"NA"},"Reg_SM06Hn_453":{"symbol":"Cyp11a1","desc":"cytochrome P450, family 11, subfamily a, polypeptide 1","type":"protein_coding","lfc":6.79,"p":1.1e-05,"lowExpressed":false,"rpkm1":0,"rpkm2":0.582,"lev":-3.98,"medianCount1":0,"medianCount2":25,"maxCooksP":0.972,"ID":"13070","chr":"chr9","str":"+","start":57862824,"end":57874830,"lfc.1":0,"p.1":"1","lowExpressed.1":true,"rpkm1.1":0,"rpkm2.1":0,"lev.1":-8,"medianCount1.1":0,"medianCount2.1":0,"maxCooksP.1":"NA"},"Reg_SM06Hn_454":{"symbol":"Cyp1b1","desc":"cytochrome P450, family 1, subfamily b, polypeptide 1","type":"protein_coding","lfc":-4.84,"p":1.46e-07,"lowExpressed":false,"rpkm1":0.451,"rpkm2":0,"lev":-4.55,"medianCount1":38.5,"medianCount2":0,"maxCooksP":0.259,"ID":"13078","chr":"chr17","str":"-","start":80106293,"end":80114381,"lfc.1":-3.58,"p.1":"1.2602685293631e-19","lowExpressed.1":false,"rpkm1.1":8.7,"rpkm2.1":0.714,"lev.1":1.27,"medianCount1.1":1220,"medianCount2.1":110,"maxCooksP.1":"NA"},"Reg_SM06Hn_455":{"symbol":"Cyp2j6","desc":"cytochrome P450, family 2, subfamily j, polypeptide 6","type":"protein_coding","lfc":-4.87,"p":3.97e-59,"lowExpressed":false,"rpkm1":8.17,"rpkm2":0.262,"lev":0.228,"medianCount1":540,"medianCount2":18,"maxCooksP":0.0053,"ID":"13110","chr":"chr4","str":"-","start":96182829,"end":96220342,"lfc.1":-3.08,"p.1":"2.54103367942267e-12","lowExpressed.1":false,"rpkm1.1":26.2,"rpkm2.1":3.02,"lev.1":3.07,"medianCount1.1":2530,"medianCount2.1":318,"maxCooksP.1":"NA"},"Reg_SM06Hn_456":{"symbol":"Cyp4b1","desc":"cytochrome P450, family 4, subfamily b, polypeptide 1","type":"protein_coding","lfc":0,"p":1,"lowExpressed":true,"rpkm1":0,"rpkm2":0.0473,"lev":-6.52,"medianCount1":0,"medianCount2":2,"maxCooksP":0.562,"ID":"13120","chr":"chr4","str":"-","start":115297333,"end":115320310,"lfc.1":5.64,"p.1":"0.000540576152273968","lowExpressed.1":false,"rpkm1.1":0,"rpkm2.1":0.451,"lev.1":-4.62,"medianCount1.1":0,"medianCount2.1":25.5,"maxCooksP.1":"NA"},"Reg_SM06Hn_457":{"symbol":"Dach1","desc":"dachshund 1 (Drosophila)","type":"protein_coding","lfc":-0.312,"p":0.555,"lowExpressed":false,"rpkm1":0.732,"rpkm2":0.69,"lev":-0.47,"medianCount1":79.5,"medianCount2":89,"maxCooksP":0.54,"ID":"13134","chr":"chr14","str":"-","start":98186066,"end":98568762,"lfc.1":4.73,"p.1":"3.62611907603271e-52","lowExpressed.1":false,"rpkm1.1":0.869,"rpkm2.1":23.9,"lev.1":2.17,"medianCount1.1":124,"medianCount2.1":3740,"maxCooksP.1":"NA"},"Reg_SM06Hn_458":{"symbol":"Dapk2","desc":"death-associated protein kinase 2","type":"protein_coding","lfc":0,"p":1,"lowExpressed":true,"rpkm1":0.0307,"rpkm2":0.0457,"lev":-5.14,"medianCount1":1,"medianCount2":2,"maxCooksP":0.453,"ID":"13143","chr":"chr9","str":"+","start":66006033,"end":66120049,"lfc.1":-4.65,"p.1":"9.75169845501827e-12","lowExpressed.1":false,"rpkm1.1":2.63,"rpkm2.1":0.0928,"lev.1":-1.17,"medianCount1.1":126,"medianCount2.1":5,"maxCooksP.1":"NA"},"Reg_SM06Hn_459":{"symbol":"Dcx","desc":"doublecortin","type":"protein_coding","lfc":5.04,"p":1.19e-07,"lowExpressed":false,"rpkm1":0.0341,"rpkm2":3.27,"lev":-1.31,"medianCount1":6,"medianCount2":704,"maxCooksP":0.729,"ID":"13193","chr":"chrX","str":"-","start":140290385,"end":140367762,"lfc.1":6.86,"p.1":"6.48910705872593e-11","lowExpressed.1":false,"rpkm1.1":0.297,"rpkm2.1":55.3,"lev.1":1.7,"medianCount1.1":76,"medianCount2.1":15200,"maxCooksP.1":"NA"},"Reg_SM06Hn_460":{"symbol":"Dio2","desc":"deiodinase, iodothyronine, type II","type":"protein_coding","lfc":-5.63,"p":7.96e-136,"lowExpressed":false,"rpkm1":13.5,"rpkm2":0.29,"lev":0.519,"medianCount1":1450,"medianCount2":46,"maxCooksP":0.156,"ID":"13371","chr":"chr12","str":"-","start":91962992,"end":91976878,"lfc.1":-5.18,"p.1":"1.51219847590173e-48","lowExpressed.1":false,"rpkm1.1":115,"rpkm2.1":3.09,"lev.1":4.2,"medianCount1.1":17900,"medianCount2.1":532,"maxCooksP.1":"NA"},"Reg_SM06Hn_461":{"symbol":"Dlk1","desc":"delta-like 1 homolog (Drosophila)","type":"protein_coding","lfc":5.07,"p":1.94e-10,"lowExpressed":false,"rpkm1":0.0118,"rpkm2":0.453,"lev":-3.65,"medianCount1":1,"medianCount2":52,"maxCooksP":0.916,"ID":"13386","chr":"chr12","str":"+","start":110691033,"end":110701546,"lfc.1":-1.93,"p.1":"0.000473854608565166","lowExpressed.1":false,"rpkm1.1":1.37,"rpkm2.1":0.353,"lev.1":-0.607,"medianCount1.1":178,"medianCount2.1":51.5,"maxCooksP.1":"NA"},"Reg_SM06Hn_462":{"symbol":"Dlx1","desc":"distal-less homeobox 1","type":"protein_coding","lfc":1.45,"p":0.0208,"lowExpressed":false,"rpkm1":0.21,"rpkm2":0.931,"lev":-0.98,"medianCount1":13,"medianCount2":64,"maxCooksP":0.224,"ID":"13390","chr":"chr2","str":"+","start":71367502,"end":71372037,"lfc.1":6.33,"p.1":"1.71249227841652e-33","lowExpressed.1":false,"rpkm1.1":0.837,"rpkm2.1":74.9,"lev.1":2.8,"medianCount1.1":64.5,"medianCount2.1":6270,"maxCooksP.1":"NA"},"Reg_SM06Hn_463":{"symbol":"Dlx2","desc":"distal-less homeobox 2","type":"protein_coding","lfc":0,"p":1,"lowExpressed":true,"rpkm1":0.0391,"rpkm2":0.0544,"lev":-4.27,"medianCount1":2,"medianCount2":3,"maxCooksP":0.859,"ID":"13392","chr":"chr2","str":"-","start":71381465,"end":71384811,"lfc.1":5.17,"p.1":"1.03413592792037e-28","lowExpressed.1":false,"rpkm1.1":0.696,"rpkm2.1":27,"lev.1":2.01,"medianCount1.1":47.5,"medianCount2.1":2010,"maxCooksP.1":"NA"},"Reg_SM06Hn_464":{"symbol":"Dlx5","desc":"distal-less homeobox 5","type":"protein_coding","lfc":3.94,"p":0.000108,"lowExpressed":false,"rpkm1":0,"rpkm2":0.411,"lev":-3.65,"medianCount1":0,"medianCount2":15,"maxCooksP":0.806,"ID":"13395","chr":"chr6","str":"-","start":6827805,"end":6832068,"lfc.1":7.01,"p.1":"1.42707624555765e-30","lowExpressed.1":false,"rpkm1.1":0.104,"rpkm2.1":15.9,"lev.1":0.322,"medianCount1.1":4,"medianCount2.1":672,"maxCooksP.1":"NA"},"Reg_SM06Hn_465":{"symbol":"Dlx6","desc":"distal-less homeobox 6","type":"protein_coding","lfc":1.45,"p":0.217,"lowExpressed":false,"rpkm1":0.0222,"rpkm2":1.27,"lev":-1.99,"medianCount1":0.5,"medianCount2":33,"maxCooksP":0.159,"ID":"13396","chr":"chr6","str":"+","start":6813334,"end":6817970,"lfc.1":6.49,"p.1":"2.06387183057978e-17","lowExpressed.1":false,"rpkm1.1":0.0828,"rpkm2.1":9.75,"lev.1":-1.05,"medianCount1.1":2.5,"medianCount2.1":315,"maxCooksP.1":"NA"},"Reg_SM06Hn_466":{"symbol":"Dlx6as2","desc":"Dlx6 antisense RNA 2","type":"miscRNA","lfc":0,"p":1,"lowExpressed":true,"rpkm1":0,"rpkm2":0.22,"lev":-4.86,"medianCount1":0,"medianCount2":9,"maxCooksP":0.939,"ID":"13397","chr":"chr6","str":"-","start":6813797,"end":6815150,"lfc.1":6.26,"p.1":"7.17285892120417e-10","lowExpressed.1":false,"rpkm1.1":0.0262,"rpkm2.1":3.25,"lev.1":-2.28,"medianCount1.1":1,"medianCount2.1":133,"maxCooksP.1":"NA"},"Reg_SM06Hn_467":{"symbol":"Dmp1","desc":"dentin matrix protein 1","type":"protein_coding","lfc":-5.67,"p":1.77e-10,"lowExpressed":false,"rpkm1":0.865,"rpkm2":0,"lev":-3.89,"medianCount1":42,"medianCount2":0,"maxCooksP":0.00559,"ID":"13406","chr":"chr5","str":"+","start":104631636,"end":104643121,"lfc.1":-4.01,"p.1":"2.92869451460284e-10","lowExpressed.1":false,"rpkm1.1":2.24,"rpkm2.1":0.129,"lev.1":-0.996,"medianCount1.1":164,"medianCount2.1":10.5,"maxCooksP.1":"NA"},"Reg_SM06Hn_468":{"symbol":"Tmc1","desc":"transmembrane channel-like gene family 1","type":"protein_coding","lfc":6.3,"p":8.09e-05,"lowExpressed":false,"rpkm1":0,"rpkm2":0.208,"lev":-4.97,"medianCount1":0,"medianCount2":13,"maxCooksP":0.977,"ID":"13409","chr":"chr19","str":"-","start":20857948,"end":21028692,"lfc.1":0,"p.1":"1","lowExpressed.1":true,"rpkm1.1":0,"rpkm2.1":0.0336,"lev.1":-6.57,"medianCount1.1":0,"medianCount2.1":4,"maxCooksP.1":"NA"},"Reg_SM06Hn_469":{"symbol":"Dync1i1","desc":"dynein cytoplasmic 1 intermediate chain 1","type":"protein_coding","lfc":2.95,"p":5.93e-12,"lowExpressed":false,"rpkm1":0.392,"rpkm2":3.27,"lev":0.194,"medianCount1":20.5,"medianCount2":222,"maxCooksP":0.943,"ID":"13426","chr":"chr6","str":"+","start":5675639,"end":5978039,"lfc.1":8.03,"p.1":"1.66295740178716e-127","lowExpressed.1":false,"rpkm1.1":0.36,"rpkm2.1":99.8,"lev.1":2.57,"medianCount1.1":27.5,"medianCount2.1":8310,"maxCooksP.1":"NA"},"Reg_SM06Hn_470":{"symbol":"Dnm1","desc":"dynamin 1","type":"protein_coding","lfc":4.03,"p":1.58e-96,"lowExpressed":false,"rpkm1":1.34,"rpkm2":20,"lev":2.59,"medianCount1":84.5,"medianCount2":1870,"maxCooksP":0.989,"ID":"13429","chr":"chr2","str":"-","start":32163991,"end":32208824,"lfc.1":7.15,"p.1":"5.32901239297437e-130","lowExpressed.1":false,"rpkm1.1":1.1,"rpkm2.1":164,"lev.1":3.73,"medianCount1.1":114,"medianCount2.1":18500,"maxCooksP.1":"NA"},"Reg_SM06Hn_471":{"symbol":"Doc2b","desc":"double C2, beta","type":"protein_coding","lfc":2.86,"p":3.21e-06,"lowExpressed":false,"rpkm1":0.0624,"rpkm2":0.689,"lev":-2.39,"medianCount1":6,"medianCount2":66,"maxCooksP":0.816,"ID":"13447","chr":"chr11","str":"-","start":75582592,"end":75609559,"lfc.1":5.6,"p.1":"6.22761284235588e-28","lowExpressed.1":false,"rpkm1.1":0.0778,"rpkm2.1":4.16,"lev.1":-0.85,"medianCount1.1":9,"medianCount2.1":531,"maxCooksP.1":"NA"},"Reg_SM06Hn_472":{"symbol":"Dpp6","desc":"dipeptidylpeptidase 6","type":"protein_coding","lfc":4.35,"p":1.22e-65,"lowExpressed":false,"rpkm1":0.283,"rpkm2":6.6,"lev":0.715,"medianCount1":40,"medianCount2":1030,"maxCooksP":0.933,"ID":"13483","chr":"chr5","str":"+","start":27143897,"end":28054040,"lfc.1":2.97,"p.1":"1.33998549907403e-18","lowExpressed.1":false,"rpkm1.1":2.07,"rpkm2.1":16.7,"lev.1":2.53,"medianCount1.1":363,"medianCount2.1":3210,"maxCooksP.1":"NA"},"Reg_SM06Hn_473":{"symbol":"Drd1a","desc":"dopamine receptor D1A","type":"protein_coding","lfc":5.85,"p":5.52e-38,"lowExpressed":false,"rpkm1":0.0616,"rpkm2":3.1,"lev":-1.24,"medianCount1":4,"medianCount2":286,"maxCooksP":0.905,"ID":"13488","chr":"chr13","str":"-","start":54146552,"end":54151027,"lfc.1":1.75,"p.1":"0.00015185073727335","lowExpressed.1":false,"rpkm1.1":0.501,"rpkm2.1":1.74,"lev.1":-0.115,"medianCount1.1":48,"medianCount2.1":184,"maxCooksP.1":"NA"},"Reg_SM06Hn_474":{"symbol":"Drd2","desc":"dopamine receptor D2","type":"protein_coding","lfc":4.45,"p":4.65e-26,"lowExpressed":false,"rpkm1":0.257,"rpkm2":6.32,"lev":0.555,"medianCount1":8.5,"medianCount2":237,"maxCooksP":0.979,"ID":"13489","chr":"chr9","str":"+","start":49148767,"end":49215319,"lfc.1":4.85,"p.1":"1.04541981606198e-18","lowExpressed.1":false,"rpkm1.1":0.226,"rpkm2.1":7.14,"lev.1":0.303,"medianCount1.1":9.5,"medianCount2.1":334,"maxCooksP.1":"NA"},"Reg_SM06Hn_475":{"symbol":"Drd5","desc":"dopamine receptor D5","type":"protein_coding","lfc":0,"p":1,"lowExpressed":true,"rpkm1":0,"rpkm2":0.0474,"lev":-5.87,"medianCount1":0,"medianCount2":3,"maxCooksP":0.5,"ID":"13492","chr":"chr5","str":"+","start":38710748,"end":38713549,"lfc.1":6.87,"p.1":"3.96838369770085e-06","lowExpressed.1":false,"rpkm1.1":0,"rpkm2.1":0.755,"lev.1":-4.27,"medianCount1.1":0,"medianCount2.1":64,"maxCooksP.1":"NA"},"Reg_SM06Hn_476":{"symbol":"Arid3a","desc":"AT rich interactive domain 3A (BRIGHT-like)","type":"protein_coding","lfc":2.25,"p":1.82e-06,"lowExpressed":false,"rpkm1":0.0532,"rpkm2":0.341,"lev":-2.66,"medianCount1":5,"medianCount2":43,"maxCooksP":0.789,"ID":"13496","chr":"chr10","str":"+","start":79389817,"end":79417757,"lfc.1":5.52,"p.1":"1.65613582515475e-31","lowExpressed.1":false,"rpkm1.1":0.062,"rpkm2.1":3.09,"lev.1":-1.21,"medianCount1.1":9,"medianCount2.1":490,"maxCooksP.1":"NA"},"Reg_SM06Hn_477":{"symbol":"Dscam","desc":"Down syndrome cell adhesion molecule","type":"protein_coding","lfc":3.92,"p":1.83e-49,"lowExpressed":false,"rpkm1":0.247,"rpkm2":4.55,"lev":0.37,"medianCount1":34,"medianCount2":769,"maxCooksP":0.809,"ID":"13508","chr":"chr16","str":"-","start":96813686,"end":97392342,"lfc.1":6.64,"p.1":"1.62222249357967e-08","lowExpressed.1":false,"rpkm1.1":0.0573,"rpkm2.1":10.5,"lev.1":-0.77,"medianCount1.1":12,"medianCount2.1":2340,"maxCooksP.1":"NA"},"Reg_SM06Hn_478":{"symbol":"Dsg1a","desc":"desmoglein 1 alpha","type":"protein_coding","lfc":0,"p":1,"lowExpressed":true,"rpkm1":0,"rpkm2":0,"lev":-7.78,"medianCount1":0,"medianCount2":0,"maxCooksP":0.247,"ID":"13510","chr":"chr18","str":"+","start":20469374,"end":20501854,"lfc.1":6.58,"p.1":"1.49222997009278e-05","lowExpressed.1":false,"rpkm1.1":0,"rpkm2.1":0.302,"lev.1":-4.93,"medianCount1.1":0,"medianCount2.1":50,"maxCooksP.1":"NA"},"Reg_SM06Hn_479":{"symbol":"Epyc","desc":"epiphycan","type":"protein_coding","lfc":4.41,"p":1.2e-07,"lowExpressed":false,"rpkm1":0.0247,"rpkm2":0.727,"lev":-2.98,"medianCount1":1,"medianCount2":31,"maxCooksP":0.948,"ID":"13516","chr":"chr10","str":"+","start":97106702,"end":97144534,"lfc.1":0,"p.1":"1","lowExpressed.1":true,"rpkm1.1":0,"rpkm2.1":0.138,"lev.1":-5.51,"medianCount1.1":0,"medianCount2.1":7,"maxCooksP.1":"NA"},"Reg_SM06Hn_480":{"symbol":"Ebf2","desc":"early B cell factor 2","type":"protein_coding","lfc":0,"p":1,"lowExpressed":true,"rpkm1":0.0201,"rpkm2":0.00931,"lev":-6.46,"medianCount1":1.5,"medianCount2":1,"maxCooksP":0.855,"ID":"13592","chr":"chr14","str":"+","start":67852129,"end":68048604,"lfc.1":8.84,"p.1":"1.81738834619601e-11","lowExpressed.1":false,"rpkm1.1":0,"rpkm2.1":2.18,"lev.1":-3.47,"medianCount1.1":0,"medianCount2.1":280,"maxCooksP.1":"NA"},"Reg_SM06Hn_481":{"symbol":"Ebf3","desc":"early B cell factor 3","type":"protein_coding","lfc":0,"p":1,"lowExpressed":true,"rpkm1":0,"rpkm2":0.00805,"lev":-7.05,"medianCount1":0,"medianCount2":1,"maxCooksP":0.323,"ID":"13593","chr":"chr7","str":"-","start":144385354,"end":144506128,"lfc.1":9.41,"p.1":"2.03410300396339e-108","lowExpressed.1":false,"rpkm1.1":0.0686,"rpkm2.1":52.5,"lev.1":0.845,"medianCount1.1":9.5,"medianCount2.1":7850,"maxCooksP.1":"NA"},"Reg_SM06Hn_482":{"symbol":"Ecel1","desc":"endothelin converting enzyme-like 1","type":"protein_coding","lfc":4.32,"p":4.24e-05,"lowExpressed":false,"rpkm1":0.0088,"rpkm2":0.246,"lev":-4.18,"medianCount1":0.5,"medianCount2":15,"maxCooksP":0.947,"ID":"13599","chr":"chr1","str":"-","start":89044230,"end":89051602,"lfc.1":6.59,"p.1":"1.66132423860826e-47","lowExpressed.1":false,"rpkm1.1":0.356,"rpkm2.1":37.2,"lev.1":1.76,"medianCount1.1":25.5,"medianCount2.1":3020,"maxCooksP.1":"NA"},"Reg_SM06Hn_483":{"symbol":"Sparcl1","desc":"SPARC-like 1","type":"protein_coding","lfc":-4.62,"p":1.21e-236,"lowExpressed":false,"rpkm1":162,"rpkm2":6.73,"lev":4.81,"medianCount1":9980,"medianCount2":508,"maxCooksP":0.0203,"ID":"13602","chr":"chr5","str":"-","start":104508127,"end":104543107,"lfc.1":-4.32,"p.1":"1.41911314244056e-05","lowExpressed.1":false,"rpkm1.1":2530,"rpkm2.1":100,"lev.1":8.75,"medianCount1.1":212000,"medianCount2.1":9100,"maxCooksP.1":"NA"},"Reg_SM06Hn_484":{"symbol":"S1pr1","desc":"sphingosine-1-phosphate receptor 1","type":"protein_coding","lfc":-8.92,"p":3.45e-147,"lowExpressed":false,"rpkm1":33.2,"rpkm2":0.0667,"lev":-0.105,"medianCount1":2090,"medianCount2":5,"maxCooksP":0.0513,"ID":"13609","chr":"chr3","str":"-","start":115413351,"end":115417973,"lfc.1":-4.95,"p.1":"5.1582561036572e-59","lowExpressed.1":false,"rpkm1.1":304,"rpkm2.1":9.74,"lev.1":5.75,"medianCount1.1":24700,"medianCount2.1":877,"maxCooksP.1":"NA"},"Reg_SM06Hn_485":{"symbol":"Edil3","desc":"EGF-like repeats and discoidin I-like domains 3","type":"protein_coding","lfc":3.06,"p":2.5e-14,"lowExpressed":false,"rpkm1":0.189,"rpkm2":2.4,"lev":-0.369,"medianCount1":17,"medianCount2":318,"maxCooksP":0.811,"ID":"13612","chr":"chr13","str":"+","start":88961077,"end":89462830,"lfc.1":7.36,"p.1":"9.01048832702184e-14","lowExpressed.1":false,"rpkm1.1":0.187,"rpkm2.1":48,"lev.1":1.31,"medianCount1.1":28,"medianCount2.1":7660,"maxCooksP.1":"NA"},"Reg_SM06Hn_486":{"symbol":"Ednra","desc":"endothelin receptor type A","type":"protein_coding","lfc":-4.86,"p":3.92e-18,"lowExpressed":false,"rpkm1":2.42,"rpkm2":0.0906,"lev":-1.58,"medianCount1":178,"medianCount2":6,"maxCooksP":0.00127,"ID":"13617","chr":"chr8","str":"-","start":80186928,"end":80248351,"lfc.1":-4.01,"p.1":"1.72295410755073e-22","lowExpressed.1":false,"rpkm1.1":5.85,"rpkm2.1":0.353,"lev.1":0.496,"medianCount1.1":570,"medianCount2.1":38.5,"maxCooksP.1":"NA"},"Reg_SM06Hn_487":{"symbol":"Ednrb","desc":"endothelin receptor type B","type":"protein_coding","lfc":-6.73,"p":1.94e-62,"lowExpressed":false,"rpkm1":8.26,"rpkm2":0.0549,"lev":-1.06,"medianCount1":602,"medianCount2":6,"maxCooksP":0.000969,"ID":"13618","chr":"chr14","str":"-","start":104213842,"end":104243390,"lfc.1":-4.18,"p.1":"1.55551686863231e-26","lowExpressed.1":false,"rpkm1.1":317,"rpkm2.1":17.1,"lev.1":6.15,"medianCount1.1":34600,"medianCount2.1":2030,"maxCooksP.1":"NA"},"Reg_SM06Hn_488":{"symbol":"Eef1a2","desc":"eukaryotic translation elongation factor 1 alpha 2","type":"protein_coding","lfc":3.53,"p":3.92e-18,"lowExpressed":false,"rpkm1":0.242,"rpkm2":3.62,"lev":0.117,"medianCount1":8.5,"medianCount2":177,"maxCooksP":0.747,"ID":"13628","chr":"chr2","str":"-","start":180882397,"end":180891720,"lfc.1":8.01,"p.1":"4.94101725800624e-168","lowExpressed.1":false,"rpkm1.1":0.716,"rpkm2.1":194,"lev.1":3.56,"medianCount1.1":39.5,"medianCount2.1":11800,"maxCooksP.1":"NA"},"Reg_SM06Hn_489":{"symbol":"Efna3","desc":"ephrin A3","type":"protein_coding","lfc":6.68,"p":1.83e-05,"lowExpressed":false,"rpkm1":0,"rpkm2":0.627,"lev":-3.77,"medianCount1":0,"medianCount2":18,"maxCooksP":0.978,"ID":"13638","chr":"chr3","str":"-","start":89118873,"end":89126801,"lfc.1":4.08,"p.1":"3.40227505077257e-16","lowExpressed.1":false,"rpkm1.1":0.945,"rpkm2.1":17.2,"lev.1":1.89,"medianCount1.1":32,"medianCount2.1":632,"maxCooksP.1":"NA"},"Reg_SM06Hn_490":{"symbol":"Efs","desc":"embryonal Fyn-associated substrate","type":"protein_coding","lfc":-5.7,"p":9.99e-52,"lowExpressed":false,"rpkm1":3.28,"rpkm2":0.0496,"lev":-1.54,"medianCount1":226,"medianCount2":5,"maxCooksP":0.314,"ID":"13644","chr":"chr14","str":"-","start":55535380,"end":55545625,"lfc.1":-0.762,"p.1":"0.0101275104829307","lowExpressed.1":false,"rpkm1.1":13.2,"rpkm2.1":7.86,"lev.1":3.34,"medianCount1.1":1280,"medianCount2.1":841,"maxCooksP.1":"NA"},"Reg_SM06Hn_491":{"symbol":"Egr4","desc":"early growth response 4","type":"protein_coding","lfc":6.35,"p":6.63e-05,"lowExpressed":false,"rpkm1":0,"rpkm2":0.366,"lev":-4.4,"medianCount1":0,"medianCount2":17,"maxCooksP":0.976,"ID":"13656","chr":"chr6","str":"-","start":85461116,"end":85463536,"lfc.1":0.642,"p.1":"0.17450404896878","lowExpressed.1":false,"rpkm1.1":1.59,"rpkm2.1":2.53,"lev.1":0.989,"medianCount1.1":91,"medianCount2.1":159,"maxCooksP.1":"NA"},"Reg_SM06Hn_492":{"symbol":"Emp2","desc":"epithelial membrane protein 2","type":"protein_coding","lfc":-5.61,"p":7.1e-33,"lowExpressed":false,"rpkm1":6.68,"rpkm2":0.096,"lev":-0.726,"medianCount1":486,"medianCount2":8,"maxCooksP":0.196,"ID":"13731","chr":"chr16","str":"-","start":10281842,"end":10314061,"lfc.1":-3.93,"p.1":"7.37441422080801e-49","lowExpressed.1":false,"rpkm1.1":69.8,"rpkm2.1":4.56,"lev.1":4.15,"medianCount1.1":6510,"medianCount2.1":466,"maxCooksP.1":"NA"},"Reg_SM06Hn_493":{"symbol":"Emx2","desc":"empty spiracles homolog 2 (Drosophila)","type":"protein_coding","lfc":-5.63,"p":2.4e-34,"lowExpressed":false,"rpkm1":3.09,"rpkm2":0.0467,"lev":-1.73,"medianCount1":142,"medianCount2":3,"maxCooksP":0.149,"ID":"13797","chr":"chr19","str":"+","start":59533180,"end":59539847,"lfc.1":0.761,"p.1":"0.00272615290777034","lowExpressed.1":false,"rpkm1.1":19.6,"rpkm2.1":33.6,"lev.1":4.68,"medianCount1.1":1380,"medianCount2.1":2610,"maxCooksP.1":"NA"},"Reg_SM06Hn_494":{"symbol":"Eomes","desc":"eomesodermin homolog (Xenopus laevis)","type":"protein_coding","lfc":0,"p":1,"lowExpressed":true,"rpkm1":0.0146,"rpkm2":0,"lev":-7.26,"medianCount1":1,"medianCount2":0,"maxCooksP":0.416,"ID":"13813","chr":"chr9","str":"+","start":118387307,"end":118395250,"lfc.1":4.77,"p.1":"7.53176537023448e-18","lowExpressed.1":false,"rpkm1.1":0.102,"rpkm2.1":3.07,"lev.1":-0.954,"medianCount1.1":10.5,"medianCount2.1":338,"maxCooksP.1":"NA"},"Reg_SM06Hn_495":{"symbol":"Epas1","desc":"endothelial PAS domain protein 1","type":"protein_coding","lfc":-5.74,"p":9.33e-59,"lowExpressed":false,"rpkm1":9.99,"rpkm2":0.21,"lev":-0.0443,"medianCount1":978,"medianCount2":29,"maxCooksP":0.326,"ID":"13819","chr":"chr17","str":"+","start":87153204,"end":87232750,"lfc.1":-3.75,"p.1":"7.00894530203398e-42","lowExpressed.1":false,"rpkm1.1":51.7,"rpkm2.1":3.83,"lev.1":3.81,"medianCount1.1":7460,"medianCount2.1":609,"maxCooksP.1":"NA"},"Reg_SM06Hn_496":{"symbol":"Epb4.1l3","desc":"erythrocyte protein band 4.1-like 3","type":"protein_coding","lfc":3.83,"p":1.08e-19,"lowExpressed":false,"rpkm1":0.407,"rpkm2":7.44,"lev":1.03,"medianCount1":31,"medianCount2":747,"maxCooksP":0.774,"ID":"13823","chr":"chr17","str":"+","start":69506150,"end":69639329,"lfc.1":5.51,"p.1":"2.05059834188175e-27","lowExpressed.1":false,"rpkm1.1":0.605,"rpkm2.1":30,"lev.1":1.95,"medianCount1.1":67.5,"medianCount2.1":3570,"maxCooksP.1":"NA"},"Reg_SM06Hn_497":{"symbol":"Epb4.9","desc":"erythrocyte protein band 4.9","type":"protein_coding","lfc":3.34,"p":2.46e-25,"lowExpressed":false,"rpkm1":0.649,"rpkm2":6.68,"lev":1.33,"medianCount1":64.5,"medianCount2":811,"maxCooksP":0.964,"ID":"13829","chr":"chr14","str":"-","start":71001991,"end":71035855,"lfc.1":4.68,"p.1":"1.07183613808038e-72","lowExpressed.1":false,"rpkm1.1":1.05,"rpkm2.1":27.6,"lev.1":2.43,"medianCount1.1":139,"medianCount2.1":4050,"maxCooksP.1":"NA"},"Reg_SM06Hn_498":{"symbol":"Epha3","desc":"Eph receptor A3","type":"protein_coding","lfc":5.52,"p":7.19e-34,"lowExpressed":false,"rpkm1":0.0446,"rpkm2":2.16,"lev":-1.55,"medianCount1":3.5,"medianCount2":207,"maxCooksP":0.945,"ID":"13837","chr":"chr16","str":"-","start":63545044,"end":63863983,"lfc.1":4.54,"p.1":"2.24902845768644e-13","lowExpressed.1":false,"rpkm1.1":0.311,"rpkm2.1":8.05,"lev.1":0.374,"medianCount1.1":34.5,"medianCount2.1":946,"maxCooksP.1":"NA"},"Reg_SM06Hn_499":{"symbol":"Epha6","desc":"Eph receptor A6","type":"protein_coding","lfc":5.84,"p":3.77e-58,"lowExpressed":false,"rpkm1":0.152,"rpkm2":7.9,"lev":0.149,"medianCount1":10.5,"medianCount2":849,"maxCooksP":0.881,"ID":"13840","chr":"chr16","str":"-","start":59653309,"end":60605357,"lfc.1":8.46,"p.1":"1.5205754967782e-16","lowExpressed.1":false,"rpkm1.1":0.00458,"rpkm2.1":3.28,"lev.1":-2.85,"medianCount1.1":0.5,"medianCount2.1":414,"maxCooksP.1":"NA"},"Reg_SM06Hn_500":{"symbol":"Epha8","desc":"Eph receptor A8","type":"protein_coding","lfc":4.24,"p":1.07e-10,"lowExpressed":false,"rpkm1":0.0108,"rpkm2":0.498,"lev":-3.27,"medianCount1":1,"medianCount2":55,"maxCooksP":0.852,"ID":"13842","chr":"chr4","str":"-","start":136485334,"end":136512731,"lfc.1":6.73,"p.1":"1.44504855211332e-21","lowExpressed.1":false,"rpkm1.1":0.0236,"rpkm2.1":3.08,"lev.1":-1.95,"medianCount1.1":3,"medianCount2.1":439,"maxCooksP.1":"NA"},"Reg_SM06Hn_501":{"symbol":"Ephb4","desc":"Eph receptor B4","type":"protein_coding","lfc":-7.58,"p":1.06e-38,"lowExpressed":false,"rpkm1":2.85,"rpkm2":0.0185,"lev":-2.93,"medianCount1":256,"medianCount2":2,"maxCooksP":0.064,"ID":"13846","chr":"chr5","str":"+","start":137791337,"end":137815750,"lfc.1":-2.67,"p.1":"2.10033109708664e-14","lowExpressed.1":false,"rpkm1.1":5.55,"rpkm2.1":0.866,"lev.1":1.11,"medianCount1.1":653,"medianCount2.1":114,"maxCooksP.1":"NA"},"Reg_SM06Hn_502":{"symbol":"Ephx2","desc":"epoxide hydrolase 2, cytoplasmic","type":"protein_coding","lfc":-3.67,"p":1.11e-39,"lowExpressed":false,"rpkm1":7.95,"rpkm2":0.69,"lev":1.08,"medianCount1":322,"medianCount2":34,"maxCooksP":0.138,"ID":"13850","chr":"chr14","str":"-","start":66703214,"end":66743337,"lfc.1":-5.17,"p.1":"2.16811222975196e-32","lowExpressed.1":false,"rpkm1.1":33.2,"rpkm2.1":0.885,"lev.1":2.36,"medianCount1.1":1810,"medianCount2.1":53,"maxCooksP.1":"NA"},"Reg_SM06Hn_503":{"symbol":"Eps8","desc":"epidermal growth factor receptor pathway substrate 8","type":"protein_coding","lfc":-4.39,"p":4.32e-46,"lowExpressed":false,"rpkm1":5.81,"rpkm2":0.331,"lev":0.295,"medianCount1":458,"medianCount2":29,"maxCooksP":0.0152,"ID":"13860","chr":"chr6","str":"-","start":137425766,"end":137597641,"lfc.1":-2.81,"p.1":"9.67319171133305e-14","lowExpressed.1":false,"rpkm1.1":35.5,"rpkm2.1":5.02,"lev.1":3.7,"medianCount1.1":4200,"medianCount2.1":652,"maxCooksP.1":"NA"},"Reg_SM06Hn_504":{"symbol":"Erbb2","desc":"v-erb-b2 erythroblastic leukemia viral oncogene homolog 2, neuro/glioblastoma derived oncogene homolog (avian)","type":"protein_coding","lfc":-4.49,"p":3.73e-23,"lowExpressed":false,"rpkm1":1.54,"rpkm2":0.0798,"lev":-1.99,"medianCount1":147,"medianCount2":9,"maxCooksP":0.564,"ID":"13866","chr":"chr11","str":"+","start":98273798,"end":98299030,"lfc.1":-4.31,"p.1":"3.10895715993542e-52","lowExpressed.1":false,"rpkm1.1":10.7,"rpkm2.1":0.533,"lev.1":1.25,"medianCount1.1":1450,"medianCount2.1":79.5,"maxCooksP.1":"NA"},"Reg_SM06Hn_505":{"symbol":"Erbb4","desc":"v-erb-a erythroblastic leukemia viral oncogene homolog 4 (avian)","type":"protein_coding","lfc":1.92,"p":6.66e-26,"lowExpressed":false,"rpkm1":1.16,"rpkm2":4.62,"lev":1.37,"medianCount1":93.5,"medianCount2":486,"maxCooksP":0.909,"ID":"13869","chr":"chr1","str":"-","start":68086540,"end":69154633,"lfc.1":7.05,"p.1":"4.3093218592126e-40","lowExpressed.1":false,"rpkm1.1":0.0636,"rpkm2.1":9.66,"lev.1":-0.522,"medianCount1.1":7.5,"medianCount2.1":1240,"maxCooksP.1":"NA"},"Reg_SM06Hn_506":{"symbol":"Ptprv","desc":"protein tyrosine phosphatase, receptor type, V","type":"protein_coding","lfc":4.78,"p":3.11e-21,"lowExpressed":false,"rpkm1":0.0335,"rpkm2":0.858,"lev":-2.5,"medianCount1":4.5,"medianCount2":136,"maxCooksP":0.955,"ID":"13924","chr":"chr1","str":"-","start":137005075,"end":137029152,"lfc.1":-1.72,"p.1":"0.201743508203989","lowExpressed.1":false,"rpkm1.1":0.0822,"rpkm2.1":0.0215,"lev.1":-4.85,"medianCount1.1":13.5,"medianCount2.1":4,"maxCooksP.1":"NA"},"Reg_SM06Hn_507":{"symbol":"Esr1","desc":"estrogen receptor 1 (alpha)","type":"protein_coding","lfc":5.85,"p":0.000377,"lowExpressed":false,"rpkm1":0,"rpkm2":0.122,"lev":-5.29,"medianCount1":0,"medianCount2":13,"maxCooksP":0.974,"ID":"13982","chr":"chr10","str":"-","start":5342780,"end":5734495,"lfc.1":3.67,"p.1":"0.0179348044269926","lowExpressed.1":false,"rpkm1.1":0.00411,"rpkm2.1":0.108,"lev.1":-5.34,"medianCount1.1":0.5,"medianCount2.1":14,"maxCooksP.1":"NA"},"Reg_SM06Hn_508":{"symbol":"Fgd6","desc":"FYVE, RhoGEF and PH domain containing 6","type":"protein_coding","lfc":-5.58,"p":7.37e-185,"lowExpressed":false,"rpkm1":14.6,"rpkm2":0.312,"lev":0.809,"medianCount1":2280,"medianCount2":58,"maxCooksP":0.12,"ID":"13998","chr":"chr10","str":"+","start":93498746,"end":93608084,"lfc.1":-4.86,"p.1":"9.54721315134419e-58","lowExpressed.1":false,"rpkm1.1":18.5,"rpkm2.1":0.627,"lev.1":1.75,"medianCount1.1":4020,"medianCount2.1":150,"maxCooksP.1":"NA"},"Reg_SM06Hn_509":{"symbol":"Bcl11a","desc":"B cell CLL/lymphoma 11A (zinc finger protein)","type":"protein_coding","lfc":3.49,"p":1.44e-53,"lowExpressed":false,"rpkm1":0.286,"rpkm2":3.57,"lev":0.289,"medianCount1":42.5,"medianCount2":657,"maxCooksP":0.87,"ID":"14025","chr":"chr11","str":"+","start":23978056,"end":24073558,"lfc.1":6.17,"p.1":"4.63942024131687e-59","lowExpressed.1":false,"rpkm1.1":0.365,"rpkm2.1":28.1,"lev.1":1.62,"medianCount1.1":70.5,"medianCount2.1":5900,"maxCooksP.1":"NA"},"Reg_SM06Hn_510":{"symbol":"Eya2","desc":"eyes absent 2 homolog (Drosophila)","type":"protein_coding","lfc":0,"p":1,"lowExpressed":true,"rpkm1":0.177,"rpkm2":0.0187,"lev":-4.8,"medianCount1":7.5,"medianCount2":1,"maxCooksP":0.000385,"ID":"14049","chr":"chr2","str":"+","start":165480798,"end":165597131,"lfc.1":8.08,"p.1":"1.64474804005921e-44","lowExpressed.1":false,"rpkm1.1":0.0545,"rpkm2.1":17.5,"lev.1":-0.0402,"medianCount1.1":3.5,"medianCount2.1":1230,"maxCooksP.1":"NA"},"Reg_SM06Hn_511":{"symbol":"Rxfp2","desc":"relaxin/insulin-like family peptide receptor 2","type":"protein_coding","lfc":6.37,"p":6.18e-05,"lowExpressed":false,"rpkm1":0,"rpkm2":0.244,"lev":-4.79,"medianCount1":0,"medianCount2":18,"maxCooksP":0.973,"ID":"140498","chr":"chr5","str":"+","start":150821250,"end":150884761,"lfc.1":3.73,"p.1":"0.0153466873721946","lowExpressed.1":false,"rpkm1.1":0.00523,"rpkm2.1":0.143,"lev.1":-5.05,"medianCount1.1":0.5,"medianCount2.1":14.5,"maxCooksP.1":"NA"},"Reg_SM06Hn_512":{"symbol":"Plxnb3","desc":"plexin B3","type":"protein_coding","lfc":-6.23,"p":5.61e-43,"lowExpressed":false,"rpkm1":2.2,"rpkm2":0.022,"lev":-2.62,"medianCount1":222,"medianCount2":4,"maxCooksP":0.0236,"ID":"140571","chr":"chrX","str":"+","start":71002442,"end":71017849,"lfc.1":1.55,"p.1":"0.00318296190206004","lowExpressed.1":false,"rpkm1.1":0.213,"rpkm2.1":0.64,"lev.1":-1.45,"medianCount1.1":34.5,"medianCount2.1":114,"maxCooksP.1":"NA"},"Reg_SM06Hn_513":{"symbol":"Elmo1","desc":"engulfment and cell motility 1, ced-12 homolog (C. elegans)","type":"protein_coding","lfc":3.8,"p":1.13e-62,"lowExpressed":false,"rpkm1":0.325,"rpkm2":4,"lev":0.314,"medianCount1":31,"medianCount2":548,"maxCooksP":0.954,"ID":"140580","chr":"chr13","str":"+","start":20277294,"end":20700222,"lfc.1":5.05,"p.1":"5.85521631157428e-37","lowExpressed.1":false,"rpkm1.1":0.659,"rpkm2.1":23,"lev.1":1.9,"medianCount1.1":100,"medianCount2.1":3800,"maxCooksP.1":"NA"},"Reg_SM06Hn_514":{"symbol":"F2rl2","desc":"coagulation factor II (thrombin) receptor-like 2","type":"protein_coding","lfc":5.97,"p":2.99e-19,"lowExpressed":false,"rpkm1":0.0244,"rpkm2":1.91,"lev":-1.86,"medianCount1":1,"medianCount2":99,"maxCooksP":0.991,"ID":"14064","chr":"chr13","str":"+","start":96466875,"end":96472723,"lfc.1":0,"p.1":"1","lowExpressed.1":true,"rpkm1.1":0.0444,"rpkm2.1":0.0888,"lev.1":-4.03,"medianCount1.1":3,"medianCount2.1":6.5,"maxCooksP.1":"NA"},"Reg_SM06Hn_515":{"symbol":"F3","desc":"coagulation factor III","type":"protein_coding","lfc":-6.86,"p":5.43e-101,"lowExpressed":false,"rpkm1":31.3,"rpkm2":0.242,"lev":1.06,"medianCount1":1230,"medianCount2":11,"maxCooksP":0.00261,"ID":"14066","chr":"chr3","str":"+","start":121426455,"end":121437970,"lfc.1":-4.6,"p.1":"6.44045842908343e-56","lowExpressed.1":false,"rpkm1.1":183,"rpkm2.1":7.48,"lev.1":5.19,"medianCount1.1":9210,"medianCount2.1":417,"maxCooksP.1":"NA"},"Reg_SM06Hn_516":{"symbol":"Caskin2","desc":"CASK-interacting protein 2","type":"protein_coding","lfc":-6.09,"p":1.72e-49,"lowExpressed":false,"rpkm1":2.68,"rpkm2":0.0427,"lev":-2.15,"medianCount1":256,"medianCount2":3,"maxCooksP":0.208,"ID":"140721","chr":"chr11","str":"-","start":115660666,"end":115674906,"lfc.1":-2.83,"p.1":"1.61149948130556e-24","lowExpressed.1":false,"rpkm1.1":18,"rpkm2.1":2.52,"lev.1":2.75,"medianCount1.1":2290,"medianCount2.1":354,"maxCooksP.1":"NA"},"Reg_SM06Hn_517":{"symbol":"Cacng5","desc":"calcium channel, voltage-dependent, gamma subunit 5","type":"protein_coding","lfc":2.78,"p":3.07e-07,"lowExpressed":false,"rpkm1":0.0592,"rpkm2":0.664,"lev":-2.1,"medianCount1":4.5,"medianCount2":58,"maxCooksP":0.729,"ID":"140723","chr":"chr11","str":"-","start":107735919,"end":107776369,"lfc.1":4.58,"p.1":"5.73248094844595e-33","lowExpressed.1":false,"rpkm1.1":1.37,"rpkm2.1":34.3,"lev.1":2.72,"medianCount1.1":144,"medianCount2.1":3920,"maxCooksP.1":"NA"},"Reg_SM06Hn_518":{"symbol":"Faah","desc":"fatty acid amide hydrolase","type":"protein_coding","lfc":5.43,"p":6.84e-59,"lowExpressed":false,"rpkm1":0.0929,"rpkm2":3.85,"lev":-0.468,"medianCount1":6.5,"medianCount2":347,"maxCooksP":0.984,"ID":"14073","chr":"chr4","str":"-","start":115669261,"end":115690507,"lfc.1":3.55,"p.1":"2.14082775688435e-15","lowExpressed.1":false,"rpkm1.1":0.363,"rpkm2.1":4.47,"lev.1":0.287,"medianCount1.1":38,"medianCount2.1":512,"maxCooksP.1":"NA"},"Reg_SM06Hn_519":{"symbol":"Gpr6","desc":"G protein-coupled receptor 6","type":"protein_coding","lfc":0,"p":1,"lowExpressed":true,"rpkm1":0,"rpkm2":0.246,"lev":-4.04,"medianCount1":0,"medianCount2":6,"maxCooksP":0.639,"ID":"140741","chr":"chr10","str":"-","start":40790299,"end":40791390,"lfc.1":5.33,"p.1":"0.0014764220028195","lowExpressed.1":false,"rpkm1.1":0,"rpkm2.1":0.621,"lev.1":-4.4,"medianCount1.1":0,"medianCount2.1":20.5,"maxCooksP.1":"NA"},"Reg_SM06Hn_520":{"symbol":"Rem2","desc":"rad and gem related GTP binding protein 2","type":"protein_coding","lfc":5.75,"p":8.65e-07,"lowExpressed":false,"rpkm1":0,"rpkm2":0.641,"lev":-3.6,"medianCount1":0,"medianCount2":31,"maxCooksP":0.922,"ID":"140743","chr":"chr14","str":"+","start":55094937,"end":55099271,"lfc.1":5.51,"p.1":"5.28286710827894e-49","lowExpressed.1":false,"rpkm1.1":0.532,"rpkm2.1":25.7,"lev.1":1.85,"medianCount1.1":27.5,"medianCount2.1":1450,"maxCooksP.1":"NA"},"Reg_SM06Hn_521":{"symbol":"Nek8","desc":"NIMA (never in mitosis gene a)-related expressed kinase 8","type":"protein_coding","lfc":-4.45,"p":1.61e-31,"lowExpressed":false,"rpkm1":4.98,"rpkm2":0.236,"lev":-0.331,"medianCount1":236,"medianCount2":15,"maxCooksP":0.00584,"ID":"140859","chr":"chr11","str":"-","start":77979608,"end":77990168,"lfc.1":-3.18,"p.1":"2.29326367800835e-26","lowExpressed.1":false,"rpkm1.1":13.6,"rpkm2.1":1.5,"lev.1":2.17,"medianCount1.1":1020,"medianCount2.1":125,"maxCooksP.1":"NA"},"Reg_SM06Hn_522":{"symbol":"Caln1","desc":"calneuron 1","type":"protein_coding","lfc":3.38,"p":1.31e-07,"lowExpressed":false,"rpkm1":0.0307,"rpkm2":1.26,"lev":-1.74,"medianCount1":2,"medianCount2":94,"maxCooksP":0.532,"ID":"140904","chr":"chr5","str":"+","start":130845328,"end":131316515,"lfc.1":5.94,"p.1":"4.88666269097004e-36","lowExpressed.1":false,"rpkm1.1":0.0998,"rpkm2.1":6.73,"lev.1":-0.304,"medianCount1.1":8,"medianCount2.1":590,"maxCooksP.1":"NA"},"Reg_SM06Hn_523":{"symbol":"Slc17a6","desc":"solute carrier family 17 (sodium-dependent inorganic phosphate cotransporter), member 6","type":"protein_coding","lfc":6.19,"p":8.15e-11,"lowExpressed":false,"rpkm1":0.00628,"rpkm2":0.716,"lev":-3.59,"medianCount1":0.5,"medianCount2":66,"maxCooksP":0.921,"ID":"140919","chr":"chr7","str":"+","start":58877200,"end":58926496,"lfc.1":8.81,"p.1":"2.40832575833529e-112","lowExpressed.1":false,"rpkm1.1":0.131,"rpkm2.1":64.4,"lev.1":1.51,"medianCount1.1":15.5,"medianCount2.1":8250,"maxCooksP.1":"NA"},"Reg_SM06Hn_524":{"symbol":"Fas","desc":"Fas (TNF receptor superfamily member 6)","type":"protein_coding","lfc":-7.26,"p":1.89e-06,"lowExpressed":false,"rpkm1":0.493,"rpkm2":0,"lev":-4.81,"medianCount1":18,"medianCount2":0,"maxCooksP":0.254,"ID":"14102","chr":"chr19","str":"+","start":34365149,"end":34402260,"lfc.1":-3.67,"p.1":"2.59991192503442e-09","lowExpressed.1":false,"rpkm1.1":3.73,"rpkm2.1":0.275,"lev.1":-0.126,"medianCount1.1":184,"medianCount2.1":14.5,"maxCooksP.1":"NA"},"Reg_SM06Hn_525":{"symbol":"Fbln1","desc":"fibulin 1","type":"protein_coding","lfc":-5.14,"p":1.95e-17,"lowExpressed":false,"rpkm1":1.11,"rpkm2":0.04,"lev":-2.42,"medianCount1":69.5,"medianCount2":2,"maxCooksP":0.000479,"ID":"14114","chr":"chr15","str":"+","start":85036438,"end":85116724,"lfc.1":-0.731,"p.1":"0.0133167231020098","lowExpressed.1":false,"rpkm1.1":12.3,"rpkm2.1":7.48,"lev.1":3.26,"medianCount1.1":1120,"medianCount2.1":752,"maxCooksP.1":"NA"},"Reg_SM06Hn_526":{"symbol":"Fcgrt","desc":"Fc receptor, IgG, alpha chain transporter","type":"protein_coding","lfc":-6.65,"p":6.09e-17,"lowExpressed":false,"rpkm1":2.22,"rpkm2":0.0233,"lev":-3.01,"medianCount1":79,"medianCount2":1,"maxCooksP":0.0494,"ID":"14132","chr":"chr7","str":"-","start":52348363,"end":52359192,"lfc.1":-1.44,"p.1":"3.4983928358442e-05","lowExpressed.1":false,"rpkm1.1":11.2,"rpkm2.1":4.13,"lev.1":2.75,"medianCount1.1":522,"medianCount2.1":215,"maxCooksP.1":"NA"},"Reg_SM06Hn_527":{"symbol":"Lgr5","desc":"leucine rich repeat containing G protein coupled receptor 5","type":"protein_coding","lfc":5.34,"p":8.87e-06,"lowExpressed":false,"rpkm1":0,"rpkm2":0.188,"lev":-4.78,"medianCount1":0,"medianCount2":20,"maxCooksP":0.936,"ID":"14160","chr":"chr10","str":"-","start":114887370,"end":115024836,"lfc.1":3.79,"p.1":"5.52736761034877e-06","lowExpressed.1":false,"rpkm1.1":0.0342,"rpkm2.1":0.562,"lev.1":-3.17,"medianCount1.1":4.5,"medianCount2.1":79.5,"maxCooksP.1":"NA"},"Reg_SM06Hn_528":{"symbol":"Fgf10","desc":"fibroblast growth factor 10","type":"protein_coding","lfc":6.6,"p":2.5e-05,"lowExpressed":false,"rpkm1":0,"rpkm2":0.21,"lev":-4.87,"medianCount1":0,"medianCount2":22,"maxCooksP":0.975,"ID":"14165","chr":"chr13","str":"+","start":119503506,"end":119581380,"lfc.1":2.64,"p.1":"0.0156725953731933","lowExpressed.1":false,"rpkm1.1":0.0314,"rpkm2.1":0.236,"lev.1":-3.85,"medianCount1.1":4,"medianCount2.1":32.5,"maxCooksP.1":"NA"},"Reg_SM06Hn_529":{"symbol":"Fgf2","desc":"fibroblast growth factor 2","type":"protein_coding","lfc":0,"p":1,"lowExpressed":true,"rpkm1":0.449,"rpkm2":0.291,"lev":-2.2,"medianCount1":5,"medianCount2":5,"maxCooksP":0.305,"ID":"14173","chr":"chr3","str":"+","start":37247575,"end":37303752,"lfc.1":-4.33,"p.1":"2.30918835685126e-08","lowExpressed.1":false,"rpkm1.1":3.9,"rpkm2.1":0.17,"lev.1":-0.308,"medianCount1.1":73.5,"medianCount2.1":3.5,"maxCooksP.1":"NA"},"Reg_SM06Hn_530":{"symbol":"Fgf3","desc":"fibroblast growth factor 3","type":"protein_coding","lfc":0,"p":1,"lowExpressed":true,"rpkm1":0,"rpkm2":0,"lev":-7.53,"medianCount1":0,"medianCount2":0,"maxCooksP":0.339,"ID":"14174","chr":"chr7","str":"+","start":152024517,"end":152029253,"lfc.1":4.68,"p.1":"0.00808709146956193","lowExpressed.1":false,"rpkm1.1":0,"rpkm2.1":0.351,"lev.1":-4.76,"medianCount1.1":0,"medianCount2.1":12.5,"maxCooksP.1":"NA"},"Reg_SM06Hn_531":{"symbol":"Fgf5","desc":"fibroblast growth factor 5","type":"protein_coding","lfc":6.86,"p":8.01e-06,"lowExpressed":false,"rpkm1":0,"rpkm2":0.463,"lev":-4.2,"medianCount1":0,"medianCount2":24,"maxCooksP":0.974,"ID":"14176","chr":"chr5","str":"+","start":98683203,"end":98706049,"lfc.1":0,"p.1":"1","lowExpressed.1":true,"rpkm1.1":0.0721,"rpkm2.1":0.14,"lev.1":-3.47,"medianCount1.1":5,"medianCount2.1":10.5,"maxCooksP.1":"NA"},"Reg_SM06Hn_532":{"symbol":"Fgf7","desc":"fibroblast growth factor 7","type":"protein_coding","lfc":5.48,"p":6.6e-06,"lowExpressed":false,"rpkm1":0,"rpkm2":0.393,"lev":-4.19,"medianCount1":0,"medianCount2":26,"maxCooksP":0.939,"ID":"14178","chr":"chr2","str":"+","start":125860394,"end":125916921,"lfc.1":-1.83,"p.1":"0.00892291612414978","lowExpressed.1":false,"rpkm1.1":0.76,"rpkm2.1":0.207,"lev.1":-1.36,"medianCount1.1":55.5,"medianCount2.1":16.5,"maxCooksP.1":"NA"},"Reg_SM06Hn_533":{"symbol":"Fgfr2","desc":"fibroblast growth factor receptor 2","type":"protein_coding","lfc":-5.2,"p":1.6e-126,"lowExpressed":false,"rpkm1":10.6,"rpkm2":0.284,"lev":0.547,"medianCount1":1220,"medianCount2":43,"maxCooksP":0.425,"ID":"14183","chr":"chr7","str":"-","start":137305965,"end":137410322,"lfc.1":-4.25,"p.1":"1.8266213376397e-65","lowExpressed.1":false,"rpkm1.1":59.7,"rpkm2.1":3.14,"lev.1":3.77,"medianCount1.1":8620,"medianCount2.1":502,"maxCooksP.1":"NA"},"Reg_SM06Hn_534":{"symbol":"Fgfr3","desc":"fibroblast growth factor receptor 3","type":"protein_coding","lfc":-7.74,"p":2.17e-115,"lowExpressed":false,"rpkm1":33,"rpkm2":0.156,"lev":0.547,"medianCount1":2980,"medianCount2":15,"maxCooksP":0.000252,"ID":"14184","chr":"chr5","str":"+","start":34064373,"end":34079717,"lfc.1":-5.08,"p.1":"3.02033171728868e-69","lowExpressed.1":false,"rpkm1.1":332,"rpkm2.1":9.7,"lev.1":5.81,"medianCount1.1":39300,"medianCount2.1":1270,"maxCooksP.1":"NA"},"Reg_SM06Hn_535":{"symbol":"Fkbp10","desc":"FK506 binding protein 10","type":"protein_coding","lfc":-5.2,"p":5.76e-31,"lowExpressed":false,"rpkm1":2.5,"rpkm2":0.0762,"lev":-1.67,"medianCount1":130,"medianCount2":4,"maxCooksP":0.135,"ID":"14230","chr":"chr11","str":"+","start":100277008,"end":100286154,"lfc.1":-3.94,"p.1":"3.10010181974999e-42","lowExpressed.1":false,"rpkm1.1":33.5,"rpkm2.1":2.17,"lev.1":3.08,"medianCount1.1":2350,"medianCount2.1":168,"maxCooksP.1":"NA"},"Reg_SM06Hn_536":{"symbol":"Foxs1","desc":"forkhead box S1","type":"protein_coding","lfc":0,"p":1,"lowExpressed":true,"rpkm1":0,"rpkm2":0,"lev":-8,"medianCount1":0,"medianCount2":0,"maxCooksP":"NA","ID":"14239","chr":"chr2","str":"-","start":152757634,"end":152758944,"lfc.1":-4.95,"p.1":"4.27663497607314e-11","lowExpressed.1":false,"rpkm1.1":3.17,"rpkm2.1":0.0873,"lev.1":-1.17,"medianCount1.1":112,"medianCount2.1":3.5,"maxCooksP.1":"NA"},"Reg_SM06Hn_537":{"symbol":"Flt3","desc":"FMS-like tyrosine kinase 3","type":"protein_coding","lfc":7.9,"p":4.08e-14,"lowExpressed":false,"rpkm1":0,"rpkm2":1.56,"lev":-2.95,"medianCount1":0,"medianCount2":141,"maxCooksP":0.902,"ID":"14255","chr":"chr5","str":"-","start":148142317,"end":148212065,"lfc.1":2.88,"p.1":"0.0194365438291958","lowExpressed.1":false,"rpkm1.1":0.0202,"rpkm2.1":0.194,"lev.1":-4.06,"medianCount1.1":2,"medianCount2.1":21.5,"maxCooksP.1":"NA"},"Reg_SM06Hn_538":{"symbol":"Fmn1","desc":"formin 1","type":"protein_coding","lfc":2.82,"p":2.79e-11,"lowExpressed":false,"rpkm1":0.299,"rpkm2":2.86,"lev":0.182,"medianCount1":64.5,"medianCount2":877,"maxCooksP":0.875,"ID":"14260","chr":"chr2","str":"+","start":113167893,"end":113556924,"lfc.1":6.42,"p.1":"1.14483632135946e-34","lowExpressed.1":false,"rpkm1.1":0.0518,"rpkm2.1":4.91,"lev.1":-1.1,"medianCount1.1":16.5,"medianCount2.1":1720,"maxCooksP.1":"NA"},"Reg_SM06Hn_539":{"symbol":"Fmo1","desc":"flavin containing monooxygenase 1","type":"protein_coding","lfc":-5.76,"p":5.85e-72,"lowExpressed":false,"rpkm1":12.7,"rpkm2":0.248,"lev":0.408,"medianCount1":547,"medianCount2":13,"maxCooksP":0.00851,"ID":"14261","chr":"chr1","str":"-","start":164759692,"end":164796679,"lfc.1":-5.01,"p.1":"5.831606737638e-63","lowExpressed.1":false,"rpkm1.1":88.5,"rpkm2.1":2.71,"lev.1":3.94,"medianCount1.1":5550,"medianCount2.1":187,"maxCooksP.1":"NA"},"Reg_SM06Hn_540":{"symbol":"Fmo5","desc":"flavin containing monooxygenase 5","type":"protein_coding","lfc":-5.03,"p":7.8e-15,"lowExpressed":false,"rpkm1":0.684,"rpkm2":0.0228,"lev":-3.69,"medianCount1":64,"medianCount2":2,"maxCooksP":0.0898,"ID":"14263","chr":"chr3","str":"+","start":97432727,"end":97459210,"lfc.1":-3.96,"p.1":"4.8558913554905e-09","lowExpressed.1":false,"rpkm1.1":0.916,"rpkm2.1":0.0544,"lev.1":-2.28,"medianCount1.1":130,"medianCount2.1":8.5,"maxCooksP.1":"NA"},"Reg_SM06Hn_541":{"symbol":"Aff2","desc":"AF4/FMR2 family, member 2","type":"protein_coding","lfc":1.92,"p":0.000183,"lowExpressed":false,"rpkm1":0.929,"rpkm2":4.68,"lev":1.03,"medianCount1":71,"medianCount2":504,"maxCooksP":0.671,"ID":"14266","chr":"chrX","str":"+","start":66613506,"end":67121212,"lfc.1":4.97,"p.1":"3.4801958519768e-43","lowExpressed.1":false,"rpkm1.1":0.237,"rpkm2.1":7.77,"lev.1":0.417,"medianCount1.1":29,"medianCount2.1":1040,"maxCooksP.1":"NA"},"Reg_SM06Hn_542":{"symbol":"Slc34a3","desc":"solute carrier family 34 (sodium phosphate), member 3","type":"protein_coding","lfc":0,"p":1,"lowExpressed":true,"rpkm1":0,"rpkm2":0,"lev":-8,"medianCount1":0,"medianCount2":0,"maxCooksP":"NA","ID":"142681","chr":"chr2","str":"-","start":25084417,"end":25089727,"lfc.1":5.46,"p.1":"1.69186340777037e-09","lowExpressed.1":false,"rpkm1.1":0.0278,"rpkm2.1":1.62,"lev.1":-2.29,"medianCount1.1":1.5,"medianCount2.1":97.5,"maxCooksP.1":"NA"},"Reg_SM06Hn_543":{"symbol":"Tlr3","desc":"toll-like receptor 3","type":"protein_coding","lfc":-8.94,"p":3.98e-43,"lowExpressed":false,"rpkm1":5.81,"rpkm2":0.00954,"lev":-2.71,"medianCount1":420,"medianCount2":1,"maxCooksP":0.00439,"ID":"142980","chr":"chr8","str":"-","start":46481019,"end":46495893,"lfc.1":-4.99,"p.1":"1.03609075250736e-36","lowExpressed.1":false,"rpkm1.1":13.4,"rpkm2.1":0.409,"lev.1":1.19,"medianCount1.1":1550,"medianCount2.1":52.5,"maxCooksP.1":"NA"},"Reg_SM06Hn_544":{"symbol":"Fst","desc":"follistatin","type":"protein_coding","lfc":4.87,"p":0.000126,"lowExpressed":false,"rpkm1":0,"rpkm2":0.3,"lev":-4.41,"medianCount1":0,"medianCount2":13,"maxCooksP":0.916,"ID":"14313","chr":"chr13","str":"-","start":115242470,"end":115248938,"lfc.1":-0.766,"p.1":"0.30746560210321","lowExpressed.1":false,"rpkm1.1":1.56,"rpkm2.1":0.912,"lev.1":0.106,"medianCount1.1":101,"medianCount2.1":64,"maxCooksP.1":"NA"},"Reg_SM06Hn_545":{"symbol":"Ftcd","desc":"formiminotransferase cyclodeaminase","type":"protein_coding","lfc":0,"p":1,"lowExpressed":true,"rpkm1":0,"rpkm2":0.0149,"lev":-7.27,"medianCount1":0,"medianCount2":1,"maxCooksP":0.771,"ID":"14317","chr":"chr10","str":"+","start":76038393,"end":76053083,"lfc.1":5.61,"p.1":"0.000574740751836969","lowExpressed.1":false,"rpkm1.1":0,"rpkm2.1":0.298,"lev.1":-4.88,"medianCount1.1":0,"medianCount2.1":24,"maxCooksP.1":"NA"},"Reg_SM06Hn_546":{"symbol":"Fut2","desc":"fucosyltransferase 2","type":"protein_coding","lfc":5.84,"p":0.000402,"lowExpressed":false,"rpkm1":0,"rpkm2":0.187,"lev":-4.97,"medianCount1":0,"medianCount2":12,"maxCooksP":0.974,"ID":"14344","chr":"chr7","str":"-","start":52903965,"end":52921678,"lfc.1":0.25,"p.1":"0.870441565881762","lowExpressed.1":false,"rpkm1.1":0.134,"rpkm2.1":0.165,"lev.1":-3.39,"medianCount1.1":10,"medianCount2.1":14,"maxCooksP.1":"NA"},"Reg_SM06Hn_547":{"symbol":"Fut7","desc":"fucosyltransferase 7","type":"protein_coding","lfc":0,"p":1,"lowExpressed":true,"rpkm1":0,"rpkm2":0.021,"lev":-6.35,"medianCount1":0,"medianCount2":1,"maxCooksP":0.862,"ID":"14347","chr":"chr2","str":"+","start":25279214,"end":25281894,"lfc.1":5,"p.1":"3.9143241471255e-06","lowExpressed.1":false,"rpkm1.1":0.0188,"rpkm2.1":0.894,"lev.1":-2.95,"medianCount1.1":1,"medianCount2.1":52.5,"maxCooksP.1":"NA"},"Reg_SM06Hn_548":{"symbol":"Fzd6","desc":"frizzled homolog 6 (Drosophila)","type":"protein_coding","lfc":-4.79,"p":3.75e-24,"lowExpressed":false,"rpkm1":0.919,"rpkm2":0.0325,"lev":-2.87,"medianCount1":80.5,"medianCount2":4,"maxCooksP":0.736,"ID":"14368","chr":"chr15","str":"+","start":38837826,"end":38869738,"lfc.1":-3.03,"p.1":"1.78744355431401e-14","lowExpressed.1":false,"rpkm1.1":6.1,"rpkm2.1":0.737,"lev.1":1.04,"medianCount1.1":680,"medianCount2.1":92,"maxCooksP.1":"NA"},"Reg_SM06Hn_549":{"symbol":"Fzd7","desc":"frizzled homolog 7 (Drosophila)","type":"protein_coding","lfc":-5.34,"p":2.75e-20,"lowExpressed":false,"rpkm1":1.36,"rpkm2":0.0275,"lev":-2.86,"medianCount1":112,"medianCount2":3,"maxCooksP":0.0485,"ID":"14369","chr":"chr1","str":"+","start":59538991,"end":59543799,"lfc.1":-2.89,"p.1":"1.23478526697805e-18","lowExpressed.1":false,"rpkm1.1":8.03,"rpkm2.1":1.08,"lev.1":1.54,"medianCount1.1":1050,"medianCount2.1":154,"maxCooksP.1":"NA"},"Reg_SM06Hn_550":{"symbol":"Fzd9","desc":"frizzled homolog 9 (Drosophila)","type":"protein_coding","lfc":-4.99,"p":2.1e-08,"lowExpressed":false,"rpkm1":0.765,"rpkm2":0.0196,"lev":-3.68,"medianCount1":33,"medianCount2":1,"maxCooksP":0.11,"ID":"14371","chr":"chr5","str":"-","start":135724808,"end":135726917,"lfc.1":-3.9,"p.1":"1.40474166581018e-26","lowExpressed.1":false,"rpkm1.1":24.1,"rpkm2.1":1.59,"lev.1":2.59,"medianCount1.1":1370,"medianCount2.1":101,"maxCooksP.1":"NA"},"Reg_SM06Hn_551":{"symbol":"Gab1","desc":"growth factor receptor bound protein 2-associated protein 1","type":"protein_coding","lfc":-5.27,"p":6.36e-55,"lowExpressed":false,"rpkm1":6.14,"rpkm2":0.141,"lev":-0.453,"medianCount1":594,"medianCount2":17,"maxCooksP":0.466,"ID":"14388","chr":"chr8","str":"-","start":83288333,"end":83404378,"lfc.1":-2.56,"p.1":"2.51606170416604e-19","lowExpressed.1":false,"rpkm1.1":23.4,"rpkm2.1":3.95,"lev.1":3.25,"medianCount1.1":3090,"medianCount2.1":572,"maxCooksP.1":"NA"},"Reg_SM06Hn_552":{"symbol":"Gabra1","desc":"gamma-aminobutyric acid (GABA) A receptor, subunit alpha 1","type":"protein_coding","lfc":4.85,"p":2.3e-32,"lowExpressed":false,"rpkm1":0.239,"rpkm2":6.37,"lev":0.0979,"medianCount1":18,"medianCount2":598,"maxCooksP":0.937,"ID":"14394","chr":"chr11","str":"-","start":41944982,"end":41996432,"lfc.1":6.76,"p.1":"7.75178250052958e-36","lowExpressed.1":false,"rpkm1.1":0.0482,"rpkm2.1":5.98,"lev.1":-0.978,"medianCount1.1":5.5,"medianCount2.1":744,"maxCooksP.1":"NA"},"Reg_SM06Hn_553":{"symbol":"Gabra3","desc":"gamma-aminobutyric acid (GABA) A receptor, subunit alpha 3","type":"protein_coding","lfc":3.91,"p":9.99e-25,"lowExpressed":false,"rpkm1":0.102,"rpkm2":1.91,"lev":-0.885,"medianCount1":7.5,"medianCount2":169,"maxCooksP":0.776,"ID":"14396","chr":"chrX","str":"-","start":69678015,"end":69901585,"lfc.1":5.79,"p.1":"4.84410229563519e-51","lowExpressed.1":false,"rpkm1.1":0.187,"rpkm2.1":11,"lev.1":0.494,"medianCount1.1":19,"medianCount2.1":1210,"maxCooksP.1":"NA"},"Reg_SM06Hn_554":{"symbol":"Gabrb2","desc":"gamma-aminobutyric acid (GABA) A receptor, subunit beta 2","type":"protein_coding","lfc":4.69,"p":1.4e-31,"lowExpressed":false,"rpkm1":0.228,"rpkm2":6.12,"lev":0.298,"medianCount1":32,"medianCount2":1120,"maxCooksP":0.846,"ID":"14401","chr":"chr11","str":"+","start":42233259,"end":42446093,"lfc.1":2.3,"p.1":"8.39734691155467e-19","lowExpressed.1":false,"rpkm1.1":1.94,"rpkm2.1":9.76,"lev.1":2.12,"medianCount1.1":398,"medianCount2.1":2200,"maxCooksP.1":"NA"},"Reg_SM06Hn_555":{"symbol":"Gabrb3","desc":"gamma-aminobutyric acid (GABA) A receptor, subunit beta 3","type":"protein_coding","lfc":4.15,"p":1.57e-29,"lowExpressed":false,"rpkm1":0.743,"rpkm2":13.9,"lev":1.83,"medianCount1":84,"medianCount2":1860,"maxCooksP":0.942,"ID":"14402","chr":"chr7","str":"+","start":64845904,"end":65084172,"lfc.1":4.75,"p.1":"7.29838934152546e-57","lowExpressed.1":false,"rpkm1.1":0.88,"rpkm2.1":24.6,"lev.1":2.2,"medianCount1.1":136,"medianCount2.1":4170,"maxCooksP.1":"NA"},"Reg_SM06Hn_556":{"symbol":"Gabrd","desc":"gamma-aminobutyric acid (GABA) A receptor, subunit delta","type":"protein_coding","lfc":4.17,"p":1.46e-22,"lowExpressed":false,"rpkm1":0.137,"rpkm2":2.37,"lev":-0.539,"medianCount1":4.5,"medianCount2":110,"maxCooksP":0.991,"ID":"14403","chr":"chr4","str":"-","start":154759088,"end":154772178,"lfc.1":5.5,"p.1":"8.78325171079174e-08","lowExpressed.1":false,"rpkm1.1":0.0197,"rpkm2.1":1.32,"lev.1":-2.63,"medianCount1.1":1,"medianCount2.1":74,"maxCooksP.1":"NA"},"Reg_SM06Hn_557":{"symbol":"Gabrg2","desc":"gamma-aminobutyric acid (GABA) A receptor, subunit gamma 2","type":"protein_coding","lfc":6.49,"p":1.81e-45,"lowExpressed":false,"rpkm1":0.0413,"rpkm2":4.51,"lev":-0.848,"medianCount1":3,"medianCount2":434,"maxCooksP":0.978,"ID":"14406","chr":"chr11","str":"-","start":41723697,"end":41814180,"lfc.1":7.31,"p.1":"1.26011790124935e-71","lowExpressed.1":false,"rpkm1.1":0.112,"rpkm2.1":19.4,"lev.1":0.528,"medianCount1.1":12,"medianCount2.1":2250,"maxCooksP.1":"NA"},"Reg_SM06Hn_558":{"symbol":"Slc6a13","desc":"solute carrier family 6 (neurotransmitter transporter, GABA), member 13","type":"protein_coding","lfc":-5.27,"p":6.26e-07,"lowExpressed":false,"rpkm1":0.444,"rpkm2":0,"lev":-4.56,"medianCount1":16,"medianCount2":0,"maxCooksP":0.75,"ID":"14412","chr":"chr6","str":"+","start":121250314,"end":121287736,"lfc.1":2.94,"p.1":"0.00993409527203577","lowExpressed.1":false,"rpkm1.1":0.0606,"rpkm2.1":0.585,"lev.1":-2.69,"medianCount1.1":3.5,"medianCount2.1":38.5,"maxCooksP.1":"NA"},"Reg_SM06Hn_559":{"symbol":"Gad1","desc":"glutamate decarboxylase 1","type":"protein_coding","lfc":2.31,"p":9.05e-09,"lowExpressed":false,"rpkm1":0.631,"rpkm2":4.16,"lev":0.774,"medianCount1":35,"medianCount2":305,"maxCooksP":0.847,"ID":"14415","chr":"chr2","str":"+","start":70400221,"end":70440069,"lfc.1":5.41,"p.1":"1.34371532899436e-79","lowExpressed.1":false,"rpkm1.1":2.01,"rpkm2.1":88.8,"lev.1":3.73,"medianCount1.1":176,"medianCount2.1":8610,"maxCooksP.1":"NA"},"Reg_SM06Hn_560":{"symbol":"Gad2","desc":"glutamic acid decarboxylase 2","type":"protein_coding","lfc":4.42,"p":8.45e-23,"lowExpressed":false,"rpkm1":0.199,"rpkm2":3.69,"lev":-0.319,"medianCount1":19.5,"medianCount2":548,"maxCooksP":0.86,"ID":"14417","chr":"chr2","str":"+","start":22477847,"end":22549397,"lfc.1":3.62,"p.1":"1.65842156654645e-43","lowExpressed.1":false,"rpkm1.1":1.84,"rpkm2.1":23.1,"lev.1":2.7,"medianCount1.1":280,"medianCount2.1":3880,"maxCooksP.1":"NA"},"Reg_SM06Hn_561":{"symbol":"B4galnt1","desc":"beta-1,4-N-acetyl-galactosaminyl transferase 1","type":"protein_coding","lfc":4.24,"p":1.14e-54,"lowExpressed":false,"rpkm1":0.273,"rpkm2":5.34,"lev":0.499,"medianCount1":17,"medianCount2":434,"maxCooksP":0.964,"ID":"14421","chr":"chr10","str":"+","start":126602212,"end":126609396,"lfc.1":5.05,"p.1":"9.81147443525755e-38","lowExpressed.1":false,"rpkm1.1":0.402,"rpkm2.1":14.1,"lev.1":1.22,"medianCount1.1":36,"medianCount2.1":1400,"maxCooksP.1":"NA"},"Reg_SM06Hn_562":{"symbol":"Galr1","desc":"galanin receptor 1","type":"protein_coding","lfc":0,"p":1,"lowExpressed":true,"rpkm1":0,"rpkm2":0,"lev":-7.62,"medianCount1":0,"medianCount2":0,"maxCooksP":0.801,"ID":"14427","chr":"chr18","str":"-","start":82561888,"end":82576169,"lfc.1":4.79,"p.1":"2.03056111185322e-06","lowExpressed.1":false,"rpkm1.1":0.0185,"rpkm2.1":0.721,"lev.1":-3.43,"medianCount1.1":1.5,"medianCount2.1":61.5,"maxCooksP.1":"NA"},"Reg_SM06Hn_563":{"symbol":"Gap43","desc":"growth associated protein 43","type":"protein_coding","lfc":3.01,"p":1.9e-08,"lowExpressed":false,"rpkm1":0.266,"rpkm2":3.18,"lev":0.113,"medianCount1":6,"medianCount2":114,"maxCooksP":0.713,"ID":"14432","chr":"chr16","str":"-","start":42248665,"end":42340764,"lfc.1":6.84,"p.1":"7.79218167026243e-40","lowExpressed.1":false,"rpkm1.1":3.52,"rpkm2.1":450,"lev.1":5.14,"medianCount1.1":128,"medianCount2.1":17600,"maxCooksP.1":"NA"},"Reg_SM06Hn_564":{"symbol":"Gas1","desc":"growth arrest specific 1","type":"protein_coding","lfc":-4.85,"p":1.79e-20,"lowExpressed":false,"rpkm1":1.05,"rpkm2":0.0387,"lev":-2.7,"medianCount1":58,"medianCount2":3,"maxCooksP":0.411,"ID":"14451","chr":"chr13","str":"-","start":60275766,"end":60278896,"lfc.1":-3.52,"p.1":"7.10498136383074e-25","lowExpressed.1":false,"rpkm1.1":35.5,"rpkm2.1":3.06,"lev.1":3.35,"medianCount1.1":3030,"medianCount2.1":288,"maxCooksP.1":"NA"},"Reg_SM06Hn_565":{"symbol":"Gbp2","desc":"guanylate binding protein 2","type":"protein_coding","lfc":-5.64,"p":1.16e-07,"lowExpressed":false,"rpkm1":0.438,"rpkm2":0,"lev":-4.51,"medianCount1":21.5,"medianCount2":0,"maxCooksP":0.147,"ID":"14469","chr":"chr3","str":"+","start":142283627,"end":142300972,"lfc.1":-3.46,"p.1":"0.000331705264939991","lowExpressed.1":false,"rpkm1.1":0.528,"rpkm2.1":0.0405,"lev.1":-2.81,"medianCount1.1":35,"medianCount2.1":3,"maxCooksP.1":"NA"},"Reg_SM06Hn_566":{"symbol":"Gcgr","desc":"glucagon receptor","type":"protein_coding","lfc":0,"p":1,"lowExpressed":true,"rpkm1":0,"rpkm2":0,"lev":-7.76,"medianCount1":0,"medianCount2":0,"maxCooksP":0.546,"ID":"14527","chr":"chr11","str":"+","start":120392041,"end":120400298,"lfc.1":6.08,"p.1":"2.16010286526345e-12","lowExpressed.1":false,"rpkm1.1":0.0292,"rpkm2.1":2.61,"lev.1":-1.92,"medianCount1.1":1.5,"medianCount2.1":150,"maxCooksP.1":"NA"},"Reg_SM06Hn_567":{"symbol":"Gda","desc":"guanine deaminase","type":"protein_coding","lfc":3.93,"p":2.14e-22,"lowExpressed":false,"rpkm1":0.209,"rpkm2":3.52,"lev":-0.19,"medianCount1":20,"medianCount2":453,"maxCooksP":0.922,"ID":"14544","chr":"chr19","str":"-","start":21465797,"end":21547151,"lfc.1":5.4,"p.1":"3.39800002005028e-40","lowExpressed.1":false,"rpkm1.1":0.171,"rpkm2.1":7.7,"lev.1":0.127,"medianCount1.1":25.5,"medianCount2.1":1250,"maxCooksP.1":"NA"},"Reg_SM06Hn_568":{"symbol":"Gdap1","desc":"ganglioside-induced differentiation-associated-protein 1","type":"protein_coding","lfc":5.49,"p":1.14e-41,"lowExpressed":false,"rpkm1":0.0752,"rpkm2":3.28,"lev":-0.803,"medianCount1":6,"medianCount2":319,"maxCooksP":0.923,"ID":"14545","chr":"chr1","str":"+","start":17135454,"end":17154352,"lfc.1":5.79,"p.1":"1.63171619053806e-62","lowExpressed.1":false,"rpkm1.1":0.527,"rpkm2.1":30.7,"lev.1":1.99,"medianCount1.1":56.5,"medianCount2.1":3580,"maxCooksP.1":"NA"},"Reg_SM06Hn_569":{"symbol":"Gdf5","desc":"growth differentiation factor 5","type":"protein_coding","lfc":0,"p":1,"lowExpressed":true,"rpkm1":0,"rpkm2":0,"lev":-7.68,"medianCount1":0,"medianCount2":0,"maxCooksP":0.546,"ID":"14563","chr":"chr2","str":"-","start":155766759,"end":155771100,"lfc.1":6.05,"p.1":"3.71106101450859e-75","lowExpressed.1":false,"rpkm1.1":0.413,"rpkm2.1":28.8,"lev.1":1.78,"medianCount1.1":26,"medianCount2.1":1990,"maxCooksP.1":"NA"},"Reg_SM06Hn_570":{"symbol":"Arhgdig","desc":"Rho GDP dissociation inhibitor (GDI) gamma","type":"protein_coding","lfc":0.237,"p":0.862,"lowExpressed":false,"rpkm1":0.0549,"rpkm2":1.04,"lev":-1.69,"medianCount1":1,"medianCount2":26,"maxCooksP":0.348,"ID":"14570","chr":"chr17","str":"-","start":26336128,"end":26338295,"lfc.1":6.27,"p.1":"1.56089263796813e-46","lowExpressed.1":false,"rpkm1.1":0.562,"rpkm2.1":47.2,"lev.1":2.27,"medianCount1.1":16,"medianCount2.1":1460,"maxCooksP.1":"NA"},"Reg_SM06Hn_571":{"symbol":"Gfap","desc":"glial fibrillary acidic protein","type":"protein_coding","lfc":-7.78,"p":9.49e-115,"lowExpressed":false,"rpkm1":30.3,"rpkm2":0.138,"lev":0.503,"medianCount1":2540,"medianCount2":17,"maxCooksP":4.29e-05,"ID":"14580","chr":"chr11","str":"-","start":102748650,"end":102758514,"lfc.1":-4.55,"p.1":"5.62360755589285e-44","lowExpressed.1":false,"rpkm1.1":117,"rpkm2.1":4.93,"lev.1":4.56,"medianCount1.1":13000,"medianCount2.1":604,"maxCooksP.1":"NA"},"Reg_SM06Hn_572":{"symbol":"Gfra2","desc":"glial cell line derived neurotrophic factor family receptor alpha 2","type":"protein_coding","lfc":2.53,"p":4.56e-16,"lowExpressed":false,"rpkm1":0.374,"rpkm2":2.31,"lev":-0.0201,"medianCount1":21.5,"medianCount2":190,"maxCooksP":0.667,"ID":"14586","chr":"chr14","str":"+","start":71289937,"end":71379645,"lfc.1":5.9,"p.1":"1.94243023767535e-19","lowExpressed.1":false,"rpkm1.1":0.0483,"rpkm2.1":3.37,"lev.1":-1.37,"medianCount1.1":4.5,"medianCount2.1":353,"maxCooksP.1":"NA"},"Reg_SM06Hn_573":{"symbol":"Gfra4","desc":"glial cell line derived neurotrophic factor family receptor alpha 4","type":"protein_coding","lfc":2.61,"p":0.00109,"lowExpressed":false,"rpkm1":0.138,"rpkm2":0.935,"lev":-2.26,"medianCount1":2,"medianCount2":24,"maxCooksP":0.866,"ID":"14588","chr":"chr2","str":"-","start":130865912,"end":130868824,"lfc.1":5.68,"p.1":"3.00126875288014e-20","lowExpressed.1":false,"rpkm1.1":0.17,"rpkm2.1":10.1,"lev.1":0.269,"medianCount1.1":4.5,"medianCount2.1":290,"maxCooksP.1":"NA"},"Reg_SM06Hn_574":{"symbol":"Ggta1","desc":"glycoprotein galactosyltransferase alpha 1, 3","type":"protein_coding","lfc":-6.43,"p":3.91e-21,"lowExpressed":false,"rpkm1":1.98,"rpkm2":0,"lev":-3.35,"medianCount1":138,"medianCount2":0,"maxCooksP":0.0285,"ID":"14594","chr":"chr2","str":"-","start":35255699,"end":35316945,"lfc.1":-3.52,"p.1":"1.08100391744065e-09","lowExpressed.1":false,"rpkm1.1":2.39,"rpkm2.1":0.198,"lev.1":-0.661,"medianCount1.1":234,"medianCount2.1":21.5,"maxCooksP.1":"NA"},"Reg_SM06Hn_575":{"symbol":"Tsc22d3","desc":"TSC22 domain family, member 3","type":"protein_coding","lfc":-4.69,"p":3.77e-12,"lowExpressed":false,"rpkm1":1.67,"rpkm2":0.054,"lev":-1.68,"medianCount1":87,"medianCount2":4,"maxCooksP":0.00781,"ID":"14605","chr":"chrX","str":"-","start":137074067,"end":137135061,"lfc.1":-2.05,"p.1":"5.19016263735358e-11","lowExpressed.1":false,"rpkm1.1":57.7,"rpkm2.1":14,"lev.1":4.81,"medianCount1.1":3910,"medianCount2.1":1040,"maxCooksP.1":"NA"},"Reg_SM06Hn_576":{"symbol":"Gpr83","desc":"G protein-coupled receptor 83","type":"protein_coding","lfc":4.82,"p":4.26e-21,"lowExpressed":false,"rpkm1":0.139,"rpkm2":4.61,"lev":-0.714,"medianCount1":6,"medianCount2":243,"maxCooksP":0.805,"ID":"14608","chr":"chr9","str":"+","start":14664698,"end":14673943,"lfc.1":6.27,"p.1":"3.47063200342365e-26","lowExpressed.1":false,"rpkm1.1":0.0722,"rpkm2.1":6.5,"lev.1":-0.67,"medianCount1.1":4.5,"medianCount2.1":439,"maxCooksP.1":"NA"},"Reg_SM06Hn_577":{"symbol":"Gja1","desc":"gap junction protein, alpha 1","type":"protein_coding","lfc":-8.37,"p":9.96e-135,"lowExpressed":false,"rpkm1":33.3,"rpkm2":0.065,"lev":0.2,"medianCount1":1740,"medianCount2":4,"maxCooksP":0.00174,"ID":"14609","chr":"chr10","str":"+","start":56097106,"end":56110225,"lfc.1":-4.95,"p.1":"2.86992629846463e-45","lowExpressed.1":false,"rpkm1.1":506,"rpkm2.1":16,"lev.1":6.45,"medianCount1.1":42200,"medianCount2.1":1470,"maxCooksP.1":"NA"},"Reg_SM06Hn_578":{"symbol":"Gjd2","desc":"gap junction protein, delta 2","type":"protein_coding","lfc":0,"p":1,"lowExpressed":true,"rpkm1":0,"rpkm2":0.0983,"lev":-5.49,"medianCount1":0,"medianCount2":6,"maxCooksP":0.956,"ID":"14617","chr":"chr2","str":"-","start":113835337,"end":113839355,"lfc.1":6.7,"p.1":"5.74587507926304e-17","lowExpressed.1":false,"rpkm1.1":0.0252,"rpkm2.1":3.51,"lev.1":-1.89,"medianCount1.1":2,"medianCount2.1":305,"maxCooksP.1":"NA"},"Reg_SM06Hn_579":{"symbol":"Gjb2","desc":"gap junction protein, beta 2","type":"protein_coding","lfc":-4.85,"p":1.34e-08,"lowExpressed":false,"rpkm1":0.683,"rpkm2":0,"lev":-3.87,"medianCount1":33.5,"medianCount2":0,"maxCooksP":0.382,"ID":"14619","chr":"chr14","str":"-","start":57717439,"end":57723539,"lfc.1":-3.19,"p.1":"2.0303980637761e-07","lowExpressed.1":false,"rpkm1.1":3.34,"rpkm2.1":0.348,"lev.1":-0.057,"medianCount1.1":216,"medianCount2.1":25.5,"maxCooksP.1":"NA"},"Reg_SM06Hn_580":{"symbol":"Gjb6","desc":"gap junction protein, beta 6","type":"protein_coding","lfc":-8.53,"p":2.26e-52,"lowExpressed":false,"rpkm1":12.3,"rpkm2":0.049,"lev":-1.49,"medianCount1":585,"medianCount2":3,"maxCooksP":1e-05,"ID":"14623","chr":"chr14","str":"-","start":57742140,"end":57752414,"lfc.1":-5.59,"p.1":"8.08471417146178e-36","lowExpressed.1":false,"rpkm1.1":47.3,"rpkm2.1":0.937,"lev.1":2.66,"medianCount1.1":3110,"medianCount2.1":69,"maxCooksP.1":"NA"},"Reg_SM06Hn_581":{"symbol":"Gli1","desc":"GLI-Kruppel family member GLI1","type":"protein_coding","lfc":-7.02,"p":1.64e-21,"lowExpressed":false,"rpkm1":1.25,"rpkm2":0.00903,"lev":-3.63,"medianCount1":95.5,"medianCount2":1,"maxCooksP":0.0668,"ID":"14632","chr":"chr10","str":"-","start":126766938,"end":126778635,"lfc.1":-4.69,"p.1":"5.52554846108672e-67","lowExpressed.1":false,"rpkm1.1":22.9,"rpkm2.1":0.878,"lev.1":2.16,"medianCount1.1":2280,"medianCount2.1":96,"maxCooksP.1":"NA"},"Reg_SM06Hn_582":{"symbol":"Gli2","desc":"GLI-Kruppel family member GLI2","type":"protein_coding","lfc":-9.48,"p":2.08e-65,"lowExpressed":false,"rpkm1":6.98,"rpkm2":0.00615,"lev":-2.51,"medianCount1":834,"medianCount2":1,"maxCooksP":0.000801,"ID":"14633","chr":"chr1","str":"-","start":120730638,"end":120950196,"lfc.1":-4.91,"p.1":"4.23327454206564e-69","lowExpressed.1":false,"rpkm1.1":17.5,"rpkm2.1":0.575,"lev.1":1.66,"medianCount1.1":3160,"medianCount2.1":115,"maxCooksP.1":"NA"},"Reg_SM06Hn_583":{"symbol":"Gli3","desc":"GLI-Kruppel family member GLI3","type":"protein_coding","lfc":-5.19,"p":1.15e-62,"lowExpressed":false,"rpkm1":9.01,"rpkm2":0.204,"lev":0.263,"medianCount1":1270,"medianCount2":52,"maxCooksP":0.0902,"ID":"14634","chr":"chr13","str":"+","start":15555556,"end":15821859,"lfc.1":-5.29,"p.1":"5.71545597508182e-80","lowExpressed.1":false,"rpkm1.1":17.1,"rpkm2.1":0.434,"lev.1":1.44,"medianCount1.1":3890,"medianCount2.1":110,"maxCooksP.1":"NA"},"Reg_SM06Hn_584":{"symbol":"Glul","desc":"glutamate-ammonia ligase (glutamine synthetase)","type":"protein_coding","lfc":-4.96,"p":7.85e-72,"lowExpressed":false,"rpkm1":103,"rpkm2":3.28,"lev":3.75,"medianCount1":5690,"medianCount2":221,"maxCooksP":0.166,"ID":"14645","chr":"chr1","str":"+","start":155747075,"end":155756844,"lfc.1":-4.01,"p.1":"9.72336389791332e-50","lowExpressed.1":false,"rpkm1.1":904,"rpkm2.1":55.8,"lev.1":7.8,"medianCount1.1":67800,"medianCount2.1":4610,"maxCooksP.1":"NA"},"Reg_SM06Hn_585":{"symbol":"Gng2","desc":"guanine nucleotide binding protein (G protein), gamma 2","type":"protein_coding","lfc":2.63,"p":2.03e-06,"lowExpressed":false,"rpkm1":0.164,"rpkm2":1.72,"lev":-0.695,"medianCount1":11.5,"medianCount2":159,"maxCooksP":0.642,"ID":"14702","chr":"chr14","str":"-","start":20691781,"end":20796471,"lfc.1":5.7,"p.1":"5.29556525502267e-34","lowExpressed.1":false,"rpkm1.1":2.46,"rpkm2.1":138,"lev.1":4.08,"medianCount1.1":260,"medianCount2.1":15800,"maxCooksP.1":"NA"},"Reg_SM06Hn_586":{"symbol":"Gng3","desc":"guanine nucleotide binding protein (G protein), gamma 3","type":"protein_coding","lfc":1.72,"p":1.01e-06,"lowExpressed":false,"rpkm1":0.81,"rpkm2":2.61,"lev":0.453,"medianCount1":26.5,"medianCount2":100,"maxCooksP":0.939,"ID":"14704","chr":"chr19","str":"-","start":8911419,"end":8913736,"lfc.1":5.05,"p.1":"2.25749404714491e-76","lowExpressed.1":false,"rpkm1.1":3.95,"rpkm2.1":135,"lev.1":4.52,"medianCount1.1":182,"medianCount2.1":6860,"maxCooksP.1":"NA"},"Reg_SM06Hn_587":{"symbol":"Gng4","desc":"guanine nucleotide binding protein (G protein), gamma 4","type":"protein_coding","lfc":1.81,"p":5.36e-05,"lowExpressed":false,"rpkm1":0.224,"rpkm2":0.838,"lev":-1.2,"medianCount1":11.5,"medianCount2":53,"maxCooksP":0.908,"ID":"14706","chr":"chr13","str":"+","start":13876806,"end":13920162,"lfc.1":6.68,"p.1":"3.50495532682961e-38","lowExpressed.1":false,"rpkm1.1":0.182,"rpkm2.1":21,"lev.1":0.749,"medianCount1.1":15,"medianCount2.1":1880,"maxCooksP.1":"NA"},"Reg_SM06Hn_588":{"symbol":"Pdpn","desc":"podoplanin","type":"protein_coding","lfc":-6.32,"p":4.84e-33,"lowExpressed":false,"rpkm1":3.92,"rpkm2":0.038,"lev":-1.85,"medianCount1":154,"medianCount2":2,"maxCooksP":0.232,"ID":"14726","chr":"chr4","str":"-","start":142857325,"end":142889410,"lfc.1":-3.27,"p.1":"5.81628795820497e-26","lowExpressed.1":false,"rpkm1.1":45.7,"rpkm2.1":4.71,"lev.1":3.86,"medianCount1.1":2200,"medianCount2.1":248,"maxCooksP.1":"NA"},"Reg_SM06Hn_589":{"symbol":"Gpr12","desc":"G-protein coupled receptor 12","type":"protein_coding","lfc":5.69,"p":2.37e-23,"lowExpressed":false,"rpkm1":0.0296,"rpkm2":1.93,"lev":-2.03,"medianCount1":1.5,"medianCount2":153,"maxCooksP":0.891,"ID":"14738","chr":"chr5","str":"-","start":147393726,"end":147396815,"lfc.1":6.47,"p.1":"6.70763413650704e-22","lowExpressed.1":false,"rpkm1.1":0.0393,"rpkm2.1":4.28,"lev.1":-1.49,"medianCount1.1":3,"medianCount2.1":353,"maxCooksP.1":"NA"},"Reg_SM06Hn_590":{"symbol":"Cmklr1","desc":"chemokine-like receptor 1","type":"protein_coding","lfc":0,"p":1,"lowExpressed":true,"rpkm1":0.108,"rpkm2":0.0473,"lev":-4.23,"medianCount1":5,"medianCount2":2,"maxCooksP":0.753,"ID":"14747","chr":"chr5","str":"-","start":114062364,"end":114100399,"lfc.1":4.88,"p.1":"6.30631126026839e-26","lowExpressed.1":false,"rpkm1.1":0.144,"rpkm2.1":4.53,"lev.1":-0.325,"medianCount1.1":11,"medianCount2.1":385,"maxCooksP.1":"NA"},"Reg_SM06Hn_591":{"symbol":"Gpr27","desc":"G protein-coupled receptor 27","type":"protein_coding","lfc":0,"p":1,"lowExpressed":true,"rpkm1":0,"rpkm2":0.116,"lev":-4.9,"medianCount1":0,"medianCount2":3,"maxCooksP":0.607,"ID":"14761","chr":"chr6","str":"+","start":99642673,"end":99643812,"lfc.1":4.49,"p.1":"1.45861262711248e-22","lowExpressed.1":false,"rpkm1.1":0.496,"rpkm2.1":11.9,"lev.1":1.24,"medianCount1.1":15.5,"medianCount2.1":406,"maxCooksP.1":"NA"},"Reg_SM06Hn_592":{"symbol":"Gpr50","desc":"G-protein-coupled receptor 50","type":"protein_coding","lfc":-4.73,"p":4.47e-07,"lowExpressed":false,"rpkm1":0.861,"rpkm2":0,"lev":-3.99,"medianCount1":25.5,"medianCount2":0,"maxCooksP":0.328,"ID":"14765","chr":"chrX","str":"+","start":68916942,"end":68921264,"lfc.1":-1.3,"p.1":"0.311211293942405","lowExpressed.1":false,"rpkm1.1":0.392,"rpkm2.1":0.145,"lev.1":-2.46,"medianCount1.1":19.5,"medianCount2.1":8,"maxCooksP.1":"NA"},"Reg_SM06Hn_593":{"symbol":"Gpr56","desc":"G protein-coupled receptor 56","type":"protein_coding","lfc":-5.54,"p":4.8e-178,"lowExpressed":false,"rpkm1":27.6,"rpkm2":0.56,"lev":1.64,"medianCount1":2090,"medianCount2":49,"maxCooksP":0.0223,"ID":"14766","chr":"chr8","str":"+","start":97501009,"end":97538108,"lfc.1":-3.53,"p.1":"1.10571989357254e-46","lowExpressed.1":false,"rpkm1.1":389,"rpkm2.1":33.8,"lev.1":6.84,"medianCount1.1":38400,"medianCount2.1":3700,"maxCooksP.1":"NA"},"Reg_SM06Hn_594":{"symbol":"Grb10","desc":"growth factor receptor bound protein 10","type":"protein_coding","lfc":4.32,"p":7.94e-19,"lowExpressed":false,"rpkm1":0.0695,"rpkm2":2.13,"lev":-0.934,"medianCount1":6,"medianCount2":261,"maxCooksP":0.81,"ID":"14783","chr":"chr11","str":"-","start":11830502,"end":11937423,"lfc.1":2.04,"p.1":"0.000649678343943735","lowExpressed.1":false,"rpkm1.1":1.21,"rpkm2.1":5.23,"lev.1":1.14,"medianCount1.1":174,"medianCount2.1":812,"maxCooksP.1":"NA"},"Reg_SM06Hn_595":{"symbol":"Grb7","desc":"growth factor receptor bound protein 7","type":"protein_coding","lfc":6.63,"p":2.22e-05,"lowExpressed":false,"rpkm1":0,"rpkm2":0.354,"lev":-4.33,"medianCount1":0,"medianCount2":24,"maxCooksP":0.98,"ID":"14786","chr":"chr11","str":"+","start":98308148,"end":98316687,"lfc.1":0,"p.1":"1","lowExpressed.1":true,"rpkm1.1":0.0746,"rpkm2.1":0.213,"lev.1":-3.42,"medianCount1.1":5,"medianCount2.1":15.5,"maxCooksP.1":"NA"},"Reg_SM06Hn_596":{"symbol":"Gria1","desc":"glutamate receptor, ionotropic, AMPA1 (alpha 1)","type":"protein_coding","lfc":2.39,"p":8.55e-31,"lowExpressed":false,"rpkm1":3.65,"rpkm2":20.1,"lev":3.23,"medianCount1":419,"medianCount2":2930,"maxCooksP":0.97,"ID":"14799","chr":"chr11","str":"+","start":56825193,"end":57143746,"lfc.1":5.74,"p.1":"1.41883793701477e-101","lowExpressed.1":false,"rpkm1.1":1.1,"rpkm2.1":60.5,"lev.1":3.02,"medianCount1.1":175,"medianCount2.1":10600,"maxCooksP.1":"NA"},"Reg_SM06Hn_597":{"symbol":"Gria4","desc":"glutamate receptor, ionotropic, AMPA4 (alpha 4)","type":"protein_coding","lfc":5.19,"p":7.89e-46,"lowExpressed":false,"rpkm1":0.267,"rpkm2":8.11,"lev":0.622,"medianCount1":29,"medianCount2":1230,"maxCooksP":0.929,"ID":"14802","chr":"chr9","str":"-","start":4417893,"end":4796234,"lfc.1":6.17,"p.1":"6.58544914643944e-54","lowExpressed.1":false,"rpkm1.1":0.239,"rpkm2.1":18.4,"lev.1":0.993,"medianCount1.1":40.5,"medianCount2.1":3360,"maxCooksP.1":"NA"},"Reg_SM06Hn_598":{"symbol":"Grik3","desc":"glutamate receptor, ionotropic, kainate 3","type":"protein_coding","lfc":4.26,"p":7.41e-30,"lowExpressed":false,"rpkm1":0.123,"rpkm2":3.39,"lev":-0.283,"medianCount1":24.5,"medianCount2":636,"maxCooksP":0.9,"ID":"14807","chr":"chr4","str":"+","start":125168075,"end":125391417,"lfc.1":6.4,"p.1":"7.67994942043712e-47","lowExpressed.1":false,"rpkm1.1":0.0872,"rpkm2.1":8,"lev.1":-0.313,"medianCount1.1":21,"medianCount2.1":2140,"maxCooksP.1":"NA"},"Reg_SM06Hn_599":{"symbol":"Grin1","desc":"glutamate receptor, ionotropic, NMDA1 (zeta 1)","type":"protein_coding","lfc":4.62,"p":1.24e-117,"lowExpressed":false,"rpkm1":1.65,"rpkm2":38,"lev":3.25,"medianCount1":128,"medianCount2":3980,"maxCooksP":0.989,"ID":"14810","chr":"chr2","str":"-","start":25146697,"end":25174683,"lfc.1":4.09,"p.1":"1.14446879211056e-66","lowExpressed.1":false,"rpkm1.1":3.75,"rpkm2.1":65.2,"lev.1":3.97,"medianCount1.1":428,"medianCount2.1":8240,"maxCooksP.1":"NA"},"Reg_SM06Hn_600":{"symbol":"Grin2a","desc":"glutamate receptor, ionotropic, NMDA2A (epsilon 1)","type":"protein_coding","lfc":4.75,"p":3.43e-27,"lowExpressed":false,"rpkm1":0.259,"rpkm2":10.7,"lev":0.947,"medianCount1":22,"medianCount2":1120,"maxCooksP":0.667,"ID":"14811","chr":"chr16","str":"-","start":9577803,"end":9992626,"lfc.1":6.21,"p.1":"1.1608722982884e-07","lowExpressed.1":false,"rpkm1.1":0.00393,"rpkm2.1":0.597,"lev.1":-4.14,"medianCount1.1":0.5,"medianCount2.1":81,"maxCooksP.1":"NA"},"Reg_SM06Hn_601":{"symbol":"Grin2c","desc":"glutamate receptor, ionotropic, NMDA2C (epsilon 3)","type":"protein_coding","lfc":-9.11,"p":1.75e-107,"lowExpressed":false,"rpkm1":15.9,"rpkm2":0.0248,"lev":-1.22,"medianCount1":1550,"medianCount2":3,"maxCooksP":0.000162,"ID":"14813","chr":"chr11","str":"-","start":115110483,"end":115128557,"lfc.1":-6.13,"p.1":"9.53407306041745e-38","lowExpressed.1":false,"rpkm1.1":35.5,"rpkm2.1":0.475,"lev.1":1.93,"medianCount1.1":4610,"medianCount2.1":70,"maxCooksP.1":"NA"},"Reg_SM06Hn_602":{"symbol":"Grin2d","desc":"glutamate receptor, ionotropic, NMDA2D (epsilon 4)","type":"protein_coding","lfc":1.62,"p":0.0195,"lowExpressed":false,"rpkm1":0.0584,"rpkm2":0.23,"lev":-3.13,"medianCount1":5,"medianCount2":25,"maxCooksP":0.494,"ID":"14814","chr":"chr7","str":"-","start":53087853,"end":53122051,"lfc.1":5.6,"p.1":"2.60030862022116e-53","lowExpressed.1":false,"rpkm1.1":0.256,"rpkm2.1":13.1,"lev.1":0.858,"medianCount1.1":30.5,"medianCount2.1":1730,"maxCooksP.1":"NA"},"Reg_SM06Hn_603":{"symbol":"Grm1","desc":"glutamate receptor, metabotropic 1","type":"protein_coding","lfc":4.13,"p":1.12e-15,"lowExpressed":false,"rpkm1":0.261,"rpkm2":5.15,"lev":0.105,"medianCount1":22,"medianCount2":521,"maxCooksP":0.801,"ID":"14816","chr":"chr10","str":"-","start":10408551,"end":10802129,"lfc.1":7.49,"p.1":"1.23623550920199e-20","lowExpressed.1":false,"rpkm1.1":0.0127,"rpkm2.1":3.2,"lev.1":-2.36,"medianCount1.1":1.5,"medianCount2.1":413,"maxCooksP.1":"NA"},"Reg_SM06Hn_604":{"symbol":"Grm8","desc":"glutamate receptor, metabotropic 8","type":"protein_coding","lfc":5.28,"p":1.79e-32,"lowExpressed":false,"rpkm1":0.125,"rpkm2":5.17,"lev":-0.54,"medianCount1":9.5,"medianCount2":470,"maxCooksP":0.818,"ID":"14823","chr":"chr6","str":"-","start":27225121,"end":28084369,"lfc.1":2.51,"p.1":"2.45980048832744e-06","lowExpressed.1":false,"rpkm1.1":0.194,"rpkm2.1":1.17,"lev.1":-1.08,"medianCount1.1":19.5,"medianCount2.1":128,"maxCooksP.1":"NA"},"Reg_SM06Hn_605":{"symbol":"Gstm1","desc":"glutathione S-transferase, mu 1","type":"protein_coding","lfc":-5,"p":1.13e-99,"lowExpressed":false,"rpkm1":35.4,"rpkm2":1.05,"lev":2.32,"medianCount1":904,"medianCount2":33,"maxCooksP":0.00714,"ID":"14862","chr":"chr3","str":"-","start":107815168,"end":107820891,"lfc.1":-3.42,"p.1":"1.65713179670798e-42","lowExpressed.1":false,"rpkm1.1":110,"rpkm2.1":10.3,"lev.1":5.07,"medianCount1.1":3860,"medianCount2.1":395,"maxCooksP.1":"NA"},"Reg_SM06Hn_606":{"symbol":"Gucy2e","desc":"guanylate cyclase 2e","type":"protein_coding","lfc":-5.8,"p":2.77e-81,"lowExpressed":false,"rpkm1":3.46,"rpkm2":0.0565,"lev":-1.44,"medianCount1":573,"medianCount2":13,"maxCooksP":0.216,"ID":"14919","chr":"chr11","str":"-","start":69031619,"end":69050524,"lfc.1":-0.666,"p.1":"0.32963707485283","lowExpressed.1":false,"rpkm1.1":0.375,"rpkm2.1":0.236,"lev.1":-1.83,"medianCount1.1":83,"medianCount2.1":59,"maxCooksP.1":"NA"},"Reg_SM06Hn_607":{"symbol":"H2-K1","desc":"histocompatibility 2, K1, K region","type":"protein_coding","lfc":-4.73,"p":2.34e-12,"lowExpressed":false,"rpkm1":3.11,"rpkm2":0.0807,"lev":-1.68,"medianCount1":112,"medianCount2":3,"maxCooksP":0.26,"ID":"14972","chr":"chr17","str":"-","start":34132957,"end":34137278,"lfc.1":-0.769,"p.1":"0.13583574751986","lowExpressed.1":false,"rpkm1.1":19.1,"rpkm2.1":11.2,"lev.1":3.78,"medianCount1.1":868,"medianCount2.1":550,"maxCooksP.1":"NA"},"Reg_SM06Hn_608":{"symbol":"H2-DMa","desc":"histocompatibility 2, class II, locus DMa","type":"protein_coding","lfc":6.83,"p":9.07e-06,"lowExpressed":false,"rpkm1":0,"rpkm2":1.42,"lev":-3.29,"medianCount1":0,"medianCount2":25,"maxCooksP":0.969,"ID":"14998","chr":"chr17","str":"+","start":34272616,"end":34275480,"lfc.1":1.35,"p.1":"0.00631215685485609","lowExpressed.1":false,"rpkm1.1":2.04,"rpkm2.1":5.33,"lev.1":1.72,"medianCount1.1":43,"medianCount2.1":124,"maxCooksP.1":"NA"},"Reg_SM06Hn_609":{"symbol":"Mr1","desc":"major histocompatibility complex, class I-related","type":"protein_coding","lfc":-6.43,"p":2.3e-15,"lowExpressed":false,"rpkm1":1.86,"rpkm2":0.0177,"lev":-3.14,"medianCount1":98.5,"medianCount2":1,"maxCooksP":0.0215,"ID":"15064","chr":"chr1","str":"-","start":156975008,"end":156993910,"lfc.1":-3.8,"p.1":"1.96227578790351e-18","lowExpressed.1":false,"rpkm1.1":6.18,"rpkm2.1":0.433,"lev.1":0.662,"medianCount1.1":418,"medianCount2.1":32,"maxCooksP.1":"NA"},"Reg_SM06Hn_610":{"symbol":"Hap1","desc":"huntingtin-associated protein 1","type":"protein_coding","lfc":4.56,"p":6.65e-49,"lowExpressed":false,"rpkm1":0.133,"rpkm2":4.45,"lev":-0.0884,"medianCount1":9.5,"medianCount2":321,"maxCooksP":0.934,"ID":"15114","chr":"chr11","str":"-","start":100208641,"end":100217455,"lfc.1":3.62,"p.1":"2.14089241595777e-14","lowExpressed.1":false,"rpkm1.1":3.23,"rpkm2.1":42,"lev.1":3.43,"medianCount1.1":330,"medianCount2.1":4700,"maxCooksP.1":"NA"},"Reg_SM06Hn_611":{"symbol":"Hba-a1","desc":"hemoglobin alpha, adult chain 1","type":"protein_coding","lfc":0,"p":1,"lowExpressed":true,"rpkm1":0,"rpkm2":0,"lev":-7.09,"medianCount1":0,"medianCount2":0,"maxCooksP":0.799,"ID":"15122","chr":"chr11","str":"+","start":32183672,"end":32184486,"lfc.1":4.41,"p.1":"0.000361911643559863","lowExpressed.1":false,"rpkm1.1":5.9,"rpkm2.1":192,"lev.1":4.71,"medianCount1.1":90,"medianCount2.1":3290,"maxCooksP.1":"NA"},"Reg_SM06Hn_612":{"symbol":"Hbb-b1","desc":"hemoglobin, beta adult major chain","type":"protein_coding","lfc":0,"p":1,"lowExpressed":true,"rpkm1":0,"rpkm2":0,"lev":-8,"medianCount1":0,"medianCount2":0,"maxCooksP":"NA","ID":"15129","chr":"chr7","str":"-","start":110961042,"end":110962437,"lfc.1":4.45,"p.1":"0.000425930128580602","lowExpressed.1":false,"rpkm1.1":4.71,"rpkm2.1":161,"lev.1":4.39,"medianCount1.1":80.5,"medianCount2.1":3090,"maxCooksP.1":"NA"},"Reg_SM06Hn_613":{"symbol":"Hbb-b2","desc":"hemoglobin, beta adult minor chain","type":"protein_coding","lfc":0,"p":1,"lowExpressed":true,"rpkm1":0,"rpkm2":0,"lev":-8,"medianCount1":0,"medianCount2":0,"maxCooksP":"NA","ID":"15130","chr":"chr7","str":"-","start":110961038,"end":110962417,"lfc.1":4.45,"p.1":"0.000425930128580602","lowExpressed.1":false,"rpkm1.1":4.83,"rpkm2.1":165,"lev.1":4.43,"medianCount1.1":80.5,"medianCount2.1":3090,"maxCooksP.1":"NA"},"Reg_SM06Hn_614":{"symbol":"Hcn1","desc":"hyperpolarization-activated, cyclic nucleotide-gated K+ 1","type":"protein_coding","lfc":4.78,"p":7.02e-25,"lowExpressed":false,"rpkm1":0.116,"rpkm2":3.52,"lev":-0.569,"medianCount1":16.5,"medianCount2":675,"maxCooksP":0.799,"ID":"15165","chr":"chr13","str":"+","start":118391127,"end":118769835,"lfc.1":7.35,"p.1":"4.6833886344618e-26","lowExpressed.1":false,"rpkm1.1":0.0116,"rpkm2.1":2.4,"lev.1":-2.62,"medianCount1.1":2.5,"medianCount2.1":570,"maxCooksP.1":"NA"},"Reg_SM06Hn_615":{"symbol":"Hdc","desc":"histidine decarboxylase","type":"protein_coding","lfc":-4.92,"p":1.26e-06,"lowExpressed":false,"rpkm1":0.458,"rpkm2":0,"lev":-4.56,"medianCount1":21.5,"medianCount2":0,"maxCooksP":0.416,"ID":"15186","chr":"chr2","str":"-","start":126419404,"end":126444401,"lfc.1":-1.5,"p.1":"0.100741344445393","lowExpressed.1":false,"rpkm1.1":0.455,"rpkm2.1":0.153,"lev.1":-1.98,"medianCount1.1":29.5,"medianCount2.1":11,"maxCooksP.1":"NA"},"Reg_SM06Hn_616":{"symbol":"Heph","desc":"hephaestin","type":"protein_coding","lfc":-5.09,"p":0.00066,"lowExpressed":false,"rpkm1":0.98,"rpkm2":0,"lev":-3.91,"medianCount1":121,"medianCount2":0,"maxCooksP":0.0836,"ID":"15203","chr":"chrX","str":"+","start":93650775,"end":93769824,"lfc.1":-4,"p.1":"3.94255481020435e-22","lowExpressed.1":false,"rpkm1.1":2.57,"rpkm2.1":0.157,"lev.1":-0.682,"medianCount1.1":414,"medianCount2.1":27.5,"maxCooksP.1":"NA"},"Reg_SM06Hn_617":{"symbol":"Hes1","desc":"hairy and enhancer of split 1 (Drosophila)","type":"protein_coding","lfc":-2.25,"p":3.77e-05,"lowExpressed":false,"rpkm1":1.23,"rpkm2":0.228,"lev":-1.16,"medianCount1":37,"medianCount2":8,"maxCooksP":0.856,"ID":"15205","chr":"chr16","str":"+","start":30065443,"end":30067882,"lfc.1":-5.4,"p.1":"5.56805252938844e-29","lowExpressed.1":false,"rpkm1.1":134,"rpkm2.1":3,"lev.1":4.19,"medianCount1.1":5240,"medianCount2.1":132,"maxCooksP.1":"NA"},"Reg_SM06Hn_618":{"symbol":"Hes5","desc":"hairy and enhancer of split 5 (Drosophila)","type":"protein_coding","lfc":-5.03,"p":6.58e-12,"lowExpressed":false,"rpkm1":1.92,"rpkm2":0.0528,"lev":-1.86,"medianCount1":53,"medianCount2":2,"maxCooksP":0.00343,"ID":"15208","chr":"chr4","str":"+","start":154335032,"end":154336480,"lfc.1":-4.94,"p.1":"3.22111861458126e-41","lowExpressed.1":false,"rpkm1.1":343,"rpkm2.1":10.9,"lev.1":5.89,"medianCount1.1":11800,"medianCount2.1":421,"maxCooksP.1":"NA"},"Reg_SM06Hn_619":{"symbol":"Hey2","desc":"hairy/enhancer-of-split related with YRPW motif 2","type":"protein_coding","lfc":-1.19,"p":0.00435,"lowExpressed":false,"rpkm1":0.685,"rpkm2":0.303,"lev":-1.2,"medianCount1":36.5,"medianCount2":20,"maxCooksP":0.938,"ID":"15214","chr":"chr10","str":"-","start":30552165,"end":30562589,"lfc.1":-4.43,"p.1":"3.12837638114277e-46","lowExpressed.1":false,"rpkm1.1":15.2,"rpkm2.1":0.699,"lev.1":1.7,"medianCount1.1":1050,"medianCount2.1":53,"maxCooksP.1":"NA"},"Reg_SM06Hn_620":{"symbol":"Hgf","desc":"hepatocyte growth factor","type":"protein_coding","lfc":0.111,"p":0.85,"lowExpressed":false,"rpkm1":1.21,"rpkm2":1.25,"lev":0.0763,"medianCount1":56,"medianCount2":79,"maxCooksP":0.182,"ID":"15234","chr":"chr5","str":"+","start":16059368,"end":16125257,"lfc.1":-4.93,"p.1":"1.60981015492658e-43","lowExpressed.1":false,"rpkm1.1":34.1,"rpkm2.1":1.1,"lev.1":2.57,"medianCount1.1":2540,"medianCount2.1":89,"maxCooksP.1":"NA"},"Reg_SM06Hn_621":{"symbol":"Hmgcs2","desc":"3-hydroxy-3-methylglutaryl-Coenzyme A synthase 2","type":"protein_coding","lfc":-5.6,"p":1.08e-19,"lowExpressed":false,"rpkm1":1.09,"rpkm2":0.0204,"lev":-3.37,"medianCount1":74.5,"medianCount2":1,"maxCooksP":0.578,"ID":"15360","chr":"chr3","str":"+","start":98084354,"end":98114661,"lfc.1":-3.24,"p.1":"2.31090501971729e-08","lowExpressed.1":false,"rpkm1.1":4.35,"rpkm2.1":0.44,"lev.1":0.317,"medianCount1.1":394,"medianCount2.1":44,"maxCooksP.1":"NA"},"Reg_SM06Hn_622":{"symbol":"Hpca","desc":"hippocalcin","type":"protein_coding","lfc":2.26,"p":2.55e-09,"lowExpressed":false,"rpkm1":1.26,"rpkm2":7.67,"lev":1.82,"medianCount1":43,"medianCount2":322,"maxCooksP":0.755,"ID":"15444","chr":"chr4","str":"-","start":128788819,"end":128798984,"lfc.1":5.63,"p.1":"5.29947133020191e-73","lowExpressed.1":false,"rpkm1.1":0.863,"rpkm2.1":44.4,"lev.1":2.63,"medianCount1.1":39.5,"medianCount2.1":2260,"maxCooksP.1":"NA"},"Reg_SM06Hn_623":{"symbol":"Hrh2","desc":"histamine receptor H2","type":"protein_coding","lfc":6.19,"p":8.37e-21,"lowExpressed":false,"rpkm1":0,"rpkm2":1.82,"lev":-2.53,"medianCount1":0,"medianCount2":126,"maxCooksP":0.484,"ID":"15466","chr":"chr13","str":"+","start":54287498,"end":54317801,"lfc.1":4.53,"p.1":"2.60671190206424e-06","lowExpressed.1":false,"rpkm1.1":0.0254,"rpkm2.1":0.776,"lev.1":-3.26,"medianCount1.1":2,"medianCount2.1":64.5,"maxCooksP.1":"NA"},"Reg_SM06Hn_624":{"symbol":"Hs3st3a1","desc":"heparan sulfate (glucosamine) 3-O-sulfotransferase 3A1","type":"protein_coding","lfc":-5.19,"p":1.67e-10,"lowExpressed":false,"rpkm1":0.684,"rpkm2":0.0308,"lev":-3.54,"medianCount1":59,"medianCount2":3,"maxCooksP":0.00054,"ID":"15478","chr":"chr11","str":"+","start":64248834,"end":64336337,"lfc.1":-3.66,"p.1":"7.09371129166615e-05","lowExpressed.1":false,"rpkm1.1":0.437,"rpkm2.1":0.0291,"lev.1":-3.39,"medianCount1.1":46.5,"medianCount2.1":3.5,"maxCooksP.1":"NA"},"Reg_SM06Hn_625":{"symbol":"Hsd11b1","desc":"hydroxysteroid 11-beta dehydrogenase 1","type":"protein_coding","lfc":-5.34,"p":2.82e-14,"lowExpressed":false,"rpkm1":2.74,"rpkm2":0,"lev":-2.82,"medianCount1":73,"medianCount2":0,"maxCooksP":0.446,"ID":"15483","chr":"chr1","str":"-","start":195047834,"end":195090239,"lfc.1":-3.93,"p.1":"6.08290278861067e-19","lowExpressed.1":false,"rpkm1.1":28.3,"rpkm2.1":1.8,"lev.1":2.77,"medianCount1.1":1090,"medianCount2.1":77,"maxCooksP.1":"NA"},"Reg_SM06Hn_626":{"symbol":"Hsd3b3","desc":"hydroxy-delta-5-steroid dehydrogenase, 3 beta- and steroid delta-isomerase 3","type":"protein_coding","lfc":4.82,"p":4.07e-06,"lowExpressed":false,"rpkm1":0,"rpkm2":0.64,"lev":-3.66,"medianCount1":0,"medianCount2":26,"maxCooksP":0.857,"ID":"15494","chr":"chr3","str":"-","start":98545399,"end":98567051,"lfc.1":2.6,"p.1":"0.00971792842559145","lowExpressed.1":false,"rpkm1.1":0.0837,"rpkm2.1":0.591,"lev.1":-2.2,"medianCount1.1":4,"medianCount2.1":31.5,"maxCooksP.1":"NA"},"Reg_SM06Hn_627":{"symbol":"Hspg2","desc":"perlecan (heparan sulfate proteoglycan 2)","type":"protein_coding","lfc":-4.37,"p":5.43e-16,"lowExpressed":false,"rpkm1":0.208,"rpkm2":0.00856,"lev":-4.77,"medianCount1":65.5,"medianCount2":2,"maxCooksP":0.588,"ID":"15530","chr":"chr4","str":"+","start":137024718,"end":137126545,"lfc.1":-1.36,"p.1":"5.60875843649112e-06","lowExpressed.1":false,"rpkm1.1":3.18,"rpkm2.1":1.24,"lev.1":0.982,"medianCount1.1":1210,"medianCount2.1":528,"maxCooksP.1":"NA"},"Reg_SM06Hn_628":{"symbol":"Htr1a","desc":"5-hydroxytryptamine (serotonin) receptor 1A","type":"protein_coding","lfc":1.92,"p":0.0484,"lowExpressed":false,"rpkm1":0.0202,"rpkm2":0.428,"lev":-3.01,"medianCount1":1.5,"medianCount2":46,"maxCooksP":0.288,"ID":"15550","chr":"chr13","str":"+","start":106233773,"end":106238213,"lfc.1":4.72,"p.1":"1.04728216933878e-09","lowExpressed.1":false,"rpkm1.1":0.0337,"rpkm2.1":1.05,"lev.1":-2.52,"medianCount1.1":4,"medianCount2.1":142,"maxCooksP.1":"NA"},"Reg_SM06Hn_629":{"symbol":"Htr1b","desc":"5-hydroxytryptamine (serotonin) receptor 1B","type":"protein_coding","lfc":3.63,"p":4.48e-06,"lowExpressed":false,"rpkm1":0.0283,"rpkm2":2.26,"lev":-1.65,"medianCount1":0.5,"medianCount2":54,"maxCooksP":0.69,"ID":"15551","chr":"chr9","str":"-","start":81524999,"end":81526159,"lfc.1":4.97,"p.1":"0.000174659868606425","lowExpressed.1":false,"rpkm1.1":0.0153,"rpkm2.1":0.986,"lev.1":-3.3,"medianCount1.1":0.5,"medianCount2.1":34.5,"maxCooksP.1":"NA"},"Reg_SM06Hn_630":{"symbol":"Htr1f","desc":"5-hydroxytryptamine (serotonin) receptor 1F","type":"protein_coding","lfc":6.96,"p":1.66e-10,"lowExpressed":false,"rpkm1":0,"rpkm2":1.07,"lev":-3.18,"medianCount1":0,"medianCount2":63,"maxCooksP":0.925,"ID":"15557","chr":"chr16","str":"-","start":64924555,"end":65105610,"lfc.1":5.25,"p.1":"6.78688757407386e-07","lowExpressed.1":false,"rpkm1.1":0.0148,"rpkm2.1":0.83,"lev.1":-3.18,"medianCount1.1":1,"medianCount2.1":62,"maxCooksP.1":"NA"},"Reg_SM06Hn_631":{"symbol":"Htr2a","desc":"5-hydroxytryptamine (serotonin) receptor 2A","type":"protein_coding","lfc":6.25,"p":7.59e-21,"lowExpressed":false,"rpkm1":0.0183,"rpkm2":1.92,"lev":-2.29,"medianCount1":1,"medianCount2":156,"maxCooksP":0.929,"ID":"15558","chr":"chr14","str":"+","start":75040647,"end":75106666,"lfc.1":2.4,"p.1":"1.85563509956332e-05","lowExpressed.1":false,"rpkm1.1":0.236,"rpkm2.1":1.31,"lev.1":-0.862,"medianCount1.1":19,"medianCount2.1":115,"maxCooksP.1":"NA"},"Reg_SM06Hn_632":{"symbol":"Htr2c","desc":"5-hydroxytryptamine (serotonin) receptor 2C","type":"protein_coding","lfc":6.14,"p":5.19e-21,"lowExpressed":false,"rpkm1":0.00693,"rpkm2":1.12,"lev":-2.9,"medianCount1":0.5,"medianCount2":133,"maxCooksP":0.639,"ID":"15560","chr":"chrX","str":"+","start":143397056,"end":143631820,"lfc.1":6.55,"p.1":"5.18859861655164e-15","lowExpressed.1":false,"rpkm1.1":0.0159,"rpkm2.1":1.97,"lev.1":-2.71,"medianCount1.1":2,"medianCount2.1":284,"maxCooksP.1":"NA"},"Reg_SM06Hn_633":{"symbol":"Htr3a","desc":"5-hydroxytryptamine (serotonin) receptor 3A","type":"protein_coding","lfc":0,"p":1,"lowExpressed":true,"rpkm1":0,"rpkm2":0.159,"lev":-4.81,"medianCount1":0,"medianCount2":6,"maxCooksP":0.94,"ID":"15561","chr":"chr9","str":"-","start":48707318,"end":48719204,"lfc.1":6.6,"p.1":"1.18805227397107e-17","lowExpressed.1":false,"rpkm1.1":0.0348,"rpkm2.1":4.43,"lev.1":-1.46,"medianCount1.1":2,"medianCount2.1":278,"maxCooksP.1":"NA"},"Reg_SM06Hn_634":{"symbol":"Htr4","desc":"5 hydroxytryptamine (serotonin) receptor 4","type":"protein_coding","lfc":5.39,"p":9.47e-11,"lowExpressed":false,"rpkm1":0,"rpkm2":0.468,"lev":-3.84,"medianCount1":0,"medianCount2":51,"maxCooksP":0.61,"ID":"15562","chr":"chr18","str":"+","start":62483858,"end":62627456,"lfc.1":5.35,"p.1":"0.00134825988109698","lowExpressed.1":false,"rpkm1.1":0,"rpkm2.1":0.146,"lev.1":-5.42,"medianCount1.1":0,"medianCount2.1":20.5,"maxCooksP.1":"NA"},"Reg_SM06Hn_635":{"symbol":"Htr7","desc":"5-hydroxytryptamine (serotonin) receptor 7","type":"protein_coding","lfc":2.81,"p":0.00412,"lowExpressed":false,"rpkm1":0,"rpkm2":0.511,"lev":-3.4,"medianCount1":0,"medianCount2":39,"maxCooksP":0.318,"ID":"15566","chr":"chr19","str":"-","start":36033217,"end":36131850,"lfc.1":5.94,"p.1":"4.99511756846059e-16","lowExpressed.1":false,"rpkm1.1":0.035,"rpkm2.1":2.67,"lev.1":-1.94,"medianCount1.1":3,"medianCount2.1":248,"maxCooksP.1":"NA"},"Reg_SM06Hn_636":{"symbol":"Elavl2","desc":"ELAV (embryonic lethal, abnormal vision, Drosophila)-like 2 (Hu antigen B)","type":"protein_coding","lfc":3.94,"p":1.08e-46,"lowExpressed":false,"rpkm1":0.152,"rpkm2":2.64,"lev":-0.476,"medianCount1":13.5,"medianCount2":298,"maxCooksP":0.903,"ID":"15569","chr":"chr4","str":"-","start":90917457,"end":91066675,"lfc.1":5.31,"p.1":"6.44045842908343e-56","lowExpressed.1":false,"rpkm1.1":0.661,"rpkm2.1":27.5,"lev.1":2.06,"medianCount1.1":82.5,"medianCount2.1":3740,"maxCooksP.1":"NA"},"Reg_SM06Hn_637":{"symbol":"Elavl3","desc":"ELAV (embryonic lethal, abnormal vision, Drosophila)-like 3 (Hu antigen C)","type":"protein_coding","lfc":1.81,"p":1.29e-13,"lowExpressed":false,"rpkm1":1.2,"rpkm2":4.76,"lev":1.46,"medianCount1":118,"medianCount2":554,"maxCooksP":0.912,"ID":"15571","chr":"chr9","str":"-","start":21819449,"end":21856467,"lfc.1":5.08,"p.1":"4.75820039923699e-82","lowExpressed.1":false,"rpkm1.1":2.57,"rpkm2.1":89.8,"lev.1":3.92,"medianCount1.1":350,"medianCount2.1":13500,"maxCooksP.1":"NA"},"Reg_SM06Hn_638":{"symbol":"Hyal1","desc":"hyaluronoglucosaminidase 1","type":"protein_coding","lfc":-5.79,"p":8.14e-24,"lowExpressed":false,"rpkm1":3.14,"rpkm2":0.0557,"lev":-2.16,"medianCount1":124,"medianCount2":3,"maxCooksP":0.0326,"ID":"15586","chr":"chr9","str":"+","start":107479283,"end":107482468,"lfc.1":-5.02,"p.1":"1.97635529164536e-35","lowExpressed.1":false,"rpkm1.1":13.5,"rpkm2.1":0.404,"lev.1":1.19,"medianCount1.1":790,"medianCount2.1":26,"maxCooksP.1":"NA"},"Reg_SM06Hn_639":{"symbol":"Ica1","desc":"islet cell autoantigen 1","type":"protein_coding","lfc":8.63,"p":6.12e-45,"lowExpressed":false,"rpkm1":0.0387,"rpkm2":14.9,"lev":-0.254,"medianCount1":1.5,"medianCount2":766,"maxCooksP":0.866,"ID":"15893","chr":"chr6","str":"-","start":8580527,"end":8728484,"lfc.1":5.26,"p.1":"1.97820685229712e-32","lowExpressed.1":false,"rpkm1.1":0.331,"rpkm2.1":13.7,"lev.1":0.991,"medianCount1.1":19,"medianCount2.1":849,"maxCooksP.1":"NA"},"Reg_SM06Hn_640":{"symbol":"Icam5","desc":"intercellular adhesion molecule 5, telencephalin","type":"protein_coding","lfc":5.24,"p":1.82e-28,"lowExpressed":false,"rpkm1":0.0455,"rpkm2":2.43,"lev":-1.79,"medianCount1":2.5,"medianCount2":167,"maxCooksP":0.75,"ID":"15898","chr":"chr9","str":"+","start":20836482,"end":20843480,"lfc.1":5.4,"p.1":"9.94774605595042e-31","lowExpressed.1":false,"rpkm1.1":0.145,"rpkm2.1":6.53,"lev.1":-0.0955,"medianCount1.1":11.5,"medianCount2.1":584,"maxCooksP.1":"NA"},"Reg_SM06Hn_641":{"symbol":"Id1","desc":"inhibitor of DNA binding 1","type":"protein_coding","lfc":-7.38,"p":1.94e-06,"lowExpressed":false,"rpkm1":1.29,"rpkm2":0,"lev":-4.51,"medianCount1":20,"medianCount2":0,"maxCooksP":0.0162,"ID":"15901","chr":"chr2","str":"+","start":152562010,"end":152563146,"lfc.1":-3.07,"p.1":"1.38481738397588e-22","lowExpressed.1":false,"rpkm1.1":82.8,"rpkm2.1":9.77,"lev.1":4.81,"medianCount1.1":2060,"medianCount2.1":266,"maxCooksP.1":"NA"},"Reg_SM06Hn_642":{"symbol":"Id3","desc":"inhibitor of DNA binding 3","type":"protein_coding","lfc":-7.48,"p":1.57e-29,"lowExpressed":false,"rpkm1":8.88,"rpkm2":0.0433,"lev":-1.14,"medianCount1":184,"medianCount2":1,"maxCooksP":0.00119,"ID":"15903","chr":"chr4","str":"+","start":135699737,"end":135701307,"lfc.1":-4.42,"p.1":"2.13180331230036e-59","lowExpressed.1":false,"rpkm1.1":267,"rpkm2.1":12.4,"lev.1":5.84,"medianCount1.1":6850,"medianCount2.1":352,"maxCooksP.1":"NA"},"Reg_SM06Hn_643":{"symbol":"Id4","desc":"inhibitor of DNA binding 4","type":"protein_coding","lfc":-5.03,"p":8.02e-39,"lowExpressed":false,"rpkm1":8.89,"rpkm2":0.24,"lev":0.138,"medianCount1":250,"medianCount2":9,"maxCooksP":0.0428,"ID":"15904","chr":"chr13","str":"+","start":48356796,"end":48359405,"lfc.1":-1.41,"p.1":"9.37559818425105e-05","lowExpressed.1":false,"rpkm1.1":60.5,"rpkm2.1":22.8,"lev.1":5.18,"medianCount1.1":2740,"medianCount2.1":1140,"maxCooksP.1":"NA"},"Reg_SM06Hn_644":{"symbol":"Cxcl10","desc":"chemokine (C-X-C motif) ligand 10","type":"protein_coding","lfc":-4.47,"p":1.63e-07,"lowExpressed":false,"rpkm1":1.07,"rpkm2":0.0311,"lev":-3.07,"medianCount1":20.5,"medianCount2":1,"maxCooksP":0.655,"ID":"15945","chr":"chr5","str":"-","start":92775667,"end":92777880,"lfc.1":-3.79,"p.1":"4.24822289304874e-28","lowExpressed.1":false,"rpkm1.1":27.6,"rpkm2.1":1.97,"lev.1":2.87,"medianCount1.1":800,"medianCount2.1":62.5,"maxCooksP.1":"NA"},"Reg_SM06Hn_645":{"symbol":"Igf1","desc":"insulin-like growth factor 1","type":"protein_coding","lfc":2.89,"p":9.51e-07,"lowExpressed":false,"rpkm1":0.0235,"rpkm2":0.323,"lev":-3.01,"medianCount1":3.5,"medianCount2":57,"maxCooksP":0.699,"ID":"16000","chr":"chr10","str":"+","start":87321801,"end":87399792,"lfc.1":6.97,"p.1":"4.81842020806451e-56","lowExpressed.1":false,"rpkm1.1":0.0445,"rpkm2.1":6.13,"lev.1":-0.962,"medianCount1.1":9.5,"medianCount2.1":1440,"maxCooksP.1":"NA"},"Reg_SM06Hn_646":{"symbol":"Cyr61","desc":"cysteine rich protein 61","type":"protein_coding","lfc":-3.81,"p":3.27e-09,"lowExpressed":false,"rpkm1":1.95,"rpkm2":0.153,"lev":-1.47,"medianCount1":78,"medianCount2":7,"maxCooksP":0.43,"ID":"16007","chr":"chr3","str":"-","start":145309935,"end":145312949,"lfc.1":-5,"p.1":"8.48880145663482e-54","lowExpressed.1":false,"rpkm1.1":957,"rpkm2.1":29.4,"lev.1":7.36,"medianCount1.1":52800,"medianCount2.1":1790,"maxCooksP.1":"NA"},"Reg_SM06Hn_647":{"symbol":"Igfbp2","desc":"insulin-like growth factor binding protein 2","type":"protein_coding","lfc":-4.42,"p":9.65e-07,"lowExpressed":false,"rpkm1":1.16,"rpkm2":0.0506,"lev":-3.05,"medianCount1":25,"medianCount2":1,"maxCooksP":0.227,"ID":"16008","chr":"chr1","str":"+","start":72871078,"end":72899048,"lfc.1":-3.94,"p.1":"5.96511370670616e-46","lowExpressed.1":false,"rpkm1.1":424,"rpkm2.1":27.4,"lev.1":6.74,"medianCount1.1":14900,"medianCount2.1":1060,"maxCooksP.1":"NA"},"Reg_SM06Hn_648":{"symbol":"Igfbp5","desc":"insulin-like growth factor binding protein 5","type":"protein_coding","lfc":-4.35,"p":8.11e-89,"lowExpressed":false,"rpkm1":28.7,"rpkm2":1.58,"lev":2.6,"medianCount1":3510,"medianCount2":209,"maxCooksP":0.00241,"ID":"16011","chr":"chr1","str":"-","start":72904639,"end":72921439,"lfc.1":-1.43,"p.1":"0.00142984987242646","lowExpressed.1":false,"rpkm1.1":30.9,"rpkm2.1":11.5,"lev.1":4.16,"medianCount1.1":4950,"medianCount2.1":2040,"maxCooksP.1":"NA"},"Reg_SM06Hn_649":{"symbol":"Il12a","desc":"interleukin 12a","type":"protein_coding","lfc":6.05,"p":0.000196,"lowExpressed":false,"rpkm1":0,"rpkm2":0.452,"lev":-4.25,"medianCount1":0,"medianCount2":15,"maxCooksP":0.976,"ID":"16159","chr":"chr3","str":"+","start":68494566,"end":68502469,"lfc.1":3.18,"p.1":"0.00165602194780329","lowExpressed.1":false,"rpkm1.1":0.0822,"rpkm2.1":0.889,"lev.1":-1.96,"medianCount1.1":3,"medianCount2.1":36,"maxCooksP.1":"NA"},"Reg_SM06Hn_650":{"symbol":"Il15ra","desc":"interleukin 15 receptor, alpha chain","type":"protein_coding","lfc":-1.93,"p":1.59e-07,"lowExpressed":false,"rpkm1":2.72,"rpkm2":0.858,"lev":0.668,"medianCount1":89,"medianCount2":32,"maxCooksP":0.718,"ID":"16169","chr":"chr2","str":"+","start":11627163,"end":11655589,"lfc.1":-4.62,"p.1":"2.61106882807121e-24","lowExpressed.1":false,"rpkm1.1":10.2,"rpkm2.1":0.401,"lev.1":0.995,"medianCount1.1":424,"medianCount2.1":18.5,"maxCooksP.1":"NA"},"Reg_SM06Hn_651":{"symbol":"Il18","desc":"interleukin 18","type":"protein_coding","lfc":-4.69,"p":7.08e-85,"lowExpressed":false,"rpkm1":22.6,"rpkm2":0.777,"lev":1.86,"medianCount1":393,"medianCount2":16,"maxCooksP":0.819,"ID":"16173","chr":"chr9","str":"+","start":50373473,"end":50389942,"lfc.1":-3.61,"p.1":"2.43449123186062e-27","lowExpressed.1":false,"rpkm1.1":172,"rpkm2.1":14,"lev.1":5.59,"medianCount1.1":4010,"medianCount2.1":358,"maxCooksP.1":"NA"},"Reg_SM06Hn_652":{"symbol":"Il5ra","desc":"interleukin 5 receptor, alpha","type":"protein_coding","lfc":7.03,"p":3.99e-06,"lowExpressed":false,"rpkm1":0,"rpkm2":0.337,"lev":-4.39,"medianCount1":0,"medianCount2":29,"maxCooksP":0.98,"ID":"16192","chr":"chr6","str":"-","start":106660369,"end":106699031,"lfc.1":0,"p.1":"1","lowExpressed.1":true,"rpkm1.1":0,"rpkm2.1":0,"lev.1":-8,"medianCount1.1":0,"medianCount2.1":0,"maxCooksP.1":"NA"},"Reg_SM06Hn_653":{"symbol":"Ipw","desc":"imprinted gene in the Prader-Willi syndrome region","type":"miscRNA","lfc":4.36,"p":1.29e-32,"lowExpressed":false,"rpkm1":2.33,"rpkm2":49.3,"lev":3.41,"medianCount1":30.5,"medianCount2":823,"maxCooksP":0.901,"ID":"16353","chr":"chr7","str":"-","start":66874528,"end":66934248,"lfc.1":1.59,"p.1":"0.00356541760997539","lowExpressed.1":false,"rpkm1.1":2.73,"rpkm2.1":8.54,"lev.1":2.21,"medianCount1.1":54,"medianCount2.1":190,"maxCooksP.1":"NA"},"Reg_SM06Hn_654":{"symbol":"Isl1","desc":"ISL1 transcription factor, LIM/homeodomain","type":"protein_coding","lfc":6.6,"p":2.5e-05,"lowExpressed":false,"rpkm1":0,"rpkm2":0.386,"lev":-4.4,"medianCount1":0,"medianCount2":22,"maxCooksP":0.977,"ID":"16392","chr":"chr13","str":"-","start":117088478,"end":117099896,"lfc.1":7.14,"p.1":"2.16096323498856e-14","lowExpressed.1":false,"rpkm1.1":0.014,"rpkm2.1":3.19,"lev.1":-2.48,"medianCount1.1":1,"medianCount2.1":242,"maxCooksP.1":"NA"},"Reg_SM06Hn_655":{"symbol":"Itga7","desc":"integrin alpha 7","type":"protein_coding","lfc":-2.34,"p":5.34e-20,"lowExpressed":false,"rpkm1":2.46,"rpkm2":0.526,"lev":-0.00454,"medianCount1":198,"medianCount2":48,"maxCooksP":0.842,"ID":"16404","chr":"chr10","str":"+","start":128370869,"end":128395342,"lfc.1":-4.86,"p.1":"2.52824493807846e-56","lowExpressed.1":false,"rpkm1.1":57.6,"rpkm2.1":1.96,"lev.1":3.39,"medianCount1.1":6220,"medianCount2.1":234,"maxCooksP.1":"NA"},"Reg_SM06Hn_656":{"symbol":"Itgb3","desc":"integrin beta 3","type":"protein_coding","lfc":4.42,"p":2.43e-05,"lowExpressed":false,"rpkm1":0.00368,"rpkm2":0.15,"lev":-4.96,"medianCount1":0.5,"medianCount2":14,"maxCooksP":0.949,"ID":"16416","chr":"chr11","str":"+","start":104469314,"end":104531787,"lfc.1":2.68,"p.1":"0.0012761365969209","lowExpressed.1":false,"rpkm1.1":0.0471,"rpkm2.1":0.338,"lev.1":-3.1,"medianCount1.1":7.5,"medianCount2.1":59,"maxCooksP.1":"NA"},"Reg_SM06Hn_657":{"symbol":"Itgb5","desc":"integrin beta 5","type":"protein_coding","lfc":-5.88,"p":8.11e-47,"lowExpressed":false,"rpkm1":4.73,"rpkm2":0.082,"lev":-1.26,"medianCount1":278,"medianCount2":6,"maxCooksP":0.0694,"ID":"16419","chr":"chr16","str":"+","start":33829751,"end":33949424,"lfc.1":-3.7,"p.1":"2.23809951575562e-24","lowExpressed.1":false,"rpkm1.1":63.6,"rpkm2.1":4.82,"lev.1":4.09,"medianCount1.1":5670,"medianCount2.1":467,"maxCooksP.1":"NA"},"Reg_SM06Hn_658":{"symbol":"Itih3","desc":"inter-alpha trypsin inhibitor, heavy chain 3","type":"protein_coding","lfc":-10.3,"p":1.2e-55,"lowExpressed":false,"rpkm1":21.7,"rpkm2":0,"lev":-1.65,"medianCount1":1120,"medianCount2":0,"maxCooksP":4.25e-06,"ID":"16426","chr":"chr14","str":"-","start":31721758,"end":31736773,"lfc.1":-5.11,"p.1":"2.03417785513232e-54","lowExpressed.1":false,"rpkm1.1":116,"rpkm2.1":3.29,"lev.1":4.26,"medianCount1.1":8800,"medianCount2.1":274,"maxCooksP.1":"NA"},"Reg_SM06Hn_659":{"symbol":"Itpr2","desc":"inositol 1,4,5-triphosphate receptor 2","type":"protein_coding","lfc":-5.61,"p":3.54e-115,"lowExpressed":false,"rpkm1":15.9,"rpkm2":0.311,"lev":0.822,"medianCount1":2420,"medianCount2":64,"maxCooksP":3.77e-05,"ID":"16439","chr":"chr6","str":"-","start":146060002,"end":146450434,"lfc.1":-4.08,"p.1":"2.56982910219534e-13","lowExpressed.1":false,"rpkm1.1":17,"rpkm2.1":0.943,"lev.1":1.81,"medianCount1.1":3800,"medianCount2.1":229,"maxCooksP.1":"NA"},"Reg_SM06Hn_660":{"symbol":"Atcay","desc":"ataxia, cerebellar, Cayman type homolog (human)","type":"protein_coding","lfc":4.3,"p":1.79e-52,"lowExpressed":false,"rpkm1":0.264,"rpkm2":4.62,"lev":0.185,"medianCount1":18.5,"medianCount2":394,"maxCooksP":0.861,"ID":"16467","chr":"chr10","str":"-","start":80667258,"end":80693524,"lfc.1":6.66,"p.1":"2.83247408652389e-60","lowExpressed.1":false,"rpkm1.1":0.523,"rpkm2.1":57.1,"lev.1":2.37,"medianCount1.1":53,"medianCount2.1":6290,"maxCooksP.1":"NA"},"Reg_SM06Hn_661":{"symbol":"Kcna1","desc":"potassium voltage-gated channel, shaker-related subfamily, member 1","type":"protein_coding","lfc":3.13,"p":1.43e-66,"lowExpressed":false,"rpkm1":0.614,"rpkm2":5.13,"lev":0.968,"medianCount1":104,"medianCount2":1120,"maxCooksP":0.925,"ID":"16485","chr":"chr6","str":"-","start":126586481,"end":126595819,"lfc.1":6.23,"p.1":"9.337963572041e-16","lowExpressed.1":false,"rpkm1.1":0.00808,"rpkm2.1":0.783,"lev.1":-3.75,"medianCount1.1":2,"medianCount2.1":210,"maxCooksP.1":"NA"},"Reg_SM06Hn_662":{"symbol":"Kcna4","desc":"potassium voltage-gated channel, shaker-related subfamily, member 4","type":"protein_coding","lfc":6.17,"p":3.91e-53,"lowExpressed":false,"rpkm1":0.0487,"rpkm2":3.19,"lev":-1.01,"medianCount1":4,"medianCount2":378,"maxCooksP":0.983,"ID":"16492","chr":"chr2","str":"+","start":107130746,"end":107138661,"lfc.1":5.25,"p.1":"5.59523124719392e-50","lowExpressed.1":false,"rpkm1.1":0.172,"rpkm2.1":6.85,"lev.1":0.117,"medianCount1.1":22.5,"medianCount2.1":990,"maxCooksP.1":"NA"},"Reg_SM06Hn_663":{"symbol":"Kcna5","desc":"potassium voltage-gated channel, shaker-related subfamily, member 5","type":"protein_coding","lfc":4.64,"p":0.000393,"lowExpressed":false,"rpkm1":0,"rpkm2":0.162,"lev":-4.82,"medianCount1":0,"medianCount2":13,"maxCooksP":0.896,"ID":"16493","chr":"chr6","str":"-","start":126482569,"end":126485573,"lfc.1":3.33,"p.1":"1.27587276081623e-05","lowExpressed.1":false,"rpkm1.1":0.0734,"rpkm2.1":0.828,"lev.1":-2.06,"medianCount1.1":6,"medianCount2.1":75,"maxCooksP.1":"NA"},"Reg_SM06Hn_664":{"symbol":"Kcnab1","desc":"potassium voltage-gated channel, shaker-related subfamily, beta member 1","type":"protein_coding","lfc":3.18,"p":4.19e-16,"lowExpressed":false,"rpkm1":0.277,"rpkm2":3.57,"lev":0.247,"medianCount1":18.5,"medianCount2":258,"maxCooksP":0.653,"ID":"16497","chr":"chr3","str":"+","start":64913565,"end":65182141,"lfc.1":4.87,"p.1":"6.93898240472294e-27","lowExpressed.1":false,"rpkm1.1":0.267,"rpkm2.1":8.36,"lev.1":0.486,"medianCount1.1":22,"medianCount2.1":742,"maxCooksP.1":"NA"},"Reg_SM06Hn_665":{"symbol":"Kcnab2","desc":"potassium voltage-gated channel, shaker-related subfamily, beta member 2","type":"protein_coding","lfc":2.24,"p":3.16e-08,"lowExpressed":false,"rpkm1":0.499,"rpkm2":2.08,"lev":0.0528,"medianCount1":37.5,"medianCount2":187,"maxCooksP":0.947,"ID":"16498","chr":"chr4","str":"-","start":151764849,"end":151851658,"lfc.1":4.47,"p.1":"7.95855530685673e-40","lowExpressed.1":false,"rpkm1.1":0.522,"rpkm2.1":12,"lev.1":1.3,"medianCount1.1":54,"medianCount2.1":1360,"maxCooksP.1":"NA"},"Reg_SM06Hn_666":{"symbol":"Kcnh1","desc":"potassium voltage-gated channel, subfamily H (eag-related), member 1","type":"protein_coding","lfc":5.29,"p":1.45e-13,"lowExpressed":false,"rpkm1":0.119,"rpkm2":6.39,"lev":-0.159,"medianCount1":14,"medianCount2":1130,"maxCooksP":0.903,"ID":"16510","chr":"chr1","str":"+","start":194014754,"end":194334040,"lfc.1":6.38,"p.1":"5.47102208511656e-31","lowExpressed.1":false,"rpkm1.1":0.03,"rpkm2.1":2.87,"lev.1":-2.17,"medianCount1.1":6,"medianCount2.1":612,"maxCooksP.1":"NA"},"Reg_SM06Hn_667":{"symbol":"Kcnh3","desc":"potassium voltage-gated channel, subfamily H (eag-related), member 3","type":"protein_coding","lfc":5.89,"p":2.14e-51,"lowExpressed":false,"rpkm1":0.0583,"rpkm2":3.81,"lev":-0.859,"medianCount1":4.5,"medianCount2":338,"maxCooksP":0.678,"ID":"16512","chr":"chr15","str":"+","start":99055407,"end":99073248,"lfc.1":3.49,"p.1":"2.13098129054002e-13","lowExpressed.1":false,"rpkm1.1":0.17,"rpkm2.1":2.01,"lev.1":-0.776,"medianCount1.1":16.5,"medianCount2.1":216,"maxCooksP.1":"NA"},"Reg_SM06Hn_668":{"symbol":"Kcnj10","desc":"potassium inwardly-rectifying channel, subfamily J, member 10","type":"protein_coding","lfc":-6.42,"p":9.32e-110,"lowExpressed":false,"rpkm1":17.4,"rpkm2":0.257,"lev":0.575,"medianCount1":1850,"medianCount2":37,"maxCooksP":0.00017,"ID":"16513","chr":"chr1","str":"+","start":174271341,"end":174304216,"lfc.1":-4.48,"p.1":"1.60041732236538e-28","lowExpressed.1":false,"rpkm1.1":213,"rpkm2.1":9.25,"lev.1":5.41,"medianCount1.1":31000,"medianCount2.1":1470,"maxCooksP.1":"NA"},"Reg_SM06Hn_669":{"symbol":"Kcnj12","desc":"potassium inwardly-rectifying channel, subfamily J, member 12","type":"protein_coding","lfc":3.94,"p":3.58e-08,"lowExpressed":false,"rpkm1":0.0154,"rpkm2":0.263,"lev":-3.86,"medianCount1":1.5,"medianCount2":29,"maxCooksP":0.923,"ID":"16515","chr":"chr11","str":"+","start":60836066,"end":60886769,"lfc.1":7.22,"p.1":"3.9243248806875e-11","lowExpressed.1":false,"rpkm1.1":0.00363,"rpkm2.1":1.14,"lev.1":-3.7,"medianCount1.1":0.5,"medianCount2.1":168,"maxCooksP.1":"NA"},"Reg_SM06Hn_670":{"symbol":"Kcnj16","desc":"potassium inwardly-rectifying channel, subfamily J, member 16","type":"protein_coding","lfc":-6.15,"p":4.62e-50,"lowExpressed":false,"rpkm1":3.18,"rpkm2":0.0411,"lev":-1.86,"medianCount1":242,"medianCount2":4,"maxCooksP":0.0702,"ID":"16517","chr":"chr11","str":"+","start":110829347,"end":110889282,"lfc.1":-3.7,"p.1":"1.58840332271665e-12","lowExpressed.1":false,"rpkm1.1":3.53,"rpkm2.1":0.26,"lev.1":-0.185,"medianCount1.1":382,"medianCount2.1":30.5,"maxCooksP.1":"NA"},"Reg_SM06Hn_671":{"symbol":"Kcnj2","desc":"potassium inwardly-rectifying channel, subfamily J, member 2","type":"protein_coding","lfc":5.93,"p":5.97e-34,"lowExpressed":false,"rpkm1":0.0178,"rpkm2":1.93,"lev":-1.94,"medianCount1":2,"medianCount2":242,"maxCooksP":0.89,"ID":"16518","chr":"chr11","str":"+","start":110927478,"end":110938139,"lfc.1":0.796,"p.1":"0.209006349002096","lowExpressed.1":false,"rpkm1.1":0.426,"rpkm2.1":0.759,"lev.1":-0.892,"medianCount1.1":63.5,"medianCount2.1":125,"maxCooksP.1":"NA"},"Reg_SM06Hn_672":{"symbol":"Kcnj3","desc":"potassium inwardly-rectifying channel, subfamily J, member 3","type":"protein_coding","lfc":0.901,"p":4.9e-05,"lowExpressed":false,"rpkm1":6.49,"rpkm2":13.1,"lev":3.33,"medianCount1":244,"medianCount2":566,"maxCooksP":0.924,"ID":"16519","chr":"chr2","str":"+","start":55289567,"end":55447936,"lfc.1":5.12,"p.1":"7.92740401402291e-26","lowExpressed.1":false,"rpkm1.1":0.2,"rpkm2.1":7.47,"lev.1":0.265,"medianCount1.1":9,"medianCount2.1":374,"maxCooksP.1":"NA"},"Reg_SM06Hn_673":{"symbol":"Kcnj5","desc":"potassium inwardly-rectifying channel, subfamily J, member 5","type":"protein_coding","lfc":0,"p":1,"lowExpressed":true,"rpkm1":0,"rpkm2":0.0394,"lev":-5.87,"medianCount1":0,"medianCount2":4,"maxCooksP":0.908,"ID":"16521","chr":"chr9","str":"-","start":32122368,"end":32151822,"lfc.1":8.84,"p.1":"1.10271410834686e-48","lowExpressed.1":false,"rpkm1.1":0.0244,"rpkm2.1":13.9,"lev.1":-0.818,"medianCount1.1":3,"medianCount2.1":1850,"maxCooksP.1":"NA"},"Reg_SM06Hn_674":{"symbol":"Kcnj6","desc":"potassium inwardly-rectifying channel, subfamily J, member 6","type":"protein_coding","lfc":4.93,"p":2.47e-71,"lowExpressed":false,"rpkm1":0.0974,"rpkm2":3.97,"lev":-0.363,"medianCount1":15,"medianCount2":614,"maxCooksP":0.698,"ID":"16522","chr":"chr16","str":"-","start":94970290,"end":95219303,"lfc.1":2.17,"p.1":"0.000971962555113771","lowExpressed.1":false,"rpkm1.1":0.0916,"rpkm2.1":0.44,"lev.1":-2.38,"medianCount1.1":17.5,"medianCount2.1":92,"maxCooksP.1":"NA"},"Reg_SM06Hn_675":{"symbol":"Kcnj9","desc":"potassium inwardly-rectifying channel, subfamily J, member 9","type":"protein_coding","lfc":4.32,"p":6.07e-43,"lowExpressed":false,"rpkm1":0.218,"rpkm2":4.27,"lev":0.103,"medianCount1":13.5,"medianCount2":318,"maxCooksP":0.901,"ID":"16524","chr":"chr1","str":"-","start":174251164,"end":174259394,"lfc.1":4.36,"p.1":"1.50989850082081e-21","lowExpressed.1":false,"rpkm1.1":0.154,"rpkm2.1":3.35,"lev.1":-0.491,"medianCount1.1":13.5,"medianCount2.1":328,"maxCooksP.1":"NA"},"Reg_SM06Hn_676":{"symbol":"Kcnq2","desc":"potassium voltage-gated channel, subfamily Q, member 2","type":"protein_coding","lfc":5.9,"p":5.89e-137,"lowExpressed":false,"rpkm1":0.128,"rpkm2":7.4,"lev":0.303,"medianCount1":16,"medianCount2":1160,"maxCooksP":0.982,"ID":"16536","chr":"chr2","str":"-","start":180810284,"end":180869930,"lfc.1":7.4,"p.1":"5.28318207841681e-92","lowExpressed.1":false,"rpkm1.1":0.088,"rpkm2.1":16,"lev.1":0.239,"medianCount1.1":15.5,"medianCount2.1":3090,"maxCooksP.1":"NA"},"Reg_SM06Hn_677":{"symbol":"Kcns2","desc":"K+ voltage-gated channel, subfamily S, 2","type":"protein_coding","lfc":7.05,"p":1.14e-10,"lowExpressed":false,"rpkm1":0,"rpkm2":0.589,"lev":-3.67,"medianCount1":0,"medianCount2":73,"maxCooksP":0.949,"ID":"16539","chr":"chr15","str":"+","start":34767136,"end":34772092,"lfc.1":8.15,"p.1":"2.85537826530312e-15","lowExpressed.1":false,"rpkm1.1":0.00442,"rpkm2.1":2.5,"lev.1":-3.05,"medianCount1.1":0.5,"medianCount2.1":326,"maxCooksP.1":"NA"},"Reg_SM06Hn_678":{"symbol":"Kif5a","desc":"kinesin family member 5A","type":"protein_coding","lfc":0.589,"p":0.00291,"lowExpressed":false,"rpkm1":4.71,"rpkm2":6.78,"lev":2.53,"medianCount1":606,"medianCount2":1150,"maxCooksP":0.887,"ID":"16572","chr":"chr10","str":"-","start":126662751,"end":126700419,"lfc.1":4.96,"p.1":"9.22656100544324e-48","lowExpressed.1":false,"rpkm1.1":2.53,"rpkm2.1":82.1,"lev.1":3.82,"medianCount1.1":480,"medianCount2.1":17000,"maxCooksP.1":"NA"},"Reg_SM06Hn_679":{"symbol":"Kif5c","desc":"kinesin family member 5C","type":"protein_coding","lfc":1.6,"p":1.19e-17,"lowExpressed":false,"rpkm1":2.42,"rpkm2":6.93,"lev":2.11,"medianCount1":342,"medianCount2":1260,"maxCooksP":0.986,"ID":"16574","chr":"chr2","str":"+","start":49474834,"end":49630298,"lfc.1":4.38,"p.1":"9.06131769016901e-36","lowExpressed.1":false,"rpkm1.1":3.9,"rpkm2.1":84.3,"lev.1":4.14,"medianCount1.1":730,"medianCount2.1":17100,"maxCooksP.1":"NA"},"Reg_SM06Hn_680":{"symbol":"Kif7","desc":"kinesin family member 7","type":"protein_coding","lfc":-4.58,"p":2.54e-28,"lowExpressed":false,"rpkm1":1.81,"rpkm2":0.0658,"lev":-1.68,"medianCount1":146,"medianCount2":7,"maxCooksP":0.0574,"ID":"16576","chr":"chr7","str":"-","start":86842984,"end":86859072,"lfc.1":-2.64,"p.1":"1.60739182215285e-20","lowExpressed.1":false,"rpkm1.1":7.09,"rpkm2.1":1.14,"lev.1":1.5,"medianCount1.1":866,"medianCount2.1":154,"maxCooksP.1":"NA"},"Reg_SM06Hn_681":{"symbol":"Kit","desc":"kit oncogene","type":"protein_coding","lfc":3.18,"p":1.53e-19,"lowExpressed":false,"rpkm1":0.134,"rpkm2":1.07,"lev":-1.35,"medianCount1":11.5,"medianCount2":125,"maxCooksP":0.931,"ID":"16590","chr":"chr5","str":"+","start":75971012,"end":76052747,"lfc.1":5.93,"p.1":"2.4322637946783e-56","lowExpressed.1":false,"rpkm1.1":0.482,"rpkm2.1":31.1,"lev.1":1.91,"medianCount1.1":68.5,"medianCount2.1":4780,"maxCooksP.1":"NA"},"Reg_SM06Hn_682":{"symbol":"Klra2","desc":"killer cell lectin-like receptor, subfamily A, member 2","type":"protein_coding","lfc":4.37,"p":0.000882,"lowExpressed":false,"rpkm1":0,"rpkm2":0.25,"lev":-4.5,"medianCount1":0,"medianCount2":11,"maxCooksP":0.92,"ID":"16633","chr":"chr6","str":"-","start":131169253,"end":131197380,"lfc.1":0,"p.1":"1","lowExpressed.1":true,"rpkm1.1":0.0188,"rpkm2.1":0.0785,"lev.1":-5.14,"medianCount1.1":1,"medianCount2.1":4.5,"maxCooksP.1":"NA"},"Reg_SM06Hn_683":{"symbol":"L1cam","desc":"L1 cell adhesion molecule","type":"protein_coding","lfc":5.87,"p":1.88e-135,"lowExpressed":false,"rpkm1":0.169,"rpkm2":12.4,"lev":0.899,"medianCount1":20,"medianCount2":1480,"maxCooksP":0.91,"ID":"16728","chr":"chrX","str":"-","start":71099119,"end":71126173,"lfc.1":7.41,"p.1":"1.39224858225835e-94","lowExpressed.1":false,"rpkm1.1":0.427,"rpkm2.1":77.7,"lev.1":2.48,"medianCount1.1":62,"medianCount2.1":12200,"maxCooksP.1":"NA"},"Reg_SM06Hn_684":{"symbol":"Stmn1","desc":"stathmin 1","type":"protein_coding","lfc":3.94,"p":3.77e-05,"lowExpressed":false,"rpkm1":0.0425,"rpkm2":0.669,"lev":-2.7,"medianCount1":1,"medianCount2":16,"maxCooksP":0.957,"ID":"16765","chr":"chr4","str":"+","start":134024235,"end":134029758,"lfc.1":4.5,"p.1":"5.92866240636207e-36","lowExpressed.1":false,"rpkm1.1":1.6,"rpkm2.1":37.8,"lev.1":2.93,"medianCount1.1":46.5,"medianCount2.1":1200,"maxCooksP.1":"NA"},"Reg_SM06Hn_685":{"symbol":"Lama2","desc":"laminin, alpha 2","type":"protein_coding","lfc":-6.26,"p":1.3e-198,"lowExpressed":false,"rpkm1":12.2,"rpkm2":0.16,"lev":0.221,"medianCount1":2410,"medianCount2":39,"maxCooksP":0.00285,"ID":"16773","chr":"chr10","str":"-","start":26701091,"end":27336748,"lfc.1":-4.57,"p.1":"1.95100614760185e-24","lowExpressed.1":false,"rpkm1.1":8.96,"rpkm2.1":0.363,"lev.1":0.758,"medianCount1.1":2340,"medianCount2.1":104,"maxCooksP.1":"NA"},"Reg_SM06Hn_686":{"symbol":"Lamb2","desc":"laminin, beta 2","type":"protein_coding","lfc":-6.21,"p":5.44e-72,"lowExpressed":false,"rpkm1":3.8,"rpkm2":0.0503,"lev":-1.58,"medianCount1":406,"medianCount2":7,"maxCooksP":0.0729,"ID":"16779","chr":"chr9","str":"+","start":108382193,"end":108392861,"lfc.1":-4.64,"p.1":"2.07315586440259e-81","lowExpressed.1":false,"rpkm1.1":37,"rpkm2.1":1.47,"lev.1":2.88,"medianCount1.1":5630,"medianCount2.1":247,"maxCooksP.1":"NA"},"Reg_SM06Hn_687":{"symbol":"Lamc2","desc":"laminin, gamma 2","type":"protein_coding","lfc":6.16,"p":4.02e-11,"lowExpressed":false,"rpkm1":0,"rpkm2":0.52,"lev":-3.86,"medianCount1":0,"medianCount2":61,"maxCooksP":0.868,"ID":"16782","chr":"chr1","str":"-","start":154969886,"end":155033577,"lfc.1":1.66,"p.1":"0.0693866343876372","lowExpressed.1":false,"rpkm1.1":0.118,"rpkm2.1":0.403,"lev.1":-2.49,"medianCount1.1":17,"medianCount2.1":62,"maxCooksP.1":"NA"},"Reg_SM06Hn_688":{"symbol":"Anpep","desc":"alanyl (membrane) aminopeptidase","type":"protein_coding","lfc":-4.78,"p":3.2e-05,"lowExpressed":false,"rpkm1":0.176,"rpkm2":0,"lev":-5.28,"medianCount1":12,"medianCount2":0,"maxCooksP":0.301,"ID":"16790","chr":"chr7","str":"-","start":86966689,"end":86987238,"lfc.1":-0.513,"p.1":"0.75351463285879","lowExpressed.1":false,"rpkm1.1":0.17,"rpkm2.1":0.113,"lev.1":-3.86,"medianCount1.1":15.5,"medianCount2.1":12,"maxCooksP.1":"NA"},"Reg_SM06Hn_689":{"symbol":"Lcat","desc":"lecithin cholesterol acyltransferase","type":"protein_coding","lfc":-7.72,"p":4.78e-107,"lowExpressed":false,"rpkm1":30.6,"rpkm2":0.0987,"lev":0.461,"medianCount1":780,"medianCount2":3,"maxCooksP":0.437,"ID":"16816","chr":"chr8","str":"-","start":108463451,"end":108467302,"lfc.1":-4.12,"p.1":"4.11277355169503e-33","lowExpressed.1":false,"rpkm1.1":65.6,"rpkm2.1":3.73,"lev.1":3.94,"medianCount1.1":2400,"medianCount2.1":150,"maxCooksP.1":"NA"},"Reg_SM06Hn_690":{"symbol":"Lef1","desc":"lymphoid enhancer binding factor 1","type":"protein_coding","lfc":-5.12,"p":3.9e-17,"lowExpressed":false,"rpkm1":1.99,"rpkm2":0.0537,"lev":-1.86,"medianCount1":91,"medianCount2":4,"maxCooksP":0.000595,"ID":"16842","chr":"chr3","str":"+","start":130813389,"end":130926252,"lfc.1":-3.08,"p.1":"3.56294971734574e-10","lowExpressed.1":false,"rpkm1.1":3.86,"rpkm2.1":0.444,"lev.1":0.328,"medianCount1.1":256,"medianCount2.1":33,"maxCooksP.1":"NA"},"Reg_SM06Hn_691":{"symbol":"Lfng","desc":"LFNG O-fucosylpeptide 3-beta-N-acetylglucosaminyltransferase","type":"protein_coding","lfc":-9.45,"p":2.19e-26,"lowExpressed":false,"rpkm1":6.3,"rpkm2":0,"lev":-2.68,"medianCount1":285,"medianCount2":0,"maxCooksP":4.85e-05,"ID":"16848","chr":"chr5","str":"+","start":141083295,"end":141091499,"lfc.1":-4.36,"p.1":"1.58504025840297e-56","lowExpressed.1":false,"rpkm1.1":59.9,"rpkm2.1":2.9,"lev.1":3.71,"medianCount1.1":3690,"medianCount2.1":198,"maxCooksP.1":"NA"},"Reg_SM06Hn_692":{"symbol":"Lhx1","desc":"LIM homeobox protein 1","type":"protein_coding","lfc":0,"p":1,"lowExpressed":true,"rpkm1":0,"rpkm2":0,"lev":-8,"medianCount1":0,"medianCount2":0,"maxCooksP":"NA","ID":"16869","chr":"chr11","str":"-","start":84332881,"end":84339036,"lfc.1":7.92,"p.1":"3.068952898627e-37","lowExpressed.1":false,"rpkm1.1":0.0404,"rpkm2.1":11.9,"lev.1":-0.537,"medianCount1.1":3,"medianCount2.1":979,"maxCooksP.1":"NA"},"Reg_SM06Hn_693":{"symbol":"Lhx5","desc":"LIM homeobox protein 5","type":"protein_coding","lfc":0,"p":1,"lowExpressed":true,"rpkm1":0,"rpkm2":0,"lev":-7.74,"medianCount1":0,"medianCount2":0,"maxCooksP":0.441,"ID":"16873","chr":"chr5","str":"+","start":120881895,"end":120891466,"lfc.1":9.47,"p.1":"2.0675321444037e-50","lowExpressed.1":false,"rpkm1.1":0.0324,"rpkm2.1":30.4,"lev.1":-0.524,"medianCount1.1":2.5,"medianCount2.1":2480,"maxCooksP.1":"NA"},"Reg_SM06Hn_694":{"symbol":"Lhx6","desc":"LIM homeobox protein 6","type":"protein_coding","lfc":3.87,"p":2.98e-08,"lowExpressed":false,"rpkm1":0.0195,"rpkm2":0.396,"lev":-3.38,"medianCount1":1.5,"medianCount2":31,"maxCooksP":0.926,"ID":"16874","chr":"chr2","str":"-","start":35937473,"end":35960928,"lfc.1":7.02,"p.1":"1.86835009107901e-08","lowExpressed.1":false,"rpkm1.1":0.0798,"rpkm2.1":22.2,"lev.1":-0.0999,"medianCount1.1":8,"medianCount2.1":2390,"maxCooksP.1":"NA"},"Reg_SM06Hn_695":{"symbol":"Lhx8","desc":"LIM homeobox protein 8","type":"protein_coding","lfc":0,"p":1,"lowExpressed":true,"rpkm1":0,"rpkm2":0.068,"lev":-6.18,"medianCount1":0,"medianCount2":2,"maxCooksP":0.515,"ID":"16875","chr":"chr3","str":"-","start":153969257,"end":153993524,"lfc.1":7.81,"p.1":"2.29275543594527e-17","lowExpressed.1":false,"rpkm1.1":0.0179,"rpkm2.1":6.69,"lev.1":-1.88,"medianCount1.1":1,"medianCount2.1":400,"maxCooksP.1":"NA"},"Reg_SM06Hn_696":{"symbol":"Lhx9","desc":"LIM homeobox protein 9","type":"protein_coding","lfc":2.54,"p":0.0222,"lowExpressed":false,"rpkm1":0,"rpkm2":0.0936,"lev":-4.7,"medianCount1":0,"medianCount2":12,"maxCooksP":0.646,"ID":"16876","chr":"chr1","str":"-","start":140721763,"end":140744156,"lfc.1":6.97,"p.1":"3.97987466310473e-17","lowExpressed.1":false,"rpkm1.1":0.00979,"rpkm2.1":1.66,"lev.1":-3.05,"medianCount1.1":1.5,"medianCount2.1":287,"maxCooksP.1":"NA"},"Reg_SM06Hn_697":{"symbol":"Lif","desc":"leukemia inhibitory factor","type":"protein_coding","lfc":-8.73,"p":3.96e-10,"lowExpressed":false,"rpkm1":0.82,"rpkm2":0,"lev":-4.58,"medianCount1":71.5,"medianCount2":0,"maxCooksP":0.298,"ID":"16878","chr":"chr11","str":"+","start":4157571,"end":4172517,"lfc.1":-4,"p.1":"4.2571468525243e-12","lowExpressed.1":false,"rpkm1.1":1.26,"rpkm2.1":0.0739,"lev.1":-1.75,"medianCount1.1":138,"medianCount2.1":9,"maxCooksP.1":"NA"},"Reg_SM06Hn_698":{"symbol":"Lor","desc":"loricrin","type":"protein_coding","lfc":0,"p":1,"lowExpressed":true,"rpkm1":0,"rpkm2":0.0756,"lev":-5.44,"medianCount1":0,"medianCount2":3,"maxCooksP":0.594,"ID":"16939","chr":"chr3","str":"-","start":91884193,"end":91887064,"lfc.1":4.37,"p.1":"4.96007841867119e-14","lowExpressed.1":false,"rpkm1.1":0.164,"rpkm2.1":3.73,"lev.1":-0.41,"medianCount1.1":8,"medianCount2.1":199,"maxCooksP.1":"NA"},"Reg_SM06Hn_699":{"symbol":"Loxl1","desc":"lysyl oxidase-like 1","type":"protein_coding","lfc":-4.57,"p":2.6e-06,"lowExpressed":false,"rpkm1":0.249,"rpkm2":0,"lev":-4.75,"medianCount1":16,"medianCount2":0,"maxCooksP":0.17,"ID":"16949","chr":"chr9","str":"-","start":58135530,"end":58161019,"lfc.1":-3.24,"p.1":"2.74350254043521e-26","lowExpressed.1":false,"rpkm1.1":7.72,"rpkm2.1":0.815,"lev.1":1.33,"medianCount1.1":698,"medianCount2.1":81,"maxCooksP.1":"NA"},"Reg_SM06Hn_700":{"symbol":"Lpl","desc":"lipoprotein lipase","type":"protein_coding","lfc":5.93,"p":2.17e-10,"lowExpressed":false,"rpkm1":0,"rpkm2":0.515,"lev":-3.76,"medianCount1":0,"medianCount2":56,"maxCooksP":0.775,"ID":"16956","chr":"chr8","str":"+","start":71404454,"end":71430831,"lfc.1":2.57,"p.1":"2.52254147419731e-05","lowExpressed.1":false,"rpkm1.1":0.269,"rpkm2.1":1.69,"lev.1":-0.693,"medianCount1.1":30,"medianCount2.1":202,"maxCooksP.1":"NA"},"Reg_SM06Hn_701":{"symbol":"Lrp5","desc":"low density lipoprotein receptor-related protein 5","type":"protein_coding","lfc":-4.51,"p":2.48e-28,"lowExpressed":false,"rpkm1":1.05,"rpkm2":0.0469,"lev":-2.6,"medianCount1":112,"medianCount2":6,"maxCooksP":0.694,"ID":"16973","chr":"chr19","str":"-","start":3584825,"end":3686564,"lfc.1":-2.79,"p.1":"1.74229166548406e-19","lowExpressed.1":false,"rpkm1.1":10.2,"rpkm2.1":1.47,"lev.1":1.94,"medianCount1.1":1430,"medianCount2.1":228,"maxCooksP.1":"NA"},"Reg_SM06Hn_702":{"symbol":"Ltbr","desc":"lymphotoxin B receptor","type":"protein_coding","lfc":-4.84,"p":7.32e-10,"lowExpressed":false,"rpkm1":0.804,"rpkm2":0.0158,"lev":-3.62,"medianCount1":31,"medianCount2":1,"maxCooksP":0.271,"ID":"17000","chr":"chr6","str":"-","start":125256589,"end":125263888,"lfc.1":-3.2,"p.1":"3.22977071436489e-29","lowExpressed.1":false,"rpkm1.1":16.4,"rpkm2.1":1.79,"lev.1":2.44,"medianCount1.1":930,"medianCount2.1":112,"maxCooksP.1":"NA"},"Reg_SM06Hn_703":{"symbol":"Ltk","desc":"leukocyte tyrosine kinase","type":"protein_coding","lfc":4.73,"p":1.34e-31,"lowExpressed":false,"rpkm1":0.0651,"rpkm2":3,"lev":-0.776,"medianCount1":4.5,"medianCount2":237,"maxCooksP":0.741,"ID":"17005","chr":"chr2","str":"-","start":119577062,"end":119586167,"lfc.1":1.61,"p.1":"0.0192546573360495","lowExpressed.1":false,"rpkm1.1":0.23,"rpkm2.1":0.74,"lev.1":-1.32,"medianCount1.1":20,"medianCount2.1":71.5,"maxCooksP.1":"NA"},"Reg_SM06Hn_704":{"symbol":"Slc2a10","desc":"solute carrier family 2 (facilitated glucose transporter), member 10","type":"protein_coding","lfc":-8.14,"p":5.91e-14,"lowExpressed":false,"rpkm1":1.66,"rpkm2":0,"lev":-4.09,"medianCount1":93.5,"medianCount2":0,"maxCooksP":0.036,"ID":"170441","chr":"chr2","str":"+","start":165329478,"end":165345411,"lfc.1":-5.19,"p.1":"2.37371425667786e-31","lowExpressed.1":false,"rpkm1.1":5.31,"rpkm2.1":0.139,"lev.1":-0.25,"medianCount1.1":478,"medianCount2.1":14,"maxCooksP.1":"NA"},"Reg_SM06Hn_705":{"symbol":"Cntnap4","desc":"contactin associated protein-like 4","type":"protein_coding","lfc":7.38,"p":6.59e-22,"lowExpressed":false,"rpkm1":0.0105,"rpkm2":1.65,"lev":-2.61,"medianCount1":1,"medianCount2":195,"maxCooksP":0.918,"ID":"170571","chr":"chr8","str":"+","start":115093943,"end":115406607,"lfc.1":5.51,"p.1":"2.52821598462416e-38","lowExpressed.1":false,"rpkm1.1":0.131,"rpkm2.1":6.42,"lev.1":-0.209,"medianCount1.1":17.5,"medianCount2.1":928,"maxCooksP.1":"NA"},"Reg_SM06Hn_706":{"symbol":"Sp7","desc":"Sp7 transcription factor 7","type":"protein_coding","lfc":0,"p":1,"lowExpressed":true,"rpkm1":0.0104,"rpkm2":0,"lev":-6.7,"medianCount1":0.5,"medianCount2":0,"maxCooksP":0.623,"ID":"170574","chr":"chr15","str":"-","start":102187608,"end":102196702,"lfc.1":5.05,"p.1":"0.00315966671367725","lowExpressed.1":false,"rpkm1.1":0,"rpkm2.1":0.24,"lev.1":-5.05,"medianCount1.1":0,"medianCount2.1":16.5,"maxCooksP.1":"NA"},"Reg_SM06Hn_707":{"symbol":"Blnk","desc":"B cell linker","type":"protein_coding","lfc":4.87,"p":3.97e-08,"lowExpressed":false,"rpkm1":0.0157,"rpkm2":0.676,"lev":-3.18,"medianCount1":0.5,"medianCount2":32,"maxCooksP":0.941,"ID":"17060","chr":"chr19","str":"-","start":41003417,"end":41069025,"lfc.1":1.76,"p.1":"0.136029080515338","lowExpressed.1":false,"rpkm1.1":0.0706,"rpkm2.1":0.273,"lev.1":-2.85,"medianCount1.1":4,"medianCount2.1":17,"maxCooksP.1":"NA"},"Reg_SM06Hn_708":{"symbol":"Hpcal4","desc":"hippocalcin-like 4","type":"protein_coding","lfc":1.08,"p":0.000428,"lowExpressed":false,"rpkm1":3.04,"rpkm2":5.28,"lev":1.93,"medianCount1":253,"medianCount2":595,"maxCooksP":0.76,"ID":"170638","chr":"chr4","str":"+","start":122860747,"end":122871942,"lfc.1":5.58,"p.1":"9.80492305417888e-60","lowExpressed.1":false,"rpkm1.1":0.299,"rpkm2.1":15,"lev.1":1.06,"medianCount1.1":38,"medianCount2.1":2090,"maxCooksP.1":"NA"},"Reg_SM06Hn_709":{"symbol":"Olfr78","desc":"olfactory receptor 78","type":"protein_coding","lfc":6.48,"p":4.14e-05,"lowExpressed":false,"rpkm1":0,"rpkm2":0.243,"lev":-4.73,"medianCount1":0,"medianCount2":21,"maxCooksP":0.975,"ID":"170639","chr":"chr7","str":"-","start":109889235,"end":109907985,"lfc.1":0,"p.1":"1","lowExpressed.1":true,"rpkm1.1":0.00552,"rpkm2.1":0.0387,"lev.1":-6,"medianCount1.1":0.5,"medianCount2.1":4,"maxCooksP.1":"NA"},"Reg_SM06Hn_710":{"symbol":"Cdhr1","desc":"cadherin-related family member 1","type":"protein_coding","lfc":6.81,"p":1.02e-05,"lowExpressed":false,"rpkm1":0,"rpkm2":0.226,"lev":-4.68,"medianCount1":0,"medianCount2":25,"maxCooksP":0.979,"ID":"170677","chr":"chr14","str":"-","start":37891035,"end":37911497,"lfc.1":6.11,"p.1":"1.07653599956081e-22","lowExpressed.1":false,"rpkm1.1":0.0333,"rpkm2.1":2.73,"lev.1":-2.01,"medianCount1.1":4,"medianCount2.1":352,"maxCooksP.1":"NA"},"Reg_SM06Hn_711":{"symbol":"Nxf7","desc":"nuclear RNA export factor 7","type":"protein_coding","lfc":8.06,"p":1.85e-08,"lowExpressed":false,"rpkm1":0,"rpkm2":1.48,"lev":-3.2,"medianCount1":0,"medianCount2":67,"maxCooksP":0.973,"ID":"170722","chr":"chrX","str":"-","start":132114326,"end":132128394,"lfc.1":0,"p.1":"1","lowExpressed.1":true,"rpkm1.1":0,"rpkm2.1":0.0174,"lev.1":-7.21,"medianCount1.1":0,"medianCount2.1":1,"maxCooksP.1":"NA"},"Reg_SM06Hn_712":{"symbol":"Scrt1","desc":"scratch homolog 1, zinc finger protein (Drosophila)","type":"protein_coding","lfc":2.68,"p":4.59e-12,"lowExpressed":false,"rpkm1":0.26,"rpkm2":1.46,"lev":-0.737,"medianCount1":18.5,"medianCount2":125,"maxCooksP":0.926,"ID":"170729","chr":"chr15","str":"-","start":76346633,"end":76352559,"lfc.1":7.83,"p.1":"1.14991623935915e-65","lowExpressed.1":false,"rpkm1.1":0.0771,"rpkm2.1":19.7,"lev.1":0.238,"medianCount1.1":8.5,"medianCount2.1":2370,"maxCooksP.1":"NA"},"Reg_SM06Hn_713":{"symbol":"Trhr2","desc":"thyrotropin releasing hormone receptor 2","type":"protein_coding","lfc":5.81,"p":0.000439,"lowExpressed":false,"rpkm1":0,"rpkm2":0.339,"lev":-4.39,"medianCount1":0,"medianCount2":11,"maxCooksP":0.98,"ID":"170732","chr":"chr8","str":"-","start":124880867,"end":124884646,"lfc.1":0,"p.1":"1","lowExpressed.1":true,"rpkm1.1":0.0984,"rpkm2.1":0.224,"lev.1":-2.85,"medianCount1.1":3.5,"medianCount2.1":9,"maxCooksP.1":"NA"},"Reg_SM06Hn_714":{"symbol":"Kcnh7","desc":"potassium voltage-gated channel, subfamily H (eag-related), member 7","type":"protein_coding","lfc":4.48,"p":2.81e-52,"lowExpressed":false,"rpkm1":0.405,"rpkm2":10.4,"lev":1.32,"medianCount1":30,"medianCount2":850,"maxCooksP":0.977,"ID":"170738","chr":"chr2","str":"-","start":62541003,"end":63022344,"lfc.1":6.05,"p.1":"1.21670518115609e-30","lowExpressed.1":false,"rpkm1.1":0.232,"rpkm2.1":17.1,"lev.1":0.782,"medianCount1.1":24.5,"medianCount2.1":1930,"maxCooksP.1":"NA"},"Reg_SM06Hn_715":{"symbol":"Slc24a6","desc":"solute carrier family 24 (sodium/potassium/calcium exchanger), member 6","type":"protein_coding","lfc":-6.93,"p":7e-55,"lowExpressed":false,"rpkm1":5.17,"rpkm2":0.0344,"lev":-1.81,"medianCount1":304,"medianCount2":3,"maxCooksP":0.205,"ID":"170756","chr":"chr5","str":"+","start":120961201,"end":120984033,"lfc.1":-2.55,"p.1":"1.05641993707052e-18","lowExpressed.1":false,"rpkm1.1":19.4,"rpkm2.1":3.3,"lev.1":2.99,"medianCount1.1":1500,"medianCount2.1":284,"maxCooksP.1":"NA"},"Reg_SM06Hn_716":{"symbol":"Khdrbs2","desc":"KH domain containing, RNA binding, signal transduction associated 2","type":"protein_coding","lfc":5.67,"p":9.44e-08,"lowExpressed":false,"rpkm1":0,"rpkm2":7.82,"lev":-1.24,"medianCount1":0,"medianCount2":241,"maxCooksP":0.661,"ID":"170771","chr":"chr1","str":"+","start":32229651,"end":32714583,"lfc.1":4.94,"p.1":"3.95775363245258e-30","lowExpressed.1":false,"rpkm1.1":0.377,"rpkm2.1":12.4,"lev.1":1.09,"medianCount1.1":14,"medianCount2.1":502,"maxCooksP.1":"NA"},"Reg_SM06Hn_717":{"symbol":"Mlc1","desc":"megalencephalic leukoencephalopathy with subcortical cysts 1 homolog (human)","type":"protein_coding","lfc":-6.97,"p":4.35e-75,"lowExpressed":false,"rpkm1":17.2,"rpkm2":0.104,"lev":-0.177,"medianCount1":725,"medianCount2":6,"maxCooksP":0.00249,"ID":"170790","chr":"chr15","str":"-","start":88786314,"end":88808983,"lfc.1":-4.36,"p.1":"4.90463080301652e-50","lowExpressed.1":false,"rpkm1.1":413,"rpkm2.1":19.9,"lev.1":6.49,"medianCount1.1":26000,"medianCount2.1":1370,"maxCooksP.1":"NA"},"Reg_SM06Hn_718":{"symbol":"Ppargc1b","desc":"peroxisome proliferative activated receptor, gamma, coactivator 1 beta","type":"protein_coding","lfc":6.33,"p":1.97e-32,"lowExpressed":false,"rpkm1":0.0213,"rpkm2":2.51,"lev":-1.78,"medianCount1":1.5,"medianCount2":234,"maxCooksP":0.719,"ID":"170826","chr":"chr18","str":"-","start":61457790,"end":61560085,"lfc.1":1.45,"p.1":"0.00262712924276298","lowExpressed.1":false,"rpkm1.1":0.453,"rpkm2.1":1.27,"lev.1":-0.409,"medianCount1.1":44.5,"medianCount2.1":138,"maxCooksP.1":"NA"},"Reg_SM06Hn_719":{"symbol":"Mab21l1","desc":"mab-21-like 1 (C. elegans)","type":"protein_coding","lfc":2.45,"p":0.000154,"lowExpressed":false,"rpkm1":0.132,"rpkm2":2.08,"lev":-0.506,"medianCount1":8,"medianCount2":143,"maxCooksP":0.323,"ID":"17116","chr":"chr3","str":"+","start":55586432,"end":55589209,"lfc.1":6.69,"p.1":"1.86818204674178e-71","lowExpressed.1":false,"rpkm1.1":0.288,"rpkm2.1":31.9,"lev.1":1.55,"medianCount1.1":22,"medianCount2.1":2650,"maxCooksP.1":"NA"},"Reg_SM06Hn_720":{"symbol":"Acot4","desc":"acyl-CoA thioesterase 4","type":"protein_coding","lfc":5.52,"p":2.98e-06,"lowExpressed":false,"rpkm1":0,"rpkm2":0.435,"lev":-3.99,"medianCount1":0,"medianCount2":24,"maxCooksP":0.903,"ID":"171282","chr":"chr12","str":"+","start":85379329,"end":85385673,"lfc.1":0.893,"p.1":"0.371998655936261","lowExpressed.1":false,"rpkm1.1":0.239,"rpkm2.1":0.467,"lev.1":-1.71,"medianCount1.1":15,"medianCount2.1":33,"maxCooksP.1":"NA"},"Reg_SM06Hn_721":{"symbol":"Smad6","desc":"MAD homolog 6 (Drosophila)","type":"protein_coding","lfc":-5.58,"p":8.63e-09,"lowExpressed":false,"rpkm1":0.565,"rpkm2":0,"lev":-4.53,"medianCount1":34,"medianCount2":0,"maxCooksP":0.266,"ID":"17130","chr":"chr9","str":"-","start":63800883,"end":63869866,"lfc.1":-4.18,"p.1":"4.20015820568313e-11","lowExpressed.1":false,"rpkm1.1":1.44,"rpkm2.1":0.0728,"lev.1":-1.65,"medianCount1.1":116,"medianCount2.1":6.5,"maxCooksP.1":"NA"},"Reg_SM06Hn_722":{"symbol":"Mag","desc":"myelin-associated glycoprotein","type":"protein_coding","lfc":-4.85,"p":1.38e-14,"lowExpressed":false,"rpkm1":1.59,"rpkm2":0.034,"lev":-2.79,"medianCount1":65,"medianCount2":2,"maxCooksP":0.464,"ID":"17136","chr":"chr7","str":"-","start":31684202,"end":31699851,"lfc.1":0.913,"p.1":"0.350454064666734","lowExpressed.1":false,"rpkm1.1":0.425,"rpkm2.1":0.839,"lev.1":-1.06,"medianCount1.1":27,"medianCount2.1":61,"maxCooksP.1":"NA"},"Reg_SM06Hn_723":{"symbol":"Gpr37l1","desc":"G protein-coupled receptor 37-like 1","type":"protein_coding","lfc":-8.58,"p":3.45e-110,"lowExpressed":false,"rpkm1":37.7,"rpkm2":0.0733,"lev":-0.000881,"medianCount1":1510,"medianCount2":4,"maxCooksP":0.00383,"ID":"171469","chr":"chr1","str":"-","start":137056827,"end":137064258,"lfc.1":-4.91,"p.1":"1.67717993492376e-33","lowExpressed.1":false,"rpkm1.1":399,"rpkm2.1":12.9,"lev.1":6.1,"medianCount1.1":24000,"medianCount2.1":857,"maxCooksP.1":"NA"},"Reg_SM06Hn_724":{"symbol":"Fxyd3","desc":"FXYD domain-containing ion transport regulator 3","type":"protein_coding","lfc":-7.25,"p":1.53e-18,"lowExpressed":false,"rpkm1":10.2,"rpkm2":0,"lev":-2,"medianCount1":106,"medianCount2":0,"maxCooksP":0.193,"ID":"17178","chr":"chr7","str":"-","start":31855554,"end":31861716,"lfc.1":-5.21,"p.1":"2.11124704090804e-14","lowExpressed.1":false,"rpkm1.1":14.5,"rpkm2.1":0.344,"lev.1":0.947,"medianCount1.1":203,"medianCount2.1":5.5,"maxCooksP.1":"NA"},"Reg_SM06Hn_725":{"symbol":"Matk","desc":"megakaryocyte-associated tyrosine kinase","type":"protein_coding","lfc":4.55,"p":2.05e-38,"lowExpressed":false,"rpkm1":0.248,"rpkm2":6.23,"lev":0.509,"medianCount1":7.5,"medianCount2":244,"maxCooksP":0.98,"ID":"17179","chr":"chr10","str":"+","start":80720290,"end":80725726,"lfc.1":3.74,"p.1":"6.53719821610639e-30","lowExpressed.1":false,"rpkm1.1":1.56,"rpkm2.1":21.6,"lev.1":2.53,"medianCount1.1":73.5,"medianCount2.1":1120,"maxCooksP.1":"NA"},"Reg_SM06Hn_726":{"symbol":"Mc4r","desc":"melanocortin 4 receptor","type":"protein_coding","lfc":5.52,"p":0.0012,"lowExpressed":false,"rpkm1":0,"rpkm2":0.161,"lev":-5.27,"medianCount1":0,"medianCount2":11,"maxCooksP":0.658,"ID":"17202","chr":"chr18","str":"-","start":67017359,"end":67020126,"lfc.1":4.55,"p.1":"7.0937108065603e-05","lowExpressed.1":false,"rpkm1.1":0.0134,"rpkm2.1":0.467,"lev.1":-3.66,"medianCount1.1":1,"medianCount2.1":38.5,"maxCooksP.1":"NA"},"Reg_SM06Hn_727":{"symbol":"Meg3","desc":"maternally expressed 3","type":"miscRNA","lfc":5.63,"p":5.49e-195,"lowExpressed":false,"rpkm1":5.32,"rpkm2":307,"lev":5.61,"medianCount1":1400,"medianCount2":78700,"maxCooksP":0.991,"ID":"17263","chr":"chr12","str":"+","start":110779206,"end":110809939,"lfc.1":7.44,"p.1":"2.79171100822039e-66","lowExpressed.1":false,"rpkm1.1":1.69,"rpkm2.1":320,"lev.1":4.45,"medianCount1.1":602,"medianCount2.1":123000,"maxCooksP.1":"NA"},"Reg_SM06Hn_728":{"symbol":"Mfge8","desc":"milk fat globule-EGF factor 8 protein","type":"protein_coding","lfc":-7.82,"p":6.28e-152,"lowExpressed":false,"rpkm1":78,"rpkm2":0.408,"lev":1.77,"medianCount1":3280,"medianCount2":21,"maxCooksP":0.00116,"ID":"17304","chr":"chr7","str":"-","start":86278654,"end":86293946,"lfc.1":-4.6,"p.1":"2.41001207645782e-72","lowExpressed.1":false,"rpkm1.1":866,"rpkm2.1":35.4,"lev.1":7.45,"medianCount1.1":49700,"medianCount2.1":2240,"maxCooksP.1":"NA"},"Reg_SM06Hn_729":{"symbol":"Mfng","desc":"MFNG O-fucosylpeptide 3-beta-N-acetylglucosaminyltransferase","type":"protein_coding","lfc":0,"p":1,"lowExpressed":true,"rpkm1":0.0518,"rpkm2":0,"lev":-6.54,"medianCount1":2,"medianCount2":0,"maxCooksP":0.113,"ID":"17305","chr":"chr15","str":"-","start":78586313,"end":78603875,"lfc.1":4.51,"p.1":"3.46784590940748e-40","lowExpressed.1":false,"rpkm1.1":0.809,"rpkm2.1":19.2,"lev.1":1.96,"medianCount1.1":40.5,"medianCount2.1":1050,"maxCooksP.1":"NA"},"Reg_SM06Hn_730":{"symbol":"Clec10a","desc":"C-type lectin domain family 10, member A","type":"protein_coding","lfc":0,"p":1,"lowExpressed":true,"rpkm1":0,"rpkm2":0,"lev":-8,"medianCount1":0,"medianCount2":0,"maxCooksP":"NA","ID":"17312","chr":"chr11","str":"+","start":69980125,"end":69984338,"lfc.1":5.02,"p.1":"0.00011695801190428","lowExpressed.1":false,"rpkm1.1":0.0128,"rpkm2.1":0.786,"lev.1":-3.5,"medianCount1.1":0.5,"medianCount2.1":35,"maxCooksP.1":"NA"},"Reg_SM06Hn_731":{"symbol":"Mme","desc":"membrane metallo endopeptidase","type":"protein_coding","lfc":6.37,"p":3.94e-22,"lowExpressed":false,"rpkm1":0.00501,"rpkm2":1.39,"lev":-2.69,"medianCount1":0.5,"medianCount2":157,"maxCooksP":0.764,"ID":"17380","chr":"chr3","str":"+","start":63099794,"end":63186153,"lfc.1":8.85,"p.1":"2.90074485004581e-24","lowExpressed.1":false,"rpkm1.1":0.00836,"rpkm2.1":6.49,"lev.1":-2.15,"medianCount1.1":1,"medianCount2.1":814,"maxCooksP.1":"NA"},"Reg_SM06Hn_732":{"symbol":"Mmp14","desc":"matrix metallopeptidase 14 (membrane-inserted)","type":"protein_coding","lfc":-6.97,"p":4.17e-51,"lowExpressed":false,"rpkm1":9.89,"rpkm2":0.0518,"lev":-1.03,"medianCount1":554,"medianCount2":3,"maxCooksP":0.00407,"ID":"17387","chr":"chr14","str":"+","start":55050441,"end":55060095,"lfc.1":-3.62,"p.1":"7.84921257842611e-54","lowExpressed.1":false,"rpkm1.1":82.7,"rpkm2.1":6.76,"lev.1":4.56,"medianCount1.1":5810,"medianCount2.1":524,"maxCooksP.1":"NA"},"Reg_SM06Hn_733":{"symbol":"Mmp2","desc":"matrix metallopeptidase 2","type":"protein_coding","lfc":0,"p":1,"lowExpressed":true,"rpkm1":0.0547,"rpkm2":0,"lev":-6.64,"medianCount1":3.5,"medianCount2":0,"maxCooksP":0.00094,"ID":"17390","chr":"chr8","str":"+","start":95351227,"end":95377319,"lfc.1":5.82,"p.1":"1.81143459867329e-45","lowExpressed.1":false,"rpkm1.1":0.153,"rpkm2.1":9.19,"lev.1":0.236,"medianCount1.1":12.5,"medianCount2.1":835,"maxCooksP.1":"NA"},"Reg_SM06Hn_734":{"symbol":"Mog","desc":"myelin oligodendrocyte glycoprotein","type":"protein_coding","lfc":-3.41,"p":2.14e-05,"lowExpressed":false,"rpkm1":0.668,"rpkm2":0.0711,"lev":-2.8,"medianCount1":23,"medianCount2":2,"maxCooksP":0.168,"ID":"17441","chr":"chr17","str":"-","start":37147685,"end":37160343,"lfc.1":4.55,"p.1":"1.52086593702658e-12","lowExpressed.1":false,"rpkm1.1":0.108,"rpkm2.1":2.85,"lev.1":-0.851,"medianCount1.1":5,"medianCount2.1":144,"maxCooksP.1":"NA"},"Reg_SM06Hn_735":{"symbol":"Cd200","desc":"CD200 antigen","type":"protein_coding","lfc":2.43,"p":0.0225,"lowExpressed":false,"rpkm1":0.257,"rpkm2":4.96,"lev":0.366,"medianCount1":12,"medianCount2":317,"maxCooksP":0.478,"ID":"17470","chr":"chr16","str":"-","start":45382248,"end":45409166,"lfc.1":4.76,"p.1":"1.51624311985802e-58","lowExpressed.1":false,"rpkm1.1":5.24,"rpkm2.1":147,"lev.1":4.78,"medianCount1.1":336,"medianCount2.1":10300,"maxCooksP.1":"NA"},"Reg_SM06Hn_736":{"symbol":"Mstn","desc":"myostatin","type":"protein_coding","lfc":0,"p":1,"lowExpressed":true,"rpkm1":0,"rpkm2":0.0246,"lev":-6.25,"medianCount1":0,"medianCount2":1,"maxCooksP":0.73,"ID":"17700","chr":"chr1","str":"+","start":53118507,"end":53124923,"lfc.1":6.26,"p.1":"5.08642022752032e-05","lowExpressed.1":false,"rpkm1.1":0,"rpkm2.1":0.481,"lev.1":-4.53,"medianCount1.1":0,"medianCount2.1":38.5,"maxCooksP.1":"NA"},"Reg_SM06Hn_737":{"symbol":"Msx1","desc":"homeobox, msh-like 1","type":"protein_coding","lfc":-7.15,"p":1.62e-10,"lowExpressed":false,"rpkm1":1.15,"rpkm2":0,"lev":-4.03,"medianCount1":38.5,"medianCount2":0,"maxCooksP":0.199,"ID":"17701","chr":"chr5","str":"-","start":38211730,"end":38215824,"lfc.1":-2.29,"p.1":"0.00892773203342881","lowExpressed.1":false,"rpkm1.1":0.81,"rpkm2.1":0.153,"lev.1":-1.64,"medianCount1.1":42,"medianCount2.1":9,"maxCooksP.1":"NA"},"Reg_SM06Hn_738":{"symbol":"Msx2","desc":"homeobox, msh-like 2","type":"protein_coding","lfc":-4.08,"p":8.7e-11,"lowExpressed":false,"rpkm1":0.937,"rpkm2":0.0573,"lev":-2.85,"medianCount1":38,"medianCount2":3,"maxCooksP":0.827,"ID":"17702","chr":"chr13","str":"-","start":53562250,"end":53568149,"lfc.1":-4.61,"p.1":"1.01161125717464e-06","lowExpressed.1":false,"rpkm1.1":1.17,"rpkm2.1":0.0374,"lev.1":-2.85,"medianCount1.1":67.5,"medianCount2.1":2.5,"maxCooksP.1":"NA"},"Reg_SM06Hn_739":{"symbol":"Mt1","desc":"metallothionein 1","type":"protein_coding","lfc":-4.75,"p":6.83e-50,"lowExpressed":false,"rpkm1":29.1,"rpkm2":1.22,"lev":2.15,"medianCount1":333,"medianCount2":18,"maxCooksP":0.292,"ID":"17748","chr":"chr8","str":"+","start":96702989,"end":96704227,"lfc.1":-3.85,"p.1":"2.68627787352282e-34","lowExpressed.1":false,"rpkm1.1":226,"rpkm2.1":15.6,"lev.1":5.87,"medianCount1.1":3300,"medianCount2.1":250,"maxCooksP.1":"NA"},"Reg_SM06Hn_740":{"symbol":"Mt2","desc":"metallothionein 2","type":"protein_coding","lfc":-6.07,"p":6.95e-62,"lowExpressed":false,"rpkm1":50.2,"rpkm2":0.594,"lev":2.09,"medianCount1":526,"medianCount2":8,"maxCooksP":0.0581,"ID":"17750","chr":"chr8","str":"+","start":96696518,"end":96697467,"lfc.1":-4.21,"p.1":"3.01673925851181e-39","lowExpressed.1":false,"rpkm1.1":139,"rpkm2.1":7.41,"lev.1":4.99,"medianCount1.1":2070,"medianCount2.1":123,"maxCooksP.1":"NA"},"Reg_SM06Hn_741":{"symbol":"Mtap1b","desc":"microtubule-associated protein 1B","type":"protein_coding","lfc":2.35,"p":3.39e-25,"lowExpressed":false,"rpkm1":2.5,"rpkm2":13.9,"lev":2.7,"medianCount1":643,"medianCount2":3530,"maxCooksP":0.989,"ID":"17755","chr":"chr13","str":"-","start":100191419,"end":100286557,"lfc.1":5.81,"p.1":"2.89686900932787e-28","lowExpressed.1":false,"rpkm1.1":1.57,"rpkm2.1":97,"lev.1":3.45,"medianCount1.1":516,"medianCount2.1":33900,"maxCooksP.1":"NA"},"Reg_SM06Hn_742":{"symbol":"Mtap6","desc":"microtubule-associated protein 6","type":"protein_coding","lfc":2.71,"p":5.89e-32,"lowExpressed":false,"rpkm1":0.753,"rpkm2":5.47,"lev":1.23,"medianCount1":91,"medianCount2":811,"maxCooksP":0.881,"ID":"17760","chr":"chr7","str":"+","start":106415957,"end":106485647,"lfc.1":4.49,"p.1":"3.33522007465795e-54","lowExpressed.1":false,"rpkm1.1":1.55,"rpkm2.1":35.9,"lev.1":2.88,"medianCount1.1":258,"medianCount2.1":6560,"maxCooksP.1":"NA"},"Reg_SM06Hn_743":{"symbol":"Mtl5","desc":"metallothionein-like 5, testis-specific (tesmin)","type":"protein_coding","lfc":-7.89,"p":9.94e-08,"lowExpressed":false,"rpkm1":0.464,"rpkm2":0,"lev":-4.94,"medianCount1":31,"medianCount2":0,"maxCooksP":0.0361,"ID":"17771","chr":"chr19","str":"+","start":3388869,"end":3407785,"lfc.1":-4.76,"p.1":"3.92837478023559e-14","lowExpressed.1":false,"rpkm1.1":1.8,"rpkm2.1":0.0603,"lev.1":-1.65,"medianCount1.1":160,"medianCount2.1":6,"maxCooksP.1":"NA"},"Reg_SM06Hn_744":{"symbol":"Myh8","desc":"myosin, heavy polypeptide 8, skeletal muscle, perinatal","type":"protein_coding","lfc":0,"p":1,"lowExpressed":true,"rpkm1":0,"rpkm2":0.0072,"lev":-7.23,"medianCount1":0,"medianCount2":1,"maxCooksP":0.88,"ID":"17885","chr":"chr11","str":"+","start":67090626,"end":67122136,"lfc.1":7.25,"p.1":"8.64901251220918e-07","lowExpressed.1":false,"rpkm1.1":0,"rpkm2.1":0.515,"lev.1":-4.74,"medianCount1.1":0,"medianCount2.1":92,"maxCooksP.1":"NA"},"Reg_SM06Hn_745":{"symbol":"Myh6","desc":"myosin, heavy polypeptide 6, cardiac muscle, alpha","type":"protein_coding","lfc":-9.85,"p":2.47e-32,"lowExpressed":false,"rpkm1":4.03,"rpkm2":0,"lev":-3.39,"medianCount1":418,"medianCount2":0,"maxCooksP":0.164,"ID":"17888","chr":"chr14","str":"-","start":55560758,"end":55585444,"lfc.1":-5.11,"p.1":"6.63489361706705e-62","lowExpressed.1":false,"rpkm1.1":9.86,"rpkm2.1":0.281,"lev.1":0.733,"medianCount1.1":1620,"medianCount2.1":51,"maxCooksP.1":"NA"},"Reg_SM06Hn_746":{"symbol":"Myo10","desc":"myosin X","type":"protein_coding","lfc":-4.5,"p":1.88e-127,"lowExpressed":false,"rpkm1":15.9,"rpkm2":0.749,"lev":1.51,"medianCount1":2550,"medianCount2":137,"maxCooksP":0.44,"ID":"17909","chr":"chr15","str":"+","start":25552305,"end":25743426,"lfc.1":-4.47,"p.1":"1.55395888330408e-45","lowExpressed.1":false,"rpkm1.1":48.5,"rpkm2.1":2.16,"lev.1":3.33,"medianCount1.1":10600,"medianCount2.1":517,"maxCooksP.1":"NA"},"Reg_SM06Hn_747":{"symbol":"Myo1b","desc":"myosin IB","type":"protein_coding","lfc":5.73,"p":3.48e-30,"lowExpressed":false,"rpkm1":0.0372,"rpkm2":3.23,"lev":-1.5,"medianCount1":4,"medianCount2":389,"maxCooksP":0.854,"ID":"17912","chr":"chr1","str":"-","start":51806609,"end":51972818,"lfc.1":1.39,"p.1":"0.000164989294062783","lowExpressed.1":false,"rpkm1.1":1.57,"rpkm2.1":4.18,"lev.1":1.34,"medianCount1.1":215,"medianCount2.1":624,"maxCooksP.1":"NA"},"Reg_SM06Hn_748":{"symbol":"Myoc","desc":"myocilin","type":"protein_coding","lfc":-8.72,"p":4.14e-33,"lowExpressed":false,"rpkm1":8.24,"rpkm2":0.0194,"lev":-1.91,"medianCount1":304,"medianCount2":1,"maxCooksP":1.41e-05,"ID":"17926","chr":"chr1","str":"+","start":164569281,"end":164579825,"lfc.1":-1.42,"p.1":"0.25658421686266","lowExpressed.1":false,"rpkm1.1":0.241,"rpkm2.1":0.0818,"lev.1":-2.91,"medianCount1.1":13.5,"medianCount2.1":5,"maxCooksP.1":"NA"},"Reg_SM06Hn_749":{"symbol":"Myt1","desc":"myelin transcription factor 1","type":"protein_coding","lfc":3.36,"p":4.4e-33,"lowExpressed":false,"rpkm1":0.169,"rpkm2":1.9,"lev":-0.561,"medianCount1":24,"medianCount2":295,"maxCooksP":0.903,"ID":"17932","chr":"chr2","str":"+","start":181498037,"end":181562480,"lfc.1":6.09,"p.1":"7.06338443353726e-49","lowExpressed.1":false,"rpkm1.1":0.116,"rpkm2.1":8.53,"lev.1":-0.101,"medianCount1.1":20.5,"medianCount2.1":1630,"maxCooksP.1":"NA"},"Reg_SM06Hn_750":{"symbol":"Myt1l","desc":"myelin transcription factor 1-like","type":"protein_coding","lfc":4.41,"p":1.94e-58,"lowExpressed":false,"rpkm1":0.638,"rpkm2":14,"lev":1.84,"medianCount1":92,"medianCount2":2430,"maxCooksP":0.99,"ID":"17933","chr":"chr12","str":"+","start":30213249,"end":30608074,"lfc.1":6.99,"p.1":"6.30759930094239e-56","lowExpressed.1":false,"rpkm1.1":0.15,"rpkm2.1":20.8,"lev.1":0.748,"medianCount1.1":31,"medianCount2.1":4610,"maxCooksP.1":"NA"},"Reg_SM06Hn_751":{"symbol":"Nap1l2","desc":"nucleosome assembly protein 1-like 2","type":"protein_coding","lfc":2.69,"p":4.86e-08,"lowExpressed":false,"rpkm1":0.115,"rpkm2":1.01,"lev":-1.36,"medianCount1":6.5,"medianCount2":64,"maxCooksP":0.853,"ID":"17954","chr":"chrX","str":"-","start":100379398,"end":100382003,"lfc.1":6.2,"p.1":"3.13762684610226e-62","lowExpressed.1":false,"rpkm1.1":0.266,"rpkm2.1":20.8,"lev.1":1.21,"medianCount1.1":19,"medianCount2.1":1620,"maxCooksP.1":"NA"},"Reg_SM06Hn_752":{"symbol":"Nat1","desc":"N-acetyl transferase 1","type":"protein_coding","lfc":0,"p":1,"lowExpressed":true,"rpkm1":0.146,"rpkm2":0,"lev":-5.38,"medianCount1":4,"medianCount2":0,"maxCooksP":0.694,"ID":"17960","chr":"chr8","str":"+","start":70014657,"end":70016003,"lfc.1":-5,"p.1":"1.49114185790409e-08","lowExpressed.1":false,"rpkm1.1":2.52,"rpkm2.1":0.0645,"lev.1":-2.1,"medianCount1.1":91,"medianCount2.1":2.5,"maxCooksP.1":"NA"},"Reg_SM06Hn_753":{"symbol":"Neurl1a","desc":"neuralized homolog 1A (Drosophila)","type":"protein_coding","lfc":1.18,"p":0.0234,"lowExpressed":false,"rpkm1":0.235,"rpkm2":0.686,"lev":-1.24,"medianCount1":21,"medianCount2":65,"maxCooksP":0.291,"ID":"18011","chr":"chr19","str":"+","start":47253310,"end":47333931,"lfc.1":5.63,"p.1":"5.1665174230777e-41","lowExpressed.1":false,"rpkm1.1":0.133,"rpkm2.1":7.05,"lev.1":-0.0751,"medianCount1.1":16,"medianCount2.1":934,"maxCooksP.1":"NA"},"Reg_SM06Hn_754":{"symbol":"Neurod1","desc":"neurogenic differentiation 1","type":"protein_coding","lfc":2.87,"p":0.0239,"lowExpressed":false,"rpkm1":0.00952,"rpkm2":1.15,"lev":-2.38,"medianCount1":0.5,"medianCount2":78,"maxCooksP":0.431,"ID":"18012","chr":"chr2","str":"-","start":79292798,"end":79296793,"lfc.1":7.79,"p.1":"1.20116271193554e-13","lowExpressed.1":false,"rpkm1.1":0.00711,"rpkm2.1":3.32,"lev.1":-2.67,"medianCount1.1":0.5,"medianCount2.1":247,"maxCooksP.1":"NA"},"Reg_SM06Hn_755":{"symbol":"Neurod2","desc":"neurogenic differentiation 2","type":"protein_coding","lfc":3.48,"p":1.04e-18,"lowExpressed":false,"rpkm1":0.166,"rpkm2":1.87,"lev":-0.765,"medianCount1":10,"medianCount2":134,"maxCooksP":0.894,"ID":"18013","chr":"chr11","str":"-","start":98186731,"end":98190959,"lfc.1":6.21,"p.1":"7.64702807141025e-27","lowExpressed.1":false,"rpkm1.1":0.0683,"rpkm2.1":5.88,"lev.1":-1.07,"medianCount1.1":6,"medianCount2.1":553,"maxCooksP.1":"NA"},"Reg_SM06Hn_756":{"symbol":"Nfatc1","desc":"nuclear factor of activated T cells, cytoplasmic, calcineurin dependent 1","type":"protein_coding","lfc":-5.87,"p":3.35e-30,"lowExpressed":false,"rpkm1":1.45,"rpkm2":0.0181,"lev":-3.17,"medianCount1":194,"medianCount2":2,"maxCooksP":0.203,"ID":"18018","chr":"chr18","str":"-","start":80802944,"end":80909810,"lfc.1":-3.64,"p.1":"4.14215280570834e-23","lowExpressed.1":false,"rpkm1.1":3.92,"rpkm2.1":0.311,"lev.1":0.119,"medianCount1.1":795,"medianCount2.1":68.5,"maxCooksP.1":"NA"},"Reg_SM06Hn_757":{"symbol":"Nfe2l2","desc":"nuclear factor, erythroid derived 2, like 2","type":"protein_coding","lfc":-4.6,"p":7.17e-37,"lowExpressed":false,"rpkm1":6.59,"rpkm2":0.272,"lev":0.225,"medianCount1":324,"medianCount2":16,"maxCooksP":0.078,"ID":"18024","chr":"chr2","str":"-","start":75513576,"end":75542698,"lfc.1":-2.54,"p.1":"3.5675277986032e-17","lowExpressed.1":false,"rpkm1.1":14.7,"rpkm2.1":2.52,"lev.1":2.6,"medianCount1.1":982,"medianCount2.1":184,"maxCooksP.1":"NA"},"Reg_SM06Hn_758":{"symbol":"Nefl","desc":"neurofilament, light polypeptide","type":"protein_coding","lfc":0.729,"p":0.14,"lowExpressed":false,"rpkm1":1.94,"rpkm2":3.15,"lev":1.12,"medianCount1":70,"medianCount2":122,"maxCooksP":0.523,"ID":"18039","chr":"chr14","str":"+","start":68701941,"end":68705802,"lfc.1":4.6,"p.1":"3.65885636063235e-16","lowExpressed.1":false,"rpkm1.1":0.348,"rpkm2.1":9.28,"lev.1":0.736,"medianCount1.1":19,"medianCount2.1":566,"maxCooksP.1":"NA"},"Reg_SM06Hn_759":{"symbol":"Ngf","desc":"nerve growth factor","type":"protein_coding","lfc":0,"p":1,"lowExpressed":true,"rpkm1":0,"rpkm2":0.299,"lev":-4.02,"medianCount1":0,"medianCount2":8,"maxCooksP":0.46,"ID":"18049","chr":"chr3","str":"+","start":102273851,"end":102324936,"lfc.1":5.93,"p.1":"0.000191493486777121","lowExpressed.1":false,"rpkm1.1":0,"rpkm2.1":0.868,"lev.1":-4.13,"medianCount1.1":0,"medianCount2.1":31,"maxCooksP.1":"NA"},"Reg_SM06Hn_760":{"symbol":"Nhlh1","desc":"nescient helix loop helix 1","type":"protein_coding","lfc":0,"p":1,"lowExpressed":true,"rpkm1":0,"rpkm2":0.0266,"lev":-6.82,"medianCount1":0,"medianCount2":2,"maxCooksP":0.591,"ID":"18071","chr":"chr1","str":"-","start":173982423,"end":173987727,"lfc.1":6.37,"p.1":"1.79750594664189e-10","lowExpressed.1":false,"rpkm1.1":0.0143,"rpkm2.1":1.9,"lev.1":-2.87,"medianCount1.1":1,"medianCount2.1":143,"maxCooksP.1":"NA"},"Reg_SM06Hn_761":{"symbol":"Nhlh2","desc":"nescient helix loop helix 2","type":"protein_coding","lfc":0,"p":1,"lowExpressed":true,"rpkm1":0,"rpkm2":0,"lev":-7.71,"medianCount1":0,"medianCount2":0,"maxCooksP":0.339,"ID":"18072","chr":"chr3","str":"+","start":101814068,"end":101819415,"lfc.1":9.68,"p.1":"1.71988143493781e-104","lowExpressed.1":false,"rpkm1.1":0.0764,"rpkm2.1":71.2,"lev.1":1.2,"medianCount1.1":7,"medianCount2.1":7130,"maxCooksP.1":"NA"},"Reg_SM06Hn_762":{"symbol":"Nid1","desc":"nidogen 1","type":"protein_coding","lfc":-5.05,"p":1.87e-06,"lowExpressed":false,"rpkm1":0.19,"rpkm2":0.00547,"lev":-5.51,"medianCount1":24.5,"medianCount2":1,"maxCooksP":0.155,"ID":"18073","chr":"chr13","str":"+","start":13529869,"end":13604542,"lfc.1":-1.21,"p.1":"0.0120006346272456","lowExpressed.1":false,"rpkm1.1":4.51,"rpkm2.1":1.95,"lev.1":1.49,"medianCount1.1":742,"medianCount2.1":358,"maxCooksP.1":"NA"},"Reg_SM06Hn_763":{"symbol":"Nid2","desc":"nidogen 2","type":"protein_coding","lfc":-4.33,"p":2.22e-19,"lowExpressed":false,"rpkm1":1.29,"rpkm2":0.0609,"lev":-2.06,"medianCount1":106,"medianCount2":9,"maxCooksP":0.266,"ID":"18074","chr":"chr14","str":"+","start":20570479,"end":20631009,"lfc.1":-3.18,"p.1":"5.47738093283468e-10","lowExpressed.1":false,"rpkm1.1":10.6,"rpkm2.1":1.13,"lev.1":1.66,"medianCount1.1":1390,"medianCount2.1":168,"maxCooksP.1":"NA"},"Reg_SM06Hn_764":{"symbol":"Nkx2-2","desc":"NK2 transcription factor related, locus 2 (Drosophila)","type":"protein_coding","lfc":-7.49,"p":6.36e-07,"lowExpressed":false,"rpkm1":0.557,"rpkm2":0,"lev":-4.91,"medianCount1":30.5,"medianCount2":0,"maxCooksP":0.445,"ID":"18088","chr":"chr2","str":"-","start":147003282,"end":147012138,"lfc.1":-3.06,"p.1":"1.88770077811057e-12","lowExpressed.1":false,"rpkm1.1":6.26,"rpkm2.1":0.735,"lev.1":1.05,"medianCount1.1":416,"medianCount2.1":53,"maxCooksP.1":"NA"},"Reg_SM06Hn_765":{"symbol":"Cd244","desc":"CD244 natural killer cell receptor 2B4","type":"protein_coding","lfc":0,"p":1,"lowExpressed":true,"rpkm1":0,"rpkm2":0,"lev":-7.5,"medianCount1":0,"medianCount2":0,"maxCooksP":0.382,"ID":"18106","chr":"chr1","str":"+","start":173489324,"end":173515447,"lfc.1":-5.11,"p.1":"0.00279420022367722","lowExpressed.1":false,"rpkm1.1":0.139,"rpkm2.1":0,"lev.1":-5.44,"medianCount1.1":14,"medianCount2.1":0,"maxCooksP.1":"NA"},"Reg_SM06Hn_766":{"symbol":"Nos1","desc":"nitric oxide synthase 1, neuronal","type":"protein_coding","lfc":4.81,"p":4.03e-14,"lowExpressed":false,"rpkm1":0.00969,"rpkm2":0.674,"lev":-3.09,"medianCount1":1,"medianCount2":71,"maxCooksP":0.836,"ID":"18125","chr":"chr5","str":"+","start":118317128,"end":118403822,"lfc.1":6.55,"p.1":"5.58792246841473e-05","lowExpressed.1":false,"rpkm1.1":0.0445,"rpkm2.1":25.1,"lev.1":-0.551,"medianCount1.1":5.5,"medianCount2.1":3270,"maxCooksP.1":"NA"},"Reg_SM06Hn_767":{"symbol":"Notch1","desc":"Notch gene homolog 1 (Drosophila)","type":"protein_coding","lfc":-6.42,"p":1.23e-124,"lowExpressed":false,"rpkm1":13,"rpkm2":0.17,"lev":0.22,"medianCount1":2540,"medianCount2":39,"maxCooksP":1.49e-05,"ID":"18128","chr":"chr2","str":"-","start":26313422,"end":26359342,"lfc.1":-4.12,"p.1":"1.52286034508097e-57","lowExpressed.1":false,"rpkm1.1":54.3,"rpkm2.1":3.11,"lev.1":3.69,"medianCount1.1":14000,"medianCount2.1":884,"maxCooksP.1":"NA"},"Reg_SM06Hn_768":{"symbol":"Notch2","desc":"Notch gene homolog 2 (Drosophila)","type":"protein_coding","lfc":-4.82,"p":1.83e-127,"lowExpressed":false,"rpkm1":7.65,"rpkm2":0.3,"lev":0.264,"medianCount1":1490,"medianCount2":55,"maxCooksP":0.409,"ID":"18129","chr":"chr3","str":"+","start":97817461,"end":97954290,"lfc.1":-4.14,"p.1":"2.17742168810887e-63","lowExpressed.1":false,"rpkm1.1":23.5,"rpkm2.1":1.33,"lev.1":2.48,"medianCount1.1":6690,"medianCount2.1":418,"maxCooksP.1":"NA"},"Reg_SM06Hn_769":{"symbol":"Nov","desc":"nephroblastoma overexpressed gene","type":"protein_coding","lfc":7.26,"p":2.84e-16,"lowExpressed":false,"rpkm1":0.01,"rpkm2":2.43,"lev":-2.29,"medianCount1":0.5,"medianCount2":139,"maxCooksP":0.95,"ID":"18133","chr":"chr15","str":"+","start":54577483,"end":54585317,"lfc.1":3.08,"p.1":"3.76524774046368e-15","lowExpressed.1":false,"rpkm1.1":1.1,"rpkm2.1":9.64,"lev.1":1.67,"medianCount1.1":70,"medianCount2.1":687,"maxCooksP.1":"NA"},"Reg_SM06Hn_770":{"symbol":"Npas1","desc":"neuronal PAS domain protein 1","type":"protein_coding","lfc":3.6,"p":4.82e-07,"lowExpressed":false,"rpkm1":0.0416,"rpkm2":0.533,"lev":-2.75,"medianCount1":1.5,"medianCount2":27,"maxCooksP":0.928,"ID":"18142","chr":"chr7","str":"-","start":17041070,"end":17062129,"lfc.1":5.11,"p.1":"6.30759930094239e-56","lowExpressed.1":false,"rpkm1.1":0.624,"rpkm2.1":22.4,"lev.1":1.9,"medianCount1.1":35.5,"medianCount2.1":1400,"maxCooksP.1":"NA"},"Reg_SM06Hn_771":{"symbol":"Pnoc","desc":"prepronociceptin","type":"protein_coding","lfc":2.63,"p":0.00242,"lowExpressed":false,"rpkm1":0.0319,"rpkm2":0.225,"lev":-3.58,"medianCount1":1.5,"medianCount2":12,"maxCooksP":0.921,"ID":"18155","chr":"chr14","str":"-","start":66019510,"end":66044309,"lfc.1":7.6,"p.1":"1.23797103221294e-48","lowExpressed.1":false,"rpkm1.1":0.0851,"rpkm2.1":18.9,"lev.1":0.331,"medianCount1.1":5,"medianCount2.1":1220,"maxCooksP.1":"NA"},"Reg_SM06Hn_772":{"symbol":"Nppc","desc":"natriuretic peptide type C","type":"protein_coding","lfc":0,"p":1,"lowExpressed":true,"rpkm1":0.199,"rpkm2":0.258,"lev":-2.73,"medianCount1":3.5,"medianCount2":5,"maxCooksP":0.486,"ID":"18159","chr":"chr1","str":"-","start":88562866,"end":88567147,"lfc.1":5.17,"p.1":"3.30749076329529e-39","lowExpressed.1":false,"rpkm1.1":0.716,"rpkm2.1":27.5,"lev.1":2.11,"medianCount1.1":20.5,"medianCount2.1":856,"maxCooksP.1":"NA"},"Reg_SM06Hn_773":{"symbol":"Npr3","desc":"natriuretic peptide receptor 3","type":"protein_coding","lfc":5.44,"p":1.11e-14,"lowExpressed":false,"rpkm1":0.00391,"rpkm2":0.428,"lev":-3.78,"medianCount1":0.5,"medianCount2":67,"maxCooksP":0.86,"ID":"18162","chr":"chr15","str":"-","start":11769651,"end":11835429,"lfc.1":0.269,"p.1":"0.735581116710964","lowExpressed.1":false,"rpkm1.1":0.336,"rpkm2.1":0.413,"lev.1":-1.55,"medianCount1.1":63.5,"medianCount2.1":87,"maxCooksP.1":"NA"},"Reg_SM06Hn_774":{"symbol":"Npy1r","desc":"neuropeptide Y receptor Y1","type":"protein_coding","lfc":4.95,"p":1.53e-24,"lowExpressed":false,"rpkm1":0.0432,"rpkm2":2.25,"lev":-1.61,"medianCount1":3,"medianCount2":153,"maxCooksP":0.817,"ID":"18166","chr":"chr8","str":"+","start":69221321,"end":69230697,"lfc.1":2.36,"p.1":"4.60878027680013e-07","lowExpressed.1":false,"rpkm1.1":0.587,"rpkm2.1":3.12,"lev.1":0.404,"medianCount1.1":48,"medianCount2.1":277,"maxCooksP.1":"NA"},"Reg_SM06Hn_775":{"symbol":"Npy5r","desc":"neuropeptide Y receptor Y5","type":"protein_coding","lfc":6.56,"p":2.85e-05,"lowExpressed":false,"rpkm1":0,"rpkm2":0.364,"lev":-4.33,"medianCount1":0,"medianCount2":20,"maxCooksP":0.975,"ID":"18168","chr":"chr8","str":"-","start":69203864,"end":69211993,"lfc.1":2.97,"p.1":"0.0496235160455087","lowExpressed.1":false,"rpkm1.1":0.0153,"rpkm2.1":0.195,"lev.1":-4.45,"medianCount1.1":1,"medianCount2.1":13.5,"maxCooksP.1":"NA"},"Reg_SM06Hn_776":{"symbol":"Nrg3","desc":"neuregulin 3","type":"protein_coding","lfc":5.45,"p":3.4e-63,"lowExpressed":false,"rpkm1":0.227,"rpkm2":12.7,"lev":1.16,"medianCount1":20.5,"medianCount2":1370,"maxCooksP":0.834,"ID":"18183","chr":"chr14","str":"-","start":39182137,"end":40286376,"lfc.1":5.9,"p.1":"5.78585917163886e-44","lowExpressed.1":false,"rpkm1.1":0.162,"rpkm2.1":10.4,"lev.1":0.283,"medianCount1.1":18,"medianCount2.1":1260,"maxCooksP.1":"NA"},"Reg_SM06Hn_777":{"symbol":"Nrxn3","desc":"neurexin III","type":"protein_coding","lfc":4.6,"p":3.96e-68,"lowExpressed":false,"rpkm1":0.757,"rpkm2":23.6,"lev":2.44,"medianCount1":154,"medianCount2":5340,"maxCooksP":0.507,"ID":"18191","chr":"chr12","str":"+","start":89961320,"end":91573375,"lfc.1":3.91,"p.1":"3.2875687607502e-44","lowExpressed.1":false,"rpkm1.1":1.11,"rpkm2.1":17.2,"lev.1":2.12,"medianCount1.1":295,"medianCount2.1":5030,"maxCooksP.1":"NA"},"Reg_SM06Hn_778":{"symbol":"Nsg1","desc":"neuron specific gene family member 1","type":"protein_coding","lfc":0.874,"p":0.00183,"lowExpressed":false,"rpkm1":1.32,"rpkm2":2.95,"lev":0.998,"medianCount1":55,"medianCount2":133,"maxCooksP":0.911,"ID":"18196","chr":"chr5","str":"-","start":38528432,"end":38550706,"lfc.1":5.07,"p.1":"4.82224004118302e-47","lowExpressed.1":false,"rpkm1.1":6.33,"rpkm2.1":223,"lev.1":5.19,"medianCount1.1":372,"medianCount2.1":14300,"maxCooksP.1":"NA"},"Reg_SM06Hn_779":{"symbol":"Nsg2","desc":"neuron specific gene family member 2","type":"protein_coding","lfc":3.32,"p":6.91e-25,"lowExpressed":false,"rpkm1":0.41,"rpkm2":5.91,"lev":1,"medianCount1":20.5,"medianCount2":321,"maxCooksP":0.823,"ID":"18197","chr":"chr11","str":"+","start":31900459,"end":31959202,"lfc.1":5.82,"p.1":"9.92391781643151e-59","lowExpressed.1":false,"rpkm1.1":5.77,"rpkm2.1":345,"lev.1":5.43,"medianCount1.1":355,"medianCount2.1":23200,"maxCooksP.1":"NA"},"Reg_SM06Hn_780":{"symbol":"Ntrk1","desc":"neurotrophic tyrosine kinase, receptor, type 1","type":"protein_coding","lfc":0,"p":1,"lowExpressed":true,"rpkm1":0,"rpkm2":0.0312,"lev":-6.13,"medianCount1":0,"medianCount2":2,"maxCooksP":0.84,"ID":"18211","chr":"chr3","str":"-","start":87582166,"end":87599084,"lfc.1":8.66,"p.1":"4.18149228451709e-17","lowExpressed.1":false,"rpkm1.1":0.00745,"rpkm2.1":6.36,"lev.1":-2.22,"medianCount1.1":0.5,"medianCount2.1":496,"maxCooksP.1":"NA"},"Reg_SM06Hn_781":{"symbol":"Ntsr2","desc":"neurotensin receptor 2","type":"protein_coding","lfc":-7.4,"p":4.96e-193,"lowExpressed":false,"rpkm1":176,"rpkm2":1.07,"lev":3.45,"medianCount1":5240,"medianCount2":43,"maxCooksP":1.57e-06,"ID":"18217","chr":"chr12","str":"+","start":16660276,"end":16667042,"lfc.1":-5.42,"p.1":"1.48389388165798e-32","lowExpressed.1":false,"rpkm1.1":85.4,"rpkm2.1":1.9,"lev.1":3.58,"medianCount1.1":3500,"medianCount2.1":88,"maxCooksP.1":"NA"},"Reg_SM06Hn_782":{"symbol":"Nxn","desc":"nucleoredoxin","type":"protein_coding","lfc":-4.93,"p":2.05e-28,"lowExpressed":false,"rpkm1":2.36,"rpkm2":0.074,"lev":-1.58,"medianCount1":132,"medianCount2":5,"maxCooksP":0.1,"ID":"18230","chr":"chr11","str":"-","start":76070728,"end":76212643,"lfc.1":0.941,"p.1":"0.00506027326660464","lowExpressed.1":false,"rpkm1.1":5.39,"rpkm2.1":10.5,"lev.1":2.9,"medianCount1.1":400,"medianCount2.1":862,"maxCooksP.1":"NA"},"Reg_SM06Hn_783":{"symbol":"Nxph1","desc":"neurexophilin 1","type":"protein_coding","lfc":2.18,"p":0.000312,"lowExpressed":false,"rpkm1":0.23,"rpkm2":2.2,"lev":-0.237,"medianCount1":8,"medianCount2":75,"maxCooksP":0.423,"ID":"18231","chr":"chr6","str":"+","start":8900019,"end":9198578,"lfc.1":5.23,"p.1":"0.000291905902048392","lowExpressed.1":false,"rpkm1.1":0.259,"rpkm2.1":21.4,"lev.1":0.552,"medianCount1.1":13,"medianCount2.1":1150,"maxCooksP.1":"NA"},"Reg_SM06Hn_784":{"symbol":"Nxph2","desc":"neurexophilin 2","type":"protein_coding","lfc":0,"p":1,"lowExpressed":true,"rpkm1":0,"rpkm2":0.032,"lev":-6.23,"medianCount1":0,"medianCount2":2,"maxCooksP":0.833,"ID":"18232","chr":"chr2","str":"+","start":23176766,"end":23257493,"lfc.1":7.02,"p.1":"1.69351124374671e-10","lowExpressed.1":false,"rpkm1.1":0.00748,"rpkm2.1":1.87,"lev.1":-3.07,"medianCount1.1":0.5,"medianCount2.1":144,"maxCooksP.1":"NA"},"Reg_SM06Hn_785":{"symbol":"Fxyd5","desc":"FXYD domain-containing ion transport regulator 5","type":"protein_coding","lfc":4.62,"p":1.2e-27,"lowExpressed":false,"rpkm1":0.19,"rpkm2":4.67,"lev":0.0305,"medianCount1":4.5,"medianCount2":159,"maxCooksP":0.927,"ID":"18301","chr":"chr7","str":"-","start":31817742,"end":31827341,"lfc.1":0.98,"p.1":"0.215405336251773","lowExpressed.1":false,"rpkm1.1":0.574,"rpkm2.1":1.18,"lev.1":-0.337,"medianCount1.1":21.5,"medianCount2.1":49,"maxCooksP.1":"NA"},"Reg_SM06Hn_786":{"symbol":"Oprd1","desc":"opioid receptor, delta 1","type":"protein_coding","lfc":4.66,"p":4.75e-16,"lowExpressed":false,"rpkm1":0.0171,"rpkm2":1.39,"lev":-2.21,"medianCount1":1.5,"medianCount2":126,"maxCooksP":0.558,"ID":"18386","chr":"chr4","str":"-","start":131666641,"end":131700401,"lfc.1":6.46,"p.1":"1.49377945053978e-10","lowExpressed.1":false,"rpkm1.1":0.00921,"rpkm2.1":1.28,"lev.1":-3.29,"medianCount1.1":1,"medianCount2.1":156,"maxCooksP.1":"NA"},"Reg_SM06Hn_787":{"symbol":"Oprk1","desc":"opioid receptor, kappa 1","type":"protein_coding","lfc":5.07,"p":2.06e-16,"lowExpressed":false,"rpkm1":0.0101,"rpkm2":0.763,"lev":-3,"medianCount1":1,"medianCount2":87,"maxCooksP":0.857,"ID":"18387","chr":"chr1","str":"+","start":5578574,"end":5596214,"lfc.1":2.3,"p.1":"0.00366461855628326","lowExpressed.1":false,"rpkm1.1":0.0667,"rpkm2.1":0.357,"lev.1":-2.72,"medianCount1.1":8.5,"medianCount2.1":50.5,"maxCooksP.1":"NA"},"Reg_SM06Hn_788":{"symbol":"Oprl1","desc":"opioid receptor-like 1","type":"protein_coding","lfc":2.46,"p":0.000452,"lowExpressed":false,"rpkm1":0.115,"rpkm2":1.19,"lev":-1.51,"medianCount1":6.5,"medianCount2":90,"maxCooksP":0.399,"ID":"18389","chr":"chr2","str":"+","start":181449721,"end":181455690,"lfc.1":6.98,"p.1":"1.26908221078168e-71","lowExpressed.1":false,"rpkm1.1":0.149,"rpkm2.1":20.3,"lev.1":0.764,"medianCount1.1":13.5,"medianCount2.1":2010,"maxCooksP.1":"NA"},"Reg_SM06Hn_789":{"symbol":"Oprm1","desc":"opioid receptor, mu 1","type":"protein_coding","lfc":8.15,"p":1.11e-08,"lowExpressed":false,"rpkm1":0,"rpkm2":1.12,"lev":-3.42,"medianCount1":0,"medianCount2":76,"maxCooksP":0.973,"ID":"18390","chr":"chr10","str":"-","start":3308332,"end":3557940,"lfc.1":6.64,"p.1":"1.08065567374682e-05","lowExpressed.1":false,"rpkm1.1":0,"rpkm2.1":0.66,"lev.1":-4.33,"medianCount1.1":0,"medianCount2.1":52.5,"maxCooksP.1":"NA"},"Reg_SM06Hn_790":{"symbol":"Osmr","desc":"oncostatin M receptor","type":"protein_coding","lfc":-6.7,"p":9.18e-44,"lowExpressed":false,"rpkm1":2.33,"rpkm2":0.0183,"lev":-2.86,"medianCount1":238,"medianCount2":2,"maxCooksP":0.297,"ID":"18414","chr":"chr15","str":"-","start":6763577,"end":6824313,"lfc.1":-4.17,"p.1":"2.63027896752613e-35","lowExpressed.1":false,"rpkm1.1":5.47,"rpkm2.1":0.299,"lev.1":0.35,"medianCount1.1":712,"medianCount2.1":43,"maxCooksP.1":"NA"},"Reg_SM06Hn_791":{"symbol":"Otc","desc":"ornithine transcarbamylase","type":"protein_coding","lfc":-6.88,"p":9.97e-06,"lowExpressed":false,"rpkm1":0.343,"rpkm2":0,"lev":-5.13,"medianCount1":15.5,"medianCount2":0,"maxCooksP":0.929,"ID":"18416","chr":"chrX","str":"+","start":9829485,"end":9898150,"lfc.1":-2.38,"p.1":"0.0110910322562871","lowExpressed.1":false,"rpkm1.1":0.466,"rpkm2.1":0.0818,"lev.1":-2.36,"medianCount1.1":28.5,"medianCount2.1":5.5,"maxCooksP.1":"NA"},"Reg_SM06Hn_792":{"symbol":"Otx1","desc":"orthodenticle homolog 1 (Drosophila)","type":"protein_coding","lfc":-5.35,"p":8.21e-51,"lowExpressed":false,"rpkm1":3.6,"rpkm2":0.102,"lev":-1.1,"medianCount1":210,"medianCount2":7,"maxCooksP":0.192,"ID":"18423","chr":"chr11","str":"-","start":21894767,"end":21901654,"lfc.1":-3.99,"p.1":"2.23726333257173e-49","lowExpressed.1":false,"rpkm1.1":21,"rpkm2.1":1.32,"lev.1":2.4,"medianCount1.1":1610,"medianCount2.1":111,"maxCooksP.1":"NA"},"Reg_SM06Hn_793":{"symbol":"Oxtr","desc":"oxytocin receptor","type":"protein_coding","lfc":6.9,"p":7.38e-06,"lowExpressed":false,"rpkm1":0,"rpkm2":0.274,"lev":-4.7,"medianCount1":0,"medianCount2":31,"maxCooksP":0.97,"ID":"18430","chr":"chr6","str":"-","start":112423678,"end":112439802,"lfc.1":5.57,"p.1":"3.63581270827608e-20","lowExpressed.1":false,"rpkm1.1":0.0584,"rpkm2.1":3.09,"lev.1":-1.53,"medianCount1.1":7,"medianCount2.1":418,"maxCooksP.1":"NA"},"Reg_SM06Hn_794":{"symbol":"Oca2","desc":"oculocutaneous albinism II","type":"protein_coding","lfc":0,"p":1,"lowExpressed":true,"rpkm1":0.00761,"rpkm2":0.0132,"lev":-6.66,"medianCount1":0.5,"medianCount2":1,"maxCooksP":0.805,"ID":"18431","chr":"chr7","str":"+","start":63495141,"end":63791887,"lfc.1":4.61,"p.1":"0.00102814273960829","lowExpressed.1":false,"rpkm1.1":0.00568,"rpkm2.1":0.295,"lev.1":-4.6,"medianCount1.1":0.5,"medianCount2.1":27,"maxCooksP.1":"NA"},"Reg_SM06Hn_795":{"symbol":"Pak3","desc":"p21 protein (Cdc42/Rac)-activated kinase 3","type":"protein_coding","lfc":3.29,"p":5.14e-05,"lowExpressed":false,"rpkm1":0.1,"rpkm2":2.34,"lev":-0.743,"medianCount1":17,"medianCount2":516,"maxCooksP":0.186,"ID":"18481","chr":"chrX","str":"+","start":139953134,"end":140232339,"lfc.1":5.34,"p.1":"1.21833107341413e-39","lowExpressed.1":false,"rpkm1.1":0.341,"rpkm2.1":14.7,"lev.1":1.09,"medianCount1.1":83.5,"medianCount2.1":3900,"maxCooksP.1":"NA"},"Reg_SM06Hn_796":{"symbol":"Cntn3","desc":"contactin 3","type":"protein_coding","lfc":6.1,"p":2.77e-39,"lowExpressed":false,"rpkm1":0.0391,"rpkm2":4.48,"lev":-1.1,"medianCount1":3.5,"medianCount2":500,"maxCooksP":0.757,"ID":"18488","chr":"chr6","str":"-","start":102113300,"end":102414661,"lfc.1":4.35,"p.1":"3.13788799771715e-16","lowExpressed.1":false,"rpkm1.1":0.0908,"rpkm2.1":2.01,"lev.1":-1.34,"medianCount1.1":13,"medianCount2.1":310,"maxCooksP.1":"NA"},"Reg_SM06Hn_797":{"symbol":"Pax6","desc":"paired box gene 6","type":"protein_coding","lfc":-5.09,"p":4.78e-82,"lowExpressed":false,"rpkm1":9.35,"rpkm2":0.28,"lev":0.445,"medianCount1":638,"medianCount2":25,"maxCooksP":0.0021,"ID":"18508","chr":"chr2","str":"+","start":105509053,"end":105537521,"lfc.1":-1.78,"p.1":"2.15949165242764e-09","lowExpressed.1":false,"rpkm1.1":25.9,"rpkm2.1":7.61,"lev.1":3.8,"medianCount1.1":2590,"medianCount2.1":840,"maxCooksP.1":"NA"},"Reg_SM06Hn_798":{"symbol":"Pcp4","desc":"Purkinje cell protein 4","type":"protein_coding","lfc":1.16,"p":0.0447,"lowExpressed":false,"rpkm1":6.41,"rpkm2":12.2,"lev":2.83,"medianCount1":69.5,"medianCount2":205,"maxCooksP":0.568,"ID":"18546","chr":"chr16","str":"+","start":96689213,"end":96747396,"lfc.1":8.3,"p.1":"5.03392961601281e-100","lowExpressed.1":false,"rpkm1.1":0.941,"rpkm2.1":325,"lev.1":4.06,"medianCount1.1":16.5,"medianCount2.1":6160,"maxCooksP.1":"NA"},"Reg_SM06Hn_799":{"symbol":"Pcsk1","desc":"proprotein convertase subtilisin/kexin type 1","type":"protein_coding","lfc":5.22,"p":1.95e-16,"lowExpressed":false,"rpkm1":0.00944,"rpkm2":1.78,"lev":-2.23,"medianCount1":0.5,"medianCount2":91,"maxCooksP":0.762,"ID":"18548","chr":"chr13","str":"+","start":75227435,"end":75269946,"lfc.1":8.29,"p.1":"1.12991692979335e-41","lowExpressed.1":false,"rpkm1.1":0.0723,"rpkm2.1":27.6,"lev.1":0.378,"medianCount1.1":5,"medianCount2.1":2040,"maxCooksP.1":"NA"},"Reg_SM06Hn_800":{"symbol":"Pcsk2","desc":"proprotein convertase subtilisin/kexin type 2","type":"protein_coding","lfc":4.69,"p":1.67e-65,"lowExpressed":false,"rpkm1":0.527,"rpkm2":14.6,"lev":1.74,"medianCount1":42.5,"medianCount2":1680,"maxCooksP":0.82,"ID":"18549","chr":"chr2","str":"+","start":143371869,"end":143642020,"lfc.1":7.26,"p.1":"3.57453045719556e-91","lowExpressed.1":false,"rpkm1.1":0.131,"rpkm2.1":21.5,"lev.1":0.736,"medianCount1.1":17,"medianCount2.1":3050,"maxCooksP.1":"NA"},"Reg_SM06Hn_801":{"symbol":"Pcsk6","desc":"proprotein convertase subtilisin/kexin type 6","type":"protein_coding","lfc":-5.82,"p":1.18e-48,"lowExpressed":false,"rpkm1":3.68,"rpkm2":0.0782,"lev":-1.52,"medianCount1":297,"medianCount2":5,"maxCooksP":0.0526,"ID":"18553","chr":"chr7","str":"+","start":73007022,"end":73195272,"lfc.1":-1.62,"p.1":"6.12757386797203e-05","lowExpressed.1":false,"rpkm1.1":6.08,"rpkm2.1":1.98,"lev.1":1.76,"medianCount1.1":698,"medianCount2.1":254,"maxCooksP.1":"NA"},"Reg_SM06Hn_802":{"symbol":"Pctp","desc":"phosphatidylcholine transfer protein","type":"protein_coding","lfc":-5.34,"p":3.64e-06,"lowExpressed":false,"rpkm1":0.535,"rpkm2":0,"lev":-4.54,"medianCount1":19.5,"medianCount2":0,"maxCooksP":0.119,"ID":"18559","chr":"chr11","str":"-","start":89844731,"end":89864208,"lfc.1":-2.08,"p.1":"0.101175298403875","lowExpressed.1":false,"rpkm1.1":0.333,"rpkm2.1":0.0663,"lev.1":-3.08,"medianCount1.1":17.5,"medianCount2.1":4,"maxCooksP.1":"NA"},"Reg_SM06Hn_803":{"symbol":"Pde1a","desc":"phosphodiesterase 1A, calmodulin-dependent","type":"protein_coding","lfc":3.89,"p":1.12e-16,"lowExpressed":false,"rpkm1":0.224,"rpkm2":5.37,"lev":0.428,"medianCount1":20.5,"medianCount2":639,"maxCooksP":0.373,"ID":"18573","chr":"chr2","str":"-","start":79674610,"end":79969569,"lfc.1":5.81,"p.1":"8.88949062207824e-33","lowExpressed.1":false,"rpkm1.1":0.107,"rpkm2.1":6.59,"lev.1":-0.369,"medianCount1.1":14.5,"medianCount2.1":958,"maxCooksP.1":"NA"},"Reg_SM06Hn_804":{"symbol":"Pdgfb","desc":"platelet derived growth factor, B polypeptide","type":"protein_coding","lfc":2.8,"p":2.95e-05,"lowExpressed":false,"rpkm1":0.0495,"rpkm2":0.439,"lev":-2.91,"medianCount1":3,"medianCount2":32,"maxCooksP":0.842,"ID":"18591","chr":"chr15","str":"-","start":79826304,"end":79845238,"lfc.1":4.69,"p.1":"3.03617000432269e-52","lowExpressed.1":false,"rpkm1.1":0.695,"rpkm2.1":18.6,"lev.1":1.84,"medianCount1.1":55,"medianCount2.1":1630,"maxCooksP.1":"NA"},"Reg_SM06Hn_805":{"symbol":"Pdgfra","desc":"platelet derived growth factor receptor, alpha polypeptide","type":"protein_coding","lfc":-3.26,"p":1.27e-06,"lowExpressed":false,"rpkm1":0.261,"rpkm2":0.0197,"lev":-4.12,"medianCount1":37.5,"medianCount2":3,"maxCooksP":0.493,"ID":"18595","chr":"chr5","str":"+","start":75548316,"end":75594229,"lfc.1":5.58,"p.1":"8.12373125944685e-08","lowExpressed.1":false,"rpkm1.1":0.145,"rpkm2.1":9.98,"lev.1":0.0448,"medianCount1.1":26.5,"medianCount2.1":1960,"maxCooksP.1":"NA"},"Reg_SM06Hn_806":{"symbol":"Pdgfrb","desc":"platelet derived growth factor receptor, beta polypeptide","type":"protein_coding","lfc":-6.49,"p":3.37e-118,"lowExpressed":false,"rpkm1":6.6,"rpkm2":0.0686,"lev":-0.88,"medianCount1":674,"medianCount2":9,"maxCooksP":0.091,"ID":"18596","chr":"chr18","str":"+","start":61204804,"end":61244721,"lfc.1":-4.84,"p.1":"1.45932747060051e-56","lowExpressed.1":false,"rpkm1.1":32.4,"rpkm2.1":1.12,"lev.1":2.58,"medianCount1.1":4720,"medianCount2.1":182,"maxCooksP.1":"NA"},"Reg_SM06Hn_807":{"symbol":"Padi2","desc":"peptidyl arginine deiminase, type II","type":"protein_coding","lfc":-6.34,"p":2.14e-78,"lowExpressed":false,"rpkm1":5.94,"rpkm2":0.085,"lev":-0.883,"medianCount1":604,"medianCount2":7,"maxCooksP":0.00617,"ID":"18600","chr":"chr4","str":"+","start":140462275,"end":140508501,"lfc.1":-2.58,"p.1":"4.28284129964357e-08","lowExpressed.1":false,"rpkm1.1":2.5,"rpkm2.1":0.41,"lev.1":-0.0446,"medianCount1.1":320,"medianCount2.1":59,"maxCooksP.1":"NA"},"Reg_SM06Hn_808":{"symbol":"Etv4","desc":"ets variant gene 4 (E1A enhancer binding protein, E1AF)","type":"protein_coding","lfc":-4.14,"p":4.27e-20,"lowExpressed":false,"rpkm1":3.42,"rpkm2":0.294,"lev":-0.111,"medianCount1":149,"medianCount2":14,"maxCooksP":0.00478,"ID":"18612","chr":"chr11","str":"-","start":101631056,"end":101646624,"lfc.1":-4.33,"p.1":"2.7010966692651e-54","lowExpressed.1":false,"rpkm1.1":113,"rpkm2.1":5.59,"lev.1":4.64,"medianCount1.1":7130,"medianCount2.1":387,"maxCooksP.1":"NA"},"Reg_SM06Hn_809":{"symbol":"Penk","desc":"preproenkephalin","type":"protein_coding","lfc":4.28,"p":8.73e-45,"lowExpressed":false,"rpkm1":0.592,"rpkm2":13.5,"lev":1.76,"medianCount1":18.5,"medianCount2":462,"maxCooksP":0.908,"ID":"18619","chr":"chr4","str":"-","start":4060683,"end":4065592,"lfc.1":6.02,"p.1":"1.18311730107174e-50","lowExpressed.1":false,"rpkm1.1":0.351,"rpkm2.1":24.4,"lev.1":1.54,"medianCount1.1":13.5,"medianCount2.1":1030,"maxCooksP.1":"NA"},"Reg_SM06Hn_810":{"symbol":"Pex11a","desc":"peroxisomal biogenesis factor 11 alpha","type":"protein_coding","lfc":-4.73,"p":1.54e-09,"lowExpressed":false,"rpkm1":1.48,"rpkm2":0.0752,"lev":-1.47,"medianCount1":26.5,"medianCount2":2,"maxCooksP":0.00117,"ID":"18631","chr":"chr7","str":"-","start":86882150,"end":86887911,"lfc.1":-2.38,"p.1":"2.44991844846316e-09","lowExpressed.1":false,"rpkm1.1":10,"rpkm2.1":1.92,"lev.1":2.13,"medianCount1.1":238,"medianCount2.1":50.5,"maxCooksP.1":"NA"},"Reg_SM06Hn_811":{"symbol":"Phka1","desc":"phosphorylase kinase alpha 1","type":"protein_coding","lfc":-4.85,"p":3.61e-174,"lowExpressed":false,"rpkm1":21.1,"rpkm2":0.704,"lev":1.7,"medianCount1":2560,"medianCount2":114,"maxCooksP":0.044,"ID":"18679","chr":"chrX","str":"-","start":99709314,"end":99839585,"lfc.1":-2.43,"p.1":"1.21862178606564e-12","lowExpressed.1":false,"rpkm1.1":27.1,"rpkm2.1":5.01,"lev.1":3.51,"medianCount1.1":4450,"medianCount2.1":907,"maxCooksP.1":"NA"},"Reg_SM06Hn_812":{"symbol":"Phkg1","desc":"phosphorylase kinase gamma 1","type":"protein_coding","lfc":-7.09,"p":5.47e-75,"lowExpressed":false,"rpkm1":13.9,"rpkm2":0.105,"lev":-0.0562,"medianCount1":592,"medianCount2":6,"maxCooksP":9.37e-05,"ID":"18682","chr":"chr5","str":"-","start":130339311,"end":130354954,"lfc.1":-4.84,"p.1":"4.39047496217237e-40","lowExpressed.1":false,"rpkm1.1":47.6,"rpkm2.1":1.62,"lev.1":3.1,"medianCount1.1":3000,"medianCount2.1":114,"maxCooksP.1":"NA"},"Reg_SM06Hn_813":{"symbol":"Pik3c2g","desc":"phosphatidylinositol 3-kinase, C2 domain containing, gamma polypeptide","type":"protein_coding","lfc":0,"p":1,"lowExpressed":true,"rpkm1":0,"rpkm2":0.0186,"lev":-7.03,"medianCount1":0,"medianCount2":3,"maxCooksP":0.794,"ID":"18705","chr":"chr6","str":"+","start":139535772,"end":139917805,"lfc.1":7.11,"p.1":"3.52336697575832e-14","lowExpressed.1":false,"rpkm1.1":0.00543,"rpkm2.1":1.2,"lev.1":-3.53,"medianCount1.1":1,"medianCount2.1":232,"maxCooksP.1":"NA"},"Reg_SM06Hn_814":{"symbol":"Pik3cd","desc":"phosphatidylinositol 3-kinase catalytic delta polypeptide","type":"protein_coding","lfc":2.73,"p":5.48e-06,"lowExpressed":false,"rpkm1":0.0605,"rpkm2":0.932,"lev":-1.67,"medianCount1":7,"medianCount2":122,"maxCooksP":0.616,"ID":"18707","chr":"chr4","str":"-","start":149023277,"end":149075738,"lfc.1":4.49,"p.1":"2.90831656287618e-36","lowExpressed.1":false,"rpkm1.1":0.187,"rpkm2.1":4.4,"lev.1":-0.143,"medianCount1.1":27.5,"medianCount2.1":711,"maxCooksP.1":"NA"},"Reg_SM06Hn_815":{"symbol":"Prkcc","desc":"protein kinase C, gamma","type":"protein_coding","lfc":3.23,"p":1.8e-36,"lowExpressed":false,"rpkm1":1.13,"rpkm2":10.3,"lev":1.9,"medianCount1":55,"medianCount2":618,"maxCooksP":0.951,"ID":"18752","chr":"chr7","str":"+","start":3303658,"end":3331005,"lfc.1":4.72,"p.1":"2.72285260738849e-41","lowExpressed.1":false,"rpkm1.1":0.449,"rpkm2.1":12.4,"lev.1":1.22,"medianCount1.1":33,"medianCount2.1":998,"maxCooksP.1":"NA"},"Reg_SM06Hn_816":{"symbol":"Prkcd","desc":"protein kinase C, delta","type":"protein_coding","lfc":-4.38,"p":1.85e-21,"lowExpressed":false,"rpkm1":7,"rpkm2":0.319,"lev":0.493,"medianCount1":331,"medianCount2":20,"maxCooksP":0.168,"ID":"18753","chr":"chr14","str":"-","start":31408555,"end":31423498,"lfc.1":-0.759,"p.1":"0.00887997341767113","lowExpressed.1":false,"rpkm1.1":51.4,"rpkm2.1":30.6,"lev.1":5.3,"medianCount1.1":3510,"medianCount2.1":2300,"maxCooksP.1":"NA"},"Reg_SM06Hn_817":{"symbol":"Prkcq","desc":"protein kinase C, theta","type":"protein_coding","lfc":-1.56,"p":0.0955,"lowExpressed":false,"rpkm1":0.158,"rpkm2":0.0798,"lev":-3.16,"medianCount1":11.5,"medianCount2":7,"maxCooksP":0.0753,"ID":"18761","chr":"chr2","str":"+","start":11094009,"end":11222853,"lfc.1":5.06,"p.1":"2.10725146079227e-14","lowExpressed.1":false,"rpkm1.1":0.0505,"rpkm2.1":1.92,"lev.1":-1.71,"medianCount1.1":4.5,"medianCount2.1":188,"maxCooksP.1":"NA"},"Reg_SM06Hn_818":{"symbol":"Prkcz","desc":"protein kinase C, zeta","type":"protein_coding","lfc":2.51,"p":1.92e-23,"lowExpressed":false,"rpkm1":0.317,"rpkm2":1.73,"lev":-0.415,"medianCount1":30,"medianCount2":180,"maxCooksP":0.829,"ID":"18762","chr":"chr4","str":"-","start":154634229,"end":154735500,"lfc.1":5.92,"p.1":"2.98778687652795e-41","lowExpressed.1":false,"rpkm1.1":0.279,"rpkm2.1":18.2,"lev.1":1.06,"medianCount1.1":35.5,"medianCount2.1":2490,"maxCooksP.1":"NA"},"Reg_SM06Hn_819":{"symbol":"Pkib","desc":"protein kinase inhibitor beta, cAMP dependent, testis specific","type":"protein_coding","lfc":5.48,"p":4.19e-06,"lowExpressed":false,"rpkm1":0,"rpkm2":0.154,"lev":-4.93,"medianCount1":0,"medianCount2":23,"maxCooksP":0.942,"ID":"18768","chr":"chr10","str":"+","start":57351787,"end":57460918,"lfc.1":4.9,"p.1":"3.81472315638974e-30","lowExpressed.1":false,"rpkm1.1":0.117,"rpkm2.1":3.73,"lev.1":-0.661,"medianCount1.1":19.5,"medianCount2.1":670,"maxCooksP.1":"NA"},"Reg_SM06Hn_820":{"symbol":"Serpinb2","desc":"serine (or cysteine) peptidase inhibitor, clade B, member 2","type":"protein_coding","lfc":0,"p":1,"lowExpressed":true,"rpkm1":0,"rpkm2":0,"lev":-7.74,"medianCount1":0,"medianCount2":0,"maxCooksP":0.547,"ID":"18788","chr":"chr1","str":"+","start":109408000,"end":109422177,"lfc.1":5.34,"p.1":"0.00138818192818248","lowExpressed.1":false,"rpkm1.1":0,"rpkm2.1":0.326,"lev.1":-4.82,"medianCount1.1":0,"medianCount2.1":20,"maxCooksP.1":"NA"},"Reg_SM06Hn_821":{"symbol":"Plau","desc":"plasminogen activator, urokinase","type":"protein_coding","lfc":5.51,"p":0.0012,"lowExpressed":false,"rpkm1":0,"rpkm2":0.183,"lev":-5.11,"medianCount1":0,"medianCount2":13,"maxCooksP":0.883,"ID":"18792","chr":"chr14","str":"+","start":21655884,"end":21662610,"lfc.1":-0.986,"p.1":"0.130278354475914","lowExpressed.1":false,"rpkm1.1":0.846,"rpkm2.1":0.424,"lev.1":-0.746,"medianCount1.1":53.5,"medianCount2.1":29.5,"maxCooksP.1":"NA"},"Reg_SM06Hn_822":{"symbol":"Plcb3","desc":"phospholipase C, beta 3","type":"protein_coding","lfc":-5.62,"p":2.77e-90,"lowExpressed":false,"rpkm1":8.33,"rpkm2":0.192,"lev":-0.00482,"medianCount1":620,"medianCount2":20,"maxCooksP":0.00272,"ID":"18797","chr":"chr19","str":"-","start":7028203,"end":7044242,"lfc.1":-3.22,"p.1":"5.57380436628799e-39","lowExpressed.1":false,"rpkm1.1":27.9,"rpkm2.1":3,"lev.1":3.19,"medianCount1.1":3160,"medianCount2.1":375,"maxCooksP.1":"NA"},"Reg_SM06Hn_823":{"symbol":"Plcd4","desc":"phospholipase C, delta 4","type":"protein_coding","lfc":-5.92,"p":5.07e-113,"lowExpressed":false,"rpkm1":22.3,"rpkm2":0.436,"lev":1.35,"medianCount1":1330,"medianCount2":33,"maxCooksP":2.71e-05,"ID":"18802","chr":"chr1","str":"+","start":74589463,"end":74612551,"lfc.1":-4.36,"p.1":"6.37176110304412e-21","lowExpressed.1":false,"rpkm1.1":47.2,"rpkm2.1":2.2,"lev.1":3.25,"medianCount1.1":3960,"medianCount2.1":202,"maxCooksP.1":"NA"},"Reg_SM06Hn_824":{"symbol":"Pld1","desc":"phospholipase D1","type":"protein_coding","lfc":-4.79,"p":1.83e-33,"lowExpressed":false,"rpkm1":3.62,"rpkm2":0.104,"lev":-1.04,"medianCount1":372,"medianCount2":11,"maxCooksP":0.165,"ID":"18805","chr":"chr3","str":"+","start":27837602,"end":28032284,"lfc.1":-3.7,"p.1":"3.07822345896596e-14","lowExpressed.1":false,"rpkm1.1":11.8,"rpkm2.1":0.872,"lev.1":1.56,"medianCount1.1":1640,"medianCount2.1":132,"maxCooksP.1":"NA"},"Reg_SM06Hn_825":{"symbol":"Plscr2","desc":"phospholipid scramblase 2","type":"protein_coding","lfc":-5.94,"p":2.09e-06,"lowExpressed":false,"rpkm1":0.451,"rpkm2":0,"lev":-4.73,"medianCount1":18.5,"medianCount2":0,"maxCooksP":0.122,"ID":"18828","chr":"chr9","str":"+","start":92170440,"end":92192590,"lfc.1":-4.85,"p.1":"1.49731200872895e-05","lowExpressed.1":false,"rpkm1.1":0.749,"rpkm2.1":0.0177,"lev.1":-3.12,"medianCount1.1":38.5,"medianCount2.1":1,"maxCooksP.1":"NA"},"Reg_SM06Hn_826":{"symbol":"Pmp22","desc":"peripheral myelin protein 22","type":"protein_coding","lfc":-5.94,"p":5.59e-56,"lowExpressed":false,"rpkm1":7.46,"rpkm2":0.115,"lev":-0.516,"medianCount1":260,"medianCount2":5,"maxCooksP":0.271,"ID":"18858","chr":"chr11","str":"+","start":62945012,"end":62973048,"lfc.1":-4.16,"p.1":"3.00297954218308e-42","lowExpressed.1":false,"rpkm1.1":49.2,"rpkm2.1":2.72,"lev.1":3.52,"medianCount1.1":2390,"medianCount2.1":145,"maxCooksP.1":"NA"},"Reg_SM06Hn_827":{"symbol":"Prrx1","desc":"paired related homeobox 1","type":"protein_coding","lfc":-7.08,"p":6.23e-71,"lowExpressed":false,"rpkm1":3.03,"rpkm2":0.0166,"lev":-2.33,"medianCount1":484,"medianCount2":3,"maxCooksP":0.0195,"ID":"18933","chr":"chr1","str":"-","start":165175250,"end":165243781,"lfc.1":-4.24,"p.1":"1.98494719387259e-37","lowExpressed.1":false,"rpkm1.1":10.3,"rpkm2.1":0.536,"lev.1":1.21,"medianCount1.1":2080,"medianCount2.1":118,"maxCooksP.1":"NA"},"Reg_SM06Hn_828":{"symbol":"Pou2f2","desc":"POU domain, class 2, transcription factor 2","type":"protein_coding","lfc":3.33,"p":1.89e-09,"lowExpressed":false,"rpkm1":0.0949,"rpkm2":1.58,"lev":-1.15,"medianCount1":7.5,"medianCount2":127,"maxCooksP":0.767,"ID":"18987","chr":"chr7","str":"-","start":25876133,"end":25917479,"lfc.1":5.66,"p.1":"7.57873345231746e-20","lowExpressed.1":false,"rpkm1.1":0.0431,"rpkm2.1":2.49,"lev.1":-1.61,"medianCount1.1":4,"medianCount2.1":256,"maxCooksP.1":"NA"},"Reg_SM06Hn_829":{"symbol":"Ppara","desc":"peroxisome proliferator activated receptor alpha","type":"protein_coding","lfc":-5.56,"p":8.46e-31,"lowExpressed":false,"rpkm1":1.11,"rpkm2":0.0274,"lev":-3.01,"medianCount1":168,"medianCount2":5,"maxCooksP":0.00623,"ID":"19013","chr":"chr15","str":"+","start":85565994,"end":85637281,"lfc.1":-4.64,"p.1":"1.20119538201488e-31","lowExpressed.1":false,"rpkm1.1":3.69,"rpkm2.1":0.144,"lev.1":-0.5,"medianCount1.1":752,"medianCount2.1":32,"maxCooksP.1":"NA"},"Reg_SM06Hn_830":{"symbol":"Prkar1b","desc":"protein kinase, cAMP dependent regulatory, type I beta","type":"protein_coding","lfc":1.99,"p":1.25e-11,"lowExpressed":false,"rpkm1":1.46,"rpkm2":5.37,"lev":1.5,"medianCount1":78.5,"medianCount2":316,"maxCooksP":0.885,"ID":"19085","chr":"chr5","str":"-","start":139493258,"end":139606340,"lfc.1":6.72,"p.1":"1.6373196481204e-78","lowExpressed.1":false,"rpkm1.1":1.01,"rpkm2.1":113,"lev.1":3.37,"medianCount1.1":76,"medianCount2.1":9260,"maxCooksP.1":"NA"},"Reg_SM06Hn_831":{"symbol":"Prkg1","desc":"protein kinase, cGMP-dependent, type I","type":"protein_coding","lfc":5.35,"p":4.73e-42,"lowExpressed":false,"rpkm1":0.088,"rpkm2":2.62,"lev":-1.25,"medianCount1":6.5,"medianCount2":296,"maxCooksP":0.835,"ID":"19091","chr":"chr19","str":"-","start":30642041,"end":31839523,"lfc.1":-0.865,"p.1":"0.0981801349782196","lowExpressed.1":false,"rpkm1.1":0.813,"rpkm2.1":0.447,"lev.1":-0.739,"medianCount1.1":95.5,"medianCount2.1":57.5,"maxCooksP.1":"NA"},"Reg_SM06Hn_832":{"symbol":"Prkg2","desc":"protein kinase, cGMP-dependent, type II","type":"protein_coding","lfc":2.44,"p":0.0919,"lowExpressed":false,"rpkm1":0.00506,"rpkm2":0.958,"lev":-2.66,"medianCount1":0.5,"medianCount2":114,"maxCooksP":0.235,"ID":"19092","chr":"chr5","str":"-","start":99358792,"end":99466098,"lfc.1":4.79,"p.1":"2.93191277523157e-07","lowExpressed.1":false,"rpkm1.1":0.0158,"rpkm2.1":0.561,"lev.1":-3.47,"medianCount1.1":2,"medianCount2.1":77.5,"maxCooksP.1":"NA"},"Reg_SM06Hn_833":{"symbol":"Mapk11","desc":"mitogen-activated protein kinase 11","type":"protein_coding","lfc":4.62,"p":2.39e-20,"lowExpressed":false,"rpkm1":0.162,"rpkm2":4.43,"lev":-0.374,"medianCount1":7,"medianCount2":246,"maxCooksP":0.899,"ID":"19094","chr":"chr15","str":"-","start":88972912,"end":88980036,"lfc.1":1.48,"p.1":"6.51068152722989e-06","lowExpressed.1":false,"rpkm1.1":3.05,"rpkm2.1":8.68,"lev.1":2.36,"medianCount1.1":203,"medianCount2.1":636,"maxCooksP.1":"NA"},"Reg_SM06Hn_834":{"symbol":"Prodh","desc":"proline dehydrogenase","type":"protein_coding","lfc":-5.95,"p":1.11e-70,"lowExpressed":false,"rpkm1":20.7,"rpkm2":0.304,"lev":0.976,"medianCount1":880,"medianCount2":17,"maxCooksP":0.000606,"ID":"19125","chr":"chr16","str":"-","start":18071819,"end":18089283,"lfc.1":-3.62,"p.1":"3.15812928494279e-19","lowExpressed.1":false,"rpkm1.1":28.1,"rpkm2.1":2.24,"lev.1":2.94,"medianCount1.1":1710,"medianCount2.1":152,"maxCooksP.1":"NA"},"Reg_SM06Hn_835":{"symbol":"Prom1","desc":"prominin 1","type":"protein_coding","lfc":-5.38,"p":1.48e-38,"lowExpressed":false,"rpkm1":2.45,"rpkm2":0.0492,"lev":-1.89,"medianCount1":170,"medianCount2":5,"maxCooksP":0.14,"ID":"19126","chr":"chr5","str":"-","start":44384861,"end":44492975,"lfc.1":-3.63,"p.1":"6.72266098584142e-20","lowExpressed.1":false,"rpkm1.1":15.2,"rpkm2.1":1.21,"lev.1":2.05,"medianCount1.1":1710,"medianCount2.1":146,"maxCooksP.1":"NA"},"Reg_SM06Hn_836":{"symbol":"Tmprss15","desc":"transmembrane protease, serine 15","type":"protein_coding","lfc":0,"p":1,"lowExpressed":true,"rpkm1":0.00571,"rpkm2":0,"lev":-7.12,"medianCount1":0.5,"medianCount2":0,"maxCooksP":0.761,"ID":"19146","chr":"chr16","str":"-","start":78953709,"end":79091342,"lfc.1":4.85,"p.1":"0.005373810171607","lowExpressed.1":false,"rpkm1.1":0,"rpkm2.1":0.126,"lev.1":-5.5,"medianCount1.1":0,"medianCount2.1":14,"maxCooksP.1":"NA"},"Reg_SM06Hn_837":{"symbol":"Prtn3","desc":"proteinase 3","type":"protein_coding","lfc":0,"p":1,"lowExpressed":true,"rpkm1":0,"rpkm2":0,"lev":-7.43,"medianCount1":0,"medianCount2":0,"maxCooksP":0.155,"ID":"19152","chr":"chr10","str":"+","start":79342412,"end":79345919,"lfc.1":4.58,"p.1":"7.71289348994794e-10","lowExpressed.1":false,"rpkm1.1":0.131,"rpkm2.1":3.7,"lev.1":-0.586,"medianCount1.1":3.5,"medianCount2.1":108,"maxCooksP.1":"NA"},"Reg_SM06Hn_838":{"symbol":"Pcdha9","desc":"protocadherin alpha 9","type":"protein_coding","lfc":5.38,"p":2.65e-41,"lowExpressed":false,"rpkm1":0.052,"rpkm2":2.25,"lev":-1.53,"medianCount1":4.5,"medianCount2":288,"maxCooksP":0.906,"ID":"192161","chr":"chr18","str":"+","start":37157534,"end":37347311,"lfc.1":4.34,"p.1":"2.88721515305267e-34","lowExpressed.1":false,"rpkm1.1":1.44,"rpkm2.1":30.3,"lev.1":2.68,"medianCount1.1":211,"medianCount2.1":4840,"maxCooksP.1":"NA"},"Reg_SM06Hn_839":{"symbol":"Pcdha3","desc":"protocadherin alpha 3","type":"protein_coding","lfc":4.65,"p":2.35e-25,"lowExpressed":false,"rpkm1":0.0562,"rpkm2":2.1,"lev":-1.31,"medianCount1":6.5,"medianCount2":262,"maxCooksP":0.826,"ID":"192163","chr":"chr18","str":"+","start":37105861,"end":37347311,"lfc.1":4.37,"p.1":"3.78162894929732e-35","lowExpressed.1":false,"rpkm1.1":1.45,"rpkm2.1":31.2,"lev.1":2.71,"medianCount1.1":208,"medianCount2.1":4890,"maxCooksP.1":"NA"},"Reg_SM06Hn_840":{"symbol":"Pcdha12","desc":"protocadherin alpha 12","type":"protein_coding","lfc":5.61,"p":8.69e-39,"lowExpressed":false,"rpkm1":0.0333,"rpkm2":2.4,"lev":-1.61,"medianCount1":4,"medianCount2":270,"maxCooksP":0.886,"ID":"192164","chr":"chr18","str":"+","start":37179884,"end":37347311,"lfc.1":4.31,"p.1":"4.83774224963417e-37","lowExpressed.1":false,"rpkm1.1":1.57,"rpkm2.1":32.3,"lev.1":2.8,"medianCount1.1":226,"medianCount2.1":5080,"maxCooksP.1":"NA"},"Reg_SM06Hn_841":{"symbol":"Ptger3","desc":"prostaglandin E receptor 3 (subtype EP3)","type":"protein_coding","lfc":0,"p":1,"lowExpressed":true,"rpkm1":0,"rpkm2":0.0439,"lev":-5.94,"medianCount1":0,"medianCount2":2,"maxCooksP":0.949,"ID":"19218","chr":"chr3","str":"+","start":157229856,"end":157307722,"lfc.1":4.49,"p.1":"1.47046876457067e-06","lowExpressed.1":false,"rpkm1.1":0.0375,"rpkm2.1":1.06,"lev.1":-2.46,"medianCount1.1":2,"medianCount2.1":64,"maxCooksP.1":"NA"},"Reg_SM06Hn_842":{"symbol":"Ptgs2","desc":"prostaglandin-endoperoxide synthase 2","type":"protein_coding","lfc":4.69,"p":8.14e-15,"lowExpressed":false,"rpkm1":0.0172,"rpkm2":1.64,"lev":-2.22,"medianCount1":1.5,"medianCount2":141,"maxCooksP":0.72,"ID":"19225","chr":"chr1","str":"+","start":151947254,"end":151955147,"lfc.1":-3.13,"p.1":"1.41579458899045e-11","lowExpressed.1":false,"rpkm1.1":6.6,"rpkm2.1":0.735,"lev.1":1.07,"medianCount1.1":754,"medianCount2.1":91.5,"maxCooksP.1":"NA"},"Reg_SM06Hn_843":{"symbol":"Ptk2b","desc":"PTK2 protein tyrosine kinase 2 beta","type":"protein_coding","lfc":4.02,"p":1e-15,"lowExpressed":false,"rpkm1":0.614,"rpkm2":13,"lev":1.71,"medianCount1":41.5,"medianCount2":1280,"maxCooksP":0.917,"ID":"19229","chr":"chr14","str":"-","start":66772094,"end":66899889,"lfc.1":5.15,"p.1":"1.48238535334581e-21","lowExpressed.1":false,"rpkm1.1":0.0639,"rpkm2.1":2.49,"lev.1":-1.34,"medianCount1.1":7,"medianCount2.1":301,"maxCooksP.1":"NA"},"Reg_SM06Hn_844":{"symbol":"Tmsb10","desc":"thymosin, beta 10","type":"protein_coding","lfc":0,"p":1,"lowExpressed":true,"rpkm1":0.0954,"rpkm2":0.235,"lev":-3.74,"medianCount1":2,"medianCount2":5,"maxCooksP":0.903,"ID":"19240","chr":"chr6","str":"-","start":72907341,"end":72908742,"lfc.1":4.65,"p.1":"8.88763658925674e-56","lowExpressed.1":false,"rpkm1.1":5.23,"rpkm2.1":136,"lev.1":4.72,"medianCount1.1":134,"medianCount2.1":3830,"maxCooksP.1":"NA"},"Reg_SM06Hn_845":{"symbol":"Ptpn13","desc":"protein tyrosine phosphatase, non-receptor type 13","type":"protein_coding","lfc":-3.2,"p":1.16e-82,"lowExpressed":false,"rpkm1":6.18,"rpkm2":0.71,"lev":0.844,"medianCount1":970,"medianCount2":140,"maxCooksP":0.822,"ID":"19249","chr":"chr5","str":"+","start":103854211,"end":104027380,"lfc.1":-4.61,"p.1":"3.57418673633867e-25","lowExpressed.1":false,"rpkm1.1":15.9,"rpkm2.1":0.624,"lev.1":1.56,"medianCount1.1":3550,"medianCount2.1":152,"maxCooksP.1":"NA"},"Reg_SM06Hn_846":{"symbol":"Ptpn20","desc":"protein tyrosine phosphatase, non-receptor type 20","type":"protein_coding","lfc":0,"p":1,"lowExpressed":true,"rpkm1":0,"rpkm2":0.0218,"lev":-6.24,"medianCount1":0,"medianCount2":2,"maxCooksP":0.76,"ID":"19256","chr":"chr14","str":"+","start":34402456,"end":34453940,"lfc.1":
[truncated: 664,462 more chars]
