# Supplementary material for: Untangling the brain's neuroinflammatory and neurodegenerative transcriptional responses
Source: Nat Commun. 2016 Apr 21;7:11295. doi: 10.1038/ncomms11295 (PMC4844685; doi:10.1038/ncomms11295)
Supplement: Supplementary Data 2 — LPS-induced expression in astrocytes, microglia and neurons. The effects of peripheral endotoxemia on gene expression in brain microglia, astrocytes, and neurons are displayed in interactive plots and tables derived from RNA-Seq data. Interactive comparisons of the endotoxemia response between each pair of cell types are also provided. To explore this dataset, download and unpackage the .zip file, and then open the index.html file in your browser (Firefox recommended). If you use Safari or Chrome, the interactive plots and tables will not be rendered unless you change the browser settings; instructions for how to do so are provided within the index.html file. [file ncomms11295-s3.zip]

Archive with 40 entries (33 files):
- lps-induction-dataset/
- lps-induction-dataset/AnalysisPageServer.css
- lps-induction-dataset/css/
- lps-induction-dataset/css/concatenated.css
- lps-induction-dataset/css/select2.png
- lps-induction-dataset/css/select2x2.png
- lps-induction-dataset/css/svg.css
- lps-induction-dataset/fonts/
- lps-induction-dataset/fonts/FontAwesome.otf
- lps-induction-dataset/fonts/fontawesome-webfont.eot
- lps-induction-dataset/fonts/fontawesome-webfont.svg
- lps-induction-dataset/fonts/fontawesome-webfont.ttf
- lps-induction-dataset/fonts/fontawesome-webfont.woff
- lps-induction-dataset/fonts/fontawesome-webfont.woff2
- lps-induction-dataset/img/
- lps-induction-dataset/img/glyphicons-halflings-white.png
- lps-induction-dataset/img/glyphicons-halflings.png
- lps-induction-dataset/js/
- lps-induction-dataset/js/workers/
- lps-induction-dataset/js/workers/lib/
- lps-induction-dataset/js/workers/lib/underscore.js
- lps-induction-dataset/js/workers/TableDataWorker.js
- lps-induction-dataset/js/config.js
- lps-induction-dataset/js/d3.js
- lps-induction-dataset/js/init.js
- lps-induction-dataset/js/require.js
- lps-induction-dataset/js/requirejs-webconfig.js
- lps-induction-dataset/index.html
- lps-induction-dataset/dataset-1-x2Zc8u.svg
- lps-induction-dataset/dataset-1-x2Zc8u.json
- lps-induction-dataset/dataset-2-hUM2Vf.svg
- lps-induction-dataset/dataset-2-hUM2Vf.json
- lps-induction-dataset/dataset-3-assBMf.svg
- lps-induction-dataset/dataset-3-assBMf.json
- lps-induction-dataset/dataset-4-pYe101.svg
- lps-induction-dataset/dataset-4-pYe101.json
- lps-induction-dataset/dataset-5-nUklJp.svg
- lps-induction-dataset/dataset-5-nUklJp.json
- lps-induction-dataset/dataset-6-OJeRIj.svg
- lps-induction-dataset/dataset-6-OJeRIj.json
