# Supplementary material for: Untangling the brain's neuroinflammatory and neurodegenerative transcriptional responses
Source: Nat Commun. 2016 Apr 21;7:11295. doi: 10.1038/ncomms11295 (PMC4844685; doi:10.1038/ncomms11295)
Supplement: Supplementary Data 2 — LPS-induced expression in astrocytes, microglia and neurons. The effects of peripheral endotoxemia on gene expression in brain microglia, astrocytes, and neurons are displayed in interactive plots and tables derived from RNA-Seq data. Interactive comparisons of the endotoxemia response between each pair of cell types are also provided. To explore this dataset, download and unpackage the .zip file, and then open the index.html file in your browser (Firefox recommended). If you use Safari or Chrome, the interactive plots and tables will not be rendered unless you change the browser settings; instructions for how to do so are provided within the index.html file. [file ncomms11295-s3.zip › lps-induction-dataset/dataset-1-x2Zc8u.json]

{"type":"plot","name":"plot","label":"plot","description":"plot","value":{"plot":"./dataset-1-x2Zc8u.svg","table":{"type":"table","name":"table","label":"table","description":"table","value":{"data":{"Reg_x2Zc8u_1":{"Feature Symbol":"Fam174b","Feature Name":"family with sequence similarity 174, member B","biotype":"protein_coding","log2(fold change)":-2.53,"adjusted P-value":0.0427,"Low Expressed":false,"Vehicle Med. nRPKM":0.646,"LPS Med. nRPKM":0.0353,"Mean Log2(nRPKM)":-3.51,"Vehicle Med. Count":27.5,"LPS Med. Count":2.5,"Cook's P-value ":0.00014,"Feature ID":"100038347","chr":"chr7","strand":"+","start":80885193,"end":80921805},"Reg_x2Zc8u_2":{"Feature Symbol":"Gm10862","Feature Name":"predicted gene 10862","biotype":"unknown","log2(fold change)":-2.91,"adjusted P-value":5.64e-08,"Low Expressed":false,"Vehicle Med. nRPKM":3.87,"LPS Med. nRPKM":0.559,"Mean Log2(nRPKM)":0.0553,"Vehicle Med. Count":253,"LPS Med. Count":47,"Cook's P-value ":0.873,"Feature ID":"100038349","chr":"chr2","strand":"+","start":4012186,"end":4015533},"Reg_x2Zc8u_3":{"Feature Symbol":"Gm15441","Feature Name":"predicted gene 15441","biotype":"miscRNA","log2(fold change)":5.05,"adjusted P-value":2.53e-33,"Low Expressed":false,"Vehicle Med. nRPKM":0.22,"LPS Med. nRPKM":8.96,"Mean Log2(nRPKM)":0.45,"Vehicle Med. Count":8,"LPS Med. Count":382,"Cook's P-value ":0.98,"Feature ID":"100038464","chr":"chr3","strand":"-","start":96359688,"end":96370724},"Reg_x2Zc8u_4":{"Feature Symbol":"Gm10846","Feature Name":"predicted gene 10846","biotype":"unknown","log2(fold change)":-3.81,"adjusted P-value":1.92e-06,"Low Expressed":false,"Vehicle Med. nRPKM":0.847,"LPS Med. nRPKM":0.0184,"Mean Log2(nRPKM)":-2.8,"Vehicle Med. Count":44,"LPS Med. Count":1.5,"Cook's P-value ":0.783,"Feature ID":"100038625","chr":"chr2","strand":"+","start":21801957,"end":21804497},"Reg_x2Zc8u_5":{"Feature Symbol":"Gm2115","Feature Name":"predicted gene 2115","biotype":"miscRNA","log2(fold change)":-2.99,"adjusted P-value":1.04e-10,"Low Expressed":false,"Vehicle Med. nRPKM":2.81,"LPS Med. nRPKM":0.343,"Mean Log2(nRPKM)":-0.0834,"Vehicle Med. Count":116,"LPS Med. Count":16.5,"Cook's P-value ":0.975,"Feature ID":"100039239","chr":"chr7","strand":"+","start":91677464,"end":91726849},"Reg_x2Zc8u_6":{"Feature Symbol":"Gm2149","Feature Name":"predicted gene 2149","biotype":"miscRNA","log2(fold change)":-3.15,"adjusted P-value":0.000203,"Low Expressed":false,"Vehicle Med. nRPKM":2.01,"LPS Med. nRPKM":0.225,"Mean Log2(nRPKM)":-1.19,"Vehicle Med. Count":26,"LPS Med. Count":4,"Cook's P-value ":0.391,"Feature ID":"100039307","chr":"chr1","strand":"+","start":191167863,"end":191168776},"Reg_x2Zc8u_7":{"Feature Symbol":"Tgtp2","Feature Name":"T cell specific GTPase 2","biotype":"protein_coding","log2(fold change)":5.11,"adjusted P-value":1.05e-07,"Low Expressed":false,"Vehicle Med. nRPKM":0,"LPS Med. nRPKM":0.502,"Mean Log2(nRPKM)":-4.48,"Vehicle Med. Count":0,"LPS Med. Count":40.5,"Cook's P-value ":0.941,"Feature ID":"100039796","chr":"chr11","strand":"-","start":48870698,"end":48877714},"Reg_x2Zc8u_8":{"Feature Symbol":"Gm2545","Feature Name":"predicted gene 2545","biotype":"unknown","log2(fold change)":-2.21,"adjusted P-value":0.0122,"Low Expressed":false,"Vehicle Med. nRPKM":1.72,"LPS Med. nRPKM":0.221,"Mean Log2(nRPKM)":-1.44,"Vehicle Med. Count":52,"LPS Med. Count":7.5,"Cook's P-value ":0.817,"Feature ID":"100040000","chr":"chr5","strand":"+","start":31947374,"end":31948729},"Reg_x2Zc8u_9":{"Feature Symbol":"Gm2749","Feature Name":"predicted gene 2749","biotype":"protein_coding","log2(fold change)":2.82,"adjusted P-value":0.01,"Low Expressed":false,"Vehicle Med. nRPKM":0.0307,"LPS Med. nRPKM":0.414,"Mean Log2(nRPKM)":-3.53,"Vehicle Med. Count":1,"LPS Med. Count":17,"Cook's P-value ":0.737,"Feature ID":"100040392","chr":"chr8","strand":"+","start":56201489,"end":56203010},"Reg_x2Zc8u_10":{"Feature Symbol":"Gm3219","Feature Name":"B-cell CLL/lymphoma 7C pseudogene","biotype":"pseudo","log2(fold change)":-2.54,"adjusted P-value":0.000294,"Low Expressed":false,"Vehicle Med. nRPKM":3.48,"LPS Med. nRPKM":0.652,"Mean Log2(nRPKM)":0.364,"Vehicle Med. Count":43.5,"LPS Med. Count":10,"Cook's P-value ":0.831,"Feature ID":"100041231","chr":"chr14","strand":"+","start":35158241,"end":35158872},"Reg_x2Zc8u_11":{"Feature Symbol":"Gm14762","Feature Name":"predicted gene 14762","biotype":"unknown","log2(fold change)":-2.88,"adjusted P-value":0.0151,"Low Expressed":false,"Vehicle Med. nRPKM":0.389,"LPS Med. nRPKM":0,"Mean Log2(nRPKM)":-4.89,"Vehicle Med. Count":12,"LPS Med. Count":0,"Cook's P-value ":0.0176,"Feature ID":"100041562","chr":"chrX","strand":"+","start":83071231,"end":83073001},"Reg_x2Zc8u_12":{"Feature Symbol":"Gm13111","Feature Name":"predicted gene 13111","biotype":"unknown","log2(fold change)":-2.66,"adjusted P-value":6.06e-11,"Low Expressed":false,"Vehicle Med. nRPKM":5.31,"LPS Med. nRPKM":0.853,"Mean Log2(nRPKM)":0.871,"Vehicle Med. Count":364,"LPS Med. Count":76,"Cook's P-value ":0.943,"Feature ID":"100042178","chr":"chr4","strand":"+","start":154011685,"end":154018833},"Reg_x2Zc8u_13":{"Feature Symbol":"Gm3764","Feature Name":"predicted gene 3764","biotype":"unknown","log2(fold change)":-2.13,"adjusted P-value":0.00345,"Low Expressed":false,"Vehicle Med. nRPKM":137,"LPS Med. nRPKM":13.5,"Mean Log2(nRPKM)":5.77,"Vehicle Med. Count":6290,"LPS Med. Count":729,"Cook's P-value ":0.8,"Feature ID":"100042277","chr":"chr3","strand":"+","start":88010748,"end":88033881},"Reg_x2Zc8u_14":{"Feature Symbol":"Nps","Feature Name":"neuropeptide S","biotype":"protein_coding","log2(fold change)":2.95,"adjusted P-value":0.016,"Low Expressed":false,"Vehicle Med. nRPKM":0,"LPS Med. nRPKM":0.532,"Mean Log2(nRPKM)":-5.23,"Vehicle Med. Count":0,"LPS Med. Count":15,"Cook's P-value ":0.0418,"Feature ID":"100043254","chr":"chr7","strand":"+","start":142460302,"end":142464625},"Reg_x2Zc8u_15":{"Feature Symbol":"Tigit","Feature Name":"T cell immunoreceptor with Ig and ITIM domains","biotype":"protein_coding","log2(fold change)":2.51,"adjusted P-value":0.0206,"Low Expressed":false,"Vehicle Med. nRPKM":0.179,"LPS Med. nRPKM":9.11,"Mean Log2(nRPKM)":0.463,"Vehicle Med. Count":3.5,"LPS Med. Count":209,"Cook's P-value ":0.666,"Feature ID":"100043314","chr":"chr16","strand":"-","start":43648974,"end":43664297},"Reg_x2Zc8u_16":{"Feature Symbol":"AA387883","Feature Name":"expressed sequence AA387883","biotype":"miscRNA","log2(fold change)":-2.97,"adjusted P-value":7.45e-07,"Low Expressed":false,"Vehicle Med. nRPKM":4.72,"LPS Med. nRPKM":0.387,"Mean Log2(nRPKM)":0.363,"Vehicle Med. Count":140,"LPS Med. Count":16,"Cook's P-value ":0.831,"Feature ID":"100043450","chr":"chr19","strand":"+","start":52997671,"end":53001421},"Reg_x2Zc8u_17":{"Feature Symbol":"Gm4710","Feature Name":"predicted gene 4710","biotype":"miscRNA","log2(fold change)":4.69,"adjusted P-value":7.64e-11,"Low Expressed":false,"Vehicle Med. nRPKM":0.0559,"LPS Med. nRPKM":3.22,"Mean Log2(nRPKM)":-2,"Vehicle Med. Count":1,"LPS Med. Count":90,"Cook's P-value ":0.852,"Feature ID":"100043885","chr":"chr17","strand":"+","start":76260363,"end":76288379},"Reg_x2Zc8u_18":{"Feature Symbol":"LOC100048759","Feature Name":"complement C3-like","biotype":"protein_coding","log2(fold change)":3.38,"adjusted P-value":0.000973,"Low Expressed":false,"Vehicle Med. nRPKM":0.0243,"LPS Med. nRPKM":2.6,"Mean Log2(nRPKM)":-1.83,"Vehicle Med. Count":2.5,"LPS Med. Count":318,"Cook's P-value ":0.92,"Feature ID":"100048759","chr":"chr17","strand":"-","start":57343679,"end":57365751},"Reg_x2Zc8u_19":{"Feature Symbol":"Gm12945","Feature Name":"predicted gene 12945","biotype":"unknown","log2(fold change)":-2.33,"adjusted P-value":0.00423,"Low Expressed":false,"Vehicle Med. nRPKM":0.571,"LPS Med. nRPKM":0.0873,"Mean Log2(nRPKM)":-2.41,"Vehicle Med. Count":36,"LPS Med. Count":7,"Cook's P-value ":0.718,"Feature ID":"100048926","chr":"chr4","strand":"+","start":125998407,"end":126002487},"Reg_x2Zc8u_20":{"Feature Symbol":"0610009E02Rik","Feature Name":"RIKEN cDNA 0610009E02 gene","biotype":"unknown","log2(fold change)":-2.19,"adjusted P-value":0.0184,"Low Expressed":false,"Vehicle Med. nRPKM":11.5,"LPS Med. nRPKM":4.09,"Mean Log2(nRPKM)":2.81,"Vehicle Med. Count":362,"LPS Med. Count":154,"Cook's P-value ":0.00013,"Feature ID":"100125929","chr":"chr2","strand":"+","start":26301216,"end":26314937},"Reg_x2Zc8u_21":{"Feature Symbol":"Gm13031","Feature Name":"predicted gene 13031","biotype":"miscRNA","log2(fold change)":-3.49,"adjusted P-value":3.07e-07,"Low Expressed":false,"Vehicle Med. nRPKM":4.85,"LPS Med. nRPKM":0.218,"Mean Log2(nRPKM)":-0.136,"Vehicle Med. Count":90.5,"LPS Med. Count":8.5,"Cook's P-value ":0.762,"Feature ID":"100126227","chr":"chr4","strand":"-","start":140503581,"end":140513817},"Reg_x2Zc8u_22":{"Feature Symbol":"Snora30","Feature Name":"small nucleolar RNA, H/ACA box 30","biotype":"snoRNA","log2(fold change)":2,"adjusted P-value":0.029,"Low Expressed":false,"Vehicle Med. nRPKM":4.71,"LPS Med. nRPKM":16.9,"Mean Log2(nRPKM)":1.86,"Vehicle Med. Count":8.5,"LPS Med. Count":55.5,"Cook's P-value ":0.125,"Feature ID":"100217442","chr":"chr7","strand":"+","start":134671411,"end":134671517},"Reg_x2Zc8u_23":{"Feature Symbol":"Gm17660","Feature Name":"predicted gene, 17660","biotype":"protein_coding","log2(fold change)":-2.29,"adjusted P-value":0.00541,"Low Expressed":false,"Vehicle Med. nRPKM":3.69,"LPS Med. nRPKM":0.371,"Mean Log2(nRPKM)":0.0734,"Vehicle Med. Count":35.5,"LPS Med. Count":5,"Cook's P-value ":0.879,"Feature ID":"100271704","chr":"chr5","strand":"-","start":104499079,"end":104506627},"Reg_x2Zc8u_24":{"Feature Symbol":"","Feature Name":"","biotype":"miscRNA","log2(fold change)":-2.45,"adjusted P-value":0.00454,"Low Expressed":false,"Vehicle Med. nRPKM":1.81,"LPS Med. nRPKM":0.114,"Mean Log2(nRPKM)":-1.58,"Vehicle Med. Count":47.5,"LPS Med. Count":4.5,"Cook's P-value ":0.787,"Feature ID":"100302626","chr":"chr15","strand":"-","start":76156447,"end":76157963},"Reg_x2Zc8u_25":{"Feature Symbol":"Gm10844","Feature Name":"predicted gene 10844","biotype":"unknown","log2(fold change)":-2.55,"adjusted P-value":0.000129,"Low Expressed":false,"Vehicle Med. nRPKM":2.17,"LPS Med. nRPKM":0.331,"Mean Log2(nRPKM)":-0.309,"Vehicle Med. Count":78,"LPS Med. Count":13,"Cook's P-value ":0.822,"Feature ID":"100303739","chr":"chr11","strand":"-","start":104155417,"end":104162595},"Reg_x2Zc8u_26":{"Feature Symbol":"Gm14872","Feature Name":"predicted gene 14872","biotype":"miscRNA","log2(fold change)":-2.1,"adjusted P-value":0.000717,"Low Expressed":false,"Vehicle Med. nRPKM":0.994,"LPS Med. nRPKM":0.189,"Mean Log2(nRPKM)":-1.05,"Vehicle Med. Count":55.5,"LPS Med. Count":20.5,"Cook's P-value ":0.882,"Feature ID":"100415787","chr":"chr17","strand":"+","start":47824559,"end":47828041},"Reg_x2Zc8u_27":{"Feature Symbol":"Gm15577","Feature Name":"predicted gene 15577","biotype":"unknown","log2(fold change)":-2.24,"adjusted P-value":0.00331,"Low Expressed":false,"Vehicle Med. nRPKM":2.76,"LPS Med. nRPKM":0.367,"Mean Log2(nRPKM)":-0.62,"Vehicle Med. Count":122,"LPS Med. Count":22,"Cook's P-value ":0.856,"Feature ID":"100502679","chr":"chr3","strand":"-","start":156566827,"end":156583744},"Reg_x2Zc8u_28":{"Feature Symbol":"","Feature Name":"","biotype":"miscRNA","log2(fold change)":2.48,"adjusted P-value":0.0243,"Low Expressed":false,"Vehicle Med. nRPKM":0.0475,"LPS Med. nRPKM":0.493,"Mean Log2(nRPKM)":-3.05,"Vehicle Med. Count":1,"LPS Med. Count":21,"Cook's P-value ":0.573,"Feature ID":"100502711","chr":"chr15","strand":"-","start":12452319,"end":12479987},"Reg_x2Zc8u_29":{"Feature Symbol":"Gm12239","Feature Name":"predicted gene 12239","biotype":"protein_coding","log2(fold change)":-2.37,"adjusted P-value":0.00426,"Low Expressed":false,"Vehicle Med. nRPKM":2.4,"LPS Med. nRPKM":0.362,"Mean Log2(nRPKM)":-0.221,"Vehicle Med. Count":26,"LPS Med. Count":4.5,"Cook's P-value ":0.847,"Feature ID":"100502790","chr":"chr11","strand":"+","start":55585590,"end":55884397},"Reg_x2Zc8u_30":{"Feature Symbol":"Ccdc13","Feature Name":"coiled-coil domain containing 13","biotype":"protein_coding","log2(fold change)":-3.2,"adjusted P-value":7.77e-06,"Low Expressed":false,"Vehicle Med. nRPKM":0.663,"LPS Med. nRPKM":0.0566,"Mean Log2(nRPKM)":-2.51,"Vehicle Med. Count":39.5,"LPS Med. Count":4.5,"Cook's P-value ":0.632,"Feature ID":"100502861","chr":"chr9","strand":"-","start":121706745,"end":121748579},"Reg_x2Zc8u_31":{"Feature Symbol":"Gm19423","Feature Name":"predicted gene, 19423","biotype":"miscRNA","log2(fold change)":3.71,"adjusted P-value":1.7e-20,"Low Expressed":false,"Vehicle Med. nRPKM":5.44,"LPS Med. nRPKM":88.8,"Mean Log2(nRPKM)":4.4,"Vehicle Med. Count":77,"LPS Med. Count":1400,"Cook's P-value ":0.948,"Feature ID":"100502870","chr":"chr17","strand":"+","start":34112217,"end":34133584},"Reg_x2Zc8u_32":{"Feature Symbol":"","Feature Name":"","biotype":"miscRNA","log2(fold change)":3.37,"adjusted P-value":3.03e-05,"Low Expressed":false,"Vehicle Med. nRPKM":0.117,"LPS Med. nRPKM":2.23,"Mean Log2(nRPKM)":-1.32,"Vehicle Med. Count":2.5,"LPS Med. Count":59.5,"Cook's P-value ":0.608,"Feature ID":"100502885","chr":"chr1","strand":"+","start":133924503,"end":133929189},"Reg_x2Zc8u_33":{"Feature Symbol":"Gm15821","Feature Name":"predicted gene 15821","biotype":"unknown","log2(fold change)":2.16,"adjusted P-value":0.000341,"Low Expressed":false,"Vehicle Med. nRPKM":0.961,"LPS Med. nRPKM":5.19,"Mean Log2(nRPKM)":1.1,"Vehicle Med. Count":12.5,"LPS Med. Count":104,"Cook's P-value ":0.925,"Feature ID":"100502931","chr":"chr17","strand":"-","start":34348751,"end":34351399},"Reg_x2Zc8u_34":{"Feature Symbol":"Gm11626","Feature Name":"predicted gene 11626","biotype":"unknown","log2(fold change)":3.78,"adjusted P-value":1.52e-07,"Low Expressed":false,"Vehicle Med. nRPKM":0.0949,"LPS Med. nRPKM":1.8,"Mean Log2(nRPKM)":-1.9,"Vehicle Med. Count":3,"LPS Med. Count":80.5,"Cook's P-value ":0.87,"Feature ID":"100502949","chr":"chr11","strand":"-","start":101318225,"end":101335150},"Reg_x2Zc8u_35":{"Feature Symbol":"Gm17484","Feature Name":"predicted gene, 17484","biotype":"miscRNA","log2(fold change)":-2.33,"adjusted P-value":0.0389,"Low Expressed":false,"Vehicle Med. nRPKM":1.21,"LPS Med. nRPKM":0.354,"Mean Log2(nRPKM)":-1.81,"Vehicle Med. Count":9.5,"LPS Med. Count":4.5,"Cook's P-value ":0.000867,"Feature ID":"100503003","chr":"chr8","strand":"+","start":26864952,"end":26878365},"Reg_x2Zc8u_36":{"Feature Symbol":"Gm19512","Feature Name":"predicted gene, 19512","biotype":"miscRNA","log2(fold change)":-2.01,"adjusted P-value":0.00805,"Low Expressed":false,"Vehicle Med. nRPKM":2.68,"LPS Med. nRPKM":0.457,"Mean Log2(nRPKM)":-0.041,"Vehicle Med. Count":53,"LPS Med. Count":17,"Cook's P-value ":0.831,"Feature ID":"100503024","chr":"chr7","strand":"-","start":16890283,"end":16915267},"Reg_x2Zc8u_37":{"Feature Symbol":"","Feature Name":"","biotype":"protein_coding","log2(fold change)":3.78,"adjusted P-value":1.39e-09,"Low Expressed":false,"Vehicle Med. nRPKM":0.254,"LPS Med. nRPKM":5.21,"Mean Log2(nRPKM)":0.232,"Vehicle Med. Count":3.5,"LPS Med. Count":93.5,"Cook's P-value ":0.962,"Feature ID":"100503065","chr":"chr3","strand":"+","start":88411376,"end":88421261},"Reg_x2Zc8u_38":{"Feature Symbol":"Gm19539","Feature Name":"predicted gene, 19539","biotype":"miscRNA","log2(fold change)":2.96,"adjusted P-value":0.00875,"Low Expressed":false,"Vehicle Med. nRPKM":0,"LPS Med. nRPKM":1.51,"Mean Log2(nRPKM)":-3.03,"Vehicle Med. Count":0,"LPS Med. Count":19,"Cook's P-value ":0.0506,"Feature ID":"100503076","chr":"chr7","strand":"-","start":17381286,"end":17383011},"Reg_x2Zc8u_39":{"Feature Symbol":"Gm19549","Feature Name":"predicted gene, 19549","biotype":"miscRNA","log2(fold change)":-2.25,"adjusted P-value":3.29e-05,"Low Expressed":false,"Vehicle Med. nRPKM":8.22,"LPS Med. nRPKM":1.51,"Mean Log2(nRPKM)":1.68,"Vehicle Med. Count":198,"LPS Med. Count":64.5,"Cook's P-value ":0.914,"Feature ID":"100503091","chr":"chr7","strand":"-","start":62089673,"end":62091695},"Reg_x2Zc8u_40":{"Feature Symbol":"Gm13293","Feature Name":"predicted gene 13293","biotype":"miscRNA","log2(fold change)":2.04,"adjusted P-value":0.000567,"Low Expressed":false,"Vehicle Med. nRPKM":0.939,"LPS Med. nRPKM":4.89,"Mean Log2(nRPKM)":1.07,"Vehicle Med. Count":34.5,"LPS Med. Count":238,"Cook's P-value ":0.795,"Feature ID":"100503147","chr":"chr2","strand":"+","start":11260964,"end":11265733},"Reg_x2Zc8u_41":{"Feature Symbol":"LOC100503186","Feature Name":"uncharacterized LOC100503186","biotype":"miscRNA","log2(fold change)":-2.05,"adjusted P-value":3.79e-06,"Low Expressed":false,"Vehicle Med. nRPKM":21.8,"LPS Med. nRPKM":5.11,"Mean Log2(nRPKM)":3.42,"Vehicle Med. Count":462,"LPS Med. Count":114,"Cook's P-value ":0.88,"Feature ID":"100503186","chr":"chr5","strand":"-","start":123583732,"end":123588118},"Reg_x2Zc8u_42":{"Feature Symbol":"","Feature Name":"","biotype":"protein_coding","log2(fold change)":3.83,"adjusted P-value":0.000556,"Low Expressed":false,"Vehicle Med. nRPKM":0,"LPS Med. nRPKM":0.0721,"Mean Log2(nRPKM)":-5.63,"Vehicle Med. Count":0,"LPS Med. Count":14,"Cook's P-value ":0.133,"Feature ID":"100503297","chr":"chr1","strand":"+","start":167731446,"end":167736461},"Reg_x2Zc8u_43":{"Feature Symbol":"Gm11714","Feature Name":"predicted gene 11714","biotype":"miscRNA","log2(fold change)":-2.66,"adjusted P-value":0.000971,"Low Expressed":false,"Vehicle Med. nRPKM":3.1,"LPS Med. nRPKM":0.265,"Mean Log2(nRPKM)":-0.871,"Vehicle Med. Count":56.5,"LPS Med. Count":6,"Cook's P-value ":0.878,"Feature ID":"100503397","chr":"chr11","strand":"+","start":107289590,"end":107297000},"Reg_x2Zc8u_44":{"Feature Symbol":"Gm19684","Feature Name":"predicted gene, 19684","biotype":"protein_coding","log2(fold change)":3.04,"adjusted P-value":0.000111,"Low Expressed":false,"Vehicle Med. nRPKM":0.109,"LPS Med. nRPKM":1.45,"Mean Log2(nRPKM)":-2.03,"Vehicle Med. Count":3.5,"LPS Med. Count":55,"Cook's P-value ":0.885,"Feature ID":"100503422","chr":"chr17","strand":"+","start":36258623,"end":36266637},"Reg_x2Zc8u_45":{"Feature Symbol":"C030017K20Rik","Feature Name":"RIKEN cDNA C030017K20 gene","biotype":"protein_coding","log2(fold change)":-2.6,"adjusted P-value":4.02e-07,"Low Expressed":false,"Vehicle Med. nRPKM":2.14,"LPS Med. nRPKM":0.36,"Mean Log2(nRPKM)":-0.203,"Vehicle Med. Count":99,"LPS Med. Count":21,"Cook's P-value ":0.929,"Feature ID":"100503428","chr":"chr4","strand":"+","start":154825674,"end":154840514},"Reg_x2Zc8u_46":{"Feature Symbol":"","Feature Name":"","biotype":"miscRNA","log2(fold change)":4.19,"adjusted P-value":1.82e-05,"Low Expressed":false,"Vehicle Med. nRPKM":0,"LPS Med. nRPKM":1.53,"Mean Log2(nRPKM)":-3.13,"Vehicle Med. Count":0,"LPS Med. Count":32,"Cook's P-value ":0.916,"Feature ID":"100503439","chr":"chr5","strand":"-","start":104869403,"end":104879477},"Reg_x2Zc8u_47":{"Feature Symbol":"Gm19723","Feature Name":"predicted gene, 19723","biotype":"miscRNA","log2(fold change)":4.47,"adjusted P-value":1.55e-05,"Low Expressed":false,"Vehicle Med. nRPKM":0,"LPS Med. nRPKM":2.31,"Mean Log2(nRPKM)":-3.65,"Vehicle Med. Count":0,"LPS Med. Count":28,"Cook's P-value ":0.102,"Feature ID":"100503490","chr":"chr16","strand":"+","start":49955940,"end":49959027},"Reg_x2Zc8u_48":{"Feature Symbol":"Gm11827","Feature Name":"predicted gene 11827","biotype":"miscRNA","log2(fold change)":2.64,"adjusted P-value":3.79e-07,"Low Expressed":false,"Vehicle Med. nRPKM":0.446,"LPS Med. nRPKM":3.84,"Mean Log2(nRPKM)":0.491,"Vehicle Med. Count":12,"LPS Med. Count":132,"Cook's P-value ":0.929,"Feature ID":"100503518","chr":"chr4","strand":"+","start":11049952,"end":11054145},"Reg_x2Zc8u_49":{"Feature Symbol":"A330076C08Rik","Feature Name":"RIKEN cDNA A330076C08 gene","biotype":"miscRNA","log2(fold change)":-2.11,"adjusted P-value":0.0251,"Low Expressed":false,"Vehicle Med. nRPKM":0.152,"LPS Med. nRPKM":0.0473,"Mean Log2(nRPKM)":-3.64,"Vehicle Med. Count":22.5,"LPS Med. Count":11,"Cook's P-value ":0.105,"Feature ID":"100503592","chr":"chr13","strand":"-","start":44281129,"end":44311856},"Reg_x2Zc8u_50":{"Feature Symbol":"Gm19825","Feature Name":"predicted gene, 19825","biotype":"unknown","log2(fold change)":-3.07,"adjusted P-value":8.29e-10,"Low Expressed":false,"Vehicle Med. nRPKM":1.14,"LPS Med. nRPKM":0.139,"Mean Log2(nRPKM)":-1.28,"Vehicle Med. Count":133,"LPS Med. Count":24.5,"Cook's P-value ":0.859,"Feature ID":"100503674","chr":"chr18","strand":"-","start":72498491,"end":72503672},"Reg_x2Zc8u_51":{"Feature Symbol":"Gm19871","Feature Name":"predicted gene, 19871","biotype":"miscRNA","log2(fold change)":-2.57,"adjusted P-value":0.0176,"Low Expressed":false,"Vehicle Med. nRPKM":2.46,"LPS Med. nRPKM":0,"Mean Log2(nRPKM)":-2.41,"Vehicle Med. Count":21.5,"LPS Med. Count":0,"Cook's P-value ":0.793,"Feature ID":"100503750","chr":"chr4","strand":"-","start":140462285,"end":140473759},"Reg_x2Zc8u_52":{"Feature Symbol":"Gm11738","Feature Name":"predicted gene 11738","biotype":"unknown","log2(fold change)":4.51,"adjusted P-value":3.78e-06,"Low Expressed":false,"Vehicle Med. nRPKM":0,"LPS Med. nRPKM":0.454,"Mean Log2(nRPKM)":-4.21,"Vehicle Med. Count":0,"LPS Med. Count":24.5,"Cook's P-value ":0.0166,"Feature ID":"100503797","chr":"chr11","strand":"+","start":117976169,"end":117979593},"Reg_x2Zc8u_53":{"Feature Symbol":"Gm19938","Feature Name":"predicted gene, 19938","biotype":"miscRNA","log2(fold change)":2.53,"adjusted P-value":0.00473,"Low Expressed":false,"Vehicle Med. nRPKM":0.0801,"LPS Med. nRPKM":0.416,"Mean Log2(nRPKM)":-2.64,"Vehicle Med. Count":5,"LPS Med. Count":53,"Cook's P-value ":0.246,"Feature ID":"100503874","chr":"chr1","strand":"-","start":3637390,"end":3648985},"Reg_x2Zc8u_54":{"Feature Symbol":"Gm20016","Feature Name":"predicted gene, 20016","biotype":"miscRNA","log2(fold change)":2.85,"adjusted P-value":0.0166,"Low Expressed":false,"Vehicle Med. nRPKM":0,"LPS Med. nRPKM":0.297,"Mean Log2(nRPKM)":-4.48,"Vehicle Med. Count":0,"LPS Med. Count":14,"Cook's P-value ":0.596,"Feature ID":"100504018","chr":"chr12","strand":"+","start":58614167,"end":58615953},"Reg_x2Zc8u_55":{"Feature Symbol":"Gm20035","Feature Name":"predicted gene, 20035","biotype":"miscRNA","log2(fold change)":3.82,"adjusted P-value":0.000303,"Low Expressed":false,"Vehicle Med. nRPKM":0,"LPS Med. nRPKM":2.1,"Mean Log2(nRPKM)":-3.1,"Vehicle Med. Count":0,"LPS Med. Count":36,"Cook's P-value ":0.00971,"Feature ID":"100504054","chr":"chr6","strand":"-","start":121195924,"end":121202591},"Reg_x2Zc8u_56":{"Feature Symbol":"Gm20083","Feature Name":"predicted gene, 20083","biotype":"miscRNA","log2(fold change)":-3.09,"adjusted P-value":0.000151,"Low Expressed":false,"Vehicle Med. nRPKM":2.36,"LPS Med. nRPKM":0.131,"Mean Log2(nRPKM)":-1.69,"Vehicle Med. Count":40.5,"LPS Med. Count":3.5,"Cook's P-value ":0.874,"Feature ID":"100504141","chr":"chr7","strand":"+","start":80330689,"end":80334332},"Reg_x2Zc8u_57":{"Feature Symbol":"Gm20117","Feature Name":"predicted gene, 20117","biotype":"miscRNA","log2(fold change)":2.26,"adjusted P-value":0.000433,"Low Expressed":false,"Vehicle Med. nRPKM":0.689,"LPS Med. nRPKM":4.36,"Mean Log2(nRPKM)":0.58,"Vehicle Med. Count":15,"LPS Med. Count":99,"Cook's P-value ":0.94,"Feature ID":"100504219","chr":"chr15","strand":"+","start":79741604,"end":79746338},"Reg_x2Zc8u_58":{"Feature Symbol":"Abhd12b","Feature Name":"abhydrolase domain containing 12B","biotype":"protein_coding","log2(fold change)":4.32,"adjusted P-value":2.13e-06,"Low Expressed":false,"Vehicle Med. nRPKM":0,"LPS Med. nRPKM":1.48,"Mean Log2(nRPKM)":-3.16,"Vehicle Med. Count":0,"LPS Med. Count":45,"Cook's P-value ":0.802,"Feature ID":"100504285","chr":"chr12","strand":"+","start":71255158,"end":71284193},"Reg_x2Zc8u_59":{"Feature Symbol":"LOC100504354","Feature Name":"uncharacterized LOC100504354","biotype":"unknown","log2(fold change)":-2.26,"adjusted P-value":0.00396,"Low Expressed":false,"Vehicle Med. nRPKM":0.271,"LPS Med. nRPKM":0.0462,"Mean Log2(nRPKM)":-3.06,"Vehicle Med. Count":42,"LPS Med. Count":7,"Cook's P-value ":0.656,"Feature ID":"100504354","chr":"chr2","strand":"-","start":101973955,"end":101980923},"Reg_x2Zc8u_60":{"Feature Symbol":"Dcdc2b","Feature Name":"doublecortin domain containing 2b","biotype":"protein_coding","log2(fold change)":-2.79,"adjusted P-value":0.000347,"Low Expressed":false,"Vehicle Med. nRPKM":2,"LPS Med. nRPKM":0.207,"Mean Log2(nRPKM)":-1.37,"Vehicle Med. Count":40.5,"LPS Med. Count":6,"Cook's P-value ":0.918,"Feature ID":"100504491","chr":"chr4","strand":"-","start":129285992,"end":129291501},"Reg_x2Zc8u_61":{"Feature Symbol":"Gm20257","Feature Name":"caspase 8 pseudogene","biotype":"pseudo","log2(fold change)":2.28,"adjusted P-value":0.0248,"Low Expressed":false,"Vehicle Med. nRPKM":0.167,"LPS Med. nRPKM":2.04,"Mean Log2(nRPKM)":-1.71,"Vehicle Med. Count":3.5,"LPS Med. Count":76,"Cook's P-value ":0.508,"Feature ID":"100504501","chr":"chr1","strand":"+","start":58709438,"end":58712675},"Reg_x2Zc8u_62":{"Feature Symbol":"3425401B19Rik","Feature Name":"RIKEN cDNA 3425401B19 gene","biotype":"protein_coding","log2(fold change)":-2.35,"adjusted P-value":0.0274,"Low Expressed":false,"Vehicle Med. nRPKM":0.227,"LPS Med. nRPKM":0.00643,"Mean Log2(nRPKM)":-4.41,"Vehicle Med. Count":23.5,"LPS Med. Count":2,"Cook's P-value ":0.708,"Feature ID":"100504518","chr":"chr14","strand":"-","start":33472305,"end":33498458},"Reg_x2Zc8u_63":{"Feature Symbol":"LOC100505025","Feature Name":"uncharacterized LOC100505025","biotype":"miscRNA","log2(fold change)":-4.63,"adjusted P-value":6.08e-09,"Low Expressed":false,"Vehicle Med. nRPKM":1.17,"LPS Med. nRPKM":0.00981,"Mean Log2(nRPKM)":-3.14,"Vehicle Med. Count":41.5,"LPS Med. Count":1,"Cook's P-value ":0.936,"Feature ID":"100505025","chr":"chr7","strand":"+","start":80455266,"end":80460080},"Reg_x2Zc8u_64":{"Feature Symbol":"LOC100505256","Feature Name":"uncharacterized LOC100505256","biotype":"miscRNA","log2(fold change)":-2.12,"adjusted P-value":0.000506,"Low Expressed":false,"Vehicle Med. nRPKM":3.77,"LPS Med. nRPKM":0.529,"Mean Log2(nRPKM)":0.344,"Vehicle Med. Count":169,"LPS Med. Count":32.5,"Cook's P-value ":0.705,"Feature ID":"100505256","chr":"chr1","strand":"+","start":158385421,"end":158387983},"Reg_x2Zc8u_65":{"Feature Symbol":"Noc4l","Feature Name":"nucleolar complex associated 4 homolog (S. cerevisiae)","biotype":"protein_coding","log2(fold change)":2.38,"adjusted P-value":4.78e-05,"Low Expressed":false,"Vehicle Med. nRPKM":0.433,"LPS Med. nRPKM":2.87,"Mean Log2(nRPKM)":0.141,"Vehicle Med. Count":18,"LPS Med. Count":172,"Cook's P-value ":0.854,"Feature ID":"100608","chr":"chr5","strand":"-","start":111077438,"end":111082401},"Reg_x2Zc8u_66":{"Feature Symbol":"9330133O14Rik","Feature Name":"RIKEN cDNA 9330133O14 gene","biotype":"miscRNA","log2(fold change)":-2.64,"adjusted P-value":0.000574,"Low Expressed":false,"Vehicle Med. nRPKM":1.07,"LPS Med. nRPKM":0.112,"Mean Log2(nRPKM)":-1.82,"Vehicle Med. Count":51.5,"LPS Med. Count":8,"Cook's P-value ":0.402,"Feature ID":"100689703","chr":"chr8","strand":"+","start":124967556,"end":124970376},"Reg_x2Zc8u_67":{"Feature Symbol":"Gbp6","Feature Name":"guanylate binding protein 6","biotype":"protein_coding","log2(fold change)":6.73,"adjusted P-value":1.68e-70,"Low Expressed":false,"Vehicle Med. nRPKM":0.546,"LPS Med. nRPKM":63.6,"Mean Log2(nRPKM)":2.24,"Vehicle Med. Count":46.5,"LPS Med. Count":6700,"Cook's P-value ":0.835,"Feature ID":"100702","chr":"chr5","strand":"-","start":105699721,"end":105722718},"Reg_x2Zc8u_68":{"Feature Symbol":"LOC100861684","Feature Name":"uncharacterized LOC100861684","biotype":"miscRNA","log2(fold change)":3.38,"adjusted P-value":4.65e-07,"Low Expressed":false,"Vehicle Med. nRPKM":0.314,"LPS Med. nRPKM":5.64,"Mean Log2(nRPKM)":-0.248,"Vehicle Med. Count":5,"LPS Med. Count":119,"Cook's P-value ":0.888,"Feature ID":"100861684","chr":"chr11","strand":"+","start":117827403,"end":117828142},"Reg_x2Zc8u_69":{"Feature Symbol":"LOC100861706","Feature Name":"uncharacterized LOC100861706","biotype":"miscRNA","log2(fold change)":2.33,"adjusted P-value":3.78e-13,"Low Expressed":false,"Vehicle Med. nRPKM":4.09,"LPS Med. nRPKM":19.7,"Mean Log2(nRPKM)":3.08,"Vehicle Med. Count":91.5,"LPS Med. Count":542,"Cook's P-value ":0.974,"Feature ID":"100861706","chr":"chr11","strand":"+","start":118254066,"end":118255333},"Reg_x2Zc8u_70":{"Feature Symbol":"LOC100861841","Feature Name":"uncharacterized LOC100861841","biotype":"miscRNA","log2(fold change)":3.08,"adjusted P-value":2.85e-10,"Low Expressed":false,"Vehicle Med. nRPKM":0.697,"LPS Med. nRPKM":6.59,"Mean Log2(nRPKM)":1.22,"Vehicle Med. Count":11.5,"LPS Med. Count":188,"Cook's P-value ":0.927,"Feature ID":"100861841","chr":"chr3","strand":"-","start":95444943,"end":95467099},"Reg_x2Zc8u_71":{"Feature Symbol":"LOC100861887","Feature Name":"uncharacterized LOC100861887","biotype":"miscRNA","log2(fold change)":2.94,"adjusted P-value":0.00464,"Low Expressed":false,"Vehicle Med. nRPKM":0.0405,"LPS Med. nRPKM":1.11,"Mean Log2(nRPKM)":-2.6,"Vehicle Med. Count":0.5,"LPS Med. Count":22.5,"Cook's P-value ":0.911,"Feature ID":"100861887","chr":"chr17","strand":"+","start":71343634,"end":71345626},"Reg_x2Zc8u_72":{"Feature Symbol":"LOC100862040","Feature Name":"uncharacterized LOC100862040","biotype":"miscRNA","log2(fold change)":2.21,"adjusted P-value":0.00266,"Low Expressed":false,"Vehicle Med. nRPKM":0.258,"LPS Med. nRPKM":1.17,"Mean Log2(nRPKM)":-0.726,"Vehicle Med. Count":8,"LPS Med. Count":58.5,"Cook's P-value ":0.528,"Feature ID":"100862040","chr":"chr10","strand":"+","start":117233334,"end":117254515},"Reg_x2Zc8u_73":{"Feature Symbol":"LOC100862086","Feature Name":"uncharacterized LOC100862086","biotype":"miscRNA","log2(fold change)":2.31,"adjusted P-value":0.0303,"Low Expressed":false,"Vehicle Med. nRPKM":0.243,"LPS Med. nRPKM":1.21,"Mean Log2(nRPKM)":-1.11,"Vehicle Med. Count":2,"LPS Med. Count":18.5,"Cook's P-value ":0.0198,"Feature ID":"100862086","chr":"chr15","strand":"+","start":25293028,"end":25293497},"Reg_x2Zc8u_74":{"Feature Symbol":"LOC100862095","Feature Name":"uncharacterized LOC100862095","biotype":"miscRNA","log2(fold change)":-2.24,"adjusted P-value":0.0494,"Low Expressed":false,"Vehicle Med. nRPKM":1.28,"LPS Med. nRPKM":0.0613,"Mean Log2(nRPKM)":-2.3,"Vehicle Med. Count":15,"LPS Med. Count":1,"Cook's P-value ":0.766,"Feature ID":"100862095","chr":"chr13","strand":"-","start":21283976,"end":21284732},"Reg_x2Zc8u_75":{"Feature Symbol":"LOC100862098","Feature Name":"uncharacterized LOC100862098","biotype":"miscRNA","log2(fold change)":2.39,"adjusted P-value":0.00155,"Low Expressed":false,"Vehicle Med. nRPKM":0.315,"LPS Med. nRPKM":2.41,"Mean Log2(nRPKM)":-0.231,"Vehicle Med. Count":5.5,"LPS Med. Count":71.5,"Cook's P-value ":0.881,"Feature ID":"100862098","chr":"chr13","strand":"-","start":41002701,"end":41013264},"Reg_x2Zc8u_76":{"Feature Symbol":"LOC100862140","Feature Name":"uncharacterized LOC100862140","biotype":"miscRNA","log2(fold change)":-3.3,"adjusted P-value":7.2e-08,"Low Expressed":false,"Vehicle Med. nRPKM":5.42,"LPS Med. nRPKM":0.308,"Mean Log2(nRPKM)":0.321,"Vehicle Med. Count":97.5,"LPS Med. Count":10.5,"Cook's P-value ":0.848,"Feature ID":"100862140","chr":"chr4","strand":"+","start":137297656,"end":137298555},"Reg_x2Zc8u_77":{"Feature Symbol":"LOC100862160","Feature Name":"uncharacterized LOC100862160","biotype":"miscRNA","log2(fold change)":-3.02,"adjusted P-value":6.93e-08,"Low Expressed":false,"Vehicle Med. nRPKM":11.9,"LPS Med. nRPKM":0.92,"Mean Log2(nRPKM)":1.74,"Vehicle Med. Count":130,"LPS Med. Count":14.5,"Cook's P-value ":0.851,"Feature ID":"100862160","chr":"chr4","strand":"+","start":41446159,"end":41450108},"Reg_x2Zc8u_78":{"Feature Symbol":"LOC100862184","Feature Name":"uncharacterized LOC100862184","biotype":"miscRNA","log2(fold change)":3.62,"adjusted P-value":3.88e-12,"Low Expressed":false,"Vehicle Med. nRPKM":1.11,"LPS Med. nRPKM":36.6,"Mean Log2(nRPKM)":2.84,"Vehicle Med. Count":14.5,"LPS Med. Count":558,"Cook's P-value ":0.721,"Feature ID":"100862184","chr":"chr17","strand":"-","start":35403713,"end":35419049},"Reg_x2Zc8u_79":{"Feature Symbol":"LOC100862199","Feature Name":"uncharacterized LOC100862199","biotype":"miscRNA","log2(fold change)":3.86,"adjusted P-value":2.62e-05,"Low Expressed":false,"Vehicle Med. nRPKM":0.0452,"LPS Med. nRPKM":2.19,"Mean Log2(nRPKM)":-2.24,"Vehicle Med. Count":0.5,"LPS Med. Count":33.5,"Cook's P-value ":0.889,"Feature ID":"100862199","chr":"chr1","strand":"-","start":174436910,"end":174437509},"Reg_x2Zc8u_80":{"Feature Symbol":"LOC100862215","Feature Name":"uncharacterized LOC100862215","biotype":"miscRNA","log2(fold change)":-2.68,"adjusted P-value":0.000922,"Low Expressed":false,"Vehicle Med. nRPKM":1.59,"LPS Med. nRPKM":0.179,"Mean Log2(nRPKM)":-1.68,"Vehicle Med. Count":40,"LPS Med. Count":7,"Cook's P-value ":0.801,"Feature ID":"100862215","chr":"chr9","strand":"+","start":107561428,"end":107581944},"Reg_x2Zc8u_81":{"Feature Symbol":"LOC100862287","Feature Name":"uncharacterized LOC100862287","biotype":"miscRNA","log2(fold change)":4.08,"adjusted P-value":1.46e-11,"Low Expressed":false,"Vehicle Med. nRPKM":0.0569,"LPS Med. nRPKM":2.46,"Mean Log2(nRPKM)":-1.28,"Vehicle Med. Count":3,"LPS Med. Count":166,"Cook's P-value ":0.836,"Feature ID":"100862287","chr":"chr17","strand":"-","start":28634280,"end":28654469},"Reg_x2Zc8u_82":{"Feature Symbol":"LOC100862313","Feature Name":"uncharacterized LOC100862313","biotype":"miscRNA","log2(fold change)":2.17,"adjusted P-value":5.33e-05,"Low Expressed":false,"Vehicle Med. nRPKM":2.56,"LPS Med. nRPKM":12.2,"Mean Log2(nRPKM)":2.42,"Vehicle Med. Count":22,"LPS Med. Count":165,"Cook's P-value ":0.89,"Feature ID":"100862313","chr":"chr16","strand":"+","start":31297204,"end":31297661},"Reg_x2Zc8u_83":{"Feature Symbol":"LOC100862396","Feature Name":"uncharacterized LOC100862396","biotype":"miscRNA","log2(fold change)":2.48,"adjusted P-value":0.0243,"Low Expressed":false,"Vehicle Med. nRPKM":0.0475,"LPS Med. nRPKM":0.493,"Mean Log2(nRPKM)":-3.05,"Vehicle Med. Count":1,"LPS Med. Count":21,"Cook's P-value ":0.573,"Feature ID":"100862396","chr":"chr15","strand":"-","start":12452319,"end":12479987},"Reg_x2Zc8u_84":{"Feature Symbol":"LOC100862431","Feature Name":"h-2 class I histocompatibility antigen, D-D alpha chain-like","biotype":"protein_coding","log2(fold change)":3.99,"adjusted P-value":3.43e-11,"Low Expressed":false,"Vehicle Med. nRPKM":0.157,"LPS Med. nRPKM":5.2,"Mean Log2(nRPKM)":-0.227,"Vehicle Med. Count":3,"LPS Med. Count":137,"Cook's P-value ":0.869,"Feature ID":"100862431","chr":"chr17","strand":"+","start":35400059,"end":35534557},"Reg_x2Zc8u_85":{"Feature Symbol":"LOC100862435","Feature Name":"h-2 class I histocompatibility antigen, D-B alpha chain-like","biotype":"protein_coding","log2(fold change)":2.25,"adjusted P-value":0.0213,"Low Expressed":false,"Vehicle Med. nRPKM":0.0634,"LPS Med. nRPKM":0.875,"Mean Log2(nRPKM)":-2.37,"Vehicle Med. Count":2,"LPS Med. Count":30,"Cook's P-value ":0.875,"Feature ID":"100862435","chr":"chr17","strand":"-","start":36155484,"end":36283329},"Reg_x2Zc8u_86":{"Feature Symbol":"LOC100862447","Feature Name":"h-2 class I histocompatibility antigen, D-D alpha chain-like","biotype":"protein_coding","log2(fold change)":3.99,"adjusted P-value":3.43e-11,"Low Expressed":false,"Vehicle Med. nRPKM":0.157,"LPS Med. nRPKM":5.2,"Mean Log2(nRPKM)":-0.227,"Vehicle Med. Count":3,"LPS Med. Count":137,"Cook's P-value ":0.869,"Feature ID":"100862447","chr":"chr17","strand":"+","start":35400059,"end":35534557},"Reg_x2Zc8u_87":{"Feature Symbol":"LOC100862514","Feature Name":"schlafen family member 13-like","biotype":"pseudo","log2(fold change)":6.3,"adjusted P-value":4.34e-22,"Low Expressed":false,"Vehicle Med. nRPKM":0.037,"LPS Med. nRPKM":6.12,"Mean Log2(nRPKM)":-1.51,"Vehicle Med. Count":1,"LPS Med. Count":224,"Cook's P-value ":0.9,"Feature ID":"100862514","chr":"chr11","strand":"-","start":82829377,"end":82831217},"Reg_x2Zc8u_88":{"Feature Symbol":"LOC100862563","Feature Name":"inhibitor of nuclear factor kappa-B kinase-interacting protein-like","biotype":"protein_coding","log2(fold change)":-2.49,"adjusted P-value":0.00021,"Low Expressed":false,"Vehicle Med. nRPKM":4.44,"LPS Med. nRPKM":0.33,"Mean Log2(nRPKM)":0.395,"Vehicle Med. Count":74.5,"LPS Med. Count":7.5,"Cook's P-value ":0.788,"Feature ID":"100862563","chr":"chr10","strand":"+","start":90555247,"end":90559362},"Reg_x2Zc8u_89":{"Feature Symbol":"LOC100862618","Feature Name":"protein tweety homolog 2-like","biotype":"protein_coding","log2(fold change)":-2.37,"adjusted P-value":0.00053,"Low Expressed":false,"Vehicle Med. nRPKM":6.57,"LPS Med. nRPKM":1.38,"Mean Log2(nRPKM)":1.33,"Vehicle Med. Count":51,"LPS Med. Count":13.5,"Cook's P-value ":0.755,"Feature ID":"100862618","chr":"chr11","strand":"+","start":114571339,"end":114573152},"Reg_x2Zc8u_90":{"Feature Symbol":"Ano1","Feature Name":"anoctamin 1, calcium activated chloride channel","biotype":"protein_coding","log2(fold change)":-3.14,"adjusted P-value":1.01e-05,"Low Expressed":false,"Vehicle Med. nRPKM":1.01,"LPS Med. nRPKM":0.0413,"Mean Log2(nRPKM)":-2.32,"Vehicle Med. Count":77.5,"LPS Med. Count":5,"Cook's P-value ":0.745,"Feature ID":"101772","chr":"chr7","strand":"-","start":151774454,"end":151924497},"Reg_x2Zc8u_91":{"Feature Symbol":"Cyp4v3","Feature Name":"cytochrome P450, family 4, subfamily v, polypeptide 3","biotype":"protein_coding","log2(fold change)":2.39,"adjusted P-value":1.95e-08,"Low Expressed":false,"Vehicle Med. nRPKM":0.845,"LPS Med. nRPKM":4.36,"Mean Log2(nRPKM)":0.881,"Vehicle Med. Count":47.5,"LPS Med. Count":359,"Cook's P-value ":0.953,"Feature ID":"102294","chr":"chr8","strand":"-","start":46391156,"end":46418550},"Reg_x2Zc8u_92":{"Feature Symbol":"Slc6a20a","Feature Name":"solute carrier family 6 (neurotransmitter transporter), member 20A","biotype":"protein_coding","log2(fold change)":2.31,"adjusted P-value":1.54e-05,"Low Expressed":false,"Vehicle Med. nRPKM":0.53,"LPS Med. nRPKM":2.83,"Mean Log2(nRPKM)":0.196,"Vehicle Med. Count":18.5,"LPS Med. Count":177,"Cook's P-value ":0.73,"Feature ID":"102680","chr":"chr9","strand":"-","start":123546025,"end":123587950},"Reg_x2Zc8u_93":{"Feature Symbol":"Wdr92","Feature Name":"WD repeat domain 92","biotype":"protein_coding","log2(fold change)":-2.06,"adjusted P-value":0.019,"Low Expressed":false,"Vehicle Med. nRPKM":0.31,"LPS Med. nRPKM":0.155,"Mean Log2(nRPKM)":-1.88,"Vehicle Med. Count":19.5,"LPS Med. Count":18.5,"Cook's P-value ":0.00186,"Feature ID":"103784","chr":"chr11","strand":"+","start":17111896,"end":17135203},"Reg_x2Zc8u_94":{"Feature Symbol":"Synpo","Feature Name":"synaptopodin","biotype":"protein_coding","log2(fold change)":2.4,"adjusted P-value":0.0144,"Low Expressed":false,"Vehicle Med. nRPKM":0.101,"LPS Med. nRPKM":1.6,"Mean Log2(nRPKM)":-0.985,"Vehicle Med. Count":12.5,"LPS Med. Count":254,"Cook's P-value ":0.692,"Feature ID":"104027","chr":"chr18","strand":"-","start":60753644,"end":60783959},"Reg_x2Zc8u_95":{"Feature Symbol":"Sbk1","Feature Name":"SH3-binding kinase 1","biotype":"protein_coding","log2(fold change)":-2.11,"adjusted P-value":0.000692,"Low Expressed":false,"Vehicle Med. nRPKM":0.964,"LPS Med. nRPKM":0.191,"Mean Log2(nRPKM)":-1.5,"Vehicle Med. Count":69,"LPS Med. Count":17,"Cook's P-value ":0.521,"Feature ID":"104175","chr":"chr7","strand":"+","start":133416133,"end":133438513},"Reg_x2Zc8u_96":{"Feature Symbol":"Rcor2","Feature Name":"REST corepressor 2","biotype":"protein_coding","log2(fold change)":-3.59,"adjusted P-value":1.69e-07,"Low Expressed":false,"Vehicle Med. nRPKM":1.45,"LPS Med. nRPKM":0.105,"Mean Log2(nRPKM)":-1.67,"Vehicle Med. Count":49.5,"LPS Med. Count":6,"Cook's P-value ":0.546,"Feature ID":"104383","chr":"chr19","strand":"+","start":7344255,"end":7349715},"Reg_x2Zc8u_97":{"Feature Symbol":"Mycbpap","Feature Name":"MYCBP associated protein","biotype":"protein_coding","log2(fold change)":-3.51,"adjusted P-value":1.39e-05,"Low Expressed":false,"Vehicle Med. nRPKM":0.706,"LPS Med. nRPKM":0.0228,"Mean Log2(nRPKM)":-3,"Vehicle Med. Count":41.5,"LPS Med. Count":2,"Cook's P-value ":0.827,"Feature ID":"104601","chr":"chr11","strand":"-","start":94362661,"end":94382816},"Reg_x2Zc8u_98":{"Feature Symbol":"Aspg","Feature Name":"asparaginase homolog (S. cerevisiae)","biotype":"protein_coding","log2(fold change)":3.75,"adjusted P-value":2.94e-25,"Low Expressed":false,"Vehicle Med. nRPKM":0.974,"LPS Med. nRPKM":18,"Mean Log2(nRPKM)":2.08,"Vehicle Med. Count":59,"LPS Med. Count":1340,"Cook's P-value ":0.92,"Feature ID":"104816","chr":"chr12","strand":"+","start":113344894,"end":113365784},"Reg_x2Zc8u_99":{"Feature Symbol":"Arrdc3","Feature Name":"arrestin domain containing 3","biotype":"protein_coding","log2(fold change)":2.46,"adjusted P-value":2.77e-09,"Low Expressed":false,"Vehicle Med. nRPKM":1.28,"LPS Med. nRPKM":7.22,"Mean Log2(nRPKM)":1.48,"Vehicle Med. Count":98,"LPS Med. Count":898,"Cook's P-value ":0.93,"Feature ID":"105171","chr":"chr13","strand":"+","start":81022683,"end":81035303},"Reg_x2Zc8u_100":{"Feature Symbol":"Amigo2","Feature Name":"adhesion molecule with Ig like domain 2","biotype":"protein_coding","log2(fold change)":2.96,"adjusted P-value":1.13e-05,"Low Expressed":false,"Vehicle Med. nRPKM":0.154,"LPS Med. nRPKM":1.76,"Mean Log2(nRPKM)":-0.771,"Vehicle Med. Count":10,"LPS Med. Count":134,"Cook's P-value ":0.567,"Feature ID":"105827","chr":"chr15","strand":"-","start":97074505,"end":97077718},"Reg_x2Zc8u_101":{"Feature Symbol":"Dennd3","Feature Name":"DENN/MADD domain containing 3","biotype":"protein_coding","log2(fold change)":3.6,"adjusted P-value":2.98e-15,"Low Expressed":false,"Vehicle Med. nRPKM":0.297,"LPS Med. nRPKM":5.88,"Mean Log2(nRPKM)":0.697,"Vehicle Med. Count":34,"LPS Med. Count":996,"Cook's P-value ":0.845,"Feature ID":"105841","chr":"chr15","strand":"+","start":73342990,"end":73402672},"Reg_x2Zc8u_102":{"Feature Symbol":"Csdc2","Feature Name":"cold shock domain containing C2, RNA binding","biotype":"protein_coding","log2(fold change)":-2.26,"adjusted P-value":6.62e-09,"Low Expressed":false,"Vehicle Med. nRPKM":7.73,"LPS Med. nRPKM":1.79,"Mean Log2(nRPKM)":1.96,"Vehicle Med. Count":383,"LPS Med. Count":102,"Cook's P-value ":0.833,"Feature ID":"105859","chr":"chr15","strand":"+","start":81767189,"end":81781371},"Reg_x2Zc8u_103":{"Feature Symbol":"Rfc4","Feature Name":"replication factor C (activator 1) 4","biotype":"protein_coding","log2(fold change)":2.39,"adjusted P-value":0.0267,"Low Expressed":false,"Vehicle Med. nRPKM":0,"LPS Med. nRPKM":0.969,"Mean Log2(nRPKM)":-3.09,"Vehicle Med. Count":0,"LPS Med. Count":39,"Cook's P-value ":0.778,"Feature ID":"106344","chr":"chr16","strand":"-","start":23114021,"end":23127803},"Reg_x2Zc8u_104":{"Feature Symbol":"Srl","Feature Name":"sarcalumenin","biotype":"protein_coding","log2(fold change)":-2.39,"adjusted P-value":0.000226,"Low Expressed":false,"Vehicle Med. nRPKM":0.467,"LPS Med. nRPKM":0.0936,"Mean Log2(nRPKM)":-2.21,"Vehicle Med. Count":39,"LPS Med. Count":13,"Cook's P-value ":0.497,"Feature ID":"106393","chr":"chr16","strand":"-","start":4480228,"end":4523053},"Reg_x2Zc8u_105":{"Feature Symbol":"Cyp4f15","Feature Name":"cytochrome P450, family 4, subfamily f, polypeptide 15","biotype":"protein_coding","log2(fold change)":-2.08,"adjusted P-value":0.0097,"Low Expressed":false,"Vehicle Med. nRPKM":13.1,"LPS Med. nRPKM":1.88,"Mean Log2(nRPKM)":2.11,"Vehicle Med. Count":514,"LPS Med. Count":102,"Cook's P-value ":0.869,"Feature ID":"106648","chr":"chr17","strand":"+","start":32822604,"end":32840294},"Reg_x2Zc8u_106":{"Feature Symbol":"Tmem146","Feature Name":"transmembrane protein 146","biotype":"protein_coding","log2(fold change)":-2.1,"adjusted P-value":0.0219,"Low Expressed":false,"Vehicle Med. nRPKM":0.382,"LPS Med. nRPKM":0.15,"Mean Log2(nRPKM)":-2.09,"Vehicle Med. Count":19.5,"LPS Med. Count":9,"Cook's P-value ":0.0209,"Feature ID":"106757","chr":"chr17","strand":"+","start":56767566,"end":56803879},"Reg_x2Zc8u_107":{"Feature Symbol":"2010002N04Rik","Feature Name":"RIKEN cDNA 2010002N04 gene","biotype":"protein_coding","log2(fold change)":2.09,"adjusted P-value":0.00224,"Low Expressed":false,"Vehicle Med. nRPKM":0.218,"LPS Med. nRPKM":1.36,"Mean Log2(nRPKM)":-0.999,"Vehicle Med. Count":8.5,"LPS Med. Count":72.5,"Cook's P-value ":0.918,"Feature ID":"106878","chr":"chr18","strand":"-","start":60633845,"end":60661637},"Reg_x2Zc8u_108":{"Feature Symbol":"Arap3","Feature Name":"ArfGAP with RhoGAP domain, ankyrin repeat and PH domain 3","biotype":"protein_coding","log2(fold change)":2.34,"adjusted P-value":0.00432,"Low Expressed":false,"Vehicle Med. nRPKM":0.0549,"LPS Med. nRPKM":0.26,"Mean Log2(nRPKM)":-2.95,"Vehicle Med. Count":6,"LPS Med. Count":41.5,"Cook's P-value ":0.0924,"Feature ID":"106952","chr":"chr18","strand":"-","start":38132277,"end":38158623},"Reg_x2Zc8u_109":{"Feature Symbol":"AW112010","Feature Name":"expressed sequence AW112010","biotype":"protein_coding","log2(fold change)":4.05,"adjusted P-value":5.74e-05,"Low Expressed":false,"Vehicle Med. nRPKM":0,"LPS Med. nRPKM":1.21,"Mean Log2(nRPKM)":-3.37,"Vehicle Med. Count":0,"LPS Med. Count":29,"Cook's P-value ":0.846,"Feature ID":"107350","chr":"chr19","strand":"-","start":11122102,"end":11125056},"Reg_x2Zc8u_110":{"Feature Symbol":"Mrpl41","Feature Name":"mitochondrial ribosomal protein L41","biotype":"protein_coding","log2(fold change)":2.21,"adjusted P-value":0.000235,"Low Expressed":false,"Vehicle Med. nRPKM":0.51,"LPS Med. nRPKM":2.97,"Mean Log2(nRPKM)":0.101,"Vehicle Med. Count":23.5,"LPS Med. Count":181,"Cook's P-value ":0.842,"Feature ID":"107733","chr":"chr2","strand":"-","start":24827990,"end":24830618},"Reg_x2Zc8u_111":{"Feature Symbol":"Bmyc","Feature Name":"brain expressed myelocytomatosis oncogene","biotype":"protein_coding","log2(fold change)":-2.86,"adjusted P-value":3.33e-07,"Low Expressed":false,"Vehicle Med. nRPKM":13.7,"LPS Med. nRPKM":1.01,"Mean Log2(nRPKM)":1.91,"Vehicle Med. Count":198,"LPS Med. Count":21,"Cook's P-value ":0.827,"Feature ID":"107771","chr":"chr2","strand":"+","start":25562399,"end":25563241},"Reg_x2Zc8u_112":{"Feature Symbol":"B3gnt5","Feature Name":"UDP-GlcNAc:betaGal beta-1,3-N-acetylglucosaminyltransferase 5","biotype":"protein_coding","log2(fold change)":3.63,"adjusted P-value":4.93e-06,"Low Expressed":false,"Vehicle Med. nRPKM":0.0264,"LPS Med. nRPKM":0.325,"Mean Log2(nRPKM)":-3.59,"Vehicle Med. Count":2.5,"LPS Med. Count":63,"Cook's P-value ":0.752,"Feature ID":"108105","chr":"chr16","strand":"+","start":19760327,"end":19772846},"Reg_x2Zc8u_113":{"Feature Symbol":"Slco4a1","Feature Name":"solute carrier organic anion transporter family, member 4a1","biotype":"protein_coding","log2(fold change)":2.1,"adjusted P-value":0.0206,"Low Expressed":false,"Vehicle Med. nRPKM":0.0675,"LPS Med. nRPKM":0.417,"Mean Log2(nRPKM)":-2.79,"Vehicle Med. Count":4,"LPS Med. Count":37,"Cook's P-value ":0.879,"Feature ID":"108115","chr":"chr2","strand":"+","start":180195683,"end":180209557},"Reg_x2Zc8u_114":{"Feature Symbol":"Fam50a","Feature Name":"family with sequence similarity 50, member A","biotype":"protein_coding","log2(fold change)":-2.45,"adjusted P-value":2.84e-05,"Low Expressed":false,"Vehicle Med. nRPKM":4.4,"LPS Med. nRPKM":0.84,"Mean Log2(nRPKM)":0.827,"Vehicle Med. Count":111,"LPS Med. Count":28.5,"Cook's P-value ":0.631,"Feature ID":"108160","chr":"chrX","strand":"+","start":71558372,"end":71565488},"Reg_x2Zc8u_115":{"Feature Symbol":"Epsti1","Feature Name":"epithelial stromal interaction 1 (breast)","biotype":"protein_coding","log2(fold change)":2.77,"adjusted P-value":0.0188,"Low Expressed":false,"Vehicle Med. nRPKM":0,"LPS Med. nRPKM":0.18,"Mean Log2(nRPKM)":-4.77,"Vehicle Med. Count":0,"LPS Med. Count":15,"Cook's P-value ":0.293,"Feature ID":"108670","chr":"chr14","strand":"+","start":78304046,"end":78402463},"Reg_x2Zc8u_116":{"Feature Symbol":"Calr4","Feature Name":"calreticulin 4","biotype":"protein_coding","log2(fold change)":-3.12,"adjusted P-value":0.000136,"Low Expressed":false,"Vehicle Med. nRPKM":1.88,"LPS Med. nRPKM":0.0667,"Mean Log2(nRPKM)":-2.08,"Vehicle Med. Count":51,"LPS Med. Count":6,"Cook's P-value ":0.773,"Feature ID":"108802","chr":"chr4","strand":"+","start":108908237,"end":108926856},"Reg_x2Zc8u_117":{"Feature Symbol":"Ibtk","Feature Name":"inhibitor of Bruton agammaglobulinemia tyrosine kinase","biotype":"protein_coding","log2(fold change)":2.1,"adjusted P-value":8.21e-16,"Low Expressed":false,"Vehicle Med. nRPKM":2.62,"LPS Med. nRPKM":10.8,"Mean Log2(nRPKM)":2.34,"Vehicle Med. Count":272,"LPS Med. Count":1600,"Cook's P-value ":0.984,"Feature ID":"108837","chr":"chr9","strand":"-","start":85580963,"end":85637766},"Reg_x2Zc8u_118":{"Feature Symbol":"Aif1l","Feature Name":"allograft inflammatory factor 1-like","biotype":"protein_coding","log2(fold change)":-3.39,"adjusted P-value":7.44e-06,"Low Expressed":false,"Vehicle Med. nRPKM":1.18,"LPS Med. nRPKM":0.0642,"Mean Log2(nRPKM)":-2.4,"Vehicle Med. Count":59.5,"LPS Med. Count":7,"Cook's P-value ":0.538,"Feature ID":"108897","chr":"chr2","strand":"+","start":31805823,"end":31828962},"Reg_x2Zc8u_119":{"Feature Symbol":"Tspan9","Feature Name":"tetraspanin 9","biotype":"protein_coding","log2(fold change)":-2.3,"adjusted P-value":5.6e-10,"Low Expressed":false,"Vehicle Med. nRPKM":6.86,"LPS Med. nRPKM":1.27,"Mean Log2(nRPKM)":1.48,"Vehicle Med. Count":515,"LPS Med. Count":110,"Cook's P-value ":0.96,"Feature ID":"109246","chr":"chr6","strand":"-","start":127911418,"end":128093596},"Reg_x2Zc8u_120":{"Feature Symbol":"F11","Feature Name":"coagulation factor XI","biotype":"protein_coding","log2(fold change)":3.64,"adjusted P-value":0.0013,"Low Expressed":false,"Vehicle Med. nRPKM":0,"LPS Med. nRPKM":0.248,"Mean Log2(nRPKM)":-5.11,"Vehicle Med. Count":0,"LPS Med. Count":18.5,"Cook's P-value ":0.0658,"Feature ID":"109821","chr":"chr8","strand":"-","start":46326524,"end":46347385},"Reg_x2Zc8u_121":{"Feature Symbol":"Syt17","Feature Name":"synaptotagmin XVII","biotype":"protein_coding","log2(fold change)":-2.66,"adjusted P-value":3.84e-12,"Low Expressed":false,"Vehicle Med. nRPKM":8.04,"LPS Med. nRPKM":1.14,"Mean Log2(nRPKM)":1.52,"Vehicle Med. Count":247,"LPS Med. Count":55,"Cook's P-value ":0.962,"Feature ID":"110058","chr":"chr7","strand":"-","start":125525370,"end":125587066},"Reg_x2Zc8u_122":{"Feature Symbol":"Rap1gap","Feature Name":"Rap1 GTPase-activating protein","biotype":"protein_coding","log2(fold change)":-3.03,"adjusted P-value":2.19e-07,"Low Expressed":false,"Vehicle Med. nRPKM":3.1,"LPS Med. nRPKM":0.372,"Mean Log2(nRPKM)":-0.427,"Vehicle Med. Count":225,"LPS Med. Count":30,"Cook's P-value ":0.81,"Feature ID":"110351","chr":"chr4","strand":"+","start":137220641,"end":137285782},"Reg_x2Zc8u_123":{"Feature Symbol":"Pecr","Feature Name":"peroxisomal trans-2-enoyl-CoA reductase","biotype":"protein_coding","log2(fold change)":-2.16,"adjusted P-value":0.0421,"Low Expressed":false,"Vehicle Med. nRPKM":0.495,"LPS Med. nRPKM":0.192,"Mean Log2(nRPKM)":-2.12,"Vehicle Med. Count":11,"LPS Med. Count":7.5,"Cook's P-value ":0.0139,"Feature ID":"111175","chr":"chr1","strand":"-","start":72305746,"end":72330888},"Reg_x2Zc8u_124":{"Feature Symbol":"2010002M12Rik","Feature Name":"RIKEN cDNA 2010002M12 gene","biotype":"protein_coding","log2(fold change)":4.55,"adjusted P-value":2.29e-06,"Low Expressed":false,"Vehicle Med. nRPKM":0,"LPS Med. nRPKM":0.491,"Mean Log2(nRPKM)":-4.53,"Vehicle Med. Count":0,"LPS Med. Count":38.5,"Cook's P-value ":0.24,"Feature ID":"112419","chr":"chr19","strand":"-","start":34691541,"end":34715233},"Reg_x2Zc8u_125":{"Feature Symbol":"Ache","Feature Name":"acetylcholinesterase","biotype":"protein_coding","log2(fold change)":-2.07,"adjusted P-value":0.029,"Low Expressed":false,"Vehicle Med. nRPKM":0.595,"LPS Med. nRPKM":0.0643,"Mean Log2(nRPKM)":-2.16,"Vehicle Med. Count":27.5,"LPS Med. Count":4.5,"Cook's P-value ":0.573,"Feature ID":"11423","chr":"chr5","strand":"+","start":137729505,"end":137735691},"Reg_x2Zc8u_126":{"Feature Symbol":"Acr","Feature Name":"acrosin prepropeptide","biotype":"protein_coding","log2(fold change)":2.51,"adjusted P-value":0.0208,"Low Expressed":false,"Vehicle Med. nRPKM":0.0316,"LPS Med. nRPKM":0.402,"Mean Log2(nRPKM)":-3.2,"Vehicle Med. Count":1,"LPS Med. Count":15,"Cook's P-value ":0.0685,"Feature ID":"11434","chr":"chr15","strand":"+","start":89398757,"end":89405016},"Reg_x2Zc8u_127":{"Feature Symbol":"Zmynd10","Feature Name":"zinc finger, MYND domain containing 10","biotype":"protein_coding","log2(fold change)":-3.03,"adjusted P-value":0.00151,"Low Expressed":false,"Vehicle Med. nRPKM":1.17,"LPS Med. nRPKM":0.0327,"Mean Log2(nRPKM)":-2.76,"Vehicle Med. Count":41,"LPS Med. Count":2.5,"Cook's P-value ":0.0754,"Feature ID":"114602","chr":"chr9","strand":"+","start":107449641,"end":107453650},"Reg_x2Zc8u_128":{"Feature Symbol":"Pawr","Feature Name":"PRKC, apoptosis, WT1, regulator","biotype":"protein_coding","log2(fold change)":2.46,"adjusted P-value":3.94e-05,"Low Expressed":false,"Vehicle Med. nRPKM":0.394,"LPS Med. nRPKM":2.23,"Mean Log2(nRPKM)":-0.0968,"Vehicle Med. Count":16,"LPS Med. Count":122,"Cook's P-value ":0.748,"Feature ID":"114774","chr":"chr10","strand":"+","start":107769245,"end":107851447},"Reg_x2Zc8u_129":{"Feature Symbol":"Adamts1","Feature Name":"a disintegrin-like and metallopeptidase (reprolysin type) with thrombospondin type 1 motif, 1","biotype":"protein_coding","log2(fold change)":2.59,"adjusted P-value":2.89e-11,"Low Expressed":false,"Vehicle Med. nRPKM":1.43,"LPS Med. nRPKM":8.26,"Mean Log2(nRPKM)":1.5,"Vehicle Med. Count":119,"LPS Med. Count":941,"Cook's P-value ":0.899,"Feature ID":"11504","chr":"chr16","strand":"-","start":85794072,"end":85803360},"Reg_x2Zc8u_130":{"Feature Symbol":"Adm","Feature Name":"adrenomedullin","biotype":"protein_coding","log2(fold change)":2.84,"adjusted P-value":0.00765,"Low Expressed":false,"Vehicle Med. nRPKM":0.0238,"LPS Med. nRPKM":0.684,"Mean Log2(nRPKM)":-3.37,"Vehicle Med. Count":0.5,"LPS Med. Count":30,"Cook's P-value ":0.201,"Feature ID":"11535","chr":"chr7","strand":"+","start":117771183,"end":117773333},"Reg_x2Zc8u_131":{"Feature Symbol":"Ahr","Feature Name":"aryl-hydrocarbon receptor","biotype":"protein_coding","log2(fold change)":3.28,"adjusted P-value":0.000174,"Low Expressed":false,"Vehicle Med. nRPKM":0.0185,"LPS Med. nRPKM":0.25,"Mean Log2(nRPKM)":-4.07,"Vehicle Med. Count":2,"LPS Med. Count":41.5,"Cook's P-value ":0.486,"Feature ID":"11622","chr":"chr12","strand":"-","start":36182651,"end":36219661},"Reg_x2Zc8u_132":{"Feature Symbol":"Aim1","Feature Name":"absent in melanoma 1","biotype":"protein_coding","log2(fold change)":2.19,"adjusted P-value":0.000157,"Low Expressed":false,"Vehicle Med. nRPKM":0.119,"LPS Med. nRPKM":0.662,"Mean Log2(nRPKM)":-1.96,"Vehicle Med. Count":17,"LPS Med. Count":121,"Cook's P-value ":0.704,"Feature ID":"11630","chr":"chr10","strand":"-","start":43670113,"end":43724652},"Reg_x2Zc8u_133":{"Feature Symbol":"Aire","Feature Name":"autoimmune regulator (autoimmune polyendocrinopathy candidiasis ectodermal dystrophy)","biotype":"protein_coding","log2(fold change)":2.55,"adjusted P-value":0.0416,"Low Expressed":false,"Vehicle Med. nRPKM":0,"LPS Med. nRPKM":0.178,"Mean Log2(nRPKM)":-4.97,"Vehicle Med. Count":0,"LPS Med. Count":12.5,"Cook's P-value ":0.353,"Feature ID":"11634","chr":"chr10","strand":"-","start":77492776,"end":77506325},"Reg_x2Zc8u_134":{"Feature Symbol":"Alpl","Feature Name":"alkaline phosphatase, liver/bone/kidney","biotype":"protein_coding","log2(fold change)":-3.45,"adjusted P-value":2.03e-12,"Low Expressed":false,"Vehicle Med. nRPKM":2.3,"LPS Med. nRPKM":0.183,"Mean Log2(nRPKM)":-0.613,"Vehicle Med. Count":124,"LPS Med. Count":15.5,"Cook's P-value ":0.961,"Feature ID":"11647","chr":"chr4","strand":"-","start":137297647,"end":137352292},"Reg_x2Zc8u_135":{"Feature Symbol":"Prelp","Feature Name":"proline arginine-rich end leucine-rich repeat","biotype":"protein_coding","log2(fold change)":-2.05,"adjusted P-value":4.43e-09,"Low Expressed":false,"Vehicle Med. nRPKM":14.9,"LPS Med. nRPKM":3.03,"Mean Log2(nRPKM)":2.79,"Vehicle Med. Count":1080,"LPS Med. Count":267,"Cook's P-value ":0.938,"Feature ID":"116847","chr":"chr1","strand":"-","start":135806881,"end":135817978},"Reg_x2Zc8u_136":{"Feature Symbol":"Alox8","Feature Name":"arachidonate 8-lipoxygenase","biotype":"protein_coding","log2(fold change)":-2.94,"adjusted P-value":0.000469,"Low Expressed":false,"Vehicle Med. nRPKM":0.55,"LPS Med. nRPKM":0.0429,"Mean Log2(nRPKM)":-2.85,"Vehicle Med. Count":30.5,"LPS Med. Count":3.5,"Cook's P-value ":0.131,"Feature ID":"11688","chr":"chr11","strand":"-","start":68997387,"end":69011341},"Reg_x2Zc8u_137":{"Feature Symbol":"Pnpla3","Feature Name":"patatin-like phospholipase domain containing 3","biotype":"protein_coding","log2(fold change)":-2.25,"adjusted P-value":0.00198,"Low Expressed":false,"Vehicle Med. nRPKM":0.901,"LPS Med. nRPKM":0.0873,"Mean Log2(nRPKM)":-1.72,"Vehicle Med. Count":83.5,"LPS Med. Count":14,"Cook's P-value ":0.741,"Feature ID":"116939","chr":"chr15","strand":"+","start":83998246,"end":84019951},"Reg_x2Zc8u_138":{"Feature Symbol":"Steap4","Feature Name":"STEAP family member 4","biotype":"protein_coding","log2(fold change)":6.65,"adjusted P-value":3.25e-24,"Low Expressed":false,"Vehicle Med. nRPKM":0.0162,"LPS Med. nRPKM":2.87,"Mean Log2(nRPKM)":-2.36,"Vehicle Med. Count":1,"LPS Med. Count":342,"Cook's P-value ":0.756,"Feature ID":"117167","chr":"chr5","strand":"+","start":7960472,"end":7982213},"Reg_x2Zc8u_139":{"Feature Symbol":"Ampd3","Feature Name":"adenosine monophosphate deaminase 3","biotype":"protein_coding","log2(fold change)":2.47,"adjusted P-value":1.99e-10,"Low Expressed":false,"Vehicle Med. nRPKM":3.76,"LPS Med. nRPKM":17.6,"Mean Log2(nRPKM)":3.03,"Vehicle Med. Count":283,"LPS Med. Count":2430,"Cook's P-value ":0.781,"Feature ID":"11717","chr":"chr7","strand":"+","start":117916118,"end":117955909},"Reg_x2Zc8u_140":{"Feature Symbol":"Anxa3","Feature Name":"annexin A3","biotype":"protein_coding","log2(fold change)":5.53,"adjusted P-value":3.07e-20,"Low Expressed":false,"Vehicle Med. nRPKM":0.071,"LPS Med. nRPKM":4.67,"Mean Log2(nRPKM)":-0.891,"Vehicle Med. Count":2,"LPS Med. Count":198,"Cook's P-value ":0.82,"Feature ID":"11745","chr":"chr5","strand":"+","start":97222404,"end":97274987},"Reg_x2Zc8u_141":{"Feature Symbol":"Birc3","Feature Name":"baculoviral IAP repeat-containing 3","biotype":"protein_coding","log2(fold change)":4.55,"adjusted P-value":1.48e-14,"Low Expressed":false,"Vehicle Med. nRPKM":0.0715,"LPS Med. nRPKM":1.69,"Mean Log2(nRPKM)":-1.81,"Vehicle Med. Count":4.5,"LPS Med. Count":181,"Cook's P-value ":0.897,"Feature ID":"11796","chr":"chr9","strand":"-","start":7848699,"end":7873170},"Reg_x2Zc8u_142":{"Feature Symbol":"Apobec1","Feature Name":"apolipoprotein B mRNA editing enzyme, catalytic polypeptide 1","biotype":"protein_coding","log2(fold change)":2.28,"adjusted P-value":8.59e-05,"Low Expressed":false,"Vehicle Med. nRPKM":0.382,"LPS Med. nRPKM":2.74,"Mean Log2(nRPKM)":-0.00643,"Vehicle Med. Count":17.5,"LPS Med. Count":178,"Cook's P-value ":0.859,"Feature ID":"11810","chr":"chr6","strand":"-","start":122527810,"end":122552462},"Reg_x2Zc8u_143":{"Feature Symbol":"Apod","Feature Name":"apolipoprotein D","biotype":"protein_coding","log2(fold change)":3.07,"adjusted P-value":2.9e-16,"Low Expressed":false,"Vehicle Med. nRPKM":1.33,"LPS Med. nRPKM":9.83,"Mean Log2(nRPKM)":1.92,"Vehicle Med. Count":51.5,"LPS Med. Count":758,"Cook's P-value ":0.796,"Feature ID":"11815","chr":"chr16","strand":"-","start":31296278,"end":31314890},"Reg_x2Zc8u_144":{"Feature Symbol":"Arc","Feature Name":"activity regulated cytoskeletal-associated protein","biotype":"protein_coding","log2(fold change)":-2.63,"adjusted P-value":5.65e-05,"Low Expressed":false,"Vehicle Med. nRPKM":1.28,"LPS Med. nRPKM":0.158,"Mean Log2(nRPKM)":-1.31,"Vehicle Med. Count":67,"LPS Med. Count":11,"Cook's P-value ":0.246,"Feature ID":"11838","chr":"chr15","strand":"-","start":74499513,"end":74503000},"Reg_x2Zc8u_145":{"Feature Symbol":"Atf3","Feature Name":"activating transcription factor 3","biotype":"protein_coding","log2(fold change)":3.59,"adjusted P-value":0.00156,"Low Expressed":false,"Vehicle Med. nRPKM":0,"LPS Med. nRPKM":0.322,"Mean Log2(nRPKM)":-5.06,"Vehicle Med. Count":0,"LPS Med. Count":14.5,"Cook's P-value ":0.0943,"Feature ID":"11910","chr":"chr1","strand":"-","start":192994175,"end":193007212},"Reg_x2Zc8u_146":{"Feature Symbol":"Slc7a1","Feature Name":"solute carrier family 7 (cationic amino acid transporter, y+ system), member 1","biotype":"protein_coding","log2(fold change)":2.3,"adjusted P-value":8.72e-05,"Low Expressed":false,"Vehicle Med. nRPKM":0.213,"LPS Med. nRPKM":1.4,"Mean Log2(nRPKM)":-0.889,"Vehicle Med. Count":31,"LPS Med. Count":320,"Cook's P-value ":0.787,"Feature ID":"11987","chr":"chr5","strand":"-","start":149138986,"end":149211480},"Reg_x2Zc8u_147":{"Feature Symbol":"B2m","Feature Name":"beta-2 microglobulin","biotype":"protein_coding","log2(fold change)":2.55,"adjusted P-value":7.21e-09,"Low Expressed":false,"Vehicle Med. nRPKM":6.09,"LPS Med. nRPKM":29.3,"Mean Log2(nRPKM)":3.49,"Vehicle Med. Count":90.5,"LPS Med. Count":694,"Cook's P-value ":0.828,"Feature ID":"12010","chr":"chr2","strand":"+","start":121973423,"end":121978818},"Reg_x2Zc8u_148":{"Feature Symbol":"Bcan","Feature Name":"brevican","biotype":"protein_coding","log2(fold change)":-2.47,"adjusted P-value":7.9e-25,"Low Expressed":false,"Vehicle Med. nRPKM":133,"LPS Med. nRPKM":21.9,"Mean Log2(nRPKM)":5.75,"Vehicle Med. Count":8980,"LPS Med. Count":2090,"Cook's P-value ":0.991,"Feature ID":"12032","chr":"chr3","strand":"-","start":87791453,"end":87804278},"Reg_x2Zc8u_149":{"Feature Symbol":"Bcat1","Feature Name":"branched chain aminotransferase 1, cytosolic","biotype":"protein_coding","log2(fold change)":3.52,"adjusted P-value":1.05e-15,"Low Expressed":false,"Vehicle Med. nRPKM":0.273,"LPS Med. nRPKM":4.49,"Mean Log2(nRPKM)":-0.0181,"Vehicle Med. Count":40,"LPS Med. Count":798,"Cook's P-value ":0.809,"Feature ID":"12035","chr":"chr6","strand":"-","start":144942355,"end":145024677},"Reg_x2Zc8u_150":{"Feature Symbol":"Bcl3","Feature Name":"B cell leukemia/lymphoma 3","biotype":"protein_coding","log2(fold change)":6.31,"adjusted P-value":2.73e-27,"Low Expressed":false,"Vehicle Med. nRPKM":0.0411,"LPS Med. nRPKM":5.63,"Mean Log2(nRPKM)":-1.46,"Vehicle Med. Count":1.5,"LPS Med. Count":241,"Cook's P-value ":0.939,"Feature ID":"12051","chr":"chr7","strand":"-","start":20393811,"end":20408104},"Reg_x2Zc8u_151":{"Feature Symbol":"Mrps6","Feature Name":"mitochondrial ribosomal protein S6","biotype":"protein_coding","log2(fold change)":2.51,"adjusted P-value":0.000219,"Low Expressed":false,"Vehicle Med. nRPKM":0.508,"LPS Med. nRPKM":4.33,"Mean Log2(nRPKM)":0.586,"Vehicle Med. Count":7,"LPS Med. Count":115,"Cook's P-value ":0.835,"Feature ID":"121022","chr":"chr16","strand":"+","start":92058581,"end":92112472},"Reg_x2Zc8u_152":{"Feature Symbol":"Bmp7","Feature Name":"bone morphogenetic protein 7","biotype":"protein_coding","log2(fold change)":-2.08,"adjusted P-value":0.00377,"Low Expressed":false,"Vehicle Med. nRPKM":1.55,"LPS Med. nRPKM":0.336,"Mean Log2(nRPKM)":-0.496,"Vehicle Med. Count":61.5,"LPS Med. Count":16.5,"Cook's P-value ":0.361,"Feature ID":"12162","chr":"chr2","strand":"-","start":172695187,"end":172765794},"Reg_x2Zc8u_153":{"Feature Symbol":"Klf5","Feature Name":"Kruppel-like factor 5","biotype":"protein_coding","log2(fold change)":3.7,"adjusted P-value":2.28e-08,"Low Expressed":false,"Vehicle Med. nRPKM":0.157,"LPS Med. nRPKM":2.23,"Mean Log2(nRPKM)":-1.42,"Vehicle Med. Count":4.5,"LPS Med. Count":112,"Cook's P-value ":0.839,"Feature ID":"12224","chr":"chr14","strand":"+","start":99697910,"end":99712631},"Reg_x2Zc8u_154":{"Feature Symbol":"Serping1","Feature Name":"serine (or cysteine) peptidase inhibitor, clade G, member 1","biotype":"protein_coding","log2(fold change)":4.63,"adjusted P-value":1.03e-43,"Low Expressed":false,"Vehicle Med. nRPKM":0.926,"LPS Med. nRPKM":22.3,"Mean Log2(nRPKM)":1.94,"Vehicle Med. Count":32.5,"LPS Med. Count":952,"Cook's P-value ":0.953,"Feature ID":"12258","chr":"chr2","strand":"-","start":84605517,"end":84615586},"Reg_x2Zc8u_155":{"Feature Symbol":"C2","Feature Name":"complement component 2 (within H-2S)","biotype":"protein_coding","log2(fold change)":2.71,"adjusted P-value":0.000612,"Low Expressed":false,"Vehicle Med. nRPKM":0.0579,"LPS Med. nRPKM":1.1,"Mean Log2(nRPKM)":-1.91,"Vehicle Med. Count":2.5,"LPS Med. Count":73,"Cook's P-value ":0.663,"Feature ID":"12263","chr":"chr17","strand":"-","start":34999547,"end":35019045},"Reg_x2Zc8u_156":{"Feature Symbol":"C3","Feature Name":"complement component 3","biotype":"protein_coding","log2(fold change)":3.42,"adjusted P-value":0.000824,"Low Expressed":false,"Vehicle Med. nRPKM":0.0217,"LPS Med. nRPKM":2.41,"Mean Log2(nRPKM)":-1.94,"Vehicle Med. Count":2.5,"LPS Med. Count":332,"Cook's P-value ":0.924,"Feature ID":"12266","chr":"chr17","strand":"-","start":57343396,"end":57367559},"Reg_x2Zc8u_157":{"Feature Symbol":"Calca","Feature Name":"calcitonin/calcitonin-related polypeptide, alpha","biotype":"protein_coding","log2(fold change)":3.85,"adjusted P-value":0.000466,"Low Expressed":false,"Vehicle Med. nRPKM":0,"LPS Med. nRPKM":0.495,"Mean Log2(nRPKM)":-4.64,"Vehicle Med. Count":0,"LPS Med. Count":17,"Cook's P-value ":0.725,"Feature ID":"12310","chr":"chr7","strand":"-","start":121774992,"end":121779871},"Reg_x2Zc8u_158":{"Feature Symbol":"Capg","Feature Name":"capping protein (actin filament), gelsolin-like","biotype":"protein_coding","log2(fold change)":4.75,"adjusted P-value":7.08e-08,"Low Expressed":false,"Vehicle Med. nRPKM":0.017,"LPS Med. nRPKM":1.56,"Mean Log2(nRPKM)":-2.98,"Vehicle Med. Count":0.5,"LPS Med. Count":43,"Cook's P-value ":0.578,"Feature ID":"12332","chr":"chr6","strand":"+","start":72494433,"end":72512974},"Reg_x2Zc8u_159":{"Feature Symbol":"Car11","Feature Name":"carbonic anhydrase 11","biotype":"protein_coding","log2(fold change)":-2.2,"adjusted P-value":4.56e-10,"Low Expressed":false,"Vehicle Med. nRPKM":12.8,"LPS Med. nRPKM":2.64,"Mean Log2(nRPKM)":2.45,"Vehicle Med. Count":339,"LPS Med. Count":96.5,"Cook's P-value ":0.97,"Feature ID":"12348","chr":"chr7","strand":"+","start":52955337,"end":52960041},"Reg_x2Zc8u_160":{"Feature Symbol":"Casp1","Feature Name":"caspase 1","biotype":"protein_coding","log2(fold change)":3.98,"adjusted P-value":7.58e-06,"Low Expressed":false,"Vehicle Med. nRPKM":0.211,"LPS Med. nRPKM":6.33,"Mean Log2(nRPKM)":-0.504,"Vehicle Med. Count":5,"LPS Med. Count":346,"Cook's P-value ":0.883,"Feature ID":"12362","chr":"chr9","strand":"+","start":5298517,"end":5307281},"Reg_x2Zc8u_161":{"Feature Symbol":"Casp4","Feature Name":"caspase 4, apoptosis-related cysteine peptidase","biotype":"protein_coding","log2(fold change)":5.16,"adjusted P-value":8.2e-08,"Low Expressed":false,"Vehicle Med. nRPKM":0,"LPS Med. nRPKM":1.09,"Mean Log2(nRPKM)":-4.01,"Vehicle Med. Count":0,"LPS Med. Count":39.5,"Cook's P-value ":0.618,"Feature ID":"12363","chr":"chr9","strand":"+","start":5308860,"end":5336791},"Reg_x2Zc8u_162":{"Feature Symbol":"Casp12","Feature Name":"caspase 12","biotype":"protein_coding","log2(fold change)":5.27,"adjusted P-value":3.59e-08,"Low Expressed":false,"Vehicle Med. nRPKM":0,"LPS Med. nRPKM":0.476,"Mean Log2(nRPKM)":-4.41,"Vehicle Med. Count":0,"LPS Med. Count":53.5,"Cook's P-value ":0.431,"Feature ID":"12364","chr":"chr9","strand":"+","start":5345476,"end":5373034},"Reg_x2Zc8u_163":{"Feature Symbol":"Casp7","Feature Name":"caspase 7","biotype":"protein_coding","log2(fold change)":2.01,"adjusted P-value":0.000193,"Low Expressed":false,"Vehicle Med. nRPKM":0.306,"LPS Med. nRPKM":1.51,"Mean Log2(nRPKM)":-0.446,"Vehicle Med. Count":15,"LPS Med. Count":88.5,"Cook's P-value ":0.958,"Feature ID":"12369","chr":"chr19","strand":"+","start":56471619,"end":56516834},"Reg_x2Zc8u_164":{"Feature Symbol":"Casp8","Feature Name":"caspase 8","biotype":"protein_coding","log2(fold change)":3.08,"adjusted P-value":5.18e-07,"Low Expressed":false,"Vehicle Med. nRPKM":0.106,"LPS Med. nRPKM":1.52,"Mean Log2(nRPKM)":-1.37,"Vehicle Med. Count":6.5,"LPS Med. Count":98,"Cook's P-value ":0.892,"Feature ID":"12370","chr":"chr1","strand":"+","start":58852218,"end":58904347},"Reg_x2Zc8u_165":{"Feature Symbol":"Runx1","Feature Name":"runt related transcription factor 1","biotype":"protein_coding","log2(fold change)":2.84,"adjusted P-value":0.00892,"Low Expressed":false,"Vehicle Med. nRPKM":0,"LPS Med. nRPKM":0.17,"Mean Log2(nRPKM)":-5.25,"Vehicle Med. Count":0,"LPS Med. Count":30,"Cook's P-value ":0.422,"Feature ID":"12394","chr":"chr16","strand":"-","start":92601711,"end":92826311},"Reg_x2Zc8u_166":{"Feature Symbol":"Ccnb2","Feature Name":"cyclin B2","biotype":"protein_coding","log2(fold change)":-2.67,"adjusted P-value":0.00488,"Low Expressed":false,"Vehicle Med. nRPKM":0.756,"LPS Med. nRPKM":0.136,"Mean Log2(nRPKM)":-2.21,"Vehicle Med. Count":26,"LPS Med. Count":4.5,"Cook's P-value ":0.0538,"Feature ID":"12442","chr":"chr9","strand":"-","start":70255496,"end":70269361},"Reg_x2Zc8u_167":{"Feature Symbol":"Cd14","Feature Name":"CD14 antigen","biotype":"protein_coding","log2(fold change)":5.49,"adjusted P-value":1.86e-10,"Low Expressed":false,"Vehicle Med. nRPKM":0,"LPS Med. nRPKM":1.65,"Mean Log2(nRPKM)":-3.29,"Vehicle Med. Count":0,"LPS Med. Count":69,"Cook's P-value ":0.698,"Feature ID":"12475","chr":"chr18","strand":"-","start":36884721,"end":36886308},"Reg_x2Zc8u_168":{"Feature Symbol":"Cd44","Feature Name":"CD44 antigen","biotype":"protein_coding","log2(fold change)":3.65,"adjusted P-value":3.85e-18,"Low Expressed":false,"Vehicle Med. nRPKM":0.627,"LPS Med. nRPKM":9.13,"Mean Log2(nRPKM)":1.09,"Vehicle Med. Count":68.5,"LPS Med. Count":1440,"Cook's P-value ":0.888,"Feature ID":"12505","chr":"chr2","strand":"-","start":102651298,"end":102741822},"Reg_x2Zc8u_169":{"Feature Symbol":"Cdh5","Feature Name":"cadherin 5","biotype":"protein_coding","log2(fold change)":2.39,"adjusted P-value":0.00485,"Low Expressed":false,"Vehicle Med. nRPKM":0.063,"LPS Med. nRPKM":0.433,"Mean Log2(nRPKM)":-2.77,"Vehicle Med. Count":5.5,"LPS Med. Count":37.5,"Cook's P-value ":0.155,"Feature ID":"12562","chr":"chr8","strand":"+","start":106625525,"end":106668402},"Reg_x2Zc8u_170":{"Feature Symbol":"Cdkn1a","Feature Name":"cyclin-dependent kinase inhibitor 1A (P21)","biotype":"protein_coding","log2(fold change)":5.47,"adjusted P-value":2.01e-27,"Low Expressed":false,"Vehicle Med. nRPKM":0.0821,"LPS Med. nRPKM":7.84,"Mean Log2(nRPKM)":-0.119,"Vehicle Med. Count":3.5,"LPS Med. Count":494,"Cook's P-value ":0.819,"Feature ID":"12575","chr":"chr17","strand":"+","start":29227931,"end":29237667},"Reg_x2Zc8u_171":{"Feature Symbol":"Cdkn2b","Feature Name":"cyclin-dependent kinase inhibitor 2B (p15, inhibits CDK4)","biotype":"protein_coding","log2(fold change)":4.39,"adjusted P-value":1.93e-06,"Low Expressed":false,"Vehicle Med. nRPKM":0,"LPS Med. nRPKM":0.825,"Mean Log2(nRPKM)":-3.33,"Vehicle Med. Count":0,"LPS Med. Count":29.5,"Cook's P-value ":0.00804,"Feature ID":"12579","chr":"chr4","strand":"-","start":88952198,"end":88956941},"Reg_x2Zc8u_172":{"Feature Symbol":"Cebpa","Feature Name":"CCAAT/enhancer binding protein (C/EBP), alpha","biotype":"protein_coding","log2(fold change)":3.54,"adjusted P-value":0.000624,"Low Expressed":false,"Vehicle Med. nRPKM":0.00807,"LPS Med. nRPKM":0.289,"Mean Log2(nRPKM)":-4.41,"Vehicle Med. Count":0.5,"LPS Med. Count":24.5,"Cook's P-value ":0.291,"Feature ID":"12606","chr":"chr7","strand":"+","start":35904312,"end":35906947},"Reg_x2Zc8u_173":{"Feature Symbol":"Cebpb","Feature Name":"CCAAT/enhancer binding protein (C/EBP), beta","biotype":"protein_coding","log2(fold change)":3.15,"adjusted P-value":0.00213,"Low Expressed":false,"Vehicle Med. nRPKM":0.0338,"LPS Med. nRPKM":0.496,"Mean Log2(nRPKM)":-3.31,"Vehicle Med. Count":1,"LPS Med. Count":22,"Cook's P-value ":0.629,"Feature ID":"12608","chr":"chr2","strand":"+","start":167514415,"end":167515918},"Reg_x2Zc8u_174":{"Feature Symbol":"Cebpd","Feature Name":"CCAAT/enhancer binding protein (C/EBP), delta","biotype":"protein_coding","log2(fold change)":4.62,"adjusted P-value":9.46e-27,"Low Expressed":false,"Vehicle Med. nRPKM":0.358,"LPS Med. nRPKM":10.3,"Mean Log2(nRPKM)":0.941,"Vehicle Med. Count":17.5,"LPS Med. Count":750,"Cook's P-value ":0.902,"Feature ID":"12609","chr":"chr16","strand":"+","start":15887379,"end":15889638},"Reg_x2Zc8u_175":{"Feature Symbol":"Cfh","Feature Name":"complement component factor h","biotype":"protein_coding","log2(fold change)":4.04,"adjusted P-value":2.99e-08,"Low Expressed":false,"Vehicle Med. nRPKM":0.0461,"LPS Med. nRPKM":0.735,"Mean Log2(nRPKM)":-2.87,"Vehicle Med. Count":4.5,"LPS Med. Count":102,"Cook's P-value ":0.107,"Feature ID":"12628","chr":"chr1","strand":"-","start":141982432,"end":142079988},"Reg_x2Zc8u_176":{"Feature Symbol":"Chl1","Feature Name":"cell adhesion molecule with homology to L1CAM","biotype":"protein_coding","log2(fold change)":2.52,"adjusted P-value":4.1e-10,"Low Expressed":false,"Vehicle Med. nRPKM":0.92,"LPS Med. nRPKM":4.37,"Mean Log2(nRPKM)":0.942,"Vehicle Med. Count":134,"LPS Med. Count":789,"Cook's P-value ":0.911,"Feature ID":"12661","chr":"chr6","strand":"+","start":103460870,"end":103683029},"Reg_x2Zc8u_177":{"Feature Symbol":"Socs3","Feature Name":"suppressor of cytokine signaling 3","biotype":"protein_coding","log2(fold change)":3.15,"adjusted P-value":0.000623,"Low Expressed":false,"Vehicle Med. nRPKM":0.183,"LPS Med. nRPKM":4.56,"Mean Log2(nRPKM)":-0.108,"Vehicle Med. Count":11,"LPS Med. Count":472,"Cook's P-value ":0.817,"Feature ID":"12702","chr":"chr11","strand":"-","start":117827393,"end":117830680},"Reg_x2Zc8u_178":{"Feature Symbol":"Clcn1","Feature Name":"chloride channel 1","biotype":"protein_coding","log2(fold change)":2.13,"adjusted P-value":0.00226,"Low Expressed":false,"Vehicle Med. nRPKM":0.162,"LPS Med. nRPKM":1,"Mean Log2(nRPKM)":-1.46,"Vehicle Med. Count":13,"LPS Med. Count":92.5,"Cook's P-value ":0.855,"Feature ID":"12723","chr":"chr6","strand":"+","start":42236684,"end":42264655},"Reg_x2Zc8u_179":{"Feature Symbol":"Cntfr","Feature Name":"ciliary neurotrophic factor receptor","biotype":"protein_coding","log2(fold change)":-2.17,"adjusted P-value":4.76e-08,"Low Expressed":false,"Vehicle Med. nRPKM":14.2,"LPS Med. nRPKM":3.76,"Mean Log2(nRPKM)":2.86,"Vehicle Med. Count":538,"LPS Med. Count":203,"Cook's P-value ":0.792,"Feature ID":"12804","chr":"chr4","strand":"-","start":41604529,"end":41644123},"Reg_x2Zc8u_180":{"Feature Symbol":"Hps3","Feature Name":"Hermansky-Pudlak syndrome 3 homolog (human)","biotype":"protein_coding","log2(fold change)":3.63,"adjusted P-value":9.41e-24,"Low Expressed":false,"Vehicle Med. nRPKM":0.585,"LPS Med. nRPKM":7.94,"Mean Log2(nRPKM)":1.02,"Vehicle Med. Count":49,"LPS Med. Count":1110,"Cook's P-value ":0.963,"Feature ID":"12807","chr":"chr3","strand":"-","start":19895945,"end":19935310},"Reg_x2Zc8u_181":{"Feature Symbol":"Col11a2","Feature Name":"collagen, type XI, alpha 2","biotype":"protein_coding","log2(fold change)":-3.17,"adjusted P-value":3.28e-13,"Low Expressed":false,"Vehicle Med. nRPKM":8.78,"LPS Med. nRPKM":0.691,"Mean Log2(nRPKM)":1.22,"Vehicle Med. Count":828,"LPS Med. Count":97,"Cook's P-value ":0.862,"Feature ID":"12815","chr":"chr17","strand":"+","start":34176382,"end":34203187},"Reg_x2Zc8u_182":{"Feature Symbol":"Col13a1","Feature Name":"collagen, type XIII, alpha 1","biotype":"protein_coding","log2(fold change)":4.6,"adjusted P-value":7.62e-07,"Low Expressed":false,"Vehicle Med. nRPKM":0,"LPS Med. nRPKM":0.521,"Mean Log2(nRPKM)":-4.21,"Vehicle Med. Count":0,"LPS Med. Count":37,"Cook's P-value ":0.913,"Feature ID":"12817","chr":"chr10","strand":"-","start":61301246,"end":61441856},"Reg_x2Zc8u_183":{"Feature Symbol":"Col14a1","Feature Name":"collagen, type XIV, alpha 1","biotype":"protein_coding","log2(fold change)":2.57,"adjusted P-value":0.0144,"Low Expressed":false,"Vehicle Med. nRPKM":0.0125,"LPS Med. nRPKM":0.0852,"Mean Log2(nRPKM)":-4.91,"Vehicle Med. Count":1.5,"LPS Med. Count":23.5,"Cook's P-value ":0.614,"Feature ID":"12818","chr":"chr15","strand":"+","start":55139305,"end":55352358},"Reg_x2Zc8u_184":{"Feature Symbol":"Col2a1","Feature Name":"collagen, type II, alpha 1","biotype":"protein_coding","log2(fold change)":3.21,"adjusted P-value":3.61e-05,"Low Expressed":false,"Vehicle Med. nRPKM":0.0275,"LPS Med. nRPKM":0.631,"Mean Log2(nRPKM)":-2.97,"Vehicle Med. Count":2.5,"LPS Med. Count":120,"Cook's P-value ":0.687,"Feature ID":"12824","chr":"chr15","strand":"-","start":97806033,"end":97835155},"Reg_x2Zc8u_185":{"Feature Symbol":"Col4a1","Feature Name":"collagen, type IV, alpha 1","biotype":"protein_coding","log2(fold change)":2.53,"adjusted P-value":7.28e-18,"Low Expressed":false,"Vehicle Med. nRPKM":0.526,"LPS Med. nRPKM":3.2,"Mean Log2(nRPKM)":0.421,"Vehicle Med. Count":69,"LPS Med. Count":516,"Cook's P-value ":0.988,"Feature ID":"12826","chr":"chr8","strand":"-","start":11198423,"end":11312826},"Reg_x2Zc8u_186":{"Feature Symbol":"Col4a4","Feature Name":"collagen, type IV, alpha 4","biotype":"protein_coding","log2(fold change)":2.29,"adjusted P-value":0.000251,"Low Expressed":false,"Vehicle Med. nRPKM":0.122,"LPS Med. nRPKM":0.759,"Mean Log2(nRPKM)":-1.97,"Vehicle Med. Count":17,"LPS Med. Count":154,"Cook's P-value ":0.919,"Feature ID":"12829","chr":"chr1","strand":"-","start":82447298,"end":82583424},"Reg_x2Zc8u_187":{"Feature Symbol":"Col4a5","Feature Name":"collagen, type IV, alpha 5","biotype":"protein_coding","log2(fold change)":-2.18,"adjusted P-value":3.72e-05,"Low Expressed":false,"Vehicle Med. nRPKM":1.61,"LPS Med. nRPKM":0.274,"Mean Log2(nRPKM)":-0.74,"Vehicle Med. Count":182,"LPS Med. Count":44,"Cook's P-value ":0.847,"Feature ID":"12830","chr":"chrX","strand":"+","start":137909962,"end":138123778},"Reg_x2Zc8u_188":{"Feature Symbol":"Col6a2","Feature Name":"collagen, type VI, alpha 2","biotype":"protein_coding","log2(fold change)":2.44,"adjusted P-value":0.0144,"Low Expressed":false,"Vehicle Med. nRPKM":0.0235,"LPS Med. nRPKM":0.229,"Mean Log2(nRPKM)":-3.83,"Vehicle Med. Count":2,"LPS Med. Count":25,"Cook's P-value ":0.785,"Feature ID":"12834","chr":"chr10","strand":"-","start":76058501,"end":76086149},"Reg_x2Zc8u_189":{"Feature Symbol":"Col1a1","Feature Name":"collagen, type I, alpha 1","biotype":"protein_coding","log2(fold change)":-2.73,"adjusted P-value":0.000962,"Low Expressed":false,"Vehicle Med. nRPKM":3.17,"LPS Med. nRPKM":0.355,"Mean Log2(nRPKM)":-0.151,"Vehicle Med. Count":274,"LPS Med. Count":43.5,"Cook's P-value ":0.855,"Feature ID":"12842","chr":"chr11","strand":"+","start":94797584,"end":94813181},"Reg_x2Zc8u_190":{"Feature Symbol":"Cp","Feature Name":"ceruloplasmin","biotype":"protein_coding","log2(fold change)":5.31,"adjusted P-value":8.5e-74,"Low Expressed":false,"Vehicle Med. nRPKM":0.642,"LPS Med. nRPKM":27.8,"Mean Log2(nRPKM)":2.01,"Vehicle Med. Count":57.5,"LPS Med. Count":3840,"Cook's P-value ":0.975,"Feature ID":"12870","chr":"chr3","strand":"+","start":19857054,"end":19907609},"Reg_x2Zc8u_191":{"Feature Symbol":"Cplx1","Feature Name":"complexin 1","biotype":"protein_coding","log2(fold change)":2.28,"adjusted P-value":0.000269,"Low Expressed":false,"Vehicle Med. nRPKM":0.257,"LPS Med. nRPKM":1.72,"Mean Log2(nRPKM)":-0.544,"Vehicle Med. Count":12.5,"LPS Med. Count":124,"Cook's P-value ":0.79,"Feature ID":"12889","chr":"chr5","strand":"-","start":108947573,"end":108979046},"Reg_x2Zc8u_192":{"Feature Symbol":"Hapln1","Feature Name":"hyaluronan and proteoglycan link protein 1","biotype":"protein_coding","log2(fold change)":-3.41,"adjusted P-value":2.12e-13,"Low Expressed":false,"Vehicle Med. nRPKM":2.8,"LPS Med. nRPKM":0.225,"Mean Log2(nRPKM)":-0.617,"Vehicle Med. Count":276,"LPS Med. Count":27,"Cook's P-value ":0.671,"Feature ID":"12950","chr":"chr13","strand":"+","start":89680241,"end":89751437},"Reg_x2Zc8u_193":{"Feature Symbol":"Ctla2a","Feature Name":"cytotoxic T lymphocyte-associated protein 2 alpha","biotype":"protein_coding","log2(fold change)":5.24,"adjusted P-value":1.06e-10,"Low Expressed":false,"Vehicle Med. nRPKM":0.017,"LPS Med. nRPKM":1.73,"Mean Log2(nRPKM)":-2.76,"Vehicle Med. Count":0.5,"LPS Med. Count":76.5,"Cook's P-value ":0.895,"Feature ID":"13024","chr":"chr13","strand":"-","start":61035516,"end":61037986},"Reg_x2Zc8u_194":{"Feature Symbol":"Ctsc","Feature Name":"cathepsin C","biotype":"protein_coding","log2(fold change)":2.15,"adjusted P-value":0.000548,"Low Expressed":false,"Vehicle Med. nRPKM":0.226,"LPS Med. nRPKM":1.07,"Mean Log2(nRPKM)":-1.14,"Vehicle Med. Count":11.5,"LPS Med. Count":79.5,"Cook's P-value ":0.952,"Feature ID":"13032","chr":"chr7","strand":"+","start":95426603,"end":95459385},"Reg_x2Zc8u_195":{"Feature Symbol":"Ctsl","Feature Name":"cathepsin L","biotype":"protein_coding","log2(fold change)":2.47,"adjusted P-value":4.1e-13,"Low Expressed":false,"Vehicle Med. nRPKM":2.16,"LPS Med. nRPKM":10.8,"Mean Log2(nRPKM)":2.3,"Vehicle Med. Count":79,"LPS Med. Count":663,"Cook's P-value ":0.973,"Feature ID":"13039","chr":"chr13","strand":"-","start":64464522,"end":64471614},"Reg_x2Zc8u_196":{"Feature Symbol":"Cxadr","Feature Name":"coxsackie virus and adenovirus receptor","biotype":"protein_coding","log2(fold change)":2.29,"adjusted P-value":0.000207,"Low Expressed":false,"Vehicle Med. nRPKM":0.276,"LPS Med. nRPKM":1.92,"Mean Log2(nRPKM)":-0.604,"Vehicle Med. Count":31.5,"LPS Med. Count":289,"Cook's P-value ":0.748,"Feature ID":"13052","chr":"chr16","strand":"+","start":78301936,"end":78360030},"Reg_x2Zc8u_197":{"Feature Symbol":"Cyp3a13","Feature Name":"cytochrome P450, family 3, subfamily a, polypeptide 13","biotype":"protein_coding","log2(fold change)":3.68,"adjusted P-value":0.000378,"Low Expressed":false,"Vehicle Med. nRPKM":0,"LPS Med. nRPKM":0.214,"Mean Log2(nRPKM)":-4.63,"Vehicle Med. Count":0,"LPS Med. Count":20.5,"Cook's P-value ":0.0597,"Feature ID":"13113","chr":"chr5","strand":"-","start":138334161,"end":138362847},"Reg_x2Zc8u_198":{"Feature Symbol":"Dcc","Feature Name":"deleted in colorectal carcinoma","biotype":"protein_coding","log2(fold change)":-2.99,"adjusted P-value":1.54e-14,"Low Expressed":false,"Vehicle Med. nRPKM":1.36,"LPS Med. nRPKM":0.136,"Mean Log2(nRPKM)":-1.12,"Vehicle Med. Count":313,"LPS Med. Count":46.5,"Cook's P-value ":0.951,"Feature ID":"13176","chr":"chr18","strand":"-","start":71413286,"end":72510723},"Reg_x2Zc8u_199":{"Feature Symbol":"Dcn","Feature Name":"decorin","biotype":"protein_coding","log2(fold change)":4.41,"adjusted P-value":9.06e-09,"Low Expressed":false,"Vehicle Med. nRPKM":0.0488,"LPS Med. nRPKM":1.51,"Mean Log2(nRPKM)":-2.47,"Vehicle Med. Count":2,"LPS Med. Count":68,"Cook's P-value ":0.456,"Feature ID":"13179","chr":"chr10","strand":"+","start":96942134,"end":96980796},"Reg_x2Zc8u_200":{"Feature Symbol":"Slc29a2","Feature Name":"solute carrier family 29 (nucleoside transporters), member 2","biotype":"protein_coding","log2(fold change)":-2.04,"adjusted P-value":7.68e-05,"Low Expressed":false,"Vehicle Med. nRPKM":2.56,"LPS Med. nRPKM":0.525,"Mean Log2(nRPKM)":0.239,"Vehicle Med. Count":124,"LPS Med. Count":28.5,"Cook's P-value ":0.907,"Feature ID":"13340","chr":"chr19","strand":"+","start":5024006,"end":5031972},"Reg_x2Zc8u_201":{"Feature Symbol":"Dffa","Feature Name":"DNA fragmentation factor, alpha subunit","biotype":"protein_coding","log2(fold change)":-2.04,"adjusted P-value":0.0014,"Low Expressed":false,"Vehicle Med. nRPKM":2.6,"LPS Med. nRPKM":0.522,"Mean Log2(nRPKM)":-0.0284,"Vehicle Med. Count":134,"LPS Med. Count":36,"Cook's P-value ":0.915,"Feature ID":"13347","chr":"chr4","strand":"+","start":148478262,"end":148494759},"Reg_x2Zc8u_202":{"Feature Symbol":"Darc","Feature Name":"Duffy blood group, chemokine receptor","biotype":"protein_coding","log2(fold change)":2.66,"adjusted P-value":0.00147,"Low Expressed":false,"Vehicle Med. nRPKM":0.226,"LPS Med. nRPKM":1.34,"Mean Log2(nRPKM)":-1.39,"Vehicle Med. Count":4.5,"LPS Med. Count":38,"Cook's P-value ":0.57,"Feature ID":"13349","chr":"chr1","strand":"-","start":175262017,"end":175263634},"Reg_x2Zc8u_203":{"Feature Symbol":"Mpp3","Feature Name":"membrane protein, palmitoylated 3 (MAGUK p55 subfamily member 3)","biotype":"protein_coding","log2(fold change)":-2.35,"adjusted P-value":0.0167,"Low Expressed":false,"Vehicle Med. nRPKM":0.703,"LPS Med. nRPKM":0.0199,"Mean Log2(nRPKM)":-2.94,"Vehicle Med. Count":36,"LPS Med. Count":1.5,"Cook's P-value ":0.669,"Feature ID":"13384","chr":"chr11","strand":"-","start":101860966,"end":101888269},"Reg_x2Zc8u_204":{"Feature Symbol":"Dpp4","Feature Name":"dipeptidylpeptidase 4","biotype":"protein_coding","log2(fold change)":-2.6,"adjusted P-value":0.00851,"Low Expressed":false,"Vehicle Med. nRPKM":0.0943,"LPS Med. nRPKM":0.0228,"Mean Log2(nRPKM)":-4.28,"Vehicle Med. Count":10,"LPS Med. Count":4.5,"Cook's P-value ":0.000799,"Feature ID":"13482","chr":"chr2","strand":"-","start":62168130,"end":62250288},"Reg_x2Zc8u_205":{"Feature Symbol":"S1pr3","Feature Name":"sphingosine-1-phosphate receptor 3","biotype":"protein_coding","log2(fold change)":2.7,"adjusted P-value":4.74e-12,"Low Expressed":false,"Vehicle Med. nRPKM":0.497,"LPS Med. nRPKM":3.35,"Mean Log2(nRPKM)":0.409,"Vehicle Med. Count":42.5,"LPS Med. Count":466,"Cook's P-value ":0.928,"Feature ID":"13610","chr":"chr13","strand":"+","start":51503987,"end":51518166},"Reg_x2Zc8u_206":{"Feature Symbol":"Edn1","Feature Name":"endothelin 1","biotype":"protein_coding","log2(fold change)":2.71,"adjusted P-value":0.000875,"Low Expressed":false,"Vehicle Med. nRPKM":0.0594,"LPS Med. nRPKM":0.817,"Mean Log2(nRPKM)":-2.15,"Vehicle Med. Count":3,"LPS Med. Count":52,"Cook's P-value ":0.827,"Feature ID":"13614","chr":"chr13","strand":"+","start":42396639,"end":42403358},"Reg_x2Zc8u_207":{"Feature Symbol":"Efna1","Feature Name":"ephrin A1","biotype":"protein_coding","log2(fold change)":4.37,"adjusted P-value":6.07e-06,"Low Expressed":false,"Vehicle Med. nRPKM":0,"LPS Med. nRPKM":0.81,"Mean Log2(nRPKM)":-3.89,"Vehicle Med. Count":0,"LPS Med. Count":33,"Cook's P-value ":0.895,"Feature ID":"13636","chr":"chr3","strand":"-","start":89075652,"end":89084873},"Reg_x2Zc8u_208":{"Feature Symbol":"Efna2","Feature Name":"ephrin A2","biotype":"protein_coding","log2(fold change)":-2.71,"adjusted P-value":0.00512,"Low Expressed":false,"Vehicle Med. nRPKM":0.527,"LPS Med. nRPKM":0.0481,"Mean Log2(nRPKM)":-2.88,"Vehicle Med. Count":20,"LPS Med. Count":4,"Cook's P-value ":0.00328,"Feature ID":"13637","chr":"chr10","strand":"+","start":79642227,"end":79652755},"Reg_x2Zc8u_209":{"Feature Symbol":"Efna5","Feature Name":"ephrin A5","biotype":"protein_coding","log2(fold change)":-2.06,"adjusted P-value":0.00524,"Low Expressed":false,"Vehicle Med. nRPKM":0.435,"LPS Med. nRPKM":0.0907,"Mean Log2(nRPKM)":-2.45,"Vehicle Med. Count":49.5,"LPS Med. Count":15.5,"Cook's P-value ":0.806,"Feature ID":"13640","chr":"chr17","strand":"-","start":62952306,"end":63230666},"Reg_x2Zc8u_210":{"Feature Symbol":"Egr1","Feature Name":"early growth response 1","biotype":"protein_coding","log2(fold change)":2.56,"adjusted P-value":3.67e-09,"Low Expressed":false,"Vehicle Med. nRPKM":0.831,"LPS Med. nRPKM":5.14,"Mean Log2(nRPKM)":0.935,"Vehicle Med. Count":52.5,"LPS Med. Count":338,"Cook's P-value ":0.802,"Feature ID":"13653","chr":"chr18","strand":"+","start":35020861,"end":35024610},"Reg_x2Zc8u_211":{"Feature Symbol":"Egr2","Feature Name":"early growth response 2","biotype":"protein_coding","log2(fold change)":2.82,"adjusted P-value":0.00406,"Low Expressed":false,"Vehicle Med. nRPKM":0.0222,"LPS Med. nRPKM":0.4,"Mean Log2(nRPKM)":-3.7,"Vehicle Med. Count":1,"LPS Med. Count":29.5,"Cook's P-value ":0.787,"Feature ID":"13654","chr":"chr10","strand":"+","start":67000617,"end":67004936},"Reg_x2Zc8u_212":{"Feature Symbol":"Ehf","Feature Name":"ets homologous factor","biotype":"protein_coding","log2(fold change)":5.06,"adjusted P-value":9.39e-08,"Low Expressed":false,"Vehicle Med. nRPKM":0,"LPS Med. nRPKM":0.497,"Mean Log2(nRPKM)":-4.78,"Vehicle Med. Count":0,"LPS Med. Count":49,"Cook's P-value ":0.000721,"Feature ID":"13661","chr":"chr2","strand":"-","start":103103590,"end":103143353},"Reg_x2Zc8u_213":{"Feature Symbol":"Eif1a","Feature Name":"eukaryotic translation initiation factor 1A","biotype":"protein_coding","log2(fold change)":2.2,"adjusted P-value":0.0001,"Low Expressed":false,"Vehicle Med. nRPKM":0.297,"LPS Med. nRPKM":1.74,"Mean Log2(nRPKM)":-0.523,"Vehicle Med. Count":19.5,"LPS Med. Count":120,"Cook's P-value ":0.919,"Feature ID":"13664","chr":"chr18","strand":"+","start":46757358,"end":46769879},"Reg_x2Zc8u_214":{"Feature Symbol":"Emp1","Feature Name":"epithelial membrane protein 1","biotype":"protein_coding","log2(fold change)":4.64,"adjusted P-value":3.57e-11,"Low Expressed":false,"Vehicle Med. nRPKM":0.0262,"LPS Med. nRPKM":1.58,"Mean Log2(nRPKM)":-2.8,"Vehicle Med. Count":1.5,"LPS Med. Count":106,"Cook's P-value ":0.853,"Feature ID":"13730","chr":"chr6","strand":"+","start":135312949,"end":135333191},"Reg_x2Zc8u_215":{"Feature Symbol":"Epha5","Feature Name":"Eph receptor A5","biotype":"protein_coding","log2(fold change)":-2.09,"adjusted P-value":2.91e-10,"Low Expressed":false,"Vehicle Med. nRPKM":2.7,"LPS Med. nRPKM":0.574,"Mean Log2(nRPKM)":0.339,"Vehicle Med. Count":435,"LPS Med. Count":97,"Cook's P-value ":0.968,"Feature ID":"13839","chr":"chr5","strand":"-","start":84483786,"end":84846407},"Reg_x2Zc8u_216":{"Feature Symbol":"Ephb3","Feature Name":"Eph receptor B3","biotype":"protein_coding","log2(fold change)":-2.77,"adjusted P-value":7.98e-08,"Low Expressed":false,"Vehicle Med. nRPKM":2.98,"LPS Med. nRPKM":0.278,"Mean Log2(nRPKM)":-0.0517,"Vehicle Med. Count":256,"LPS Med. Count":29.5,"Cook's P-value ":0.851,"Feature ID":"13845","chr":"chr16","strand":"+","start":21204868,"end":21223377},"Reg_x2Zc8u_217":{"Feature Symbol":"Ephx2","Feature Name":"epoxide hydrolase 2, cytoplasmic","biotype":"protein_coding","log2(fold change)":-2.39,"adjusted P-value":1.09e-06,"Low Expressed":false,"Vehicle Med. nRPKM":7.95,"LPS Med. nRPKM":1.18,"Mean Log2(nRPKM)":1.64,"Vehicle Med. Count":322,"LPS Med. Count":57.5,"Cook's P-value ":0.874,"Feature ID":"13850","chr":"chr14","strand":"-","start":66703214,"end":66743337},"Reg_x2Zc8u_218":{"Feature Symbol":"Erbb3","Feature Name":"v-erb-b2 erythroblastic leukemia viral oncogene homolog 3 (avian)","biotype":"protein_coding","log2(fold change)":-2.13,"adjusted P-value":0.0403,"Low Expressed":false,"Vehicle Med. nRPKM":0.339,"LPS Med. nRPKM":0.0364,"Mean Log2(nRPKM)":-3.48,"Vehicle Med. Count":27,"LPS Med. Count":7.5,"Cook's P-value ":0.233,"Feature ID":"13867","chr":"chr10","strand":"-","start":128006424,"end":128026557},"Reg_x2Zc8u_219":{"Feature Symbol":"Bcl11a","Feature Name":"B cell CLL/lymphoma 11A (zinc finger protein)","biotype":"protein_coding","log2(fold change)":-2.28,"adjusted P-value":0.000679,"Low Expressed":false,"Vehicle Med. nRPKM":0.286,"LPS Med. nRPKM":0.0508,"Mean Log2(nRPKM)":-2.99,"Vehicle Med. Count":42.5,"LPS Med. Count":12,"Cook's P-value ":0.93,"Feature ID":"14025","chr":"chr11","strand":"+","start":23978056,"end":24073558},"Reg_x2Zc8u_220":{"Feature Symbol":"Kcnn2","Feature Name":"potassium intermediate/small conductance calcium-activated channel, subfamily N, member 2","biotype":"protein_coding","log2(fold change)":-2,"adjusted P-value":2.31e-09,"Low Expressed":false,"Vehicle Med. nRPKM":21.9,"LPS Med. nRPKM":4.02,"Mean Log2(nRPKM)":3.27,"Vehicle Med. Count":808,"LPS Med. Count":198,"Cook's P-value ":0.937,"Feature ID":"140492","chr":"chr18","strand":"+","start":45719808,"end":45845537},"Reg_x2Zc8u_221":{"Feature Symbol":"F2rl2","Feature Name":"coagulation factor II (thrombin) receptor-like 2","biotype":"protein_coding","log2(fold change)":2.63,"adjusted P-value":0.0115,"Low Expressed":false,"Vehicle Med. nRPKM":0.0244,"LPS Med. nRPKM":0.261,"Mean Log2(nRPKM)":-3.61,"Vehicle Med. Count":1,"LPS Med. Count":20,"Cook's P-value ":0.728,"Feature ID":"14064","chr":"chr13","strand":"+","start":96466875,"end":96472723},"Reg_x2Zc8u_222":{"Feature Symbol":"Fscn1","Feature Name":"fascin homolog 1, actin bundling protein (Strongylocentrotus purpuratus)","biotype":"protein_coding","log2(fold change)":2.17,"adjusted P-value":0.000204,"Low Expressed":false,"Vehicle Med. nRPKM":0.301,"LPS Med. nRPKM":1.34,"Mean Log2(nRPKM)":-0.726,"Vehicle Med. Count":15,"LPS Med. Count":118,"Cook's P-value ":0.724,"Feature ID":"14086","chr":"chr5","strand":"+","start":143722034,"end":143734868},"Reg_x2Zc8u_223":{"Feature Symbol":"Fap","Feature Name":"fibroblast activation protein","biotype":"protein_coding","log2(fold change)":3.25,"adjusted P-value":3.58e-06,"Low Expressed":false,"Vehicle Med. nRPKM":0.112,"LPS Med. nRPKM":2.45,"Mean Log2(nRPKM)":-1.51,"Vehicle Med. Count":5,"LPS Med. Count":154,"Cook's P-value ":0.707,"Feature ID":"14089","chr":"chr2","strand":"-","start":62339002,"end":62412078},"Reg_x2Zc8u_224":{"Feature Symbol":"Fas","Feature Name":"Fas (TNF receptor superfamily member 6)","biotype":"protein_coding","log2(fold change)":3.53,"adjusted P-value":3.69e-19,"Low Expressed":false,"Vehicle Med. nRPKM":0.493,"LPS Med. nRPKM":7.6,"Mean Log2(nRPKM)":1.01,"Vehicle Med. Count":18,"LPS Med. Count":338,"Cook's P-value ":0.953,"Feature ID":"14102","chr":"chr19","strand":"+","start":34365149,"end":34402260},"Reg_x2Zc8u_225":{"Feature Symbol":"Fbn1","Feature Name":"fibrillin 1","biotype":"protein_coding","log2(fold change)":2.32,"adjusted P-value":6.38e-08,"Low Expressed":false,"Vehicle Med. nRPKM":0.242,"LPS Med. nRPKM":1.69,"Mean Log2(nRPKM)":-0.527,"Vehicle Med. Count":53.5,"LPS Med. Count":416,"Cook's P-value ":0.888,"Feature ID":"14118","chr":"chr2","strand":"-","start":125126330,"end":125332174},"Reg_x2Zc8u_226":{"Feature Symbol":"Fcgr2b","Feature Name":"Fc receptor, IgG, low affinity IIb","biotype":"protein_coding","log2(fold change)":4.45,"adjusted P-value":1.81e-08,"Low Expressed":false,"Vehicle Med. nRPKM":0.0351,"LPS Med. nRPKM":1.31,"Mean Log2(nRPKM)":-2.64,"Vehicle Med. Count":1,"LPS Med. Count":47.5,"Cook's P-value ":0.773,"Feature ID":"14130","chr":"chr1","strand":"-","start":172890689,"end":172906202},"Reg_x2Zc8u_227":{"Feature Symbol":"Fdxr","Feature Name":"ferredoxin reductase","biotype":"protein_coding","log2(fold change)":-2.13,"adjusted P-value":0.0067,"Low Expressed":false,"Vehicle Med. nRPKM":1.32,"LPS Med. nRPKM":0.136,"Mean Log2(nRPKM)":-1.12,"Vehicle Med. Count":54.5,"LPS Med. Count":6,"Cook's P-value ":0.791,"Feature ID":"14149","chr":"chr11","strand":"-","start":115129339,"end":115138283},"Reg_x2Zc8u_228":{"Feature Symbol":"Lgr5","Feature Name":"leucine rich repeat containing G protein coupled receptor 5","biotype":"protein_coding","log2(fold change)":2.92,"adjusted P-value":0.0146,"Low Expressed":false,"Vehicle Med. nRPKM":0,"LPS Med. nRPKM":0.0707,"Mean Log2(nRPKM)":-5.83,"Vehicle Med. Count":0,"LPS Med. Count":12.5,"Cook's P-value ":0.00771,"Feature ID":"14160","chr":"chr10","strand":"-","start":114887370,"end":115024836},"Reg_x2Zc8u_229":{"Feature Symbol":"Fgf1","Feature Name":"fibroblast growth factor 1","biotype":"protein_coding","log2(fold change)":-2.15,"adjusted P-value":2.88e-08,"Low Expressed":false,"Vehicle Med. nRPKM":4.73,"LPS Med. nRPKM":0.826,"Mean Log2(nRPKM)":0.999,"Vehicle Med. Count":350,"LPS Med. Count":81,"Cook's P-value ":0.936,"Feature ID":"14164","chr":"chr18","strand":"-","start":38998327,"end":39078353},"Reg_x2Zc8u_230":{"Feature Symbol":"Fgf11","Feature Name":"fibroblast growth factor 11","biotype":"protein_coding","log2(fold change)":-2.43,"adjusted P-value":0.00401,"Low Expressed":false,"Vehicle Med. nRPKM":2.23,"LPS Med. nRPKM":0.242,"Mean Log2(nRPKM)":-0.426,"Vehicle Med. Count":32.5,"LPS Med. Count":7,"Cook's P-value ":0.684,"Feature ID":"14166","chr":"chr11","strand":"-","start":69611704,"end":69615127},"Reg_x2Zc8u_231":{"Feature Symbol":"Fgf2","Feature Name":"fibroblast growth factor 2","biotype":"protein_coding","log2(fold change)":2.97,"adjusted P-value":2.73e-05,"Low Expressed":false,"Vehicle Med. nRPKM":0.449,"LPS Med. nRPKM":6.57,"Mean Log2(nRPKM)":0.115,"Vehicle Med. Count":5,"LPS Med. Count":126,"Cook's P-value ":0.862,"Feature ID":"14173","chr":"chr3","strand":"+","start":37247575,"end":37303752},"Reg_x2Zc8u_232":{"Feature Symbol":"Fgfr4","Feature Name":"fibroblast growth factor receptor 4","biotype":"protein_coding","log2(fold change)":2.77,"adjusted P-value":0.00788,"Low Expressed":false,"Vehicle Med. nRPKM":0.0162,"LPS Med. nRPKM":0.208,"Mean Log2(nRPKM)":-4.02,"Vehicle Med. Count":1,"LPS Med. Count":16.5,"Cook's P-value ":0.0296,"Feature ID":"14186","chr":"chr13","strand":"+","start":55254179,"end":55270120},"Reg_x2Zc8u_233":{"Feature Symbol":"Fgl2","Feature Name":"fibrinogen-like protein 2","biotype":"protein_coding","log2(fold change)":4.37,"adjusted P-value":3.85e-07,"Low Expressed":false,"Vehicle Med. nRPKM":0,"LPS Med. nRPKM":0.573,"Mean Log2(nRPKM)":-3.98,"Vehicle Med. Count":0,"LPS Med. Count":68,"Cook's P-value ":0.478,"Feature ID":"14190","chr":"chr5","strand":"+","start":20878491,"end":20884204},"Reg_x2Zc8u_234":{"Feature Symbol":"Figf","Feature Name":"c-fos induced growth factor","biotype":"protein_coding","log2(fold change)":-2.01,"adjusted P-value":0.00063,"Low Expressed":false,"Vehicle Med. nRPKM":4,"LPS Med. nRPKM":0.74,"Mean Log2(nRPKM)":0.542,"Vehicle Med. Count":138,"LPS Med. Count":43.5,"Cook's P-value ":0.885,"Feature ID":"14205","chr":"chrX","strand":"+","start":160811480,"end":160840579},"Reg_x2Zc8u_235":{"Feature Symbol":"Smc2","Feature Name":"structural maintenance of chromosomes 2","biotype":"protein_coding","log2(fold change)":-2.17,"adjusted P-value":1.63e-05,"Low Expressed":false,"Vehicle Med. nRPKM":1.17,"LPS Med. nRPKM":0.183,"Mean Log2(nRPKM)":-1.01,"Vehicle Med. Count":125,"LPS Med. Count":24.5,"Cook's P-value ":0.915,"Feature ID":"14211","chr":"chr4","strand":"+","start":52452121,"end":52501132},"Reg_x2Zc8u_236":{"Feature Symbol":"Ctgf","Feature Name":"connective tissue growth factor","biotype":"protein_coding","log2(fold change)":4.72,"adjusted P-value":1.35e-17,"Low Expressed":false,"Vehicle Med. nRPKM":0.239,"LPS Med. nRPKM":7.38,"Mean Log2(nRPKM)":0.059,"Vehicle Med. Count":10.5,"LPS Med. Count":432,"Cook's P-value ":0.146,"Feature ID":"14219","chr":"chr10","strand":"+","start":24315248,"end":24318489},"Reg_x2Zc8u_237":{"Feature Symbol":"Fkbp5","Feature Name":"FK506 binding protein 5","biotype":"protein_coding","log2(fold change)":4.49,"adjusted P-value":8.47e-36,"Low Expressed":false,"Vehicle Med. nRPKM":0.289,"LPS Med. nRPKM":6.81,"Mean Log2(nRPKM)":0.306,"Vehicle Med. Count":19,"LPS Med. Count":512,"Cook's P-value ":0.961,"Feature ID":"14229","chr":"chr17","strand":"-","start":28536040,"end":28578001},"Reg_x2Zc8u_238":{"Feature Symbol":"Flot1","Feature Name":"flotillin 1","biotype":"protein_coding","log2(fold change)":2.5,"adjusted P-value":6.1e-15,"Low Expressed":false,"Vehicle Med. nRPKM":2.53,"LPS Med. nRPKM":14,"Mean Log2(nRPKM)":2.51,"Vehicle Med. Count":79.5,"LPS Med. Count":654,"Cook's P-value ":0.981,"Feature ID":"14251","chr":"chr17","strand":"+","start":35960302,"end":35969732},"Reg_x2Zc8u_239":{"Feature Symbol":"Flt3l","Feature Name":"FMS-like tyrosine kinase 3 ligand","biotype":"protein_coding","log2(fold change)":-2.11,"adjusted P-value":0.000695,"Low Expressed":false,"Vehicle Med. nRPKM":4.66,"LPS Med. nRPKM":0.619,"Mean Log2(nRPKM)":0.736,"Vehicle Med. Count":91.5,"LPS Med. Count":14.5,"Cook's P-value ":0.814,"Feature ID":"14256","chr":"chr7","strand":"-","start":52386559,"end":52391802},"Reg_x2Zc8u_240":{"Feature Symbol":"Asb14","Feature Name":"ankyrin repeat and SOCS box-containing 14","biotype":"protein_coding","log2(fold change)":2.46,"adjusted P-value":5.11e-05,"Low Expressed":false,"Vehicle Med. nRPKM":0.227,"LPS Med. nRPKM":1.81,"Mean Log2(nRPKM)":-0.676,"Vehicle Med. Count":10,"LPS Med. Count":96,"Cook's P-value ":0.896,"Feature ID":"142687","chr":"chr14","strand":"+","start":27707790,"end":27728443},"Reg_x2Zc8u_241":{"Feature Symbol":"Fosl2","Feature Name":"fos-like antigen 2","biotype":"protein_coding","log2(fold change)":3.23,"adjusted P-value":1.51e-09,"Low Expressed":false,"Vehicle Med. nRPKM":0.0976,"LPS Med. nRPKM":1.61,"Mean Log2(nRPKM)":-1.31,"Vehicle Med. Count":11,"LPS Med. Count":228,"Cook's P-value ":0.785,"Feature ID":"14284","chr":"chr5","strand":"+","start":32438845,"end":32460213},"Reg_x2Zc8u_242":{"Feature Symbol":"Gab2","Feature Name":"growth factor receptor bound protein 2-associated protein 2","biotype":"protein_coding","log2(fold change)":2.7,"adjusted P-value":4.86e-17,"Low Expressed":false,"Vehicle Med. nRPKM":1.17,"LPS Med. nRPKM":9.71,"Mean Log2(nRPKM)":1.77,"Vehicle Med. Count":151,"LPS Med. Count":1480,"Cook's P-value ":0.945,"Feature ID":"14389","chr":"chr7","strand":"+","start":104230261,"end":104457461},"Reg_x2Zc8u_243":{"Feature Symbol":"Gamt","Feature Name":"guanidinoacetate methyltransferase","biotype":"protein_coding","log2(fold change)":-2.47,"adjusted P-value":0.0114,"Low Expressed":false,"Vehicle Med. nRPKM":1.1,"LPS Med. nRPKM":0.132,"Mean Log2(nRPKM)":-1.99,"Vehicle Med. Count":22,"LPS Med. Count":3.5,"Cook's P-value ":0.786,"Feature ID":"14431","chr":"chr10","strand":"-","start":79720896,"end":79723713},"Reg_x2Zc8u_244":{"Feature Symbol":"Gap43","Feature Name":"growth associated protein 43","biotype":"protein_coding","log2(fold change)":3.49,"adjusted P-value":6.88e-05,"Low Expressed":false,"Vehicle Med. nRPKM":0.266,"LPS Med. nRPKM":6.49,"Mean Log2(nRPKM)":0.283,"Vehicle Med. Count":6,"LPS Med. Count":206,"Cook's P-value ":0.308,"Feature ID":"14432","chr":"chr16","strand":"-","start":42248665,"end":42340764},"Reg_x2Zc8u_245":{"Feature Symbol":"Gbp2","Feature Name":"guanylate binding protein 2","biotype":"protein_coding","log2(fold change)":7.14,"adjusted P-value":5.43e-80,"Low Expressed":false,"Vehicle Med. nRPKM":0.438,"LPS Med. nRPKM":82.7,"Mean Log2(nRPKM)":2.52,"Vehicle Med. Count":21.5,"LPS Med. Count":5810,"Cook's P-value ":0.931,"Feature ID":"14469","chr":"chr3","strand":"+","start":142283627,"end":142300972},"Reg_x2Zc8u_246":{"Feature Symbol":"Gcnt2","Feature Name":"glucosaminyl (N-acetyl) transferase 2, I-branching enzyme","biotype":"protein_coding","log2(fold change)":2.43,"adjusted P-value":4.07e-08,"Low Expressed":false,"Vehicle Med. nRPKM":0.533,"LPS Med. nRPKM":3.87,"Mean Log2(nRPKM)":0.479,"Vehicle Med. Count":75,"LPS Med. Count":552,"Cook's P-value ":0.896,"Feature ID":"14538","chr":"chr13","strand":"+","start":40955501,"end":41056261},"Reg_x2Zc8u_247":{"Feature Symbol":"Gdf10","Feature Name":"growth differentiation factor 10","biotype":"protein_coding","log2(fold change)":-2.57,"adjusted P-value":0.000144,"Low Expressed":false,"Vehicle Med. nRPKM":1.39,"LPS Med. nRPKM":0.178,"Mean Log2(nRPKM)":-1.14,"Vehicle Med. Count":78,"LPS Med. Count":16.5,"Cook's P-value ":0.867,"Feature ID":"14560","chr":"chr14","strand":"+","start":34736773,"end":34748471},"Reg_x2Zc8u_248":{"Feature Symbol":"Gfpt2","Feature Name":"glutamine fructose-6-phosphate transaminase 2","biotype":"protein_coding","log2(fold change)":2.24,"adjusted P-value":3.43e-07,"Low Expressed":false,"Vehicle Med. nRPKM":1.17,"LPS Med. nRPKM":4.57,"Mean Log2(nRPKM)":0.995,"Vehicle Med. Count":59,"LPS Med. Count":296,"Cook's P-value ":0.889,"Feature ID":"14584","chr":"chr11","strand":"+","start":49607657,"end":49652122},"Reg_x2Zc8u_249":{"Feature Symbol":"Ggta1","Feature Name":"glycoprotein galactosyltransferase alpha 1, 3","biotype":"protein_coding","log2(fold change)":2.2,"adjusted P-value":6.43e-08,"Low Expressed":false,"Vehicle Med. nRPKM":1.98,"LPS Med. nRPKM":10.2,"Mean Log2(nRPKM)":1.92,"Vehicle Med. Count":138,"LPS Med. Count":831,"Cook's P-value ":0.858,"Feature ID":"14594","chr":"chr2","strand":"-","start":35255699,"end":35316945},"Reg_x2Zc8u_250":{"Feature Symbol":"Gjc1","Feature Name":"gap junction protein, gamma 1","biotype":"protein_coding","log2(fold change)":2.2,"adjusted P-value":0.0348,"Low Expressed":false,"Vehicle Med. nRPKM":0.0257,"LPS Med. nRPKM":0.527,"Mean Log2(nRPKM)":-3.34,"Vehicle Med. Count":1.5,"LPS Med. Count":34.5,"Cook's P-value ":0.689,"Feature ID":"14615","chr":"chr11","strand":"-","start":102660792,"end":102681000},"Reg_x2Zc8u_251":{"Feature Symbol":"Gls","Feature Name":"glutaminase","biotype":"protein_coding","log2(fold change)":2.73,"adjusted P-value":4.25e-05,"Low Expressed":false,"Vehicle Med. nRPKM":1.32,"LPS Med. nRPKM":13.6,"Mean Log2(nRPKM)":1.99,"Vehicle Med. Count":174,"LPS Med. Count":2970,"Cook's P-value ":0.846,"Feature ID":"14660","chr":"chr1","strand":"-","start":52220293,"end":52290076},"Reg_x2Zc8u_252":{"Feature Symbol":"Glycam1","Feature Name":"glycosylation dependent cell adhesion molecule 1","biotype":"protein_coding","log2(fold change)":3.88,"adjusted P-value":0.000163,"Low Expressed":false,"Vehicle Med. nRPKM":0,"LPS Med. nRPKM":1.21,"Mean Log2(nRPKM)":-3.23,"Vehicle Med. Count":0,"LPS Med. Count":28.5,"Cook's P-value ":0.696,"Feature ID":"14663","chr":"chr15","strand":"-","start":103393193,"end":103395509},"Reg_x2Zc8u_253":{"Feature Symbol":"Gna14","Feature Name":"guanine nucleotide binding protein, alpha 14","biotype":"protein_coding","log2(fold change)":2.64,"adjusted P-value":0.00387,"Low Expressed":false,"Vehicle Med. nRPKM":0.0335,"LPS Med. nRPKM":0.352,"Mean Log2(nRPKM)":-3.24,"Vehicle Med. Count":2,"LPS Med. Count":29,"Cook's P-value ":0.439,"Feature ID":"14675","chr":"chr19","strand":"+","start":16510157,"end":16685308},"Reg_x2Zc8u_254":{"Feature Symbol":"Gnao1","Feature Name":"guanine nucleotide binding protein, alpha O","biotype":"protein_coding","log2(fold change)":-2.19,"adjusted P-value":1.04e-13,"Low Expressed":false,"Vehicle Med. nRPKM":70.7,"LPS Med. nRPKM":15.7,"Mean Log2(nRPKM)":5.11,"Vehicle Med. Count":9890,"LPS Med. Count":2850,"Cook's P-value ":0.959,"Feature ID":"14681","chr":"chr8","strand":"+","start":96334738,"end":96493288},"Reg_x2Zc8u_255":{"Feature Symbol":"Pdpn","Feature Name":"podoplanin","biotype":"protein_coding","log2(fold change)":2.3,"adjusted P-value":2.07e-10,"Low Expressed":false,"Vehicle Med. nRPKM":3.92,"LPS Med. nRPKM":20.7,"Mean Log2(nRPKM)":3.13,"Vehicle Med. Count":154,"LPS Med. Count":1080,"Cook's P-value ":0.908,"Feature ID":"14726","chr":"chr4","strand":"-","start":142857325,"end":142889410},"Reg_x2Zc8u_256":{"Feature Symbol":"Grb7","Feature Name":"growth factor receptor bound protein 7","biotype":"protein_coding","log2(fold change)":3.11,"adjusted P-value":0.0095,"Low Expressed":false,"Vehicle Med. nRPKM":0,"LPS Med. nRPKM":0.233,"Mean Log2(nRPKM)":-5.51,"Vehicle Med. Count":0,"LPS Med. Count":12.5,"Cook's P-value ":0.224,"Feature ID":"14786","chr":"chr11","strand":"+","start":98308148,"end":98316687},"Reg_x2Zc8u_257":{"Feature Symbol":"Grin2b","Feature Name":"glutamate receptor, ionotropic, NMDA2B (epsilon 2)","biotype":"protein_coding","log2(fold change)":-2.56,"adjusted P-value":6.32e-23,"Low Expressed":false,"Vehicle Med. nRPKM":4.08,"LPS Med. nRPKM":0.688,"Mean Log2(nRPKM)":0.756,"Vehicle Med. Count":594,"LPS Med. Count":123,"Cook's P-value ":0.993,"Feature ID":"14812","chr":"chr6","strand":"-","start":135679813,"end":136123529},"Reg_x2Zc8u_258":{"Feature Symbol":"Grin2c","Feature Name":"glutamate receptor, ionotropic, NMDA2C (epsilon 3)","biotype":"protein_coding","log2(fold change)":-2.42,"adjusted P-value":6.78e-12,"Low Expressed":false,"Vehicle Med. nRPKM":15.9,"LPS Med. nRPKM":2.65,"Mean Log2(nRPKM)":2.75,"Vehicle Med. Count":1550,"LPS Med. Count":315,"Cook's P-value ":0.944,"Feature ID":"14813","chr":"chr11","strand":"-","start":115110483,"end":115128557},"Reg_x2Zc8u_259":{"Feature Symbol":"Cxcl1","Feature Name":"chemokine (C-X-C motif) ligand 1","biotype":"protein_coding","log2(fold change)":4.97,"adjusted P-value":3.71e-07,"Low Expressed":false,"Vehicle Med. nRPKM":0,"LPS Med. nRPKM":1.25,"Mean Log2(nRPKM)":-3.79,"Vehicle Med. Count":0,"LPS Med. Count":37.5,"Cook's P-value ":0.763,"Feature ID":"14825","chr":"chr5","strand":"+","start":91320271,"end":91322147},"Reg_x2Zc8u_260":{"Feature Symbol":"Gsta4","Feature Name":"glutathione S-transferase, alpha 4","biotype":"protein_coding","log2(fold change)":-2.11,"adjusted P-value":0.000201,"Low Expressed":false,"Vehicle Med. nRPKM":4.22,"LPS Med. nRPKM":1.01,"Mean Log2(nRPKM)":0.749,"Vehicle Med. Count":77.5,"LPS Med. Count":23,"Cook's P-value ":0.91,"Feature ID":"14860","chr":"chr9","strand":"+","start":78039773,"end":78057156},"Reg_x2Zc8u_261":{"Feature Symbol":"Gucy2e","Feature Name":"guanylate cyclase 2e","biotype":"protein_coding","log2(fold change)":-3.79,"adjusted P-value":3.81e-17,"Low Expressed":false,"Vehicle Med. nRPKM":3.46,"LPS Med. nRPKM":0.237,"Mean Log2(nRPKM)":-0.391,"Vehicle Med. Count":573,"LPS Med. Count":49.5,"Cook's P-value ":0.938,"Feature ID":"14919","chr":"chr11","strand":"-","start":69031619,"end":69050524},"Reg_x2Zc8u_262":{"Feature Symbol":"H2-D1","Feature Name":"histocompatibility 2, D region locus 1","biotype":"protein_coding","log2(fold change)":3.93,"adjusted P-value":1.14e-16,"Low Expressed":false,"Vehicle Med. nRPKM":0.49,"LPS Med. nRPKM":17.2,"Mean Log2(nRPKM)":1.76,"Vehicle Med. Count":18,"LPS Med. Count":764,"Cook's P-value ":0.812,"Feature ID":"14964","chr":"chr17","strand":"+","start":35400039,"end":35404442},"Reg_x2Zc8u_263":{"Feature Symbol":"H2-K1","Feature Name":"histocompatibility 2, K1, K region","biotype":"protein_coding","log2(fold change)":3.74,"adjusted P-value":3.45e-24,"Low Expressed":false,"Vehicle Med. nRPKM":3.11,"LPS Med. nRPKM":44.4,"Mean Log2(nRPKM)":3.45,"Vehicle Med. Count":112,"LPS Med. Count":1820,"Cook's P-value ":0.966,"Feature ID":"14972","chr":"chr17","strand":"-","start":34132957,"end":34137278},"Reg_x2Zc8u_264":{"Feature Symbol":"H2-T10","Feature Name":"histocompatibility 2, T region locus 10","biotype":"protein_coding","log2(fold change)":2.12,"adjusted P-value":3.94e-05,"Low Expressed":false,"Vehicle Med. nRPKM":0.279,"LPS Med. nRPKM":1.32,"Mean Log2(nRPKM)":-0.813,"Vehicle Med. Count":30,"LPS Med. Count":210,"Cook's P-value ":0.93,"Feature ID":"15024","chr":"chr17","strand":"-","start":36174076,"end":36258389},"Reg_x2Zc8u_265":{"Feature Symbol":"H2-T22","Feature Name":"histocompatibility 2, T region locus 22","biotype":"protein_coding","log2(fold change)":2.79,"adjusted P-value":8.76e-07,"Low Expressed":false,"Vehicle Med. nRPKM":0.393,"LPS Med. nRPKM":2.97,"Mean Log2(nRPKM)":-0.226,"Vehicle Med. Count":15.5,"LPS Med. Count":142,"Cook's P-value ":0.919,"Feature ID":"15039","chr":"chr17","strand":"-","start":36175354,"end":36179647},"Reg_x2Zc8u_266":{"Feature Symbol":"H2-T23","Feature Name":"histocompatibility 2, T region locus 23","biotype":"protein_coding","log2(fold change)":3.36,"adjusted P-value":2.32e-10,"Low Expressed":false,"Vehicle Med. nRPKM":0.38,"LPS Med. nRPKM":4.18,"Mean Log2(nRPKM)":0.411,"Vehicle Med. Count":9,"LPS Med. Count":180,"Cook's P-value ":0.914,"Feature ID":"15040","chr":"chr17","strand":"-","start":36166922,"end":36169646},"Reg_x2Zc8u_267":{"Feature Symbol":"H2-T9","Feature Name":"histocompatibility 2, T region locus 9","biotype":"protein_coding","log2(fold change)":2.79,"adjusted P-value":9.72e-07,"Low Expressed":false,"Vehicle Med. nRPKM":0.422,"LPS Med. nRPKM":3.19,"Mean Log2(nRPKM)":-0.128,"Vehicle Med. Count":15.5,"LPS Med. Count":142,"Cook's P-value ":0.919,"Feature ID":"15051","chr":"chr17","strand":"-","start":36175354,"end":36179637},"Reg_x2Zc8u_268":{"Feature Symbol":"Hao1","Feature Name":"hydroxyacid oxidase 1, liver","biotype":"protein_coding","log2(fold change)":3.14,"adjusted P-value":0.0061,"Low Expressed":false,"Vehicle Med. nRPKM":0,"LPS Med. nRPKM":0.243,"Mean Log2(nRPKM)":-4.7,"Vehicle Med. Count":0,"LPS Med. Count":13,"Cook's P-value ":0.327,"Feature ID":"15112","chr":"chr2","strand":"-","start":134323097,"end":134380088},"Reg_x2Zc8u_269":{"Feature Symbol":"Hap1","Feature Name":"huntingtin-associated protein 1","biotype":"protein_coding","log2(fold change)":3.24,"adjusted P-value":2.2e-12,"Low Expressed":false,"Vehicle Med. nRPKM":0.133,"LPS Med. nRPKM":1.72,"Mean Log2(nRPKM)":-0.977,"Vehicle Med. Count":9.5,"LPS Med. Count":162,"Cook's P-value ":0.969,"Feature ID":"15114","chr":"chr11","strand":"-","start":100208641,"end":100217455},"Reg_x2Zc8u_270":{"Feature Symbol":"Hdac5","Feature Name":"histone deacetylase 5","biotype":"protein_coding","log2(fold change)":-2.02,"adjusted P-value":7.47e-06,"Low Expressed":false,"Vehicle Med. nRPKM":7.33,"LPS Med. nRPKM":2.22,"Mean Log2(nRPKM)":2.05,"Vehicle Med. Count":628,"LPS Med. Count":232,"Cook's P-value ":0.309,"Feature ID":"15184","chr":"chr11","strand":"-","start":102057061,"end":102091486},"Reg_x2Zc8u_271":{"Feature Symbol":"Hes5","Feature Name":"hairy and enhancer of split 5 (Drosophila)","biotype":"protein_coding","log2(fold change)":-3.85,"adjusted P-value":7.46e-07,"Low Expressed":false,"Vehicle Med. nRPKM":1.92,"LPS Med. nRPKM":0.104,"Mean Log2(nRPKM)":-1.86,"Vehicle Med. Count":53,"LPS Med. Count":3.5,"Cook's P-value ":0.343,"Feature ID":"15208","chr":"chr4","strand":"+","start":154335032,"end":154336480},"Reg_x2Zc8u_272":{"Feature Symbol":"Hipk3","Feature Name":"homeodomain interacting protein kinase 3","biotype":"protein_coding","log2(fold change)":2.05,"adjusted P-value":1.89e-10,"Low Expressed":false,"Vehicle Med. nRPKM":1.44,"LPS Med. nRPKM":6.68,"Mean Log2(nRPKM)":1.55,"Vehicle Med. Count":224,"LPS Med. Count":1270,"Cook's P-value ":0.872,"Feature ID":"15259","chr":"chr2","strand":"-","start":104266638,"end":104334646},"Reg_x2Zc8u_273":{"Feature Symbol":"Hk2","Feature Name":"hexokinase 2","biotype":"protein_coding","log2(fold change)":2.03,"adjusted P-value":2.26e-05,"Low Expressed":false,"Vehicle Med. nRPKM":0.273,"LPS Med. nRPKM":1.09,"Mean Log2(nRPKM)":-0.977,"Vehicle Med. Count":27,"LPS Med. Count":172,"Cook's P-value ":0.916,"Feature ID":"15277","chr":"chr6","strand":"-","start":82675019,"end":82724448},"Reg_x2Zc8u_274":{"Feature Symbol":"Hmox1","Feature Name":"heme oxygenase (decycling) 1","biotype":"protein_coding","log2(fold change)":3.75,"adjusted P-value":1.52e-07,"Low Expressed":false,"Vehicle Med. nRPKM":0.0624,"LPS Med. nRPKM":1.76,"Mean Log2(nRPKM)":-1.41,"Vehicle Med. Count":2,"LPS Med. Count":85.5,"Cook's P-value ":0.812,"Feature ID":"15368","chr":"chr8","strand":"+","start":77617517,"end":77624492},"Reg_x2Zc8u_275":{"Feature Symbol":"Hpgd","Feature Name":"hydroxyprostaglandin dehydrogenase 15 (NAD)","biotype":"protein_coding","log2(fold change)":4.45,"adjusted P-value":4.75e-06,"Low Expressed":false,"Vehicle Med. nRPKM":0,"LPS Med. nRPKM":0.571,"Mean Log2(nRPKM)":-3.98,"Vehicle Med. Count":0,"LPS Med. Count":41,"Cook's P-value ":0.206,"Feature ID":"15446","chr":"chr8","strand":"+","start":58773349,"end":58799843},"Reg_x2Zc8u_276":{"Feature Symbol":"Hpn","Feature Name":"hepsin","biotype":"protein_coding","log2(fold change)":3.58,"adjusted P-value":8.79e-05,"Low Expressed":false,"Vehicle Med. nRPKM":0.0296,"LPS Med. nRPKM":0.614,"Mean Log2(nRPKM)":-3.25,"Vehicle Med. Count":1,"LPS Med. Count":39,"Cook's P-value ":0.891,"Feature ID":"15451","chr":"chr7","strand":"-","start":31883744,"end":31900309},"Reg_x2Zc8u_277":{"Feature Symbol":"Hspb1","Feature Name":"heat shock protein 1","biotype":"protein_coding","log2(fold change)":2.84,"adjusted P-value":0.0195,"Low Expressed":false,"Vehicle Med. nRPKM":0,"LPS Med. nRPKM":0.665,"Mean Log2(nRPKM)":-4.68,"Vehicle Med. Count":0,"LPS Med. Count":19.5,"Cook's P-value ":0.0628,"Feature ID":"15507","chr":"chr5","strand":"+","start":136363789,"end":136365433},"Reg_x2Zc8u_278":{"Feature Symbol":"Ica1","Feature Name":"islet cell autoantigen 1","biotype":"protein_coding","log2(fold change)":2.88,"adjusted P-value":0.00495,"Low Expressed":false,"Vehicle Med. nRPKM":0.0387,"LPS Med. nRPKM":0.473,"Mean Log2(nRPKM)":-3.48,"Vehicle Med. Count":1.5,"LPS Med. Count":29.5,"Cook's P-value ":0.338,"Feature ID":"15893","chr":"chr6","strand":"-","start":8580527,"end":8728484},"Reg_x2Zc8u_279":{"Feature Symbol":"Icam1","Feature Name":"intercellular adhesion molecule 1","biotype":"protein_coding","log2(fold change)":6.54,"adjusted P-value":2.44e-41,"Low Expressed":false,"Vehicle Med. nRPKM":0.0678,"LPS Med. nRPKM":8.73,"Mean Log2(nRPKM)":-0.521,"Vehicle Med. Count":3.5,"LPS Med. Count":622,"Cook's P-value ":0.93,"Feature ID":"15894","chr":"chr9","strand":"+","start":20820404,"end":20833241},"Reg_x2Zc8u_280":{"Feature Symbol":"Irf8","Feature Name":"interferon regulatory factor 8","biotype":"protein_coding","log2(fold change)":4.25,"adjusted P-value":7.17e-09,"Low Expressed":false,"Vehicle Med. nRPKM":0.0168,"LPS Med. nRPKM":1.12,"Mean Log2(nRPKM)":-2.95,"Vehicle Med. Count":1,"LPS Med. Count":95,"Cook's P-value ":0.882,"Feature ID":"15900","chr":"chr8","strand":"+","start":123260276,"end":123280594},"Reg_x2Zc8u_281":{"Feature Symbol":"Ier3","Feature Name":"immediate early response 3","biotype":"protein_coding","log2(fold change)":5.02,"adjusted P-value":1.71e-26,"Low Expressed":false,"Vehicle Med. nRPKM":0.258,"LPS Med. nRPKM":9.64,"Mean Log2(nRPKM)":0.534,"Vehicle Med. Count":5.5,"LPS Med. Count":286,"Cook's P-value ":0.949,"Feature ID":"15937","chr":"chr17","strand":"+","start":35958658,"end":35959856},"Reg_x2Zc8u_282":{"Feature Symbol":"Irgm1","Feature Name":"immunity-related GTPase family M member 1","biotype":"protein_coding","log2(fold change)":4.55,"adjusted P-value":2.91e-46,"Low Expressed":false,"Vehicle Med. nRPKM":0.899,"LPS Med. nRPKM":25.1,"Mean Log2(nRPKM)":2.32,"Vehicle Med. Count":36,"LPS Med. Count":1630,"Cook's P-value ":0.963,"Feature ID":"15944","chr":"chr11","strand":"-","start":48678751,"end":48684848},"Reg_x2Zc8u_283":{"Feature Symbol":"Cxcl10","Feature Name":"chemokine (C-X-C motif) ligand 10","biotype":"protein_coding","log2(fold change)":8.02,"adjusted P-value":1.21e-105,"Low Expressed":false,"Vehicle Med. nRPKM":1.07,"LPS Med. nRPKM":303,"Mean Log2(nRPKM)":4.12,"Vehicle Med. Count":20.5,"LPS Med. Count":9770,"Cook's P-value ":0.885,"Feature ID":"15945","chr":"chr5","strand":"-","start":92775667,"end":92777880},"Reg_x2Zc8u_284":{"Feature Symbol":"Ifi47","Feature Name":"interferon gamma inducible protein 47","biotype":"protein_coding","log2(fold change)":6.49,"adjusted P-value":1.46e-30,"Low Expressed":false,"Vehicle Med. nRPKM":0.0254,"LPS Med. nRPKM":8.12,"Mean Log2(nRPKM)":-1.37,"Vehicle Med. Count":1,"LPS Med. Count":444,"Cook's P-value ":0.884,"Feature ID":"15953","chr":"chr11","strand":"+","start":48900557,"end":48910473},"Reg_x2Zc8u_285":{"Feature Symbol":"Ifit1","Feature Name":"interferon-induced protein with tetratricopeptide repeats 1","biotype":"protein_coding","log2(fold change)":4.56,"adjusted P-value":3.15e-19,"Low Expressed":false,"Vehicle Med. nRPKM":0.255,"LPS Med. nRPKM":7.57,"Mean Log2(nRPKM)":0.376,"Vehicle Med. Count":15.5,"LPS Med. Count":610,"Cook's P-value ":0.83,"Feature ID":"15957","chr":"chr19","strand":"+","start":34715379,"end":34724499},"Reg_x2Zc8u_286":{"Feature Symbol":"Ifit2","Feature Name":"interferon-induced protein with tetratricopeptide repeats 2","biotype":"protein_coding","log2(fold change)":3.78,"adjusted P-value":1.73e-14,"Low Expressed":false,"Vehicle Med. nRPKM":0.13,"LPS Med. nRPKM":2.15,"Mean Log2(nRPKM)":-0.868,"Vehicle Med. Count":11.5,"LPS Med. Count":224,"Cook's P-value ":0.798,"Feature ID":"15958","chr":"chr19","strand":"+","start":34625184,"end":34651024},"Reg_x2Zc8u_287":{"Feature Symbol":"Ifit3","Feature Name":"interferon-induced protein with tetratricopeptide repeats 3","biotype":"protein_coding","log2(fold change)":5.82,"adjusted P-value":1.49e-40,"Low Expressed":false,"Vehicle Med. nRPKM":0.107,"LPS Med. nRPKM":8.4,"Mean Log2(nRPKM)":-0.0324,"Vehicle Med. Count":4.5,"LPS Med. Count":454,"Cook's P-value ":0.991,"Feature ID":"15959","chr":"chr19","strand":"+","start":34658019,"end":34663472},"Reg_x2Zc8u_288":{"Feature Symbol":"Cyr61","Feature Name":"cysteine rich protein 61","biotype":"protein_coding","log2(fold change)":2.81,"adjusted P-value":0.000158,"Low Expressed":false,"Vehicle Med. nRPKM":1.95,"LPS Med. nRPKM":18.8,"Mean Log2(nRPKM)":2.4,"Vehicle Med. Count":78,"LPS Med. Count":1030,"Cook's P-value ":0.534,"Feature ID":"16007","chr":"chr3","strand":"-","start":145309935,"end":145312949},"Reg_x2Zc8u_289":{"Feature Symbol":"Igtp","Feature Name":"interferon gamma induced GTPase","biotype":"protein_coding","log2(fold change)":6.63,"adjusted P-value":2.01e-89,"Low Expressed":false,"Vehicle Med. nRPKM":0.255,"LPS Med. nRPKM":28.1,"Mean Log2(nRPKM)":1.4,"Vehicle Med. Count":9.5,"LPS Med. Count":1430,"Cook's P-value ":0.991,"Feature ID":"16145","chr":"chr11","strand":"+","start":58013058,"end":58021094},"Reg_x2Zc8u_290":{"Feature Symbol":"Il13ra1","Feature Name":"interleukin 13 receptor, alpha 1","biotype":"protein_coding","log2(fold change)":4.08,"adjusted P-value":5.21e-23,"Low Expressed":false,"Vehicle Med. nRPKM":0.183,"LPS Med. nRPKM":3.65,"Mean Log2(nRPKM)":-0.323,"Vehicle Med. Count":13.5,"LPS Med. Count":332,"Cook's P-value ":0.97,"Feature ID":"16164","chr":"chrX","strand":"+","start":33652134,"end":33711257},"Reg_x2Zc8u_291":{"Feature Symbol":"Il16","Feature Name":"interleukin 16","biotype":"protein_coding","log2(fold change)":3.26,"adjusted P-value":2.34e-12,"Low Expressed":false,"Vehicle Med. nRPKM":0.223,"LPS Med. nRPKM":2.79,"Mean Log2(nRPKM)":-0.418,"Vehicle Med. Count":22.5,"LPS Med. Count":362,"Cook's P-value ":0.908,"Feature ID":"16170","chr":"chr7","strand":"-","start":90791573,"end":90884000},"Reg_x2Zc8u_292":{"Feature Symbol":"Il1r1","Feature Name":"interleukin 1 receptor, type I","biotype":"protein_coding","log2(fold change)":4.12,"adjusted P-value":8.71e-25,"Low Expressed":false,"Vehicle Med. nRPKM":0.216,"LPS Med. nRPKM":3.81,"Mean Log2(nRPKM)":-0.261,"Vehicle Med. Count":19,"LPS Med. Count":564,"Cook's P-value ":0.954,"Feature ID":"16177","chr":"chr1","strand":"+","start":40281925,"end":40373022},"Reg_x2Zc8u_293":{"Feature Symbol":"Il5","Feature Name":"interleukin 5","biotype":"protein_coding","log2(fold change)":4.19,"adjusted P-value":2.45e-05,"Low Expressed":false,"Vehicle Med. nRPKM":0,"LPS Med. nRPKM":0.695,"Mean Log2(nRPKM)":-3.94,"Vehicle Med. Count":0,"LPS Med. Count":27,"Cook's P-value ":0.728,"Feature ID":"16191","chr":"chr11","strand":"+","start":53534296,"end":53538605},"Reg_x2Zc8u_294":{"Feature Symbol":"Il6ra","Feature Name":"interleukin 6 receptor, alpha","biotype":"protein_coding","log2(fold change)":2.69,"adjusted P-value":1.63e-05,"Low Expressed":false,"Vehicle Med. nRPKM":0.121,"LPS Med. nRPKM":1.14,"Mean Log2(nRPKM)":-1.63,"Vehicle Med. Count":8,"LPS Med. Count":94.5,"Cook's P-value ":0.919,"Feature ID":"16194","chr":"chr3","strand":"-","start":89673246,"end":89717084},"Reg_x2Zc8u_295":{"Feature Symbol":"Irf1","Feature Name":"interferon regulatory factor 1","biotype":"protein_coding","log2(fold change)":2.26,"adjusted P-value":1.88e-05,"Low Expressed":false,"Vehicle Med. nRPKM":0.611,"LPS Med. nRPKM":4.07,"Mean Log2(nRPKM)":0.798,"Vehicle Med. Count":39,"LPS Med. Count":450,"Cook's P-value ":0.815,"Feature ID":"16362","chr":"chr11","strand":"+","start":53583516,"end":53591876},"Reg_x2Zc8u_296":{"Feature Symbol":"Irg1","Feature Name":"immunoresponsive gene 1","biotype":"protein_coding","log2(fold change)":4.47,"adjusted P-value":3.29e-06,"Low Expressed":false,"Vehicle Med. nRPKM":0,"LPS Med. nRPKM":0.778,"Mean Log2(nRPKM)":-4.25,"Vehicle Med. Count":0,"LPS Med. Count":51,"Cook's P-value ":0.00339,"Feature ID":"16365","chr":"chr14","strand":"+","start":103446229,"end":103455790},"Reg_x2Zc8u_297":{"Feature Symbol":"Irf9","Feature Name":"interferon regulatory factor 9","biotype":"protein_coding","log2(fold change)":2.2,"adjusted P-value":2.77e-09,"Low Expressed":false,"Vehicle Med. nRPKM":1.78,"LPS Med. nRPKM":8.24,"Mean Log2(nRPKM)":1.78,"Vehicle Med. Count":88.5,"LPS Med. Count":615,"Cook's P-value ":0.945,"Feature ID":"16391","chr":"chr14","strand":"+","start":56222822,"end":56228867},"Reg_x2Zc8u_298":{"Feature Symbol":"Itga2b","Feature Name":"integrin alpha 2b","biotype":"protein_coding","log2(fold change)":2.28,"adjusted P-value":0.00653,"Low Expressed":false,"Vehicle Med. nRPKM":0.0726,"LPS Med. nRPKM":0.399,"Mean Log2(nRPKM)":-2.46,"Vehicle Med. Count":4.5,"LPS Med. Count":32,"Cook's P-value ":0.583,"Feature ID":"16399","chr":"chr11","strand":"-","start":102314611,"end":102331197},"Reg_x2Zc8u_299":{"Feature Symbol":"Jak3","Feature Name":"Janus kinase 3","biotype":"protein_coding","log2(fold change)":2.42,"adjusted P-value":0.016,"Low Expressed":false,"Vehicle Med. nRPKM":0.0279,"LPS Med. nRPKM":0.243,"Mean Log2(nRPKM)":-3.93,"Vehicle Med. Count":2.5,"LPS Med. Count":27.5,"Cook's P-value ":0.753,"Feature ID":"16453","chr":"chr8","strand":"+","start":74200282,"end":74214473},"Reg_x2Zc8u_300":{"Feature Symbol":"Junb","Feature Name":"Jun-B oncogene","biotype":"protein_coding","log2(fold change)":4.61,"adjusted P-value":1.09e-14,"Low Expressed":false,"Vehicle Med. nRPKM":0.103,"LPS Med. nRPKM":2.93,"Mean Log2(nRPKM)":-1.42,"Vehicle Med. Count":3.5,"LPS Med. Count":176,"Cook's P-value ":0.919,"Feature ID":"16477","chr":"chr8","strand":"-","start":87500811,"end":87502617},"Reg_x2Zc8u_301":{"Feature Symbol":"Kcnj3","Feature Name":"potassium inwardly-rectifying channel, subfamily J, member 3","biotype":"protein_coding","log2(fold change)":-3.5,"adjusted P-value":1.29e-16,"Low Expressed":false,"Vehicle Med. nRPKM":6.49,"LPS Med. nRPKM":0.47,"Mean Log2(nRPKM)":0.873,"Vehicle Med. Count":244,"LPS Med. Count":18,"Cook's P-value ":0.958,"Feature ID":"16519","chr":"chr2","strand":"+","start":55289567,"end":55447936},"Reg_x2Zc8u_302":{"Feature Symbol":"Kcnq1","Feature Name":"potassium voltage-gated channel, subfamily Q, member 1","biotype":"protein_coding","log2(fold change)":-2.28,"adjusted P-value":0.0265,"Low Expressed":false,"Vehicle Med. nRPKM":0.408,"LPS Med. nRPKM":0.0397,"Mean Log2(nRPKM)":-3.51,"Vehicle Med. Count":22.5,"LPS Med. Count":3.5,"Cook's P-value ":0.246,"Feature ID":"16535","chr":"chr7","strand":"+","start":150293159,"end":150612947},"Reg_x2Zc8u_303":{"Feature Symbol":"Kifc3","Feature Name":"kinesin family member C3","biotype":"protein_coding","log2(fold change)":-2.45,"adjusted P-value":1.21e-07,"Low Expressed":false,"Vehicle Med. nRPKM":4.7,"LPS Med. nRPKM":0.656,"Mean Log2(nRPKM)":0.748,"Vehicle Med. Count":350,"LPS Med. Count":60,"Cook's P-value ":0.907,"Feature ID":"16582","chr":"chr8","strand":"-","start":97623728,"end":97666440},"Reg_x2Zc8u_304":{"Feature Symbol":"Serpina3c","Feature Name":"serine (or cysteine) peptidase inhibitor, clade A, member 3C","biotype":"protein_coding","log2(fold change)":4.55,"adjusted P-value":7.83e-06,"Low Expressed":false,"Vehicle Med. nRPKM":0,"LPS Med. nRPKM":0.592,"Mean Log2(nRPKM)":-4.38,"Vehicle Med. Count":0,"LPS Med. Count":25,"Cook's P-value ":0.909,"Feature ID":"16625","chr":"chr12","strand":"-","start":105385117,"end":105392082},"Reg_x2Zc8u_305":{"Feature Symbol":"Ky","Feature Name":"kyphoscoliosis peptidase","biotype":"protein_coding","log2(fold change)":-2.21,"adjusted P-value":0.00106,"Low Expressed":false,"Vehicle Med. nRPKM":0.498,"LPS Med. nRPKM":0.078,"Mean Log2(nRPKM)":-2.36,"Vehicle Med. Count":50,"LPS Med. Count":14,"Cook's P-value ":0.919,"Feature ID":"16716","chr":"chr9","strand":"+","start":102408468,"end":102448569},"Reg_x2Zc8u_306":{"Feature Symbol":"Lama3","Feature Name":"laminin, alpha 3","biotype":"protein_coding","log2(fold change)":-3.85,"adjusted P-value":2.3e-23,"Low Expressed":false,"Vehicle Med. nRPKM":4.29,"LPS Med. nRPKM":0.23,"Mean Log2(nRPKM)":0.00242,"Vehicle Med. Count":872,"LPS Med. Count":60.5,"Cook's P-value ":0.943,"Feature ID":"16774","chr":"chr18","strand":"+","start":12492533,"end":12741522},"Reg_x2Zc8u_307":{"Feature Symbol":"Lama5","Feature Name":"laminin, alpha 5","biotype":"protein_coding","log2(fold change)":3.05,"adjusted P-value":4.78e-19,"Low Expressed":false,"Vehicle Med. nRPKM":0.645,"LPS Med. nRPKM":6.13,"Mean Log2(nRPKM)":1.13,"Vehicle Med. Count":145,"LPS Med. Count":1870,"Cook's P-value ":0.939,"Feature ID":"16776","chr":"chr2","strand":"-","start":179911078,"end":179960564},"Reg_x2Zc8u_308":{"Feature Symbol":"Lamc2","Feature Name":"laminin, gamma 2","biotype":"protein_coding","log2(fold change)":2.67,"adjusted P-value":0.0241,"Low Expressed":false,"Vehicle Med. nRPKM":0,"LPS Med. nRPKM":0.118,"Mean Log2(nRPKM)":-5.4,"Vehicle Med. Count":0,"LPS Med. Count":16.5,"Cook's P-value ":0.809,"Feature ID":"16782","chr":"chr1","strand":"-","start":154969886,"end":155033577},"Reg_x2Zc8u_309":{"Feature Symbol":"Anpep","Feature Name":"alanyl (membrane) aminopeptidase","biotype":"protein_coding","log2(fold change)":-2.37,"adjusted P-value":0.0494,"Low Expressed":false,"Vehicle Med. nRPKM":0.176,"LPS Med. nRPKM":0,"Mean Log2(nRPKM)":-4.83,"Vehicle Med. Count":12,"LPS Med. Count":0,"Cook's P-value ":0.749,"Feature ID":"16790","chr":"chr7","strand":"-","start":86966689,"end":86987238},"Reg_x2Zc8u_310":{"Feature Symbol":"Arhgef2","Feature Name":"rho/rac guanine nucleotide exchange factor (GEF) 2","biotype":"protein_coding","log2(fold change)":2.24,"adjusted P-value":1.06e-10,"Low Expressed":false,"Vehicle Med. nRPKM":1.7,"LPS Med. nRPKM":7.02,"Mean Log2(nRPKM)":1.66,"Vehicle Med. Count":150,"LPS Med. Count":874,"Cook's P-value ":0.941,"Feature ID":"16800","chr":"chr3","strand":"+","start":88420129,"end":88451974},"Reg_x2Zc8u_311":{"Feature Symbol":"Lbp","Feature Name":"lipopolysaccharide binding protein","biotype":"protein_coding","log2(fold change)":2.24,"adjusted P-value":0.00183,"Low Expressed":false,"Vehicle Med. nRPKM":0.22,"LPS Med. nRPKM":1.08,"Mean Log2(nRPKM)":-0.637,"Vehicle Med. Count":11,"LPS Med. Count":112,"Cook's P-value ":0.384,"Feature ID":"16803","chr":"chr2","strand":"+","start":158132229,"end":158158588},"Reg_x2Zc8u_312":{"Feature Symbol":"Lcn2","Feature Name":"lipocalin 2","biotype":"protein_coding","log2(fold change)":7.73,"adjusted P-value":3.24e-67,"Low Expressed":false,"Vehicle Med. nRPKM":0.177,"LPS Med. nRPKM":58,"Mean Log2(nRPKM)":1.91,"Vehicle Med. Count":3,"LPS Med. Count":1120,"Cook's P-value ":0.907,"Feature ID":"16819","chr":"chr2","strand":"-","start":32240157,"end":32243259},"Reg_x2Zc8u_313":{"Feature Symbol":"Lepr","Feature Name":"leptin receptor","biotype":"protein_coding","log2(fold change)":2.19,"adjusted P-value":0.00672,"Low Expressed":false,"Vehicle Med. nRPKM":0.0607,"LPS Med. nRPKM":0.252,"Mean Log2(nRPKM)":-3.04,"Vehicle Med. Count":7,"LPS Med. Count":64,"Cook's P-value ":0.496,"Feature ID":"16847","chr":"chr4","strand":"+","start":101390012,"end":101487959},"Reg_x2Zc8u_314":{"Feature Symbol":"Lgals1","Feature Name":"lectin, galactose binding, soluble 1","biotype":"protein_coding","log2(fold change)":-2.27,"adjusted P-value":0.0437,"Low Expressed":false,"Vehicle Med. nRPKM":0.966,"LPS Med. nRPKM":0.145,"Mean Log2(nRPKM)":-2.57,"Vehicle Med. Count":15.5,"LPS Med. Count":2.5,"Cook's P-value ":0.228,"Feature ID":"16852","chr":"chr15","strand":"+","start":78757155,"end":78760895},"Reg_x2Zc8u_315":{"Feature Symbol":"Lgals9","Feature Name":"lectin, galactose binding, soluble 9","biotype":"protein_coding","log2(fold change)":3.13,"adjusted P-value":0.00164,"Low Expressed":false,"Vehicle Med. nRPKM":0,"LPS Med. nRPKM":0.757,"Mean Log2(nRPKM)":-3.56,"Vehicle Med. Count":0,"LPS Med. Count":34.5,"Cook's P-value ":0.822,"Feature ID":"16859","chr":"chr11","strand":"-","start":78776481,"end":78798426},"Reg_x2Zc8u_316":{"Feature Symbol":"Lhcgr","Feature Name":"luteinizing hormone/choriogonadotropin receptor","biotype":"protein_coding","log2(fold change)":-3.08,"adjusted P-value":0.00023,"Low Expressed":false,"Vehicle Med. nRPKM":0.682,"LPS Med. nRPKM":0.0469,"Mean Log2(nRPKM)":-2.8,"Vehicle Med. Count":29,"LPS Med. Count":5.5,"Cook's P-value ":0.662,"Feature ID":"16867","chr":"chr17","strand":"-","start":89140889,"end":89191316},"Reg_x2Zc8u_317":{"Feature Symbol":"Psmb9","Feature Name":"proteasome (prosome, macropain) subunit, beta type 9 (large multifunctional peptidase 2)","biotype":"protein_coding","log2(fold change)":3.84,"adjusted P-value":3.25e-05,"Low Expressed":false,"Vehicle Med. nRPKM":0.0336,"LPS Med. nRPKM":1.8,"Mean Log2(nRPKM)":-2.58,"Vehicle Med. Count":0.5,"LPS Med. Count":36,"Cook's P-value ":0.876,"Feature ID":"16912","chr":"chr17","strand":"-","start":34319044,"end":34324275},"Reg_x2Zc8u_318":{"Feature Symbol":"Psmb8","Feature Name":"proteasome (prosome, macropain) subunit, beta type 8 (large multifunctional peptidase 7)","biotype":"protein_coding","log2(fold change)":4.79,"adjusted P-value":3.55e-15,"Low Expressed":false,"Vehicle Med. nRPKM":0.0859,"LPS Med. nRPKM":5.51,"Mean Log2(nRPKM)":-0.444,"Vehicle Med. Count":2,"LPS Med. Count":224,"Cook's P-value ":0.819,"Feature ID":"16913","chr":"chr17","strand":"+","start":34335140,"end":34338399},"Reg_x2Zc8u_319":{"Feature Symbol":"Lox","Feature Name":"lysyl oxidase","biotype":"protein_coding","log2(fold change)":3.35,"adjusted P-value":0.00123,"Low Expressed":false,"Vehicle Med. nRPKM":0.00659,"LPS Med. nRPKM":0.223,"Mean Log2(nRPKM)":-4.6,"Vehicle Med. Count":0.5,"LPS Med. Count":17,"Cook's P-value ":0.0352,"Feature ID":"16948","chr":"chr18","strand":"-","start":52676892,"end":52689362},"Reg_x2Zc8u_320":{"Feature Symbol":"Loxl1","Feature Name":"lysyl oxidase-like 1","biotype":"protein_coding","log2(fold change)":2.17,"adjusted P-value":0.000615,"Low Expressed":false,"Vehicle Med. nRPKM":0.249,"LPS Med. nRPKM":1.63,"Mean Log2(nRPKM)":-0.848,"Vehicle Med. Count":16,"LPS Med. Count":144,"Cook's P-value ":0.702,"Feature ID":"16949","chr":"chr9","strand":"-","start":58135530,"end":58161019},"Reg_x2Zc8u_321":{"Feature Symbol":"Lrrc23","Feature Name":"leucine rich repeat containing 23","biotype":"protein_coding","log2(fold change)":-3.28,"adjusted P-value":0.000846,"Low Expressed":false,"Vehicle Med. nRPKM":0.472,"LPS Med. nRPKM":0.0313,"Mean Log2(nRPKM)":-2.91,"Vehicle Med. Count":11.5,"LPS Med. Count":1,"Cook's P-value ":0.00158,"Feature ID":"16977","chr":"chr6","strand":"-","start":124719881,"end":124729736},"Reg_x2Zc8u_322":{"Feature Symbol":"Lsp1","Feature Name":"lymphocyte specific 1","biotype":"protein_coding","log2(fold change)":2.33,"adjusted P-value":0.000412,"Low Expressed":false,"Vehicle Med. nRPKM":0.366,"LPS Med. nRPKM":2.76,"Mean Log2(nRPKM)":-0.187,"Vehicle Med. Count":14.5,"LPS Med. Count":148,"Cook's P-value ":0.842,"Feature ID":"16985","chr":"chr7","strand":"+","start":149646775,"end":149680504},"Reg_x2Zc8u_323":{"Feature Symbol":"Ltbp2","Feature Name":"latent transforming growth factor beta binding protein 2","biotype":"protein_coding","log2(fold change)":3.37,"adjusted P-value":0.00197,"Low Expressed":false,"Vehicle Med. nRPKM":0.0281,"LPS Med. nRPKM":0.411,"Mean Log2(nRPKM)":-3.54,"Vehicle Med. Count":3,"LPS Med. Count":66.5,"Cook's P-value ":0.000221,"Feature ID":"16997","chr":"chr12","strand":"-","start":86124162,"end":86217445},"Reg_x2Zc8u_324":{"Feature Symbol":"Stard5","Feature Name":"StAR-related lipid transfer (START) domain containing 5","biotype":"protein_coding","log2(fold change)":2.04,"adjusted P-value":1.98e-05,"Low Expressed":false,"Vehicle Med. nRPKM":0.904,"LPS Med. nRPKM":4.41,"Mean Log2(nRPKM)":0.982,"Vehicle Med. Count":47.5,"LPS Med. Count":330,"Cook's P-value ":0.905,"Feature ID":"170460","chr":"chr7","strand":"+","start":90780527,"end":90790838},"Reg_x2Zc8u_325":{"Feature Symbol":"Papln","Feature Name":"papilin, proteoglycan-like sulfated glycoprotein","biotype":"protein_coding","log2(fold change)":2.55,"adjusted P-value":0.00956,"Low Expressed":false,"Vehicle Med. nRPKM":0.0296,"LPS Med. nRPKM":0.199,"Mean Log2(nRPKM)":-4.06,"Vehicle Med. Count":2.5,"LPS Med. Count":29.5,"Cook's P-value ":0.818,"Feature ID":"170721","chr":"chr12","strand":"+","start":85104584,"end":85133334},"Reg_x2Zc8u_326":{"Feature Symbol":"Syt12","Feature Name":"synaptotagmin XII","biotype":"protein_coding","log2(fold change)":2.49,"adjusted P-value":0.000986,"Low Expressed":false,"Vehicle Med. nRPKM":0.15,"LPS Med. nRPKM":1.56,"Mean Log2(nRPKM)":-1.35,"Vehicle Med. Count":10,"LPS Med. Count":110,"Cook's P-value ":0.782,"Feature ID":"171180","chr":"chr19","strand":"-","start":4445908,"end":4477143},"Reg_x2Zc8u_327":{"Feature Symbol":"Havcr2","Feature Name":"hepatitis A virus cellular receptor 2","biotype":"protein_coding","log2(fold change)":2.08,"adjusted P-value":0.0359,"Low Expressed":false,"Vehicle Med. nRPKM":0.104,"LPS Med. nRPKM":0.314,"Mean Log2(nRPKM)":-2.69,"Vehicle Med. Count":5.5,"LPS Med. Count":38.5,"Cook's P-value ":0.0545,"Feature ID":"171285","chr":"chr11","strand":"+","start":46268433,"end":46294757},"Reg_x2Zc8u_328":{"Feature Symbol":"Maff","Feature Name":"v-maf musculoaponeurotic fibrosarcoma oncogene family, protein F (avian)","biotype":"protein_coding","log2(fold change)":2.47,"adjusted P-value":0.00537,"Low Expressed":false,"Vehicle Med. nRPKM":0.189,"LPS Med. nRPKM":0.831,"Mean Log2(nRPKM)":-2.01,"Vehicle Med. Count":6,"LPS Med. Count":34,"Cook's P-value ":0.101,"Feature ID":"17133","chr":"chr15","strand":"+","start":79178108,"end":79189506},"Reg_x2Zc8u_329":{"Feature Symbol":"Mafk","Feature Name":"v-maf musculoaponeurotic fibrosarcoma oncogene family, protein K (avian)","biotype":"protein_coding","log2(fold change)":2.74,"adjusted P-value":0.000787,"Low Expressed":false,"Vehicle Med. nRPKM":0.0401,"LPS Med. nRPKM":0.863,"Mean Log2(nRPKM)":-2.21,"Vehicle Med. Count":2,"LPS Med. Count":68,"Cook's P-value ":0.69,"Feature ID":"17135","chr":"chr5","strand":"+","start":140267490,"end":140278606},"Reg_x2Zc8u_330":{"Feature Symbol":"Pkd1l1","Feature Name":"polycystic kidney disease 1 like 1","biotype":"protein_coding","log2(fold change)":2.74,"adjusted P-value":0.0241,"Low Expressed":false,"Vehicle Med. nRPKM":0,"LPS Med. nRPKM":0.0674,"Mean Log2(nRPKM)":-6.21,"Vehicle Med. Count":0,"LPS Med. Count":16.5,"Cook's P-value ":0.181,"Feature ID":"171395","chr":"chr11","strand":"-","start":8726711,"end":8881423},"Reg_x2Zc8u_331":{"Feature Symbol":"Man1a","Feature Name":"mannosidase 1, alpha","biotype":"protein_coding","log2(fold change)":2.31,"adjusted P-value":3.71e-06,"Low Expressed":false,"Vehicle Med. nRPKM":0.357,"LPS Med. nRPKM":1.73,"Mean Log2(nRPKM)":-0.496,"Vehicle Med. Count":25,"LPS Med. Count":202,"Cook's P-value ":0.939,"Feature ID":"17155","chr":"chr10","strand":"-","start":53625839,"end":53795602},"Reg_x2Zc8u_332":{"Feature Symbol":"Marco","Feature Name":"macrophage receptor with collagenous structure","biotype":"protein_coding","log2(fold change)":3.99,"adjusted P-value":0.000102,"Low Expressed":false,"Vehicle Med. nRPKM":0,"LPS Med. nRPKM":0.441,"Mean Log2(nRPKM)":-4.35,"Vehicle Med. Count":0,"LPS Med. Count":21.5,"Cook's P-value ":0.159,"Feature ID":"17167","chr":"chr1","strand":"-","start":122371115,"end":122401661},"Reg_x2Zc8u_333":{"Feature Symbol":"Ascl1","Feature Name":"achaete-scute complex homolog 1 (Drosophila)","biotype":"protein_coding","log2(fold change)":-3.69,"adjusted P-value":8.78e-08,"Low Expressed":false,"Vehicle Med. nRPKM":2.65,"LPS Med. nRPKM":0.107,"Mean Log2(nRPKM)":-1.26,"Vehicle Med. Count":104,"LPS Med. Count":6.5,"Cook's P-value ":0.764,"Feature ID":"17172","chr":"chr10","strand":"-","start":86953786,"end":86956405},"Reg_x2Zc8u_334":{"Feature Symbol":"Matn2","Feature Name":"matrilin 2","biotype":"protein_coding","log2(fold change)":2.01,"adjusted P-value":0.00221,"Low Expressed":false,"Vehicle Med. nRPKM":0.191,"LPS Med. nRPKM":1.21,"Mean Log2(nRPKM)":-1.08,"Vehicle Med. Count":11,"LPS Med. Count":96,"Cook's P-value ":0.831,"Feature ID":"17181","chr":"chr15","strand":"+","start":34236436,"end":34365997},"Reg_x2Zc8u_335":{"Feature Symbol":"Mcl1","Feature Name":"myeloid cell leukemia sequence 1","biotype":"protein_coding","log2(fold change)":2.09,"adjusted P-value":1.35e-10,"Low Expressed":false,"Vehicle Med. nRPKM":1.94,"LPS Med. nRPKM":7.35,"Mean Log2(nRPKM)":1.9,"Vehicle Med. Count":116,"LPS Med. Count":736,"Cook's P-value ":0.96,"Feature ID":"17210","chr":"chr3","strand":"+","start":95462643,"end":95467102},"Reg_x2Zc8u_336":{"Feature Symbol":"Met","Feature Name":"met proto-oncogene","biotype":"protein_coding","log2(fold change)":2.85,"adjusted P-value":1.18e-05,"Low Expressed":false,"Vehicle Med. nRPKM":0.0477,"LPS Med. nRPKM":0.459,"Mean Log2(nRPKM)":-2.74,"Vehicle Med. Count":6.5,"LPS Med. Count":96.5,"Cook's P-value ":0.836,"Feature ID":"17295","chr":"chr6","strand":"+","start":17413957,"end":17523980},"Reg_x2Zc8u_337":{"Feature Symbol":"Cxcl9","Feature Name":"chemokine (C-X-C motif) ligand 9","biotype":"protein_coding","log2(fold change)":5.85,"adjusted P-value":8.4e-11,"Low Expressed":false,"Vehicle Med. nRPKM":0,"LPS Med. nRPKM":0.939,"Mean Log2(nRPKM)":-4.16,"Vehicle Med. Count":0,"LPS Med. Count":68.5,"Cook's P-value ":0.765,"Feature ID":"17329","chr":"chr5","strand":"-","start":92750357,"end":92757105},"Reg_x2Zc8u_338":{"Feature Symbol":"Mmp15","Feature Name":"matrix metallopeptidase 15","biotype":"protein_coding","log2(fold change)":-2.29,"adjusted P-value":0.00193,"Low Expressed":false,"Vehicle Med. nRPKM":0.425,"LPS Med. nRPKM":0.0536,"Mean Log2(nRPKM)":-2.64,"Vehicle Med. Count":35.5,"LPS Med. Count":8.5,"Cook's P-value ":0.928,"Feature ID":"17388","chr":"chr8","strand":"+","start":97876237,"end":97898193},"Reg_x2Zc8u_339":{"Feature Symbol":"Gbp4","Feature Name":"guanylate binding protein 4","biotype":"protein_coding","log2(fold change)":7.29,"adjusted P-value":1.96e-43,"Low Expressed":false,"Vehicle Med. nRPKM":0.025,"LPS Med. nRPKM":5.52,"Mean Log2(nRPKM)":-1.59,"Vehicle Med. Count":2,"LPS Med. Count":638,"Cook's P-value ":0.926,"Feature ID":"17472","chr":"chr5","strand":"-","start":105544786,"end":105568605},"Reg_x2Zc8u_340":{"Feature Symbol":"Mpeg1","Feature Name":"macrophage expressed gene 1","biotype":"protein_coding","log2(fold change)":2.14,"adjusted P-value":0.000469,"Low Expressed":false,"Vehicle Med. nRPKM":0.211,"LPS Med. nRPKM":1.34,"Mean Log2(nRPKM)":-0.923,"Vehicle Med. Count":18,"LPS Med. Count":164,"Cook's P-value ":0.802,"Feature ID":"17476","chr":"chr19","strand":"+","start":12535269,"end":12539775},"Reg_x2Zc8u_341":{"Feature Symbol":"Msx1","Feature Name":"homeobox, msh-like 1","biotype":"protein_coding","log2(fold change)":-3.03,"adjusted P-value":1.2e-05,"Low Expressed":false,"Vehicle Med. nRPKM":1.15,"LPS Med. nRPKM":0.0842,"Mean Log2(nRPKM)":-1.6,"Vehicle Med. Count":38.5,"LPS Med. Count":6.5,"Cook's P-value ":0.93,"Feature ID":"17701","chr":"chr5","strand":"-","start":38211730,"end":38215824},"Reg_x2Zc8u_342":{"Feature Symbol":"Mt1","Feature Name":"metallothionein 1","biotype":"protein_coding","log2(fold change)":2.51,"adjusted P-value":5.84e-12,"Low Expressed":false,"Vehicle Med. nRPKM":29.1,"LPS Med. nRPKM":199,"Mean Log2(nRPKM)":6.14,"Vehicle Med. Count":333,"LPS Med. Count":2900,"Cook's P-value ":0.762,"Feature ID":"17748","chr":"chr8","strand":"+","start":96702989,"end":96704227},"Reg_x2Zc8u_343":{"Feature Symbol":"Mt2","Feature Name":"metallothionein 2","biotype":"protein_coding","log2(fold change)":2.6,"adjusted P-value":1.89e-11,"Low Expressed":false,"Vehicle Med. nRPKM":50.2,"LPS Med. nRPKM":317,"Mean Log2(nRPKM)":6.81,"Vehicle Med. Count":526,"LPS Med. Count":5440,"Cook's P-value ":0.816,"Feature ID":"17750","chr":"chr8","strand":"+","start":96696518,"end":96697467},"Reg_x2Zc8u_344":{"Feature Symbol":"Muc1","Feature Name":"mucin 1, transmembrane","biotype":"protein_coding","log2(fold change)":2.46,"adjusted P-value":5.22e-13,"Low Expressed":false,"Vehicle Med. nRPKM":2.31,"LPS Med. nRPKM":9.84,"Mean Log2(nRPKM)":2.35,"Vehicle Med. Count":97.5,"LPS Med. Count":748,"Cook's P-value ":0.874,"Feature ID":"17829","chr":"chr3","strand":"+","start":89032974,"end":89037291},"Reg_x2Zc8u_345":{"Feature Symbol":"Mx1","Feature Name":"myxovirus (influenza virus) resistance 1","biotype":"protein_coding","log2(fold change)":5.36,"adjusted P-value":1.51e-11,"Low Expressed":false,"Vehicle Med. nRPKM":0.0122,"LPS Med. nRPKM":1.1,"Mean Log2(nRPKM)":-3.19,"Vehicle Med. Count":0.5,"LPS Med. Count":97.5,"Cook's P-value ":0.193,"Feature ID":"17857","chr":"chr16","strand":"-","start":97668642,"end":97684513},"Reg_x2Zc8u_346":{"Feature Symbol":"Mx2","Feature Name":"myxovirus (influenza virus) resistance 2","biotype":"protein_coding","log2(fold change)":2.95,"adjusted P-value":0.000319,"Low Expressed":false,"Vehicle Med. nRPKM":0.551,"LPS Med. nRPKM":8.15,"Mean Log2(nRPKM)":0.978,"Vehicle Med. Count":27,"LPS Med. Count":571,"Cook's P-value ":0.886,"Feature ID":"17858","chr":"chr16","strand":"+","start":97757688,"end":97782508},"Reg_x2Zc8u_347":{"Feature Symbol":"Gadd45b","Feature Name":"growth arrest and DNA-damage-inducible 45 beta","biotype":"protein_coding","log2(fold change)":4.89,"adjusted P-value":7.06e-08,"Low Expressed":false,"Vehicle Med. nRPKM":0,"LPS Med. nRPKM":1.31,"Mean Log2(nRPKM)":-3.43,"Vehicle Med. Count":0,"LPS Med. Count":42.5,"Cook's P-value ":0.933,"Feature ID":"17873","chr":"chr10","strand":"+","start":80392836,"end":80394949},"Reg_x2Zc8u_348":{"Feature Symbol":"Myd88","Feature Name":"myeloid differentiation primary response gene 88","biotype":"protein_coding","log2(fold change)":3.16,"adjusted P-value":3.89e-06,"Low Expressed":false,"Vehicle Med. nRPKM":0.163,"LPS Med. nRPKM":1.63,"Mean Log2(nRPKM)":-1.64,"Vehicle Med. Count":6,"LPS Med. Count":77.5,"Cook's P-value ":0.884,"Feature ID":"17874","chr":"chr9","strand":"-","start":119245106,"end":119249158},"Reg_x2Zc8u_349":{"Feature Symbol":"Myh6","Feature Name":"myosin, heavy polypeptide 6, cardiac muscle, alpha","biotype":"protein_coding","log2(fold change)":-3.16,"adjusted P-value":2.74e-13,"Low Expressed":false,"Vehicle Med. nRPKM":4.03,"LPS Med. nRPKM":0.38,"Mean Log2(nRPKM)":0.127,"Vehicle Med. Count":418,"LPS Med. Count":58.5,"Cook's P-value ":0.952,"Feature ID":"17888","chr":"chr14","strand":"-","start":55560758,"end":55585444},"Reg_x2Zc8u_350":{"Feature Symbol":"Myo1b","Feature Name":"myosin IB","biotype":"protein_coding","log2(fold change)":2.26,"adjusted P-value":0.0164,"Low Expressed":false,"Vehicle Med. nRPKM":0.0372,"LPS Med. nRPKM":0.362,"Mean Log2(nRPKM)":-3.52,"Vehicle Med. Count":4,"LPS Med. Count":63,"Cook's P-value ":0.819,"Feature ID":"17912","chr":"chr1","strand":"-","start":51806609,"end":51972818},"Reg_x2Zc8u_351":{"Feature Symbol":"Myo1c","Feature Name":"myosin IC","biotype":"protein_coding","log2(fold change)":2.31,"adjusted P-value":4.67e-11,"Low Expressed":false,"Vehicle Med. nRPKM":0.6,"LPS Med. nRPKM":2.56,"Mean Log2(nRPKM)":0.347,"Vehicle Med. Count":57.5,"LPS Med. Count":433,"Cook's P-value ":0.944,"Feature ID":"17913","chr":"chr11","strand":"+","start":75465011,"end":75488145},"Reg_x2Zc8u_352":{"Feature Symbol":"Nfil3","Feature Name":"nuclear factor, interleukin 3, regulated","biotype":"protein_coding","log2(fold change)":4.5,"adjusted P-value":1.13e-07,"Low Expressed":false,"Vehicle Med. nRPKM":0.0119,"LPS Med. nRPKM":1.05,"Mean Log2(nRPKM)":-3.12,"Vehicle Med. Count":0.5,"LPS Med. Count":51,"Cook's P-value ":0.0315,"Feature ID":"18030","chr":"chr13","strand":"-","start":53062578,"end":53076408},"Reg_x2Zc8u_353":{"Feature Symbol":"Nfkb2","Feature Name":"nuclear factor of kappa light polypeptide gene enhancer in B cells 2, p49/p100","biotype":"protein_coding","log2(fold change)":2.99,"adjusted P-value":3.53e-08,"Low Expressed":false,"Vehicle Med. nRPKM":0.193,"LPS Med. nRPKM":1.62,"Mean Log2(nRPKM)":-0.921,"Vehicle Med. Count":12.5,"LPS Med. Count":164,"Cook's P-value ":0.877,"Feature ID":"18034","chr":"chr19","strand":"+","start":46379227,"end":46386580},"Reg_x2Zc8u_354":{"Feature Symbol":"Nfkbie","Feature Name":"nuclear factor of kappa light polypeptide gene enhancer in B cells inhibitor, epsilon","biotype":"protein_coding","log2(fold change)":4.75,"adjusted P-value":2.82e-11,"Low Expressed":false,"Vehicle Med. nRPKM":0.02,"LPS Med. nRPKM":2.65,"Mean Log2(nRPKM)":-2.19,"Vehicle Med. Count":1,"LPS Med. Count":162,"Cook's P-value ":0.404,"Feature ID":"18037","chr":"chr17","strand":"+","start":45692665,"end":45700118},"Reg_x2Zc8u_355":{"Feature Symbol":"Ninj1","Feature Name":"ninjurin 1","biotype":"protein_coding","log2(fold change)":3.91,"adjusted P-value":0.000187,"Low Expressed":false,"Vehicle Med. nRPKM":0,"LPS Med. nRPKM":0.489,"Mean Log2(nRPKM)":-3.96,"Vehicle Med. Count":0,"LPS Med. Count":21.5,"Cook's P-value ":0.0104,"Feature ID":"18081","chr":"chr13","strand":"+","start":49282916,"end":49291620},"Reg_x2Zc8u_356":{"Feature Symbol":"Nrp1","Feature Name":"neuropilin 1","biotype":"protein_coding","log2(fold change)":-2.08,"adjusted P-value":1.09e-06,"Low Expressed":false,"Vehicle Med. nRPKM":1.4,"LPS Med. nRPKM":0.325,"Mean Log2(nRPKM)":-0.526,"Vehicle Med. Count":156,"LPS Med. Count":52.5,"Cook's P-value ":0.941,"Feature ID":"18186","chr":"chr8","strand":"+","start":130882973,"end":131029376},"Reg_x2Zc8u_357":{"Feature Symbol":"Ntn1","Feature Name":"netrin 1","biotype":"protein_coding","log2(fold change)":2.61,"adjusted P-value":0.000859,"Low Expressed":false,"Vehicle Med. nRPKM":0.0573,"LPS Med. nRPKM":0.498,"Mean Log2(nRPKM)":-3.17,"Vehicle Med. Count":6.5,"LPS Med. Count":71.5,"Cook's P-value ":0.796,"Feature ID":"18208","chr":"chr11","strand":"-","start":68022866,"end":68200328},"Reg_x2Zc8u_358":{"Feature Symbol":"Ntsr2","Feature Name":"neurotensin receptor 2","biotype":"protein_coding","log2(fold change)":-2.72,"adjusted P-value":4.63e-19,"Low Expressed":false,"Vehicle Med. nRPKM":176,"LPS Med. nRPKM":24.5,"Mean Log2(nRPKM)":6.14,"Vehicle Med. Count":5240,"LPS Med. Count":896,"Cook's P-value ":0.957,"Feature ID":"18217","chr":"chr12","strand":"+","start":16660276,"end":16667042},"Reg_x2Zc8u_359":{"Feature Symbol":"Odc1","Feature Name":"ornithine decarboxylase, structural 1","biotype":"protein_coding","log2(fold change)":2.33,"adjusted P-value":0.000254,"Low Expressed":false,"Vehicle Med. nRPKM":0.276,"LPS Med. nRPKM":1.39,"Mean Log2(nRPKM)":-0.806,"Vehicle Med. Count":12.5,"LPS Med. Count":110,"Cook's P-value ":0.881,"Feature ID":"18263","chr":"chr12","strand":"+","start":17551679,"end":17558308},"Reg_x2Zc8u_360":{"Feature Symbol":"Olfr56","Feature Name":"olfactory receptor 56","biotype":"protein_coding","log2(fold change)":6.3,"adjusted P-value":3.14e-13,"Low Expressed":false,"Vehicle Med. nRPKM":0,"LPS Med. nRPKM":1.87,"Mean Log2(nRPKM)":-3.63,"Vehicle Med. Count":0,"LPS Med. Count":93,"Cook's P-value ":0.869,"Feature ID":"18356","chr":"chr11","strand":"+","start":48864235,"end":48948889},"Reg_x2Zc8u_361":{"Feature Symbol":"Omg","Feature Name":"oligodendrocyte myelin glycoprotein","biotype":"protein_coding","log2(fold change)":-2.06,"adjusted P-value":0.000161,"Low Expressed":false,"Vehicle Med. nRPKM":8.48,"LPS Med. nRPKM":2.22,"Mean Log2(nRPKM)":1.66,"Vehicle Med. Count":341,"LPS Med. Count":122,"Cook's P-value ":0.713,"Feature ID":"18377","chr":"chr11","strand":"-","start":79314484,"end":79317584},"Reg_x2Zc8u_362":{"Feature Symbol":"Osmr","Feature Name":"oncostatin M receptor","biotype":"protein_coding","log2(fold change)":4.62,"adjusted P-value":3.97e-79,"Low Expressed":false,"Vehicle Med. nRPKM":2.33,"LPS Med. nRPKM":57,"Mean Log2(nRPKM)":3.53,"Vehicle Med. Count":238,"LPS Med. Count":7130,"Cook's P-value ":0.988,"Feature ID":"18414","chr":"chr15","strand":"-","start":6763577,"end":6824313},"Reg_x2Zc8u_363":{"Feature Symbol":"Otc","Feature Name":"ornithine transcarbamylase","biotype":"protein_coding","log2(fold change)":-3.01,"adjusted P-value":0.00519,"Low Expressed":false,"Vehicle Med. nRPKM":0.343,"LPS Med. nRPKM":0,"Mean Log2(nRPKM)":-4.29,"Vehicle Med. Count":15.5,"LPS Med. Count":0,"Cook's P-value ":0.94,"Feature ID":"18416","chr":"chrX","strand":"+","start":9829485,"end":9898150},"Reg_x2Zc8u_364":{"Feature Symbol":"P2rx6","Feature Name":"purinergic receptor P2X, ligand-gated ion channel, 6","biotype":"protein_coding","log2(fold change)":-2.28,"adjusted P-value":3.45e-05,"Low Expressed":false,"Vehicle Med. nRPKM":1.61,"LPS Med. nRPKM":0.333,"Mean Log2(nRPKM)":-0.496,"Vehicle Med. Count":80,"LPS Med. Count":22.5,"Cook's P-value ":0.891,"Feature ID":"18440","chr":"chr16","strand":"+","start":17561978,"end":17572105},"Reg_x2Zc8u_365":{"Feature Symbol":"Pappa","Feature Name":"pregnancy-associated plasma protein A","biotype":"protein_coding","log2(fold change)":4.69,"adjusted P-value":1.83e-37,"Low Expressed":false,"Vehicle Med. nRPKM":0.125,"LPS Med. nRPKM":4.18,"Mean Log2(nRPKM)":-0.43,"Vehicle Med. Count":24.5,"LPS Med. Count":1010,"Cook's P-value ":0.926,"Feature ID":"18491","chr":"chr4","strand":"+","start":64785208,"end":65018543},"Reg_x2Zc8u_366":{"Feature Symbol":"Pcsk4","Feature Name":"proprotein convertase subtilisin/kexin type 4","biotype":"protein_coding","log2(fold change)":-2.28,"adjusted P-value":0.00651,"Low Expressed":false,"Vehicle Med. nRPKM":0.682,"LPS Med. nRPKM":0.128,"Mean Log2(nRPKM)":-2.36,"Vehicle Med. Count":30.5,"LPS Med. Count":8.5,"Cook's P-value ":0.857,"Feature ID":"18551","chr":"chr10","strand":"-","start":79784028,"end":79792218},"Reg_x2Zc8u_367":{"Feature Symbol":"Padi2","Feature Name":"peptidyl arginine deiminase, type II","biotype":"protein_coding","log2(fold change)":-3.31,"adjusted P-value":4.82e-21,"Low Expressed":false,"Vehicle Med. nRPKM":5.94,"LPS Med. nRPKM":0.506,"Mean Log2(nRPKM)":0.92,"Vehicle Med. Count":604,"LPS Med. Count":55,"Cook's P-value ":0.956,"Feature ID":"18600","chr":"chr4","strand":"+","start":140462275,"end":140508501},"Reg_x2Zc8u_368":{"Feature Symbol":"Pgf","Feature Name":"placental growth factor","biotype":"protein_coding","log2(fold change)":4.32,"adjusted P-value":1.74e-07,"Low Expressed":false,"Vehicle Med. nRPKM":0.0555,"LPS Med. nRPKM":1.55,"Mean Log2(nRPKM)":-2.36,"Vehicle Med. Count":1.5,"LPS Med. Count":83.5,"Cook's P-value ":0.0158,"Feature ID":"18654","chr":"chr12","strand":"-","start":86507591,"end":86518235},"Reg_x2Zc8u_369":{"Feature Symbol":"Abcb1b","Feature Name":"ATP-binding cassette, sub-family B (MDR/TAP), member 1B","biotype":"protein_coding","log2(fold change)":2.46,"adjusted P-value":5.46e-14,"Low Expressed":false,"Vehicle Med. nRPKM":0.51,"LPS Med. nRPKM":2.94,"Mean Log2(nRPKM)":0.278,"Vehicle Med. Count":44.5,"LPS Med. Count":320,"Cook's P-value ":0.995,"Feature ID":"18669","chr":"chr5","strand":"+","start":8798147,"end":8866314},"Reg_x2Zc8u_370":{"Feature Symbol":"Pim1","Feature Name":"proviral integration site 1","biotype":"protein_coding","log2(fold change)":2.08,"adjusted P-value":0.00292,"Low Expressed":false,"Vehicle Med. nRPKM":0.758,"LPS Med. nRPKM":3.24,"Mean Log2(nRPKM)":0.141,"Vehicle Med. Count":21.5,"LPS Med. Count":146,"Cook's P-value ":0.824,"Feature ID":"18712","chr":"chr17","strand":"+","start":29627990,"end":29632410},"Reg_x2Zc8u_371":{"Feature Symbol":"Pim2","Feature Name":"proviral integration site 2","biotype":"protein_coding","log2(fold change)":-2.45,"adjusted P-value":0.00398,"Low Expressed":false,"Vehicle Med. nRPKM":1.26,"LPS Med. nRPKM":0.133,"Mean Log2(nRPKM)":-1.98,"Vehicle Med. Count":57,"LPS Med. Count":6,"Cook's P-value ":0.768,"Feature ID":"18715","chr":"chrX","strand":"+","start":7455432,"end":7460558},"Reg_x2Zc8u_372":{"Feature Symbol":"Serpine1","Feature Name":"serine (or cysteine) peptidase inhibitor, clade E, member 1","biotype":"protein_coding","log2(fold change)":3.94,"adjusted P-value":0.000147,"Low Expressed":false,"Vehicle Med. nRPKM":0,"LPS Med. nRPKM":0.194,"Mean Log2(nRPKM)":-4.76,"Vehicle Med. Count":0,"LPS Med. Count":17,"Cook's P-value ":0.119,"Feature ID":"18787","chr":"chr5","strand":"-","start":137537374,"end":137548142},"Reg_x2Zc8u_373":{"Feature Symbol":"Plaur","Feature Name":"plasminogen activator, urokinase receptor","biotype":"protein_coding","log2(fold change)":3.79,"adjusted P-value":0.000307,"Low Expressed":false,"Vehicle Med. nRPKM":0,"LPS Med. nRPKM":0.733,"Mean Log2(nRPKM)":-4.08,"Vehicle Med. Count":0,"LPS Med. Count":23,"Cook's P-value ":0.218,"Feature ID":"18793","chr":"chr7","strand":"+","start":25247519,"end":25260892},"Reg_x2Zc8u_374":{"Feature Symbol":"Pld2","Feature Name":"phospholipase D2","biotype":"protein_coding","log2(fold change)":-2.18,"adjusted P-value":2.2e-08,"Low Expressed":false,"Vehicle Med. nRPKM":11.9,"LPS Med. nRPKM":1.9,"Mean Log2(nRPKM)":2.26,"Vehicle Med. Count":764,"LPS Med. Count":181,"Cook's P-value ":0.912,"Feature ID":"18806","chr":"chr11","strand":"+","start":70353666,"end":70371612},"Reg_x2Zc8u_375":{"Feature Symbol":"Serpinf2","Feature Name":"serine (or cysteine) peptidase inhibitor, clade F, member 2","biotype":"protein_coding","log2(fold change)":2.85,"adjusted P-value":0.00337,"Low Expressed":false,"Vehicle Med. nRPKM":0.0108,"LPS Med. nRPKM":0.642,"Mean Log2(nRPKM)":-3.34,"Vehicle Med. Count":0.5,"LPS Med. Count":41,"Cook's P-value ":0.792,"Feature ID":"18816","chr":"chr11","strand":"-","start":75245238,"end":75253003},"Reg_x2Zc8u_376":{"Feature Symbol":"Lcp1","Feature Name":"lymphocyte cytosolic protein 1","biotype":"protein_coding","log2(fold change)":2.99,"adjusted P-value":0.00512,"Low Expressed":false,"Vehicle Med. nRPKM":0.0112,"LPS Med. nRPKM":0.132,"Mean Log2(nRPKM)":-4.81,"Vehicle Med. Count":1,"LPS Med. Count":16.5,"Cook's P-value ":0.00135,"Feature ID":"18826","chr":"chr14","strand":"+","start":75530930,"end":75630649},"Reg_x2Zc8u_377":{"Feature Symbol":"Plscr2","Feature Name":"phospholipid scramblase 2","biotype":"protein_coding","log2(fold change)":2.46,"adjusted P-value":9.47e-06,"Low Expressed":false,"Vehicle Med. nRPKM":0.451,"LPS Med. nRPKM":3.05,"Mean Log2(nRPKM)":0.147,"Vehicle Med. Count":18.5,"LPS Med. Count":156,"Cook's P-value ":0.904,"Feature ID":"18828","chr":"chr9","strand":"+","start":92170440,"end":92192590},"Reg_x2Zc8u_378":{"Feature Symbol":"Endou","Feature Name":"endonuclease, polyU-specific","biotype":"protein_coding","log2(fold change)":2.55,"adjusted P-value":6.7e-06,"Low Expressed":false,"Vehicle Med. nRPKM":0.568,"LPS Med. nRPKM":3.14,"Mean Log2(nRPKM)":0.263,"Vehicle Med. Count":34.5,"LPS Med. Count":304,"Cook's P-value ":0.844,"Feature ID":"19011","chr":"chr15","strand":"-","start":97541450,"end":97561836},"Reg_x2Zc8u_379":{"Feature Symbol":"Ppef2","Feature Name":"protein phosphatase, EF hand calcium-binding domain 2","biotype":"protein_coding","log2(fold change)":-4.22,"adjusted P-value":8.98e-12,"Low Expressed":false,"Vehicle Med. nRPKM":2.55,"LPS Med. nRPKM":0.1,"Mean Log2(nRPKM)":-1.45,"Vehicle Med. Count":114,"LPS Med. Count":7.5,"Cook's P-value ":0.721,"Feature ID":"19023","chr":"chr5","strand":"-","start":92656000,"end":92682185},"Reg_x2Zc8u_380":{"Feature Symbol":"Lgals3bp","Feature Name":"lectin, galactoside-binding, soluble, 3 binding protein","biotype":"protein_coding","log2(fold change)":2.33,"adjusted P-value":6.41e-16,"Low Expressed":false,"Vehicle Med. nRPKM":2.78,"LPS Med. nRPKM":13.2,"Mean Log2(nRPKM)":2.59,"Vehicle Med. Count":113,"LPS Med. Count":640,"Cook's P-value ":0.989,"Feature ID":"19039","chr":"chr11","strand":"-","start":118254066,"end":118263245},"Reg_x2Zc8u_381":{"Feature Symbol":"Ppl","Feature Name":"periplakin","biotype":"protein_coding","log2(fold change)":-2.04,"adjusted P-value":0.0011,"Low Expressed":false,"Vehicle Med. nRPKM":0.628,"LPS Med. nRPKM":0.113,"Mean Log2(nRPKM)":-1.78,"Vehicle Med. Count":77.5,"LPS Med. Count":28.5,"Cook's P-value ":0.82,"Feature ID":"19041","chr":"chr16","strand":"-","start":5086384,"end":5132574},"Reg_x2Zc8u_382":{"Feature Symbol":"Pros1","Feature Name":"protein S (alpha)","biotype":"protein_coding","log2(fold change)":2.78,"adjusted P-value":5.73e-15,"Low Expressed":false,"Vehicle Med. nRPKM":0.888,"LPS Med. nRPKM":6.16,"Mean Log2(nRPKM)":1.19,"Vehicle Med. Count":48.5,"LPS Med. Count":621,"Cook's P-value ":0.921,"Feature ID":"19128","chr":"chr16","strand":"+","start":62854160,"end":62929166},"Reg_x2Zc8u_383":{"Feature Symbol":"Pipox","Feature Name":"pipecolic acid oxidase","biotype":"protein_coding","log2(fold change)":-2.72,"adjusted P-value":0.000255,"Low Expressed":false,"Vehicle Med. nRPKM":1.93,"LPS Med. nRPKM":0.221,"Mean Log2(nRPKM)":-1.34,"Vehicle Med. Count":67.5,"LPS Med. Count":12,"Cook's P-value ":0.897,"Feature ID":"19193","chr":"chr11","strand":"-","start":77694117,"end":77707374},"Reg_x2Zc8u_384":{"Feature Symbol":"5033411D12Rik","Feature Name":"RIKEN cDNA 5033411D12 gene","biotype":"protein_coding","log2(fold change)":-2.31,"adjusted P-value":0.00794,"Low Expressed":false,"Vehicle Med. nRPKM":1.54,"LPS Med. nRPKM":0.227,"Mean Log2(nRPKM)":-1.48,"Vehicle Med. Count":45.5,"LPS Med. Count":9.5,"Cook's P-value ":0.496,"Feature ID":"192136","chr":"chr13","strand":"-","start":16949306,"end":17786599},"Reg_x2Zc8u_385":{"Feature Symbol":"Pkhd1l1","Feature Name":"polycystic kidney and hepatic disease 1-like 1","biotype":"protein_coding","log2(fold change)":2.33,"adjusted P-value":0.00193,"Low Expressed":false,"Vehicle Med. nRPKM":0.0205,"LPS Med. nRPKM":0.13,"Mean Log2(nRPKM)":-4.21,"Vehicle Med. Count":5,"LPS Med. Count":55.5,"Cook's P-value ":0.889,"Feature ID":"192190","chr":"chr15","strand":"+","start":44289099,"end":44432716},"Reg_x2Zc8u_386":{"Feature Symbol":"Rspo1","Feature Name":"R-spondin homolog (Xenopus laevis)","biotype":"protein_coding","log2(fold change)":-2.72,"adjusted P-value":0.00483,"Low Expressed":false,"Vehicle Med. nRPKM":0.577,"LPS Med. nRPKM":0.0854,"Mean Log2(nRPKM)":-2.45,"Vehicle Med. Count":24.5,"LPS Med. Count":4,"Cook's P-value ":0.00177,"Feature ID":"192199","chr":"chr4","strand":"+","start":124663674,"end":124686343},"Reg_x2Zc8u_387":{"Feature Symbol":"Hps4","Feature Name":"Hermansky-Pudlak syndrome 4 homolog (human)","biotype":"protein_coding","log2(fold change)":-2.6,"adjusted P-value":6.16e-11,"Low Expressed":false,"Vehicle Med. nRPKM":4.7,"LPS Med. nRPKM":0.866,"Mean Log2(nRPKM)":1,"Vehicle Med. Count":234,"LPS Med. Count":60,"Cook's P-value ":0.825,"Feature ID":"192232","chr":"chr5","strand":"+","start":112772115,"end":112807444},"Reg_x2Zc8u_388":{"Feature Symbol":"Ptgs1","Feature Name":"prostaglandin-endoperoxide synthase 1","biotype":"protein_coding","log2(fold change)":-2.16,"adjusted P-value":0.00672,"Low Expressed":false,"Vehicle Med. nRPKM":1.78,"LPS Med. nRPKM":0.301,"Mean Log2(nRPKM)":-1.24,"Vehicle Med. Count":112,"LPS Med. Count":23,"Cook's P-value ":0.856,"Feature ID":"19224","chr":"chr2","strand":"+","start":36085946,"end":36107789},"Reg_x2Zc8u_389":{"Feature Symbol":"Ptn","Feature Name":"pleiotrophin","biotype":"protein_coding","log2(fold change)":-2.09,"adjusted P-value":1.32e-11,"Low Expressed":false,"Vehicle Med. nRPKM":37.8,"LPS Med. nRPKM":7.23,"Mean Log2(nRPKM)":4.16,"Vehicle Med. Count":1330,"LPS Med. Count":514,"Cook's P-value ":0.95,"Feature ID":"19242","chr":"chr6","strand":"-","start":36665663,"end":36761361},"Reg_x2Zc8u_390":{"Feature Symbol":"Ptpn14","Feature Name":"protein tyrosine phosphatase, non-receptor type 14","biotype":"protein_coding","log2(fold change)":2.11,"adjusted P-value":0.00151,"Low Expressed":false,"Vehicle Med. nRPKM":0.0579,"LPS Med. nRPKM":0.311,"Mean Log2(nRPKM)":-2.98,"Vehicle Med. Count":13.5,"LPS Med. Count":81.5,"Cook's P-value ":0.539,"Feature ID":"19250","chr":"chr1","strand":"+","start":191552147,"end":191700574},"Reg_x2Zc8u_391":{"Feature Symbol":"Sirpa","Feature Name":"signal-regulatory protein alpha","biotype":"protein_coding","log2(fold change)":-2.37,"adjusted P-value":3.5e-20,"Low Expressed":false,"Vehicle Med. nRPKM":20.4,"LPS Med. nRPKM":4.12,"Mean Log2(nRPKM)":3.18,"Vehicle Med. Count":1690,"LPS Med. Count":380,"Cook's P-value ":0.975,"Feature ID":"19261","chr":"chr2","strand":"+","start":129418575,"end":129457964},"Reg_x2Zc8u_392":{"Feature Symbol":"AI646023","Feature Name":"expressed sequence AI646023","biotype":"protein_coding","log2(fold change)":-2.88,"adjusted P-value":7.5e-06,"Low Expressed":false,"Vehicle Med. nRPKM":0.924,"LPS Med. nRPKM":0.147,"Mean Log2(nRPKM)":-1.57,"Vehicle Med. Count":75,"LPS Med. Count":19,"Cook's P-value ":0.418,"Feature ID":"192734","chr":"chr10","strand":"-","start":75012870,"end":75023075},"Reg_x2Zc8u_393":{"Feature Symbol":"Ptprn","Feature Name":"protein tyrosine phosphatase, receptor type, N","biotype":"protein_coding","log2(fold change)":2.02,"adjusted P-value":1.4e-06,"Low Expressed":false,"Vehicle Med. nRPKM":1.06,"LPS Med. nRPKM":4.17,"Mean Log2(nRPKM)":1.07,"Vehicle Med. Count":79.5,"LPS Med. Count":327,"Cook's P-value ":0.854,"Feature ID":"19275","chr":"chr1","strand":"-","start":75243616,"end":75260783},"Reg_x2Zc8u_394":{"Feature Symbol":"Ptprt","Feature Name":"protein tyrosine phosphatase, receptor type, T","biotype":"protein_coding","log2(fold change)":-2.38,"adjusted P-value":2.64e-13,"Low Expressed":false,"Vehicle Med. nRPKM":13.4,"LPS Med. nRPKM":2.12,"Mean Log2(nRPKM)":2.54,"Vehicle Med. Count":1470,"LPS Med. Count":337,"Cook's P-value ":0.943,"Feature ID":"19281","chr":"chr2","strand":"-","start":161353359,"end":162486883},"Reg_x2Zc8u_395":{"Feature Symbol":"Ptrf","Feature Name":"polymerase I and transcript release factor","biotype":"protein_coding","log2(fold change)":2.85,"adjusted P-value":0.000695,"Low Expressed":false,"Vehicle Med. nRPKM":0.0967,"LPS Med. nRPKM":0.635,"Mean Log2(nRPKM)":-2.61,"Vehicle Med. Count":5.5,"LPS Med. Count":68,"Cook's P-value ":0.126,"Feature ID":"19285","chr":"chr11","strand":"-","start":100818050,"end":100831931},"Reg_x2Zc8u_396":{"Feature Symbol":"Pts","Feature Name":"6-pyruvoyl-tetrahydropterin synthase","biotype":"protein_coding","log2(fold change)":-2.03,"adjusted P-value":0.00164,"Low Expressed":false,"Vehicle Med. nRPKM":5.05,"LPS Med. nRPKM":0.591,"Mean Log2(nRPKM)":0.898,"Vehicle Med. Count":93.5,"LPS Med. Count":15,"Cook's P-value ":0.825,"Feature ID":"19286","chr":"chr9","strand":"-","start":50329722,"end":50336746},"Reg_x2Zc8u_397":{"Feature Symbol":"Ptx3","Feature Name":"pentraxin related gene","biotype":"protein_coding","log2(fold change)":7.14,"adjusted P-value":4.07e-48,"Low Expressed":false,"Vehicle Med. nRPKM":0.107,"LPS Med. nRPKM":26.5,"Mean Log2(nRPKM)":0.632,"Vehicle Med. Count":4.5,"LPS Med. Count":1480,"Cook's P-value ":0.652,"Feature ID":"19288","chr":"chr3","strand":"+","start":66023809,"end":66029728},"Reg_x2Zc8u_398":{"Feature Symbol":"Itgb4","Feature Name":"integrin beta 4","biotype":"protein_coding","log2(fold change)":2.9,"adjusted P-value":0.000115,"Low Expressed":false,"Vehicle Med. nRPKM":0.0339,"LPS Med. nRPKM":0.307,"Mean Log2(nRPKM)":-3.47,"Vehicle Med. Count":3.5,"LPS Med. Count":60.5,"Cook's P-value ":0.85,"Feature ID":"192897","chr":"chr11","strand":"+","start":115836039,"end":115869725},"Reg_x2Zc8u_399":{"Feature Symbol":"BC018473","Feature Name":"cDNA sequence BC018473","biotype":"miscRNA","log2(fold change)":4.27,"adjusted P-value":2.15e-10,"Low Expressed":false,"Vehicle Med. nRPKM":0.0603,"LPS Med. nRPKM":1.53,"Mean Log2(nRPKM)":-2.27,"Vehicle Med. Count":4,"LPS Med. Count":124,"Cook's P-value ":0.598,"Feature ID":"193217","chr":"chr11","strand":"+","start":116613481,"end":116619197},"Reg_x2Zc8u_400":{"Feature Symbol":"C030037D09Rik","Feature Name":"RIKEN cDNA C030037D09 gene","biotype":"miscRNA","log2(fold change)":-2.42,"adjusted P-value":8.95e-07,"Low Expressed":false,"Vehicle Med. nRPKM":7.92,"LPS Med. nRPKM":0.92,"Mean Log2(nRPKM)":1.42,"Vehicle Med. Count":553,"LPS Med. Count":81.5,"Cook's P-value ":0.862,"Feature ID":"193280","chr":"chr11","strand":"+","start":88579797,"end":88589886},"Reg_x2Zc8u_401":{"Feature Symbol":"Aldh1a2","Feature Name":"aldehyde dehydrogenase family 1, subfamily A2","biotype":"protein_coding","log2(fold change)":2.47,"adjusted P-value":0.0288,"Low Expressed":false,"Vehicle Med. nRPKM":0.0225,"LPS Med. nRPKM":0.234,"Mean Log2(nRPKM)":-3.93,"Vehicle Med. Count":1,"LPS Med. Count":19,"Cook's P-value ":0.0393,"Feature ID":"19378","chr":"chr9","strand":"+","start":71063596,"end":71144050},"Reg_x2Zc8u_402":{"Feature Symbol":"Rasgrp2","Feature Name":"RAS, guanyl releasing protein 2","biotype":"protein_coding","log2(fold change)":-2.63,"adjusted P-value":4.84e-05,"Low Expressed":false,"Vehicle Med. nRPKM":1.27,"LPS Med. nRPKM":0.17,"Mean Log2(nRPKM)":-1.2,"Vehicle Med. Count":62,"LPS Med. Count":9,"Cook's P-value ":0.919,"Feature ID":"19395","chr":"chr19","strand":"+","start":6400583,"end":6415216},"Reg_x2Zc8u_403":{"Feature Symbol":"Pld6","Feature Name":"phospholipase D family, member 6","biotype":"protein_coding","log2(fold change)":2.1,"adjusted P-value":0.024,"Low Expressed":false,"Vehicle Med. nRPKM":0.189,"LPS Med. nRPKM":0.763,"Mean Log2(nRPKM)":-1.7,"Vehicle Med. Count":6.5,"LPS Med. Count":31,"Cook's P-value ":0.365,"Feature ID":"194908","chr":"chr11","strand":"-","start":59597395,"end":59601159},"Reg_x2Zc8u_404":{"Feature Symbol":"Relb","Feature Name":"avian reticuloendotheliosis viral (v-rel) oncogene related B","biotype":"protein_coding","log2(fold change)":3.02,"adjusted P-value":1.74e-07,"Low Expressed":false,"Vehicle Med. nRPKM":0.297,"LPS Med. nRPKM":2.85,"Mean Log2(nRPKM)":-0.205,"Vehicle Med. Count":14,"LPS Med. Count":212,"Cook's P-value ":0.791,"Feature ID":"19698","chr":"chr7","strand":"-","start":20191571,"end":20214787},"Reg_x2Zc8u_405":{"Feature Symbol":"Slc22a8","Feature Name":"solute carrier family 22 (organic anion transporter), member 8","biotype":"protein_coding","log2(fold change)":-3.69,"adjusted P-value":2.59e-06,"Low Expressed":false,"Vehicle Med. nRPKM":0.511,"LPS Med. nRPKM":0.0409,"Mean Log2(nRPKM)":-2.92,"Vehicle Med. Count":35,"LPS Med. Count":3.5,"Cook's P-value ":0.0994,"Feature ID":"19879","chr":"chr19","strand":"+","start":8665744,"end":8686325},"Reg_x2Zc8u_406":{"Feature Symbol":"Rpe65","Feature Name":"retinal pigment epithelium 65","biotype":"protein_coding","log2(fold change)":-2.06,"adjusted P-value":0.0262,"Low Expressed":false,"Vehicle Med. nRPKM":1.55,"LPS Med. nRPKM":0.149,"Mean Log2(nRPKM)":-1.5,"Vehicle Med. Count":52,"LPS Med. Count":14.5,"Cook's P-value ":0.588,"Feature ID":"19892","chr":"chr3","strand":"+","start":159262145,"end":159288271},"Reg_x2Zc8u_407":{"Feature Symbol":"Trim30a","Feature Name":"tripartite motif-containing 30A","biotype":"protein_coding","log2(fold change)":4.74,"adjusted P-value":4.07e-35,"Low Expressed":false,"Vehicle Med. nRPKM":0.22,"LPS Med. nRPKM":6.61,"Mean Log2(nRPKM)":0.289,"Vehicle Med. Count":16.5,"LPS Med. Count":746,"Cook's P-value ":0.969,"Feature ID":"20128","chr":"chr7","strand":"-","start":111557539,"end":111613707},"Reg_x2Zc8u_408":{"Feature Symbol":"Rras","Feature Name":"Harvey rat sarcoma oncogene, subgroup R","biotype":"protein_coding","log2(fold change)":3.8,"adjusted P-value":5.44e-14,"Low Expressed":false,"Vehicle Med. nRPKM":0.358,"LPS Med. nRPKM":7.68,"Mean Log2(nRPKM)":0.783,"Vehicle Med. Count":7.5,"LPS Med. Count":191,"Cook's P-value ":0.924,"Feature ID":"20130","chr":"chr7","strand":"+","start":52273377,"end":52277014},"Reg_x2Zc8u_409":{"Feature Symbol":"Rrh","Feature Name":"retinal pigment epithelium derived rhodopsin homolog","biotype":"protein_coding","log2(fold change)":4,"adjusted P-value":9.38e-05,"Low Expressed":false,"Vehicle Med. nRPKM":0,"LPS Med. nRPKM":0.922,"Mean Log2(nRPKM)":-3.99,"Vehicle Med. Count":0,"LPS Med. Count":28,"Cook's P-value ":0.271,"Feature ID":"20132","chr":"chr3","strand":"-","start":129511493,"end":129525423},"Reg_x2Zc8u_410":{"Feature Symbol":"Dhrs3","Feature Name":"dehydrogenase/reductase (SDR family) member 3","biotype":"protein_coding","log2(fold change)":-2.13,"adjusted P-value":1.84e-05,"Low Expressed":false,"Vehicle Med. nRPKM":5.81,"LPS Med. nRPKM":1.16,"Mean Log2(nRPKM)":1.36,"Vehicle Med. Count":228,"LPS Med. Count":50,"Cook's P-value ":0.804,"Feature ID":"20148","chr":"chr4","strand":"+","start":144482730,"end":144517548},"Reg_x2Zc8u_411":{"Feature Symbol":"S100a10","Feature Name":"S100 calcium binding protein A10 (calpactin)","biotype":"protein_coding","log2(fold change)":2.66,"adjusted P-value":0.0021,"Low Expressed":false,"Vehicle Med. nRPKM":0.124,"LPS Med. nRPKM":3.76,"Mean Log2(nRPKM)":-0.772,"Vehicle Med. Count":1.5,"LPS Med. Count":59,"Cook's P-value ":0.763,"Feature ID":"20194","chr":"chr3","strand":"+","start":93359039,"end":93368567},"Reg_x2Zc8u_412":{"Feature Symbol":"Saa3","Feature Name":"serum amyloid A 3","biotype":"protein_coding","log2(fold change)":2.84,"adjusted P-value":0.00366,"Low Expressed":false,"Vehicle Med. nRPKM":0.0447,"LPS Med. nRPKM":2.04,"Mean Log2(nRPKM)":-1.89,"Vehicle Med. Count":0.5,"LPS Med. Count":41.5,"Cook's P-value ":0.839,"Feature ID":"20210","chr":"chr7","strand":"-","start":53967368,"end":53971046},"Reg_x2Zc8u_413":{"Feature Symbol":"Sf3a2","Feature Name":"splicing factor 3a, subunit 2","biotype":"protein_coding","log2(fold change)":2.09,"adjusted P-value":0.000156,"Low Expressed":false,"Vehicle Med. nRPKM":0.599,"LPS Med. nRPKM":2.49,"Mean Log2(nRPKM)":0.336,"Vehicle Med. Count":18,"LPS Med. Count":128,"Cook's P-value ":0.77,"Feature ID":"20222","chr":"chr10","strand":"+","start":80261480,"end":80267667},"Reg_x2Zc8u_414":{"Feature Symbol":"Scnn1a","Feature Name":"sodium channel, nonvoltage-gated 1 alpha","biotype":"protein_coding","log2(fold change)":-2.17,"adjusted P-value":0.0235,"Low Expressed":false,"Vehicle Med. nRPKM":0.328,"LPS Med. nRPKM":0.112,"Mean Log2(nRPKM)":-2.72,"Vehicle Med. Count":19.5,"LPS Med. Count":9,"Cook's P-value ":0.00373,"Feature ID":"20276","chr":"chr6","strand":"+","start":125271358,"end":125294961},"Reg_x2Zc8u_415":{"Feature Symbol":"Msr1","Feature Name":"macrophage scavenger receptor 1","biotype":"protein_coding","log2(fold change)":4.43,"adjusted P-value":5.19e-06,"Low Expressed":false,"Vehicle Med. nRPKM":0,"LPS Med. nRPKM":0.362,"Mean Log2(nRPKM)":-4.74,"Vehicle Med. Count":0,"LPS Med. Count":51.5,"Cook's P-value ":0.206,"Feature ID":"20288","chr":"chr8","strand":"-","start":40667054,"end":40728032},"Reg_x2Zc8u_416":{"Feature Symbol":"Ccl2","Feature Name":"chemokine (C-C motif) ligand 2","biotype":"protein_coding","log2(fold change)":6.14,"adjusted P-value":3.42e-18,"Low Expressed":false,"Vehicle Med. nRPKM":0.291,"LPS Med. nRPKM":32.2,"Mean Log2(nRPKM)":1.47,"Vehicle Med. Count":4,"LPS Med. Count":666,"Cook's P-value ":0.111,"Feature ID":"20296","chr":"chr11","strand":"+","start":81849079,"end":81850954},"Reg_x2Zc8u_417":{"Feature Symbol":"Ccl7","Feature Name":"chemokine (C-C motif) ligand 7","biotype":"protein_coding","log2(fold change)":4.92,"adjusted P-value":9.77e-07,"Low Expressed":false,"Vehicle Med. nRPKM":0,"LPS Med. nRPKM":0.872,"Mean Log2(nRPKM)":-3.93,"Vehicle Med. Count":0,"LPS Med. Count":28.5,"Cook's P-value ":0.00026,"Feature ID":"20306","chr":"chr11","strand":"+","start":81859214,"end":81861027},"Reg_x2Zc8u_418":{"Feature Symbol":"Cxcl12","Feature Name":"chemokine (C-X-C motif) ligand 12","biotype":"protein_coding","log2(fold change)":2.49,"adjusted P-value":4.66e-07,"Low Expressed":false,"Vehicle Med. nRPKM":0.194,"LPS Med. nRPKM":1.57,"Mean Log2(nRPKM)":-0.779,"Vehicle Med. Count":28.5,"LPS Med. Count":302,"Cook's P-value ":0.866,"Feature ID":"20315","chr":"chr6","strand":"+","start":117118553,"end":117131386},"Reg_x2Zc8u_419":{"Feature Symbol":"Sema5b","Feature Name":"sema domain, seven thrombospondin repeats (type 1 and type 1-like), transmembrane domain (TM) and short cytoplasmic domain, (semaphorin) 5B","biotype":"protein_coding","log2(fold change)":-2.77,"adjusted P-value":3.71e-10,"Low Expressed":false,"Vehicle Med. nRPKM":3.99,"LPS Med. nRPKM":0.613,"Mean Log2(nRPKM)":0.621,"Vehicle Med. Count":313,"LPS Med. Count":85,"Cook's P-value ":0.644,"Feature ID":"20357","chr":"chr16","strand":"+","start":35541448,"end":35664344},"Reg_x2Zc8u_420":{"Feature Symbol":"Sgca","Feature Name":"sarcoglycan, alpha (dystrophin-associated glycoprotein)","biotype":"protein_coding","log2(fold change)":4.38,"adjusted P-value":5.77e-06,"Low Expressed":false,"Vehicle Med. nRPKM":0,"LPS Med. nRPKM":0.823,"Mean Log2(nRPKM)":-3.9,"Vehicle Med. Count":0,"LPS Med. Count":35.5,"Cook's P-value ":0.798,"Feature ID":"20391","chr":"chr11","strand":"-","start":94824136,"end":94837641},"Reg_x2Zc8u_421":{"Feature Symbol":"Sgk1","Feature Name":"serum/glucocorticoid regulated kinase 1","biotype":"protein_coding","log2(fold change)":2.63,"adjusted P-value":4.05e-08,"Low Expressed":false,"Vehicle Med. nRPKM":0.355,"LPS Med. nRPKM":3.98,"Mean Log2(nRPKM)":0.389,"Vehicle Med. Count":32,"LPS Med. Count":456,"Cook's P-value ":0.819,"Feature ID":"20393","chr":"chr10","strand":"+","start":21601990,"end":21719709},"Reg_x2Zc8u_422":{"Feature Symbol":"Pmel","Feature Name":"premelanosome protein","biotype":"protein_coding","log2(fold change)":-2.32,"adjusted P-value":0.0161,"Low Expressed":false,"Vehicle Med. nRPKM":0.291,"LPS Med. nRPKM":0.135,"Mean Log2(nRPKM)":-1.99,"Vehicle Med. Count":11.5,"LPS Med. Count":9,"Cook's P-value ":0.00177,"Feature ID":"20431","chr":"chr10","strand":"+","start":128143314,"end":128157294},"Reg_x2Zc8u_423":{"Feature Symbol":"St6galnac1","Feature Name":"ST6 (alpha-N-acetyl-neuraminyl-2,3-beta-galactosyl-1,3)-N-acetylgalactosaminide alpha-2,6-sialyltransferase 1","biotype":"protein_coding","log2(fold change)":2.31,"adjusted P-value":0.0451,"Low Expressed":false,"Vehicle Med. nRPKM":0,"LPS Med. nRPKM":0.442,"Mean Log2(nRPKM)":-4.12,"Vehicle Med. Count":0,"LPS Med. Count":26.5,"Cook's P-value ":0.644,"Feature ID":"20445","chr":"chr11","strand":"-","start":116626339,"end":116636821},"Reg_x2Zc8u_424":{"Feature Symbol":"Ptk6","Feature Name":"PTK6 protein tyrosine kinase 6","biotype":"protein_coding","log2(fold change)":4.63,"adjusted P-value":7.58e-06,"Low Expressed":false,"Vehicle Med. nRPKM":0,"LPS Med. nRPKM":0.548,"Mean Log2(nRPKM)":-4.92,"Vehicle Med. Count":0,"LPS Med. Count":32,"Cook's P-value ":0.00299,"Feature ID":"20459","chr":"chr2","strand":"-","start":180929829,"end":180937494},"Reg_x2Zc8u_425":{"Feature Symbol":"Slc16a1","Feature Name":"solute carrier family 16 (monocarboxylic acid transporters), member 1","biotype":"protein_coding","log2(fold change)":3.3,"adjusted P-value":1.99e-15,"Low Expressed":false,"Vehicle Med. nRPKM":0.542,"LPS Med. nRPKM":6.69,"Mean Log2(nRPKM)":0.933,"Vehicle Med. Count":45.5,"LPS Med. Count":772,"Cook's P-value ":0.883,"Feature ID":"20501","chr":"chr3","strand":"+","start":104442591,"end":104462385},"Reg_x2Zc8u_426":{"Feature Symbol":"Slc1a5","Feature Name":"solute carrier family 1 (neutral amino acid transporter), member 5","biotype":"protein_coding","log2(fold change)":3.96,"adjusted P-value":1.26e-17,"Low Expressed":false,"Vehicle Med. nRPKM":0.235,"LPS Med. nRPKM":3.2,"Mean Log2(nRPKM)":-0.331,"Vehicle Med. Count":12,"LPS Med. Count":292,"Cook's P-value ":0.898,"Feature ID":"20514","chr":"chr7","strand":"+","start":17366695,"end":17383623},"Reg_x2Zc8u_427":{"Feature Symbol":"Slc2a2","Feature Name":"solute carrier family 2 (facilitated glucose transporter), member 2","biotype":"protein_coding","log2(fold change)":-2.84,"adjusted P-value":0.00725,"Low Expressed":false,"Vehicle Med. nRPKM":0.323,"LPS Med. nRPKM":0.00735,"Mean Log2(nRPKM)":-4.13,"Vehicle Med. Count":16,"LPS Med. Count":0.5,"Cook's P-value ":0.833,"Feature ID":"20526","chr":"chr3","strand":"+","start":28596825,"end":28627283},"Reg_x2Zc8u_428":{"Feature Symbol":"Slc7a7","Feature Name":"solute carrier family 7 (cationic amino acid transporter, y+ system), member 7","biotype":"protein_coding","log2(fold change)":-2.6,"adjusted P-value":0.000402,"Low Expressed":false,"Vehicle Med. nRPKM":1.13,"LPS Med. nRPKM":0.125,"Mean Log2(nRPKM)":-1.69,"Vehicle Med. Count":47,"LPS Med. Count":8,"Cook's P-value ":0.865,"Feature ID":"20540","chr":"chr14","strand":"-","start":54989126,"end":55036536},"Reg_x2Zc8u_429":{"Feature Symbol":"Eftud2","Feature Name":"elongation factor Tu GTP binding domain containing 2","biotype":"protein_coding","log2(fold change)":3.02,"adjusted P-value":1.66e-11,"Low Expressed":false,"Vehicle Med. nRPKM":2.3,"LPS Med. nRPKM":17.8,"Mean Log2(nRPKM)":2.79,"Vehicle Med. Count":152,"LPS Med. Count":1700,"Cook's P-value ":0.573,"Feature ID":"20624","chr":"chr11","strand":"-","start":102699786,"end":102742289},"Reg_x2Zc8u_430":{"Feature Symbol":"Sox4","Feature Name":"SRY-box containing gene 4","biotype":"protein_coding","log2(fold change)":3.44,"adjusted P-value":2.95e-17,"Low Expressed":false,"Vehicle Med. nRPKM":0.478,"LPS Med. nRPKM":4.95,"Mean Log2(nRPKM)":0.515,"Vehicle Med. Count":23.5,"LPS Med. Count":446,"Cook's P-value ":0.916,"Feature ID":"20677","chr":"chr13","strand":"-","start":29042585,"end":29045551},"Reg_x2Zc8u_431":{"Feature Symbol":"Sox8","Feature Name":"SRY-box containing gene 8","biotype":"protein_coding","log2(fold change)":-2.81,"adjusted P-value":2.02e-13,"Low Expressed":false,"Vehicle Med. nRPKM":3.49,"LPS Med. nRPKM":0.49,"Mean Log2(nRPKM)":0.384,"Vehicle Med. Count":200,"LPS Med. Count":31.5,"Cook's P-value ":0.981,"Feature ID":"20681","chr":"chr17","strand":"-","start":25702838,"end":25707631},"Reg_x2Zc8u_432":{"Feature Symbol":"Sp100","Feature Name":"nuclear antigen Sp100","biotype":"protein_coding","log2(fold change)":3.07,"adjusted P-value":0.000981,"Low Expressed":false,"Vehicle Med. nRPKM":0.0346,"LPS Med. nRPKM":0.568,"Mean Log2(nRPKM)":-3,"Vehicle Med. Count":1.5,"LPS Med. Count":42.5,"Cook's P-value ":0.0889,"Feature ID":"20684","chr":"chr1","strand":"+","start":87546625,"end":87606023},"Reg_x2Zc8u_433":{"Feature Symbol":"Sphk1","Feature Name":"sphingosine kinase 1","biotype":"protein_coding","log2(fold change)":3.55,"adjusted P-value":2.43e-06,"Low Expressed":false,"Vehicle Med. nRPKM":0.0532,"LPS Med. nRPKM":1.12,"Mean Log2(nRPKM)":-2.39,"Vehicle Med. Count":2.5,"LPS Med. Count":76,"Cook's P-value ":0.806,"Feature ID":"20698","chr":"chr11","strand":"+","start":116393225,"end":116397989},"Reg_x2Zc8u_434":{"Feature Symbol":"Serpina3n","Feature Name":"serine (or cysteine) peptidase inhibitor, clade A, member 3N","biotype":"protein_coding","log2(fold change)":5.7,"adjusted P-value":4.59e-51,"Low Expressed":false,"Vehicle Med. nRPKM":4.47,"LPS Med. nRPKM":272,"Mean Log2(nRPKM)":4.86,"Vehicle Med. Count":174,"LPS Med. Count":12400,"Cook's P-value ":0.87,"Feature ID":"20716","chr":"chr12","strand":"+","start":105644918,"end":105652539},"Reg_x2Zc8u_435":{"Feature Symbol":"Serpina3m","Feature Name":"serine (or cysteine) peptidase inhibitor, clade A, member 3M","biotype":"protein_coding","log2(fold change)":3.49,"adjusted P-value":0.00229,"Low Expressed":false,"Vehicle Med. nRPKM":0,"LPS Med. nRPKM":0.348,"Mean Log2(nRPKM)":-4.91,"Vehicle Med. Count":0,"LPS Med. Count":12.5,"Cook's P-value ":0.307,"Feature ID":"20717","chr":"chr12","strand":"+","start":105625374,"end":105632467},"Reg_x2Zc8u_436":{"Feature Symbol":"Serpinb9","Feature Name":"serine (or cysteine) peptidase inhibitor, clade B, member 9","biotype":"protein_coding","log2(fold change)":2.38,"adjusted P-value":0.00779,"Low Expressed":false,"Vehicle Med. nRPKM":0.0579,"LPS Med. nRPKM":0.556,"Mean Log2(nRPKM)":-2.91,"Vehicle Med. Count":4,"LPS Med. Count":54.5,"Cook's P-value ":0.841,"Feature ID":"20723","chr":"chr13","strand":"+","start":33096410,"end":33109824},"Reg_x2Zc8u_437":{"Feature Symbol":"Spp1","Feature Name":"secreted phosphoprotein 1","biotype":"protein_coding","log2(fold change)":4.01,"adjusted P-value":7.21e-06,"Low Expressed":false,"Vehicle Med. nRPKM":0.0199,"LPS Med. nRPKM":0.901,"Mean Log2(nRPKM)":-3.23,"Vehicle Med. Count":0.5,"LPS Med. Count":43.5,"Cook's P-value ":0.889,"Feature ID":"20750","chr":"chr5","strand":"+","start":104864130,"end":104870072},"Reg_x2Zc8u_438":{"Feature Symbol":"Camkk2","Feature Name":"calcium/calmodulin-dependent protein kinase kinase 2, beta","biotype":"protein_coding","log2(fold change)":2.4,"adjusted P-value":9.64e-13,"Low Expressed":false,"Vehicle Med. nRPKM":1.02,"LPS Med. nRPKM":4.61,"Mean Log2(nRPKM)":1.08,"Vehicle Med. Count":89,"LPS Med. Count":642,"Cook's P-value ":0.967,"Feature ID":"207565","chr":"chr5","strand":"-","start":123181179,"end":123229419},"Reg_x2Zc8u_439":{"Feature Symbol":"Mchr1","Feature Name":"melanin-concentrating hormone receptor 1","biotype":"protein_coding","log2(fold change)":3.3,"adjusted P-value":8.68e-05,"Low Expressed":false,"Vehicle Med. nRPKM":0.0318,"LPS Med. nRPKM":0.753,"Mean Log2(nRPKM)":-2.86,"Vehicle Med. Count":1.5,"LPS Med. Count":51.5,"Cook's P-value ":0.891,"Feature ID":"207911","chr":"chr15","strand":"+","start":81065929,"end":81069394},"Reg_x2Zc8u_440":{"Feature Symbol":"Tmprss7","Feature Name":"transmembrane serine protease 7","biotype":"protein_coding","log2(fold change)":-3,"adjusted P-value":5.83e-08,"Low Expressed":false,"Vehicle Med. nRPKM":2.54,"LPS Med. nRPKM":0.368,"Mean Log2(nRPKM)":-0.0883,"Vehicle Med. Count":134,"LPS Med. Count":25.5,"Cook's P-value ":0.464,"Feature ID":"208171","chr":"chr16","strand":"-","start":45656430,"end":45685489},"Reg_x2Zc8u_441":{"Feature Symbol":"Trim21","Feature Name":"tripartite motif-containing 21","biotype":"protein_coding","log2(fold change)":2.91,"adjusted P-value":2.6e-09,"Low Expressed":false,"Vehicle Med. nRPKM":0.886,"LPS Med. nRPKM":7.72,"Mean Log2(nRPKM)":1.19,"Vehicle Med. Count":45,"LPS Med. Count":666,"Cook's P-value ":0.89,"Feature ID":"20821","chr":"chr7","strand":"-","start":109706436,"end":109713983},"Reg_x2Zc8u_442":{"Feature Symbol":"Stat1","Feature Name":"signal transducer and activator of transcription 1","biotype":"protein_coding","log2(fold change)":4.14,"adjusted P-value":6.99e-46,"Low Expressed":false,"Vehicle Med. nRPKM":1.57,"LPS Med. nRPKM":30.1,"Mean Log2(nRPKM)":2.69,"Vehicle Med. Count":164,"LPS Med. Count":4280,"Cook's P-value ":0.972,"Feature ID":"20846","chr":"chr1","strand":"+","start":52176282,"end":52218709},"Reg_x2Zc8u_443":{"Feature Symbol":"Stat2","Feature Name":"signal transducer and activator of transcription 2","biotype":"protein_coding","log2(fold change)":3.67,"adjusted P-value":2.05e-44,"Low Expressed":false,"Vehicle Med. nRPKM":5.13,"LPS Med. nRPKM":64.5,"Mean Log2(nRPKM)":4.13,"Vehicle Med. Count":410,"LPS Med. Count":8260,"Cook's P-value ":0.974,"Feature ID":"20847","chr":"chr10","strand":"+","start":127707632,"end":127729905},"Reg_x2Zc8u_444":{"Feature Symbol":"Stat3","Feature Name":"signal transducer and activator of transcription 3","biotype":"protein_coding","log2(fold change)":2.5,"adjusted P-value":1.41e-22,"Low Expressed":false,"Vehicle Med. nRPKM":3.45,"LPS Med. nRPKM":20.7,"Mean Log2(nRPKM)":3.06,"Vehicle Med. Count":307,"LPS Med. Count":2370,"Cook's P-value ":0.983,"Feature ID":"20848","chr":"chr11","strand":"-","start":100748124,"end":100800825},"Reg_x2Zc8u_445":{"Feature Symbol":"Stat4","Feature Name":"signal transducer and activator of transcription 4","biotype":"protein_coding","log2(fold change)":3.89,"adjusted P-value":0.000245,"Low Expressed":false,"Vehicle Med. nRPKM":0,"LPS Med. nRPKM":0.267,"Mean Log2(nRPKM)":-4.98,"Vehicle Med. Count":0,"LPS Med. Count":17.5,"Cook's P-value ":0.00289,"Feature ID":"20849","chr":"chr1","strand":"+","start":52065088,"end":52164028},"Reg_x2Zc8u_446":{"Feature Symbol":"Sned1","Feature Name":"sushi, nidogen and EGF-like domains 1","biotype":"protein_coding","log2(fold change)":-2.74,"adjusted P-value":4.78e-13,"Low Expressed":false,"Vehicle Med. nRPKM":14.8,"LPS Med. nRPKM":1.62,"Mean Log2(nRPKM)":2.23,"Vehicle Med. Count":1160,"LPS Med. Count":227,"Cook's P-value ":0.907,"Feature ID":"208777","chr":"chr1","strand":"+","start":95132474,"end":95193025},"Reg_x2Zc8u_447":{"Feature Symbol":"Unc13c","Feature Name":"unc-13 homolog C (C. elegans)","biotype":"protein_coding","log2(fold change)":-2.17,"adjusted P-value":1.41e-05,"Low Expressed":false,"Vehicle Med. nRPKM":1.33,"LPS Med. nRPKM":0.214,"Mean Log2(nRPKM)":-0.83,"Vehicle Med. Count":216,"LPS Med. Count":55,"Cook's P-value ":0.829,"Feature ID":"208898","chr":"chr9","strand":"-","start":73327229,"end":73781374},"Reg_x2Zc8u_448":{"Feature Symbol":"Stx1a","Feature Name":"syntaxin 1A (brain)","biotype":"protein_coding","log2(fold change)":-2.2,"adjusted P-value":0.00633,"Low Expressed":false,"Vehicle Med. nRPKM":0.744,"LPS Med. nRPKM":0.223,"Mean Log2(nRPKM)":-1.27,"Vehicle Med. Count":25,"LPS Med. Count":13,"Cook's P-value ":0.00493,"Feature ID":"20907","chr":"chr5","strand":"+","start":135499442,"end":135526969},"Reg_x2Zc8u_449":{"Feature Symbol":"Samd9l","Feature Name":"sterile alpha motif domain containing 9-like","biotype":"protein_coding","log2(fold change)":2.68,"adjusted P-value":2.59e-07,"Low Expressed":false,"Vehicle Med. nRPKM":0.217,"LPS Med. nRPKM":1.32,"Mean Log2(nRPKM)":-1.06,"Vehicle Med. Count":22.5,"LPS Med. Count":250,"Cook's P-value ":0.873,"Feature ID":"209086","chr":"chr6","strand":"-","start":3322257,"end":3349571},"Reg_x2Zc8u_450":{"Feature Symbol":"Dtx3l","Feature Name":"deltex 3-like (Drosophila)","biotype":"protein_coding","log2(fold change)":3.06,"adjusted P-value":4.12e-11,"Low Expressed":false,"Vehicle Med. nRPKM":0.23,"LPS Med. nRPKM":2.39,"Mean Log2(nRPKM)":-0.425,"Vehicle Med. Count":22,"LPS Med. Count":328,"Cook's P-value ":0.911,"Feature ID":"209200","chr":"chr16","strand":"-","start":35926601,"end":35939113},"Reg_x2Zc8u_451":{"Feature Symbol":"Enox2","Feature Name":"ecto-NOX disulfide-thiol exchanger 2","biotype":"protein_coding","log2(fold change)":-2.15,"adjusted P-value":0.000754,"Low Expressed":false,"Vehicle Med. nRPKM":1.25,"LPS Med. nRPKM":0.27,"Mean Log2(nRPKM)":-0.746,"Vehicle Med. Count":64.5,"LPS Med. Count":19.5,"Cook's P-value ":0.419,"Feature ID":"209224","chr":"chrX","strand":"-","start":46363699,"end":46641419},"Reg_x2Zc8u_452":{"Feature Symbol":"Trim30d","Feature Name":"tripartite motif-containing 30D","biotype":"protein_coding","log2(fold change)":3.34,"adjusted P-value":3.27e-09,"Low Expressed":false,"Vehicle Med. nRPKM":0.221,"LPS Med. nRPKM":3.28,"Mean Log2(nRPKM)":-0.485,"Vehicle Med. Count":17,"LPS Med. Count":363,"Cook's P-value ":0.85,"Feature ID":"209387","chr":"chr7","strand":"-","start":111618528,"end":111656363},"Reg_x2Zc8u_453":{"Feature Symbol":"AF529169","Feature Name":"cDNA sequence AF529169","biotype":"protein_coding","log2(fold change)":-2.18,"adjusted P-value":0.0448,"Low Expressed":false,"Vehicle Med. nRPKM":0.101,"LPS Med. nRPKM":0.0745,"Mean Log2(nRPKM)":-3.85,"Vehicle Med. Count":8.5,"LPS Med. Count":8,"Cook's P-value ":0.000404,"Feature ID":"209743","chr":"chr9","strand":"-","start":89484867,"end":89517824},"Reg_x2Zc8u_454":{"Feature Symbol":"Syt2","Feature Name":"synaptotagmin II","biotype":"protein_coding","log2(fold change)":4.33,"adjusted P-value":2.35e-09,"Low Expressed":false,"Vehicle Med. nRPKM":0.0274,"LPS Med. nRPKM":0.795,"Mean Log2(nRPKM)":-2.7,"Vehicle Med. Count":1.5,"LPS Med. Count":114,"Cook's P-value ":0.39,"Feature ID":"20980","chr":"chr1","strand":"+","start":136543258,"end":136645994},"Reg_x2Zc8u_455":{"Feature Symbol":"Tifa","Feature Name":"TRAF-interacting protein with forkhead-associated domain","biotype":"protein_coding","log2(fold change)":3.78,"adjusted P-value":1.5e-20,"Low Expressed":false,"Vehicle Med. nRPKM":0.577,"LPS Med. nRPKM":9.35,"Mean Log2(nRPKM)":1.17,"Vehicle Med. Count":20.5,"LPS Med. Count":594,"Cook's P-value ":0.942,"Feature ID":"211550","chr":"chr3","strand":"+","start":127492831,"end":127501307},"Reg_x2Zc8u_456":{"Feature Symbol":"BC060267","Feature Name":"cDNA sequence BC060267","biotype":"protein_coding","log2(fold change)":-2.48,"adjusted P-value":0.00286,"Low Expressed":false,"Vehicle Med. nRPKM":1.3,"LPS Med. nRPKM":0.127,"Mean Log2(nRPKM)":-2.13,"Vehicle Med. Count":55.5,"LPS Med. Count":8.5,"Cook's P-value ":0.886,"Feature ID":"212516","chr":"chr6","strand":"-","start":115760747,"end":115788430},"Reg_x2Zc8u_457":{"Feature Symbol":"Gm266","Feature Name":"predicted gene 266","biotype":"protein_coding","log2(fold change)":-2.04,"adjusted P-value":2.11e-06,"Low Expressed":false,"Vehicle Med. nRPKM":10,"LPS Med. nRPKM":2.21,"Mean Log2(nRPKM)":2.19,"Vehicle Med. Count":273,"LPS Med. Count":72,"Cook's P-value ":0.935,"Feature ID":"212539","chr":"chr12","strand":"-","start":112722820,"end":112724034},"Reg_x2Zc8u_458":{"Feature Symbol":"Fam46a","Feature Name":"family with sequence similarity 46, member A","biotype":"protein_coding","log2(fold change)":2.67,"adjusted P-value":0.000657,"Low Expressed":false,"Vehicle Med. nRPKM":0.0527,"LPS Med. nRPKM":0.472,"Mean Log2(nRPKM)":-3.04,"Vehicle Med. Count":6,"LPS Med. Count":69.5,"Cook's P-value ":0.75,"Feature ID":"212943","chr":"chr9","strand":"-","start":85214046,"end":85220757},"Reg_x2Zc8u_459":{"Feature Symbol":"Slc39a14","Feature Name":"solute carrier family 39 (zinc transporter), member 14","biotype":"protein_coding","log2(fold change)":3.74,"adjusted P-value":3.32e-41,"Low Expressed":false,"Vehicle Med. nRPKM":2.84,"LPS Med. nRPKM":33.6,"Mean Log2(nRPKM)":3.25,"Vehicle Med. Count":304,"LPS Med. Count":4200,"Cook's P-value ":0.98,"Feature ID":"213053","chr":"chr14","strand":"-","start":70703274,"end":70751231},"Reg_x2Zc8u_460":{"Feature Symbol":"Armc2","Feature Name":"armadillo repeat containing 2","biotype":"protein_coding","log2(fold change)":-2.97,"adjusted P-value":0.00189,"Low Expressed":false,"Vehicle Med. nRPKM":2.09,"LPS Med. nRPKM":0.0839,"Mean Log2(nRPKM)":-1.55,"Vehicle Med. Count":198,"LPS Med. Count":10.5,"Cook's P-value ":0.883,"Feature ID":"213402","chr":"chr10","strand":"-","start":41634796,"end":41738188},"Reg_x2Zc8u_461":{"Feature Symbol":"Tagln2","Feature Name":"transgelin 2","biotype":"protein_coding","log2(fold change)":4.43,"adjusted P-value":4.86e-10,"Low Expressed":false,"Vehicle Med. nRPKM":0.0736,"LPS Med. nRPKM":1.99,"Mean Log2(nRPKM)":-1.87,"Vehicle Med. Count":2,"LPS Med. Count":69,"Cook's P-value ":0.92,"Feature ID":"21346","chr":"chr1","strand":"+","start":174430377,"end":174437506},"Reg_x2Zc8u_462":{"Feature Symbol":"Tap1","Feature Name":"transporter 1, ATP-binding cassette, sub-family B (MDR/TAP)","biotype":"protein_coding","log2(fold change)":5.36,"adjusted P-value":2.35e-39,"Low Expressed":false,"Vehicle Med. nRPKM":0.794,"LPS Med. nRPKM":48.9,"Mean Log2(nRPKM)":2.64,"Vehicle Med. Count":46.5,"LPS Med. Count":4060,"Cook's P-value ":0.836,"Feature ID":"21354","chr":"chr17","strand":"+","start":34324501,"end":34334170},"Reg_x2Zc8u_463":{"Feature Symbol":"Tap2","Feature Name":"transporter 2, ATP-binding cassette, sub-family B (MDR/TAP)","biotype":"protein_coding","log2(fold change)":2.58,"adjusted P-value":9.94e-11,"Low Expressed":false,"Vehicle Med. nRPKM":1.59,"LPS Med. nRPKM":8.86,"Mean Log2(nRPKM)":1.87,"Vehicle Med. Count":79.5,"LPS Med. Count":704,"Cook's P-value ":0.91,"Feature ID":"21355","chr":"chr17","strand":"+","start":34341424,"end":34353266},"Reg_x2Zc8u_464":{"Feature Symbol":"Tapbp","Feature Name":"TAP binding protein","biotype":"protein_coding","log2(fold change)":2.28,"adjusted P-value":5.73e-11,"Low Expressed":false,"Vehicle Med. nRPKM":2.22,"LPS Med. nRPKM":12.7,"Mean Log2(nRPKM)":2.4,"Vehicle Med. Count":134,"LPS Med. Count":832,"Cook's P-value ":0.949,"Feature ID":"21356","chr":"chr17","strand":"+","start":34056423,"end":34066235},"Reg_x2Zc8u_465":{"Feature Symbol":"Arhgef19","Feature Name":"Rho guanine nucleotide exchange factor (GEF) 19","biotype":"protein_coding","log2(fold change)":-2.67,"adjusted P-value":0.00144,"Low Expressed":false,"Vehicle Med. nRPKM":5.77,"LPS Med. nRPKM":0.346,"Mean Log2(nRPKM)":0.61,"Vehicle Med. Count":370,"LPS Med. Count":29.5,"Cook's P-value ":0.844,"Feature ID":"213649","chr":"chr4","strand":"+","start":140798799,"end":140813477},"Reg_x2Zc8u_466":{"Feature Symbol":"Arhgap29","Feature Name":"Rho GTPase activating protein 29","biotype":"protein_coding","log2(fold change)":2.1,"adjusted P-value":7.34e-06,"Low Expressed":false,"Vehicle Med. nRPKM":0.802,"LPS Med. nRPKM":4.12,"Mean Log2(nRPKM)":0.74,"Vehicle Med. Count":80,"LPS Med. Count":518,"Cook's P-value ":0.813,"Feature ID":"214137","chr":"chr3","strand":"+","start":121656244,"end":121719072},"Reg_x2Zc8u_467":{"Feature Symbol":"Rhbdl1","Feature Name":"rhomboid, veinlet-like 1 (Drosophila)","biotype":"protein_coding","log2(fold change)":-2.48,"adjusted P-value":4.51e-07,"Low Expressed":false,"Vehicle Med. nRPKM":3.54,"LPS Med. nRPKM":0.701,"Mean Log2(nRPKM)":0.57,"Vehicle Med. Count":120,"LPS Med. Count":27,"Cook's P-value ":0.9,"Feature ID":"214951","chr":"chr17","strand":"-","start":25971410,"end":25974072},"Reg_x2Zc8u_468":{"Feature Symbol":"C85492","Feature Name":"glycosyltransferase-like domain containing 2","biotype":"protein_coding","log2(fold change)":-2.47,"adjusted P-value":9.43e-08,"Low Expressed":false,"Vehicle Med. nRPKM":2.66,"LPS Med. nRPKM":0.389,"Mean Log2(nRPKM)":0.058,"Vehicle Med. Count":112,"LPS Med. Count":26,"Cook's P-value ":0.96,"Feature ID":"215494","chr":"chr9","strand":"-","start":121890724,"end":121905144},"Reg_x2Zc8u_469":{"Feature Symbol":"Gpr126","Feature Name":"G protein-coupled receptor 126","biotype":"protein_coding","log2(fold change)":3.29,"adjusted P-value":5.78e-05,"Low Expressed":false,"Vehicle Med. nRPKM":0.0226,"LPS Med. nRPKM":0.283,"Mean Log2(nRPKM)":-3.83,"Vehicle Med. Count":2.5,"LPS Med. Count":72,"Cook's P-value ":0.092,"Feature ID":"215798","chr":"chr10","strand":"-","start":14122391,"end":14264842},"Reg_x2Zc8u_470":{"Feature Symbol":"Lace1","Feature Name":"lactation elevated 1","biotype":"protein_coding","log2(fold change)":-2.34,"adjusted P-value":9.76e-06,"Low Expressed":false,"Vehicle Med. nRPKM":2.01,"LPS Med. nRPKM":0.275,"Mean Log2(nRPKM)":-0.445,"Vehicle Med. Count":86,"LPS Med. Count":15,"Cook's P-value ":0.93,"Feature ID":"215951","chr":"chr10","strand":"-","start":42032391,"end":42198371},"Reg_x2Zc8u_471":{"Feature Symbol":"Sbno2","Feature Name":"strawberry notch homolog 2 (Drosophila)","biotype":"protein_coding","log2(fold change)":4.09,"adjusted P-value":1.36e-33,"Low Expressed":false,"Vehicle Med. nRPKM":1.52,"LPS Med. nRPKM":30.7,"Mean Log2(nRPKM)":2.82,"Vehicle Med. Count":138,"LPS Med. Count":4350,"Cook's P-value ":0.935,"Feature ID":"216161","chr":"chr10","strand":"-","start":79519759,"end":79565447},"Reg_x2Zc8u_472":{"Feature Symbol":"Appl2","Feature Name":"adaptor protein, phosphotyrosine interaction, PH domain and leucine zipper containing 2","biotype":"protein_coding","log2(fold change)":-2.95,"adjusted P-value":4.14e-27,"Low Expressed":false,"Vehicle Med. nRPKM":118,"LPS Med. nRPKM":17.6,"Mean Log2(nRPKM)":5.49,"Vehicle Med. Count":6610,"LPS Med. Count":1230,"Cook's P-value ":0.973,"Feature ID":"216190","chr":"chr10","strand":"-","start":83062778,"end":83111409},"Reg_x2Zc8u_473":{"Feature Symbol":"Socs2","Feature Name":"suppressor of cytokine signaling 2","biotype":"protein_coding","log2(fold change)":2.47,"adjusted P-value":0.00428,"Low Expressed":false,"Vehicle Med. nRPKM":0.0578,"LPS Med. nRPKM":0.718,"Mean Log2(nRPKM)":-2.54,"Vehicle Med. Count":3,"LPS Med. Count":52.5,"Cook's P-value ":0.839,"Feature ID":"216233","chr":"chr10","strand":"-","start":94874124,"end":94879491},"Reg_x2Zc8u_474":{"Feature Symbol":"D930020B18Rik","Feature Name":"RIKEN cDNA D930020B18 gene","biotype":"protein_coding","log2(fold change)":-2.42,"adjusted P-value":0.00452,"Low Expressed":false,"Vehicle Med. nRPKM":0.678,"LPS Med. nRPKM":0.0623,"Mean Log2(nRPKM)":-2.71,"Vehicle Med. Count":44.5,"LPS Med. Count":5.5,"Cook's P-value ":0.869,"Feature ID":"216393","chr":"chr10","strand":"+","start":121078757,"end":121130970},"Reg_x2Zc8u_475":{"Feature Symbol":"Mmgt2","Feature Name":"membrane magnesium transporter 2","biotype":"protein_coding","log2(fold change)":-3.31,"adjusted P-value":9.97e-06,"Low Expressed":false,"Vehicle Med. nRPKM":1.38,"LPS Med. nRPKM":0.0778,"Mean Log2(nRPKM)":-2.02,"Vehicle Med. Count":47.5,"LPS Med. Count":7,"Cook's P-value ":0.882,"Feature ID":"216829","chr":"chr11","strand":"+","start":62462166,"end":62479861},"Reg_x2Zc8u_476":{"Feature Symbol":"Cntrob","Feature Name":"centrobin, centrosomal BRCA2 interacting protein","biotype":"protein_coding","log2(fold change)":-2.02,"adjusted P-value":0.00364,"Low Expressed":false,"Vehicle Med. nRPKM":1.16,"LPS Med. nRPKM":0.16,"Mean Log2(nRPKM)":-0.983,"Vehicle Med. Count":77,"LPS Med. Count":16,"Cook's P-value ":0.672,"Feature ID":"216846","chr":"chr11","strand":"-","start":69112998,"end":69137375},"Reg_x2Zc8u_477":{"Feature Symbol":"Tekt1","Feature Name":"tektin 1","biotype":"protein_coding","log2(fold change)":-2.67,"adjusted P-value":0.00902,"Low Expressed":false,"Vehicle Med. nRPKM":0.655,"LPS Med. nRPKM":0.0444,"Mean Log2(nRPKM)":-3.1,"Vehicle Med. Count":18.5,"LPS Med. Count":3,"Cook's P-value ":0.624,"Feature ID":"21689","chr":"chr11","strand":"-","start":72158222,"end":72175382},"Reg_x2Zc8u_478":{"Feature Symbol":"Spns2","Feature Name":"spinster homolog 2 (Drosophila)","biotype":"protein_coding","log2(fold change)":2.3,"adjusted P-value":0.000147,"Low Expressed":false,"Vehicle Med. nRPKM":0.265,"LPS Med. nRPKM":1.45,"Mean Log2(nRPKM)":-0.827,"Vehicle Med. Count":17,"LPS Med. Count":160,"Cook's P-value ":0.876,"Feature ID":"216892","chr":"chr11","strand":"-","start":72265140,"end":72303406},"Reg_x2Zc8u_479":{"Feature Symbol":"Abca8a","Feature Name":"ATP-binding cassette, sub-family A (ABC1), member 8a","biotype":"protein_coding","log2(fold change)":-2.8,"adjusted P-value":8.29e-05,"Low Expressed":false,"Vehicle Med. nRPKM":0.544,"LPS Med. nRPKM":0.058,"Mean Log2(nRPKM)":-2.68,"Vehicle Med. Count":50,"LPS Med. Count":11,"Cook's P-value ":0.48,"Feature ID":"217258","chr":"chr11","strand":"-","start":109886948,"end":109957251},"Reg_x2Zc8u_480":{"Feature Symbol":"BC006965","Feature Name":"cDNA sequence BC006965","biotype":"miscRNA","log2(fold change)":-2.26,"adjusted P-value":0.00725,"Low Expressed":false,"Vehicle Med. nRPKM":1.2,"LPS Med. nRPKM":0.145,"Mean Log2(nRPKM)":-1.87,"Vehicle Med. Count":43,"LPS Med. Count":12.5,"Cook's P-value ":0.859,"Feature ID":"217294","chr":"chr11","strand":"-","start":112525241,"end":112572670},"Reg_x2Zc8u_481":{"Feature Symbol":"Trim47","Feature Name":"tripartite motif-containing 47","biotype":"protein_coding","log2(fold change)":3.53,"adjusted P-value":1.12e-07,"Low Expressed":false,"Vehicle Med. nRPKM":0.0944,"LPS Med. nRPKM":1.28,"Mean Log2(nRPKM)":-1.58,"Vehicle Med. Count":3.5,"LPS Med. Count":63,"Cook's P-value ":0.831,"Feature ID":"217333","chr":"chr11","strand":"-","start":115967064,"end":115971549},"Reg_x2Zc8u_482":{"Feature Symbol":"Trib2","Feature Name":"tribbles homolog 2 (Drosophila)","biotype":"protein_coding","log2(fold change)":-2.04,"adjusted P-value":0.000286,"Low Expressed":false,"Vehicle Med. nRPKM":3.06,"LPS Med. nRPKM":0.673,"Mean Log2(nRPKM)":0.335,"Vehicle Med. Count":252,"LPS Med. Count":86.5,"Cook's P-value ":0.862,"Feature ID":"217410","chr":"chr12","strand":"-","start":15798533,"end":15823591},"Reg_x2Zc8u_483":{"Feature Symbol":"Dgkb","Feature Name":"diacylglycerol kinase, beta","biotype":"protein_coding","log2(fold change)":-2.72,"adjusted P-value":8.95e-11,"Low Expressed":false,"Vehicle Med. nRPKM":17.6,"LPS Med. nRPKM":2.12,"Mean Log2(nRPKM)":2.57,"Vehicle Med. Count":1850,"LPS Med. Count":292,"Cook's P-value ":0.905,"Feature ID":"217480","chr":"chr12","strand":"+","start":38607292,"end":39359997},"Reg_x2Zc8u_484":{"Feature Symbol":"Mboat1","Feature Name":"membrane bound O-acyltransferase domain containing 1","biotype":"protein_coding","log2(fold change)":2.8,"adjusted P-value":0.00454,"Low Expressed":false,"Vehicle Med. nRPKM":0.0393,"LPS Med. nRPKM":0.258,"Mean Log2(nRPKM)":-3.57,"Vehicle Med. Count":2,"LPS Med. Count":19.5,"Cook's P-value ":0.193,"Feature ID":"218121","chr":"chr13","strand":"+","start":30228359,"end":30338563},"Reg_x2Zc8u_485":{"Feature Symbol":"Tgm1","Feature Name":"transglutaminase 1, K polypeptide","biotype":"protein_coding","log2(fold change)":3.29,"adjusted P-value":0.00125,"Low Expressed":false,"Vehicle Med. nRPKM":0.235,"LPS Med. nRPKM":6.06,"Mean Log2(nRPKM)":-0.462,"Vehicle Med. Count":14.5,"LPS Med. Count":406,"Cook's P-value ":0.867,"Feature ID":"21816","chr":"chr14","strand":"-","start":56318846,"end":56332329},"Reg_x2Zc8u_486":{"Feature Symbol":"Tgm2","Feature Name":"transglutaminase 2, C polypeptide","biotype":"protein_coding","log2(fold change)":2.41,"adjusted P-value":0.000507,"Low Expressed":false,"Vehicle Med. nRPKM":0.129,"LPS Med. nRPKM":0.895,"Mean Log2(nRPKM)":-1.93,"Vehicle Med. Count":8.5,"LPS Med. Count":79,"Cook's P-value ":0.886,"Feature ID":"21817","chr":"chr2","strand":"-","start":157942141,"end":157972128},"Reg_x2Zc8u_487":{"Feature Symbol":"Tgtp1","Feature Name":"T cell specific GTPase 1","biotype":"protein_coding","log2(fold change)":3.61,"adjusted P-value":0.0014,"Low Expressed":false,"Vehicle Med. nRPKM":0,"LPS Med. nRPKM":0.241,"Mean Log2(nRPKM)":-5.24,"Vehicle Med. Count":0,"LPS Med. Count":16,"Cook's P-value ":0.245,"Feature ID":"21822","chr":"chr11","strand":"-","start":48798831,"end":48805748},"Reg_x2Zc8u_488":{"Feature Symbol":"Gcnt4","Feature Name":"glucosaminyl (N-acetyl) transferase 4, core 2 (beta-1,6-N-acetylglucosaminyltransferase)","biotype":"protein_coding","log2(fold change)":-2.8,"adjusted P-value":8.41e-11,"Low Expressed":false,"Vehicle Med. nRPKM":5.48,"LPS Med. nRPKM":0.733,"Mean Log2(nRPKM)":0.967,"Vehicle Med. Count":518,"LPS Med. Count":82.5,"Cook's P-value ":0.94,"Feature ID":"218476","chr":"chr13","strand":"+","start":97694644,"end":97720869},"Reg_x2Zc8u_489":{"Feature Symbol":"Timeless","Feature Name":"timeless homolog (Drosophila)","biotype":"protein_coding","log2(fold change)":2.16,"adjusted P-value":0.00802,"Low Expressed":false,"Vehicle Med. nRPKM":0.0519,"LPS Med. nRPKM":0.434,"Mean Log2(nRPKM)":-2.78,"Vehicle Med. Count":4,"LPS Med. Count":50,"Cook's P-value ":0.841,"Feature ID":"21853","chr":"chr10","strand":"+","start":127669119,"end":127689997},"Reg_x2Zc8u_490":{"Feature Symbol":"Timp1","Feature Name":"tissue inhibitor of metalloproteinase 1","biotype":"protein_coding","log2(fold change)":5.96,"adjusted P-value":7.72e-32,"Low Expressed":false,"Vehicle Med. nRPKM":0.17,"LPS Med. nRPKM":27,"Mean Log2(nRPKM)":1.07,"Vehicle Med. Count":3,"LPS Med. Count":620,"Cook's P-value ":0.721,"Feature ID":"21857","chr":"chrX","strand":"+","start":20447292,"end":20451863},"Reg_x2Zc8u_491":{"Feature Symbol":"Slc4a7","Feature Name":"solute carrier family 4, sodium bicarbonate cotransporter, member 7","biotype":"protein_coding","log2(fold change)":2.06,"adjusted P-value":1.87e-08,"Low Expressed":false,"Vehicle Med. nRPKM":0.426,"LPS Med. nRPKM":1.81,"Mean Log2(nRPKM)":-0.201,"Vehicle Med. Count":57,"LPS Med. Count":350,"Cook's P-value ":0.98,"Feature ID":"218756","chr":"chr14","strand":"+","start":15535539,"end":15632457},"Reg_x2Zc8u_492":{"Feature Symbol":"Tle2","Feature Name":"transducin-like enhancer of split 2, homolog of Drosophila E(spl)","biotype":"protein_coding","log2(fold change)":-2.04,"adjusted P-value":0.000309,"Low Expressed":false,"Vehicle Med. nRPKM":2.96,"LPS Med. nRPKM":0.785,"Mean Log2(nRPKM)":0.275,"Vehicle Med. Count":182,"LPS Med. Count":59.5,"Cook's P-value ":0.874,"Feature ID":"21886","chr":"chr10","strand":"+","start":81038032,"end":81053590},"Reg_x2Zc8u_493":{"Feature Symbol":"D14Ertd668e","Feature Name":"DNA segment, Chr 14, ERATO Doi 668, expressed","biotype":"protein_coding","log2(fold change)":3.47,"adjusted P-value":0.000734,"Low Expressed":false,"Vehicle Med. nRPKM":0,"LPS Med. nRPKM":0.258,"Mean Log2(nRPKM)":-4.43,"Vehicle Med. Count":0,"LPS Med. Count":30,"Cook's P-value ":0.756,"Feature ID":"219132","chr":"chr14","strand":"-","start":59966244,"end":59984327},"Reg_x2Zc8u_494":{"Feature Symbol":"Spata13","Feature Name":"spermatogenesis associated 13","biotype":"protein_coding","log2(fold change)":3.11,"adjusted P-value":2.81e-11,"Low Expressed":false,"Vehicle Med. nRPKM":0.247,"LPS Med. nRPKM":2.55,"Mean Log2(nRPKM)":-0.513,"Vehicle Med. Count":36.5,"LPS Med. Count":552,"Cook's P-value ":0.908,"Feature ID":"219140","chr":"chr14","strand":"+","start":61253566,"end":61383393},"Reg_x2Zc8u_495":{"Feature Symbol":"Tnfaip3","Feature Name":"tumor necrosis factor, alpha-induced protein 3","biotype":"protein_coding","log2(fold change)":3.85,"adjusted P-value":2.83e-11,"Low Expressed":false,"Vehicle Med. nRPKM":0.0732,"LPS Med. nRPKM":1.42,"Mean Log2(nRPKM)":-1.93,"Vehicle Med. Count":7.5,"LPS Med. Count":142,"Cook's P-value ":0.79,"Feature ID":"21929","chr":"chr10","strand":"-","start":18720716,"end":18735216},"Reg_x2Zc8u_496":{"Feature Symbol":"Tnni3","Feature Name":"troponin I, cardiac 3","biotype":"protein_coding","log2(fold change)":2.87,"adjusted P-value":0.00235,"Low Expressed":false,"Vehicle Med. nRPKM":0.179,"LPS Med. nRPKM":1.07,"Mean Log2(nRPKM)":-1.63,"Vehicle Med. Count":2.5,"LPS Med. Count":27,"Cook's P-value ":0.0236,"Feature ID":"21954","chr":"chr7","strand":"-","start":4469910,"end":4474045},"Reg_x2Zc8u_497":{"Feature Symbol":"Tnfsf10","Feature Name":"tumor necrosis factor (ligand) superfamily, member 10","biotype":"protein_coding","log2(fold change)":3.54,"adjusted P-value":0.00197,"Low Expressed":false,"Vehicle Med. nRPKM":0,"LPS Med. nRPKM":0.122,"Mean Log2(nRPKM)":-5.75,"Vehicle Med. Count":0,"LPS Med. Count":20.5,"Cook's P-value ":0.0756,"Feature ID":"22035","chr":"chr3","strand":"+","start":27215999,"end":27238587},"Reg_x2Zc8u_498":{"Feature Symbol":"Tsx","Feature Name":"testis specific X-linked gene","biotype":"protein_coding","log2(fold change)":2.71,"adjusted P-value":0.000172,"Low Expressed":false,"Vehicle Med. nRPKM":0.42,"LPS Med. nRPKM":5.32,"Mean Log2(nRPKM)":0.199,"Vehicle Med. Count":7.5,"LPS Med. Count":94.5,"Cook's P-value ":0.757,"Feature ID":"22127","chr":"chrX","strand":"+","start":100609806,"end":100619922},"Reg_x2Zc8u_499":{"Feature Symbol":"Tubb2a","Feature Name":"tubulin, beta 2A class IIA","biotype":"protein_coding","log2(fold change)":2.68,"adjusted P-value":9.44e-10,"Low Expressed":false,"Vehicle Med. nRPKM":1.17,"LPS Med. nRPKM":10.8,"Mean Log2(nRPKM)":1.96,"Vehicle Med. Count":35,"LPS Med. Count":494,"Cook's P-value ":0.877,"Feature ID":"22151","chr":"chr13","strand":"-","start":34166147,"end":34169877},"Reg_x2Zc8u_500":{"Feature Symbol":"Tulp1","Feature Name":"tubby like protein 1","biotype":"protein_coding","log2(fold change)":4.51,"adjusted P-value":1.48e-05,"Low Expressed":false,"Vehicle Med. nRPKM":0,"LPS Med. nRPKM":0.699,"Mean Log2(nRPKM)":-4.83,"Vehicle Med. Count":0,"LPS Med. Count":35.5,"Cook's P-value ":0.0171,"Feature ID":"22157","chr":"chr17","strand":"-","start":28488464,"end":28502088},"Reg_x2Zc8u_501":{"Feature Symbol":"Txn1","Feature Name":"thioredoxin 1","biotype":"protein_coding","log2(fold change)":2.28,"adjusted P-value":0.0128,"Low Expressed":false,"Vehicle Med. nRPKM":0.269,"LPS Med. nRPKM":1.4,"Mean Log2(nRPKM)":-0.706,"Vehicle Med. Count":5,"LPS Med. Count":44,"Cook's P-value ":0.0823,"Feature ID":"22166","chr":"chr4","strand":"-","start":57956245,"end":57969283},"Reg_x2Zc8u_502":{"Feature Symbol":"Cmpk2","Feature Name":"cytidine monophosphate (UMP-CMP) kinase 2, mitochondrial","biotype":"protein_coding","log2(fold change)":4.33,"adjusted P-value":7.96e-06,"Low Expressed":false,"Vehicle Med. nRPKM":0.00744,"LPS Med. nRPKM":3.04,"Mean Log2(nRPKM)":-2.46,"Vehicle Med. Count":0.5,"LPS Med. Count":211,"Cook's P-value ":0.722,"Feature ID":"22169","chr":"chr12","strand":"+","start":27154080,"end":27164702},"Reg_x2Zc8u_503":{"Feature Symbol":"Cdh23","Feature Name":"cadherin 23 (otocadherin)","biotype":"protein_coding","log2(fold change)":5.13,"adjusted P-value":6.89e-09,"Low Expressed":false,"Vehicle Med. nRPKM":0,"LPS Med. nRPKM":0.155,"Mean Log2(nRPKM)":-5.27,"Vehicle Med. Count":0,"LPS Med. Count":53,"Cook's P-value ":0.841,"Feature ID":"22295","chr":"chr10","strand":"-","start":59765498,"end":60159238},"Reg_x2Zc8u_504":{"Feature Symbol":"Vegfa","Feature Name":"vascular endothelial growth factor A","biotype":"protein_coding","log2(fold change)":-2.88,"adjusted P-value":1.49e-17,"Low Expressed":false,"Vehicle Med. nRPKM":50.3,"LPS Med. nRPKM":8.25,"Mean Log2(nRPKM)":4.35,"Vehicle Med. Count":4170,"LPS Med. Count":860,"Cook's P-value ":0.906,"Feature ID":"22339","chr":"chr17","strand":"-","start":46153942,"end":46169326},"Reg_x2Zc8u_505":{"Feature Symbol":"Dbx2","Feature Name":"developing brain homeobox 2","biotype":"protein_coding","log2(fold change)":-2.34,"adjusted P-value":5.82e-07,"Low Expressed":false,"Vehicle Med. nRPKM":9.16,"LPS Med. nRPKM":1.22,"Mean Log2(nRPKM)":1.67,"Vehicle Med. Count":354,"LPS Med. Count":69,"Cook's P-value ":0.869,"Feature ID":"223843","chr":"chr15","strand":"-","start":95453994,"end":95485202},"Reg_x2Zc8u_506":{"Feature Symbol":"2310008H04Rik","Feature Name":"RIKEN cDNA 2310008H04 gene","biotype":"protein_coding","log2(fold change)":2.13,"adjusted P-value":4.66e-07,"Low Expressed":false,"Vehicle Med. nRPKM":1.12,"LPS Med. nRPKM":5.56,"Mean Log2(nRPKM)":1.37,"Vehicle Med. Count":74.5,"LPS Med. Count":531,"Cook's P-value ":0.916,"Feature ID":"224008","chr":"chr16","strand":"-","start":15889320,"end":16146926},"Reg_x2Zc8u_507":{"Feature Symbol":"Wnt7a","Feature Name":"wingless-related MMTV integration site 7A","biotype":"protein_coding","log2(fold change)":-3.18,"adjusted P-value":1.19e-11,"Low Expressed":false,"Vehicle Med. nRPKM":2.45,"LPS Med. nRPKM":0.275,"Mean Log2(nRPKM)":-0.532,"Vehicle Med. Count":153,"LPS Med. Count":20.5,"Cook's P-value ":0.934,"Feature ID":"22421","chr":"chr6","strand":"-","start":91313977,"end":91361363},"Reg_x2Zc8u_508":{"Feature Symbol":"Xdh","Feature Name":"xanthine dehydrogenase","biotype":"protein_coding","log2(fold change)":3.29,"adjusted P-value":0.000997,"Low Expressed":false,"Vehicle Med. nRPKM":0.0351,"LPS Med. nRPKM":0.634,"Mean Log2(nRPKM)":-2.5,"Vehicle Med. Count":3,"LPS Med. Count":76.5,"Cook's P-value ":0.0346,"Feature ID":"22436","chr":"chr17","strand":"-","start":74233248,"end":74299522},"Reg_x2Zc8u_509":{"Feature Symbol":"Anks1","Feature Name":"ankyrin repeat and SAM domain containing 1","biotype":"protein_coding","log2(fold change)":-2.03,"adjusted P-value":2.86e-07,"Low Expressed":false,"Vehicle Med. nRPKM":5.07,"LPS Med. nRPKM":1.25,"Mean Log2(nRPKM)":1.17,"Vehicle Med. Count":581,"LPS Med. Count":165,"Cook's P-value ":0.875,"Feature ID":"224650","chr":"chr17","strand":"+","start":28046285,"end":28199582},"Reg_x2Zc8u_510":{"Feature Symbol":"Slc26a8","Feature Name":"solute carrier family 26, member 8","biotype":"protein_coding","log2(fold change)":-2.64,"adjusted P-value":0.000311,"Low Expressed":false,"Vehicle Med. nRPKM":0.885,"LPS Med. nRPKM":0.107,"Mean Log2(nRPKM)":-2.12,"Vehicle Med. Count":53,"LPS Med. Count":8.5,"Cook's P-value ":0.827,"Feature ID":"224661","chr":"chr17","strand":"-","start":28773937,"end":28826932},"Reg_x2Zc8u_511":{"Feature Symbol":"Ttc7","Feature Name":"tetratricopeptide repeat domain 7","biotype":"protein_coding","log2(fold change)":-2.22,"adjusted P-value":0.00961,"Low Expressed":false,"Vehicle Med. nRPKM":0.498,"LPS Med. nRPKM":0.14,"Mean Log2(nRPKM)":-2.36,"Vehicle Med. Count":40,"LPS Med. Count":13.5,"Cook's P-value ":0.107,"Feature ID":"225049","chr":"chr17","strand":"+","start":87682226,"end":87781110},"Reg_x2Zc8u_512":{"Feature Symbol":"Ankrd29","Feature Name":"ankyrin repeat domain 29","biotype":"protein_coding","log2(fold change)":-3.44,"adjusted P-value":1.74e-07,"Low Expressed":false,"Vehicle Med. nRPKM":1.52,"LPS Med. nRPKM":0.0847,"Mean Log2(nRPKM)":-1.85,"Vehicle Med. Count":97,"LPS Med. Count":7,"Cook's P-value ":0.842,"Feature ID":"225187","chr":"chr18","strand":"-","start":12410866,"end":12464229},"Reg_x2Zc8u_513":{"Feature Symbol":"Gm4841","Feature Name":"predicted gene 4841","biotype":"protein_coding","log2(fold change)":6.74,"adjusted P-value":9.92e-33,"Low Expressed":false,"Vehicle Med. nRPKM":0.0191,"LPS Med. nRPKM":4.7,"Mean Log2(nRPKM)":-1.83,"Vehicle Med. Count":1,"LPS Med. Count":331,"Cook's P-value ":0.923,"Feature ID":"225594","chr":"chr18","strand":"-","start":60427955,"end":60432921},"Reg_x2Zc8u_514":{"Feature Symbol":"Haus1","Feature Name":"HAUS augmin-like complex, subunit 1","biotype":"protein_coding","log2(fold change)":-3,"adjusted P-value":9.62e-05,"Low Expressed":false,"Vehicle Med. nRPKM":2.83,"LPS Med. nRPKM":0.213,"Mean Log2(nRPKM)":-1.12,"Vehicle Med. Count":54,"LPS Med. Count":5.5,"Cook's P-value ":0.881,"Feature ID":"225745","chr":"chr18","strand":"-","start":77996306,"end":78006519},"Reg_x2Zc8u_515":{"Feature Symbol":"Snx32","Feature Name":"sorting nexin 32","biotype":"protein_coding","log2(fold change)":-2.49,"adjusted P-value":3.83e-11,"Low Expressed":false,"Vehicle Med. nRPKM":18.6,"LPS Med. nRPKM":3.28,"Mean Log2(nRPKM)":2.8,"Vehicle Med. Count":584,"LPS Med. Count":124,"Cook's P-value ":0.939,"Feature ID":"225861","chr":"chr19","strand":"-","start":5495278,"end":5510489},"Reg_x2Zc8u_516":{"Feature Symbol":"Npas4","Feature Name":"neuronal PAS domain protein 4","biotype":"protein_coding","log2(fold change)":-2.84,"adjusted P-value":0.0219,"Low Expressed":false,"Vehicle Med. nRPKM":0.217,"LPS Med. nRPKM":0.00272,"Mean Log2(nRPKM)":-5.03,"Vehicle Med. Count":14,"LPS Med. Count":0.5,"Cook's P-value ":1.99e-05,"Feature ID":"225872","chr":"chr19","strand":"-","start":4984355,"end":4989971},"Reg_x2Zc8u_517":{"Feature Symbol":"Slc6a20b","Feature Name":"solute carrier family 6 (neurotransmitter transporter), member 20B","biotype":"protein_coding","log2(fold change)":2.42,"adjusted P-value":2.8e-07,"Low Expressed":false,"Vehicle Med. nRPKM":0.391,"LPS Med. nRPKM":2.47,"Mean Log2(nRPKM)":-0.0604,"Vehicle Med. Count":25,"LPS Med. Count":225,"Cook's P-value ":0.937,"Feature ID":"22599","chr":"chr9","strand":"-","start":123502938,"end":123541683},"Reg_x2Zc8u_518":{"Feature Symbol":"E030010A14Rik","Feature Name":"RIKEN cDNA E030010A14 gene","biotype":"protein_coding","log2(fold change)":2.49,"adjusted P-value":0.0229,"Low Expressed":false,"Vehicle Med. nRPKM":0.0207,"LPS Med. nRPKM":0.295,"Mean Log2(nRPKM)":-3.77,"Vehicle Med. Count":1,"LPS Med. Count":30,"Cook's P-value ":0.0864,"Feature ID":"226040","chr":"chr19","strand":"+","start":24748498,"end":24754151},"Reg_x2Zc8u_519":{"Feature Symbol":"AI607873","Feature Name":"expressed sequence AI607873","biotype":"protein_coding","log2(fold change)":4.58,"adjusted P-value":6.88e-06,"Low Expressed":false,"Vehicle Med. nRPKM":0,"LPS Med. nRPKM":0.264,"Mean Log2(nRPKM)":-4.9,"Vehicle Med. Count":0,"LPS Med. Count":30.5,"Cook's P-value ":0.85,"Feature ID":"226691","chr":"chr1","strand":"-","start":175653558,"end":175671940},"Reg_x2Zc8u_520":{"Feature Symbol":"Zfp185","Feature Name":"zinc finger protein 185","biotype":"protein_coding","log2(fold change)":2.25,"adjusted P-value":0.00334,"Low Expressed":false,"Vehicle Med. nRPKM":0.0953,"LPS Med. nRPKM":0.591,"Mean Log2(nRPKM)":-2.12,"Vehicle Med. Count":5.5,"LPS Med. Count":71.5,"Cook's P-value ":0.819,"Feature ID":"22673","chr":"chrX","strand":"+","start":70232678,"end":70276882},"Reg_x2Zc8u_521":{"Feature Symbol":"Slc30a10","Feature Name":"solute carrier family 30, member 10","biotype":"protein_coding","log2(fold change)":-2.99,"adjusted P-value":1.25e-17,"Low Expressed":false,"Vehicle Med. nRPKM":7.46,"LPS Med. nRPKM":0.818,"Mean Log2(nRPKM)":1.34,"Vehicle Med. Count":832,"LPS Med. Count":120,"Cook's P-value ":0.953,"Feature ID":"226781","chr":"chr1","strand":"+","start":187278727,"end":187292641},"Reg_x2Zc8u_522":{"Feature Symbol":"Zfp36","Feature Name":"zinc finger protein 36","biotype":"protein_coding","log2(fold change)":3.49,"adjusted P-value":3.95e-27,"Low Expressed":false,"Vehicle Med. nRPKM":1.91,"LPS Med. nRPKM":20.7,"Mean Log2(nRPKM)":2.54,"Vehicle Med. Count":62.5,"LPS Med. Count":842,"Cook's P-value ":0.968,"Feature ID":"22695","chr":"chr7","strand":"-","start":29161803,"end":29164247},"Reg_x2Zc8u_523":{"Feature Symbol":"Zfp46","Feature Name":"zinc finger protein 46","biotype":"protein_coding","log2(fold change)":2.96,"adjusted P-value":1.17e-15,"Low Expressed":false,"Vehicle Med. nRPKM":0.78,"LPS Med. nRPKM":6.12,"Mean Log2(nRPKM)":1.15,"Vehicle Med. Count":79.5,"LPS Med. Count":756,"Cook's P-value ":0.911,"Feature ID":"22704","chr":"chr4","strand":"+","start":135841984,"end":135849857},"Reg_x2Zc8u_524":{"Feature Symbol":"Zfp54","Feature Name":"zinc finger protein 54","biotype":"protein_coding","log2(fold change)":-3.2,"adjusted P-value":0.00357,"Low Expressed":false,"Vehicle Med. nRPKM":0.285,"LPS Med. nRPKM":0.00704,"Mean Log2(nRPKM)":-4.65,"Vehicle Med. Count":13,"LPS Med. Count":0.5,"Cook's P-value ":0.503,"Feature ID":"22712","chr":"chr17","strand":"+","start":21560191,"end":21572348},"Reg_x2Zc8u_525":{"Feature Symbol":"Zfp57","Feature Name":"zinc finger protein 57","biotype":"protein_coding","log2(fold change)":2.27,"adjusted P-value":0.0112,"Low Expressed":false,"Vehicle Med. nRPKM":0.0642,"LPS Med. nRPKM":0.385,"Mean Log2(nRPKM)":-2.81,"Vehicle Med. Count":3.5,"LPS Med. Count":37.5,"Cook's P-value ":0.449,"Feature ID":"22715","chr":"chr17","strand":"+","start":37138108,"end":37147674},"Reg_x2Zc8u_526":{"Feature Symbol":"Espnl","Feature Name":"espin-like","biotype":"protein_coding","log2(fold change)":3.19,"adjusted P-value":0.00297,"Low Expressed":false,"Vehicle Med. nRPKM":0.00391,"LPS Med. nRPKM":0.128,"Mean Log2(nRPKM)":-5.22,"Vehicle Med. Count":0.5,"LPS Med. Count":19,"Cook's P-value ":0.922,"Feature ID":"227357","chr":"chr1","strand":"+","start":93218652,"end":93244880},"Reg_x2Zc8u_527":{"Feature Symbol":"Zfp92","Feature Name":"zinc finger protein 92","biotype":"protein_coding","log2(fold change)":2.62,"adjusted P-value":0.00609,"Low Expressed":false,"Vehicle Med. nRPKM":0.0238,"LPS Med. nRPKM":0.15,"Mean Log2(nRPKM)":-4.18,"Vehicle Med. Count":2.5,"LPS Med. Count":25,"Cook's P-value ":0.312,"Feature ID":"22754","chr":"chrX","strand":"+","start":70656442,"end":70672326},"Reg_x2Zc8u_528":{"Feature Symbol":"Fam129b","Feature Name":"family with sequence similarity 129, member B","biotype":"protein_coding","log2(fold change)":2.25,"adjusted P-value":2.25e-05,"Low Expressed":false,"Vehicle Med. nRPKM":0.26,"LPS Med. nRPKM":1.88,"Mean Log2(nRPKM)":-0.264,"Vehicle Med. Count":21.5,"LPS Med. Count":206,"Cook's P-value ":0.857,"Feature ID":"227737","chr":"chr2","strand":"+","start":32731654,"end":32780773},"Reg_x2Zc8u_529":{"Feature Symbol":"Zp2","Feature Name":"zona pellucida glycoprotein 2","biotype":"protein_coding","log2(fold change)":4.22,"adjusted P-value":6.5e-05,"Low Expressed":false,"Vehicle Med. nRPKM":0,"LPS Med. nRPKM":0.338,"Mean Log2(nRPKM)":-4.74,"Vehicle Med. Count":0,"LPS Med. Count":18.5,"Cook's P-value ":0.712,"Feature ID":"22787","chr":"chr7","strand":"-","start":127275875,"end":127288804},"Reg_x2Zc8u_530":{"Feature Symbol":"Mettl8","Feature Name":"methyltransferase like 8","biotype":"protein_coding","log2(fold change)":-2.01,"adjusted P-value":0.0318,"Low Expressed":false,"Vehicle Med. nRPKM":0.69,"LPS Med. nRPKM":0.121,"Mean Log2(nRPKM)":-2.45,"Vehicle Med. Count":30.5,"LPS Med. Count":7,"Cook's P-value ":0.884,"Feature ID":"228019","chr":"chr2","strand":"-","start":70802618,"end":70893663},"Reg_x2Zc8u_531":{"Feature Symbol":"Kif18a","Feature Name":"kinesin family member 18A","biotype":"protein_coding","log2(fold change)":3.23,"adjusted P-value":0.000172,"Low Expressed":false,"Vehicle Med. nRPKM":0.0282,"LPS Med. nRPKM":0.739,"Mean Log2(nRPKM)":-3.3,"Vehicle Med. Count":2,"LPS Med. Count":62.5,"Cook's P-value ":0.777,"Feature ID":"228421","chr":"chr2","strand":"+","start":109120895,"end":109181904},"Reg_x2Zc8u_532":{"Feature Symbol":"Mylk2","Feature Name":"myosin, light polypeptide kinase 2, skeletal muscle","biotype":"protein_coding","log2(fold change)":4.95,"adjusted P-value":2.18e-07,"Low Expressed":false,"Vehicle Med. nRPKM":0,"LPS Med. nRPKM":0.281,"Mean Log2(nRPKM)":-4.44,"Vehicle Med. Count":0,"LPS Med. Count":32.5,"Cook's P-value ":0.000202,"Feature ID":"228785","chr":"chr2","strand":"+","start":152737088,"end":152748801},"Reg_x2Zc8u_533":{"Feature Symbol":"D630003M21Rik","Feature Name":"RIKEN cDNA D630003M21 gene","biotype":"protein_coding","log2(fold change)":-2.89,"adjusted P-value":5.5e-11,"Low Expressed":false,"Vehicle Med. nRPKM":2.11,"LPS Med. nRPKM":0.285,"Mean Log2(nRPKM)":-0.467,"Vehicle Med. Count":212,"LPS Med. Count":33,"Cook's P-value ":0.903,"Feature ID":"228846","chr":"chr2","strand":"-","start":158008269,"end":158054958},"Reg_x2Zc8u_534":{"Feature Symbol":"BC006779","Feature Name":"cDNA sequence BC006779","biotype":"protein_coding","log2(fold change)":2.71,"adjusted P-value":1.68e-07,"Low Expressed":false,"Vehicle Med. nRPKM":0.213,"LPS Med. nRPKM":2.02,"Mean Log2(nRPKM)":-0.624,"Vehicle Med. Count":46,"LPS Med. Count":636,"Cook's P-value ":0.756,"Feature ID":"229003","chr":"chr2","strand":"-","start":180962320,"end":180976732},"Reg_x2Zc8u_535":{"Feature Symbol":"Nudt6","Feature Name":"nudix (nucleoside diphosphate linked moiety X)-type motif 6","biotype":"protein_coding","log2(fold change)":2.07,"adjusted P-value":1.06e-07,"Low Expressed":false,"Vehicle Med. nRPKM":2.81,"LPS Med. nRPKM":11,"Mean Log2(nRPKM)":2.41,"Vehicle Med. Count":54,"LPS Med. Count":334,"Cook's P-value ":0.946,"Feature ID":"229228","chr":"chr3","strand":"-","start":37303906,"end":37318512},"Reg_x2Zc8u_536":{"Feature Symbol":"Adamtsl4","Feature Name":"ADAMTS-like 4","biotype":"protein_coding","log2(fold change)":2.63,"adjusted P-value":1.44e-09,"Low Expressed":false,"Vehicle Med. nRPKM":0.255,"LPS Med. nRPKM":1.82,"Mean Log2(nRPKM)":-0.573,"Vehicle Med. Count":16.5,"LPS Med. Count":187,"Cook's P-value ":0.975,"Feature ID":"229595","chr":"chr3","strand":"-","start":95480127,"end":95491781},"Reg_x2Zc8u_537":{"Feature Symbol":"Gbp5","Feature Name":"guanylate binding protein 5","biotype":"protein_coding","log2(fold change)":6.27,"adjusted P-value":5.49e-75,"Low Expressed":false,"Vehicle Med. nRPKM":0.946,"LPS Med. nRPKM":76.9,"Mean Log2(nRPKM)":2.95,"Vehicle Med. Count":50,"LPS Med. Count":5750,"Cook's P-value ":0.824,"Feature ID":"229898","chr":"chr3","strand":"+","start":142159898,"end":142185308},"Reg_x2Zc8u_538":{"Feature Symbol":"Gbp7","Feature Name":"guanylate binding protein 7","biotype":"protein_coding","log2(fold change)":3.82,"adjusted P-value":8.27e-42,"Low Expressed":false,"Vehicle Med. nRPKM":0.972,"LPS Med. nRPKM":13.7,"Mean Log2(nRPKM)":1.87,"Vehicle Med. Count":117,"LPS Med. Count":1860,"Cook's P-value ":0.985,"Feature ID":"229900","chr":"chr3","strand":"+","start":142193302,"end":142213047},"Reg_x2Zc8u_539":{"Feature Symbol":"Ddx58","Feature Name":"DEAD (Asp-Glu-Ala-Asp) box polypeptide 58","biotype":"protein_coding","log2(fold change)":2.19,"adjusted P-value":3.07e-10,"Low Expressed":false,"Vehicle Med. nRPKM":1.3,"LPS Med. nRPKM":6.91,"Mean Log2(nRPKM)":1.61,"Vehicle Med. Count":112,"LPS Med. Count":963,"Cook's P-value ":0.943,"Feature ID":"230073","chr":"chr4","strand":"-","start":40150810,"end":40186858},"Reg_x2Zc8u_540":{"Feature Symbol":"N28178","Feature Name":"expressed sequence N28178","biotype":"protein_coding","log2(fold change)":2.38,"adjusted P-value":3.32e-09,"Low Expressed":false,"Vehicle Med. nRPKM":1.16,"LPS Med. nRPKM":6.33,"Mean Log2(nRPKM)":1.48,"Vehicle Med. Count":69,"LPS Med. Count":611,"Cook's P-value ":0.915,"Feature ID":"230085","chr":"chr4","strand":"+","start":42930123,"end":42954479},"Reg_x2Zc8u_541":{"Feature Symbol":"Shb","Feature Name":"src homology 2 domain-containing transforming protein B","biotype":"protein_coding","log2(fold change)":2.87,"adjusted P-value":0.00733,"Low Expressed":false,"Vehicle Med. nRPKM":0.00988,"LPS Med. nRPKM":0.257,"Mean Log2(nRPKM)":-4.23,"Vehicle Med. Count":0.5,"LPS Med. Count":25,"Cook's P-value ":0.213,"Feature ID":"230126","chr":"chr4","strand":"-","start":45436148,"end":45543700},"Reg_x2Zc8u_542":{"Feature Symbol":"Cyp2j13","Feature Name":"cytochrome P450, family 2, subfamily j, polypeptide 13","biotype":"protein_coding","log2(fold change)":-3.14,"adjusted P-value":0.0041,"Low Expressed":false,"Vehicle Med. nRPKM":0.219,"LPS Med. nRPKM":0,"Mean Log2(nRPKM)":-4.99,"Vehicle Med. Count":17.5,"LPS Med. Count":0,"Cook's P-value ":0.487,"Feature ID":"230459","chr":"chr4","strand":"-","start":95709351,"end":95744231},"Reg_x2Zc8u_543":{"Feature Symbol":"Glis1","Feature Name":"GLIS family zinc finger 1","biotype":"protein_coding","log2(fold change)":2,"adjusted P-value":0.0102,"Low Expressed":false,"Vehicle Med. nRPKM":0.21,"LPS Med. nRPKM":1.01,"Mean Log2(nRPKM)":-1.76,"Vehicle Med. Count":10.5,"LPS Med. Count":79,"Cook's P-value ":0.87,"Feature ID":"230587","chr":"chr4","strand":"+","start":107107324,"end":107307664},"Reg_x2Zc8u_544":{"Feature Symbol":"Iqcc","Feature Name":"IQ motif containing C","biotype":"protein_coding","log2(fold change)":-2.78,"adjusted P-value":4.33e-07,"Low Expressed":false,"Vehicle Med. nRPKM":3.09,"LPS Med. nRPKM":0.217,"Mean Log2(nRPKM)":-0.0891,"Vehicle Med. Count":128,"LPS Med. Count":11,"Cook's P-value ":0.884,"Feature ID":"230767","chr":"chr4","strand":"-","start":129292861,"end":129296337},"Reg_x2Zc8u_545":{"Feature Symbol":"Asap3","Feature Name":"ArfGAP with SH3 domain, ankyrin repeat and PH domain 3","biotype":"protein_coding","log2(fold change)":2.85,"adjusted P-value":4.86e-14,"Low Expressed":false,"Vehicle Med. nRPKM":1.36,"LPS Med. nRPKM":8.36,"Mean Log2(nRPKM)":1.99,"Vehicle Med. Count":150,"LPS Med. Count":1850,"Cook's P-value ":0.811,"Feature ID":"230837","chr":"chr4","strand":"+","start":135762280,"end":135802488},"Reg_x2Zc8u_546":{"Feature Symbol":"Zbtb40","Feature Name":"zinc finger and BTB domain containing 40","biotype":"protein_coding","log2(fold change)":-2.15,"adjusted P-value":0.00266,"Low Expressed":false,"Vehicle Med. nRPKM":0.912,"LPS Med. nRPKM":0.0975,"Mean Log2(nRPKM)":-1.6,"Vehicle Med. Count":110,"LPS Med. Count":17.5,"Cook's P-value ":0.652,"Feature ID":"230848","chr":"chr4","strand":"-","start":136535647,"end":136604610},"Reg_x2Zc8u_547":{"Feature Symbol":"Ajap1","Feature Name":"adherens junction associated protein 1","biotype":"protein_coding","log2(fold change)":2.89,"adjusted P-value":0.00549,"Low Expressed":false,"Vehicle Med. nRPKM":0.0177,"LPS Med. nRPKM":0.313,"Mean Log2(nRPKM)":-4.05,"Vehicle Med. Count":1,"LPS Med. Count":28,"Cook's P-value ":0.00722,"Feature ID":"230959","chr":"chr4","strand":"-","start":152747330,"end":152856939},"Reg_x2Zc8u_548":{"Feature Symbol":"Arhgap24","Feature Name":"Rho GTPase activating protein 24","biotype":"protein_coding","log2(fold change)":-2.68,"adjusted P-value":3.14e-05,"Low Expressed":false,"Vehicle Med. nRPKM":1.12,"LPS Med. nRPKM":0.233,"Mean Log2(nRPKM)":-1.18,"Vehicle Med. Count":69.5,"LPS Med. Count":18,"Cook's P-value ":0.469,"Feature ID":"231532","chr":"chr5","strand":"+","start":102910410,"end":103326956},"Reg_x2Zc8u_549":{"Feature Symbol":"Myo1h","Feature Name":"myosin 1H","biotype":"protein_coding","log2(fold change)":3.37,"adjusted P-value":2.81e-06,"Low Expressed":false,"Vehicle Med. nRPKM":0.0285,"LPS Med. nRPKM":0.738,"Mean Log2(nRPKM)":-2.72,"Vehicle Med. Count":2.5,"LPS Med. Count":109,"Cook's P-value ":0.799,"Feature ID":"231646","chr":"chr5","strand":"+","start":114764950,"end":114814585},"Reg_x2Zc8u_550":{"Feature Symbol":"Oasl1","Feature Name":"2'-5' oligoadenylate synthetase-like 1","biotype":"protein_coding","log2(fold change)":5.76,"adjusted P-value":5.06e-10,"Low Expressed":false,"Vehicle Med. nRPKM":0,"LPS Med. nRPKM":1.09,"Mean Log2(nRPKM)":-4.09,"Vehicle Med. Count":0,"LPS Med. Count":58,"Cook's P-value ":0.00108,"Feature ID":"231655","chr":"chr5","strand":"+","start":115373249,"end":115387920},"Reg_x2Zc8u_551":{"Feature Symbol":"A2m","Feature Name":"alpha-2-macroglobulin","biotype":"protein_coding","log2(fold change)":2.92,"adjusted P-value":1.11e-15,"Low Expressed":false,"Vehicle Med. nRPKM":2.85,"LPS Med. nRPKM":23.2,"Mean Log2(nRPKM)":2.98,"Vehicle Med. Count":264,"LPS Med. Count":3160,"Cook's P-value ":0.936,"Feature ID":"232345","chr":"chr6","strand":"+","start":121586191,"end":121629256},"Reg_x2Zc8u_552":{"Feature Symbol":"Ccdc136","Feature Name":"coiled-coil domain containing 136","biotype":"protein_coding","log2(fold change)":-2.05,"adjusted P-value":2.8e-07,"Low Expressed":false,"Vehicle Med. nRPKM":6.44,"LPS Med. nRPKM":1.45,"Mean Log2(nRPKM)":1.56,"Vehicle Med. Count":448,"LPS Med. Count":144,"Cook's P-value ":0.928,"Feature ID":"232664","chr":"chr6","strand":"+","start":29346636,"end":29376995},"Reg_x2Zc8u_553":{"Feature Symbol":"Kctd14","Feature Name":"potassium channel tetramerisation domain containing 14","biotype":"protein_coding","log2(fold change)":-3.09,"adjusted P-value":0.000708,"Low Expressed":false,"Vehicle Med. nRPKM":0.747,"LPS Med. nRPKM":0.00739,"Mean Log2(nRPKM)":-3.35,"Vehicle Med. Count":37,"LPS Med. Count":0.5,"Cook's P-value ":0.788,"Feature ID":"233529","chr":"chr7","strand":"+","start":104599844,"end":104608067},"Reg_x2Zc8u_554":{"Feature Symbol":"Xylt1","Feature Name":"xylosyltransferase 1","biotype":"protein_coding","log2(fold change)":-2.57,"adjusted P-value":1.14e-16,"Low Expressed":false,"Vehicle Med. nRPKM":9.38,"LPS Med. nRPKM":1.49,"Mean Log2(nRPKM)":1.99,"Vehicle Med. Count":544,"LPS Med. Count":113,"Cook's P-value ":0.976,"Feature ID":"233781","chr":"chr7","strand":"+","start":124524493,"end":124811144},"Reg_x2Zc8u_555":{"Feature Symbol":"Tmem159","Feature Name":"transmembrane protein 159","biotype":"protein_coding","log2(fold change)":4.24,"adjusted P-value":7.34e-06,"Low Expressed":false,"Vehicle Med. nRPKM":0.0192,"LPS Med. nRPKM":0.824,"Mean Log2(nRPKM)":-3.31,"Vehicle Med. Count":0.5,"LPS Med. Count":29,"Cook's P-value ":0.0139,"Feature ID":"233806","chr":"chr7","strand":"+","start":127245940,"end":127264500},"Reg_x2Zc8u_556":{"Feature Symbol":"Ddx60","Feature Name":"DEAD (Asp-Glu-Ala-Asp) box polypeptide 60","biotype":"protein_coding","log2(fold change)":4.68,"adjusted P-value":4.4e-27,"Low Expressed":false,"Vehicle Med. nRPKM":0.332,"LPS Med. nRPKM":9.09,"Mean Log2(nRPKM)":0.646,"Vehicle Med. Count":36.5,"LPS Med. Count":1400,"Cook's P-value ":0.756,"Feature ID":"234311","chr":"chr8","strand":"+","start":64406886,"end":64516492},"Reg_x2Zc8u_557":{"Feature Symbol":"Zfp599","Feature Name":"zinc finger protein 599","biotype":"protein_coding","log2(fold change)":2.16,"adjusted P-value":0.0253,"Low Expressed":false,"Vehicle Med. nRPKM":0.0764,"LPS Med. nRPKM":0.411,"Mean Log2(nRPKM)":-3.15,"Vehicle Med. Count":4.5,"LPS Med. Count":37.5,"Cook's P-value ":0.693,"Feature ID":"235048","chr":"chr9","strand":"-","start":22051874,"end":22064339},"Reg_x2Zc8u_558":{"Feature Symbol":"D630033O11Rik","Feature Name":"RIKEN cDNA D630033O11 gene","biotype":"protein_coding","log2(fold change)":-2.25,"adjusted P-value":0.000958,"Low Expressed":false,"Vehicle Med. nRPKM":6.16,"LPS Med. nRPKM":0.864,"Mean Log2(nRPKM)":1.11,"Vehicle Med. Count":74,"LPS Med. Count":11.5,"Cook's P-value ":0.879,"Feature ID":"235302","chr":"chr9","strand":"+","start":43067962,"end":43088158},"Reg_x2Zc8u_559":{"Feature Symbol":"Gldn","Feature Name":"gliomedin","biotype":"protein_coding","log2(fold change)":7.16,"adjusted P-value":3.71e-31,"Low Expressed":false,"Vehicle Med. nRPKM":0.0102,"LPS Med. nRPKM":2.86,"Mean Log2(nRPKM)":-2.6,"Vehicle Med. Count":1,"LPS Med. Count":387,"Cook's P-value ":0.861,"Feature ID":"235379","chr":"chr9","strand":"+","start":54134293,"end":54189584},"Reg_x2Zc8u_560":{"Feature Symbol":"Cd109","Feature Name":"CD109 antigen","biotype":"protein_coding","log2(fold change)":5.02,"adjusted P-value":6.64e-25,"Low Expressed":false,"Vehicle Med. nRPKM":0.0528,"LPS Med. nRPKM":3.87,"Mean Log2(nRPKM)":-1.01,"Vehicle Med. Count":7,"LPS Med. Count":648,"Cook's P-value ":0.755,"Feature ID":"235505","chr":"chr9","strand":"+","start":78463353,"end":78564067},"Reg_x2Zc8u_561":{"Feature Symbol":"Glyctk","Feature Name":"glycerate kinase","biotype":"protein_coding","log2(fold change)":-3.55,"adjusted P-value":2.68e-06,"Low Expressed":false,"Vehicle Med. nRPKM":0.744,"LPS Med. nRPKM":0.0218,"Mean Log2(nRPKM)":-2.99,"Vehicle Med. Count":69,"LPS Med. Count":2,"Cook's P-value ":0.785,"Feature ID":"235582","chr":"chr9","strand":"-","start":106055191,"end":106060469},"Reg_x2Zc8u_562":{"Feature Symbol":"Parp3","Feature Name":"poly (ADP-ribose) polymerase family, member 3","biotype":"protein_coding","log2(fold change)":2.48,"adjusted P-value":1.45e-14,"Low Expressed":false,"Vehicle Med. nRPKM":1.34,"LPS Med. nRPKM":7.62,"Mean Log2(nRPKM)":1.69,"Vehicle Med. Count":69.5,"LPS Med. Count":473,"Cook's P-value ":0.962,"Feature ID":"235587","chr":"chr9","strand":"-","start":106372684,"end":106378982},"Reg_x2Zc8u_563":{"Feature Symbol":"Lancl3","Feature Name":"LanC lantibiotic synthetase component C-like 3 (bacterial)","biotype":"protein_coding","log2(fold change)":2.44,"adjusted P-value":0.0215,"Low Expressed":false,"Vehicle Med. nRPKM":0.0228,"LPS Med. nRPKM":0.217,"Mean Log2(nRPKM)":-4.22,"Vehicle Med. Count":1.5,"LPS Med. Count":25.5,"Cook's P-value ":0.836,"Feature ID":"236285","chr":"chrX","strand":"+","start":8777099,"end":8845211},"Reg_x2Zc8u_564":{"Feature Symbol":"Gbp9","Feature Name":"guanylate-binding protein 9","biotype":"protein_coding","log2(fold change)":6.65,"adjusted P-value":5.83e-54,"Low Expressed":false,"Vehicle Med. nRPKM":0.0831,"LPS Med. nRPKM":10.9,"Mean Log2(nRPKM)":-0.357,"Vehicle Med. Count":6,"LPS Med. Count":1050,"Cook's P-value ":0.913,"Feature ID":"236573","chr":"chr5","strand":"-","start":105507413,"end":105539311},"Reg_x2Zc8u_565":{"Feature Symbol":"Tceal1","Feature Name":"transcription elongation factor A (SII)-like 1","biotype":"protein_coding","log2(fold change)":2.95,"adjusted P-value":0.00107,"Low Expressed":false,"Vehicle Med. nRPKM":0.0597,"LPS Med. nRPKM":1.62,"Mean Log2(nRPKM)":-2,"Vehicle Med. Count":1.5,"LPS Med. Count":43.5,"Cook's P-value ":0.762,"Feature ID":"237052","chr":"chrX","strand":"+","start":133242604,"end":133244407},"Reg_x2Zc8u_566":{"Feature Symbol":"Adamts14","Feature Name":"a disintegrin-like and metallopeptidase (reprolysin type) with thrombospondin type 1 motif, 14","biotype":"protein_coding","log2(fold change)":3.15,"adjusted P-value":0.00835,"Low Expressed":false,"Vehicle Med. nRPKM":0,"LPS Med. nRPKM":0.0824,"Mean Log2(nRPKM)":-5.94,"Vehicle Med. Count":0,"LPS Med. Count":15,"Cook's P-value ":0.143,"Feature ID":"237360","chr":"chr10","strand":"-","start":60659860,"end":60736186},"Reg_x2Zc8u_567":{"Feature Symbol":"Zfp454","Feature Name":"zinc finger protein 454","biotype":"protein_coding","log2(fold change)":-2.02,"adjusted P-value":0.000243,"Low Expressed":false,"Vehicle Med. nRPKM":2.6,"LPS Med. nRPKM":0.501,"Mean Log2(nRPKM)":0.388,"Vehicle Med. Count":99,"LPS Med. Count":25.5,"Cook's P-value ":0.826,"Feature ID":"237758","chr":"chr11","strand":"-","start":50686224,"end":50700945},"Reg_x2Zc8u_568":{"Feature Symbol":"Slfn9","Feature Name":"schlafen 9","biotype":"protein_coding","log2(fold change)":3.26,"adjusted P-value":5.85e-07,"Low Expressed":false,"Vehicle Med. nRPKM":0.111,"LPS Med. nRPKM":1.39,"Mean Log2(nRPKM)":-1.84,"Vehicle Med. Count":8,"LPS Med. Count":158,"Cook's P-value ":0.901,"Feature ID":"237886","chr":"chr11","strand":"-","start":82793805,"end":82805332},"Reg_x2Zc8u_569":{"Feature Symbol":"Brip1","Feature Name":"BRCA1 interacting protein C-terminal helicase 1","biotype":"protein_coding","log2(fold change)":3.59,"adjusted P-value":1.94e-07,"Low Expressed":false,"Vehicle Med. nRPKM":0.0186,"LPS Med. nRPKM":0.552,"Mean Log2(nRPKM)":-3.19,"Vehicle Med. Count":2.5,"LPS Med. Count":118,"Cook's P-value ":0.78,"Feature ID":"237911","chr":"chr11","strand":"-","start":85871640,"end":86014695},"Reg_x2Zc8u_570":{"Feature Symbol":"Adamts5","Feature Name":"a disintegrin-like and metallopeptidase (reprolysin type) with thrombospondin type 1 motif, 5 (aggrecanase-2)","biotype":"protein_coding","log2(fold change)":3.05,"adjusted P-value":4.35e-08,"Low Expressed":false,"Vehicle Med. nRPKM":0.129,"LPS Med. nRPKM":1.18,"Mean Log2(nRPKM)":-1.77,"Vehicle Med. Count":18.5,"LPS Med. Count":244,"Cook's P-value ":0.869,"Feature ID":"23794","chr":"chr16","strand":"-","start":85858402,"end":85901370},"Reg_x2Zc8u_571":{"Feature Symbol":"Aloxe3","Feature Name":"arachidonate lipoxygenase 3","biotype":"protein_coding","log2(fold change)":2.58,"adjusted P-value":0.0255,"Low Expressed":false,"Vehicle Med. nRPKM":0.0107,"LPS Med. nRPKM":0.208,"Mean Log2(nRPKM)":-4.44,"Vehicle Med. Count":0.5,"LPS Med. Count":14.5,"Cook's P-value ":0.916,"Feature ID":"23801","chr":"chr11","strand":"+","start":68939879,"end":68962617},"Reg_x2Zc8u_572":{"Feature Symbol":"Lrfn5","Feature Name":"leucine rich repeat and fibronectin type III domain containing 5","biotype":"protein_coding","log2(fold change)":2.29,"adjusted P-value":0.0328,"Low Expressed":false,"Vehicle Med. nRPKM":0.0235,"LPS Med. nRPKM":0.177,"Mean Log2(nRPKM)":-4.13,"Vehicle Med. Count":2,"LPS Med. Count":22.5,"Cook's P-value ":0.898,"Feature ID":"238205","chr":"chr12","strand":"+","start":62625619,"end":62946245},"Reg_x2Zc8u_573":{"Feature Symbol":"C1ql1","Feature Name":"complement component 1, q subcomponent-like 1","biotype":"protein_coding","log2(fold change)":-2.08,"adjusted P-value":0.00641,"Low Expressed":false,"Vehicle Med. nRPKM":1.33,"LPS Med. nRPKM":0.275,"Mean Log2(nRPKM)":-0.695,"Vehicle Med. Count":29,"LPS Med. Count":11,"Cook's P-value ":0.744,"Feature ID":"23829","chr":"chr11","strand":"-","start":102800578,"end":102807775},"Reg_x2Zc8u_574":{"Feature Symbol":"Ets2","Feature Name":"E26 avian leukemia oncogene 2, 3' domain","biotype":"protein_coding","log2(fold change)":3.11,"adjusted P-value":1.49e-09,"Low Expressed":false,"Vehicle Med. nRPKM":0.152,"LPS Med. nRPKM":1.76,"Mean Log2(nRPKM)":-0.932,"Vehicle Med. Count":11,"LPS Med. Count":185,"Cook's P-value ":0.911,"Feature ID":"23872","chr":"chr16","strand":"+","start":95924014,"end":95942656},"Reg_x2Zc8u_575":{"Feature Symbol":"Fbln5","Feature Name":"fibulin 5","biotype":"protein_coding","log2(fold change)":3.29,"adjusted P-value":1.69e-07,"Low Expressed":false,"Vehicle Med. nRPKM":0.0545,"LPS Med. nRPKM":1.56,"Mean Log2(nRPKM)":-1.72,"Vehicle Med. Count":7,"LPS Med. Count":199,"Cook's P-value ":0.804,"Feature ID":"23876","chr":"chr12","strand":"-","start":102984775,"end":103057265},"Reg_x2Zc8u_576":{"Feature Symbol":"Fyb","Feature Name":"FYN binding protein","biotype":"protein_coding","log2(fold change)":2.25,"adjusted P-value":0.000666,"Low Expressed":false,"Vehicle Med. nRPKM":0.18,"LPS Med. nRPKM":1.12,"Mean Log2(nRPKM)":-1.14,"Vehicle Med. Count":9.5,"LPS Med. Count":101,"Cook's P-value ":0.882,"Feature ID":"23880","chr":"chr15","strand":"+","start":6529871,"end":6613312},"Reg_x2Zc8u_577":{"Feature Symbol":"Synb","Feature Name":"syncytin b","biotype":"protein_coding","log2(fold change)":3.85,"adjusted P-value":0.000201,"Low Expressed":false,"Vehicle Med. nRPKM":0,"LPS Med. nRPKM":0.337,"Mean Log2(nRPKM)":-4.72,"Vehicle Med. Count":0,"LPS Med. Count":22,"Cook's P-value ":0.857,"Feature ID":"239167","chr":"chr14","strand":"-","start":69908455,"end":69912356},"Reg_x2Zc8u_578":{"Feature Symbol":"Insrr","Feature Name":"insulin receptor-related receptor","biotype":"protein_coding","log2(fold change)":2.73,"adjusted P-value":0.015,"Low Expressed":false,"Vehicle Med. nRPKM":0.0111,"LPS Med. nRPKM":0.168,"Mean Log2(nRPKM)":-5.22,"Vehicle Med. Count":1,"LPS Med. Count":22,"Cook's P-value ":0.0561,"Feature ID":"23920","chr":"chr3","strand":"+","start":87600873,"end":87620023},"Reg_x2Zc8u_579":{"Feature Symbol":"Sh2b2","Feature Name":"SH2B adaptor protein 2","biotype":"protein_coding","log2(fold change)":3.64,"adjusted P-value":6.02e-05,"Low Expressed":false,"Vehicle Med. nRPKM":0.017,"LPS Med. nRPKM":0.378,"Mean Log2(nRPKM)":-3.73,"Vehicle Med. Count":1,"LPS Med. Count":40.5,"Cook's P-value ":0.83,"Feature ID":"23921","chr":"chr5","strand":"-","start":136694019,"end":136720773},"Reg_x2Zc8u_580":{"Feature Symbol":"Esyt1","Feature Name":"extended synaptotagmin-like protein 1","biotype":"protein_coding","log2(fold change)":2.33,"adjusted P-value":3.93e-08,"Low Expressed":false,"Vehicle Med. nRPKM":0.589,"LPS Med. nRPKM":2.71,"Mean Log2(nRPKM)":0.384,"Vehicle Med. Count":41.5,"LPS Med. Count":352,"Cook's P-value ":0.861,"Feature ID":"23943","chr":"chr10","strand":"-","start":127947304,"end":127962915},"Reg_x2Zc8u_581":{"Feature Symbol":"Mmp17","Feature Name":"matrix metallopeptidase 17","biotype":"protein_coding","log2(fold change)":2.73,"adjusted P-value":2.56e-06,"Low Expressed":false,"Vehicle Med. nRPKM":0.171,"LPS Med. nRPKM":1.52,"Mean Log2(nRPKM)":-1.13,"Vehicle Med. Count":13,"LPS Med. Count":132,"Cook's P-value ":0.876,"Feature ID":"23948","chr":"chr5","strand":"+","start":130090089,"end":130114086},"Reg_x2Zc8u_582":{"Feature Symbol":"Foxred2","Feature Name":"FAD-dependent oxidoreductase domain containing 2","biotype":"protein_coding","log2(fold change)":-2.21,"adjusted P-value":6.15e-06,"Low Expressed":false,"Vehicle Med. nRPKM":2.75,"LPS Med. nRPKM":0.478,"Mean Log2(nRPKM)":0.025,"Vehicle Med. Count":224,"LPS Med. Count":60,"Cook's P-value ":0.942,"Feature ID":"239554","chr":"chr15","strand":"-","start":77770952,"end":77787152},"Reg_x2Zc8u_583":{"Feature Symbol":"Nt5e","Feature Name":"5' nucleotidase, ecto","biotype":"protein_coding","log2(fold change)":2.31,"adjusted P-value":0.00163,"Low Expressed":false,"Vehicle Med. nRPKM":0.227,"LPS Med. nRPKM":1.14,"Mean Log2(nRPKM)":-1.32,"Vehicle Med. Count":14,"LPS Med. Count":98,"Cook's P-value ":0.263,"Feature ID":"23959","chr":"chr9","strand":"+","start":88222447,"end":88266927},"Reg_x2Zc8u_584":{"Feature Symbol":"Oas1g","Feature Name":"2'-5' oligoadenylate synthetase 1G","biotype":"protein_coding","log2(fold change)":2.53,"adjusted P-value":0.0384,"Low Expressed":false,"Vehicle Med. nRPKM":0.0107,"LPS Med. nRPKM":0.157,"Mean Log2(nRPKM)":-4.62,"Vehicle Med. Count":0.5,"LPS Med. Count":10,"Cook's P-value ":0.202,"Feature ID":"23960","chr":"chr5","strand":"-","start":121326151,"end":121337607},"Reg_x2Zc8u_585":{"Feature Symbol":"Oas1b","Feature Name":"2'-5' oligoadenylate synthetase 1B","biotype":"protein_coding","log2(fold change)":5.33,"adjusted P-value":1.91e-14,"Low Expressed":false,"Vehicle Med. nRPKM":0.0374,"LPS Med. nRPKM":2.57,"Mean Log2(nRPKM)":-2.09,"Vehicle Med. Count":1.5,"LPS Med. Count":140,"Cook's P-value ":0.781,"Feature ID":"23961","chr":"chr5","strand":"+","start":121262644,"end":121274172},"Reg_x2Zc8u_586":{"Feature Symbol":"Pdzrn4","Feature Name":"PDZ domain containing RING finger 4","biotype":"protein_coding","log2(fold change)":-2.23,"adjusted P-value":0.0246,"Low Expressed":false,"Vehicle Med. nRPKM":0.227,"LPS Med. nRPKM":0.0327,"Mean Log2(nRPKM)":-3.86,"Vehicle Med. Count":16.5,"LPS Med. Count":4.5,"Cook's P-value ":0.887,"Feature ID":"239618","chr":"chr15","strand":"+","start":92227241,"end":92602250},"Reg_x2Zc8u_587":{"Feature Symbol":"Oasl2","Feature Name":"2'-5' oligoadenylate synthetase-like 2","biotype":"protein_coding","log2(fold change)":6.29,"adjusted P-value":2.58e-69,"Low Expressed":false,"Vehicle Med. nRPKM":0.198,"LPS Med. nRPKM":21,"Mean Log2(nRPKM)":0.948,"Vehicle Med. Count":13.5,"LPS Med. Count":1680,"Cook's P-value ":0.957,"Feature ID":"23962","chr":"chr5","strand":"+","start":115346943,"end":115362254},"Reg_x2Zc8u_588":{"Feature Symbol":"Rtp1","Feature Name":"receptor transporter protein 1","biotype":"protein_coding","log2(fold change)":-2.22,"adjusted P-value":0.0106,"Low Expressed":false,"Vehicle Med. nRPKM":0.571,"LPS Med. nRPKM":0.0672,"Mean Log2(nRPKM)":-2.59,"Vehicle Med. Count":37.5,"LPS Med. Count":9.5,"Cook's P-value ":0.825,"Feature ID":"239766","chr":"chr16","strand":"+","start":23429206,"end":23434033},"Reg_x2Zc8u_589":{"Feature Symbol":"Syngap1","Feature Name":"synaptic Ras GTPase activating protein 1 homolog (rat)","biotype":"protein_coding","log2(fold change)":-2.38,"adjusted P-value":1.31e-12,"Low Expressed":false,"Vehicle Med. nRPKM":26.4,"LPS Med. nRPKM":4.55,"Mean Log2(nRPKM)":3.5,"Vehicle Med. Count":1850,"LPS Med. Count":448,"Cook's P-value ":0.932,"Feature ID":"240057","chr":"chr17","strand":"+","start":27078397,"end":27107590},"Reg_x2Zc8u_590":{"Feature Symbol":"Cchcr1","Feature Name":"coiled-coil alpha-helical rod protein 1","biotype":"protein_coding","log2(fold change)":2.2,"adjusted P-value":1.21e-05,"Low Expressed":false,"Vehicle Med. nRPKM":1.62,"LPS Med. nRPKM":7.14,"Mean Log2(nRPKM)":1.83,"Vehicle Med. Count":95,"LPS Med. Count":692,"Cook's P-value ":0.776,"Feature ID":"240084","chr":"chr17","strand":"+","start":35654061,"end":35667960},"Reg_x2Zc8u_591":{"Feature Symbol":"Grk1","Feature Name":"G protein-coupled receptor kinase 1","biotype":"protein_coding","log2(fold change)":3.56,"adjusted P-value":0.000857,"Low Expressed":false,"Vehicle Med. nRPKM":0,"LPS Med. nRPKM":0.0992,"Mean Log2(nRPKM)":-5.58,"Vehicle Med. Count":0,"LPS Med. Count":19,"Cook's P-value ":0.918,"Feature ID":"24013","chr":"chr8","strand":"+","start":13405081,"end":13421951},"Reg_x2Zc8u_592":{"Feature Symbol":"Gm4951","Feature Name":"predicted gene 4951","biotype":"protein_coding","log2(fold change)":6.29,"adjusted P-value":9.02e-34,"Low Expressed":false,"Vehicle Med. nRPKM":0.068,"LPS Med. nRPKM":8.37,"Mean Log2(nRPKM)":-0.31,"Vehicle Med. Count":3,"LPS Med. Count":558,"Cook's P-value ":0.593,"Feature ID":"240327","chr":"chr18","strand":"+","start":60371731,"end":60407474},"Reg_x2Zc8u_593":{"Feature Symbol":"F830016B08Rik","Feature Name":"RIKEN cDNA F830016B08 gene","biotype":"protein_coding","log2(fold change)":6.7,"adjusted P-value":1.45e-21,"Low Expressed":false,"Vehicle Med. nRPKM":0.0522,"LPS Med. nRPKM":8.84,"Mean Log2(nRPKM)":-0.763,"Vehicle Med. Count":3.5,"LPS Med. Count":724,"Cook's P-value ":0.491,"Feature ID":"240328","chr":"chr18","strand":"+","start":60453034,"end":60462670},"Reg_x2Zc8u_594":{"Feature Symbol":"Pcyox1l","Feature Name":"prenylcysteine oxidase 1 like","biotype":"protein_coding","log2(fold change)":-2.37,"adjusted P-value":1.25e-05,"Low Expressed":false,"Vehicle Med. nRPKM":1.76,"LPS Med. nRPKM":0.306,"Mean Log2(nRPKM)":-0.443,"Vehicle Med. Count":70.5,"LPS Med. Count":15,"Cook's P-value ":0.965,"Feature ID":"240334","chr":"chr18","strand":"-","start":61856491,"end":61867289},"Reg_x2Zc8u_595":{"Feature Symbol":"Fam69c","Feature Name":"family with sequence similarity 69, member C","biotype":"protein_coding","log2(fold change)":-2.43,"adjusted P-value":3.53e-06,"Low Expressed":false,"Vehicle Med. nRPKM":2.96,"LPS Med. nRPKM":0.364,"Mean Log2(nRPKM)":0.032,"Vehicle Med. Count":111,"LPS Med. Count":28.5,"Cook's P-value ":0.873,"Feature ID":"240479","chr":"chr18","strand":"+","start":84889634,"end":84909828},"Reg_x2Zc8u_596":{"Feature Symbol":"Dusp5","Feature Name":"dual specificity phosphatase 5","biotype":"protein_coding","log2(fold change)":2.82,"adjusted P-value":0.0142,"Low Expressed":false,"Vehicle Med. nRPKM":0,"LPS Med. nRPKM":0.513,"Mean Log2(nRPKM)":-3.93,"Vehicle Med. Count":0,"LPS Med. Count":13,"Cook's P-value ":0.937,"Feature ID":"240672","chr":"chr19","strand":"+","start":53603808,"end":53615812},"Reg_x2Zc8u_597":{"Feature Symbol":"Sulf1","Feature Name":"sulfatase 1","biotype":"protein_coding","log2(fold change)":3.01,"adjusted P-value":1.12e-11,"Low Expressed":false,"Vehicle Med. nRPKM":0.354,"LPS Med. nRPKM":3.05,"Mean Log2(nRPKM)":0.132,"Vehicle Med. Count":35,"LPS Med. Count":462,"Cook's P-value ":0.913,"Feature ID":"240725","chr":"chr1","strand":"+","start":12682511,"end":12850453},"Reg_x2Zc8u_598":{"Feature Symbol":"Slco5a1","Feature Name":"solute carrier organic anion transporter family, member 5A1","biotype":"protein_coding","log2(fold change)":3.93,"adjusted P-value":4.68e-08,"Low Expressed":false,"Vehicle Med. nRPKM":0.0114,"LPS Med. nRPKM":0.279,"Mean Log2(nRPKM)":-4.23,"Vehicle Med. Count":2,"LPS Med. Count":63,"Cook's P-value ":0.958,"Feature ID":"240726","chr":"chr1","strand":"-","start":12856630,"end":12981216},"Reg_x2Zc8u_599":{"Feature Symbol":"Tekt2","Feature Name":"tektin 2","biotype":"protein_coding","log2(fold change)":-3.3,"adjusted P-value":0.000455,"Low Expressed":false,"Vehicle Med. nRPKM":1.21,"LPS Med. nRPKM":0.0327,"Mean Log2(nRPKM)":-2.86,"Vehicle Med. Count":37,"LPS Med. Count":1,"Cook's P-value ":0.168,"Feature ID":"24084","chr":"chr4","strand":"-","start":125999365,"end":126002443},"Reg_x2Zc8u_600":{"Feature Symbol":"Mettl11b","Feature Name":"methyltransferase like 11B","biotype":"protein_coding","log2(fold change)":-2.44,"adjusted P-value":0.00999,"Low Expressed":false,"Vehicle Med. nRPKM":2.49,"LPS Med. nRPKM":0.0898,"Mean Log2(nRPKM)":-1.8,"Vehicle Med. Count":49.5,"LPS Med. Count":2.5,"Cook's P-value ":0.706,"Feature ID":"240879","chr":"chr1","strand":"-","start":165633124,"end":165655363},"Reg_x2Zc8u_601":{"Feature Symbol":"Tlr2","Feature Name":"toll-like receptor 2","biotype":"protein_coding","log2(fold change)":6.63,"adjusted P-value":4.42e-15,"Low Expressed":false,"Vehicle Med. nRPKM":0,"LPS Med. nRPKM":1.79,"Mean Log2(nRPKM)":-3.74,"Vehicle Med. Count":0,"LPS Med. Count":118,"Cook's P-value ":0.892,"Feature ID":"24088","chr":"chr3","strand":"-","start":83640194,"end":83645530},"Reg_x2Zc8u_602":{"Feature Symbol":"Adamts4","Feature Name":"a disintegrin-like and metallopeptidase (reprolysin type) with thrombospondin type 1 motif, 4","biotype":"protein_coding","log2(fold change)":2.51,"adjusted P-value":0.000139,"Low Expressed":false,"Vehicle Med. nRPKM":0.241,"LPS Med. nRPKM":1.45,"Mean Log2(nRPKM)":-1.57,"Vehicle Med. Count":16.5,"LPS Med. Count":134,"Cook's P-value ":0.838,"Feature ID":"240913","chr":"chr1","strand":"+","start":173180553,"end":173190053},"Reg_x2Zc8u_603":{"Feature Symbol":"AA619741","Feature Name":"PHD finger protein 19 pseudogene","biotype":"pseudo","log2(fold change)":5.21,"adjusted P-value":2.2e-09,"Low Expressed":false,"Vehicle Med. nRPKM":0,"LPS Med. nRPKM":0.76,"Mean Log2(nRPKM)":-3.92,"Vehicle Med. Count":0,"LPS Med. Count":55,"Cook's P-value ":0.934,"Feature ID":"241051","chr":"chr1","strand":"-","start":34690380,"end":34693055},"Reg_x2Zc8u_604":{"Feature Symbol":"Usp18","Feature Name":"ubiquitin specific peptidase 18","biotype":"protein_coding","log2(fold change)":3.08,"adjusted P-value":0.000105,"Low Expressed":false,"Vehicle Med. nRPKM":0.0798,"LPS Med. nRPKM":1.23,"Mean Log2(nRPKM)":-1.7,"Vehicle Med. Count":2.5,"LPS Med. Count":91,"Cook's P-value ":0.598,"Feature ID":"24110","chr":"chr6","strand":"+","start":121195924,"end":121220935},"Reg_x2Zc8u_605":{"Feature Symbol":"Neu4","Feature Name":"sialidase 4","biotype":"protein_coding","log2(fold change)":-2.49,"adjusted P-value":0.0288,"Low Expressed":false,"Vehicle Med. nRPKM":0.267,"LPS Med. nRPKM":0.0182,"Mean Log2(nRPKM)":-4.92,"Vehicle Med. Count":21.5,"LPS Med. Count":2,"Cook's P-value ":0.497,"Feature ID":"241159","chr":"chr1","strand":"+","start":95917070,"end":95924911},"Reg_x2Zc8u_606":{"Feature Symbol":"Olfml2a","Feature Name":"olfactomedin-like 2A","biotype":"protein_coding","log2(fold change)":-4.14,"adjusted P-value":5.9e-09,"Low Expressed":false,"Vehicle Med. nRPKM":1.01,"LPS Med. nRPKM":0.0436,"Mean Log2(nRPKM)":-2.57,"Vehicle Med. Count":47,"LPS Med. Count":2.5,"Cook's P-value ":0.829,"Feature ID":"241327","chr":"chr2","strand":"+","start":38787500,"end":38816105},"Reg_x2Zc8u_607":{"Feature Symbol":"Grin3a","Feature Name":"glutamate receptor ionotropic, NMDA3A","biotype":"protein_coding","log2(fold change)":-2.64,"adjusted P-value":5.79e-09,"Low Expressed":false,"Vehicle Med. nRPKM":3.11,"LPS Med. nRPKM":0.541,"Mean Log2(nRPKM)":0.339,"Vehicle Med. Count":213,"LPS Med. Count":40,"Cook's P-value ":0.865,"Feature ID":"242443","chr":"chr4","strand":"-","start":49678098,"end":49857953},"Reg_x2Zc8u_608":{"Feature Symbol":"Palm2","Feature Name":"paralemmin 2","biotype":"protein_coding","log2(fold change)":2.46,"adjusted P-value":0.000755,"Low Expressed":false,"Vehicle Med. nRPKM":0.0829,"LPS Med. nRPKM":0.382,"Mean Log2(nRPKM)":-2.91,"Vehicle Med. Count":13,"LPS Med. Count":112,"Cook's P-value ":0.401,"Feature ID":"242481","chr":"chr4","strand":"+","start":57581154,"end":57730017},"Reg_x2Zc8u_609":{"Feature Symbol":"Wdr78","Feature Name":"WD repeat domain 78","biotype":"protein_coding","log2(fold change)":-2.34,"adjusted P-value":0.000799,"Low Expressed":false,"Vehicle Med. nRPKM":1.29,"LPS Med. nRPKM":0.297,"Mean Log2(nRPKM)":-1.38,"Vehicle Med. Count":110,"LPS Med. Count":26,"Cook's P-value ":0.707,"Feature ID":"242584","chr":"chr4","strand":"-","start":102710670,"end":102786904},"Reg_x2Zc8u_610":{"Feature Symbol":"1700024P16Rik","Feature Name":"RIKEN cDNA 1700024P16 gene","biotype":"protein_coding","log2(fold change)":2.25,"adjusted P-value":0.000973,"Low Expressed":false,"Vehicle Med. nRPKM":0.196,"LPS Med. nRPKM":1.18,"Mean Log2(nRPKM)":-1.33,"Vehicle Med. Count":12,"LPS Med. Count":118,"Cook's P-value ":0.809,"Feature ID":"242594","chr":"chr4","strand":"+","start":104586061,"end":104689468},"Reg_x2Zc8u_611":{"Feature Symbol":"Il28ra","Feature Name":"interleukin 28 receptor alpha","biotype":"protein_coding","log2(fold change)":4.77,"adjusted P-value":2.24e-07,"Low Expressed":false,"Vehicle Med. nRPKM":0,"LPS Med. nRPKM":0.389,"Mean Log2(nRPKM)":-4.51,"Vehicle Med. Count":0,"LPS Med. Count":49.5,"Cook's P-value ":0.9,"Feature ID":"242700","chr":"chr4","strand":"+","start":135242372,"end":135264096},"Reg_x2Zc8u_612":{"Feature Symbol":"Ptchd2","Feature Name":"patched domain containing 2","biotype":"protein_coding","log2(fold change)":-2.81,"adjusted P-value":6.7e-15,"Low Expressed":false,"Vehicle Med. nRPKM":8.21,"LPS Med. nRPKM":0.957,"Mean Log2(nRPKM)":1.64,"Vehicle Med. Count":1430,"LPS Med. Count":285,"Cook's P-value ":0.924,"Feature ID":"242748","chr":"chr4","strand":"-","start":147610966,"end":147662074},"Reg_x2Zc8u_613":{"Feature Symbol":"Cct8l1","Feature Name":"chaperonin containing TCP1, subunit 8 (theta)-like 1","biotype":"protein_coding","log2(fold change)":-2.34,"adjusted P-value":0.016,"Low Expressed":false,"Vehicle Med. nRPKM":0.581,"LPS Med. nRPKM":0.0896,"Mean Log2(nRPKM)":-2.67,"Vehicle Med. Count":23.5,"LPS Med. Count":4.5,"Cook's P-value ":0.547,"Feature ID":"242891","chr":"chr5","strand":"+","start":25021885,"end":25023845},"Reg_x2Zc8u_614":{"Feature Symbol":"Fam59b","Feature Name":"family with sequence similarity 59, member B","biotype":"protein_coding","log2(fold change)":-2.23,"adjusted P-value":3.42e-10,"Low Expressed":false,"Vehicle Med. nRPKM":11.8,"LPS Med. nRPKM":2.16,"Mean Log2(nRPKM)":2.26,"Vehicle Med. Count":927,"LPS Med. Count":181,"Cook's P-value ":0.956,"Feature ID":"242915","chr":"chr5","strand":"+","start":30431736,"end":30444920},"Reg_x2Zc8u_615":{"Feature Symbol":"Parp12","Feature Name":"poly (ADP-ribose) polymerase family, member 12","biotype":"protein_coding","log2(fold change)":3.12,"adjusted P-value":1.72e-25,"Low Expressed":false,"Vehicle Med. nRPKM":1.33,"LPS Med. nRPKM":10.8,"Mean Log2(nRPKM)":1.96,"Vehicle Med. Count":91.5,"LPS Med. Count":1060,"Cook's P-value ":0.976,"Feature ID":"243771","chr":"chr6","strand":"-","start":39036411,"end":39068348},"Reg_x2Zc8u_616":{"Feature Symbol":"Mill2","Feature Name":"MHC I like leukocyte 2","biotype":"protein_coding","log2(fold change)":3.1,"adjusted P-value":0.00452,"Low Expressed":false,"Vehicle Med. nRPKM":0.0212,"LPS Med. nRPKM":0.625,"Mean Log2(nRPKM)":-3.54,"Vehicle Med. Count":0.5,"LPS Med. Count":22.5,"Cook's P-value ":0.495,"Feature ID":"243864","chr":"chr7","strand":"+","start":19425315,"end":19444002},"Reg_x2Zc8u_617":{"Feature Symbol":"Kirrel2","Feature Name":"kin of IRRE like 2 (Drosophila)","biotype":"protein_coding","log2(fold change)":-2.97,"adjusted P-value":0.00129,"Low Expressed":false,"Vehicle Med. nRPKM":2.05,"LPS Med. nRPKM":0.282,"Mean Log2(nRPKM)":-0.552,"Vehicle Med. Count":127,"LPS Med. Count":25,"Cook's P-value ":0.00336,"Feature ID":"243911","chr":"chr7","strand":"-","start":31232785,"end":31242534},"Reg_x2Zc8u_618":{"Feature Symbol":"Trim30b","Feature Name":"tripartite motif-containing 30B","biotype":"protein_coding","log2(fold change)":3.95,"adjusted P-value":9.64e-05,"Low Expressed":false,"Vehicle Med. nRPKM":0,"LPS Med. nRPKM":0.35,"Mean Log2(nRPKM)":-4.52,"Vehicle Med. Count":0,"LPS Med. Count":22.5,"Cook's P-value ":0.906,"Feature ID":"244183","chr":"chr7","strand":"-","start":111503912,"end":111507160},"Reg_x2Zc8u_619":{"Feature Symbol":"Mtss1l","Feature Name":"metastasis suppressor 1-like","biotype":"protein_coding","log2(fold change)":-2.28,"adjusted P-value":2.18e-11,"Low Expressed":false,"Vehicle Med. nRPKM":45,"LPS Med. nRPKM":8.45,"Mean Log2(nRPKM)":4.4,"Vehicle Med. Count":4100,"LPS Med. Count":944,"Cook's P-value ":0.923,"Feature ID":"244654","chr":"chr8","strand":"+","start":113245384,"end":113265300},"Reg_x2Zc8u_620":{"Feature Symbol":"Layn","Feature Name":"layilin","biotype":"protein_coding","log2(fold change)":3.15,"adjusted P-value":5.44e-07,"Low Expressed":false,"Vehicle Med. nRPKM":0.33,"LPS Med. nRPKM":2.8,"Mean Log2(nRPKM)":-0.829,"Vehicle Med. Count":10,"LPS Med. Count":131,"Cook's P-value ":0.84,"Feature ID":"244864","chr":"chr9","strand":"-","start":50864885,"end":50885199},"Reg_x2Zc8u_621":{"Feature Symbol":"Fam198a","Feature Name":"family with sequence similarity 198, member A","biotype":"protein_coding","log2(fold change)":-3.84,"adjusted P-value":9.3e-06,"Low Expressed":false,"Vehicle Med. nRPKM":3.21,"LPS Med. nRPKM":0.0628,"Mean Log2(nRPKM)":-1.28,"Vehicle Med. Count":204,"LPS Med. Count":5.5,"Cook's P-value ":0.906,"Feature ID":"245050","chr":"chr9","strand":"+","start":121860138,"end":121889326},"Reg_x2Zc8u_622":{"Feature Symbol":"Zc4h2","Feature Name":"zinc finger, C4H2 domain containing","biotype":"protein_coding","log2(fold change)":-2.15,"adjusted P-value":0.000388,"Low Expressed":false,"Vehicle Med. nRPKM":2.58,"LPS Med. nRPKM":0.647,"Mean Log2(nRPKM)":0.417,"Vehicle Med. Count":118,"LPS Med. Count":33,"Cook's P-value ":0.24,"Feature ID":"245522","chr":"chrX","strand":"-","start":92834536,"end":92853771},"Reg_x2Zc8u_623":{"Feature Symbol":"Gucy2f","Feature Name":"guanylate cyclase 2f","biotype":"protein_coding","log2(fold change)":-2.01,"adjusted P-value":0.0103,"Low Expressed":false,"Vehicle Med. nRPKM":0.269,"LPS Med. nRPKM":0.088,"Mean Log2(nRPKM)":-3.03,"Vehicle Med. Count":49,"LPS Med. Count":24,"Cook's P-value ":0.506,"Feature ID":"245650","chr":"chrX","strand":"-","start":138515703,"end":138631474},"Reg_x2Zc8u_624":{"Feature Symbol":"Kcne2","Feature Name":"potassium voltage-gated channel, Isk-related subfamily, gene 2","biotype":"protein_coding","log2(fold change)":4.87,"adjusted P-value":9.35e-07,"Low Expressed":false,"Vehicle Med. nRPKM":0,"LPS Med. nRPKM":0.72,"Mean Log2(nRPKM)":-4.27,"Vehicle Med. Count":0,"LPS Med. Count":40.5,"Cook's P-value ":0.617,"Feature ID":"246133","chr":"chr16","strand":"+","start":92292634,"end":92298374},"Reg_x2Zc8u_625":{"Feature Symbol":"Otoa","Feature Name":"otoancorin","biotype":"protein_coding","log2(fold change)":2.07,"adjusted P-value":0.0248,"Low Expressed":false,"Vehicle Med. nRPKM":0.0759,"LPS Med. nRPKM":0.688,"Mean Log2(nRPKM)":-2.69,"Vehicle Med. Count":5,"LPS Med. Count":61,"Cook's P-value ":0.834,"Feature ID":"246190","chr":"chr7","strand":"+","start":128226952,"end":128306603},"Reg_x2Zc8u_626":{"Feature Symbol":"Oas2","Feature Name":"2'-5' oligoadenylate synthetase 2","biotype":"protein_coding","log2(fold change)":4.02,"adjusted P-value":4.65e-10,"Low Expressed":false,"Vehicle Med. nRPKM":0.0539,"LPS Med. nRPKM":1.23,"Mean Log2(nRPKM)":-2.47,"Vehicle Med. Count":4,"LPS Med. Count":120,"Cook's P-value ":0.812,"Feature ID":"246728","chr":"chr5","strand":"-","start":121180342,"end":121199857},"Reg_x2Zc8u_627":{"Feature Symbol":"Cd300lf","Feature Name":"CD300 antigen like family member F","biotype":"protein_coding","log2(fold change)":3.37,"adjusted P-value":0.00395,"Low Expressed":false,"Vehicle Med. nRPKM":0,"LPS Med. nRPKM":0.326,"Mean Log2(nRPKM)":-5.52,"Vehicle Med. Count":0,"LPS Med. Count":20.5,"Cook's P-value ":0.0221,"Feature ID":"246746","chr":"chr11","strand":"-","start":114977528,"end":114995306},"Reg_x2Zc8u_628":{"Feature Symbol":"Ccrl1","Feature Name":"chemokine (C-C motif) receptor-like 1","biotype":"protein_coding","log2(fold change)":-2.62,"adjusted P-value":0.00545,"Low Expressed":false,"Vehicle Med. nRPKM":0.776,"LPS Med. nRPKM":0.059,"Mean Log2(nRPKM)":-2.9,"Vehicle Med. Count":27.5,"LPS Med. Count":3,"Cook's P-value ":0.616,"Feature ID":"252837","chr":"chr9","strand":"-","start":104000468,"end":104028973},"Reg_x2Zc8u_629":{"Feature Symbol":"Nod2","Feature Name":"nucleotide-binding oligomerization domain containing 2","biotype":"protein_coding","log2(fold change)":4.96,"adjusted P-value":6.98e-08,"Low Expressed":false,"Vehicle Med. nRPKM":0,"LPS Med. nRPKM":0.457,"Mean Log2(nRPKM)":-4.62,"Vehicle Med. Count":0,"LPS Med. Count":57,"Cook's P-value ":0.195,"Feature ID":"257632","chr":"chr8","strand":"+","start":91171246,"end":91212373},"Reg_x2Zc8u_630":{"Feature Symbol":"Olfr543","Feature Name":"olfactory receptor 543","biotype":"protein_coding","log2(fold change)":3.93,"adjusted P-value":5.51e-05,"Low Expressed":false,"Vehicle Med. nRPKM":0.024,"LPS Med. nRPKM":0.665,"Mean Log2(nRPKM)":-3.12,"Vehicle Med. Count":0.5,"LPS Med. Count":24,"Cook's P-value ":0.00121,"Feature ID":"257947","chr":"chr7","strand":"-","start":109625287,"end":109626416},"Reg_x2Zc8u_631":{"Feature Symbol":"Olfr1396","Feature Name":"olfactory receptor 1396","biotype":"protein_coding","log2(fold change)":5.54,"adjusted P-value":5.18e-14,"Low Expressed":false,"Vehicle Med. nRPKM":0.0217,"LPS Med. nRPKM":4.02,"Mean Log2(nRPKM)":-2.02,"Vehicle Med. Count":0.5,"LPS Med. Count":99,"Cook's P-value ":0.927,"Feature ID":"258334","chr":"chr11","strand":"-","start":48926279,"end":48927259},"Reg_x2Zc8u_632":{"Feature Symbol":"Olfr920","Feature Name":"olfactory receptor 920","biotype":"protein_coding","log2(fold change)":6.14,"adjusted P-value":1.07e-19,"Low Expressed":false,"Vehicle Med. nRPKM":0.0138,"LPS Med. nRPKM":3.48,"Mean Log2(nRPKM)":-2.12,"Vehicle Med. Count":0.5,"LPS Med. Count":232,"Cook's P-value ":0.607,"Feature ID":"258783","chr":"chr9","strand":"+","start":38560381,"end":38564448},"Reg_x2Zc8u_633":{"Feature Symbol":"Prrt1","Feature Name":"proline-rich transmembrane protein 1","biotype":"protein_coding","log2(fold change)":-3.11,"adjusted P-value":7.21e-10,"Low Expressed":false,"Vehicle Med. nRPKM":5.83,"LPS Med. nRPKM":0.526,"Mean Log2(nRPKM)":0.744,"Vehicle Med. Count":97,"LPS Med. Count":10.5,"Cook's P-value ":0.958,"Feature ID":"260297","chr":"chr17","strand":"+","start":34766631,"end":34769205},"Reg_x2Zc8u_634":{"Feature Symbol":"Fgd2","Feature Name":"FYVE, RhoGEF and PH domain containing 2","biotype":"protein_coding","log2(fold change)":-2.6,"adjusted P-value":0.0005,"Low Expressed":false,"Vehicle Med. nRPKM":1.02,"LPS Med. nRPKM":0.0981,"Mean Log2(nRPKM)":-1.83,"Vehicle Med. Count":49.5,"LPS Med. Count":5.5,"Cook's P-value ":0.837,"Feature ID":"26382","chr":"chr17","strand":"+","start":29497859,"end":29516480},"Reg_x2Zc8u_635":{"Feature Symbol":"Lypla2","Feature Name":"lysophospholipase 2","biotype":"protein_coding","log2(fold change)":3.02,"adjusted P-value":5.29e-10,"Low Expressed":false,"Vehicle Med. nRPKM":1.88,"LPS Med. nRPKM":14.1,"Mean Log2(nRPKM)":2.17,"Vehicle Med. Count":58,"LPS Med. Count":522,"Cook's P-value ":0.908,"Feature ID":"26394","chr":"chr4","strand":"-","start":135524140,"end":135528509},"Reg_x2Zc8u_636":{"Feature Symbol":"Map2k6","Feature Name":"mitogen-activated protein kinase kinase 6","biotype":"protein_coding","log2(fold change)":-2.25,"adjusted P-value":1.51e-05,"Low Expressed":false,"Vehicle Med. nRPKM":5.18,"LPS Med. nRPKM":0.922,"Mean Log2(nRPKM)":0.933,"Vehicle Med. Count":197,"LPS Med. Count":56.5,"Cook's P-value ":0.898,"Feature ID":"26399","chr":"chr11","strand":"+","start":110260436,"end":110374951},"Reg_x2Zc8u_637":{"Feature Symbol":"Map3k8","Feature Name":"mitogen-activated protein kinase kinase kinase 8","biotype":"protein_coding","log2(fold change)":4.79,"adjusted P-value":2.47e-16,"Low Expressed":false,"Vehicle Med. nRPKM":0.0392,"LPS Med. nRPKM":3.44,"Mean Log2(nRPKM)":-1.52,"Vehicle Med. Count":2,"LPS Med. Count":269,"Cook's P-value ":0.792,"Feature ID":"26410","chr":"chr18","strand":"-","start":4331325,"end":4352951},"Reg_x2Zc8u_638":{"Feature Symbol":"Psmb3","Feature Name":"proteasome (prosome, macropain) subunit, beta type 3","biotype":"protein_coding","log2(fold change)":2.56,"adjusted P-value":0.0178,"Low Expressed":false,"Vehicle Med. nRPKM":0.0616,"LPS Med. nRPKM":0.748,"Mean Log2(nRPKM)":-2.37,"Vehicle Med. Count":1,"LPS Med. Count":20,"Cook's P-value ":0.73,"Feature ID":"26446","chr":"chr11","strand":"+","start":97564748,"end":97574814},"Reg_x2Zc8u_639":{"Feature Symbol":"Ror2","Feature Name":"receptor tyrosine kinase-like orphan receptor 2","biotype":"protein_coding","log2(fold change)":3.98,"adjusted P-value":1.06e-05,"Low Expressed":false,"Vehicle Med. nRPKM":0.0143,"LPS Med. nRPKM":0.43,"Mean Log2(nRPKM)":-4.07,"Vehicle Med. Count":1,"LPS Med. Count":45,"Cook's P-value ":0.179,"Feature ID":"26564","chr":"chr13","strand":"-","start":53204686,"end":53381478},"Reg_x2Zc8u_640":{"Feature Symbol":"Greb1","Feature Name":"gene regulated by estrogen in breast cancer protein","biotype":"protein_coding","log2(fold change)":-2.85,"adjusted P-value":1.98e-13,"Low Expressed":false,"Vehicle Med. nRPKM":1.65,"LPS Med. nRPKM":0.213,"Mean Log2(nRPKM)":-0.776,"Vehicle Med. Count":290,"LPS Med. Count":49,"Cook's P-value ":0.947,"Feature ID":"268527","chr":"chr12","strand":"-","start":16677421,"end":16807692},"Reg_x2Zc8u_641":{"Feature Symbol":"Zfp759","Feature Name":"zinc finger protein 759","biotype":"protein_coding","log2(fold change)":-2.01,"adjusted P-value":5.48e-05,"Low Expressed":false,"Vehicle Med. nRPKM":1.31,"LPS Med. nRPKM":0.279,"Mean Log2(nRPKM)":-0.747,"Vehicle Med. Count":78,"LPS Med. Count":24.5,"Cook's P-value ":0.978,"Feature ID":"268670","chr":"chr13","strand":"+","start":67229164,"end":67242723},"Reg_x2Zc8u_642":{"Feature Symbol":"Caskin1","Feature Name":"CASK interacting protein 1","biotype":"protein_coding","log2(fold change)":-2.59,"adjusted P-value":8.06e-14,"Low Expressed":false,"Vehicle Med. nRPKM":13.7,"LPS Med. nRPKM":2.69,"Mean Log2(nRPKM)":2.48,"Vehicle Med. Count":1670,"LPS Med. Count":387,"Cook's P-value ":0.931,"Feature ID":"268932","chr":"chr17","strand":"+","start":24625728,"end":24645854},"Reg_x2Zc8u_643":{"Feature Symbol":"Dysf","Feature Name":"dysferlin","biotype":"protein_coding","log2(fold change)":4.38,"adjusted P-value":1.27e-09,"Low Expressed":false,"Vehicle Med. nRPKM":0.0123,"LPS Med. nRPKM":0.513,"Mean Log2(nRPKM)":-3.59,"Vehicle Med. Count":1.5,"LPS Med. Count":128,"Cook's P-value ":0.512,"Feature ID":"26903","chr":"chr6","strand":"+","start":83958584,"end":84161036},"Reg_x2Zc8u_644":{"Feature Symbol":"Ell3","Feature Name":"elongation factor RNA polymerase II-like 3","biotype":"protein_coding","log2(fold change)":-2.32,"adjusted P-value":0.0119,"Low Expressed":false,"Vehicle Med. nRPKM":0.697,"LPS Med. nRPKM":0.111,"Mean Log2(nRPKM)":-2.35,"Vehicle Med. Count":24.5,"LPS Med. Count":4.5,"Cook's P-value ":0.736,"Feature ID":"269344","chr":"chr2","strand":"-","start":121264763,"end":121268337},"Reg_x2Zc8u_645":{"Feature Symbol":"Clspn","Feature Name":"claspin homolog (Xenopus laevis)","biotype":"protein_coding","log2(fold change)":2.76,"adjusted P-value":0.00143,"Low Expressed":false,"Vehicle Med. nRPKM":0.0369,"LPS Med. nRPKM":0.365,"Mean Log2(nRPKM)":-3.59,"Vehicle Med. Count":3.5,"LPS Med. Count":52.5,"Cook's P-value ":0.596,"Feature ID":"269582","chr":"chr4","strand":"+","start":126234224,"end":126271147},"Reg_x2Zc8u_646":{"Feature Symbol":"Zscan20","Feature Name":"zinc finger and SCAN domains 20","biotype":"protein_coding","log2(fold change)":-2.32,"adjusted P-value":1.29e-05,"Low Expressed":false,"Vehicle Med. nRPKM":1.24,"LPS Med. nRPKM":0.286,"Mean Log2(nRPKM)":-0.863,"Vehicle Med. Count":120,"LPS Med. Count":35.5,"Cook's P-value ":0.865,"Feature ID":"269585","chr":"chr4","strand":"-","start":128260783,"end":128287342},"Reg_x2Zc8u_647":{"Feature Symbol":"Sytl1","Feature Name":"synaptotagmin-like 1","biotype":"protein_coding","log2(fold change)":3.94,"adjusted P-value":0.000159,"Low Expressed":false,"Vehicle Med. nRPKM":0.0282,"LPS Med. nRPKM":7.94,"Mean Log2(nRPKM)":-1.16,"Vehicle Med. Count":1,"LPS Med. Count":410,"Cook's P-value ":0.91,"Feature ID":"269589","chr":"chr4","strand":"-","start":132809005,"end":132819002},"Reg_x2Zc8u_648":{"Feature Symbol":"Islr","Feature Name":"immunoglobulin superfamily containing leucine-rich repeat","biotype":"protein_coding","log2(fold change)":-2.21,"adjusted P-value":0.0082,"Low Expressed":false,"Vehicle Med. nRPKM":0.711,"LPS Med. nRPKM":0.113,"Mean Log2(nRPKM)":-1.95,"Vehicle Med. Count":35,"LPS Med. Count":7,"Cook's P-value ":0.648,"Feature ID":"26968","chr":"chr9","strand":"-","start":58004071,"end":58006949},"Reg_x2Zc8u_649":{"Feature Symbol":"Fat3","Feature Name":"FAT tumor suppressor homolog 3 (Drosophila)","biotype":"protein_coding","log2(fold change)":-2.91,"adjusted P-value":3.37e-26,"Low Expressed":false,"Vehicle Med. nRPKM":5.36,"LPS Med. nRPKM":0.615,"Mean Log2(nRPKM)":0.934,"Vehicle Med. Count":1950,"LPS Med. Count":267,"Cook's P-value ":0.977,"Feature ID":"270120","chr":"chr9","strand":"-","start":15714637,"end":16182675},"Reg_x2Zc8u_650":{"Feature Symbol":"Aoah","Feature Name":"acyloxyacyl hydrolase","biotype":"protein_coding","log2(fold change)":5.04,"adjusted P-value":2.72e-07,"Low Expressed":false,"Vehicle Med. nRPKM":0,"LPS Med. nRPKM":0.414,"Mean Log2(nRPKM)":-4.63,"Vehicle Med. Count":0,"LPS Med. Count":35,"Cook's P-value ":0.218,"Feature ID":"27052","chr":"chr13","strand":"+","start":20885988,"end":21116121},"Reg_x2Zc8u_651":{"Feature Symbol":"Mthfd1l","Feature Name":"methylenetetrahydrofolate dehydrogenase (NADP+ dependent) 1-like","biotype":"protein_coding","log2(fold change)":3.62,"adjusted P-value":8.49e-13,"Low Expressed":false,"Vehicle Med. nRPKM":0.117,"LPS Med. nRPKM":1.62,"Mean Log2(nRPKM)":-1.2,"Vehicle Med. Count":8.5,"LPS Med. Count":216,"Cook's P-value ":0.905,"Feature ID":"270685","chr":"chr10","strand":"-","start":6179460,"end":6373466},"Reg_x2Zc8u_652":{"Feature Symbol":"Tmem132e","Feature Name":"transmembrane protein 132E","biotype":"protein_coding","log2(fold change)":2.94,"adjusted P-value":0.00942,"Low Expressed":false,"Vehicle Med. nRPKM":0.0066,"LPS Med. nRPKM":0.132,"Mean Log2(nRPKM)":-5.11,"Vehicle Med. Count":0.5,"LPS Med. Count":18.5,"Cook's P-value ":0.0624,"Feature ID":"270893","chr":"chr11","strand":"+","start":82202402,"end":82259829},"Reg_x2Zc8u_653":{"Feature Symbol":"Prr11","Feature Name":"proline rich 11","biotype":"protein_coding","log2(fold change)":2.1,"adjusted P-value":0.038,"Low Expressed":false,"Vehicle Med. nRPKM":0.0483,"LPS Med. nRPKM":0.207,"Mean Log2(nRPKM)":-3.53,"Vehicle Med. Count":4,"LPS Med. Count":34.5,"Cook's P-value ":0.426,"Feature ID":"270906","chr":"chr11","strand":"-","start":86902658,"end":86922216},"Reg_x2Zc8u_654":{"Feature Symbol":"Adamts16","Feature Name":"a disintegrin-like and metallopeptidase (reprolysin type) with thrombospondin type 1 motif, 16","biotype":"protein_coding","log2(fold change)":-4.53,"adjusted P-value":4.23e-14,"Low Expressed":false,"Vehicle Med. nRPKM":1.32,"LPS Med. nRPKM":0.0421,"Mean Log2(nRPKM)":-2.58,"Vehicle Med. Count":136,"LPS Med. Count":6.5,"Cook's P-value ":0.807,"Feature ID":"271127","chr":"chr13","strand":"-","start":70866686,"end":70980688},"Reg_x2Zc8u_655":{"Feature Symbol":"Agbl2","Feature Name":"ATP/GTP binding protein-like 2","biotype":"protein_coding","log2(fold change)":-2.68,"adjusted P-value":3.01e-06,"Low Expressed":false,"Vehicle Med. nRPKM":1.68,"LPS Med. nRPKM":0.161,"Mean Log2(nRPKM)":-1.13,"Vehicle Med. Count":99,"LPS Med. Count":14,"Cook's P-value ":0.797,"Feature ID":"271813","chr":"chr2","strand":"+","start":90622901,"end":90656388},"Reg_x2Zc8u_656":{"Feature Symbol":"Arsj","Feature Name":"arylsulfatase J","biotype":"protein_coding","log2(fold change)":3.95,"adjusted P-value":1.44e-06,"Low Expressed":false,"Vehicle Med. nRPKM":0.00576,"LPS Med. nRPKM":0.705,"Mean Log2(nRPKM)":-3.61,"Vehicle Med. Count":0.5,"LPS Med. Count":80.5,"Cook's P-value ":0.796,"Feature ID":"271970","chr":"chr3","strand":"+","start":126066770,"end":126143292},"Reg_x2Zc8u_657":{"Feature Symbol":"Tnfrsf12a","Feature Name":"tumor necrosis factor receptor superfamily, member 12a","biotype":"protein_coding","log2(fold change)":3.45,"adjusted P-value":6.04e-07,"Low Expressed":false,"Vehicle Med. nRPKM":0.212,"LPS Med. nRPKM":3.08,"Mean Log2(nRPKM)":-0.451,"Vehicle Med. Count":4,"LPS Med. Count":94.5,"Cook's P-value ":0.535,"Feature ID":"27279","chr":"chr17","strand":"-","start":23812412,"end":23814416},"Reg_x2Zc8u_658":{"Feature Symbol":"Slfn8","Feature Name":"schlafen 8","biotype":"protein_coding","log2(fold change)":5.77,"adjusted P-value":2.88e-36,"Low Expressed":false,"Vehicle Med. nRPKM":0.0583,"LPS Med. nRPKM":6.66,"Mean Log2(nRPKM)":-0.601,"Vehicle Med. Count":4.5,"LPS Med. Count":713,"Cook's P-value ":0.861,"Feature ID":"276950","chr":"chr11","strand":"-","start":82815660,"end":82834312},"Reg_x2Zc8u_659":{"Feature Symbol":"Gm5069","Feature Name":"glyceraldehyde-3-phosphate dehydrogenase pseudogene","biotype":"pseudo","log2(fold change)":-2.24,"adjusted P-value":0.00368,"Low Expressed":false,"Vehicle Med. nRPKM":0.607,"LPS Med. nRPKM":0.0851,"Mean Log2(nRPKM)":-1.98,"Vehicle Med. Count":37,"LPS Med. Count":7.5,"Cook's P-value ":0.569,"Feature ID":"277333","chr":"chr1","strand":"-","start":182257100,"end":182260680},"Reg_x2Zc8u_660":{"Feature Symbol":"BC049635","Feature Name":"cDNA sequence BC049635","biotype":"protein_coding","log2(fold change)":2.27,"adjusted P-value":1.36e-07,"Low Expressed":false,"Vehicle Med. nRPKM":1.64,"LPS Med. nRPKM":8.85,"Mean Log2(nRPKM)":1.8,"Vehicle Med. Count":61,"LPS Med. Count":349,"Cook's P-value ":0.934,"Feature ID":"277773","chr":"chr4","strand":"-","start":42880875,"end":42887075},"Reg_x2Zc8u_661":{"Feature Symbol":"Slco1b2","Feature Name":"solute carrier organic anion transporter family, member 1b2","biotype":"protein_coding","log2(fold change)":-2.56,"adjusted P-value":9.11e-05,"Low Expressed":false,"Vehicle Med. nRPKM":1.07,"LPS Med. nRPKM":0.115,"Mean Log2(nRPKM)":-1.73,"Vehicle Med. Count":71.5,"LPS Med. Count":14,"Cook's P-value ":0.854,"Feature ID":"28253","chr":"chr6","strand":"+","start":141578039,"end":141635156},"Reg_x2Zc8u_662":{"Feature Symbol":"Spdef","Feature Name":"SAM pointed domain containing ets transcription factor","biotype":"protein_coding","log2(fold change)":4.28,"adjusted P-value":5.63e-05,"Low Expressed":false,"Vehicle Med. nRPKM":0,"LPS Med. nRPKM":0.376,"Mean Log2(nRPKM)":-4.81,"Vehicle Med. Count":0,"LPS Med. Count":17,"Cook's P-value ":0.00243,"Feature ID":"30051","chr":"chr17","strand":"-","start":27851392,"end":27865896},"Reg_x2Zc8u_663":{"Feature Symbol":"Slc39a1","Feature Name":"solute carrier family 39 (zinc transporter), member 1","biotype":"protein_coding","log2(fold change)":2.27,"adjusted P-value":2.35e-06,"Low Expressed":false,"Vehicle Med. nRPKM":0.69,"LPS Med. nRPKM":3.69,"Mean Log2(nRPKM)":0.541,"Vehicle Med. Count":26.5,"LPS Med. Count":236,"Cook's P-value ":0.934,"Feature ID":"30791","chr":"chr3","strand":"+","start":90052114,"end":90057534},"Reg_x2Zc8u_664":{"Feature Symbol":"Apln","Feature Name":"apelin","biotype":"protein_coding","log2(fold change)":-3.53,"adjusted P-value":4.65e-07,"Low Expressed":false,"Vehicle Med. nRPKM":1.35,"LPS Med. nRPKM":0.0534,"Mean Log2(nRPKM)":-2.28,"Vehicle Med. Count":84,"LPS Med. Count":3.5,"Cook's P-value ":0.899,"Feature ID":"30878","chr":"chrX","strand":"-","start":45378323,"end":45388029},"Reg_x2Zc8u_665":{"Feature Symbol":"Fgd3","Feature Name":"FYVE, RhoGEF and PH domain containing 3","biotype":"protein_coding","log2(fold change)":2.22,"adjusted P-value":0.0222,"Low Expressed":false,"Vehicle Med. nRPKM":0.0494,"LPS Med. nRPKM":0.311,"Mean Log2(nRPKM)":-3.03,"Vehicle Med. Count":3.5,"LPS Med. Count":33.5,"Cook's P-value ":0.208,"Feature ID":"30938","chr":"chr13","strand":"-","start":49358479,"end":49404577},"Reg_x2Zc8u_666":{"Feature Symbol":"Hist3h2a","Feature Name":"histone cluster 3, H2a","biotype":"protein_coding","log2(fold change)":-2.6,"adjusted P-value":0.000455,"Low Expressed":false,"Vehicle Med. nRPKM":1.37,"LPS Med. nRPKM":0.171,"Mean Log2(nRPKM)":-1.27,"Vehicle Med. Count":51.5,"LPS Med. Count":10.5,"Cook's P-value ":0.0201,"Feature ID":"319162","chr":"chr11","strand":"+","start":58768187,"end":58770176},"Reg_x2Zc8u_667":{"Feature Symbol":"A230028O05Rik","Feature Name":"RIKEN cDNA A230028O05 gene","biotype":"miscRNA","log2(fold change)":2.4,"adjusted P-value":0.000642,"Low Expressed":false,"Vehicle Med. nRPKM":0.114,"LPS Med. nRPKM":0.88,"Mean Log2(nRPKM)":-1.5,"Vehicle Med. Count":6.5,"LPS Med. Count":94.5,"Cook's P-value ":0.811,"Feature ID":"319487","chr":"chr16","strand":"+","start":25059725,"end":25069144},"Reg_x2Zc8u_668":{"Feature Symbol":"A430078G23Rik","Feature Name":"RIKEN cDNA A430078G23 gene","biotype":"protein_coding","log2(fold change)":3.86,"adjusted P-value":0.000308,"Low Expressed":false,"Vehicle Med. nRPKM":0,"LPS Med. nRPKM":0.462,"Mean Log2(nRPKM)":-5.13,"Vehicle Med. Count":0,"LPS Med. Count":35,"Cook's P-value ":0.00453,"Feature ID":"319493","chr":"chr8","strand":"+","start":3353415,"end":3390299},"Reg_x2Zc8u_669":{"Feature Symbol":"Syt15","Feature Name":"synaptotagmin XV","biotype":"protein_coding","log2(fold change)":2.39,"adjusted P-value":0.00334,"Low Expressed":false,"Vehicle Med. nRPKM":0.0481,"LPS Med. nRPKM":0.294,"Mean Log2(nRPKM)":-2.99,"Vehicle Med. Count":4.5,"LPS Med. Count":30.5,"Cook's P-value ":0.843,"Feature ID":"319508","chr":"chr14","strand":"+","start":35033232,"end":35043607},"Reg_x2Zc8u_670":{"Feature Symbol":"Nwd1","Feature Name":"NACHT and WD repeat domain containing 1","biotype":"protein_coding","log2(fold change)":-3.01,"adjusted P-value":5.49e-14,"Low Expressed":false,"Vehicle Med. nRPKM":63.4,"LPS Med. nRPKM":4.6,"Mean Log2(nRPKM)":4.25,"Vehicle Med. Count":9930,"LPS Med. Count":890,"Cook's P-value ":0.884,"Feature ID":"319555","chr":"chr8","strand":"+","start":75170610,"end":75238645},"Reg_x2Zc8u_671":{"Feature Symbol":"Galm","Feature Name":"galactose mutarotase","biotype":"protein_coding","log2(fold change)":-2.95,"adjusted P-value":0.0031,"Low Expressed":false,"Vehicle Med. nRPKM":0.412,"LPS Med. nRPKM":0.0238,"Mean Log2(nRPKM)":-3.69,"Vehicle Med. Count":20,"LPS Med. Count":1.5,"Cook's P-value ":0.839,"Feature ID":"319625","chr":"chr17","strand":"+","start":80526811,"end":80584372},"Reg_x2Zc8u_672":{"Feature Symbol":"D630013N20Rik","Feature Name":"RIKEN cDNA D630013N20 gene","biotype":"miscRNA","log2(fold change)":-3.25,"adjusted P-value":0.000361,"Low Expressed":false,"Vehicle Med. nRPKM":0.698,"LPS Med. nRPKM":0.0272,"Mean Log2(nRPKM)":-3.12,"Vehicle Med. Count":26.5,"LPS Med. Count":1.5,"Cook's P-value ":0.327,"Feature ID":"319646","chr":"chr10","strand":"-","start":70063797,"end":70118711},"Reg_x2Zc8u_673":{"Feature Symbol":"E330033B04Rik","Feature Name":"RIKEN cDNA E330033B04 gene","biotype":"miscRNA","log2(fold change)":-2.1,"adjusted P-value":0.000174,"Low Expressed":false,"Vehicle Med. nRPKM":2.36,"LPS Med. nRPKM":0.422,"Mean Log2(nRPKM)":-0.179,"Vehicle Med. Count":298,"LPS Med. Count":70.5,"Cook's P-value ":0.76,"Feature ID":"319722","chr":"chr15","strand":"-","start":96098995,"end":96105706},"Reg_x2Zc8u_674":{"Feature Symbol":"A230009B12Rik","Feature Name":"RIKEN cDNA A230009B12 gene","biotype":"miscRNA","log2(fold change)":-5.09,"adjusted P-value":1.19e-17,"Low Expressed":false,"Vehicle Med. nRPKM":4.67,"LPS Med. nRPKM":0.0681,"Mean Log2(nRPKM)":-1.22,"Vehicle Med. Count":100,"LPS Med. Count":3.5,"Cook's P-value ":0.929,"Feature ID":"319750","chr":"chr17","strand":"+","start":10649082,"end":10666989},"Reg_x2Zc8u_675":{"Feature Symbol":"Igf2bp2","Feature Name":"insulin-like growth factor 2 mRNA binding protein 2","biotype":"protein_coding","log2(fold change)":2.88,"adjusted P-value":0.019,"Low Expressed":false,"Vehicle Med. nRPKM":0,"LPS Med. nRPKM":0.0971,"Mean Log2(nRPKM)":-5.79,"Vehicle Med. Count":0,"LPS Med. Count":11,"Cook's P-value ":0.674,"Feature ID":"319765","chr":"chr16","strand":"-","start":22059082,"end":22163372},"Reg_x2Zc8u_676":{"Feature Symbol":"Ism1","Feature Name":"isthmin 1 homolog (zebrafish)","biotype":"protein_coding","log2(fold change)":3.34,"adjusted P-value":0.00166,"Low Expressed":false,"Vehicle Med. nRPKM":0.0112,"LPS Med. nRPKM":0.417,"Mean Log2(nRPKM)":-4.59,"Vehicle Med. Count":0.5,"LPS Med. Count":29.5,"Cook's P-value ":0.017,"Feature ID":"319909","chr":"chr2","strand":"+","start":139503914,"end":139584317},"Reg_x2Zc8u_677":{"Feature Symbol":"A530079E22Rik","Feature Name":"RIKEN cDNA A530079E22 gene","biotype":"unknown","log2(fold change)":-2.26,"adjusted P-value":4.92e-08,"Low Expressed":false,"Vehicle Med. nRPKM":5.94,"LPS Med. nRPKM":1,"Mean Log2(nRPKM)":1.2,"Vehicle Med. Count":188,"LPS Med. Count":41,"Cook's P-value ":0.973,"Feature ID":"319977","chr":"chr1","strand":"-","start":89401826,"end":89403501},"Reg_x2Zc8u_678":{"Feature Symbol":"5930430L01Rik","Feature Name":"RIKEN cDNA 5930430L01 gene","biotype":"miscRNA","log2(fold change)":-3.1,"adjusted P-value":1.78e-14,"Low Expressed":false,"Vehicle Med. nRPKM":4.45,"LPS Med. nRPKM":0.405,"Mean Log2(nRPKM)":0.364,"Vehicle Med. Count":362,"LPS Med. Count":56.5,"Cook's P-value ":0.946,"Feature ID":"319982","chr":"chr5","strand":"-","start":149801337,"end":149806799},"Reg_x2Zc8u_679":{"Feature Symbol":"C030034L19Rik","Feature Name":"RIKEN cDNA C030034L19 gene","biotype":"miscRNA","log2(fold change)":2.3,"adjusted P-value":0.045,"Low Expressed":false,"Vehicle Med. nRPKM":0.00865,"LPS Med. nRPKM":0.26,"Mean Log2(nRPKM)":-4.33,"Vehicle Med. Count":0.5,"LPS Med. Count":18,"Cook's P-value ":0.636,"Feature ID":"320088","chr":"chr3","strand":"+","start":9403078,"end":9413903},"Reg_x2Zc8u_680":{"Feature Symbol":"6430550D23Rik","Feature Name":"RIKEN cDNA 6430550D23 gene","biotype":"protein_coding","log2(fold change)":-2.03,"adjusted P-value":0.0323,"Low Expressed":false,"Vehicle Med. nRPKM":1.09,"LPS Med. nRPKM":0.0698,"Mean Log2(nRPKM)":-1.85,"Vehicle Med. Count":40.5,"LPS Med. Count":3.5,"Cook's P-value ":0.598,"Feature ID":"320095","chr":"chr2","strand":"-","start":155826179,"end":155833713},"Reg_x2Zc8u_681":{"Feature Symbol":"4930525G20Rik","Feature Name":"RIKEN cDNA 4930525G20 gene","biotype":"miscRNA","log2(fold change)":-2.23,"adjusted P-value":0.0128,"Low Expressed":false,"Vehicle Med. nRPKM":0.64,"LPS Med. nRPKM":0.0617,"Mean Log2(nRPKM)":-2.64,"Vehicle Med. Count":37,"LPS Med. Count":4,"Cook's P-value ":0.83,"Feature ID":"320163","chr":"chr13","strand":"-","start":67897531,"end":67931924},"Reg_x2Zc8u_682":{"Feature Symbol":"","Feature Name":"","biotype":"protein_coding","log2(fold change)":2.76,"adjusted P-value":8e-05,"Low Expressed":false,"Vehicle Med. nRPKM":0.437,"LPS Med. nRPKM":4.29,"Mean Log2(nRPKM)":-0.523,"Vehicle Med. Count":12,"LPS Med. Count":168,"Cook's P-value ":0.895,"Feature ID":"320169","chr":"chr9","strand":"+","start":107885424,"end":107897338},"Reg_x2Zc8u_683":{"Feature Symbol":"A730028G07Rik","Feature Name":"RIKEN cDNA A730028G07 gene","biotype":"miscRNA","log2(fold change)":-2.46,"adjusted P-value":6.44e-05,"Low Expressed":false,"Vehicle Med. nRPKM":2.1,"LPS Med. nRPKM":0.253,"Mean Log2(nRPKM)":-0.743,"Vehicle Med. Count":129,"LPS Med. Count":17,"Cook's P-value ":0.835,"Feature ID":"320206","chr":"chr8","strand":"+","start":106782135,"end":106785186},"Reg_x2Zc8u_684":{"Feature Symbol":"Pik3r5","Feature Name":"phosphoinositide-3-kinase, regulatory subunit 5, p101","biotype":"protein_coding","log2(fold change)":4.22,"adjusted P-value":2.76e-08,"Low Expressed":false,"Vehicle Med. nRPKM":0.0208,"LPS Med. nRPKM":0.507,"Mean Log2(nRPKM)":-3.52,"Vehicle Med. Count":1.5,"LPS Med. Count":50,"Cook's P-value ":0.888,"Feature ID":"320207","chr":"chr11","strand":"+","start":68245627,"end":68311348},"Reg_x2Zc8u_685":{"Feature Symbol":"4930473A06Rik","Feature Name":"RIKEN cDNA 4930473A06 gene","biotype":"protein_coding","log2(fold change)":-2.74,"adjusted P-value":2.09e-09,"Low Expressed":false,"Vehicle Med. nRPKM":3.82,"LPS Med. nRPKM":0.561,"Mean Log2(nRPKM)":0.377,"Vehicle Med. Count":343,"LPS Med. Count":66.5,"Cook's P-value ":0.935,"Feature ID":"320226","chr":"chr4","strand":"+","start":83171449,"end":83510574},"Reg_x2Zc8u_686":{"Feature Symbol":"Dlec1","Feature Name":"deleted in lung and esophageal cancer 1","biotype":"protein_coding","log2(fold change)":-2.61,"adjusted P-value":0.00324,"Low Expressed":false,"Vehicle Med. nRPKM":0.362,"LPS Med. nRPKM":0.0174,"Mean Log2(nRPKM)":-3.47,"Vehicle Med. Count":36.5,"LPS Med. Count":4,"Cook's P-value ":0.657,"Feature ID":"320256","chr":"chr9","strand":"+","start":119011596,"end":119056812},"Reg_x2Zc8u_687":{"Feature Symbol":"Sycp2","Feature Name":"synaptonemal complex protein 2","biotype":"protein_coding","log2(fold change)":-2.02,"adjusted P-value":7.51e-08,"Low Expressed":false,"Vehicle Med. nRPKM":4.09,"LPS Med. nRPKM":0.863,"Mean Log2(nRPKM)":0.956,"Vehicle Med. Count":426,"LPS Med. Count":120,"Cook's P-value ":0.947,"Feature ID":"320558","chr":"chr2","strand":"-","start":178080000,"end":178142363},"Reg_x2Zc8u_688":{"Feature Symbol":"Islr2","Feature Name":"immunoglobulin superfamily containing leucine-rich repeat 2","biotype":"protein_coding","log2(fold change)":2.29,"adjusted P-value":0.0244,"Low Expressed":false,"Vehicle Med. nRPKM":0.0244,"LPS Med. nRPKM":0.248,"Mean Log2(nRPKM)":-3.96,"Vehicle Med. Count":2.5,"LPS Med. Count":30,"Cook's P-value ":0.588,"Feature ID":"320563","chr":"chr9","strand":"-","start":58044104,"end":58052126},"Reg_x2Zc8u_689":{"Feature Symbol":"Atp8b5","Feature Name":"ATPase, class I, type 8B, member 5","biotype":"protein_coding","log2(fold change)":-2.5,"adjusted P-value":0.0029,"Low Expressed":false,"Vehicle Med. nRPKM":0.299,"LPS Med. nRPKM":0.0389,"Mean Log2(nRPKM)":-3.44,"Vehicle Med. Count":24,"LPS Med. Count":4.5,"Cook's P-value ":0.928,"Feature ID":"320571","chr":"chr4","strand":"+","start":43280031,"end":43386703},"Reg_x2Zc8u_690":{"Feature Symbol":"A630089N07Rik","Feature Name":"RIKEN cDNA A630089N07 gene","biotype":"miscRNA","log2(fold change)":-2.31,"adjusted P-value":8.58e-14,"Low Expressed":false,"Vehicle Med. nRPKM":8.57,"LPS Med. nRPKM":1.55,"Mean Log2(nRPKM)":1.8,"Vehicle Med. Count":318,"LPS Med. Count":86.5,"Cook's P-value ":0.98,"Feature ID":"320586","chr":"chr16","strand":"-","start":98283677,"end":98303604},"Reg_x2Zc8u_691":{"Feature Symbol":"6330512M04Rik","Feature Name":"RIKEN cDNA 6330512M04 gene","biotype":"protein_coding","log2(fold change)":3.79,"adjusted P-value":0.000684,"Low Expressed":false,"Vehicle Med. nRPKM":0,"LPS Med. nRPKM":0.216,"Mean Log2(nRPKM)":-5.4,"Vehicle Med. Count":0,"LPS Med. Count":19.5,"Cook's P-value ":0.0423,"Feature ID":"320802","chr":"chr7","strand":"-","start":149512015,"end":149558164},"Reg_x2Zc8u_692":{"Feature Symbol":"A230056P14Rik","Feature Name":"RIKEN cDNA A230056P14 gene","biotype":"miscRNA","log2(fold change)":-2.13,"adjusted P-value":0.00889,"Low Expressed":false,"Vehicle Med. nRPKM":1.25,"LPS Med. nRPKM":0.238,"Mean Log2(nRPKM)":-0.988,"Vehicle Med. Count":33.5,"LPS Med. Count":13.5,"Cook's P-value ":0.757,"Feature ID":"320845","chr":"chr7","strand":"+","start":63217901,"end":63235466},"Reg_x2Zc8u_693":{"Feature Symbol":"4831440E17Rik","Feature Name":"RIKEN cDNA 4831440E17 gene","biotype":"miscRNA","log2(fold change)":-2.09,"adjusted P-value":7.93e-05,"Low Expressed":false,"Vehicle Med. nRPKM":0.83,"LPS Med. nRPKM":0.225,"Mean Log2(nRPKM)":-1.25,"Vehicle Med. Count":86.5,"LPS Med. Count":31,"Cook's P-value ":0.924,"Feature ID":"320965","chr":"chr5","strand":"+","start":25005615,"end":25010291},"Reg_x2Zc8u_694":{"Feature Symbol":"Arl4c","Feature Name":"ADP-ribosylation factor-like 4C","biotype":"protein_coding","log2(fold change)":-2.21,"adjusted P-value":0.000337,"Low Expressed":false,"Vehicle Med. nRPKM":1.12,"LPS Med. nRPKM":0.308,"Mean Log2(nRPKM)":-0.845,"Vehicle Med. Count":89,"LPS Med. Count":33,"Cook's P-value ":0.416,"Feature ID":"320982","chr":"chr1","strand":"-","start":90594800,"end":90598766},"Reg_x2Zc8u_695":{"Feature Symbol":"Xaf1","Feature Name":"XIAP associated factor 1","biotype":"protein_coding","log2(fold change)":4.61,"adjusted P-value":2.83e-21,"Low Expressed":false,"Vehicle Med. nRPKM":0.112,"LPS Med. nRPKM":4.41,"Mean Log2(nRPKM)":-0.608,"Vehicle Med. Count":6.5,"LPS Med. Count":308,"Cook's P-value ":0.894,"Feature ID":"327959","chr":"chr11","strand":"+","start":72115131,"end":72127235},"Reg_x2Zc8u_696":{"Feature Symbol":"Slfn5","Feature Name":"schlafen 5","biotype":"protein_coding","log2(fold change)":2.7,"adjusted P-value":0.00967,"Low Expressed":false,"Vehicle Med. nRPKM":0.013,"LPS Med. nRPKM":0.13,"Mean Log2(nRPKM)":-4.84,"Vehicle Med. Count":1.5,"LPS Med. Count":28.5,"Cook's P-value ":0.404,"Feature ID":"327978","chr":"chr11","strand":"+","start":82765604,"end":82778352},"Reg_x2Zc8u_697":{"Feature Symbol":"Trmt61a","Feature Name":"tRNA methyltransferase 61 homolog A (S. cerevisiae)","biotype":"protein_coding","log2(fold change)":3.56,"adjusted P-value":1.71e-05,"Low Expressed":false,"Vehicle Med. nRPKM":0.037,"LPS Med. nRPKM":0.642,"Mean Log2(nRPKM)":-3.06,"Vehicle Med. Count":2,"LPS Med. Count":39.5,"Cook's P-value ":0.926,"Feature ID":"328162","chr":"chr12","strand":"+","start":112916316,"end":112922113},"Reg_x2Zc8u_698":{"Feature Symbol":"Gm5089","Feature Name":"predicted gene 5089","biotype":"miscRNA","log2(fold change)":-2.33,"adjusted P-value":1.91e-08,"Low Expressed":false,"Vehicle Med. nRPKM":5.07,"LPS Med. nRPKM":0.822,"Mean Log2(nRPKM)":0.95,"Vehicle Med. Count":233,"LPS Med. Count":51,"Cook's P-value ":0.96,"Feature ID":"328479","chr":"chr14","strand":"-","start":122764901,"end":122850368},"Reg_x2Zc8u_699":{"Feature Symbol":"Arhgef37","Feature Name":"Rho guanine nucleotide exchange factor (GEF) 37","biotype":"protein_coding","log2(fold change)":2.42,"adjusted P-value":8.05e-06,"Low Expressed":false,"Vehicle Med. nRPKM":0.273,"LPS Med. nRPKM":1.68,"Mean Log2(nRPKM)":-0.483,"Vehicle Med. Count":19,"LPS Med. Count":189,"Cook's P-value ":0.883,"Feature ID":"328967","chr":"chr18","strand":"-","start":61653448,"end":61696190},"Reg_x2Zc8u_700":{"Feature Symbol":"Il19","Feature Name":"interleukin 19","biotype":"protein_coding","log2(fold change)":5.6,"adjusted P-value":2.02e-09,"Low Expressed":false,"Vehicle Med. nRPKM":0,"LPS Med. nRPKM":2.01,"Mean Log2(nRPKM)":-3.6,"Vehicle Med. Count":0,"LPS Med. Count":62,"Cook's P-value ":0.185,"Feature ID":"329244","chr":"chr1","strand":"-","start":132829233,"end":132835818},"Reg_x2Zc8u_701":{"Feature Symbol":"Tnn","Feature Name":"tenascin N","biotype":"protein_coding","log2(fold change)":4.93,"adjusted P-value":8.31e-07,"Low Expressed":false,"Vehicle Med. nRPKM":0,"LPS Med. nRPKM":0.239,"Mean Log2(nRPKM)":-5.29,"Vehicle Med. Count":0,"LPS Med. Count":37.5,"Cook's P-value ":0.00358,"Feature ID":"329278","chr":"chr1","strand":"-","start":162015160,"end":162083706},"Reg_x2Zc8u_702":{"Feature Symbol":"Nostrin","Feature Name":"nitric oxide synthase trafficker","biotype":"protein_coding","log2(fold change)":2.94,"adjusted P-value":0.00716,"Low Expressed":false,"Vehicle Med. nRPKM":0.0131,"LPS Med. nRPKM":0.281,"Mean Log2(nRPKM)":-4,"Vehicle Med. Count":0.5,"LPS Med. Count":20,"Cook's P-value ":0.542,"Feature ID":"329416","chr":"chr2","strand":"+","start":68973857,"end":69027387},"Reg_x2Zc8u_703":{"Feature Symbol":"Dcdc5","Feature Name":"doublecortin domain containing 5","biotype":"protein_coding","log2(fold change)":-2.52,"adjusted P-value":0.0198,"Low Expressed":false,"Vehicle Med. nRPKM":0.265,"LPS Med. nRPKM":0.0153,"Mean Log2(nRPKM)":-4.04,"Vehicle Med. Count":13.5,"LPS Med. Count":1,"Cook's P-value ":0.928,"Feature ID":"329482","chr":"chr2","strand":"+","start":106169029,"end":106244223},"Reg_x2Zc8u_704":{"Feature Symbol":"4933431E20Rik","Feature Name":"RIKEN cDNA 4933431E20 gene","biotype":"miscRNA","log2(fold change)":-2.11,"adjusted P-value":4.59e-12,"Low Expressed":false,"Vehicle Med. nRPKM":6.59,"LPS Med. nRPKM":1.49,"Mean Log2(nRPKM)":1.62,"Vehicle Med. Count":672,"LPS Med. Count":192,"Cook's P-value ":0.98,"Feature ID":"329735","chr":"chr3","strand":"-","start":107691768,"end":107699131},"Reg_x2Zc8u_705":{"Feature Symbol":"AI464131","Feature Name":"expressed sequence AI464131","biotype":"protein_coding","log2(fold change)":-2.63,"adjusted P-value":1.37e-09,"Low Expressed":false,"Vehicle Med. nRPKM":9.66,"LPS Med. nRPKM":0.817,"Mean Log2(nRPKM)":1.6,"Vehicle Med. Count":796,"LPS Med. Count":81,"Cook's P-value ":0.851,"Feature ID":"329828","chr":"chr4","strand":"-","start":41442637,"end":41450109},"Reg_x2Zc8u_706":{"Feature Symbol":"Gm20558","Feature Name":"predicted gene, 20558","biotype":"unknown","log2(fold change)":-2.47,"adjusted P-value":0.0218,"Low Expressed":false,"Vehicle Med. nRPKM":0.165,"LPS Med. nRPKM":0.0124,"Mean Log2(nRPKM)":-4.12,"Vehicle Med. Count":10.5,"LPS Med. Count":1,"Cook's P-value ":0.399,"Feature ID":"330108","chr":"chr5","strand":"-","start":77531119,"end":77534376},"Reg_x2Zc8u_707":{"Feature Symbol":"Tmcc1","Feature Name":"transmembrane and coiled coil domains 1","biotype":"protein_coding","log2(fold change)":-2.27,"adjusted P-value":4.65e-14,"Low Expressed":false,"Vehicle Med. nRPKM":6.14,"LPS Med. nRPKM":1.24,"Mean Log2(nRPKM)":1.47,"Vehicle Med. Count":771,"LPS Med. Count":184,"Cook's P-value ":0.972,"Feature ID":"330401","chr":"chr6","strand":"-","start":115968636,"end":116143392},"Reg_x2Zc8u_708":{"Feature Symbol":"9330102E08Rik","Feature Name":"RIKEN cDNA 9330102E08 gene","biotype":"miscRNA","log2(fold change)":-2.42,"adjusted P-value":0.00974,"Low Expressed":false,"Vehicle Med. nRPKM":0.744,"LPS Med. nRPKM":0.0442,"Mean Log2(nRPKM)":-3.1,"Vehicle Med. Count":61,"LPS Med. Count":4.5,"Cook's P-value ":0.726,"Feature ID":"330427","chr":"chr6","strand":"-","start":128119718,"end":128133821},"Reg_x2Zc8u_709":{"Feature Symbol":"Pate2","Feature Name":"prostate and testis expressed 2","biotype":"protein_coding","log2(fold change)":2.81,"adjusted P-value":0.000895,"Low Expressed":false,"Vehicle Med. nRPKM":0.0516,"LPS Med. nRPKM":1.04,"Mean Log2(nRPKM)":-1.81,"Vehicle Med. Count":2,"LPS Med. Count":58,"Cook's P-value ":0.443,"Feature ID":"330921","chr":"chr9","strand":"+","start":35477224,"end":35480474},"Reg_x2Zc8u_710":{"Feature Symbol":"Dgkk","Feature Name":"diacylglycerol kinase kappa","biotype":"protein_coding","log2(fold change)":4.53,"adjusted P-value":3.13e-06,"Low Expressed":false,"Vehicle Med. nRPKM":0,"LPS Med. nRPKM":0.242,"Mean Log2(nRPKM)":-5.28,"Vehicle Med. Count":0,"LPS Med. Count":38.5,"Cook's P-value ":0.0462,"Feature ID":"331374","chr":"chrX","strand":"+","start":6356432,"end":6525489},"Reg_x2Zc8u_711":{"Feature Symbol":"BC053749","Feature Name":"cDNA sequence BC053749","biotype":"protein_coding","log2(fold change)":-2.18,"adjusted P-value":1.51e-05,"Low Expressed":false,"Vehicle Med. nRPKM":3.06,"LPS Med. nRPKM":0.531,"Mean Log2(nRPKM)":0.407,"Vehicle Med. Count":142,"LPS Med. Count":32,"Cook's P-value ":0.896,"Feature ID":"333193","chr":"chr7","strand":"-","start":31324153,"end":31337291},"Reg_x2Zc8u_712":{"Feature Symbol":"Myo1d","Feature Name":"myosin ID","biotype":"protein_coding","log2(fold change)":2.82,"adjusted P-value":4.18e-06,"Low Expressed":false,"Vehicle Med. nRPKM":0.0752,"LPS Med. nRPKM":0.627,"Mean Log2(nRPKM)":-2.26,"Vehicle Med. Count":7.5,"LPS Med. Count":80,"Cook's P-value ":0.685,"Feature ID":"338367","chr":"chr11","strand":"-","start":80295629,"end":80593527},"Reg_x2Zc8u_713":{"Feature Symbol":"Tmc4","Feature Name":"transmembrane channel-like gene family 4","biotype":"protein_coding","log2(fold change)":-2.06,"adjusted P-value":0.000147,"Low Expressed":false,"Vehicle Med. nRPKM":2.87,"LPS Med. nRPKM":0.433,"Mean Log2(nRPKM)":0.249,"Vehicle Med. Count":132,"LPS Med. Count":22,"Cook's P-value ":0.858,"Feature ID":"353499","chr":"chr7","strand":"-","start":3617356,"end":3629155},"Reg_x2Zc8u_714":{"Feature Symbol":"Txlnb","Feature Name":"taxilin beta","biotype":"protein_coding","log2(fold change)":-2.23,"adjusted P-value":0.000779,"Low Expressed":false,"Vehicle Med. nRPKM":1.17,"LPS Med. nRPKM":0.161,"Mean Log2(nRPKM)":-1.14,"Vehicle Med. Count":99,"LPS Med. Count":17.5,"Cook's P-value ":0.78,"Feature ID":"378431","chr":"chr10","strand":"+","start":17516025,"end":17565469},"Reg_x2Zc8u_715":{"Feature Symbol":"Shisa6","Feature Name":"shisa homolog 6 (Xenopus laevis)","biotype":"protein_coding","log2(fold change)":2.5,"adjusted P-value":2.03e-13,"Low Expressed":false,"Vehicle Med. nRPKM":0.475,"LPS Med. nRPKM":2.76,"Mean Log2(nRPKM)":0.138,"Vehicle Med. Count":75,"LPS Med. Count":464,"Cook's P-value ":0.97,"Feature ID":"380702","chr":"chr11","strand":"-","start":66025227,"end":66339628},"Reg_x2Zc8u_716":{"Feature Symbol":"Unc93a","Feature Name":"unc-93 homolog A (C. elegans)","biotype":"protein_coding","log2(fold change)":2.85,"adjusted P-value":0.0174,"Low Expressed":false,"Vehicle Med. nRPKM":0,"LPS Med. nRPKM":0.216,"Mean Log2(nRPKM)":-5.16,"Vehicle Med. Count":0,"LPS Med. Count":15,"Cook's P-value ":0.294,"Feature ID":"381058","chr":"chr17","strand":"-","start":13301483,"end":13324657},"Reg_x2Zc8u_717":{"Feature Symbol":"Prickle4","Feature Name":"prickle homolog 4 (Drosophila)","biotype":"protein_coding","log2(fold change)":-3.69,"adjusted P-value":1.96e-08,"Low Expressed":false,"Vehicle Med. nRPKM":2.52,"LPS Med. nRPKM":0.143,"Mean Log2(nRPKM)":-0.581,"Vehicle Med. Count":54.5,"LPS Med. Count":3,"Cook's P-value ":0.818,"Feature ID":"381104","chr":"chr17","strand":"-","start":47826231,"end":47829967},"Reg_x2Zc8u_718":{"Feature Symbol":"Gm996","Feature Name":"predicted gene 996","biotype":"protein_coding","log2(fold change)":-2.19,"adjusted P-value":4.2e-05,"Low Expressed":false,"Vehicle Med. nRPKM":2.92,"LPS Med. nRPKM":0.581,"Mean Log2(nRPKM)":0.0168,"Vehicle Med. Count":270,"LPS Med. Count":64,"Cook's P-value ":0.802,"Feature ID":"381353","chr":"chr2","strand":"-","start":25430936,"end":25435619},"Reg_x2Zc8u_719":{"Feature Symbol":"Gm1661","Feature Name":"predicted gene 1661","biotype":"protein_coding","log2(fold change)":-2.36,"adjusted P-value":0.0303,"Low Expressed":false,"Vehicle Med. nRPKM":0.299,"LPS Med. nRPKM":0.0309,"Mean Log2(nRPKM)":-3.49,"Vehicle Med. Count":13.5,"LPS Med. Count":1.5,"Cook's P-value ":0.322,"Feature ID":"381544","chr":"chr4","strand":"-","start":116885938,"end":116924522},"Reg_x2Zc8u_720":{"Feature Symbol":"Ccdc24","Feature Name":"coiled-coil domain containing 24","biotype":"protein_coding","log2(fold change)":-2.16,"adjusted P-value":0.00202,"Low Expressed":false,"Vehicle Med. nRPKM":2.05,"LPS Med. nRPKM":0.393,"Mean Log2(nRPKM)":-0.317,"Vehicle Med. Count":51.5,"LPS Med. Count":13.5,"Cook's P-value ":0.0231,"Feature ID":"381546","chr":"chr4","strand":"-","start":117541865,"end":117545075},"Reg_x2Zc8u_721":{"Feature Symbol":"Ccdc27","Feature Name":"coiled-coil domain containing 27","biotype":"protein_coding","log2(fold change)":-3.24,"adjusted P-value":0.000309,"Low Expressed":false,"Vehicle Med. nRPKM":0.713,"LPS Med. nRPKM":0.0446,"Mean Log2(nRPKM)":-3.07,"Vehicle Med. Count":24.5,"LPS Med. Count":2.5,"Cook's P-value ":0.288,"Feature ID":"381580","chr":"chr4","strand":"-","start":153400753,"end":153416786},"Reg_x2Zc8u_722":{"Feature Symbol":"4930590J08Rik","Feature Name":"RIKEN cDNA 4930590J08 gene","biotype":"protein_coding","log2(fold change)":2.01,"adjusted P-value":0.0206,"Low Expressed":false,"Vehicle Med. nRPKM":0.163,"LPS Med. nRPKM":0.484,"Mean Log2(nRPKM)":-2.01,"Vehicle Med. Count":10.5,"LPS Med. Count":46.5,"Cook's P-value ":0.0434,"Feature ID":"381798","chr":"chr6","strand":"+","start":91854227,"end":91900719},"Reg_x2Zc8u_723":{"Feature Symbol":"Apold1","Feature Name":"apolipoprotein L domain containing 1","biotype":"protein_coding","log2(fold change)":2.36,"adjusted P-value":0.0189,"Low Expressed":false,"Vehicle Med. nRPKM":0.0277,"LPS Med. nRPKM":0.376,"Mean Log2(nRPKM)":-3.5,"Vehicle Med. Count":2,"LPS Med. Count":27.5,"Cook's P-value ":0.519,"Feature ID":"381823","chr":"chr6","strand":"+","start":134932019,"end":134936854},"Reg_x2Zc8u_724":{"Feature Symbol":"Zfp167","Feature Name":"zinc finger protein 167","biotype":"protein_coding","log2(fold change)":-2.25,"adjusted P-value":0.00144,"Low Expressed":false,"Vehicle Med. nRPKM":1.55,"LPS Med. nRPKM":0.339,"Mean Log2(nRPKM)":-0.74,"Vehicle Med. Count":64.5,"LPS Med. Count":18.5,"Cook's P-value ":0.665,"Feature ID":"382118","chr":"chr9","strand":"+","start":122797589,"end":122805242},"Reg_x2Zc8u_725":{"Feature Symbol":"Zbtb42","Feature Name":"zinc finger and BTB domain containing 42","biotype":"protein_coding","log2(fold change)":2.22,"adjusted P-value":0.0472,"Low Expressed":false,"Vehicle Med. nRPKM":0,"LPS Med. nRPKM":0.39,"Mean Log2(nRPKM)":-4.1,"Vehicle Med. Count":0,"LPS Med. Count":33.5,"Cook's P-value ":0.694,"Feature ID":"382639","chr":"chr12","strand":"+","start":113917051,"end":113920958},"Reg_x2Zc8u_726":{"Feature Symbol":"Aim2","Feature Name":"absent in melanoma 2","biotype":"protein_coding","log2(fold change)":3.31,"adjusted P-value":0.00102,"Low Expressed":false,"Vehicle Med. nRPKM":0.013,"LPS Med. nRPKM":0.428,"Mean Log2(nRPKM)":-4.01,"Vehicle Med. Count":0.5,"LPS Med. Count":37.5,"Cook's P-value ":0.195,"Feature ID":"383619","chr":"chr1","strand":"+","start":175350735,"end":175396171},"Reg_x2Zc8u_727":{"Feature Symbol":"Glipr2","Feature Name":"GLI pathogenesis-related 2","biotype":"protein_coding","log2(fold change)":3.82,"adjusted P-value":5.58e-13,"Low Expressed":false,"Vehicle Med. nRPKM":0.228,"LPS Med. nRPKM":4.56,"Mean Log2(nRPKM)":-0.169,"Vehicle Med. Count":10,"LPS Med. Count":230,"Cook's P-value ":0.895,"Feature ID":"384009","chr":"chr4","strand":"+","start":43970574,"end":43991990},"Reg_x2Zc8u_728":{"Feature Symbol":"Trim56","Feature Name":"tripartite motif-containing 56","biotype":"protein_coding","log2(fold change)":2.12,"adjusted P-value":9.43e-07,"Low Expressed":false,"Vehicle Med. nRPKM":0.867,"LPS Med. nRPKM":3.99,"Mean Log2(nRPKM)":0.849,"Vehicle Med. Count":61,"LPS Med. Count":392,"Cook's P-value ":0.927,"Feature ID":"384309","chr":"chr5","strand":"-","start":137587156,"end":137592077},"Reg_x2Zc8u_729":{"Feature Symbol":"Ankdd1a","Feature Name":"ankyrin repeat and death domain containing 1A","biotype":"protein_coding","log2(fold change)":3.25,"adjusted P-value":0.00345,"Low Expressed":false,"Vehicle Med. nRPKM":0,"LPS Med. nRPKM":0.716,"Mean Log2(nRPKM)":-4.42,"Vehicle Med. Count":0,"LPS Med. Count":23.5,"Cook's P-value ":0.0472,"Feature ID":"384945","chr":"chr9","strand":"-","start":65349791,"end":65368000},"Reg_x2Zc8u_730":{"Feature Symbol":"Mir208a","Feature Name":"microRNA 208a","biotype":"miscRNA","log2(fold change)":-2.63,"adjusted P-value":6.09e-05,"Low Expressed":false,"Vehicle Med. nRPKM":30,"LPS Med. nRPKM":4.02,"Mean Log2(nRPKM)":3.3,"Vehicle Med. Count":45.5,"LPS Med. Count":7.5,"Cook's P-value ":0.95,"Feature ID":"387204","chr":"chr14","strand":"-","start":55567897,"end":55567979},"Reg_x2Zc8u_731":{"Feature Symbol":"Flrt1","Feature Name":"fibronectin leucine rich transmembrane protein 1","biotype":"protein_coding","log2(fold change)":-3.57,"adjusted P-value":1.5e-14,"Low Expressed":false,"Vehicle Med. nRPKM":2.4,"LPS Med. nRPKM":0.175,"Mean Log2(nRPKM)":-0.723,"Vehicle Med. Count":298,"LPS Med. Count":26,"Cook's P-value ":0.932,"Feature ID":"396184","chr":"chr19","strand":"-","start":7166491,"end":7180219},"Reg_x2Zc8u_732":{"Feature Symbol":"Fam115e","Feature Name":"family with sequence similarity 115, member E","biotype":"protein_coding","log2(fold change)":3.59,"adjusted P-value":0.000837,"Low Expressed":false,"Vehicle Med. nRPKM":0,"LPS Med. nRPKM":0.247,"Mean Log2(nRPKM)":-4.87,"Vehicle Med. Count":0,"LPS Med. Count":19.5,"Cook's P-value ":0.248,"Feature ID":"403088","chr":"chr6","strand":"-","start":42537212,"end":42547371},"Reg_x2Zc8u_733":{"Feature Symbol":"BC051226","Feature Name":"cDNA sequence BC051226","biotype":"miscRNA","log2(fold change)":-3.63,"adjusted P-value":5.88e-05,"Low Expressed":false,"Vehicle Med. nRPKM":1.62,"LPS Med. nRPKM":0.0425,"Mean Log2(nRPKM)":-2.54,"Vehicle Med. Count":23,"LPS Med. Count":1.5,"Cook's P-value ":0.913,"Feature ID":"407803","chr":"chr17","strand":"-","start":34045127,"end":34046123},"Reg_x2Zc8u_734":{"Feature Symbol":"BC055402","Feature Name":"cDNA sequence BC055402","biotype":"miscRNA","log2(fold change)":-2.26,"adjusted P-value":0.00173,"Low Expressed":false,"Vehicle Med. nRPKM":0.755,"LPS Med. nRPKM":0.112,"Mean Log2(nRPKM)":-1.97,"Vehicle Med. Count":45.5,"LPS Med. Count":11.5,"Cook's P-value ":0.888,"Feature ID":"407809","chr":"chr1","strand":"-","start":57257489,"end":57271840},"Reg_x2Zc8u_735":{"Feature Symbol":"B130034C11Rik","Feature Name":"RIKEN cDNA B130034C11 gene","biotype":"miscRNA","log2(fold change)":-3.29,"adjusted P-value":0.00156,"Low Expressed":false,"Vehicle Med. nRPKM":0.581,"LPS Med. nRPKM":0.0134,"Mean Log2(nRPKM)":-3.69,"Vehicle Med. Count":14,"LPS Med. Count":0.5,"Cook's P-value ":0.537,"Feature ID":"414095","chr":"chr16","strand":"+","start":87496318,"end":87504283},"Reg_x2Zc8u_736":{"Feature Symbol":"E530001K10Rik","Feature Name":"RIKEN cDNA E530001K10 gene","biotype":"unknown","log2(fold change)":-5.49,"adjusted P-value":5.63e-09,"Low Expressed":false,"Vehicle Med. nRPKM":1.68,"LPS Med. nRPKM":0,"Mean Log2(nRPKM)":-3.61,"Vehicle Med. Count":30,"LPS Med. Count":0,"Cook's P-value ":0.815,"Feature ID":"414123","chr":"chr2","strand":"-","start":94092035,"end":94104896},"Reg_x2Zc8u_737":{"Feature Symbol":"F630040K05Rik","Feature Name":"RIKEN cDNA F630040K05 gene","biotype":"unknown","log2(fold change)":-4.76,"adjusted P-value":3.19e-14,"Low Expressed":false,"Vehicle Med. nRPKM":1.76,"LPS Med. nRPKM":0.0209,"Mean Log2(nRPKM)":-2.45,"Vehicle Med. Count":93.5,"LPS Med. Count":1.5,"Cook's P-value ":0.872,"Feature ID":"433111","chr":"chr17","strand":"+","start":45893659,"end":45925543},"Reg_x2Zc8u_738":{"Feature Symbol":"D030046N08Rik","Feature Name":"RIKEN cDNA D030046N08 gene","biotype":"protein_coding","log2(fold change)":-3.17,"adjusted P-value":0.00106,"Low Expressed":false,"Vehicle Med. nRPKM":0.344,"LPS Med. nRPKM":0.0595,"Mean Log2(nRPKM)":-2.98,"Vehicle Med. Count":12,"LPS Med. Count":2.5,"Cook's P-value ":0.0112,"Feature ID":"433208","chr":"chr18","strand":"-","start":84888394,"end":84890167},"Reg_x2Zc8u_739":{"Feature Symbol":"Gm5512","Feature Name":"required for meiotic nuclear division 1 pseudogene","biotype":"pseudo","log2(fold change)":-2.18,"adjusted P-value":0.00052,"Low Expressed":false,"Vehicle Med. nRPKM":1.55,"LPS Med. nRPKM":0.321,"Mean Log2(nRPKM)":-0.697,"Vehicle Med. Count":48,"LPS Med. Count":14,"Cook's P-value ":0.93,"Feature ID":"433224","chr":"chr19","strand":"+","start":12979721,"end":12981483},"Reg_x2Zc8u_740":{"Feature Symbol":"Acsl5","Feature Name":"acyl-CoA synthetase long-chain family member 5","biotype":"protein_coding","log2(fold change)":2.23,"adjusted P-value":0.00026,"Low Expressed":false,"Vehicle Med. nRPKM":0.431,"LPS Med. nRPKM":2.28,"Mean Log2(nRPKM)":-0.275,"Vehicle Med. Count":26.5,"LPS Med. Count":203,"Cook's P-value ":0.896,"Feature ID":"433256","chr":"chr19","strand":"+","start":55327859,"end":55371118},"Reg_x2Zc8u_741":{"Feature Symbol":"AA415398","Feature Name":"expressed sequence AA415398","biotype":"protein_coding","log2(fold change)":-2.16,"adjusted P-value":0.0114,"Low Expressed":false,"Vehicle Med. nRPKM":1.39,"LPS Med. nRPKM":0.285,"Mean Log2(nRPKM)":-1.12,"Vehicle Med. Count":45,"LPS Med. Count":18,"Cook's P-value ":0.292,"Feature ID":"433752","chr":"chr4","strand":"-","start":119202913,"end":119211374},"Reg_x2Zc8u_742":{"Feature Symbol":"Trim63","Feature Name":"tripartite motif-containing 63","biotype":"protein_coding","log2(fold change)":3.76,"adjusted P-value":0.000769,"Low Expressed":false,"Vehicle Med. nRPKM":0,"LPS Med. nRPKM":0.256,"Mean Log2(nRPKM)":-4.98,"Vehicle Med. Count":0,"LPS Med. Count":12,"Cook's P-value ":0.0135,"Feature ID":"433766","chr":"chr4","strand":"+","start":133871035,"end":133885544},"Reg_x2Zc8u_743":{"Feature Symbol":"3110082J24Rik","Feature Name":"RIKEN cDNA 3110082J24 gene","biotype":"protein_coding","log2(fold change)":-2.97,"adjusted P-value":0.00212,"Low Expressed":false,"Vehicle Med. nRPKM":1.81,"LPS Med. nRPKM":0.0814,"Mean Log2(nRPKM)":-2.31,"Vehicle Med. Count":28,"LPS Med. Count":3,"Cook's P-value ":0.601,"Feature ID":"433868","chr":"chr5","strand":"-","start":30430124,"end":30432626},"Reg_x2Zc8u_744":{"Feature Symbol":"Ccdc8","Feature Name":"coiled-coil domain containing 8","biotype":"protein_coding","log2(fold change)":-2.43,"adjusted P-value":0.0135,"Low Expressed":false,"Vehicle Med. nRPKM":0.618,"LPS Med. nRPKM":0.0486,"Mean Log2(nRPKM)":-2.94,"Vehicle Med. Count":21,"LPS Med. Count":2.5,"Cook's P-value ":0.729,"Feature ID":"434130","chr":"chr7","strand":"+","start":17579937,"end":17581994},"Reg_x2Zc8u_745":{"Feature Symbol":"Lrrc32","Feature Name":"leucine rich repeat containing 32","biotype":"protein_coding","log2(fold change)":3.65,"adjusted P-value":2.22e-05,"Low Expressed":false,"Vehicle Med. nRPKM":0.0118,"LPS Med. nRPKM":0.323,"Mean Log2(nRPKM)":-3.7,"Vehicle Med. Count":1,"LPS Med. Count":48.5,"Cook's P-value ":0.511,"Feature ID":"434215","chr":"chr7","strand":"+","start":105642732,"end":105650341},"Reg_x2Zc8u_746":{"Feature Symbol":"Trim30c","Feature Name":"tripartite motif-containing 30C","biotype":"protein_coding","log2(fold change)":4.38,"adjusted P-value":1.18e-05,"Low Expressed":false,"Vehicle Med. nRPKM":0,"LPS Med. nRPKM":0.968,"Mean Log2(nRPKM)":-4.24,"Vehicle Med. Count":0,"LPS Med. Count":37.5,"Cook's P-value ":0.00135,"Feature ID":"434219","chr":"chr7","strand":"-","start":111530579,"end":111549351},"Reg_x2Zc8u_747":{"Feature Symbol":"Trim72","Feature Name":"tripartite motif-containing 72","biotype":"protein_coding","log2(fold change)":4.14,"adjusted P-value":1.29e-05,"Low Expressed":false,"Vehicle Med. nRPKM":0.0096,"LPS Med. nRPKM":0.874,"Mean Log2(nRPKM)":-3.93,"Vehicle Med. Count":0.5,"LPS Med. Count":51,"Cook's P-value ":0.00173,"Feature ID":"434246","chr":"chr7","strand":"+","start":135147892,"end":135154907},"Reg_x2Zc8u_748":{"Feature Symbol":"Nlrc5","Feature Name":"NLR family, CARD domain containing 5","biotype":"protein_coding","log2(fold change)":5.14,"adjusted P-value":1.71e-66,"Low Expressed":false,"Vehicle Med. nRPKM":0.33,"LPS Med. nRPKM":13.3,"Mean Log2(nRPKM)":1.07,"Vehicle Med. Count":43,"LPS Med. Count":2420,"Cook's P-value ":0.976,"Feature ID":"434341","chr":"chr8","strand":"+","start":96996663,"end":97051172},"Reg_x2Zc8u_749":{"Feature Symbol":"Iigp1b","Feature Name":"interferon inducible GTPase 1B","biotype":"protein_coding","log2(fold change)":7.24,"adjusted P-value":1.86e-81,"Low Expressed":false,"Vehicle Med. nRPKM":0.247,"LPS Med. nRPKM":42.5,"Mean Log2(nRPKM)":1.54,"Vehicle Med. Count":6.5,"LPS Med. Count":1770,"Cook's P-value ":0.94,"Feature ID":"435565","chr":"chr18","strand":"+","start":60371740,"end":60406670},"Reg_x2Zc8u_750":{"Feature Symbol":"6030429G01Rik","Feature Name":"RIKEN cDNA 6030429G01 gene","biotype":"protein_coding","log2(fold change)":2.06,"adjusted P-value":0.0213,"Low Expressed":false,"Vehicle Med. nRPKM":0.141,"LPS Med. nRPKM":0.943,"Mean Log2(nRPKM)":-1.61,"Vehicle Med. Count":6,"LPS Med. Count":61.5,"Cook's P-value ":0.628,"Feature ID":"436022","chr":"chr7","strand":"-","start":4474559,"end":4484044},"Reg_x2Zc8u_751":{"Feature Symbol":"BC065397","Feature Name":"cDNA sequence BC065397","biotype":"miscRNA","log2(fold change)":-2.31,"adjusted P-value":0.000294,"Low Expressed":false,"Vehicle Med. nRPKM":1.9,"LPS Med. nRPKM":0.289,"Mean Log2(nRPKM)":-0.841,"Vehicle Med. Count":109,"LPS Med. Count":23.5,"Cook's P-value ":0.905,"Feature ID":"436230","chr":"chrX","strand":"+","start":133277496,"end":133337903},"Reg_x2Zc8u_752":{"Feature Symbol":"","Feature Name":"","biotype":"protein_coding","log2(fold change)":5.95,"adjusted P-value":1.38e-27,"Low Expressed":false,"Vehicle Med. nRPKM":0.0605,"LPS Med. nRPKM":7.75,"Mean Log2(nRPKM)":-1.25,"Vehicle Med. Count":2,"LPS Med. Count":366,"Cook's P-value ":0.832,"Feature ID":"436493","chr":"chr17","strand":"+","start":35516562,"end":35521619},"Reg_x2Zc8u_753":{"Feature Symbol":"Rgs3","Feature Name":"regulator of G-protein signaling 3","biotype":"protein_coding","log2(fold change)":-2.22,"adjusted P-value":0.00146,"Low Expressed":false,"Vehicle Med. nRPKM":0.831,"LPS Med. nRPKM":0.155,"Mean Log2(nRPKM)":-1.63,"Vehicle Med. Count":99,"LPS Med. Count":48.5,"Cook's P-value ":0.652,"Feature ID":"50780","chr":"chr4","strand":"+","start":62220881,"end":62364053},"Reg_x2Zc8u_754":{"Feature Symbol":"Scly","Feature Name":"selenocysteine lyase","biotype":"protein_coding","log2(fold change)":2.13,"adjusted P-value":3.41e-05,"Low Expressed":false,"Vehicle Med. nRPKM":0.924,"LPS Med. nRPKM":4.37,"Mean Log2(nRPKM)":1.07,"Vehicle Med. Count":37,"LPS Med. Count":270,"Cook's P-value ":0.798,"Feature ID":"50880","chr":"chr1","strand":"+","start":93194915,"end":93217657},"Reg_x2Zc8u_755":{"Feature Symbol":"C1s","Feature Name":"complement component 1, s subcomponent","biotype":"protein_coding","log2(fold change)":5.24,"adjusted P-value":2.82e-13,"Low Expressed":false,"Vehicle Med. nRPKM":0.00712,"LPS Med. nRPKM":1.72,"Mean Log2(nRPKM)":-3.06,"Vehicle Med. Count":0.5,"LPS Med. Count":136,"Cook's P-value ":0.855,"Feature ID":"50908","chr":"chr6","strand":"-","start":124480362,"end":124492377},"Reg_x2Zc8u_756":{"Feature Symbol":"C1ra","Feature Name":"complement component 1, r subcomponent A","biotype":"protein_coding","log2(fold change)":6.56,"adjusted P-value":7.23e-15,"Low Expressed":false,"Vehicle Med. nRPKM":0,"LPS Med. nRPKM":1.52,"Mean Log2(nRPKM)":-3.75,"Vehicle Med. Count":0,"LPS Med. Count":108,"Cook's P-value ":0.926,"Feature ID":"50909","chr":"chr6","strand":"+","start":124462639,"end":124473458},"Reg_x2Zc8u_757":{"Feature Symbol":"Slc7a8","Feature Name":"solute carrier family 7 (cationic amino acid transporter, y+ system), member 8","biotype":"protein_coding","log2(fold change)":4.35,"adjusted P-value":6.02e-25,"Low Expressed":false,"Vehicle Med. nRPKM":0.198,"LPS Med. nRPKM":4,"Mean Log2(nRPKM)":-0.442,"Vehicle Med. Count":13.5,"LPS Med. Count":383,"Cook's P-value ":0.928,"Feature ID":"50934","chr":"chr14","strand":"-","start":55341052,"end":55400723},"Reg_x2Zc8u_758":{"Feature Symbol":"Ctps","Feature Name":"cytidine 5'-triphosphate synthase","biotype":"protein_coding","log2(fold change)":3.35,"adjusted P-value":1.18e-12,"Low Expressed":false,"Vehicle Med. nRPKM":0.548,"LPS Med. nRPKM":7.28,"Mean Log2(nRPKM)":0.927,"Vehicle Med. Count":26,"LPS Med. Count":514,"Cook's P-value ":0.817,"Feature ID":"51797","chr":"chr4","strand":"-","start":120212473,"end":120242881},"Reg_x2Zc8u_759":{"Feature Symbol":"Tet1","Feature Name":"tet methylcytosine dioxygenase 1","biotype":"protein_coding","log2(fold change)":-2.25,"adjusted P-value":9.89e-11,"Low Expressed":false,"Vehicle Med. nRPKM":4.51,"LPS Med. nRPKM":0.786,"Mean Log2(nRPKM)":0.951,"Vehicle Med. Count":1230,"LPS Med. Count":260,"Cook's P-value ":0.934,"Feature ID":"52463","chr":"chr10","strand":"-","start":62267318,"end":62342762},"Reg_x2Zc8u_760":{"Feature Symbol":"Nptx2","Feature Name":"neuronal pentraxin 2","biotype":"protein_coding","log2(fold change)":3.88,"adjusted P-value":1.37e-08,"Low Expressed":false,"Vehicle Med. nRPKM":0.0554,"LPS Med. nRPKM":1.21,"Mean Log2(nRPKM)":-2.14,"Vehicle Med. Count":2.5,"LPS Med. Count":76.5,"Cook's P-value ":0.895,"Feature ID":"53324","chr":"chr5","strand":"+","start":145306756,"end":145318347},"Reg_x2Zc8u_761":{"Feature Symbol":"Banp","Feature Name":"BTG3 associated nuclear protein","biotype":"protein_coding","log2(fold change)":-2.05,"adjusted P-value":7.28e-05,"Low Expressed":false,"Vehicle Med. nRPKM":2.04,"LPS Med. nRPKM":0.507,"Mean Log2(nRPKM)":-0.24,"Vehicle Med. Count":184,"LPS Med. Count":63.5,"Cook's P-value ":0.846,"Feature ID":"53325","chr":"chr8","strand":"+","start":124474433,"end":124553158},"Reg_x2Zc8u_762":{"Feature Symbol":"Map3k6","Feature Name":"mitogen-activated protein kinase kinase kinase 6","biotype":"protein_coding","log2(fold change)":5.86,"adjusted P-value":1.72e-20,"Low Expressed":false,"Vehicle Med. nRPKM":0.329,"LPS Med. nRPKM":37.4,"Mean Log2(nRPKM)":1.85,"Vehicle Med. Count":26,"LPS Med. Count":4950,"Cook's P-value ":0.934,"Feature ID":"53608","chr":"chr4","strand":"+","start":132796733,"end":132808843},"Reg_x2Zc8u_763":{"Feature Symbol":"Tuba8","Feature Name":"tubulin, alpha 8","biotype":"protein_coding","log2(fold change)":4.05,"adjusted P-value":5.9e-05,"Low Expressed":false,"Vehicle Med. nRPKM":0,"LPS Med. nRPKM":0.712,"Mean Log2(nRPKM)":-3.91,"Vehicle Med. Count":0,"LPS Med. Count":31,"Cook's P-value ":0.77,"Feature ID":"53857","chr":"chr6","strand":"+","start":121160788,"end":121176115},"Reg_x2Zc8u_764":{"Feature Symbol":"Col5a3","Feature Name":"collagen, type V, alpha 3","biotype":"protein_coding","log2(fold change)":3.85,"adjusted P-value":8.07e-18,"Low Expressed":false,"Vehicle Med. nRPKM":0.341,"LPS Med. nRPKM":4.97,"Mean Log2(nRPKM)":0.475,"Vehicle Med. Count":39.5,"LPS Med. Count":652,"Cook's P-value ":0.784,"Feature ID":"53867","chr":"chr9","strand":"-","start":20574494,"end":20619478},"Reg_x2Zc8u_765":{"Feature Symbol":"Slc7a10","Feature Name":"solute carrier family 7 (cationic amino acid transporter, y+ system), member 10","biotype":"protein_coding","log2(fold change)":-2.46,"adjusted P-value":1.22e-13,"Low Expressed":false,"Vehicle Med. nRPKM":29.6,"LPS Med. nRPKM":5.52,"Mean Log2(nRPKM)":3.81,"Vehicle Med. Count":1140,"LPS Med. Count":270,"Cook's P-value ":0.926,"Feature ID":"53896","chr":"chr7","strand":"+","start":35971404,"end":35986130},"Reg_x2Zc8u_766":{"Feature Symbol":"Slc40a1","Feature Name":"solute carrier family 40 (iron-regulated transporter), member 1","biotype":"protein_coding","log2(fold change)":-2.45,"adjusted P-value":0.0331,"Low Expressed":false,"Vehicle Med. nRPKM":0.237,"LPS Med. nRPKM":0.00792,"Mean Log2(nRPKM)":-4.55,"Vehicle Med. Count":17,"LPS Med. Count":1.5,"Cook's P-value ":0.000713,"Feature ID":"53945","chr":"chr1","strand":"-","start":45964915,"end":45982439},"Reg_x2Zc8u_767":{"Feature Symbol":"Irf7","Feature Name":"interferon regulatory factor 7","biotype":"protein_coding","log2(fold change)":2.58,"adjusted P-value":0.000194,"Low Expressed":false,"Vehicle Med. nRPKM":0.307,"LPS Med. nRPKM":2.73,"Mean Log2(nRPKM)":-0.729,"Vehicle Med. Count":13,"LPS Med. Count":140,"Cook's P-value ":0.871,"Feature ID":"54123","chr":"chr7","strand":"-","start":148449082,"end":148452323},"Reg_x2Zc8u_768":{"Feature Symbol":"Acrbp","Feature Name":"proacrosin binding protein","biotype":"protein_coding","log2(fold change)":-3.33,"adjusted P-value":4.25e-11,"Low Expressed":false,"Vehicle Med. nRPKM":5.88,"LPS Med. nRPKM":0.434,"Mean Log2(nRPKM)":0.394,"Vehicle Med. Count":265,"LPS Med. Count":22.5,"Cook's P-value ":0.92,"Feature ID":"54137","chr":"chr6","strand":"+","start":124999945,"end":125013283},"Reg_x2Zc8u_769":{"Feature Symbol":"Trcg1","Feature Name":"taste receptor cell gene 1","biotype":"protein_coding","log2(fold change)":2.34,"adjusted P-value":0.00213,"Low Expressed":false,"Vehicle Med. nRPKM":0.138,"LPS Med. nRPKM":1.02,"Mean Log2(nRPKM)":-1.71,"Vehicle Med. Count":7.5,"LPS Med. Count":83.5,"Cook's P-value ":0.715,"Feature ID":"541610","chr":"chr9","strand":"+","start":57084363,"end":57097671},"Reg_x2Zc8u_770":{"Feature Symbol":"Irgm2","Feature Name":"immunity-related GTPase family M member 2","biotype":"protein_coding","log2(fold change)":5.53,"adjusted P-value":1.6e-45,"Low Expressed":false,"Vehicle Med. nRPKM":0.279,"LPS Med. nRPKM":12.3,"Mean Log2(nRPKM)":0.541,"Vehicle Med. Count":17.5,"LPS Med. Count":1150,"Cook's P-value ":0.907,"Feature ID":"54396","chr":"chr11","strand":"+","start":58028479,"end":58036285},"Reg_x2Zc8u_771":{"Feature Symbol":"2010015L04Rik","Feature Name":"RIKEN cDNA 2010015L04 gene","biotype":"protein_coding","log2(fold change)":-2.46,"adjusted P-value":2.46e-09,"Low Expressed":false,"Vehicle Med. nRPKM":3.46,"LPS Med. nRPKM":0.442,"Mean Log2(nRPKM)":0.414,"Vehicle Med. Count":324,"LPS Med. Count":51.5,"Cook's P-value ":0.92,"Feature ID":"544678","chr":"chr4","strand":"+","start":154783299,"end":154817219},"Reg_x2Zc8u_772":{"Feature Symbol":"Iqgap2","Feature Name":"IQ motif containing GTPase activating protein 2","biotype":"protein_coding","log2(fold change)":2.52,"adjusted P-value":3.16e-06,"Low Expressed":false,"Vehicle Med. nRPKM":0.28,"LPS Med. nRPKM":1.72,"Mean Log2(nRPKM)":-0.528,"Vehicle Med. Count":36,"LPS Med. Count":240,"Cook's P-value ":0.14,"Feature ID":"544963","chr":"chr13","strand":"-","start":96397132,"end":96661877},"Reg_x2Zc8u_773":{"Feature Symbol":"Lass3","Feature Name":"LAG1 homolog, ceramide synthase 3","biotype":"protein_coding","log2(fold change)":2.43,"adjusted P-value":0.0481,"Low Expressed":false,"Vehicle Med. nRPKM":0.0073,"LPS Med. nRPKM":0.11,"Mean Log2(nRPKM)":-5.02,"Vehicle Med. Count":0.5,"LPS Med. Count":12.5,"Cook's P-value ":0.848,"Feature ID":"545975","chr":"chr7","strand":"+","start":73888390,"end":73968578},"Reg_x2Zc8u_774":{"Feature Symbol":"Prrg1","Feature Name":"proline rich Gla (G-carboxyglutamic acid) 1","biotype":"protein_coding","log2(fold change)":2.14,"adjusted P-value":0.0365,"Low Expressed":false,"Vehicle Med. nRPKM":0.0453,"LPS Med. nRPKM":0.254,"Mean Log2(nRPKM)":-3.67,"Vehicle Med. Count":3.5,"LPS Med. Count":24.5,"Cook's P-value ":0.598,"Feature ID":"546336","chr":"chrX","strand":"-","start":75694952,"end":75829235},"Reg_x2Zc8u_775":{"Feature Symbol":"Usp27x","Feature Name":"ubiquitin specific peptidase 27, X chromosome","biotype":"protein_coding","log2(fold change)":2.22,"adjusted P-value":0.00395,"Low Expressed":false,"Vehicle Med. nRPKM":0.125,"LPS Med. nRPKM":0.67,"Mean Log2(nRPKM)":-2.01,"Vehicle Med. Count":8,"LPS Med. Count":56,"Cook's P-value ":0.866,"Feature ID":"54651","chr":"chrX","strand":"-","start":6949717,"end":6952956},"Reg_x2Zc8u_776":{"Feature Symbol":"Cacna1f","Feature Name":"calcium channel, voltage-dependent, alpha 1F subunit","biotype":"protein_coding","log2(fold change)":-2.44,"adjusted P-value":0.0289,"Low Expressed":false,"Vehicle Med. nRPKM":0.0878,"LPS Med. nRPKM":0.0133,"Mean Log2(nRPKM)":-5.13,"Vehicle Med. Count":11.5,"LPS Med. Count":2,"Cook's P-value ":0.00343,"Feature ID":"54652","chr":"chrX","strand":"+","start":7184229,"end":7212322},"Reg_x2Zc8u_777":{"Feature Symbol":"Serpina3h","Feature Name":"serine (or cysteine) peptidase inhibitor, clade A, member 3H","biotype":"pseudo","log2(fold change)":6.36,"adjusted P-value":3.94e-15,"Low Expressed":false,"Vehicle Med. nRPKM":0,"LPS Med. nRPKM":1.82,"Mean Log2(nRPKM)":-3.16,"Vehicle Med. Count":0,"LPS Med. Count":92.5,"Cook's P-value ":0.258,"Feature ID":"546546","chr":"chr12","strand":"+","start":105486106,"end":105492615},"Reg_x2Zc8u_778":{"Feature Symbol":"Crtam","Feature Name":"cytotoxic and regulatory T cell molecule","biotype":"protein_coding","log2(fold change)":5.66,"adjusted P-value":7.82e-15,"Low Expressed":false,"Vehicle Med. nRPKM":0.0113,"LPS Med. nRPKM":3.38,"Mean Log2(nRPKM)":-2.48,"Vehicle Med. Count":0.5,"LPS Med. Count":153,"Cook's P-value ":0.632,"Feature ID":"54698","chr":"chr9","strand":"-","start":40780881,"end":40812669},"Reg_x2Zc8u_779":{"Feature Symbol":"Gm10674","Feature Name":"predicted gene 10674","biotype":"protein_coding","log2(fold change)":2.41,"adjusted P-value":0.01,"Low Expressed":false,"Vehicle Med. nRPKM":0.0617,"LPS Med. nRPKM":0.383,"Mean Log2(nRPKM)":-2.78,"Vehicle Med. Count":3,"LPS Med. Count":26,"Cook's P-value ":0.564,"Feature ID":"547103","chr":"chr8","strand":"+","start":56200420,"end":56206076},"Reg_x2Zc8u_780":{"Feature Symbol":"Fezf2","Feature Name":"Fez family zinc finger 2","biotype":"protein_coding","log2(fold change)":-2.01,"adjusted P-value":6.64e-08,"Low Expressed":false,"Vehicle Med. nRPKM":7.83,"LPS Med. nRPKM":1.71,"Mean Log2(nRPKM)":1.8,"Vehicle Med. Count":328,"LPS Med. Count":85,"Cook's P-value ":0.966,"Feature ID":"54713","chr":"chr14","strand":"-","start":13174406,"end":13178379},"Reg_x2Zc8u_781":{"Feature Symbol":"Parp14","Feature Name":"poly (ADP-ribose) polymerase family, member 14","biotype":"protein_coding","log2(fold change)":5.25,"adjusted P-value":3.33e-39,"Low Expressed":false,"Vehicle Med. nRPKM":0.335,"LPS Med. nRPKM":15.5,"Mean Log2(nRPKM)":0.912,"Vehicle Med. Count":48.5,"LPS Med. Count":2580,"Cook's P-value ":0.842,"Feature ID":"547253","chr":"chr16","strand":"-","start":35832964,"end":35871468},"Reg_x2Zc8u_782":{"Feature Symbol":"Gbp3","Feature Name":"guanylate binding protein 3","biotype":"protein_coding","log2(fold change)":5.83,"adjusted P-value":6.58e-68,"Low Expressed":false,"Vehicle Med. nRPKM":0.748,"LPS Med. nRPKM":49.1,"Mean Log2(nRPKM)":2.46,"Vehicle Med. Count":35,"LPS Med. Count":3280,"Cook's P-value ":0.922,"Feature ID":"55932","chr":"chr3","strand":"+","start":142223016,"end":142236176},"Reg_x2Zc8u_783":{"Feature Symbol":"Panx1","Feature Name":"pannexin 1","biotype":"protein_coding","log2(fold change)":2.96,"adjusted P-value":0.00399,"Low Expressed":false,"Vehicle Med. nRPKM":0.0317,"LPS Med. nRPKM":0.4,"Mean Log2(nRPKM)":-3.68,"Vehicle Med. Count":1,"LPS Med. Count":32,"Cook's P-value ":0.222,"Feature ID":"55991","chr":"chr9","strand":"-","start":14810229,"end":14849922},"Reg_x2Zc8u_784":{"Feature Symbol":"Thsd1","Feature Name":"thrombospondin, type I, domain 1","biotype":"protein_coding","log2(fold change)":2.51,"adjusted P-value":0.000469,"Low Expressed":false,"Vehicle Med. nRPKM":0.075,"LPS Med. nRPKM":0.999,"Mean Log2(nRPKM)":-1.9,"Vehicle Med. Count":7.5,"LPS Med. Count":108,"Cook's P-value ":0.733,"Feature ID":"56229","chr":"chr8","strand":"+","start":23337775,"end":23371806},"Reg_x2Zc8u_785":{"Feature Symbol":"Txnip","Feature Name":"thioredoxin interacting protein","biotype":"protein_coding","log2(fold change)":4.21,"adjusted P-value":8.06e-30,"Low Expressed":false,"Vehicle Med. nRPKM":0.968,"LPS Med. nRPKM":20.5,"Mean Log2(nRPKM)":1.99,"Vehicle Med. Count":59.5,"LPS Med. Count":1430,"Cook's P-value ":0.955,"Feature ID":"56338","chr":"chr3","strand":"+","start":96361880,"end":96365780},"Reg_x2Zc8u_786":{"Feature Symbol":"Net1","Feature Name":"neuroepithelial cell transforming gene 1","biotype":"protein_coding","log2(fold change)":2.66,"adjusted P-value":0.00149,"Low Expressed":false,"Vehicle Med. nRPKM":0.0889,"LPS Med. nRPKM":0.832,"Mean Log2(nRPKM)":-2.8,"Vehicle Med. Count":7,"LPS Med. Count":107,"Cook's P-value ":0.824,"Feature ID":"56349","chr":"chr13","strand":"-","start":3881807,"end":3917466},"Reg_x2Zc8u_787":{"Feature Symbol":"Tagln3","Feature Name":"transgelin 3","biotype":"protein_coding","log2(fold change)":-2.49,"adjusted P-value":1.22e-14,"Low Expressed":false,"Vehicle Med. nRPKM":27.6,"LPS Med. nRPKM":3.71,"Mean Log2(nRPKM)":3.3,"Vehicle Med. Count":572,"LPS Med. Count":100,"Cook's P-value ":0.959,"Feature ID":"56370","chr":"chr16","strand":"-","start":45711343,"end":45724644},"Reg_x2Zc8u_788":{"Feature Symbol":"Csda","Feature Name":"cold shock domain protein A","biotype":"protein_coding","log2(fold change)":2.11,"adjusted P-value":9.97e-08,"Low Expressed":false,"Vehicle Med. nRPKM":1.93,"LPS Med. nRPKM":8.88,"Mean Log2(nRPKM)":2.14,"Vehicle Med. Count":59.5,"LPS Med. Count":504,"Cook's P-value ":0.929,"Feature ID":"56449","chr":"chr6","strand":"-","start":131314876,"end":131338468},"Reg_x2Zc8u_789":{"Feature Symbol":"Rgs17","Feature Name":"regulator of G-protein signaling 17","biotype":"protein_coding","log2(fold change)":2.2,"adjusted P-value":0.000106,"Low Expressed":false,"Vehicle Med. nRPKM":0.22,"LPS Med. nRPKM":1.52,"Mean Log2(nRPKM)":-0.747,"Vehicle Med. Count":31,"LPS Med. Count":346,"Cook's P-value ":0.789,"Feature ID":"56533","chr":"chr10","strand":"+","start":4424141,"end":4520878},"Reg_x2Zc8u_790":{"Feature Symbol":"Trim17","Feature Name":"tripartite motif-containing 17","biotype":"protein_coding","log2(fold change)":-2.79,"adjusted P-value":0.000647,"Low Expressed":false,"Vehicle Med. nRPKM":1.1,"LPS Med. nRPKM":0.124,"Mean Log2(nRPKM)":-1.88,"Vehicle Med. Count":34.5,"LPS Med. Count":4.5,"Cook's P-value ":0.445,"Feature ID":"56631","chr":"chr11","strand":"+","start":58777283,"end":58785231},"Reg_x2Zc8u_791":{"Feature Symbol":"Clcf1","Feature Name":"cardiotrophin-like cytokine factor 1","biotype":"protein_coding","log2(fold change)":4.22,"adjusted P-value":1.7e-13,"Low Expressed":false,"Vehicle Med. nRPKM":0.315,"LPS Med. nRPKM":9.45,"Mean Log2(nRPKM)":0.538,"Vehicle Med. Count":4,"LPS Med. Count":210,"Cook's P-value ":0.904,"Feature ID":"56708","chr":"chr19","strand":"+","start":4214392,"end":4222615},"Reg_x2Zc8u_792":{"Feature Symbol":"Litaf","Feature Name":"LPS-induced TN factor","biotype":"protein_coding","log2(fold change)":2.41,"adjusted P-value":0.00171,"Low Expressed":false,"Vehicle Med. nRPKM":0.263,"LPS Med. nRPKM":1.57,"Mean Log2(nRPKM)":-1.43,"Vehicle Med. Count":9.5,"LPS Med. Count":90.5,"Cook's P-value ":0.838,"Feature ID":"56722","chr":"chr16","strand":"-","start":10959366,"end":10993214},"Reg_x2Zc8u_793":{"Feature Symbol":"Igdcc4","Feature Name":"immunoglobulin superfamily, DCC subclass, member 4","biotype":"protein_coding","log2(fold change)":-2.84,"adjusted P-value":8.23e-26,"Low Expressed":false,"Vehicle Med. nRPKM":10.6,"LPS Med. nRPKM":1.26,"Mean Log2(nRPKM)":1.86,"Vehicle Med. Count":1190,"LPS Med. Count":196,"Cook's P-value ":0.986,"Feature ID":"56741","chr":"chr9","strand":"+","start":64949302,"end":64985750},"Reg_x2Zc8u_794":{"Feature Symbol":"Ube2l6","Feature Name":"ubiquitin-conjugating enzyme E2L 6","biotype":"protein_coding","log2(fold change)":4.31,"adjusted P-value":4.39e-05,"Low Expressed":false,"Vehicle Med. nRPKM":0,"LPS Med. nRPKM":0.674,"Mean Log2(nRPKM)":-4.48,"Vehicle Med. Count":0,"LPS Med. Count":29,"Cook's P-value ":0.116,"Feature ID":"56791","chr":"chr2","strand":"+","start":84638985,"end":84650160},"Reg_x2Zc8u_795":{"Feature Symbol":"Cacna2d2","Feature Name":"calcium channel, voltage-dependent, alpha 2/delta subunit 2","biotype":"protein_coding","log2(fold change)":-2.44,"adjusted P-value":1.5e-07,"Low Expressed":false,"Vehicle Med. nRPKM":2.44,"LPS Med. nRPKM":0.538,"Mean Log2(nRPKM)":0.0779,"Vehicle Med. Count":234,"LPS Med. Count":79.5,"Cook's P-value ":0.701,"Feature ID":"56808","chr":"chr9","strand":"+","start":107302211,"end":107431674},"Reg_x2Zc8u_796":{"Feature Symbol":"Necab3","Feature Name":"N-terminal EF-hand calcium binding protein 3","biotype":"protein_coding","log2(fold change)":-2.07,"adjusted P-value":0.00272,"Low Expressed":false,"Vehicle Med. nRPKM":2.75,"LPS Med. nRPKM":0.486,"Mean Log2(nRPKM)":-0.0558,"Vehicle Med. Count":92.5,"LPS Med. Count":20.5,"Cook's P-value ":0.79,"Feature ID":"56846","chr":"chr2","strand":"-","start":154370141,"end":154384589},"Reg_x2Zc8u_797":{"Feature Symbol":"Nelf","Feature Name":"nasal embryonic LHRH factor","biotype":"protein_coding","log2(fold change)":-2.06,"adjusted P-value":3.03e-10,"Low Expressed":false,"Vehicle Med. nRPKM":31.7,"LPS Med. nRPKM":6.15,"Mean Log2(nRPKM)":3.86,"Vehicle Med. Count":1630,"LPS Med. Count":417,"Cook's P-value ":0.942,"Feature ID":"56876","chr":"chr2","strand":"+","start":24909899,"end":24918401},"Reg_x2Zc8u_798":{"Feature Symbol":"Fzd2","Feature Name":"frizzled homolog 2 (Drosophila)","biotype":"protein_coding","log2(fold change)":-2.72,"adjusted P-value":1.05e-07,"Low Expressed":false,"Vehicle Med. nRPKM":4.14,"LPS Med. nRPKM":0.444,"Mean Log2(nRPKM)":0.351,"Vehicle Med. Count":298,"LPS Med. Count":40.5,"Cook's P-value ":0.868,"Feature ID":"57265","chr":"chr11","strand":"+","start":102465745,"end":102469372},"Reg_x2Zc8u_799":{"Feature Symbol":"Slc16a8","Feature Name":"solute carrier family 16 (monocarboxylic acid transporters), member 8","biotype":"protein_coding","log2(fold change)":2.63,"adjusted P-value":0.00146,"Low Expressed":false,"Vehicle Med. nRPKM":0.0872,"LPS Med. nRPKM":0.647,"Mean Log2(nRPKM)":-1.72,"Vehicle Med. Count":3.5,"LPS Med. Count":46.5,"Cook's P-value ":0.495,"Feature ID":"57274","chr":"chr15","strand":"-","start":79081446,"end":79085178},"Reg_x2Zc8u_800":{"Feature Symbol":"Psors1c2","Feature Name":"psoriasis susceptibility 1 candidate 2 (human)","biotype":"protein_coding","log2(fold change)":3.44,"adjusted P-value":3.09e-07,"Low Expressed":false,"Vehicle Med. nRPKM":0.213,"LPS Med. nRPKM":4.2,"Mean Log2(nRPKM)":0.0232,"Vehicle Med. Count":3.5,"LPS Med. Count":102,"Cook's P-value ":0.81,"Feature ID":"57390","chr":"chr17","strand":"+","start":35670146,"end":35671592},"Reg_x2Zc8u_801":{"Feature Symbol":"Isg20","Feature Name":"interferon-stimulated protein","biotype":"protein_coding","log2(fold change)":3.69,"adjusted P-value":5.14e-09,"Low Expressed":false,"Vehicle Med. nRPKM":0.228,"LPS Med. nRPKM":4.2,"Mean Log2(nRPKM)":-0.287,"Vehicle Med. Count":5,"LPS Med. Count":126,"Cook's P-value ":0.855,"Feature ID":"57444","chr":"chr7","strand":"+","start":86058651,"end":86065282},"Reg_x2Zc8u_802":{"Feature Symbol":"Angptl4","Feature Name":"angiopoietin-like 4","biotype":"protein_coding","log2(fold change)":3.78,"adjusted P-value":4.3e-17,"Low Expressed":false,"Vehicle Med. nRPKM":1.18,"LPS Med. nRPKM":22,"Mean Log2(nRPKM)":2.22,"Vehicle Med. Count":44,"LPS Med. Count":1000,"Cook's P-value ":0.898,"Feature ID":"57875","chr":"chr17","strand":"-","start":33911845,"end":33918520},"Reg_x2Zc8u_803":{"Feature Symbol":"Crlf2","Feature Name":"cytokine receptor-like factor 2","biotype":"protein_coding","log2(fold change)":2.9,"adjusted P-value":0.00487,"Low Expressed":false,"Vehicle Med. nRPKM":0.0156,"LPS Med. nRPKM":0.677,"Mean Log2(nRPKM)":-3.27,"Vehicle Med. Count":0.5,"LPS Med. Count":28.5,"Cook's P-value ":0.581,"Feature ID":"57914","chr":"chr5","strand":"-","start":109983728,"end":109988012},"Reg_x2Zc8u_804":{"Feature Symbol":"Rsad2","Feature Name":"radical S-adenosyl methionine domain containing 2","biotype":"protein_coding","log2(fold change)":5.35,"adjusted P-value":1.96e-37,"Low Expressed":false,"Vehicle Med. nRPKM":0.168,"LPS Med. nRPKM":12.6,"Mean Log2(nRPKM)":0.626,"Vehicle Med. Count":14,"LPS Med. Count":1140,"Cook's P-value ":0.814,"Feature ID":"58185","chr":"chr12","strand":"-","start":27127608,"end":27141317},"Reg_x2Zc8u_805":{"Feature Symbol":"Rad18","Feature Name":"RAD18 homolog (S. cerevisiae)","biotype":"protein_coding","log2(fold change)":2.6,"adjusted P-value":2.76e-07,"Low Expressed":false,"Vehicle Med. nRPKM":0.362,"LPS Med. nRPKM":2.56,"Mean Log2(nRPKM)":-0.153,"Vehicle Med. Count":19,"LPS Med. Count":204,"Cook's P-value ":0.911,"Feature ID":"58186","chr":"chr6","strand":"-","start":112569845,"end":112646664},"Reg_x2Zc8u_806":{"Feature Symbol":"Cldn10","Feature Name":"claudin 10","biotype":"protein_coding","log2(fold change)":-2.14,"adjusted P-value":0.000489,"Low Expressed":false,"Vehicle Med. nRPKM":6.23,"LPS Med. nRPKM":1.26,"Mean Log2(nRPKM)":1.12,"Vehicle Med. Count":176,"LPS Med. Count":47,"Cook's P-value ":0.878,"Feature ID":"58187","chr":"chr14","strand":"+","start":119187093,"end":119273747},"Reg_x2Zc8u_807":{"Feature Symbol":"Zbp1","Feature Name":"Z-DNA binding protein 1","biotype":"protein_coding","log2(fold change)":4.4,"adjusted P-value":9.36e-10,"Low Expressed":false,"Vehicle Med. nRPKM":0.0329,"LPS Med. nRPKM":2.38,"Mean Log2(nRPKM)":-2.24,"Vehicle Med. Count":1.5,"LPS Med. Count":165,"Cook's P-value ":0.687,"Feature ID":"58203","chr":"chr2","strand":"-","start":173032113,"end":173044423},"Reg_x2Zc8u_808":{"Feature Symbol":"Slc43a3","Feature Name":"solute carrier family 43, member 3","biotype":"protein_coding","log2(fold change)":4.54,"adjusted P-value":2.12e-22,"Low Expressed":false,"Vehicle Med. nRPKM":0.378,"LPS Med. nRPKM":16.3,"Mean Log2(nRPKM)":1.26,"Vehicle Med. Count":19.5,"LPS Med. Count":968,"Cook's P-value ":0.702,"Feature ID":"58207","chr":"chr2","strand":"+","start":84776813,"end":84798666},"Reg_x2Zc8u_809":{"Feature Symbol":"Fam184b","Feature Name":"family with sequence similarity 184, member B","biotype":"protein_coding","log2(fold change)":-3.52,"adjusted P-value":6.69e-19,"Low Expressed":false,"Vehicle Med. nRPKM":8.51,"LPS Med. nRPKM":0.806,"Mean Log2(nRPKM)":1.2,"Vehicle Med. Count":576,"LPS Med. Count":77.5,"Cook's P-value ":0.89,"Feature ID":"58227","chr":"chr5","strand":"-","start":45920944,"end":46030740},"Reg_x2Zc8u_810":{"Feature Symbol":"Mlxipl","Feature Name":"MLX interacting protein-like","biotype":"protein_coding","log2(fold change)":-2.33,"adjusted P-value":1.8e-11,"Low Expressed":false,"Vehicle Med. nRPKM":4.92,"LPS Med. nRPKM":0.933,"Mean Log2(nRPKM)":1.17,"Vehicle Med. Count":308,"LPS Med. Count":91,"Cook's P-value ":0.972,"Feature ID":"58805","chr":"chr5","strand":"+","start":135582783,"end":135613792},"Reg_x2Zc8u_811":{"Feature Symbol":"Treh","Feature Name":"trehalase (brush-border membrane glycoprotein)","biotype":"protein_coding","log2(fold change)":3.21,"adjusted P-value":0.00154,"Low Expressed":false,"Vehicle Med. nRPKM":0,"LPS Med. nRPKM":0.504,"Mean Log2(nRPKM)":-3.86,"Vehicle Med. Count":0,"LPS Med. Count":31,"Cook's P-value ":0.61,"Feature ID":"58866","chr":"chr9","strand":"+","start":44481321,"end":44494387},"Reg_x2Zc8u_812":{"Feature Symbol":"Zfp862","Feature Name":"zinc finger protein 862","biotype":"miscRNA","log2(fold change)":-2.11,"adjusted P-value":4.11e-07,"Low Expressed":false,"Vehicle Med. nRPKM":1.13,"LPS Med. nRPKM":0.241,"Mean Log2(nRPKM)":-0.968,"Vehicle Med. Count":150,"LPS Med. Count":36.5,"Cook's P-value ":0.984,"Feature ID":"58894","chr":"chr6","strand":"+","start":48454338,"end":48484831},"Reg_x2Zc8u_813":{"Feature Symbol":"Nek6","Feature Name":"NIMA (never in mitosis gene a)-related expressed kinase 6","biotype":"protein_coding","log2(fold change)":3.01,"adjusted P-value":2.36e-27,"Low Expressed":false,"Vehicle Med. nRPKM":1.76,"LPS Med. nRPKM":14.9,"Mean Log2(nRPKM)":2.3,"Vehicle Med. Count":98,"LPS Med. Count":1180,"Cook's P-value ":0.985,"Feature ID":"59126","chr":"chr2","strand":"+","start":38367396,"end":38443010},"Reg_x2Zc8u_814":{"Feature Symbol":"Iigp1","Feature Name":"interferon inducible GTPase 1","biotype":"protein_coding","log2(fold change)":6.89,"adjusted P-value":2.12e-68,"Low Expressed":false,"Vehicle Med. nRPKM":0.299,"LPS Med. nRPKM":38.6,"Mean Log2(nRPKM)":1.4,"Vehicle Med. Count":15.5,"LPS Med. Count":3460,"Cook's P-value ":0.898,"Feature ID":"60440","chr":"chr18","strand":"+","start":60535683,"end":60552288},"Reg_x2Zc8u_815":{"Feature Symbol":"Cd274","Feature Name":"CD274 antigen","biotype":"protein_coding","log2(fold change)":5.63,"adjusted P-value":5.37e-52,"Low Expressed":false,"Vehicle Med. nRPKM":0.392,"LPS Med. nRPKM":31.1,"Mean Log2(nRPKM)":1.86,"Vehicle Med. Count":28,"LPS Med. Count":2870,"Cook's P-value ":0.869,"Feature ID":"60533","chr":"chr19","strand":"+","start":29441928,"end":29462585},"Reg_x2Zc8u_816":{"Feature Symbol":"A730017L22Rik","Feature Name":"RIKEN cDNA A730017L22 gene","biotype":"miscRNA","log2(fold change)":-2.42,"adjusted P-value":0.0237,"Low Expressed":false,"Vehicle Med. nRPKM":0.406,"LPS Med. nRPKM":0.0422,"Mean Log2(nRPKM)":-3.45,"Vehicle Med. Count":15.5,"LPS Med. Count":3,"Cook's P-value ":0.0168,"Feature ID":"613258","chr":"chr2","strand":"-","start":130698277,"end":130732132},"Reg_x2Zc8u_817":{"Feature Symbol":"G630016D24Rik","Feature Name":"RIKEN cDNA G630016D24 gene","biotype":"protein_coding","log2(fold change)":-2.02,"adjusted P-value":0.0326,"Low Expressed":false,"Vehicle Med. nRPKM":1.2,"LPS Med. nRPKM":0.245,"Mean Log2(nRPKM)":-1.57,"Vehicle Med. Count":33,"LPS Med. Count":10,"Cook's P-value ":0.748,"Feature ID":"619301","chr":"chr14","strand":"+","start":52636540,"end":52639462},"Reg_x2Zc8u_818":{"Feature Symbol":"Gm12185","Feature Name":"predicted gene 12185","biotype":"protein_coding","log2(fold change)":4.15,"adjusted P-value":1.79e-06,"Low Expressed":false,"Vehicle Med. nRPKM":0.00451,"LPS Med. nRPKM":0.31,"Mean Log2(nRPKM)":-4.32,"Vehicle Med. Count":0.5,"LPS Med. Count":63,"Cook's P-value ":0.463,"Feature ID":"620913","chr":"chr11","strand":"-","start":48718158,"end":48740661},"Reg_x2Zc8u_819":{"Feature Symbol":"Apoo-ps","Feature Name":"apolipoprotein O, pseudogene","biotype":"pseudo","log2(fold change)":-3.66,"adjusted P-value":0.000118,"Low Expressed":false,"Vehicle Med. nRPKM":2.02,"LPS Med. nRPKM":0,"Mean Log2(nRPKM)":-2.75,"Vehicle Med. Count":26.5,"LPS Med. Count":0,"Cook's P-value ":0.888,"Feature ID":"621156","chr":"chr13","strand":"-","start":108204243,"end":108204847},"Reg_x2Zc8u_820":{"Feature Symbol":"Gm6277","Feature Name":"predicted gene 6277","biotype":"miscRNA","log2(fold change)":-2.11,"adjusted P-value":0.0425,"Low Expressed":false,"Vehicle Med. nRPKM":1.39,"LPS Med. nRPKM":0.154,"Mean Log2(nRPKM)":-2.22,"Vehicle Med. Count":36.5,"LPS Med. Count":5.5,"Cook's P-value ":0.65,"Feature ID":"621998","chr":"chr18","strand":"-","start":11979597,"end":11997886},"Reg_x2Zc8u_821":{"Feature Symbol":"LOC622070","Feature Name":"uncharacterized LOC622070","biotype":"miscRNA","log2(fold change)":2.39,"adjusted P-value":0.0382,"Low Expressed":false,"Vehicle Med. nRPKM":0.0541,"LPS Med. nRPKM":0.656,"Mean Log2(nRPKM)":-2.78,"Vehicle Med. Count":1,"LPS Med. Count":18,"Cook's P-value ":0.873,"Feature ID":"622070","chr":"chr7","strand":"+","start":111463545,"end":111473352},"Reg_x2Zc8u_822":{"Feature Symbol":"Cyp3a57","Feature Name":"cytochrome P450, family 3, subfamily a, polypeptide 57","biotype":"protein_coding","log2(fold change)":4.95,"adjusted P-value":7.31e-07,"Low Expressed":false,"Vehicle Med. nRPKM":0,"LPS Med. nRPKM":0.66,"Mean Log2(nRPKM)":-4.37,"Vehicle Med. Count":0,"LPS Med. Count":23.5,"Cook's P-value ":0.000523,"Feature ID":"622127","chr":"chr5","strand":"+","start":146106139,"end":146151381},"Reg_x2Zc8u_823":{"Feature Symbol":"Gm12216","Feature Name":"predicted gene 12216","biotype":"miscRNA","log2(fold change)":3.55,"adjusted P-value":3.84e-06,"Low Expressed":false,"Vehicle Med. nRPKM":0.144,"LPS Med. nRPKM":3.28,"Mean Log2(nRPKM)":-1.71,"Vehicle Med. Count":3.5,"LPS Med. Count":97.5,"Cook's P-value ":0.794,"Feature ID":"622459","chr":"chr11","strand":"-","start":53598991,"end":53672758},"Reg_x2Zc8u_824":{"Feature Symbol":"Gm6402","Feature Name":"ribosomal protein S17 pseudogene","biotype":"pseudo","log2(fold change)":-2.16,"adjusted P-value":0.00301,"Low Expressed":false,"Vehicle Med. nRPKM":1.75,"LPS Med. nRPKM":0.265,"Mean Log2(nRPKM)":-0.423,"Vehicle Med. Count":43,"LPS Med. Count":9,"Cook's P-value ":0.805,"Feature ID":"623169","chr":"chr17","strand":"-","start":30531770,"end":30533125},"Reg_x2Zc8u_825":{"Feature Symbol":"Gm13315","Feature Name":"lactate dehydrogenase A pseudogene","biotype":"pseudo","log2(fold change)":3.55,"adjusted P-value":1.08e-06,"Low Expressed":false,"Vehicle Med. nRPKM":0.108,"LPS Med. nRPKM":1.32,"Mean Log2(nRPKM)":-1.64,"Vehicle Med. Count":3.5,"LPS Med. Count":64.5,"Cook's P-value ":0.407,"Feature ID":"625342","chr":"chr2","strand":"+","start":14642269,"end":14644249},"Reg_x2Zc8u_826":{"Feature Symbol":"Gbp10","Feature Name":"guanylate-binding protein 10","biotype":"protein_coding","log2(fold change)":6.6,"adjusted P-value":4.67e-31,"Low Expressed":false,"Vehicle Med. nRPKM":0.0228,"LPS Med. nRPKM":3.24,"Mean Log2(nRPKM)":-2.05,"Vehicle Med. Count":1.5,"LPS Med. Count":284,"Cook's P-value ":0.896,"Feature ID":"626578","chr":"chr5","strand":"-","start":105644718,"end":105668552},"Reg_x2Zc8u_827":{"Feature Symbol":"Serpina3i","Feature Name":"serine (or cysteine) peptidase inhibitor, clade A, member 3I","biotype":"protein_coding","log2(fold change)":6.88,"adjusted P-value":1.01e-16,"Low Expressed":false,"Vehicle Med. nRPKM":0,"LPS Med. nRPKM":2.42,"Mean Log2(nRPKM)":-3.42,"Vehicle Med. Count":0,"LPS Med. Count":130,"Cook's P-value ":0.911,"Feature ID":"628900","chr":"chr12","strand":"+","start":105501332,"end":105507575},"Reg_x2Zc8u_828":{"Feature Symbol":"Cd101","Feature Name":"CD101 antigen","biotype":"protein_coding","log2(fold change)":3.63,"adjusted P-value":4.07e-05,"Low Expressed":false,"Vehicle Med. nRPKM":0.00726,"LPS Med. nRPKM":0.467,"Mean Log2(nRPKM)":-3.82,"Vehicle Med. Count":0.5,"LPS Med. Count":50,"Cook's P-value ":0.804,"Feature ID":"630146","chr":"chr3","strand":"-","start":100797452,"end":100833418},"Reg_x2Zc8u_829":{"Feature Symbol":"H2-K2","Feature Name":"histocompatibility 2, K region locus 2","biotype":"pseudo","log2(fold change)":3.27,"adjusted P-value":0.000268,"Low Expressed":false,"Vehicle Med. nRPKM":0.0589,"LPS Med. nRPKM":0.955,"Mean Log2(nRPKM)":-2.48,"Vehicle Med. Count":1.5,"LPS Med. Count":28.5,"Cook's P-value ":0.571,"Feature ID":"630499","chr":"chr17","strand":"-","start":34111604,"end":34115736},"Reg_x2Zc8u_830":{"Feature Symbol":"LOC630751","Feature Name":"interferon-inducible GTPase 1-like","biotype":"pseudo","log2(fold change)":6.1,"adjusted P-value":3.03e-18,"Low Expressed":false,"Vehicle Med. nRPKM":0,"LPS Med. nRPKM":4.47,"Mean Log2(nRPKM)":-2.29,"Vehicle Med. Count":0,"LPS Med. Count":136,"Cook's P-value ":0.895,"Feature ID":"630751","chr":"chr18","strand":"-","start":60429448,"end":60430673},"Reg_x2Zc8u_831":{"Feature Symbol":"Gm12250","Feature Name":"predicted gene 12250","biotype":"protein_coding","log2(fold change)":4.93,"adjusted P-value":7.05e-09,"Low Expressed":false,"Vehicle Med. nRPKM":0.00879,"LPS Med. nRPKM":0.722,"Mean Log2(nRPKM)":-3.65,"Vehicle Med. Count":0.5,"LPS Med. Count":67.5,"Cook's P-value ":0.7,"Feature ID":"631323","chr":"chr11","strand":"+","start":57997345,"end":58003700},"Reg_x2Zc8u_832":{"Feature Symbol":"Akd1","Feature Name":"adenylate kinase domain containing 1","biotype":"protein_coding","log2(fold change)":-2.49,"adjusted P-value":0.000186,"Low Expressed":false,"Vehicle Med. nRPKM":0.475,"LPS Med. nRPKM":0.0571,"Mean Log2(nRPKM)":-2.72,"Vehicle Med. Count":50.5,"LPS Med. Count":10.5,"Cook's P-value ":0.939,"Feature ID":"633979","chr":"chr10","strand":"+","start":41036053,"end":41153094},"Reg_x2Zc8u_833":{"Feature Symbol":"Olfr287","Feature Name":"olfactory receptor 287","biotype":"protein_coding","log2(fold change)":-2.57,"adjusted P-value":0.00334,"Low Expressed":false,"Vehicle Med. nRPKM":0.716,"LPS Med. nRPKM":0.12,"Mean Log2(nRPKM)":-2.25,"Vehicle Med. Count":28,"LPS Med. Count":5.5,"Cook's P-value ":0.575,"Feature ID":"634104","chr":"chr15","strand":"-","start":98037402,"end":98051487},"Reg_x2Zc8u_834":{"Feature Symbol":"Gbp11","Feature Name":"guanylate binding protein 11","biotype":"protein_coding","log2(fold change)":5.89,"adjusted P-value":1.91e-22,"Low Expressed":false,"Vehicle Med. nRPKM":0.0221,"LPS Med. nRPKM":3.19,"Mean Log2(nRPKM)":-1.84,"Vehicle Med. Count":1,"LPS Med. Count":216,"Cook's P-value ":0.931,"Feature ID":"634650","chr":"chr5","strand":"-","start":105752040,"end":105775491},"Reg_x2Zc8u_835":{"Feature Symbol":"Gm16486","Feature Name":"predicted gene 16486","biotype":"protein_coding","log2(fold change)":2.44,"adjusted P-value":0.0494,"Low Expressed":false,"Vehicle Med. nRPKM":0,"LPS Med. nRPKM":0.133,"Mean Log2(nRPKM)":-5.37,"Vehicle Med. Count":0,"LPS Med. Count":12,"Cook's P-value ":0.436,"Feature ID":"637079","chr":"chr8","strand":"+","start":73232059,"end":73241549},"Reg_x2Zc8u_836":{"Feature Symbol":"Fn3k","Feature Name":"fructosamine 3 kinase","biotype":"protein_coding","log2(fold change)":-2.16,"adjusted P-value":4.41e-05,"Low Expressed":false,"Vehicle Med. nRPKM":1.67,"LPS Med. nRPKM":0.376,"Mean Log2(nRPKM)":-0.55,"Vehicle Med. Count":122,"LPS Med. Count":49.5,"Cook's P-value ":0.887,"Feature ID":"63828","chr":"chr11","strand":"+","start":121296267,"end":121311804},"Reg_x2Zc8u_837":{"Feature Symbol":"Sav1","Feature Name":"salvador homolog 1 (Drosophila)","biotype":"protein_coding","log2(fold change)":2.19,"adjusted P-value":7.18e-08,"Low Expressed":false,"Vehicle Med. nRPKM":1.61,"LPS Med. nRPKM":7.45,"Mean Log2(nRPKM)":1.59,"Vehicle Med. Count":90.5,"LPS Med. Count":478,"Cook's P-value ":0.92,"Feature ID":"64010","chr":"chr12","strand":"-","start":71065999,"end":71087989},"Reg_x2Zc8u_838":{"Feature Symbol":"LOC640793","Feature Name":"schlafen family member 13-like","biotype":"protein_coding","log2(fold change)":2.62,"adjusted P-value":0.00942,"Low Expressed":false,"Vehicle Med. nRPKM":0.0446,"LPS Med. nRPKM":0.875,"Mean Log2(nRPKM)":-2.68,"Vehicle Med. Count":1,"LPS Med. Count":32,"Cook's P-value ":0.876,"Feature ID":"640793","chr":"chr11","strand":"-","start":82800740,"end":82801803},"Reg_x2Zc8u_839":{"Feature Symbol":"LOC641235","Feature Name":"h-2 class I histocompatibility antigen, D-37 alpha chain-like","biotype":"protein_coding","log2(fold change)":3.53,"adjusted P-value":2.43e-08,"Low Expressed":false,"Vehicle Med. nRPKM":0.597,"LPS Med. nRPKM":6.55,"Mean Log2(nRPKM)":0.791,"Vehicle Med. Count":6,"LPS Med. Count":126,"Cook's P-value ":0.81,"Feature ID":"641235","chr":"chr17","strand":"-","start":36167624,"end":36168859},"Reg_x2Zc8u_840":{"Feature Symbol":"5830444B04Rik","Feature Name":"RIKEN cDNA 5830444B04 gene","biotype":"miscRNA","log2(fold change)":-3.06,"adjusted P-value":8.58e-05,"Low Expressed":false,"Vehicle Med. nRPKM":1.11,"LPS Med. nRPKM":0.104,"Mean Log2(nRPKM)":-1.77,"Vehicle Med. Count":33,"LPS Med. Count":4,"Cook's P-value ":0.849,"Feature ID":"641454","chr":"chr4","strand":"-","start":154782418,"end":154788915},"Reg_x2Zc8u_841":{"Feature Symbol":"Ptges","Feature Name":"prostaglandin E synthase","biotype":"protein_coding","log2(fold change)":2.61,"adjusted P-value":2.83e-08,"Low Expressed":false,"Vehicle Med. nRPKM":0.357,"LPS Med. nRPKM":2.39,"Mean Log2(nRPKM)":-0.277,"Vehicle Med. Count":28,"LPS Med. Count":188,"Cook's P-value ":0.928,"Feature ID":"64292","chr":"chr2","strand":"-","start":30744991,"end":30758817},"Reg_x2Zc8u_842":{"Feature Symbol":"Lpin3","Feature Name":"lipin 3","biotype":"protein_coding","log2(fold change)":2.03,"adjusted P-value":0.000999,"Low Expressed":false,"Vehicle Med. nRPKM":0.206,"LPS Med. nRPKM":0.874,"Mean Log2(nRPKM)":-1.26,"Vehicle Med. Count":13.5,"LPS Med. Count":88,"Cook's P-value ":0.914,"Feature ID":"64899","chr":"chr2","strand":"+","start":160706469,"end":160731736},"Reg_x2Zc8u_843":{"Feature Symbol":"Slc15a3","Feature Name":"solute carrier family 15, member 3","biotype":"protein_coding","log2(fold change)":2.68,"adjusted P-value":0.00869,"Low Expressed":false,"Vehicle Med. nRPKM":0.0371,"LPS Med. nRPKM":0.25,"Mean Log2(nRPKM)":-3.56,"Vehicle Med. Count":1.5,"LPS Med. Count":22.5,"Cook's P-value ":0.564,"Feature ID":"65221","chr":"chr19","strand":"+","start":10917034,"end":10932405},"Reg_x2Zc8u_844":{"Feature Symbol":"4932416H05Rik","Feature Name":"RIKEN cDNA 4932416H05 gene","biotype":"miscRNA","log2(fold change)":2.49,"adjusted P-value":0.0125,"Low Expressed":false,"Vehicle Med. nRPKM":0.0519,"LPS Med. nRPKM":0.222,"Mean Log2(nRPKM)":-3.2,"Vehicle Med. Count":3.5,"LPS Med. Count":29.5,"Cook's P-value ":0.00283,"Feature ID":"654409","chr":"chr2","strand":"-","start":129624105,"end":129627195},"Reg_x2Zc8u_845":{"Feature Symbol":"Abhd6","Feature Name":"abhydrolase domain containing 6","biotype":"protein_coding","log2(fold change)":-2.53,"adjusted P-value":4.55e-05,"Low Expressed":false,"Vehicle Med. nRPKM":5.06,"LPS Med. nRPKM":0.609,"Mean Log2(nRPKM)":0.514,"Vehicle Med. Count":172,"LPS Med. Count":30,"Cook's P-value ":0.856,"Feature ID":"66082","chr":"chr14","strand":"+","start":8835416,"end":8889069},"Reg_x2Zc8u_846":{"Feature Symbol":"Rmnd1","Feature Name":"required for meiotic nuclear division 1 homolog (S. cerevisiae)","biotype":"protein_coding","log2(fold change)":-2.04,"adjusted P-value":5.49e-06,"Low Expressed":false,"Vehicle Med. nRPKM":3.85,"LPS Med. nRPKM":0.769,"Mean Log2(nRPKM)":0.811,"Vehicle Med. Count":134,"LPS Med. Count":35.5,"Cook's P-value ":0.939,"Feature ID":"66084","chr":"chr10","strand":"+","start":5914189,"end":5943372},"Reg_x2Zc8u_847":{"Feature Symbol":"Cxcl16","Feature Name":"chemokine (C-X-C motif) ligand 16","biotype":"protein_coding","log2(fold change)":2.22,"adjusted P-value":0.031,"Low Expressed":false,"Vehicle Med. nRPKM":0.0443,"LPS Med. nRPKM":0.339,"Mean Log2(nRPKM)":-3.3,"Vehicle Med. Count":2,"LPS Med. Count":24.5,"Cook's P-value ":0.89,"Feature ID":"66102","chr":"chr11","strand":"-","start":70267736,"end":70273486},"Reg_x2Zc8u_848":{"Feature Symbol":"Cml1","Feature Name":"camello-like 1","biotype":"protein_coding","log2(fold change)":-4.23,"adjusted P-value":2.71e-26,"Low Expressed":false,"Vehicle Med. nRPKM":37,"LPS Med. nRPKM":1.68,"Mean Log2(nRPKM)":2.96,"Vehicle Med. Count":847,"LPS Med. Count":38.5,"Cook's P-value ":0.94,"Feature ID":"66116","chr":"chr6","strand":"-","start":85860148,"end":85865671},"Reg_x2Zc8u_849":{"Feature Symbol":"Josd2","Feature Name":"Josephin domain containing 2","biotype":"protein_coding","log2(fold change)":-2.25,"adjusted P-value":0.00042,"Low Expressed":false,"Vehicle Med. nRPKM":3.17,"LPS Med. nRPKM":0.737,"Mean Log2(nRPKM)":0.848,"Vehicle Med. Count":59,"LPS Med. Count":19,"Cook's P-value ":0.422,"Feature ID":"66124","chr":"chr7","strand":"+","start":51723350,"end":51727028},"Reg_x2Zc8u_850":{"Feature Symbol":"Ifitm3","Feature Name":"interferon induced transmembrane protein 3","biotype":"protein_coding","log2(fold change)":4.01,"adjusted P-value":6.1e-17,"Low Expressed":false,"Vehicle Med. nRPKM":0.868,"LPS Med. nRPKM":16.3,"Mean Log2(nRPKM)":1.97,"Vehicle Med. Count":11,"LPS Med. Count":334,"Cook's P-value ":0.858,"Feature ID":"66141","chr":"chr7","strand":"-","start":148195489,"end":148196643},"Reg_x2Zc8u_851":{"Feature Symbol":"1110049F12Rik","Feature Name":"RIKEN cDNA 1110049F12 gene","biotype":"protein_coding","log2(fold change)":2.12,"adjusted P-value":0.00365,"Low Expressed":false,"Vehicle Med. nRPKM":0.324,"LPS Med. nRPKM":1.78,"Mean Log2(nRPKM)":-0.587,"Vehicle Med. Count":10,"LPS Med. Count":76.5,"Cook's P-value ":0.411,"Feature ID":"66193","chr":"chr4","strand":"-","start":135531517,"end":135543159},"Reg_x2Zc8u_852":{"Feature Symbol":"Nicn1","Feature Name":"nicolin 1","biotype":"protein_coding","log2(fold change)":-2.41,"adjusted P-value":0.000122,"Low Expressed":false,"Vehicle Med. nRPKM":2.72,"LPS Med. nRPKM":0.449,"Mean Log2(nRPKM)":-0.398,"Vehicle Med. Count":114,"LPS Med. Count":23.5,"Cook's P-value ":0.834,"Feature ID":"66257","chr":"chr9","strand":"+","start":108192788,"end":108198827},"Reg_x2Zc8u_853":{"Feature Symbol":"1810032O08Rik","Feature Name":"RIKEN cDNA 1810032O08 gene","biotype":"miscRNA","log2(fold change)":2.07,"adjusted P-value":0.0141,"Low Expressed":false,"Vehicle Med. nRPKM":0.148,"LPS Med. nRPKM":1.09,"Mean Log2(nRPKM)":-1.52,"Vehicle Med. Count":6,"LPS Med. Count":50.5,"Cook's P-value ":0.812,"Feature ID":"66293","chr":"chr11","strand":"+","start":116532974,"end":116537112},"Reg_x2Zc8u_854":{"Feature Symbol":"Fam3a","Feature Name":"family with sequence similarity 3, member A","biotype":"protein_coding","log2(fold change)":-2.02,"adjusted P-value":0.00137,"Low Expressed":false,"Vehicle Med. nRPKM":1.81,"LPS Med. nRPKM":0.33,"Mean Log2(nRPKM)":-0.347,"Vehicle Med. Count":71.5,"LPS Med. Count":14.5,"Cook's P-value ":0.899,"Feature ID":"66294","chr":"chrX","strand":"-","start":71630059,"end":71638478},"Reg_x2Zc8u_855":{"Feature Symbol":"Isoc1","Feature Name":"isochorismatase domain containing 1","biotype":"protein_coding","log2(fold change)":2.11,"adjusted P-value":0.00802,"Low Expressed":false,"Vehicle Med. nRPKM":0.115,"LPS Med. nRPKM":0.527,"Mean Log2(nRPKM)":-1.96,"Vehicle Med. Count":5.5,"LPS Med. Count":47,"Cook's P-value ":0.575,"Feature ID":"66307","chr":"chr18","strand":"+","start":58819136,"end":58839224},"Reg_x2Zc8u_856":{"Feature Symbol":"Ahnak","Feature Name":"AHNAK nucleoprotein (desmoyokin)","biotype":"protein_coding","log2(fold change)":2.29,"adjusted P-value":1.71e-13,"Low Expressed":false,"Vehicle Med. nRPKM":1.56,"LPS Med. nRPKM":7.54,"Mean Log2(nRPKM)":1.73,"Vehicle Med. Count":572,"LPS Med. Count":4050,"Cook's P-value ":0.904,"Feature ID":"66395","chr":"chr19","strand":"+","start":9063774,"end":9151409},"Reg_x2Zc8u_857":{"Feature Symbol":"1700029H14Rik","Feature Name":"RIKEN cDNA 1700029H14 gene","biotype":"protein_coding","log2(fold change)":3.08,"adjusted P-value":3.16e-06,"Low Expressed":false,"Vehicle Med. nRPKM":0.248,"LPS Med. nRPKM":3.45,"Mean Log2(nRPKM)":-0.276,"Vehicle Med. Count":7,"LPS Med. Count":120,"Cook's P-value ":0.687,"Feature ID":"66501","chr":"chr8","strand":"-","start":13550733,"end":13562448},"Reg_x2Zc8u_858":{"Feature Symbol":"Nipsnap3b","Feature Name":"nipsnap homolog 3B (C. elegans)","biotype":"protein_coding","log2(fold change)":2.16,"adjusted P-value":0.0262,"Low Expressed":false,"Vehicle Med. nRPKM":0.0398,"LPS Med. nRPKM":0.882,"Mean Log2(nRPKM)":-2.05,"Vehicle Med. Count":1,"LPS Med. Count":29,"Cook's P-value ":0.791,"Feature ID":"66536","chr":"chr4","strand":"+","start":53024796,"end":53034931},"Reg_x2Zc8u_859":{"Feature Symbol":"Adamtsl5","Feature Name":"ADAMTS-like 5","biotype":"protein_coding","log2(fold change)":-2.89,"adjusted P-value":3.07e-06,"Low Expressed":false,"Vehicle Med. nRPKM":1.98,"LPS Med. nRPKM":0.137,"Mean Log2(nRPKM)":-0.722,"Vehicle Med. Count":98.5,"LPS Med. Count":7.5,"Cook's P-value ":0.797,"Feature ID":"66548","chr":"chr10","strand":"-","start":79803461,"end":79811191},"Reg_x2Zc8u_860":{"Feature Symbol":"Dzip1","Feature Name":"DAZ interacting protein 1","biotype":"protein_coding","log2(fold change)":-2.23,"adjusted P-value":6.53e-09,"Low Expressed":false,"Vehicle Med. nRPKM":9.52,"LPS Med. nRPKM":2,"Mean Log2(nRPKM)":2.06,"Vehicle Med. Count":766,"LPS Med. Count":226,"Cook's P-value ":0.952,"Feature ID":"66573","chr":"chr14","strand":"-","start":119274742,"end":119322389},"Reg_x2Zc8u_861":{"Feature Symbol":"Gm7785","Feature Name":"predicted gene 7785","biotype":"pseudo","log2(fold change)":2.41,"adjusted P-value":0.00461,"Low Expressed":false,"Vehicle Med. nRPKM":0.35,"LPS Med. nRPKM":2.83,"Mean Log2(nRPKM)":-0.337,"Vehicle Med. Count":6.5,"LPS Med. Count":68,"Cook's P-value ":0.704,"Feature ID":"665783","chr":"chr1","strand":"+","start":93192622,"end":93193513},"Reg_x2Zc8u_862":{"Feature Symbol":"Acp6","Feature Name":"acid phosphatase 6, lysophosphatidic","biotype":"protein_coding","log2(fold change)":-2.29,"adjusted P-value":2.01e-09,"Low Expressed":false,"Vehicle Med. nRPKM":6.99,"LPS Med. nRPKM":1.31,"Mean Log2(nRPKM)":1.52,"Vehicle Med. Count":243,"LPS Med. Count":63.5,"Cook's P-value ":0.972,"Feature ID":"66659","chr":"chr3","strand":"+","start":96962700,"end":96980499},"Reg_x2Zc8u_863":{"Feature Symbol":"Dnase1l2","Feature Name":"deoxyribonuclease 1-like 2","biotype":"protein_coding","log2(fold change)":-2.11,"adjusted P-value":0.000574,"Low Expressed":false,"Vehicle Med. nRPKM":3.96,"LPS Med. nRPKM":0.747,"Mean Log2(nRPKM)":0.581,"Vehicle Med. Count":110,"LPS Med. Count":23,"Cook's P-value ":0.0239,"Feature ID":"66705","chr":"chr17","strand":"-","start":24577713,"end":24580046},"Reg_x2Zc8u_864":{"Feature Symbol":"Hrasls5","Feature Name":"HRAS-like suppressor family, member 5","biotype":"protein_coding","log2(fold change)":2.68,"adjusted P-value":0.0058,"Low Expressed":false,"Vehicle Med. nRPKM":0.0463,"LPS Med. nRPKM":1.2,"Mean Log2(nRPKM)":-2.31,"Vehicle Med. Count":1,"LPS Med. Count":33,"Cook's P-value ":0.841,"Feature ID":"66727","chr":"chr19","strand":"+","start":7687059,"end":7713728},"Reg_x2Zc8u_865":{"Feature Symbol":"I830012O16Rik","Feature Name":"RIKEN cDNA I830012O16 gene","biotype":"protein_coding","log2(fold change)":2.41,"adjusted P-value":3.81e-05,"Low Expressed":false,"Vehicle Med. nRPKM":0.292,"LPS Med. nRPKM":1.84,"Mean Log2(nRPKM)":-0.409,"Vehicle Med. Count":10,"LPS Med. Count":106,"Cook's P-value ":0.925,"Feature ID":"667370","chr":"chr19","strand":"+","start":34682447,"end":34687891},"Reg_x2Zc8u_866":{"Feature Symbol":"Gm14446","Feature Name":"predicted gene 14446","biotype":"protein_coding","log2(fold change)":4.52,"adjusted P-value":1.06e-05,"Low Expressed":false,"Vehicle Med. nRPKM":0,"LPS Med. nRPKM":0.435,"Mean Log2(nRPKM)":-4.68,"Vehicle Med. Count":0,"LPS Med. Count":33,"Cook's P-value ":0.583,"Feature ID":"667373","chr":"chr19","strand":"-","start":34667378,"end":34676458},"Reg_x2Zc8u_867":{"Feature Symbol":"BC023105","Feature Name":"cDNA sequence BC023105","biotype":"unknown","log2(fold change)":4.59,"adjusted P-value":3.15e-10,"Low Expressed":false,"Vehicle Med. nRPKM":0.0473,"LPS Med. nRPKM":1.6,"Mean Log2(nRPKM)":-1.65,"Vehicle Med. Count":1.5,"LPS Med. Count":67.5,"Cook's P-value ":0.133,"Feature ID":"667597","chr":"chr18","strand":"+","start":60599050,"end":60602985},"Reg_x2Zc8u_868":{"Feature Symbol":"4933432I09Rik","Feature Name":"RIKEN cDNA 4933432I09 gene","biotype":"miscRNA","log2(fold change)":3.76,"adjusted P-value":0.000747,"Low Expressed":false,"Vehicle Med. nRPKM":0,"LPS Med. nRPKM":0.288,"Mean Log2(nRPKM)":-4.78,"Vehicle Med. Count":0,"LPS Med. Count":17.5,"Cook's P-value ":0.146,"Feature ID":"66779","chr":"chr16","strand":"-","start":18209779,"end":18213956},"Reg_x2Zc8u_869":{"Feature Symbol":"Trim5","Feature Name":"tripartite motif-containing 5","biotype":"protein_coding","log2(fold change)":2.02,"adjusted P-value":7.67e-08,"Low Expressed":false,"Vehicle Med. nRPKM":0.657,"LPS Med. nRPKM":2.51,"Mean Log2(nRPKM)":0.3,"Vehicle Med. Count":55,"LPS Med. Count":342,"Cook's P-value ":0.967,"Feature ID":"667823","chr":"chr7","strand":"-","start":111413000,"end":111501971},"Reg_x2Zc8u_870":{"Feature Symbol":"Thap2","Feature Name":"THAP domain containing, apoptosis associated protein 2","biotype":"protein_coding","log2(fold change)":-2.08,"adjusted P-value":0.000709,"Low Expressed":false,"Vehicle Med. nRPKM":2.39,"LPS Med. nRPKM":0.442,"Mean Log2(nRPKM)":-0.0335,"Vehicle Med. Count":134,"LPS Med. Count":38.5,"Cook's P-value ":0.79,"Feature ID":"66816","chr":"chr10","strand":"-","start":114807022,"end":114821491},"Reg_x2Zc8u_871":{"Feature Symbol":"Pycard","Feature Name":"PYD and CARD domain containing","biotype":"protein_coding","log2(fold change)":2.15,"adjusted P-value":0.00382,"Low Expressed":false,"Vehicle Med. nRPKM":0.39,"LPS Med. nRPKM":1.31,"Mean Log2(nRPKM)":-0.342,"Vehicle Med. Count":16,"LPS Med. Count":102,"Cook's P-value ":0.284,"Feature ID":"66824","chr":"chr7","strand":"-","start":135134887,"end":135137381},"Reg_x2Zc8u_872":{"Feature Symbol":"0610009L18Rik","Feature Name":"RIKEN cDNA 0610009L18 gene","biotype":"miscRNA","log2(fold change)":-2.36,"adjusted P-value":0.0155,"Low Expressed":false,"Vehicle Med. nRPKM":1.23,"LPS Med. nRPKM":0.228,"Mean Log2(nRPKM)":-1.35,"Vehicle Med. Count":15,"LPS Med. Count":5,"Cook's P-value ":0.421,"Feature ID":"66838","chr":"chr11","strand":"+","start":120209992,"end":120212504},"Reg_x2Zc8u_873":{"Feature Symbol":"Pnpla2","Feature Name":"patatin-like phospholipase domain containing 2","biotype":"protein_coding","log2(fold change)":2.36,"adjusted P-value":2.21e-11,"Low Expressed":false,"Vehicle Med. nRPKM":3.35,"LPS Med. nRPKM":14.1,"Mean Log2(nRPKM)":2.63,"Vehicle Med. Count":180,"LPS Med. Count":1100,"Cook's P-value ":0.931,"Feature ID":"66853","chr":"chr7","strand":"+","start":148641087,"end":148646642},"Reg_x2Zc8u_874":{"Feature Symbol":"Cpne8","Feature Name":"copine VIII","biotype":"protein_coding","log2(fold change)":5.13,"adjusted P-value":2.94e-60,"Low Expressed":false,"Vehicle Med. nRPKM":0.298,"LPS Med. nRPKM":12,"Mean Log2(nRPKM)":0.886,"Vehicle Med. Count":24.5,"LPS Med. Count":1190,"Cook's P-value ":0.986,"Feature ID":"66871","chr":"chr15","strand":"-","start":90317912,"end":90509819},"Reg_x2Zc8u_875":{"Feature Symbol":"Eif4e3","Feature Name":"eukaryotic translation initiation factor 4E member 3","biotype":"protein_coding","log2(fold change)":3.73,"adjusted P-value":1.21e-09,"Low Expressed":false,"Vehicle Med. nRPKM":0.113,"LPS Med. nRPKM":2.3,"Mean Log2(nRPKM)":-1.12,"Vehicle Med. Count":5,"LPS Med. Count":141,"Cook's P-value ":0.754,"Feature ID":"66892","chr":"chr6","strand":"-","start":99575131,"end":99616765},"Reg_x2Zc8u_876":{"Feature Symbol":"1300014I06Rik","Feature Name":"RIKEN cDNA 1300014I06 gene","biotype":"protein_coding","log2(fold change)":4.27,"adjusted P-value":2.23e-05,"Low Expressed":false,"Vehicle Med. nRPKM":0,"LPS Med. nRPKM":0.698,"Mean Log2(nRPKM)":-4.28,"Vehicle Med. Count":0,"LPS Med. Count":31,"Cook's P-value ":0.0155,"Feature ID":"66895","chr":"chr13","strand":"-","start":34719710,"end":34744550},"Reg_x2Zc8u_877":{"Feature Symbol":"Tmem107","Feature Name":"transmembrane protein 107","biotype":"protein_coding","log2(fold change)":-3.03,"adjusted P-value":0.00205,"Low Expressed":false,"Vehicle Med. nRPKM":1.14,"LPS Med. nRPKM":0.0241,"Mean Log2(nRPKM)":-2.77,"Vehicle Med. Count":23,"LPS Med. Count":1,"Cook's P-value ":0.514,"Feature ID":"66910","chr":"chr11","strand":"+","start":68884311,"end":68886795},"Reg_x2Zc8u_878":{"Feature Symbol":"Rras2","Feature Name":"related RAS viral (r-ras) oncogene homolog 2","biotype":"protein_coding","log2(fold change)":2.05,"adjusted P-value":0.0357,"Low Expressed":false,"Vehicle Med. nRPKM":0.105,"LPS Med. nRPKM":0.411,"Mean Log2(nRPKM)":-2.48,"Vehicle Med. Count":4,"LPS Med. Count":23.5,"Cook's P-value ":0.494,"Feature ID":"66922","chr":"chr7","strand":"-","start":121190296,"end":121261295},"Reg_x2Zc8u_879":{"Feature Symbol":"Shisa5","Feature Name":"shisa homolog 5 (Xenopus laevis)","biotype":"protein_coding","log2(fold change)":2.01,"adjusted P-value":1.49e-08,"Low Expressed":false,"Vehicle Med. nRPKM":2.87,"LPS Med. nRPKM":11.4,"Mean Log2(nRPKM)":2.47,"Vehicle Med. Count":102,"LPS Med. Count":481,"Cook's P-value ":0.888,"Feature ID":"66940","chr":"chr9","strand":"+","start":108941141,"end":108960280},"Reg_x2Zc8u_880":{"Feature Symbol":"Zfp787","Feature Name":"zinc finger protein 787","biotype":"protein_coding","log2(fold change)":-2.42,"adjusted P-value":0.00382,"Low Expressed":false,"Vehicle Med. nRPKM":1.12,"LPS Med. nRPKM":0.162,"Mean Log2(nRPKM)":-1.89,"Vehicle Med. Count":42,"LPS Med. Count":8,"Cook's P-value ":0.803,"Feature ID":"67109","chr":"chr7","strand":"-","start":6083091,"end":6107573},"Reg_x2Zc8u_881":{"Feature Symbol":"Herc6","Feature Name":"hect domain and RLD 6","biotype":"protein_coding","log2(fold change)":2.35,"adjusted P-value":1.1e-15,"Low Expressed":false,"Vehicle Med. nRPKM":3.14,"LPS Med. nRPKM":15.8,"Mean Log2(nRPKM)":2.74,"Vehicle Med. Count":312,"LPS Med. Count":2510,"Cook's P-value ":0.95,"Feature ID":"67138","chr":"chr6","strand":"+","start":57530986,"end":57615130},"Reg_x2Zc8u_882":{"Feature Symbol":"Parp10","Feature Name":"poly (ADP-ribose) polymerase family, member 10","biotype":"protein_coding","log2(fold change)":5.35,"adjusted P-value":2.73e-31,"Low Expressed":false,"Vehicle Med. nRPKM":0.127,"LPS Med. nRPKM":4.86,"Mean Log2(nRPKM)":-0.886,"Vehicle Med. Count":8.5,"LPS Med. Count":500,"Cook's P-value ":0.89,"Feature ID":"671535","chr":"chr15","strand":"-","start":76063425,"end":76073870},"Reg_x2Zc8u_883":{"Feature Symbol":"Ndufa13","Feature Name":"NADH dehydrogenase (ubiquinone) 1 alpha subcomplex, 13","biotype":"protein_coding","log2(fold change)":-2.16,"adjusted P-value":0.0392,"Low Expressed":false,"Vehicle Med. nRPKM":2.96,"LPS Med. nRPKM":1.28,"Mean Log2(nRPKM)":1.13,"Vehicle Med. Count":66.5,"LPS Med. Count":41.5,"Cook's P-value ":0.00111,"Feature ID":"67184","chr":"chr8","strand":"-","start":72418079,"end":72426457},"Reg_x2Zc8u_884":{"Feature Symbol":"Myl12a","Feature Name":"myosin, light chain 12A, regulatory, non-sarcomeric","biotype":"protein_coding","log2(fold change)":2.15,"adjusted P-value":0.015,"Low Expressed":false,"Vehicle Med. nRPKM":0.0858,"LPS Med. nRPKM":0.605,"Mean Log2(nRPKM)":-2.05,"Vehicle Med. Count":3,"LPS Med. Count":28.5,"Cook's P-value ":0.979,"Feature ID":"67268","chr":"chr17","strand":"-","start":71343133,"end":71351873},"Reg_x2Zc8u_885":{"Feature Symbol":"Cmtm5","Feature Name":"CKLF-like MARVEL transmembrane domain containing 5","biotype":"protein_coding","log2(fold change)":-3.16,"adjusted P-value":2.17e-16,"Low Expressed":false,"Vehicle Med. nRPKM":44.6,"LPS Med. nRPKM":4.89,"Mean Log2(nRPKM)":3.78,"Vehicle Med. Count":714,"LPS Med. Count":106,"Cook's P-value ":0.945,"Feature ID":"67272","chr":"chr14","strand":"+","start":55555307,"end":55558114},"Reg_x2Zc8u_886":{"Feature Symbol":"Gm13710","Feature Name":"predicted gene 13710","biotype":"miscRNA","log2(fold change)":3.06,"adjusted P-value":0.00684,"Low Expressed":false,"Vehicle Med. nRPKM":0.0256,"LPS Med. nRPKM":0.834,"Mean Log2(nRPKM)":-3.6,"Vehicle Med. Count":0.5,"LPS Med. Count":20.5,"Cook's P-value ":0.0274,"Feature ID":"672763","chr":"chr2","strand":"-","start":84340905,"end":84347030},"Reg_x2Zc8u_887":{"Feature Symbol":"Slc25a19","Feature Name":"solute carrier family 25 (mitochondrial thiamine pyrophosphate carrier), member 19","biotype":"protein_coding","log2(fold change)":-2.26,"adjusted P-value":4.97e-05,"Low Expressed":false,"Vehicle Med. nRPKM":1.49,"LPS Med. nRPKM":0.383,"Mean Log2(nRPKM)":-0.193,"Vehicle Med. Count":79.5,"LPS Med. Count":25.5,"Cook's P-value ":0.495,"Feature ID":"67283","chr":"chr11","strand":"-","start":115475495,"end":115489609},"Reg_x2Zc8u_888":{"Feature Symbol":"1700093K21Rik","Feature Name":"RIKEN cDNA 1700093K21 gene","biotype":"protein_coding","log2(fold change)":2.32,"adjusted P-value":0.00211,"Low Expressed":false,"Vehicle Med. nRPKM":0.245,"LPS Med. nRPKM":1.29,"Mean Log2(nRPKM)":-1.09,"Vehicle Med. Count":6,"LPS Med. Count":53,"Cook's P-value ":0.874,"Feature ID":"67358","chr":"chr11","strand":"-","start":23416203,"end":23419942},"Reg_x2Zc8u_889":{"Feature Symbol":"Far1","Feature Name":"fatty acyl CoA reductase 1","biotype":"protein_coding","log2(fold change)":3.02,"adjusted P-value":6.76e-30,"Low Expressed":false,"Vehicle Med. nRPKM":3.75,"LPS Med. nRPKM":32.4,"Mean Log2(nRPKM)":3.39,"Vehicle Med. Count":278,"LPS Med. Count":3520,"Cook's P-value ":0.966,"Feature ID":"67420","chr":"chr7","strand":"+","start":120657376,"end":120713972},"Reg_x2Zc8u_890":{"Feature Symbol":"Eps8l1","Feature Name":"EPS8-like 1","biotype":"protein_coding","log2(fold change)":-2.19,"adjusted P-value":5.26e-05,"Low Expressed":false,"Vehicle Med. nRPKM":1.72,"LPS Med. nRPKM":0.406,"Mean Log2(nRPKM)":-0.289,"Vehicle Med. Count":88,"LPS Med. Count":26,"Cook's P-value ":0.884,"Feature ID":"67425","chr":"chr7","strand":"+","start":4416344,"end":4430844},"Reg_x2Zc8u_891":{"Feature Symbol":"Ankrd33b","Feature Name":"ankyrin repeat domain 33B","biotype":"protein_coding","log2(fold change)":3.17,"adjusted P-value":2.3e-05,"Low Expressed":false,"Vehicle Med. nRPKM":0.043,"LPS Med. nRPKM":0.419,"Mean Log2(nRPKM)":-3.38,"Vehicle Med. Count":6.5,"LPS Med. Count":83,"Cook's P-value ":0.427,"Feature ID":"67434","chr":"chr15","strand":"-","start":31221234,"end":31297514},"Reg_x2Zc8u_892":{"Feature Symbol":"Isoc2b","Feature Name":"isochorismatase domain containing 2b","biotype":"protein_coding","log2(fold change)":-3.32,"adjusted P-value":0.000974,"Low Expressed":false,"Vehicle Med. nRPKM":1.46,"LPS Med. nRPKM":0,"Mean Log2(nRPKM)":-3.3,"Vehicle Med. Count":28,"LPS Med. Count":0,"Cook's P-value ":0.416,"Feature ID":"67441","chr":"chr7","strand":"-","start":4796562,"end":4817781},"Reg_x2Zc8u_893":{"Feature Symbol":"Ikbip","Feature Name":"IKBKB interacting protein","biotype":"protein_coding","log2(fold change)":-2.59,"adjusted P-value":2.3e-06,"Low Expressed":false,"Vehicle Med. nRPKM":1.67,"LPS Med. nRPKM":0.166,"Mean Log2(nRPKM)":-0.702,"Vehicle Med. Count":134,"LPS Med. Count":15.5,"Cook's P-value ":0.843,"Feature ID":"67454","chr":"chr10","strand":"+","start":90545784,"end":90565358},"Reg_x2Zc8u_894":{"Feature Symbol":"Gm9640","Feature Name":"predicted gene 9640","biotype":"pseudo","log2(fold change)":3.01,"adjusted P-value":0.01,"Low Expressed":false,"Vehicle Med. nRPKM":0,"LPS Med. nRPKM":0.291,"Mean Log2(nRPKM)":-4.65,"Vehicle Med. Count":0,"LPS Med. Count":12.5,"Cook's P-value ":0.24,"Feature ID":"675363","chr":"chr5","strand":"-","start":105586859,"end":105616866},"Reg_x2Zc8u_895":{"Feature Symbol":"Pabpc6","Feature Name":"poly(A) binding protein, cytoplasmic 6","biotype":"protein_coding","log2(fold change)":-2.33,"adjusted P-value":0.0282,"Low Expressed":false,"Vehicle Med. nRPKM":0.315,"LPS Med. nRPKM":0.0152,"Mean Log2(nRPKM)":-3.87,"Vehicle Med. Count":21,"LPS Med. Count":1,"Cook's P-value ":0.848,"Feature ID":"67543","chr":"chr17","strand":"-","start":9859362,"end":9862569},"Reg_x2Zc8u_896":{"Feature Symbol":"4930523C07Rik","Feature Name":"RIKEN cDNA 4930523C07 gene","biotype":"protein_coding","log2(fold change)":2.48,"adjusted P-value":2.46e-11,"Low Expressed":false,"Vehicle Med. nRPKM":0.643,"LPS Med. nRPKM":3.75,"Mean Log2(nRPKM)":0.598,"Vehicle Med. Count":68,"LPS Med. Count":606,"Cook's P-value ":0.972,"Feature ID":"67647","chr":"chr1","strand":"+","start":161974511,"end":162008718},"Reg_x2Zc8u_897":{"Feature Symbol":"Rnf125","Feature Name":"ring finger protein 125","biotype":"protein_coding","log2(fold change)":2.65,"adjusted P-value":0.0238,"Low Expressed":false,"Vehicle Med. nRPKM":0.0203,"LPS Med. nRPKM":0.398,"Mean Log2(nRPKM)":-3.85,"Vehicle Med. Count":0.5,"LPS Med. Count":14,"Cook's P-value ":0.888,"Feature ID":"67664","chr":"chr18","strand":"+","start":21103126,"end":21142349},"Reg_x2Zc8u_898":{"Feature Symbol":"4930528A17Rik","Feature Name":"RIKEN cDNA 4930528A17 gene","biotype":"miscRNA","log2(fold change)":-2.37,"adjusted P-value":4.47e-09,"Low Expressed":false,"Vehicle Med. nRPKM":4.53,"LPS Med. nRPKM":0.914,"Mean Log2(nRPKM)":1.03,"Vehicle Med. Count":190,"LPS Med. Count":46,"Cook's P-value ":0.895,"Feature ID":"67735","chr":"chr4","strand":"-","start":21773474,"end":21775595},"Reg_x2Zc8u_899":{"Feature Symbol":"Rtp4","Feature Name":"receptor transporter protein 4","biotype":"protein_coding","log2(fold change)":2.69,"adjusted P-value":1.59e-05,"Low Expressed":false,"Vehicle Med. nRPKM":0.834,"LPS Med. nRPKM":6.77,"Mean Log2(nRPKM)":0.838,"Vehicle Med. Count":21,"LPS Med. Count":278,"Cook's P-value ":0.923,"Feature ID":"67775","chr":"chr16","strand":"+","start":23610005,"end":23614308},"Reg_x2Zc8u_900":{"Feature Symbol":"Vwa5a","Feature Name":"von Willebrand factor A domain containing 5A","biotype":"protein_coding","log2(fold change)":3.18,"adjusted P-value":3.07e-20,"Low Expressed":false,"Vehicle Med. nRPKM":2.74,"LPS Med. nRPKM":25.3,"Mean Log2(nRPKM)":2.89,"Vehicle Med. Count":217,"LPS Med. Count":2810,"Cook's P-value ":0.867,"Feature ID":"67776","chr":"chr9","strand":"+","start":38525853,"end":38550922},"Reg_x2Zc8u_901":{"Feature Symbol":"Plxnd1","Feature Name":"plexin D1","biotype":"protein_coding","log2(fold change)":2.56,"adjusted P-value":5.58e-13,"Low Expressed":false,"Vehicle Med. nRPKM":0.869,"LPS Med. nRPKM":6.22,"Mean Log2(nRPKM)":1.19,"Vehicle Med. Count":112,"LPS Med. Count":930,"Cook's P-value ":0.936,"Feature ID":"67784","chr":"chr6","strand":"-","start":115904829,"end":115945023},"Reg_x2Zc8u_902":{"Feature Symbol":"Tmem86a","Feature Name":"transmembrane protein 86A","biotype":"protein_coding","log2(fold change)":-2.59,"adjusted P-value":0.00646,"Low Expressed":false,"Vehicle Med. nRPKM":0.889,"LPS Med. nRPKM":0.0448,"Mean Log2(nRPKM)":-2.64,"Vehicle Med. Count":28.5,"LPS Med. Count":4.5,"Cook's P-value ":0.713,"Feature ID":"67893","chr":"chr7","strand":"+","start":54306010,"end":54310146},"Reg_x2Zc8u_903":{"Feature Symbol":"Ube2f","Feature Name":"ubiquitin-conjugating enzyme E2F (putative)","biotype":"protein_coding","log2(fold change)":2.05,"adjusted P-value":8.53e-07,"Low Expressed":false,"Vehicle Med. nRPKM":1.95,"LPS Med. nRPKM":10.5,"Mean Log2(nRPKM)":2.11,"Vehicle Med. Count":57.5,"LPS Med. Count":354,"Cook's P-value ":0.925,"Feature ID":"67921","chr":"chr1","strand":"+","start":93146896,"end":93182602},"Reg_x2Zc8u_904":{"Feature Symbol":"Mki67ip","Feature Name":"Mki67 (FHA domain) interacting nucleolar phosphoprotein","biotype":"protein_coding","log2(fold change)":2.13,"adjusted P-value":0.00179,"Low Expressed":false,"Vehicle Med. nRPKM":0.222,"LPS Med. nRPKM":1.11,"Mean Log2(nRPKM)":-1.07,"Vehicle Med. Count":8,"LPS Med. Count":54.5,"Cook's P-value ":0.919,"Feature ID":"67949","chr":"chr1","strand":"+","start":120218420,"end":120230408},"Reg_x2Zc8u_905":{"Feature Symbol":"Bambi","Feature Name":"BMP and activin membrane-bound inhibitor, homolog (Xenopus laevis)","biotype":"protein_coding","log2(fold change)":3.63,"adjusted P-value":3.99e-11,"Low Expressed":false,"Vehicle Med. nRPKM":0.071,"LPS Med. nRPKM":0.886,"Mean Log2(nRPKM)":-1.99,"Vehicle Med. Count":6.5,"LPS Med. Count":154,"Cook's P-value ":0.917,"Feature ID":"68010","chr":"chr18","strand":"+","start":3507955,"end":3516402},"Reg_x2Zc8u_906":{"Feature Symbol":"Nt5c3l","Feature Name":"5'-nucleotidase, cytosolic III-like","biotype":"protein_coding","log2(fold change)":-2.27,"adjusted P-value":1.01e-05,"Low Expressed":false,"Vehicle Med. nRPKM":2.45,"LPS Med. nRPKM":0.392,"Mean Log2(nRPKM)":-0.103,"Vehicle Med. Count":94,"LPS Med. Count":18.5,"Cook's P-value ":0.957,"Feature ID":"68106","chr":"chr11","strand":"-","start":100283635,"end":100302403},"Reg_x2Zc8u_907":{"Feature Symbol":"Mcoln2","Feature Name":"mucolipin 2","biotype":"protein_coding","log2(fold change)":4.81,"adjusted P-value":1.37e-06,"Low Expressed":false,"Vehicle Med. nRPKM":0,"LPS Med. nRPKM":0.356,"Mean Log2(nRPKM)":-4.63,"Vehicle Med. Count":0,"LPS Med. Count":34,"Cook's P-value ":0.551,"Feature ID":"68279","chr":"chr3","strand":"+","start":145812797,"end":145858476},"Reg_x2Zc8u_908":{"Feature Symbol":"Gstm7","Feature Name":"glutathione S-transferase, mu 7","biotype":"protein_coding","log2(fold change)":-2.32,"adjusted P-value":0.00384,"Low Expressed":false,"Vehicle Med. nRPKM":2.14,"LPS Med. nRPKM":0.346,"Mean Log2(nRPKM)":-0.719,"Vehicle Med. Count":48.5,"LPS Med. Count":11.5,"Cook's P-value ":0.761,"Feature ID":"68312","chr":"chr3","strand":"-","start":107729252,"end":107734663},"Reg_x2Zc8u_909":{"Feature Symbol":"LOC68395","Feature Name":"histocompatibility 2, Q region locus 6-like","biotype":"protein_coding","log2(fold change)":4.4,"adjusted P-value":6.27e-06,"Low Expressed":false,"Vehicle Med. nRPKM":0,"LPS Med. nRPKM":0.787,"Mean Log2(nRPKM)":-3.95,"Vehicle Med. Count":0,"LPS Med. Count":31,"Cook's P-value ":0.498,"Feature ID":"68395","chr":"chr17","strand":"+","start":35561801,"end":35566586},"Reg_x2Zc8u_910":{"Feature Symbol":"Nat8","Feature Name":"N-acetyltransferase 8 (GCN5-related, putative)","biotype":"protein_coding","log2(fold change)":-3.12,"adjusted P-value":7.72e-05,"Low Expressed":false,"Vehicle Med. nRPKM":2.42,"LPS Med. nRPKM":0.304,"Mean Log2(nRPKM)":-0.883,"Vehicle Med. Count":48,"LPS Med. Count":8,"Cook's P-value ":0.485,"Feature ID":"68396","chr":"chr6","strand":"-","start":85780381,"end":85781884},"Reg_x2Zc8u_911":{"Feature Symbol":"Tmem140","Feature Name":"transmembrane protein 140","biotype":"protein_coding","log2(fold change)":4.04,"adjusted P-value":1.1e-14,"Low Expressed":false,"Vehicle Med. nRPKM":0.13,"LPS Med. nRPKM":2.31,"Mean Log2(nRPKM)":-1.04,"Vehicle Med. Count":5.5,"LPS Med. Count":182,"Cook's P-value ":0.94,"Feature ID":"68487","chr":"chr6","strand":"+","start":34813146,"end":34824946},"Reg_x2Zc8u_912":{"Feature Symbol":"Tspan11","Feature Name":"tetraspanin 11","biotype":"protein_coding","log2(fold change)":2.55,"adjusted P-value":0.0269,"Low Expressed":false,"Vehicle Med. nRPKM":0.0121,"LPS Med. nRPKM":0.186,"Mean Log2(nRPKM)":-4.99,"Vehicle Med. Count":1,"LPS Med. Count":19.5,"Cook's P-value ":0.051,"Feature ID":"68498","chr":"chr6","strand":"+","start":127837640,"end":127903049},"Reg_x2Zc8u_913":{"Feature Symbol":"Ppfia4","Feature Name":"protein tyrosine phosphatase, receptor type, f polypeptide (PTPRF), interacting protein (liprin), alpha 4","biotype":"protein_coding","log2(fold change)":2.2,"adjusted P-value":0.00661,"Low Expressed":false,"Vehicle Med. nRPKM":0.0994,"LPS Med. nRPKM":0.73,"Mean Log2(nRPKM)":-2.26,"Vehicle Med. Count":11.5,"LPS Med. Count":112,"Cook's P-value ":0.605,"Feature ID":"68507","chr":"chr1","strand":"-","start":136193360,"end":136229505},"Reg_x2Zc8u_914":{"Feature Symbol":"Flnc","Feature Name":"filamin C, gamma","biotype":"protein_coding","log2(fold change)":3.25,"adjusted P-value":8.12e-06,"Low Expressed":false,"Vehicle Med. nRPKM":0.24,"LPS Med. nRPKM":2.85,"Mean Log2(nRPKM)":-0.501,"Vehicle Med. Count":46.5,"LPS Med. Count":846,"Cook's P-value ":0.709,"Feature ID":"68794","chr":"chr6","strand":"+","start":29383153,"end":29411888},"Reg_x2Zc8u_915":{"Feature Symbol":"Prrt2","Feature Name":"proline-rich transmembrane protein 2","biotype":"protein_coding","log2(fold change)":-2.22,"adjusted P-value":3.44e-12,"Low Expressed":false,"Vehicle Med. nRPKM":18.2,"LPS Med. nRPKM":3.28,"Mean Log2(nRPKM)":2.95,"Vehicle Med. Count":802,"LPS Med. Count":192,"Cook's P-value ":0.96,"Feature ID":"69017","chr":"chr7","strand":"-","start":134161056,"end":134164725},"Reg_x2Zc8u_916":{"Feature Symbol":"Cml5","Feature Name":"camello-like 5","biotype":"protein_coding","log2(fold change)":-2.59,"adjusted P-value":9.23e-08,"Low Expressed":false,"Vehicle Med. nRPKM":9.57,"LPS Med. nRPKM":1.35,"Mean Log2(nRPKM)":1.67,"Vehicle Med. Count":158,"LPS Med. Count":31.5,"Cook's P-value ":0.91,"Feature ID":"69049","chr":"chr6","strand":"-","start":85767212,"end":85770966},"Reg_x2Zc8u_917":{"Feature Symbol":"Gsdmd","Feature Name":"gasdermin D","biotype":"protein_coding","log2(fold change)":3.13,"adjusted P-value":0.0018,"Low Expressed":false,"Vehicle Med. nRPKM":0,"LPS Med. nRPKM":0.613,"Mean Log2(nRPKM)":-3.69,"Vehicle Med. Count":0,"LPS Med. Count":26,"Cook's P-value ":0.744,"Feature ID":"69146","chr":"chr15","strand":"+","start":75692769,"end":75697834},"Reg_x2Zc8u_918":{"Feature Symbol":"2610034M16Rik","Feature Name":"RIKEN cDNA 2610034M16 gene","biotype":"protein_coding","log2(fold change)":-2.16,"adjusted P-value":0.0401,"Low Expressed":false,"Vehicle Med. nRPKM":0.29,"LPS Med. nRPKM":0.0176,"Mean Log2(nRPKM)":-3.62,"Vehicle Med. Count":24,"LPS Med. Count":3,"Cook's P-value ":0.468,"Feature ID":"69239","chr":"chr17","strand":"-","start":59018231,"end":59130798},"Reg_x2Zc8u_919":{"Feature Symbol":"3300002I08Rik","Feature Name":"RIKEN cDNA 3300002I08 gene","biotype":"protein_coding","log2(fold change)":2.36,"adjusted P-value":0.0206,"Low Expressed":false,"Vehicle Med. nRPKM":0.139,"LPS Med. nRPKM":1.13,"Mean Log2(nRPKM)":-1.38,"Vehicle Med. Count":2,"LPS Med. Count":16.5,"Cook's P-value ":0.968,"Feature ID":"69277","chr":"chr2","strand":"-","start":150136673,"end":150188501},"Reg_x2Zc8u_920":{"Feature Symbol":"Dcps","Feature Name":"decapping enzyme, scavenger","biotype":"protein_coding","log2(fold change)":-2.12,"adjusted P-value":0.0004,"Low Expressed":false,"Vehicle Med. nRPKM":5.37,"LPS Med. nRPKM":1.06,"Mean Log2(nRPKM)":0.946,"Vehicle Med. Count":128,"LPS Med. Count":38.5,"Cook's P-value ":0.851,"Feature ID":"69305","chr":"chr9","strand":"-","start":34931999,"end":34983572},"Reg_x2Zc8u_921":{"Feature Symbol":"Pacrg","Feature Name":"PARK2 co-regulated","biotype":"protein_coding","log2(fold change)":-3.14,"adjusted P-value":6.68e-17,"Low Expressed":false,"Vehicle Med. nRPKM":9,"LPS Med. nRPKM":0.852,"Mean Log2(nRPKM)":1.39,"Vehicle Med. Count":205,"LPS Med. Count":26.5,"Cook's P-value ":0.98,"Feature ID":"69310","chr":"chr17","strand":"-","start":10595878,"end":11033057},"Reg_x2Zc8u_922":{"Feature Symbol":"1700003M02Rik","Feature Name":"RIKEN cDNA 1700003M02 gene","biotype":"protein_coding","log2(fold change)":3.87,"adjusted P-value":4.5e-05,"Low Expressed":false,"Vehicle Med. nRPKM":0.0262,"LPS Med. nRPKM":0.607,"Mean Log2(nRPKM)":-3.29,"Vehicle Med. Count":1,"LPS Med. Count":23,"Cook's P-value ":0.0134,"Feature ID":"69329","chr":"chr4","strand":"-","start":34658581,"end":34677455},"Reg_x2Zc8u_923":{"Feature Symbol":"1700027A15Rik","Feature Name":"RIKEN cDNA 1700027A15 gene","biotype":"miscRNA","log2(fold change)":-2.18,"adjusted P-value":0.00801,"Low Expressed":false,"Vehicle Med. nRPKM":3.17,"LPS Med. nRPKM":1.08,"Mean Log2(nRPKM)":0.829,"Vehicle Med. Count":36,"LPS Med. Count":15.5,"Cook's P-value ":0.0767,"Feature ID":"69449","chr":"chr1","strand":"+","start":73062610,"end":73072082},"Reg_x2Zc8u_924":{"Feature Symbol":"Bst2","Feature Name":"bone marrow stromal cell antigen 2","biotype":"protein_coding","log2(fold change)":5.66,"adjusted P-value":2.17e-16,"Low Expressed":false,"Vehicle Med. nRPKM":0.0617,"LPS Med. nRPKM":6.76,"Mean Log2(nRPKM)":-1.42,"Vehicle Med. Count":1,"LPS Med. Count":114,"Cook's P-value ":0.868,"Feature ID":"69550","chr":"chr8","strand":"-","start":74058158,"end":74061336},"Reg_x2Zc8u_925":{"Feature Symbol":"Tnfsf13","Feature Name":"tumor necrosis factor (ligand) superfamily, member 13","biotype":"protein_coding","log2(fold change)":-2.1,"adjusted P-value":1.58e-08,"Low Expressed":false,"Vehicle Med. nRPKM":6.4,"LPS Med. nRPKM":1.32,"Mean Log2(nRPKM)":1.51,"Vehicle Med. Count":179,"LPS Med. Count":62,"Cook's P-value ":0.98,"Feature ID":"69583","chr":"chr11","strand":"-","start":69496079,"end":69499056},"Reg_x2Zc8u_926":{"Feature Symbol":"2310010G23Rik","Feature Name":"RIKEN cDNA 2310010G23 gene","biotype":"unknown","log2(fold change)":2.64,"adjusted P-value":0.00624,"Low Expressed":false,"Vehicle Med. nRPKM":0.17,"LPS Med. nRPKM":0.678,"Mean Log2(nRPKM)":-2.03,"Vehicle Med. Count":3.5,"LPS Med. Count":30.5,"Cook's P-value ":0.0296,"Feature ID":"69591","chr":"chrX","strand":"-","start":34354763,"end":34357195},"Reg_x2Zc8u_927":{"Feature Symbol":"Zfp511","Feature Name":"zinc finger protein 511","biotype":"protein_coding","log2(fold change)":-2.7,"adjusted P-value":2.4e-08,"Low Expressed":false,"Vehicle Med. nRPKM":7.13,"LPS Med. nRPKM":0.859,"Mean Log2(nRPKM)":1.15,"Vehicle Med. Count":150,"LPS Med. Count":23,"Cook's P-value ":0.82,"Feature ID":"69752","chr":"chr7","strand":"+","start":147222290,"end":147226504},"Reg_x2Zc8u_928":{"Feature Symbol":"Tprkb","Feature Name":"Tp53rk binding protein","biotype":"protein_coding","log2(fold change)":-2.45,"adjusted P-value":3.59e-18,"Low Expressed":false,"Vehicle Med. nRPKM":29.2,"LPS Med. nRPKM":5.12,"Mean Log2(nRPKM)":3.5,"Vehicle Med. Count":1180,"LPS Med. Count":298,"Cook's P-value ":0.976,"Feature ID":"69786","chr":"chr6","strand":"+","start":85865713,"end":85880278},"Reg_x2Zc8u_929":{"Feature Symbol":"Mterfd2","Feature Name":"MTERF domain containing 2","biotype":"protein_coding","log2(fold change)":-2.94,"adjusted P-value":1.31e-10,"Low Expressed":false,"Vehicle Med. nRPKM":11.6,"LPS Med. nRPKM":1.21,"Mean Log2(nRPKM)":1.67,"Vehicle Med. Count":741,"LPS Med. Count":110,"Cook's P-value ":0.918,"Feature ID":"69821","chr":"chr1","strand":"-","start":95195788,"end":95202447},"Reg_x2Zc8u_930":{"Feature Symbol":"Dnahc17","Feature Name":"dynein, axonemal, heavy chain 17","biotype":"protein_coding","log2(fold change)":3.11,"adjusted P-value":2.52e-08,"Low Expressed":false,"Vehicle Med. nRPKM":0.0817,"LPS Med. nRPKM":0.458,"Mean Log2(nRPKM)":-2.28,"Vehicle Med. Count":23.5,"LPS Med. Count":293,"Cook's P-value ":0.418,"Feature ID":"69926","chr":"chr11","strand":"-","start":117883037,"end":117990533},"Reg_x2Zc8u_931":{"Feature Symbol":"1700025N23Rik","Feature Name":"RIKEN cDNA 1700025N23 gene","biotype":"miscRNA","log2(fold change)":2.36,"adjusted P-value":0.038,"Low Expressed":false,"Vehicle Med. nRPKM":0.0601,"LPS Med. nRPKM":0.568,"Mean Log2(nRPKM)":-2.98,"Vehicle Med. Count":1,"LPS Med. Count":15,"Cook's P-value ":0.342,"Feature ID":"69986","chr":"chr6","strand":"-","start":39013878,"end":39017585},"Reg_x2Zc8u_932":{"Feature Symbol":"Spata3","Feature Name":"spermatogenesis associated 3","biotype":"protein_coding","log2(fold change)":-2.52,"adjusted P-value":2.08e-05,"Low Expressed":false,"Vehicle Med. nRPKM":4.05,"LPS Med. nRPKM":0.734,"Mean Log2(nRPKM)":0.23,"Vehicle Med. Count":118,"LPS Med. Count":28,"Cook's P-value ":0.875,"Feature ID":"70060","chr":"chr1","strand":"+","start":87918517,"end":87926533},"Reg_x2Zc8u_933":{"Feature Symbol":"Ifi35","Feature Name":"interferon-induced protein 35","biotype":"protein_coding","log2(fold change)":4.39,"adjusted P-value":4.15e-11,"Low Expressed":false,"Vehicle Med. nRPKM":0.0898,"LPS Med. nRPKM":2.87,"Mean Log2(nRPKM)":-1.58,"Vehicle Med. Count":2.5,"LPS Med. Count":112,"Cook's P-value ":0.899,"Feature ID":"70110","chr":"chr11","strand":"+","start":101309726,"end":101320015},"Reg_x2Zc8u_934":{"Feature Symbol":"Rabep2","Feature Name":"rabaptin, RAB GTPase binding effector protein 2","biotype":"protein_coding","log2(fold change)":-2.07,"adjusted P-value":0.00565,"Low Expressed":false,"Vehicle Med. nRPKM":1.28,"LPS Med. nRPKM":0.223,"Mean Log2(nRPKM)":-1.15,"Vehicle Med. Count":65,"LPS Med. Count":14,"Cook's P-value ":0.758,"Feature ID":"70314","chr":"chr7","strand":"+","start":133572281,"end":133589421},"Reg_x2Zc8u_935":{"Feature Symbol":"Reep6","Feature Name":"receptor accessory protein 6","biotype":"protein_coding","log2(fold change)":-3.92,"adjusted P-value":1.91e-06,"Low Expressed":false,"Vehicle Med. nRPKM":0.895,"LPS Med. nRPKM":0.0276,"Mean Log2(nRPKM)":-3,"Vehicle Med. Count":32,"LPS Med. Count":2,"Cook's P-value ":0.883,"Feature ID":"70335","chr":"chr10","strand":"+","start":79792890,"end":79799186},"Reg_x2Zc8u_936":{"Feature Symbol":"5730405O15Rik","Feature Name":"RIKEN cDNA 5730405O15 gene","biotype":"miscRNA","log2(fold change)":-2.41,"adjusted P-value":0.0285,"Low Expressed":false,"Vehicle Med. nRPKM":0.513,"LPS Med. nRPKM":0.022,"Mean Log2(nRPKM)":-3.5,"Vehicle Med. Count":17.5,"LPS Med. Count":1,"Cook's P-value ":0.287,"Feature ID":"70489","chr":"chrX","strand":"+","start":12619141,"end":12622423},"Reg_x2Zc8u_937":{"Feature Symbol":"5730409K12Rik","Feature Name":"RIKEN cDNA 5730409K12 gene","biotype":"unknown","log2(fold change)":-2.97,"adjusted P-value":2.42e-10,"Low Expressed":false,"Vehicle Med. nRPKM":3.92,"LPS Med. nRPKM":0.408,"Mean Log2(nRPKM)":0.252,"Vehicle Med. Count":356,"LPS Med. Count":51.5,"Cook's P-value ":0.93,"Feature ID":"70494","chr":"chr19","strand":"+","start":7160527,"end":7164694},"Reg_x2Zc8u_938":{"Feature Symbol":"6330415B21Rik","Feature Name":"RIKEN cDNA 6330415B21 gene","biotype":"miscRNA","log2(fold change)":-2.09,"adjusted P-value":4.36e-06,"Low Expressed":false,"Vehicle Med. nRPKM":4.72,"LPS Med. nRPKM":0.932,"Mean Log2(nRPKM)":0.854,"Vehicle Med. Count":176,"LPS Med. Count":51,"Cook's P-value ":0.742,"Feature ID":"70753","chr":"chr6","strand":"-","start":77330251,"end":77332469},"Reg_x2Zc8u_939":{"Feature Symbol":"4921507P07Rik","Feature Name":"RIKEN cDNA 4921507P07 gene","biotype":"protein_coding","log2(fold change)":-2.87,"adjusted P-value":0.000263,"Low Expressed":false,"Vehicle Med. nRPKM":0.881,"LPS Med. nRPKM":0.0896,"Mean Log2(nRPKM)":-2.25,"Vehicle Med. Count":38.5,"LPS Med. Count":6.5,"Cook's P-value ":0.875,"Feature ID":"70821","chr":"chr6","strand":"-","start":50523303,"end":50546589},"Reg_x2Zc8u_940":{"Feature Symbol":"4921517L17Rik","Feature Name":"RIKEN cDNA 4921517L17 gene","biotype":"protein_coding","log2(fold change)":-2.05,"adjusted P-value":3.92e-05,"Low Expressed":false,"Vehicle Med. nRPKM":1.73,"LPS Med. nRPKM":0.391,"Mean Log2(nRPKM)":-0.285,"Vehicle Med. Count":68.5,"LPS Med. Count":18.5,"Cook's P-value ":0.988,"Feature ID":"70873","chr":"chr2","strand":"+","start":156138209,"end":156201374},"Reg_x2Zc8u_941":{"Feature Symbol":"Nt5c1b","Feature Name":"5'-nucleotidase, cytosolic IB","biotype":"protein_coding","log2(fold change)":3.63,"adjusted P-value":2.23e-05,"Low Expressed":false,"Vehicle Med. nRPKM":0.0433,"LPS Med. nRPKM":0.778,"Mean Log2(nRPKM)":-2.85,"Vehicle Med. Count":1.5,"LPS Med. Count":41.5,"Cook's P-value ":0.892,"Feature ID":"70881","chr":"chr12","strand":"+","start":10376777,"end":10396980},"Reg_x2Zc8u_942":{"Feature Symbol":"4933416E14Rik","Feature Name":"RIKEN cDNA 4933416E14 gene","biotype":"unknown","log2(fold change)":-2.64,"adjusted P-value":0.000674,"Low Expressed":false,"Vehicle Med. nRPKM":2.3,"LPS Med. nRPKM":0.234,"Mean Log2(nRPKM)":-1.11,"Vehicle Med. Count":48.5,"LPS Med. Count":6.5,"Cook's P-value ":0.915,"Feature ID":"71180","chr":"chrX","strand":"-","start":9993766,"end":10056306},"Reg_x2Zc8u_943":{"Feature Symbol":"4933427I22Rik","Feature Name":"RIKEN cDNA 4933427I22 gene","biotype":"miscRNA","log2(fold change)":-3.06,"adjusted P-value":0.000129,"Low Expressed":false,"Vehicle Med. nRPKM":2.05,"LPS Med. nRPKM":0.0773,"Mean Log2(nRPKM)":-1.69,"Vehicle Med. Count":63,"LPS Med. Count":6,"Cook's P-value ":0.707,"Feature ID":"71235","chr":"chr4","strand":"-","start":139482026,"end":139499434},"Reg_x2Zc8u_944":{"Feature Symbol":"Aifm2","Feature Name":"apoptosis-inducing factor, mitochondrion-associated 2","biotype":"protein_coding","log2(fold change)":2.45,"adjusted P-value":2.61e-08,"Low Expressed":false,"Vehicle Med. nRPKM":0.457,"LPS Med. nRPKM":2.64,"Mean Log2(nRPKM)":0.152,"Vehicle Med. Count":33,"LPS Med. Count":238,"Cook's P-value ":0.94,"Feature ID":"71361","chr":"chr10","strand":"+","start":61178011,"end":61202008},"Reg_x2Zc8u_945":{"Feature Symbol":"5430428K19Rik","Feature Name":"RIKEN cDNA 5430428K19 gene","biotype":"miscRNA","log2(fold change)":-2.29,"adjusted P-value":0.0387,"Low Expressed":false,"Vehicle Med. nRPKM":1.05,"LPS Med. nRPKM":0.0418,"Mean Log2(nRPKM)":-2.7,"Vehicle Med. Count":16.5,"LPS Med. Count":1,"Cook's P-value ":0.753,"Feature ID":"71422","chr":"chrX","strand":"-","start":6029494,"end":6151781},"Reg_x2Zc8u_946":{"Feature Symbol":"Gdpd2","Feature Name":"glycerophosphodiester phosphodiesterase domain containing 2","biotype":"protein_coding","log2(fold change)":-2.95,"adjusted P-value":3.2e-15,"Low Expressed":false,"Vehicle Med. nRPKM":38.8,"LPS Med. nRPKM":3.15,"Mean Log2(nRPKM)":3.63,"Vehicle Med. Count":1820,"LPS Med. Count":190,"Cook's P-value ":0.905,"Feature ID":"71584","chr":"chrX","strand":"+","start":97925186,"end":97934238},"Reg_x2Zc8u_947":{"Feature Symbol":"Ifih1","Feature Name":"interferon induced with helicase C domain 1","biotype":"protein_coding","log2(fold change)":3.36,"adjusted P-value":5.16e-23,"Low Expressed":false,"Vehicle Med. nRPKM":0.831,"LPS Med. nRPKM":7.93,"Mean Log2(nRPKM)":1.29,"Vehicle Med. Count":82.5,"LPS Med. Count":1400,"Cook's P-value ":0.962,"Feature ID":"71586","chr":"chr2","strand":"-","start":62433850,"end":62484312},"Reg_x2Zc8u_948":{"Feature Symbol":"Senp8","Feature Name":"SUMO/sentrin specific peptidase 8","biotype":"protein_coding","log2(fold change)":-2.3,"adjusted P-value":0.000642,"Low Expressed":false,"Vehicle Med. nRPKM":0.963,"LPS Med. nRPKM":0.166,"Mean Log2(nRPKM)":-1.67,"Vehicle Med. Count":73.5,"LPS Med. Count":15.5,"Cook's P-value ":0.886,"Feature ID":"71599","chr":"chr9","strand":"-","start":59582066,"end":59598456},"Reg_x2Zc8u_949":{"Feature Symbol":"Syde1","Feature Name":"synapse defective 1, Rho GTPase, homolog 1 (C. elegans)","biotype":"protein_coding","log2(fold change)":2.48,"adjusted P-value":7.5e-14,"Low Expressed":false,"Vehicle Med. nRPKM":2.15,"LPS Med. nRPKM":11.5,"Mean Log2(nRPKM)":2.36,"Vehicle Med. Count":139,"LPS Med. Count":1120,"Cook's P-value ":0.963,"Feature ID":"71709","chr":"chr10","strand":"-","start":78047248,"end":78054709},"Reg_x2Zc8u_950":{"Feature Symbol":"Dram1","Feature Name":"DNA-damage regulated autophagy modulator 1","biotype":"protein_coding","log2(fold change)":4.88,"adjusted P-value":1.08e-06,"Low Expressed":false,"Vehicle Med. nRPKM":0,"LPS Med. nRPKM":0.351,"Mean Log2(nRPKM)":-4.73,"Vehicle Med. Count":0,"LPS Med. Count":42.5,"Cook's P-value ":0.00745,"Feature ID":"71712","chr":"chr10","strand":"-","start":87785549,"end":87819820},"Reg_x2Zc8u_951":{"Feature Symbol":"Fam13c","Feature Name":"family with sequence similarity 13, member C","biotype":"protein_coding","log2(fold change)":-2.01,"adjusted P-value":2.2e-10,"Low Expressed":false,"Vehicle Med. nRPKM":14,"LPS Med. nRPKM":3.48,"Mean Log2(nRPKM)":2.79,"Vehicle Med. Count":962,"LPS Med. Count":320,"Cook's P-value ":0.904,"Feature
[truncated: 52,382 more chars]
