# Supplementary material for: Untangling the brain's neuroinflammatory and neurodegenerative transcriptional responses
Source: Nat Commun. 2016 Apr 21;7:11295. doi: 10.1038/ncomms11295 (PMC4844685; doi:10.1038/ncomms11295)
Supplement: Supplementary Data 2 — LPS-induced expression in astrocytes, microglia and neurons. The effects of peripheral endotoxemia on gene expression in brain microglia, astrocytes, and neurons are displayed in interactive plots and tables derived from RNA-Seq data. Interactive comparisons of the endotoxemia response between each pair of cell types are also provided. To explore this dataset, download and unpackage the .zip file, and then open the index.html file in your browser (Firefox recommended). If you use Safari or Chrome, the interactive plots and tables will not be rendered unless you change the browser settings; instructions for how to do so are provided within the index.html file. [file ncomms11295-s3.zip › lps-induction-dataset/dataset-2-hUM2Vf.json]

{"type":"plot","name":"plot","label":"plot","description":"plot","value":{"plot":"./dataset-2-hUM2Vf.svg","table":{"type":"table","name":"table","label":"table","description":"table","value":{"data":{"Reg_hUM2Vf_1":{"Feature Symbol":"Gm11428","Feature Name":"predicted gene 11428","biotype":"protein_coding","log2(fold change)":5.84,"adjusted P-value":2.04e-11,"Low Expressed":false,"Vehicle Med. nRPKM":0,"LPS Med. nRPKM":6.68,"Mean Log2(nRPKM)":-2.49,"Vehicle Med. Count":0,"LPS Med. Count":16,"Cook's P-value ":0.325,"Feature ID":"100034251","chr":"chr11","strand":"+","start":83517558,"end":83519771},"Reg_hUM2Vf_2":{"Feature Symbol":"Gm3373","Feature Name":"predicted gene 3373","biotype":"unknown","log2(fold change)":-3.1,"adjusted P-value":0.000285,"Low Expressed":false,"Vehicle Med. nRPKM":0.4,"LPS Med. nRPKM":0.0291,"Mean Log2(nRPKM)":-3.66,"Vehicle Med. Count":28,"LPS Med. Count":1,"Cook's P-value ":0.961,"Feature ID":"100036568","chr":"chr14","strand":"-","start":5468643,"end":5477394},"Reg_hUM2Vf_3":{"Feature Symbol":"F630028O10Rik","Feature Name":"RIKEN cDNA F630028O10 gene","biotype":"miscRNA","log2(fold change)":2.42,"adjusted P-value":0.00831,"Low Expressed":false,"Vehicle Med. nRPKM":0,"LPS Med. nRPKM":0.69,"Mean Log2(nRPKM)":-3.15,"Vehicle Med. Count":0,"LPS Med. Count":28,"Cook's P-value ":0.857,"Feature ID":"100038363","chr":"chrX","strand":"+","start":93435265,"end":93438981},"Reg_hUM2Vf_4":{"Feature Symbol":"Gm10677","Feature Name":"predicted gene 10677","biotype":"miscRNA","log2(fold change)":-2.38,"adjusted P-value":7.98e-06,"Low Expressed":false,"Vehicle Med. nRPKM":2.68,"LPS Med. nRPKM":0.304,"Mean Log2(nRPKM)":-0.196,"Vehicle Med. Count":76,"LPS Med. Count":7,"Cook's P-value ":0.924,"Feature ID":"100038460","chr":"chr9","strand":"-","start":47607243,"end":47626291},"Reg_hUM2Vf_5":{"Feature Symbol":"Gm10578","Feature Name":"predicted gene 10578","biotype":"miscRNA","log2(fold change)":-2.3,"adjusted P-value":0.049,"Low Expressed":false,"Vehicle Med. nRPKM":0.386,"LPS Med. nRPKM":0,"Mean Log2(nRPKM)":-4.78,"Vehicle Med. Count":15,"LPS Med. Count":0,"Cook's P-value ":0.0484,"Feature ID":"100038555","chr":"chr7","strand":"+","start":144426366,"end":144434292},"Reg_hUM2Vf_6":{"Feature Symbol":"Gm10790","Feature Name":"predicted gene 10790","biotype":"miscRNA","log2(fold change)":-3.24,"adjusted P-value":1.3e-11,"Low Expressed":false,"Vehicle Med. nRPKM":21.4,"LPS Med. nRPKM":1.22,"Mean Log2(nRPKM)":2.4,"Vehicle Med. Count":867,"LPS Med. Count":40,"Cook's P-value ":0.859,"Feature ID":"100038577","chr":"chr13","strand":"+","start":41961284,"end":42008461},"Reg_hUM2Vf_7":{"Feature Symbol":"","Feature Name":"","biotype":"protein_coding","log2(fold change)":-3.31,"adjusted P-value":0.000514,"Low Expressed":false,"Vehicle Med. nRPKM":0.315,"LPS Med. nRPKM":0,"Mean Log2(nRPKM)":-4.23,"Vehicle Med. Count":21,"LPS Med. Count":0,"Cook's P-value ":0.542,"Feature ID":"100038585","chr":"chr7","strand":"+","start":56854626,"end":56857443},"Reg_hUM2Vf_8":{"Feature Symbol":"Gm10389","Feature Name":"predicted gene 10389","biotype":"miscRNA","log2(fold change)":2.45,"adjusted P-value":0.0158,"Low Expressed":false,"Vehicle Med. nRPKM":0.0122,"LPS Med. nRPKM":0.282,"Mean Log2(nRPKM)":-4.57,"Vehicle Med. Count":1,"LPS Med. Count":13,"Cook's P-value ":0.542,"Feature ID":"100038608","chr":"chr15","strand":"+","start":10530048,"end":10541406},"Reg_hUM2Vf_9":{"Feature Symbol":"Gm10384","Feature Name":"predicted gene 10384","biotype":"miscRNA","log2(fold change)":-2.38,"adjusted P-value":0.0119,"Low Expressed":false,"Vehicle Med. nRPKM":0.471,"LPS Med. nRPKM":0,"Mean Log2(nRPKM)":-3.48,"Vehicle Med. Count":34,"LPS Med. Count":0,"Cook's P-value ":0.608,"Feature ID":"100038735","chr":"chr15","strand":"-","start":36800255,"end":36809571},"Reg_hUM2Vf_10":{"Feature Symbol":"Gm12942","Feature Name":"predicted gene 12942","biotype":"protein_coding","log2(fold change)":-2.31,"adjusted P-value":0.0167,"Low Expressed":false,"Vehicle Med. nRPKM":0.507,"LPS Med. nRPKM":0,"Mean Log2(nRPKM)":-2.94,"Vehicle Med. Count":45,"LPS Med. Count":0,"Cook's P-value ":0.601,"Feature ID":"100039968","chr":"chr4","strand":"+","start":126803290,"end":126806888},"Reg_hUM2Vf_11":{"Feature Symbol":"Gm2629","Feature Name":"aldehyde dehydrogenase 9, subfamily A1 pseudogene","biotype":"pseudo","log2(fold change)":-2.42,"adjusted P-value":9.81e-09,"Low Expressed":false,"Vehicle Med. nRPKM":119,"LPS Med. nRPKM":13.5,"Mean Log2(nRPKM)":5.41,"Vehicle Med. Count":4510,"LPS Med. Count":244,"Cook's P-value ":0.881,"Feature ID":"100040151","chr":"chr18","strand":"+","start":15353291,"end":15373220},"Reg_hUM2Vf_12":{"Feature Symbol":"Gm2888","Feature Name":"predicted gene 2888","biotype":"protein_coding","log2(fold change)":-2.69,"adjusted P-value":0.000451,"Low Expressed":false,"Vehicle Med. nRPKM":2.27,"LPS Med. nRPKM":0.243,"Mean Log2(nRPKM)":-0.602,"Vehicle Med. Count":35,"LPS Med. Count":1,"Cook's P-value ":0.943,"Feature ID":"100040657","chr":"chr14","strand":"+","start":3030007,"end":3032986},"Reg_hUM2Vf_13":{"Feature Symbol":"Gm3134","Feature Name":"predicted gene 3134","biotype":"miscRNA","log2(fold change)":-2.49,"adjusted P-value":4.78e-06,"Low Expressed":false,"Vehicle Med. nRPKM":8.21,"LPS Med. nRPKM":1.32,"Mean Log2(nRPKM)":0.738,"Vehicle Med. Count":158,"LPS Med. Count":14,"Cook's P-value ":0.899,"Feature ID":"100041089","chr":"chr8","strand":"+","start":91565201,"end":91581571},"Reg_hUM2Vf_14":{"Feature Symbol":"Gm3227","Feature Name":"predicted gene 3227","biotype":"unknown","log2(fold change)":2.3,"adjusted P-value":0.0411,"Low Expressed":false,"Vehicle Med. nRPKM":0,"LPS Med. nRPKM":0.49,"Mean Log2(nRPKM)":-4.14,"Vehicle Med. Count":0,"LPS Med. Count":14,"Cook's P-value ":0.594,"Feature ID":"100041241","chr":"chr18","strand":"+","start":25755991,"end":25762334},"Reg_hUM2Vf_15":{"Feature Symbol":"Gm11974","Feature Name":"predicted gene 11974","biotype":"miscRNA","log2(fold change)":2.68,"adjusted P-value":0.00251,"Low Expressed":false,"Vehicle Med. nRPKM":0.188,"LPS Med. nRPKM":1.44,"Mean Log2(nRPKM)":-1.87,"Vehicle Med. Count":2,"LPS Med. Count":13,"Cook's P-value ":0.878,"Feature ID":"100041286","chr":"chr11","strand":"-","start":6425594,"end":6428763},"Reg_hUM2Vf_16":{"Feature Symbol":"Gm15535","Feature Name":"predicted gene 15535","biotype":"miscRNA","log2(fold change)":-2.97,"adjusted P-value":0.012,"Low Expressed":false,"Vehicle Med. nRPKM":0.169,"LPS Med. nRPKM":0,"Mean Log2(nRPKM)":-5.26,"Vehicle Med. Count":17,"LPS Med. Count":0,"Cook's P-value ":0.0157,"Feature ID":"100042125","chr":"chr3","strand":"-","start":85359951,"end":85377867},"Reg_hUM2Vf_17":{"Feature Symbol":"Gm3739","Feature Name":"predicted gene 3739","biotype":"protein_coding","log2(fold change)":-3.03,"adjusted P-value":0.000138,"Low Expressed":false,"Vehicle Med. nRPKM":2.52,"LPS Med. nRPKM":0.0334,"Mean Log2(nRPKM)":-1.76,"Vehicle Med. Count":37,"LPS Med. Count":1,"Cook's P-value ":0.855,"Feature ID":"100042235","chr":"chr14","strand":"-","start":8127275,"end":8142741},"Reg_hUM2Vf_18":{"Feature Symbol":"Gm3764","Feature Name":"predicted gene 3764","biotype":"unknown","log2(fold change)":-2.15,"adjusted P-value":0.00605,"Low Expressed":false,"Vehicle Med. nRPKM":0.771,"LPS Med. nRPKM":0.115,"Mean Log2(nRPKM)":-2.29,"Vehicle Med. Count":27,"LPS Med. Count":2,"Cook's P-value ":0.856,"Feature ID":"100042277","chr":"chr3","strand":"+","start":88010748,"end":88033881},"Reg_hUM2Vf_19":{"Feature Symbol":"AI463229","Feature Name":"expressed sequence AI463229","biotype":"unknown","log2(fold change)":4.02,"adjusted P-value":1.13e-05,"Low Expressed":false,"Vehicle Med. nRPKM":0.00823,"LPS Med. nRPKM":1.04,"Mean Log2(nRPKM)":-3.51,"Vehicle Med. Count":1,"LPS Med. Count":13,"Cook's P-value ":0.598,"Feature ID":"100042802","chr":"chr13","strand":"-","start":37749377,"end":37759603},"Reg_hUM2Vf_20":{"Feature Symbol":"4632428C04Rik","Feature Name":"RIKEN cDNA 4632428C04 gene","biotype":"miscRNA","log2(fold change)":-3.11,"adjusted P-value":0.00882,"Low Expressed":false,"Vehicle Med. nRPKM":0.16,"LPS Med. nRPKM":0,"Mean Log2(nRPKM)":-5.59,"Vehicle Med. Count":11,"LPS Med. Count":0,"Cook's P-value ":0.152,"Feature ID":"100043102","chr":"chr16","strand":"+","start":30008753,"end":30021516},"Reg_hUM2Vf_21":{"Feature Symbol":"Gm4598","Feature Name":"predicted gene 4598","biotype":"miscRNA","log2(fold change)":-2.25,"adjusted P-value":0.0444,"Low Expressed":false,"Vehicle Med. nRPKM":0.274,"LPS Med. nRPKM":0,"Mean Log2(nRPKM)":-3.39,"Vehicle Med. Count":13,"LPS Med. Count":0,"Cook's P-value ":0.000876,"Feature ID":"100043706","chr":"chr7","strand":"+","start":25446313,"end":25448128},"Reg_hUM2Vf_22":{"Feature Symbol":"LOC100044374","Feature Name":"protein OSCP1-like","biotype":"protein_coding","log2(fold change)":-2.02,"adjusted P-value":0.0218,"Low Expressed":false,"Vehicle Med. nRPKM":1.11,"LPS Med. nRPKM":0.199,"Mean Log2(nRPKM)":-1.69,"Vehicle Med. Count":14,"LPS Med. Count":3,"Cook's P-value ":0.913,"Feature ID":"100044374","chr":"chr4","strand":"+","start":125763789,"end":125766164},"Reg_hUM2Vf_23":{"Feature Symbol":"LOC100044632","Feature Name":"heterogeneous nuclear ribonucleoprotein A1-like","biotype":"pseudo","log2(fold change)":2.38,"adjusted P-value":0.000333,"Low Expressed":false,"Vehicle Med. nRPKM":0.221,"LPS Med. nRPKM":1.61,"Mean Log2(nRPKM)":-0.859,"Vehicle Med. Count":7,"LPS Med. Count":20,"Cook's P-value ":0.937,"Feature ID":"100044632","chr":"chr15","strand":"+","start":103070945,"end":103074445},"Reg_hUM2Vf_24":{"Feature Symbol":"LOC100045440","Feature Name":"RNA (guanine-9-)-methyltransferase domain-containing protein 2-like","biotype":"pseudo","log2(fold change)":-2.41,"adjusted P-value":1.28e-06,"Low Expressed":false,"Vehicle Med. nRPKM":2.34,"LPS Med. nRPKM":0.32,"Mean Log2(nRPKM)":-0.23,"Vehicle Med. Count":128,"LPS Med. Count":7,"Cook's P-value ":0.933,"Feature ID":"100045440","chr":"chr3","strand":"+","start":137810344,"end":137821240},"Reg_hUM2Vf_25":{"Feature Symbol":"LOC100047753","Feature Name":"uncharacterized LOC100047753","biotype":"miscRNA","log2(fold change)":2.39,"adjusted P-value":1.03e-05,"Low Expressed":false,"Vehicle Med. nRPKM":1.2,"LPS Med. nRPKM":6.07,"Mean Log2(nRPKM)":1.65,"Vehicle Med. Count":12,"LPS Med. Count":29,"Cook's P-value ":0.912,"Feature ID":"100047753","chr":"chr11","strand":"-","start":93820546,"end":93822088},"Reg_hUM2Vf_26":{"Feature Symbol":"0610009E02Rik","Feature Name":"RIKEN cDNA 0610009E02 gene","biotype":"unknown","log2(fold change)":2.18,"adjusted P-value":4.72e-08,"Low Expressed":false,"Vehicle Med. nRPKM":0.608,"LPS Med. nRPKM":3.78,"Mean Log2(nRPKM)":0.663,"Vehicle Med. Count":28,"LPS Med. Count":57,"Cook's P-value ":0.961,"Feature ID":"100125929","chr":"chr2","strand":"+","start":26301216,"end":26314937},"Reg_hUM2Vf_27":{"Feature Symbol":"Gm13031","Feature Name":"predicted gene 13031","biotype":"miscRNA","log2(fold change)":-3.13,"adjusted P-value":0.000147,"Low Expressed":false,"Vehicle Med. nRPKM":1.52,"LPS Med. nRPKM":0.244,"Mean Log2(nRPKM)":-0.6,"Vehicle Med. Count":29,"LPS Med. Count":4,"Cook's P-value ":0.000231,"Feature ID":"100126227","chr":"chr4","strand":"-","start":140503581,"end":140513817},"Reg_hUM2Vf_28":{"Feature Symbol":"Snord22","Feature Name":"small nucleolar RNA, C/D box 22","biotype":"snoRNA","log2(fold change)":3.31,"adjusted P-value":5.35e-07,"Low Expressed":false,"Vehicle Med. nRPKM":0.795,"LPS Med. nRPKM":17.9,"Mean Log2(nRPKM)":2.18,"Vehicle Med. Count":5,"LPS Med. Count":24,"Cook's P-value ":0.907,"Feature ID":"100127111","chr":"chr19","strand":"+","start":8800356,"end":8800481},"Reg_hUM2Vf_29":{"Feature Symbol":"Snord2","Feature Name":"small nucleolar RNA, C/D box 2","biotype":"snoRNA","log2(fold change)":4.05,"adjusted P-value":1.56e-05,"Low Expressed":false,"Vehicle Med. nRPKM":0.623,"LPS Med. nRPKM":23.9,"Mean Log2(nRPKM)":0.0672,"Vehicle Med. Count":1,"LPS Med. Count":12,"Cook's P-value ":0.182,"Feature ID":"100216532","chr":"chr16","strand":"+","start":23109026,"end":23109093},"Reg_hUM2Vf_30":{"Feature Symbol":"Snora81","Feature Name":"small nucleolar RNA, H/ACA box 81","biotype":"snoRNA","log2(fold change)":2.7,"adjusted P-value":0.00382,"Low Expressed":false,"Vehicle Med. nRPKM":0.602,"LPS Med. nRPKM":5.95,"Mean Log2(nRPKM)":-0.587,"Vehicle Med. Count":2,"LPS Med. Count":12,"Cook's P-value ":0.781,"Feature ID":"100217420","chr":"chr16","strand":"+","start":23110843,"end":23111006},"Reg_hUM2Vf_31":{"Feature Symbol":"Mir1901","Feature Name":"microRNA 1901","biotype":"miscRNA","log2(fold change)":-2.17,"adjusted P-value":1.6e-05,"Low Expressed":false,"Vehicle Med. nRPKM":59.1,"LPS Med. nRPKM":10.2,"Mean Log2(nRPKM)":4.49,"Vehicle Med. Count":115,"LPS Med. Count":8,"Cook's P-value ":0.878,"Feature ID":"100316686","chr":"chr18","strand":"-","start":11998870,"end":11998947},"Reg_hUM2Vf_32":{"Feature Symbol":"Smpdl3b","Feature Name":"sphingomyelin phosphodiesterase, acid-like 3B","biotype":"protein_coding","log2(fold change)":3.49,"adjusted P-value":5.15e-11,"Low Expressed":false,"Vehicle Med. nRPKM":0.22,"LPS Med. nRPKM":3.4,"Mean Log2(nRPKM)":-0.216,"Vehicle Med. Count":10,"LPS Med. Count":54,"Cook's P-value ":0.786,"Feature ID":"100340","chr":"chr4","strand":"-","start":132288881,"end":132313086},"Reg_hUM2Vf_33":{"Feature Symbol":"Gm19261","Feature Name":"predicted gene, 19261","biotype":"miscRNA","log2(fold change)":5.9,"adjusted P-value":1.59e-09,"Low Expressed":false,"Vehicle Med. nRPKM":0,"LPS Med. nRPKM":3.09,"Mean Log2(nRPKM)":-3.92,"Vehicle Med. Count":0,"LPS Med. Count":24,"Cook's P-value ":0.0419,"Feature ID":"100502579","chr":"chr19","strand":"-","start":11590620,"end":11591443},"Reg_hUM2Vf_34":{"Feature Symbol":"Gm19285","Feature Name":"predicted gene, 19285","biotype":"miscRNA","log2(fold change)":-4.37,"adjusted P-value":3.2e-05,"Low Expressed":false,"Vehicle Med. nRPKM":0.216,"LPS Med. nRPKM":0,"Mean Log2(nRPKM)":-4.98,"Vehicle Med. Count":15,"LPS Med. Count":0,"Cook's P-value ":0.642,"Feature ID":"100502614","chr":"chr17","strand":"+","start":71317226,"end":71321145},"Reg_hUM2Vf_35":{"Feature Symbol":"","Feature Name":"","biotype":"miscRNA","log2(fold change)":2.81,"adjusted P-value":0.00284,"Low Expressed":false,"Vehicle Med. nRPKM":0.0173,"LPS Med. nRPKM":0.859,"Mean Log2(nRPKM)":-3.21,"Vehicle Med. Count":1,"LPS Med. Count":11,"Cook's P-value ":0.549,"Feature ID":"100502658","chr":"chr2","strand":"+","start":51978895,"end":51994199},"Reg_hUM2Vf_36":{"Feature Symbol":"Gm16707","Feature Name":"predicted gene, 16707","biotype":"miscRNA","log2(fold change)":-2.77,"adjusted P-value":0.00172,"Low Expressed":false,"Vehicle Med. nRPKM":1.77,"LPS Med. nRPKM":0.0394,"Mean Log2(nRPKM)":-2.14,"Vehicle Med. Count":53,"LPS Med. Count":1,"Cook's P-value ":0.463,"Feature ID":"100502726","chr":"chr9","strand":"-","start":119349323,"end":119353948},"Reg_hUM2Vf_37":{"Feature Symbol":"Gm16617","Feature Name":"predicted gene, 16617","biotype":"miscRNA","log2(fold change)":-2.28,"adjusted P-value":0.000127,"Low Expressed":false,"Vehicle Med. nRPKM":4.71,"LPS Med. nRPKM":1.38,"Mean Log2(nRPKM)":0.404,"Vehicle Med. Count":86,"LPS Med. Count":11,"Cook's P-value ":0.9,"Feature ID":"100502764","chr":"chr14","strand":"-","start":52605959,"end":52608504},"Reg_hUM2Vf_38":{"Feature Symbol":"5230400M03Rik","Feature Name":"RIKEN cDNA 5230400M03 gene","biotype":"unknown","log2(fold change)":3.67,"adjusted P-value":1.5e-08,"Low Expressed":false,"Vehicle Med. nRPKM":1.06,"LPS Med. nRPKM":13.7,"Mean Log2(nRPKM)":1.16,"Vehicle Med. Count":12,"LPS Med. Count":115,"Cook's P-value ":0.139,"Feature ID":"100502767","chr":"chr2","strand":"+","start":52724214,"end":52729397},"Reg_hUM2Vf_39":{"Feature Symbol":"","Feature Name":"","biotype":"protein_coding","log2(fold change)":-2.22,"adjusted P-value":0.00164,"Low Expressed":false,"Vehicle Med. nRPKM":1.43,"LPS Med. nRPKM":0.0944,"Mean Log2(nRPKM)":-1.91,"Vehicle Med. Count":146,"LPS Med. Count":5,"Cook's P-value ":0.893,"Feature ID":"100502922","chr":"chr19","strand":"+","start":23996344,"end":24000652},"Reg_hUM2Vf_40":{"Feature Symbol":"Gm19463","Feature Name":"predicted gene, 19463","biotype":"unknown","log2(fold change)":-2.48,"adjusted P-value":0.0137,"Low Expressed":false,"Vehicle Med. nRPKM":0.919,"LPS Med. nRPKM":0.0622,"Mean Log2(nRPKM)":-2.87,"Vehicle Med. Count":30,"LPS Med. Count":1,"Cook's P-value ":0.618,"Feature ID":"100502937","chr":"chr7","strand":"-","start":139506595,"end":139507902},"Reg_hUM2Vf_41":{"Feature Symbol":"Gm17066","Feature Name":"predicted gene 17066","biotype":"miscRNA","log2(fold change)":2.21,"adjusted P-value":2.52e-07,"Low Expressed":false,"Vehicle Med. nRPKM":1.77,"LPS Med. nRPKM":9.9,"Mean Log2(nRPKM)":1.89,"Vehicle Med. Count":194,"LPS Med. Count":296,"Cook's P-value ":0.731,"Feature ID":"100502987","chr":"chr14","strand":"-","start":105505945,"end":105513893},"Reg_hUM2Vf_42":{"Feature Symbol":"Gm19520","Feature Name":"predicted gene, 19520","biotype":"protein_coding","log2(fold change)":2.65,"adjusted P-value":0.0216,"Low Expressed":false,"Vehicle Med. nRPKM":0,"LPS Med. nRPKM":0.838,"Mean Log2(nRPKM)":-4.51,"Vehicle Med. Count":0,"LPS Med. Count":6,"Cook's P-value ":0.235,"Feature ID":"100503037","chr":"chr10","strand":"+","start":57943882,"end":57944926},"Reg_hUM2Vf_43":{"Feature Symbol":"Gm19539","Feature Name":"predicted gene, 19539","biotype":"miscRNA","log2(fold change)":2.8,"adjusted P-value":0.000756,"Low Expressed":false,"Vehicle Med. nRPKM":0.38,"LPS Med. nRPKM":3.28,"Mean Log2(nRPKM)":-0.833,"Vehicle Med. Count":2,"LPS Med. Count":15,"Cook's P-value ":0.786,"Feature ID":"100503076","chr":"chr7","strand":"-","start":17381286,"end":17383011},"Reg_hUM2Vf_44":{"Feature Symbol":"Klhl3","Feature Name":"kelch-like 3 (Drosophila)","biotype":"protein_coding","log2(fold change)":-3.1,"adjusted P-value":0.00108,"Low Expressed":false,"Vehicle Med. nRPKM":0.359,"LPS Med. nRPKM":0,"Mean Log2(nRPKM)":-3.67,"Vehicle Med. Count":54,"LPS Med. Count":0,"Cook's P-value ":0.274,"Feature ID":"100503085","chr":"chr13","strand":"-","start":58102211,"end":58203789},"Reg_hUM2Vf_45":{"Feature Symbol":"Gm13293","Feature Name":"predicted gene 13293","biotype":"miscRNA","log2(fold change)":-8.01,"adjusted P-value":9.14e-29,"Low Expressed":false,"Vehicle Med. nRPKM":9.38,"LPS Med. nRPKM":0,"Mean Log2(nRPKM)":-1.97,"Vehicle Med. Count":493,"LPS Med. Count":0,"Cook's P-value ":0.686,"Feature ID":"100503147","chr":"chr2","strand":"+","start":11260964,"end":11265733},"Reg_hUM2Vf_46":{"Feature Symbol":"Gm19605","Feature Name":"predicted gene, 19605","biotype":"miscRNA","log2(fold change)":-2.15,"adjusted P-value":0.00446,"Low Expressed":false,"Vehicle Med. nRPKM":0.925,"LPS Med. nRPKM":0.266,"Mean Log2(nRPKM)":-1.44,"Vehicle Med. Count":55,"LPS Med. Count":10,"Cook's P-value ":0.113,"Feature ID":"100503237","chr":"chr12","strand":"-","start":111712721,"end":111724418},"Reg_hUM2Vf_47":{"Feature Symbol":"Gm19615","Feature Name":"predicted gene, 19615","biotype":"miscRNA","log2(fold change)":2.02,"adjusted P-value":0.0478,"Low Expressed":false,"Vehicle Med. nRPKM":0.0611,"LPS Med. nRPKM":1.91,"Mean Log2(nRPKM)":-1.59,"Vehicle Med. Count":2,"LPS Med. Count":10,"Cook's P-value ":0.842,"Feature ID":"100503256","chr":"chr14","strand":"+","start":45924918,"end":45938247},"Reg_hUM2Vf_48":{"Feature Symbol":"AI464196","Feature Name":"expressed sequence AI464196","biotype":"unknown","log2(fold change)":2.28,"adjusted P-value":0.00546,"Low Expressed":false,"Vehicle Med. nRPKM":0.489,"LPS Med. nRPKM":1.07,"Mean Log2(nRPKM)":-0.213,"Vehicle Med. Count":13,"LPS Med. Count":30,"Cook's P-value ":0.00166,"Feature ID":"100503330","chr":"chr3","strand":"+","start":89004283,"end":89017352},"Reg_hUM2Vf_49":{"Feature Symbol":"Snhg4","Feature Name":"small nucleolar RNA host gene 4 (non-protein coding)","biotype":"miscRNA","log2(fold change)":2.66,"adjusted P-value":0.00316,"Low Expressed":false,"Vehicle Med. nRPKM":0.144,"LPS Med. nRPKM":3.15,"Mean Log2(nRPKM)":-1.09,"Vehicle Med. Count":2,"LPS Med. Count":41,"Cook's P-value ":0.614,"Feature ID":"100503380","chr":"chr18","strand":"+","start":35713064,"end":35717970},"Reg_hUM2Vf_50":{"Feature Symbol":"C030017K20Rik","Feature Name":"RIKEN cDNA C030017K20 gene","biotype":"protein_coding","log2(fold change)":-4.01,"adjusted P-value":3.4e-20,"Low Expressed":false,"Vehicle Med. nRPKM":19.7,"LPS Med. nRPKM":0.442,"Mean Log2(nRPKM)":1.94,"Vehicle Med. Count":978,"LPS Med. Count":13,"Cook's P-value ":0.926,"Feature ID":"100503428","chr":"chr4","strand":"+","start":154825674,"end":154840514},"Reg_hUM2Vf_51":{"Feature Symbol":"","Feature Name":"","biotype":"miscRNA","log2(fold change)":4.7,"adjusted P-value":1.37e-09,"Low Expressed":false,"Vehicle Med. nRPKM":0,"LPS Med. nRPKM":2.26,"Mean Log2(nRPKM)":-2.37,"Vehicle Med. Count":0,"LPS Med. Count":34,"Cook's P-value ":0.848,"Feature ID":"100503439","chr":"chr5","strand":"-","start":104869403,"end":104879477},"Reg_hUM2Vf_52":{"Feature Symbol":"Gm11827","Feature Name":"predicted gene 11827","biotype":"miscRNA","log2(fold change)":2.54,"adjusted P-value":0.00103,"Low Expressed":false,"Vehicle Med. nRPKM":0.343,"LPS Med. nRPKM":1.99,"Mean Log2(nRPKM)":-0.799,"Vehicle Med. Count":7,"LPS Med. Count":29,"Cook's P-value ":0.663,"Feature ID":"100503518","chr":"chr4","strand":"+","start":11049952,"end":11054145},"Reg_hUM2Vf_53":{"Feature Symbol":"Gm19767","Feature Name":"predicted gene, 19767","biotype":"miscRNA","log2(fold change)":4.87,"adjusted P-value":1.43e-13,"Low Expressed":false,"Vehicle Med. nRPKM":0.0433,"LPS Med. nRPKM":2.67,"Mean Log2(nRPKM)":-2.03,"Vehicle Med. Count":1,"LPS Med. Count":27,"Cook's P-value ":0.917,"Feature ID":"100503555","chr":"chr15","strand":"-","start":98864966,"end":98868544},"Reg_hUM2Vf_54":{"Feature Symbol":"Gm10602","Feature Name":"predicted gene 10602","biotype":"miscRNA","log2(fold change)":-2.18,"adjusted P-value":2.34e-07,"Low Expressed":false,"Vehicle Med. nRPKM":2.17,"LPS Med. nRPKM":0.522,"Mean Log2(nRPKM)":0.121,"Vehicle Med. Count":179,"LPS Med. Count":14,"Cook's P-value ":0.87,"Feature ID":"100503568","chr":"chr7","strand":"+","start":108985017,"end":108990072},"Reg_hUM2Vf_55":{"Feature Symbol":"Gm19793","Feature Name":"predicted gene, 19793","biotype":"miscRNA","log2(fold change)":2.93,"adjusted P-value":0.000816,"Low Expressed":false,"Vehicle Med. nRPKM":0.0899,"LPS Med. nRPKM":1.4,"Mean Log2(nRPKM)":-2.14,"Vehicle Med. Count":2,"LPS Med. Count":13,"Cook's P-value ":0.818,"Feature ID":"100503601","chr":"chr15","strand":"+","start":37964415,"end":37978828},"Reg_hUM2Vf_56":{"Feature Symbol":"","Feature Name":"","biotype":"miscRNA","log2(fold change)":2.06,"adjusted P-value":0.000136,"Low Expressed":false,"Vehicle Med. nRPKM":2.53,"LPS Med. nRPKM":8.32,"Mean Log2(nRPKM)":2.29,"Vehicle Med. Count":23,"LPS Med. Count":36,"Cook's P-value ":0.602,"Feature ID":"100503641","chr":"chr9","strand":"-","start":21817472,"end":21818671},"Reg_hUM2Vf_57":{"Feature Symbol":"Rpl5","Feature Name":"ribosomal protein L5","biotype":"protein_coding","log2(fold change)":2.24,"adjusted P-value":0.000307,"Low Expressed":false,"Vehicle Med. nRPKM":0.413,"LPS Med. nRPKM":1.21,"Mean Log2(nRPKM)":-0.674,"Vehicle Med. Count":26,"LPS Med. Count":43,"Cook's P-value ":0.625,"Feature ID":"100503670","chr":"chr5","strand":"+","start":108329547,"end":108338024},"Reg_hUM2Vf_58":{"Feature Symbol":"","Feature Name":"","biotype":"miscRNA","log2(fold change)":2.13,"adjusted P-value":0.000165,"Low Expressed":false,"Vehicle Med. nRPKM":0.91,"LPS Med. nRPKM":6.44,"Mean Log2(nRPKM)":1.18,"Vehicle Med. Count":17,"LPS Med. Count":46,"Cook's P-value ":0.773,"Feature ID":"100503777","chr":"chr1","strand":"-","start":39590191,"end":39607972},"Reg_hUM2Vf_59":{"Feature Symbol":"Gm19905","Feature Name":"predicted gene, 19905","biotype":"miscRNA","log2(fold change)":-2.22,"adjusted P-value":0.00051,"Low Expressed":false,"Vehicle Med. nRPKM":5.37,"LPS Med. nRPKM":1.5,"Mean Log2(nRPKM)":1.45,"Vehicle Med. Count":173,"LPS Med. Count":13,"Cook's P-value ":0.228,"Feature ID":"100503805","chr":"chr13","strand":"+","start":54664915,"end":54684123},"Reg_hUM2Vf_60":{"Feature Symbol":"Gm19941","Feature Name":"predicted gene, 19941","biotype":"miscRNA","log2(fold change)":-3.6,"adjusted P-value":3.48e-12,"Low Expressed":false,"Vehicle Med. nRPKM":95.4,"LPS Med. nRPKM":3.18,"Mean Log2(nRPKM)":4.39,"Vehicle Med. Count":2980,"LPS Med. Count":30,"Cook's P-value ":0.825,"Feature ID":"100503883","chr":"chr5","strand":"+","start":114269266,"end":114280498},"Reg_hUM2Vf_61":{"Feature Symbol":"","Feature Name":"","biotype":"protein_coding","log2(fold change)":2.45,"adjusted P-value":0.0358,"Low Expressed":false,"Vehicle Med. nRPKM":0,"LPS Med. nRPKM":0.071,"Mean Log2(nRPKM)":-5.99,"Vehicle Med. Count":0,"LPS Med. Count":4,"Cook's P-value ":0.0537,"Feature ID":"100503983","chr":"chr14","strand":"+","start":27570802,"end":27704820},"Reg_hUM2Vf_62":{"Feature Symbol":"Acpt","Feature Name":"acid phosphatase, testicular","biotype":"protein_coding","log2(fold change)":2.11,"adjusted P-value":0.0224,"Low Expressed":false,"Vehicle Med. nRPKM":0.058,"LPS Med. nRPKM":1.02,"Mean Log2(nRPKM)":-1.8,"Vehicle Med. Count":6,"LPS Med. Count":16,"Cook's P-value ":0.691,"Feature ID":"100503991","chr":"chr7","strand":"-","start":51508457,"end":51512574},"Reg_hUM2Vf_63":{"Feature Symbol":"Gm20022","Feature Name":"predicted gene, 20022","biotype":"unknown","log2(fold change)":2.06,"adjusted P-value":0.000172,"Low Expressed":false,"Vehicle Med. nRPKM":0.53,"LPS Med. nRPKM":1.76,"Mean Log2(nRPKM)":-0.273,"Vehicle Med. Count":48,"LPS Med. Count":116,"Cook's P-value ":0.884,"Feature ID":"100504031","chr":"chr6","strand":"+","start":38527973,"end":38534489},"Reg_hUM2Vf_64":{"Feature Symbol":"","Feature Name":"","biotype":"protein_coding","log2(fold change)":-2.01,"adjusted P-value":5.91e-08,"Low Expressed":false,"Vehicle Med. nRPKM":5.57,"LPS Med. nRPKM":1.08,"Mean Log2(nRPKM)":1.39,"Vehicle Med. Count":693,"LPS Med. Count":89,"Cook's P-value ":0.872,"Feature ID":"100504032","chr":"chr6","strand":"-","start":120881564,"end":120952913},"Reg_hUM2Vf_65":{"Feature Symbol":"Gm20035","Feature Name":"predicted gene, 20035","biotype":"miscRNA","log2(fold change)":2.18,"adjusted P-value":0.0126,"Low Expressed":false,"Vehicle Med. nRPKM":0.204,"LPS Med. nRPKM":6.63,"Mean Log2(nRPKM)":0.267,"Vehicle Med. Count":6,"LPS Med. Count":34,"Cook's P-value ":0.732,"Feature ID":"100504054","chr":"chr6","strand":"-","start":121195924,"end":121202591},"Reg_hUM2Vf_66":{"Feature Symbol":"Gm6537","Feature Name":"predicted gene 6537","biotype":"protein_coding","log2(fold change)":2.17,"adjusted P-value":0.046,"Low Expressed":false,"Vehicle Med. nRPKM":0.0953,"LPS Med. nRPKM":0.912,"Mean Log2(nRPKM)":-2.78,"Vehicle Med. Count":5,"LPS Med. Count":6,"Cook's P-value ":0.0313,"Feature ID":"100504112","chr":"chr7","strand":"+","start":29541193,"end":29543984},"Reg_hUM2Vf_67":{"Feature Symbol":"Gm17690","Feature Name":"predicted gene, 17690","biotype":"miscRNA","log2(fold change)":-2.06,"adjusted P-value":0.00164,"Low Expressed":false,"Vehicle Med. nRPKM":1.8,"LPS Med. nRPKM":0.19,"Mean Log2(nRPKM)":-0.552,"Vehicle Med. Count":136,"LPS Med. Count":7,"Cook's P-value ":0.71,"Feature ID":"100504127","chr":"chr3","strand":"-","start":95971387,"end":95976356},"Reg_hUM2Vf_68":{"Feature Symbol":"Gm20100","Feature Name":"predicted gene, 20100","biotype":"unknown","log2(fold change)":2.31,"adjusted P-value":0.00468,"Low Expressed":false,"Vehicle Med. nRPKM":0.158,"LPS Med. nRPKM":0.788,"Mean Log2(nRPKM)":-2.24,"Vehicle Med. Count":9,"LPS Med. Count":22,"Cook's P-value ":0.212,"Feature ID":"100504175","chr":"chr8","strand":"-","start":11457471,"end":11459742},"Reg_hUM2Vf_69":{"Feature Symbol":"Gm16197","Feature Name":"predicted gene 16197","biotype":"miscRNA","log2(fold change)":-4.09,"adjusted P-value":2.6e-17,"Low Expressed":false,"Vehicle Med. nRPKM":2.97,"LPS Med. nRPKM":0.102,"Mean Log2(nRPKM)":-1.15,"Vehicle Med. Count":276,"LPS Med. Count":3,"Cook's P-value ":0.91,"Feature ID":"100504267","chr":"chr17","strand":"-","start":29194419,"end":29216071},"Reg_hUM2Vf_70":{"Feature Symbol":"","Feature Name":"","biotype":"miscRNA","log2(fold change)":-2.07,"adjusted P-value":0.000425,"Low Expressed":false,"Vehicle Med. nRPKM":5.81,"LPS Med. nRPKM":0.856,"Mean Log2(nRPKM)":0.908,"Vehicle Med. Count":104,"LPS Med. Count":10,"Cook's P-value ":0.925,"Feature ID":"100504302","chr":"chr13","strand":"-","start":101229735,"end":101232112},"Reg_hUM2Vf_71":{"Feature Symbol":"Gm20165","Feature Name":"predicted gene, 20165","biotype":"miscRNA","log2(fold change)":2.34,"adjusted P-value":0.0108,"Low Expressed":false,"Vehicle Med. nRPKM":0.185,"LPS Med. nRPKM":2.39,"Mean Log2(nRPKM)":-1.15,"Vehicle Med. Count":2,"LPS Med. Count":24,"Cook's P-value ":0.323,"Feature ID":"100504315","chr":"chr12","strand":"-","start":106270958,"end":106279058},"Reg_hUM2Vf_72":{"Feature Symbol":"Gm17456","Feature Name":"predicted gene, 17456","biotype":"miscRNA","log2(fold change)":-2.3,"adjusted P-value":0.036,"Low Expressed":false,"Vehicle Med. nRPKM":0.197,"LPS Med. nRPKM":0,"Mean Log2(nRPKM)":-4.66,"Vehicle Med. Count":10,"LPS Med. Count":0,"Cook's P-value ":0.261,"Feature ID":"100504345","chr":"chr6","strand":"+","start":126668702,"end":126691622},"Reg_hUM2Vf_73":{"Feature Symbol":"Gm13187","Feature Name":"predicted gene 13187","biotype":"miscRNA","log2(fold change)":-3.32,"adjusted P-value":0.000143,"Low Expressed":false,"Vehicle Med. nRPKM":2.53,"LPS Med. nRPKM":0.0901,"Mean Log2(nRPKM)":-1.68,"Vehicle Med. Count":35,"LPS Med. Count":1,"Cook's P-value ":0.724,"Feature ID":"100504349","chr":"chr2","strand":"-","start":4208641,"end":4222213},"Reg_hUM2Vf_74":{"Feature Symbol":"C78197","Feature Name":"expressed sequence C78197","biotype":"unknown","log2(fold change)":3.02,"adjusted P-value":9.78e-07,"Low Expressed":false,"Vehicle Med. nRPKM":0.105,"LPS Med. nRPKM":0.625,"Mean Log2(nRPKM)":-2.2,"Vehicle Med. Count":6,"LPS Med. Count":26,"Cook's P-value ":0.879,"Feature ID":"100504352","chr":"chr11","strand":"-","start":68005331,"end":68009655},"Reg_hUM2Vf_75":{"Feature Symbol":"LOC100504423","Feature Name":"uncharacterized LOC100504423","biotype":"protein_coding","log2(fold change)":-2.18,"adjusted P-value":0.00915,"Low Expressed":false,"Vehicle Med. nRPKM":0.569,"LPS Med. nRPKM":0.108,"Mean Log2(nRPKM)":-2.48,"Vehicle Med. Count":37,"LPS Med. Count":2,"Cook's P-value ":0.649,"Feature ID":"100504423","chr":"chr10","strand":"+","start":115946115,"end":116020571},"Reg_hUM2Vf_76":{"Feature Symbol":"Gm20235","Feature Name":"predicted gene, 20235","biotype":"unknown","log2(fold change)":2.6,"adjusted P-value":0.000352,"Low Expressed":false,"Vehicle Med. nRPKM":0.113,"LPS Med. nRPKM":1.08,"Mean Log2(nRPKM)":-1.77,"Vehicle Med. Count":17,"LPS Med. Count":44,"Cook's P-value ":0.683,"Feature ID":"100504452","chr":"chr12","strand":"+","start":75011542,"end":75015488},"Reg_hUM2Vf_77":{"Feature Symbol":"","Feature Name":"","biotype":"miscRNA","log2(fold change)":2.37,"adjusted P-value":0.0211,"Low Expressed":false,"Vehicle Med. nRPKM":0,"LPS Med. nRPKM":0.8,"Mean Log2(nRPKM)":-3.12,"Vehicle Med. Count":0,"LPS Med. Count":10,"Cook's P-value ":0.84,"Feature ID":"100504534","chr":"chr1","strand":"+","start":189058060,"end":189062618},"Reg_hUM2Vf_78":{"Feature Symbol":"Gm15987","Feature Name":"predicted gene 15987","biotype":"miscRNA","log2(fold change)":4.2,"adjusted P-value":5.62e-08,"Low Expressed":false,"Vehicle Med. nRPKM":0,"LPS Med. nRPKM":0.852,"Mean Log2(nRPKM)":-3.27,"Vehicle Med. Count":0,"LPS Med. Count":32,"Cook's P-value ":0.882,"Feature ID":"100504591","chr":"chr6","strand":"-","start":128901222,"end":128925047},"Reg_hUM2Vf_79":{"Feature Symbol":"","Feature Name":"","biotype":"miscRNA","log2(fold change)":2.81,"adjusted P-value":0.00644,"Low Expressed":false,"Vehicle Med. nRPKM":0,"LPS Med. nRPKM":0.648,"Mean Log2(nRPKM)":-3.12,"Vehicle Med. Count":0,"LPS Med. Count":7,"Cook's P-value ":0.634,"Feature ID":"100504599","chr":"chr6","strand":"+","start":128902601,"end":128925047},"Reg_hUM2Vf_80":{"Feature Symbol":"","Feature Name":"","biotype":"miscRNA","log2(fold change)":2.34,"adjusted P-value":0.000343,"Low Expressed":false,"Vehicle Med. nRPKM":0.177,"LPS Med. nRPKM":2.49,"Mean Log2(nRPKM)":-0.485,"Vehicle Med. Count":9,"LPS Med. Count":56,"Cook's P-value ":0.833,"Feature ID":"100504602","chr":"chr1","strand":"-","start":107405735,"end":107417634},"Reg_hUM2Vf_81":{"Feature Symbol":"Gm20312","Feature Name":"predicted gene, 20312","biotype":"miscRNA","log2(fold change)":-3.06,"adjusted P-value":5.91e-11,"Low Expressed":false,"Vehicle Med. nRPKM":6.78,"LPS Med. nRPKM":0.649,"Mean Log2(nRPKM)":1.09,"Vehicle Med. Count":117,"LPS Med. Count":8,"Cook's P-value ":0.973,"Feature ID":"100504610","chr":"chr16","strand":"+","start":25997289,"end":26105899},"Reg_hUM2Vf_82":{"Feature Symbol":"2810029C07Rik","Feature Name":"RIKEN cDNA 2810029C07 gene","biotype":"miscRNA","log2(fold change)":3.57,"adjusted P-value":0.00119,"Low Expressed":false,"Vehicle Med. nRPKM":0,"LPS Med. nRPKM":3.46,"Mean Log2(nRPKM)":-2.55,"Vehicle Med. Count":0,"LPS Med. Count":65,"Cook's P-value ":0.0241,"Feature ID":"100504687","chr":"chr12","strand":"-","start":112810528,"end":112812613},"Reg_hUM2Vf_83":{"Feature Symbol":"BE692007","Feature Name":"expressed sequence BE692007","biotype":"unknown","log2(fold change)":6.51,"adjusted P-value":2.03e-21,"Low Expressed":false,"Vehicle Med. nRPKM":0.0229,"LPS Med. nRPKM":6.81,"Mean Log2(nRPKM)":-1.76,"Vehicle Med. Count":1,"LPS Med. Count":56,"Cook's P-value ":0.781,"Feature ID":"100504727","chr":"chr19","strand":"-","start":11544531,"end":11559067},"Reg_hUM2Vf_84":{"Feature Symbol":"LOC100504898","Feature Name":"uncharacterized LOC100504898","biotype":"miscRNA","log2(fold change)":2.99,"adjusted P-value":0.00666,"Low Expressed":false,"Vehicle Med. nRPKM":0.0134,"LPS Med. nRPKM":1.37,"Mean Log2(nRPKM)":-2.61,"Vehicle Med. Count":1,"LPS Med. Count":43,"Cook's P-value ":0.884,"Feature ID":"100504898","chr":"chr9","strand":"-","start":48502583,"end":48505735},"Reg_hUM2Vf_85":{"Feature Symbol":"LOC100504934","Feature Name":"extracellular peptidase inhibitor-like","biotype":"protein_coding","log2(fold change)":5.84,"adjusted P-value":2.04e-11,"Low Expressed":false,"Vehicle Med. nRPKM":0,"LPS Med. nRPKM":6.15,"Mean Log2(nRPKM)":-2.57,"Vehicle Med. Count":0,"LPS Med. Count":16,"Cook's P-value ":0.325,"Feature ID":"100504934","chr":"chr11","strand":"+","start":83517518,"end":83519771},"Reg_hUM2Vf_86":{"Feature Symbol":"LOC100505050","Feature Name":"protein MICAL-3-like","biotype":"protein_coding","log2(fold change)":-2.01,"adjusted P-value":5.91e-08,"Low Expressed":false,"Vehicle Med. nRPKM":5.57,"LPS Med. nRPKM":1.08,"Mean Log2(nRPKM)":1.39,"Vehicle Med. Count":693,"LPS Med. Count":89,"Cook's P-value ":0.872,"Feature ID":"100505050","chr":"chr6","strand":"-","start":120881564,"end":120952913},"Reg_hUM2Vf_87":{"Feature Symbol":"LOC100505089","Feature Name":"SCO-spondin-like","biotype":"protein_coding","log2(fold change)":-2.69,"adjusted P-value":0.0128,"Low Expressed":false,"Vehicle Med. nRPKM":0.0476,"LPS Med. nRPKM":0,"Mean Log2(nRPKM)":-6.04,"Vehicle Med. Count":16,"LPS Med. Count":0,"Cook's P-value ":0.00704,"Feature ID":"100505089","chr":"chr6","strand":"+","start":48398228,"end":48450522},"Reg_hUM2Vf_88":{"Feature Symbol":"LOC100505155","Feature Name":"uncharacterized LOC100505155","biotype":"unknown","log2(fold change)":2.48,"adjusted P-value":0.00789,"Low Expressed":false,"Vehicle Med. nRPKM":0.0544,"LPS Med. nRPKM":2.31,"Mean Log2(nRPKM)":-1.59,"Vehicle Med. Count":6,"LPS Med. Count":41,"Cook's P-value ":0.513,"Feature ID":"100505155","chr":"chr5","strand":"-","start":44144148,"end":44145510},"Reg_hUM2Vf_89":{"Feature Symbol":"LOC100505257","Feature Name":"natural killer cell receptor 2B4-like","biotype":"pseudo","log2(fold change)":3.84,"adjusted P-value":2.32e-06,"Low Expressed":false,"Vehicle Med. nRPKM":0.119,"LPS Med. nRPKM":2.55,"Mean Log2(nRPKM)":-1.72,"Vehicle Med. Count":2,"LPS Med. Count":39,"Cook's P-value ":0.0964,"Feature ID":"100505257","chr":"chr1","strand":"+","start":173489324,"end":173511830},"Reg_hUM2Vf_90":{"Feature Symbol":"LOC100505263","Feature Name":"uncharacterized LOC100505263","biotype":"miscRNA","log2(fold change)":2.07,"adjusted P-value":0.000227,"Low Expressed":false,"Vehicle Med. nRPKM":1.15,"LPS Med. nRPKM":3.14,"Mean Log2(nRPKM)":0.612,"Vehicle Med. Count":28,"LPS Med. Count":80,"Cook's P-value ":0.873,"Feature ID":"100505263","chr":"chr17","strand":"-","start":17658681,"end":17660187},"Reg_hUM2Vf_91":{"Feature Symbol":"Mir5117","Feature Name":"microRNA 5117","biotype":"miscRNA","log2(fold change)":3.24,"adjusted P-value":0.00128,"Low Expressed":false,"Vehicle Med. nRPKM":0,"LPS Med. nRPKM":7.15,"Mean Log2(nRPKM)":-0.926,"Vehicle Med. Count":0,"LPS Med. Count":13,"Cook's P-value ":0.838,"Feature ID":"100628588","chr":"chr1","strand":"+","start":162967484,"end":162967574},"Reg_hUM2Vf_92":{"Feature Symbol":"Gbp6","Feature Name":"guanylate binding protein 6","biotype":"protein_coding","log2(fold change)":2.43,"adjusted P-value":0.00604,"Low Expressed":false,"Vehicle Med. nRPKM":0.0696,"LPS Med. nRPKM":0.999,"Mean Log2(nRPKM)":-2.31,"Vehicle Med. Count":6,"LPS Med. Count":46,"Cook's P-value ":0.403,"Feature ID":"100702","chr":"chr5","strand":"-","start":105699721,"end":105722718},"Reg_hUM2Vf_93":{"Feature Symbol":"AI839979","Feature Name":"expressed sequence AI839979","biotype":"miscRNA","log2(fold change)":2.46,"adjusted P-value":0.000248,"Low Expressed":false,"Vehicle Med. nRPKM":0.254,"LPS Med. nRPKM":1.51,"Mean Log2(nRPKM)":-0.578,"Vehicle Med. Count":5,"LPS Med. Count":15,"Cook's P-value ":0.638,"Feature ID":"100740","chr":"chr5","strand":"-","start":31871965,"end":31873764},"Reg_hUM2Vf_94":{"Feature Symbol":"LOC100861650","Feature Name":"uncharacterized LOC100861650","biotype":"miscRNA","log2(fold change)":2.01,"adjusted P-value":0.000314,"Low Expressed":false,"Vehicle Med. nRPKM":1.41,"LPS Med. nRPKM":8.24,"Mean Log2(nRPKM)":1.63,"Vehicle Med. Count":39,"LPS Med. Count":62,"Cook's P-value ":0.892,"Feature ID":"100861650","chr":"chr8","strand":"-","start":71636700,"end":71637621},"Reg_hUM2Vf_95":{"Feature Symbol":"LOC100861684","Feature Name":"uncharacterized LOC100861684","biotype":"miscRNA","log2(fold change)":4.04,"adjusted P-value":6.31e-16,"Low Expressed":false,"Vehicle Med. nRPKM":1.2,"LPS Med. nRPKM":29.5,"Mean Log2(nRPKM)":2.22,"Vehicle Med. Count":11,"LPS Med. Count":118,"Cook's P-value ":0.773,"Feature ID":"100861684","chr":"chr11","strand":"+","start":117827403,"end":117828142},"Reg_hUM2Vf_96":{"Feature Symbol":"LOC100861706","Feature Name":"uncharacterized LOC100861706","biotype":"miscRNA","log2(fold change)":3.05,"adjusted P-value":2.07e-22,"Low Expressed":false,"Vehicle Med. nRPKM":6.32,"LPS Med. nRPKM":47.8,"Mean Log2(nRPKM)":4.14,"Vehicle Med. Count":205,"LPS Med. Count":744,"Cook's P-value ":0.829,"Feature ID":"100861706","chr":"chr11","strand":"+","start":118254066,"end":118255333},"Reg_hUM2Vf_97":{"Feature Symbol":"LOC100861766","Feature Name":"uncharacterized LOC100861766","biotype":"miscRNA","log2(fold change)":2.32,"adjusted P-value":0.00268,"Low Expressed":false,"Vehicle Med. nRPKM":0.192,"LPS Med. nRPKM":2.65,"Mean Log2(nRPKM)":-0.584,"Vehicle Med. Count":5,"LPS Med. Count":20,"Cook's P-value ":0.708,"Feature ID":"100861766","chr":"chr11","strand":"-","start":120347653,"end":120350067},"Reg_hUM2Vf_98":{"Feature Symbol":"LOC100861767","Feature Name":"uncharacterized LOC100861767","biotype":"miscRNA","log2(fold change)":2.39,"adjusted P-value":0.000135,"Low Expressed":false,"Vehicle Med. nRPKM":0.603,"LPS Med. nRPKM":5.39,"Mean Log2(nRPKM)":1.23,"Vehicle Med. Count":10,"LPS Med. Count":40,"Cook's P-value ":0.839,"Feature ID":"100861767","chr":"chr15","strand":"+","start":63762497,"end":63763008},"Reg_hUM2Vf_99":{"Feature Symbol":"LOC100861810","Feature Name":"uncharacterized LOC100861810","biotype":"miscRNA","log2(fold change)":2.17,"adjusted P-value":0.0227,"Low Expressed":false,"Vehicle Med. nRPKM":0.194,"LPS Med. nRPKM":6.33,"Mean Log2(nRPKM)":-0.621,"Vehicle Med. Count":5,"LPS Med. Count":13,"Cook's P-value ":0.833,"Feature ID":"100861810","chr":"chr17","strand":"+","start":65929392,"end":65929710},"Reg_hUM2Vf_100":{"Feature Symbol":"LOC100861855","Feature Name":"uncharacterized LOC100861855","biotype":"miscRNA","log2(fold change)":-3.64,"adjusted P-value":0.00018,"Low Expressed":false,"Vehicle Med. nRPKM":0.18,"LPS Med. nRPKM":0.0133,"Mean Log2(nRPKM)":-4.42,"Vehicle Med. Count":30,"LPS Med. Count":1,"Cook's P-value ":0.00946,"Feature ID":"100861855","chr":"chr11","strand":"-","start":48657150,"end":48666995},"Reg_hUM2Vf_101":{"Feature Symbol":"LOC100861863","Feature Name":"uncharacterized LOC100861863","biotype":"miscRNA","log2(fold change)":2.57,"adjusted P-value":0.00323,"Low Expressed":false,"Vehicle Med. nRPKM":0.127,"LPS Med. nRPKM":2.2,"Mean Log2(nRPKM)":-1.2,"Vehicle Med. Count":1,"LPS Med. Count":10,"Cook's P-value ":0.736,"Feature ID":"100861863","chr":"chr12","strand":"+","start":85771673,"end":85773107},"Reg_hUM2Vf_102":{"Feature Symbol":"LOC100861917","Feature Name":"uncharacterized LOC100861917","biotype":"miscRNA","log2(fold change)":4.06,"adjusted P-value":5.19e-05,"Low Expressed":false,"Vehicle Med. nRPKM":0.148,"LPS Med. nRPKM":15.9,"Mean Log2(nRPKM)":-0.358,"Vehicle Med. Count":2,"LPS Med. Count":86,"Cook's P-value ":0.00289,"Feature ID":"100861917","chr":"chr3","strand":"+","start":50242768,"end":50247509},"Reg_hUM2Vf_103":{"Feature Symbol":"LOC100861938","Feature Name":"uncharacterized LOC100861938","biotype":"miscRNA","log2(fold change)":3.49,"adjusted P-value":0.000451,"Low Expressed":false,"Vehicle Med. nRPKM":0.0537,"LPS Med. nRPKM":1.14,"Mean Log2(nRPKM)":-2.85,"Vehicle Med. Count":1,"LPS Med. Count":11,"Cook's P-value ":0.0784,"Feature ID":"100861938","chr":"chr8","strand":"+","start":126508517,"end":126520975},"Reg_hUM2Vf_104":{"Feature Symbol":"LOC100861940","Feature Name":"uncharacterized LOC100861940","biotype":"miscRNA","log2(fold change)":2.57,"adjusted P-value":0.00174,"Low Expressed":false,"Vehicle Med. nRPKM":0.0958,"LPS Med. nRPKM":0.701,"Mean Log2(nRPKM)":-1.67,"Vehicle Med. Count":3,"LPS Med. Count":14,"Cook's P-value ":0.188,"Feature ID":"100861940","chr":"chr5","strand":"-","start":108930165,"end":108933732},"Reg_hUM2Vf_105":{"Feature Symbol":"LOC100861949","Feature Name":"uncharacterized LOC100861949","biotype":"miscRNA","log2(fold change)":2.11,"adjusted P-value":1.33e-06,"Low Expressed":false,"Vehicle Med. nRPKM":2.96,"LPS Med. nRPKM":18.7,"Mean Log2(nRPKM)":3,"Vehicle Med. Count":29,"LPS Med. Count":160,"Cook's P-value ":0.906,"Feature ID":"100861949","chr":"chr5","strand":"-","start":130321475,"end":130322248},"Reg_hUM2Vf_106":{"Feature Symbol":"LOC100861981","Feature Name":"uncharacterized LOC100861981","biotype":"miscRNA","log2(fold change)":2.29,"adjusted P-value":0.00421,"Low Expressed":false,"Vehicle Med. nRPKM":1.05,"LPS Med. nRPKM":6.19,"Mean Log2(nRPKM)":0.383,"Vehicle Med. Count":9,"LPS Med. Count":16,"Cook's P-value ":0.741,"Feature ID":"100861981","chr":"chr14","strand":"+","start":56281099,"end":56281462},"Reg_hUM2Vf_107":{"Feature Symbol":"LOC100861982","Feature Name":"uncharacterized LOC100861982","biotype":"miscRNA","log2(fold change)":4.17,"adjusted P-value":5.04e-06,"Low Expressed":false,"Vehicle Med. nRPKM":0,"LPS Med. nRPKM":1.7,"Mean Log2(nRPKM)":-2.98,"Vehicle Med. Count":0,"LPS Med. Count":23,"Cook's P-value ":0.117,"Feature ID":"100861982","chr":"chr5","strand":"-","start":64741624,"end":64742723},"Reg_hUM2Vf_108":{"Feature Symbol":"LOC100861991","Feature Name":"uncharacterized LOC100861991","biotype":"miscRNA","log2(fold change)":2.19,"adjusted P-value":2.41e-05,"Low Expressed":false,"Vehicle Med. nRPKM":3.12,"LPS Med. nRPKM":13.4,"Mean Log2(nRPKM)":2.36,"Vehicle Med. Count":27,"LPS Med. Count":83,"Cook's P-value ":0.847,"Feature ID":"100861991","chr":"chr15","strand":"-","start":80087404,"end":80087973},"Reg_hUM2Vf_109":{"Feature Symbol":"LOC100862001","Feature Name":"uncharacterized LOC100862001","biotype":"miscRNA","log2(fold change)":2.4,"adjusted P-value":7.71e-06,"Low Expressed":false,"Vehicle Med. nRPKM":1.17,"LPS Med. nRPKM":5.93,"Mean Log2(nRPKM)":1.63,"Vehicle Med. Count":12,"LPS Med. Count":29,"Cook's P-value ":0.916,"Feature ID":"100862001","chr":"chr11","strand":"+","start":93820546,"end":93822095},"Reg_hUM2Vf_110":{"Feature Symbol":"LOC100862008","Feature Name":"uncharacterized LOC100862008","biotype":"miscRNA","log2(fold change)":2.21,"adjusted P-value":0.00137,"Low Expressed":false,"Vehicle Med. nRPKM":0.334,"LPS Med. nRPKM":1.28,"Mean Log2(nRPKM)":-0.713,"Vehicle Med. Count":4,"LPS Med. Count":14,"Cook's P-value ":0.904,"Feature ID":"100862008","chr":"chr5","strand":"-","start":110600102,"end":110600989},"Reg_hUM2Vf_111":{"Feature Symbol":"LOC100862023","Feature Name":"uncharacterized LOC100862023","biotype":"miscRNA","log2(fold change)":5.19,"adjusted P-value":7.57e-12,"Low Expressed":false,"Vehicle Med. nRPKM":0,"LPS Med. nRPKM":10.6,"Mean Log2(nRPKM)":-1.28,"Vehicle Med. Count":0,"LPS Med. Count":26,"Cook's P-value ":0.77,"Feature ID":"100862023","chr":"chr19","strand":"-","start":6298589,"end":6298903},"Reg_hUM2Vf_112":{"Feature Symbol":"LOC100862094","Feature Name":"uncharacterized LOC100862094","biotype":"miscRNA","log2(fold change)":-2.19,"adjusted P-value":0.0374,"Low Expressed":false,"Vehicle Med. nRPKM":0.833,"LPS Med. nRPKM":0.0351,"Mean Log2(nRPKM)":-2.89,"Vehicle Med. Count":28,"LPS Med. Count":1,"Cook's P-value ":0.381,"Feature ID":"100862094","chr":"chr1","strand":"-","start":171622688,"end":171624373},"Reg_hUM2Vf_113":{"Feature Symbol":"LOC100862102","Feature Name":"uncharacterized LOC100862102","biotype":"miscRNA","log2(fold change)":3.18,"adjusted P-value":0.00173,"Low Expressed":false,"Vehicle Med. nRPKM":0.131,"LPS Med. nRPKM":2.46,"Mean Log2(nRPKM)":-2.38,"Vehicle Med. Count":1,"LPS Med. Count":12,"Cook's P-value ":0.292,"Feature ID":"100862102","chr":"chr3","strand":"-","start":69552699,"end":69552968},"Reg_hUM2Vf_114":{"Feature Symbol":"LOC100862138","Feature Name":"uncharacterized LOC100862138","biotype":"miscRNA","log2(fold change)":2.95,"adjusted P-value":0.00102,"Low Expressed":false,"Vehicle Med. nRPKM":0.0764,"LPS Med. nRPKM":0.929,"Mean Log2(nRPKM)":-2.66,"Vehicle Med. Count":1,"LPS Med. Count":8,"Cook's P-value ":0.918,"Feature ID":"100862138","chr":"chr11","strand":"+","start":3807022,"end":3813823},"Reg_hUM2Vf_115":{"Feature Symbol":"LOC100862171","Feature Name":"uncharacterized LOC100862171","biotype":"miscRNA","log2(fold change)":4.57,"adjusted P-value":2.9e-06,"Low Expressed":false,"Vehicle Med. nRPKM":0.174,"LPS Med. nRPKM":18.9,"Mean Log2(nRPKM)":-0.567,"Vehicle Med. Count":2,"LPS Med. Count":50,"Cook's P-value ":1.61e-05,"Feature ID":"100862171","chr":"chr17","strand":"+","start":26642537,"end":26643022},"Reg_hUM2Vf_116":{"Feature Symbol":"LOC100862195","Feature Name":"uncharacterized LOC100862195","biotype":"miscRNA","log2(fold change)":-2.1,"adjusted P-value":8.24e-07,"Low Expressed":false,"Vehicle Med. nRPKM":21.5,"LPS Med. nRPKM":4.05,"Mean Log2(nRPKM)":3.53,"Vehicle Med. Count":546,"LPS Med. Count":28,"Cook's P-value ":0.875,"Feature ID":"100862195","chr":"chr11","strand":"+","start":103186532,"end":103193629},"Reg_hUM2Vf_117":{"Feature Symbol":"LOC100862199","Feature Name":"uncharacterized LOC100862199","biotype":"miscRNA","log2(fold change)":2.99,"adjusted P-value":1.47e-12,"Low Expressed":false,"Vehicle Med. nRPKM":1.19,"LPS Med. nRPKM":7.72,"Mean Log2(nRPKM)":1.62,"Vehicle Med. Count":13,"LPS Med. Count":73,"Cook's P-value ":0.969,"Feature ID":"100862199","chr":"chr1","strand":"-","start":174436910,"end":174437509},"Reg_hUM2Vf_118":{"Feature Symbol":"LOC100862208","Feature Name":"uncharacterized LOC100862208","biotype":"miscRNA","log2(fold change)":3.15,"adjusted P-value":0.000225,"Low Expressed":false,"Vehicle Med. nRPKM":0,"LPS Med. nRPKM":1.78,"Mean Log2(nRPKM)":-2.49,"Vehicle Med. Count":0,"LPS Med. Count":14,"Cook's P-value ":0.817,"Feature ID":"100862208","chr":"chr16","strand":"+","start":23965135,"end":23966044},"Reg_hUM2Vf_119":{"Feature Symbol":"LOC100862240","Feature Name":"uncharacterized LOC100862240","biotype":"miscRNA","log2(fold change)":-2.15,"adjusted P-value":0.0121,"Low Expressed":false,"Vehicle Med. nRPKM":1.82,"LPS Med. nRPKM":0.357,"Mean Log2(nRPKM)":-0.257,"Vehicle Med. Count":22,"LPS Med. Count":2,"Cook's P-value ":0.807,"Feature ID":"100862240","chr":"chr7","strand":"+","start":26399028,"end":26415395},"Reg_hUM2Vf_120":{"Feature Symbol":"LOC100862259","Feature Name":"uncharacterized LOC100862259","biotype":"miscRNA","log2(fold change)":2.59,"adjusted P-value":0.00867,"Low Expressed":false,"Vehicle Med. nRPKM":0.15,"LPS Med. nRPKM":1.15,"Mean Log2(nRPKM)":-2.83,"Vehicle Med. Count":2,"LPS Med. Count":11,"Cook's P-value ":0.52,"Feature ID":"100862259","chr":"chr4","strand":"+","start":131907910,"end":131908614},"Reg_hUM2Vf_121":{"Feature Symbol":"LOC100862285","Feature Name":"uncharacterized LOC100862285","biotype":"miscRNA","log2(fold change)":2.45,"adjusted P-value":0.00469,"Low Expressed":false,"Vehicle Med. nRPKM":0.241,"LPS Med. nRPKM":1.76,"Mean Log2(nRPKM)":-1.56,"Vehicle Med. Count":3,"LPS Med. Count":9,"Cook's P-value ":0.78,"Feature ID":"100862285","chr":"chr9","strand":"+","start":43029984,"end":43030752},"Reg_hUM2Vf_122":{"Feature Symbol":"LOC100862287","Feature Name":"uncharacterized LOC100862287","biotype":"miscRNA","log2(fold change)":3.82,"adjusted P-value":5.57e-05,"Low Expressed":false,"Vehicle Med. nRPKM":0,"LPS Med. nRPKM":0.327,"Mean Log2(nRPKM)":-4.07,"Vehicle Med. Count":0,"LPS Med. Count":11,"Cook's P-value ":0.612,"Feature ID":"100862287","chr":"chr17","strand":"-","start":28634280,"end":28654469},"Reg_hUM2Vf_123":{"Feature Symbol":"LOC100862307","Feature Name":"uncharacterized LOC100862307","biotype":"miscRNA","log2(fold change)":-2.07,"adjusted P-value":0.000425,"Low Expressed":false,"Vehicle Med. nRPKM":5.81,"LPS Med. nRPKM":0.856,"Mean Log2(nRPKM)":0.908,"Vehicle Med. Count":104,"LPS Med. Count":10,"Cook's P-value ":0.925,"Feature ID":"100862307","chr":"chr13","strand":"-","start":101229735,"end":101232112},"Reg_hUM2Vf_124":{"Feature Symbol":"LOC100862308","Feature Name":"uncharacterized LOC100862308","biotype":"miscRNA","log2(fold change)":-3.06,"adjusted P-value":1.93e-07,"Low Expressed":false,"Vehicle Med. nRPKM":4.76,"LPS Med. nRPKM":0.283,"Mean Log2(nRPKM)":-0.0739,"Vehicle Med. Count":254,"LPS Med. Count":4,"Cook's P-value ":0.758,"Feature ID":"100862308","chr":"chr14","strand":"-","start":34179137,"end":34183329},"Reg_hUM2Vf_125":{"Feature Symbol":"LOC100862340","Feature Name":"uncharacterized LOC100862340","biotype":"miscRNA","log2(fold change)":3.89,"adjusted P-value":2.59e-06,"Low Expressed":false,"Vehicle Med. nRPKM":0.259,"LPS Med. nRPKM":7.49,"Mean Log2(nRPKM)":-1.08,"Vehicle Med. Count":2,"LPS Med. Count":40,"Cook's P-value ":0.081,"Feature ID":"100862340","chr":"chrX","strand":"+","start":9013782,"end":9014352},"Reg_hUM2Vf_126":{"Feature Symbol":"LOC100862400","Feature Name":"uncharacterized LOC100862400","biotype":"miscRNA","log2(fold change)":2.37,"adjusted P-value":0.0211,"Low Expressed":false,"Vehicle Med. nRPKM":0,"LPS Med. nRPKM":0.8,"Mean Log2(nRPKM)":-3.12,"Vehicle Med. Count":0,"LPS Med. Count":10,"Cook's P-value ":0.84,"Feature ID":"100862400","chr":"chr1","strand":"+","start":189058060,"end":189062618},"Reg_hUM2Vf_127":{"Feature Symbol":"LOC100862511","Feature Name":"uncharacterized LOC100862511","biotype":"miscRNA","log2(fold change)":5.27,"adjusted P-value":1.43e-19,"Low Expressed":false,"Vehicle Med. nRPKM":0.437,"LPS Med. nRPKM":25.4,"Mean Log2(nRPKM)":0.461,"Vehicle Med. Count":5,"LPS Med. Count":94,"Cook's P-value ":0.75,"Feature ID":"100862511","chr":"chr11","strand":"+","start":86388981,"end":86398718},"Reg_hUM2Vf_128":{"Feature Symbol":"LOC100862515","Feature Name":"TBC1 domain family member 1-like","biotype":"protein_coding","log2(fold change)":2.78,"adjusted P-value":9.59e-17,"Low Expressed":false,"Vehicle Med. nRPKM":1.94,"LPS Med. nRPKM":12.5,"Mean Log2(nRPKM)":2.09,"Vehicle Med. Count":261,"LPS Med. Count":581,"Cook's P-value ":0.886,"Feature ID":"100862515","chr":"chr5","strand":"+","start":64551228,"end":64742725},"Reg_hUM2Vf_129":{"Feature Symbol":"LOC100862568","Feature Name":"uncharacterized LOC100862568","biotype":"miscRNA","log2(fold change)":2.68,"adjusted P-value":0.00216,"Low Expressed":false,"Vehicle Med. nRPKM":0.209,"LPS Med. nRPKM":1.94,"Mean Log2(nRPKM)":-1.31,"Vehicle Med. Count":3,"LPS Med. Count":38,"Cook's P-value ":0.471,"Feature ID":"100862568","chr":"chr12","strand":"-","start":75047081,"end":75048514},"Reg_hUM2Vf_130":{"Feature Symbol":"LOC100862578","Feature Name":"c-C motif chemokine 12-like","biotype":"protein_coding","log2(fold change)":3.21,"adjusted P-value":2.75e-11,"Low Expressed":false,"Vehicle Med. nRPKM":1.2,"LPS Med. nRPKM":13.4,"Mean Log2(nRPKM)":2.04,"Vehicle Med. Count":15,"LPS Med. Count":68,"Cook's P-value ":0.95,"Feature ID":"100862578","chr":"chr11","strand":"+","start":81915353,"end":81916902},"Reg_hUM2Vf_131":{"Feature Symbol":"LOC100862616","Feature Name":"uncharacterized LOC100862616","biotype":"miscRNA","log2(fold change)":2.38,"adjusted P-value":0.0224,"Low Expressed":false,"Vehicle Med. nRPKM":0,"LPS Med. nRPKM":2.31,"Mean Log2(nRPKM)":-2.16,"Vehicle Med. Count":0,"LPS Med. Count":10,"Cook's P-value ":0.688,"Feature ID":"100862616","chr":"chr3","strand":"-","start":32625505,"end":32625895},"Reg_hUM2Vf_132":{"Feature Symbol":"LOC100862636","Feature Name":"uncharacterized LOC100862636","biotype":"miscRNA","log2(fold change)":-2.05,"adjusted P-value":0.0384,"Low Expressed":false,"Vehicle Med. nRPKM":0.579,"LPS Med. nRPKM":0.0353,"Mean Log2(nRPKM)":-3.04,"Vehicle Med. Count":36,"LPS Med. Count":1,"Cook's P-value ":0.25,"Feature ID":"100862636","chr":"chr3","strand":"+","start":88010735,"end":88015318},"Reg_hUM2Vf_133":{"Feature Symbol":"LOC100862641","Feature Name":"uncharacterized LOC100862641","biotype":"miscRNA","log2(fold change)":-2.1,"adjusted P-value":8.19e-07,"Low Expressed":false,"Vehicle Med. nRPKM":21.9,"LPS Med. nRPKM":4.12,"Mean Log2(nRPKM)":3.56,"Vehicle Med. Count":547,"LPS Med. Count":28,"Cook's P-value ":0.875,"Feature ID":"100862641","chr":"chr11","strand":"+","start":103192810,"end":103193629},"Reg_hUM2Vf_134":{"Feature Symbol":"LOC100862648","Feature Name":"tubulin alpha-1C chain-like","biotype":"protein_coding","log2(fold change)":4.72,"adjusted P-value":3.84e-11,"Low Expressed":false,"Vehicle Med. nRPKM":0.0252,"LPS Med. nRPKM":2.73,"Mean Log2(nRPKM)":-2.08,"Vehicle Med. Count":1,"LPS Med. Count":21,"Cook's P-value ":0.886,"Feature ID":"100862648","chr":"chr15","strand":"+","start":98867563,"end":98868544},"Reg_hUM2Vf_135":{"Feature Symbol":"LOC100862652","Feature Name":"uncharacterized LOC100862652","biotype":"miscRNA","log2(fold change)":3.84,"adjusted P-value":1.42e-06,"Low Expressed":false,"Vehicle Med. nRPKM":0.272,"LPS Med. nRPKM":6,"Mean Log2(nRPKM)":-1.1,"Vehicle Med. Count":2,"LPS Med. Count":22,"Cook's P-value ":0.148,"Feature ID":"100862652","chr":"chrX","strand":"+","start":9013731,"end":9014676},"Reg_hUM2Vf_136":{"Feature Symbol":"Dyrk4","Feature Name":"dual-specificity tyrosine-(Y)-phosphorylation regulated kinase 4","biotype":"protein_coding","log2(fold change)":-3.7,"adjusted P-value":1.93e-05,"Low Expressed":false,"Vehicle Med. nRPKM":9.76,"LPS Med. nRPKM":0.192,"Mean Log2(nRPKM)":0.235,"Vehicle Med. Count":413,"LPS Med. Count":6,"Cook's P-value ":0.734,"Feature ID":"101320","chr":"chr6","strand":"-","start":126826217,"end":126871857},"Reg_hUM2Vf_137":{"Feature Symbol":"Slco2b1","Feature Name":"solute carrier organic anion transporter family, member 2b1","biotype":"protein_coding","log2(fold change)":-2.27,"adjusted P-value":0.01,"Low Expressed":false,"Vehicle Med. nRPKM":58.6,"LPS Med. nRPKM":3.57,"Mean Log2(nRPKM)":3.96,"Vehicle Med. Count":6380,"LPS Med. Count":249,"Cook's P-value ":0.692,"Feature ID":"101488","chr":"chr7","strand":"-","start":106806314,"end":106859850},"Reg_hUM2Vf_138":{"Feature Symbol":"Klk9","Feature Name":"kallikrein related-peptidase 9","biotype":"protein_coding","log2(fold change)":-2.65,"adjusted P-value":0.0146,"Low Expressed":false,"Vehicle Med. nRPKM":0.264,"LPS Med. nRPKM":0,"Mean Log2(nRPKM)":-4.16,"Vehicle Med. Count":11,"LPS Med. Count":0,"Cook's P-value ":0.704,"Feature ID":"101533","chr":"chr7","strand":"+","start":51047261,"end":51052126},"Reg_hUM2Vf_139":{"Feature Symbol":"Grwd1","Feature Name":"glutamate-rich WD repeat containing 1","biotype":"protein_coding","log2(fold change)":2,"adjusted P-value":0.00013,"Low Expressed":false,"Vehicle Med. nRPKM":0.353,"LPS Med. nRPKM":1.42,"Mean Log2(nRPKM)":-0.458,"Vehicle Med. Count":19,"LPS Med. Count":27,"Cook's P-value ":0.942,"Feature ID":"101612","chr":"chr7","strand":"-","start":53080593,"end":53086159},"Reg_hUM2Vf_140":{"Feature Symbol":"Plekhg4","Feature Name":"pleckstrin homology domain containing, family G (with RhoGef domain) member 4","biotype":"protein_coding","log2(fold change)":7.66,"adjusted P-value":5.18e-20,"Low Expressed":false,"Vehicle Med. nRPKM":0,"LPS Med. nRPKM":1.23,"Mean Log2(nRPKM)":-3.91,"Vehicle Med. Count":0,"LPS Med. Count":46,"Cook's P-value ":0.378,"Feature ID":"102075","chr":"chr8","strand":"+","start":107899281,"end":107906762},"Reg_hUM2Vf_141":{"Feature Symbol":"Cmtm7","Feature Name":"CKLF-like MARVEL transmembrane domain containing 7","biotype":"protein_coding","log2(fold change)":-2.47,"adjusted P-value":7.44e-06,"Low Expressed":false,"Vehicle Med. nRPKM":22.1,"LPS Med. nRPKM":3.01,"Mean Log2(nRPKM)":2.75,"Vehicle Med. Count":578,"LPS Med. Count":42,"Cook's P-value ":0.83,"Feature ID":"102545","chr":"chr9","strand":"-","start":114665954,"end":114691111},"Reg_hUM2Vf_142":{"Feature Symbol":"Pwp1","Feature Name":"PWP1 homolog (S. cerevisiae)","biotype":"protein_coding","log2(fold change)":2.51,"adjusted P-value":6.65e-05,"Low Expressed":false,"Vehicle Med. nRPKM":0.261,"LPS Med. nRPKM":2.71,"Mean Log2(nRPKM)":-0.357,"Vehicle Med. Count":19,"LPS Med. Count":62,"Cook's P-value ":0.826,"Feature ID":"103136","chr":"chr10","strand":"+","start":85334576,"end":85351848},"Reg_hUM2Vf_143":{"Feature Symbol":"Xpo1","Feature Name":"exportin 1, CRM1 homolog (yeast)","biotype":"protein_coding","log2(fold change)":2,"adjusted P-value":1.63e-08,"Low Expressed":false,"Vehicle Med. nRPKM":1.3,"LPS Med. nRPKM":4.81,"Mean Log2(nRPKM)":1.27,"Vehicle Med. Count":148,"LPS Med. Count":303,"Cook's P-value ":0.953,"Feature ID":"103573","chr":"chr11","strand":"+","start":23156041,"end":23197597},"Reg_hUM2Vf_144":{"Feature Symbol":"Slc35e4","Feature Name":"solute carrier family 35, member E4","biotype":"protein_coding","log2(fold change)":2.74,"adjusted P-value":4.46e-05,"Low Expressed":false,"Vehicle Med. nRPKM":0.0554,"LPS Med. nRPKM":0.469,"Mean Log2(nRPKM)":-2.74,"Vehicle Med. Count":4,"LPS Med. Count":13,"Cook's P-value ":0.976,"Feature ID":"103710","chr":"chr11","strand":"-","start":3807025,"end":3814667},"Reg_hUM2Vf_145":{"Feature Symbol":"AI450353","Feature Name":"expressed sequence AI450353","biotype":"miscRNA","log2(fold change)":2.27,"adjusted P-value":0.00376,"Low Expressed":false,"Vehicle Med. nRPKM":0.296,"LPS Med. nRPKM":1.25,"Mean Log2(nRPKM)":-1.47,"Vehicle Med. Count":10,"LPS Med. Count":23,"Cook's P-value ":0.633,"Feature ID":"103729","chr":"chr11","strand":"+","start":83106932,"end":83108431},"Reg_hUM2Vf_146":{"Feature Symbol":"Cyp27a1","Feature Name":"cytochrome P450, family 27, subfamily a, polypeptide 1","biotype":"protein_coding","log2(fold change)":-2.95,"adjusted P-value":1.39e-08,"Low Expressed":false,"Vehicle Med. nRPKM":8.53,"LPS Med. nRPKM":0.435,"Mean Log2(nRPKM)":1.14,"Vehicle Med. Count":254,"LPS Med. Count":29,"Cook's P-value ":0.868,"Feature ID":"104086","chr":"chr1","strand":"+","start":74760148,"end":74784464},"Reg_hUM2Vf_147":{"Feature Symbol":"Golm1","Feature Name":"golgi membrane protein 1","biotype":"protein_coding","log2(fold change)":-2.14,"adjusted P-value":9.59e-17,"Low Expressed":false,"Vehicle Med. nRPKM":32.8,"LPS Med. nRPKM":6.1,"Mean Log2(nRPKM)":3.99,"Vehicle Med. Count":3420,"LPS Med. Count":257,"Cook's P-value ":0.979,"Feature ID":"105348","chr":"chr13","strand":"-","start":59736357,"end":59777145},"Reg_hUM2Vf_148":{"Feature Symbol":"Slain1","Feature Name":"SLAIN motif family, member 1","biotype":"protein_coding","log2(fold change)":-2.76,"adjusted P-value":0.00264,"Low Expressed":false,"Vehicle Med. nRPKM":0.247,"LPS Med. nRPKM":0.0387,"Mean Log2(nRPKM)":-3.16,"Vehicle Med. Count":19,"LPS Med. Count":4,"Cook's P-value ":0.00498,"Feature ID":"105439","chr":"chr14","strand":"+","start":104049460,"end":104104019},"Reg_hUM2Vf_149":{"Feature Symbol":"Dock9","Feature Name":"dedicator of cytokinesis 9","biotype":"protein_coding","log2(fold change)":-2.07,"adjusted P-value":1.09e-05,"Low Expressed":false,"Vehicle Med. nRPKM":3.93,"LPS Med. nRPKM":0.507,"Mean Log2(nRPKM)":0.614,"Vehicle Med. Count":671,"LPS Med. Count":58,"Cook's P-value ":0.836,"Feature ID":"105445","chr":"chr14","strand":"-","start":121941261,"end":122196956},"Reg_hUM2Vf_150":{"Feature Symbol":"Rcbtb2","Feature Name":"regulator of chromosome condensation (RCC1) and BTB (POZ) domain containing protein 2","biotype":"protein_coding","log2(fold change)":-2.23,"adjusted P-value":3.66e-07,"Low Expressed":false,"Vehicle Med. nRPKM":4.52,"LPS Med. nRPKM":0.935,"Mean Log2(nRPKM)":0.99,"Vehicle Med. Count":332,"LPS Med. Count":52,"Cook's P-value ":0.9,"Feature ID":"105670","chr":"chr14","strand":"+","start":73542317,"end":73583862},"Reg_hUM2Vf_151":{"Feature Symbol":"Ildr1","Feature Name":"immunoglobulin-like domain containing receptor 1","biotype":"protein_coding","log2(fold change)":-2.94,"adjusted P-value":0.000412,"Low Expressed":false,"Vehicle Med. nRPKM":0.383,"LPS Med. nRPKM":0.0283,"Mean Log2(nRPKM)":-3.42,"Vehicle Med. Count":20,"LPS Med. Count":1,"Cook's P-value ":0.912,"Feature ID":"106347","chr":"chr16","strand":"+","start":36694124,"end":36726827},"Reg_hUM2Vf_152":{"Feature Symbol":"Srl","Feature Name":"sarcalumenin","biotype":"protein_coding","log2(fold change)":-2.69,"adjusted P-value":2.38e-05,"Low Expressed":false,"Vehicle Med. nRPKM":0.871,"LPS Med. nRPKM":0.0963,"Mean Log2(nRPKM)":-1.64,"Vehicle Med. Count":64,"LPS Med. Count":12,"Cook's P-value ":0.122,"Feature ID":"106393","chr":"chr16","strand":"-","start":4480228,"end":4523053},"Reg_hUM2Vf_153":{"Feature Symbol":"Ttbk1","Feature Name":"tau tubulin kinase 1","biotype":"protein_coding","log2(fold change)":-2.76,"adjusted P-value":0.000547,"Low Expressed":false,"Vehicle Med. nRPKM":0.197,"LPS Med. nRPKM":0.0351,"Mean Log2(nRPKM)":-3.78,"Vehicle Med. Count":72,"LPS Med. Count":3,"Cook's P-value ":0.324,"Feature ID":"106763","chr":"chr17","strand":"-","start":46579397,"end":46624624},"Reg_hUM2Vf_154":{"Feature Symbol":"Tcf19","Feature Name":"transcription factor 19","biotype":"protein_coding","log2(fold change)":2.45,"adjusted P-value":0.0328,"Low Expressed":false,"Vehicle Med. nRPKM":0,"LPS Med. nRPKM":0.0918,"Mean Log2(nRPKM)":-4.62,"Vehicle Med. Count":0,"LPS Med. Count":2,"Cook's P-value ":0.00968,"Feature ID":"106795","chr":"chr17","strand":"-","start":35649680,"end":35653769},"Reg_hUM2Vf_155":{"Feature Symbol":"2010002N04Rik","Feature Name":"RIKEN cDNA 2010002N04 gene","biotype":"protein_coding","log2(fold change)":2.2,"adjusted P-value":4.83e-05,"Low Expressed":false,"Vehicle Med. nRPKM":0.356,"LPS Med. nRPKM":2.46,"Mean Log2(nRPKM)":-0.00382,"Vehicle Med. Count":22,"LPS Med. Count":59,"Cook's P-value ":0.871,"Feature ID":"106878","chr":"chr18","strand":"-","start":60633845,"end":60661637},"Reg_hUM2Vf_156":{"Feature Symbol":"Arap3","Feature Name":"ArfGAP with RhoGAP domain, ankyrin repeat and PH domain 3","biotype":"protein_coding","log2(fold change)":-2.92,"adjusted P-value":7.1e-14,"Low Expressed":false,"Vehicle Med. nRPKM":33,"LPS Med. nRPKM":2.29,"Mean Log2(nRPKM)":3.36,"Vehicle Med. Count":2860,"LPS Med. Count":155,"Cook's P-value ":0.937,"Feature ID":"106952","chr":"chr18","strand":"-","start":38132277,"end":38158623},"Reg_hUM2Vf_157":{"Feature Symbol":"AW112010","Feature Name":"expressed sequence AW112010","biotype":"protein_coding","log2(fold change)":8.03,"adjusted P-value":2.82e-35,"Low Expressed":false,"Vehicle Med. nRPKM":0.0546,"LPS Med. nRPKM":45.1,"Mean Log2(nRPKM)":0.163,"Vehicle Med. Count":1,"LPS Med. Count":220,"Cook's P-value ":0.0169,"Feature ID":"107350","chr":"chr19","strand":"-","start":11122102,"end":11125056},"Reg_hUM2Vf_158":{"Feature Symbol":"Lgr4","Feature Name":"leucine-rich repeat-containing G protein-coupled receptor 4","biotype":"protein_coding","log2(fold change)":3.6,"adjusted P-value":2.28e-09,"Low Expressed":false,"Vehicle Med. nRPKM":0.146,"LPS Med. nRPKM":2.27,"Mean Log2(nRPKM)":-1.46,"Vehicle Med. Count":10,"LPS Med. Count":90,"Cook's P-value ":0.107,"Feature ID":"107515","chr":"chr2","strand":"+","start":109757804,"end":109854414},"Reg_hUM2Vf_159":{"Feature Symbol":"Haao","Feature Name":"3-hydroxyanthranilate 3,4-dioxygenase","biotype":"protein_coding","log2(fold change)":-2.46,"adjusted P-value":0.00604,"Low Expressed":false,"Vehicle Med. nRPKM":0.787,"LPS Med. nRPKM":0.368,"Mean Log2(nRPKM)":-1.12,"Vehicle Med. Count":20,"LPS Med. Count":4,"Cook's P-value ":6.9e-06,"Feature ID":"107766","chr":"chr17","strand":"-","start":84230694,"end":84246130},"Reg_hUM2Vf_160":{"Feature Symbol":"Bmyc","Feature Name":"brain expressed myelocytomatosis oncogene","biotype":"protein_coding","log2(fold change)":-2.31,"adjusted P-value":3.02e-13,"Low Expressed":false,"Vehicle Med. nRPKM":25.5,"LPS Med. nRPKM":5.08,"Mean Log2(nRPKM)":3.47,"Vehicle Med. Count":543,"LPS Med. Count":41,"Cook's P-value ":0.971,"Feature ID":"107771","chr":"chr2","strand":"+","start":25562399,"end":25563241},"Reg_hUM2Vf_161":{"Feature Symbol":"Celsr3","Feature Name":"cadherin, EGF LAG seven-pass G-type receptor 3 (flamingo homolog, Drosophila)","biotype":"protein_coding","log2(fold change)":2.47,"adjusted P-value":9.81e-09,"Low Expressed":false,"Vehicle Med. nRPKM":0.237,"LPS Med. nRPKM":1.2,"Mean Log2(nRPKM)":-1.03,"Vehicle Med. Count":45,"LPS Med. Count":123,"Cook's P-value ":0.933,"Feature ID":"107934","chr":"chr9","strand":"+","start":108728651,"end":108755300},"Reg_hUM2Vf_162":{"Feature Symbol":"Cenpf","Feature Name":"centromere protein F","biotype":"protein_coding","log2(fold change)":-3.37,"adjusted P-value":9.89e-05,"Low Expressed":false,"Vehicle Med. nRPKM":0.335,"LPS Med. nRPKM":0.00716,"Mean Log2(nRPKM)":-4.55,"Vehicle Med. Count":88,"LPS Med. Count":1,"Cook's P-value ":0.361,"Feature ID":"108000","chr":"chr1","strand":"-","start":191464485,"end":191511965},"Reg_hUM2Vf_163":{"Feature Symbol":"Atic","Feature Name":"5-aminoimidazole-4-carboxamide ribonucleotide formyltransferase/IMP cyclohydrolase","biotype":"protein_coding","log2(fold change)":2.24,"adjusted P-value":3.95e-07,"Low Expressed":false,"Vehicle Med. nRPKM":1.13,"LPS Med. nRPKM":5.43,"Mean Log2(nRPKM)":1.16,"Vehicle Med. Count":55,"LPS Med. Count":126,"Cook's P-value ":0.898,"Feature ID":"108147","chr":"chr1","strand":"+","start":71603730,"end":71625977},"Reg_hUM2Vf_164":{"Feature Symbol":"Ccdc86","Feature Name":"coiled-coil domain containing 86","biotype":"protein_coding","log2(fold change)":3.19,"adjusted P-value":1.8e-16,"Low Expressed":false,"Vehicle Med. nRPKM":0.6,"LPS Med. nRPKM":6.81,"Mean Log2(nRPKM)":0.791,"Vehicle Med. Count":42,"LPS Med. Count":128,"Cook's P-value ":0.816,"Feature ID":"108673","chr":"chr19","strand":"-","start":11015971,"end":11023756},"Reg_hUM2Vf_165":{"Feature Symbol":"Card11","Feature Name":"caspase recruitment domain family, member 11","biotype":"protein_coding","log2(fold change)":-5.2,"adjusted P-value":3.67e-16,"Low Expressed":false,"Vehicle Med. nRPKM":1.16,"LPS Med. nRPKM":0.0129,"Mean Log2(nRPKM)":-3.1,"Vehicle Med. Count":113,"LPS Med. Count":1,"Cook's P-value ":0.907,"Feature ID":"108723","chr":"chr5","strand":"-","start":141348953,"end":141476550},"Reg_hUM2Vf_166":{"Feature Symbol":"Rnf169","Feature Name":"ring finger protein 169","biotype":"protein_coding","log2(fold change)":2.75,"adjusted P-value":4.51e-14,"Low Expressed":false,"Vehicle Med. nRPKM":7.15,"LPS Med. nRPKM":65.2,"Mean Log2(nRPKM)":4.3,"Vehicle Med. Count":1180,"LPS Med. Count":2980,"Cook's P-value ":0.771,"Feature ID":"108937","chr":"chr7","strand":"-","start":107068764,"end":107128968},"Reg_hUM2Vf_167":{"Feature Symbol":"Rg9mtd2","Feature Name":"RNA (guanine-9-) methyltransferase domain containing 2","biotype":"protein_coding","log2(fold change)":-2.34,"adjusted P-value":2.57e-06,"Low Expressed":false,"Vehicle Med. nRPKM":1.39,"LPS Med. nRPKM":0.203,"Mean Log2(nRPKM)":-0.939,"Vehicle Med. Count":129,"LPS Med. Count":7,"Cook's P-value ":0.93,"Feature ID":"108943","chr":"chr3","strand":"+","start":137806502,"end":137822785},"Reg_hUM2Vf_168":{"Feature Symbol":"Supt3h","Feature Name":"suppressor of Ty 3 homolog (S. cerevisiae)","biotype":"protein_coding","log2(fold change)":-2.26,"adjusted P-value":3.13e-05,"Low Expressed":false,"Vehicle Med. nRPKM":5.3,"LPS Med. nRPKM":0.456,"Mean Log2(nRPKM)":0.734,"Vehicle Med. Count":120,"LPS Med. Count":4,"Cook's P-value ":0.937,"Feature ID":"109115","chr":"chr17","strand":"+","start":44914120,"end":45256233},"Reg_hUM2Vf_169":{"Feature Symbol":"Mmaa","Feature Name":"methylmalonic aciduria (cobalamin deficiency) type A","biotype":"protein_coding","log2(fold change)":-2.08,"adjusted P-value":0.000595,"Low Expressed":false,"Vehicle Med. nRPKM":0.999,"LPS Med. nRPKM":0.172,"Mean Log2(nRPKM)":-1.77,"Vehicle Med. Count":83,"LPS Med. Count":6,"Cook's P-value ":0.911,"Feature ID":"109136","chr":"chr8","strand":"-","start":81790323,"end":81818855},"Reg_hUM2Vf_170":{"Feature Symbol":"Chd9","Feature Name":"chromodomain helicase DNA binding protein 9","biotype":"protein_coding","log2(fold change)":-2.15,"adjusted P-value":1.8e-10,"Low Expressed":false,"Vehicle Med. nRPKM":31.9,"LPS Med. nRPKM":5.94,"Mean Log2(nRPKM)":3.83,"Vehicle Med. Count":10400,"LPS Med. Count":841,"Cook's P-value ":0.93,"Feature ID":"109151","chr":"chr8","strand":"+","start":93352734,"end":93578407},"Reg_hUM2Vf_171":{"Feature Symbol":"Slc5a10","Feature Name":"solute carrier family 5 (sodium/glucose cotransporter), member 10","biotype":"protein_coding","log2(fold change)":-2.59,"adjusted P-value":0.00646,"Low Expressed":false,"Vehicle Med. nRPKM":0.333,"LPS Med. nRPKM":0.047,"Mean Log2(nRPKM)":-3.32,"Vehicle Med. Count":26,"LPS Med. Count":2,"Cook's P-value ":0.638,"Feature ID":"109342","chr":"chr11","strand":"-","start":61486284,"end":61534301},"Reg_hUM2Vf_172":{"Feature Symbol":"Gpr18","Feature Name":"G protein-coupled receptor 18","biotype":"protein_coding","log2(fold change)":2.41,"adjusted P-value":8.18e-05,"Low Expressed":false,"Vehicle Med. nRPKM":0.675,"LPS Med. nRPKM":4.63,"Mean Log2(nRPKM)":0.518,"Vehicle Med. Count":17,"LPS Med. Count":38,"Cook's P-value ":0.509,"Feature ID":"110168","chr":"chr14","strand":"-","start":122310656,"end":122314996},"Reg_hUM2Vf_173":{"Feature Symbol":"Bcr","Feature Name":"breakpoint cluster region","biotype":"protein_coding","log2(fold change)":-2.04,"adjusted P-value":1.15e-08,"Low Expressed":false,"Vehicle Med. nRPKM":1.63,"LPS Med. nRPKM":0.448,"Mean Log2(nRPKM)":-0.162,"Vehicle Med. Count":219,"LPS Med. Count":27,"Cook's P-value ":0.92,"Feature ID":"110279","chr":"chr10","strand":"+","start":74523641,"end":74647668},"Reg_hUM2Vf_174":{"Feature Symbol":"H2-Q6","Feature Name":"histocompatibility 2, Q region locus 6","biotype":"protein_coding","log2(fold change)":3.62,"adjusted P-value":2.56e-06,"Low Expressed":false,"Vehicle Med. nRPKM":0.129,"LPS Med. nRPKM":1.83,"Mean Log2(nRPKM)":-2.06,"Vehicle Med. Count":2,"LPS Med. Count":22,"Cook's P-value ":0.825,"Feature ID":"110557","chr":"chr17","strand":"+","start":35561822,"end":35565306},"Reg_hUM2Vf_175":{"Feature Symbol":"Nr3c2","Feature Name":"nuclear receptor subfamily 3, group C, member 2","biotype":"protein_coding","log2(fold change)":-2.36,"adjusted P-value":3.47e-12,"Low Expressed":false,"Vehicle Med. nRPKM":4.01,"LPS Med. nRPKM":0.757,"Mean Log2(nRPKM)":0.94,"Vehicle Med. Count":406,"LPS Med. Count":38,"Cook's P-value ":0.922,"Feature ID":"110784","chr":"chr8","strand":"+","start":79426407,"end":79767538},"Reg_hUM2Vf_176":{"Feature Symbol":"Abl1","Feature Name":"c-abl oncogene 1, non-receptor tyrosine kinase","biotype":"protein_coding","log2(fold change)":-2.05,"adjusted P-value":1.25e-12,"Low Expressed":false,"Vehicle Med. nRPKM":17.3,"LPS Med. nRPKM":3.58,"Mean Log2(nRPKM)":3.12,"Vehicle Med. Count":2930,"LPS Med. Count":316,"Cook's P-value ":0.951,"Feature ID":"11350","chr":"chr2","strand":"+","start":31544076,"end":31659747},"Reg_hUM2Vf_177":{"Feature Symbol":"Ache","Feature Name":"acetylcholinesterase","biotype":"protein_coding","log2(fold change)":-2.26,"adjusted P-value":0.00067,"Low Expressed":false,"Vehicle Med. nRPKM":1.09,"LPS Med. nRPKM":0.183,"Mean Log2(nRPKM)":-1.53,"Vehicle Med. Count":40,"LPS Med. Count":6,"Cook's P-value ":0.888,"Feature ID":"11423","chr":"chr5","strand":"+","start":137729505,"end":137735691},"Reg_hUM2Vf_178":{"Feature Symbol":"Npnt","Feature Name":"nephronectin","biotype":"protein_coding","log2(fold change)":-2.94,"adjusted P-value":0.00497,"Low Expressed":false,"Vehicle Med. nRPKM":1.91,"LPS Med. nRPKM":0.00711,"Mean Log2(nRPKM)":-2.26,"Vehicle Med. Count":202,"LPS Med. Count":1,"Cook's P-value ":0.79,"Feature ID":"114249","chr":"chr3","strand":"-","start":132545647,"end":132613255},"Reg_hUM2Vf_179":{"Feature Symbol":"Lyve1","Feature Name":"lymphatic vessel endothelial hyaluronan receptor 1","biotype":"protein_coding","log2(fold change)":-2.22,"adjusted P-value":0.018,"Low Expressed":false,"Vehicle Med. nRPKM":0.398,"LPS Med. nRPKM":0.0306,"Mean Log2(nRPKM)":-3.22,"Vehicle Med. Count":23,"LPS Med. Count":3,"Cook's P-value ":0.631,"Feature ID":"114332","chr":"chr7","strand":"-","start":117994121,"end":118006467},"Reg_hUM2Vf_180":{"Feature Symbol":"Slc13a3","Feature Name":"solute carrier family 13 (sodium-dependent dicarboxylate transporter), member 3","biotype":"protein_coding","log2(fold change)":3.79,"adjusted P-value":2.42e-21,"Low Expressed":false,"Vehicle Med. nRPKM":0.705,"LPS Med. nRPKM":13.8,"Mean Log2(nRPKM)":1.75,"Vehicle Med. Count":56,"LPS Med. Count":378,"Cook's P-value ":0.878,"Feature ID":"114644","chr":"chr2","strand":"-","start":165230795,"end":165298697},"Reg_hUM2Vf_181":{"Feature Symbol":"Acvr2b","Feature Name":"activin receptor IIB","biotype":"protein_coding","log2(fold change)":-2.02,"adjusted P-value":7.52e-05,"Low Expressed":false,"Vehicle Med. nRPKM":3.64,"LPS Med. nRPKM":0.571,"Mean Log2(nRPKM)":0.369,"Vehicle Med. Count":84,"LPS Med. Count":12,"Cook's P-value ":0.863,"Feature ID":"11481","chr":"chr9","strand":"+","start":119311619,"end":119342633},"Reg_hUM2Vf_182":{"Feature Symbol":"Adam8","Feature Name":"a disintegrin and metallopeptidase domain 8","biotype":"protein_coding","log2(fold change)":2.03,"adjusted P-value":0.0015,"Low Expressed":false,"Vehicle Med. nRPKM":0.858,"LPS Med. nRPKM":2.11,"Mean Log2(nRPKM)":0.273,"Vehicle Med. Count":26,"LPS Med. Count":40,"Cook's P-value ":0.0816,"Feature ID":"11501","chr":"chr7","strand":"-","start":147164840,"end":147178387},"Reg_hUM2Vf_183":{"Feature Symbol":"Adam9","Feature Name":"a disintegrin and metallopeptidase domain 9 (meltrin gamma)","biotype":"protein_coding","log2(fold change)":2.02,"adjusted P-value":1.8e-10,"Low Expressed":false,"Vehicle Med. nRPKM":1.03,"LPS Med. nRPKM":4.1,"Mean Log2(nRPKM)":0.916,"Vehicle Med. Count":127,"LPS Med. Count":201,"Cook's P-value ":0.971,"Feature ID":"11502","chr":"chr8","strand":"-","start":26060083,"end":26127394},"Reg_hUM2Vf_184":{"Feature Symbol":"Adcy8","Feature Name":"adenylate cyclase 8","biotype":"protein_coding","log2(fold change)":-3.61,"adjusted P-value":7.43e-06,"Low Expressed":false,"Vehicle Med. nRPKM":0.457,"LPS Med. nRPKM":0,"Mean Log2(nRPKM)":-3.48,"Vehicle Med. Count":55,"LPS Med. Count":0,"Cook's P-value ":0.594,"Feature ID":"11514","chr":"chr15","strand":"-","start":64530597,"end":64753858},"Reg_hUM2Vf_185":{"Feature Symbol":"Plin2","Feature Name":"perilipin 2","biotype":"protein_coding","log2(fold change)":2.33,"adjusted P-value":0.00011,"Low Expressed":false,"Vehicle Med. nRPKM":0.746,"LPS Med. nRPKM":5.22,"Mean Log2(nRPKM)":0.805,"Vehicle Med. Count":19,"LPS Med. Count":121,"Cook's P-value ":0.889,"Feature ID":"11520","chr":"chr4","strand":"-","start":86302469,"end":86315963},"Reg_hUM2Vf_186":{"Feature Symbol":"Adora2a","Feature Name":"adenosine A2a receptor","biotype":"protein_coding","log2(fold change)":3.34,"adjusted P-value":5.43e-06,"Low Expressed":false,"Vehicle Med. nRPKM":0.0926,"LPS Med. nRPKM":1.13,"Mean Log2(nRPKM)":-2.42,"Vehicle Med. Count":4,"LPS Med. Count":18,"Cook's P-value ":0.565,"Feature ID":"11540","chr":"chr10","strand":"+","start":74779688,"end":74797533},"Reg_hUM2Vf_187":{"Feature Symbol":"Gla","Feature Name":"galactosidase, alpha","biotype":"protein_coding","log2(fold change)":2.83,"adjusted P-value":0.00145,"Low Expressed":false,"Vehicle Med. nRPKM":0.0285,"LPS Med. nRPKM":0.841,"Mean Log2(nRPKM)":-2.9,"Vehicle Med. Count":4,"LPS Med. Count":23,"Cook's P-value ":0.5,"Feature ID":"11605","chr":"chrX","strand":"-","start":131122708,"end":131135544},"Reg_hUM2Vf_188":{"Feature Symbol":"Agtrap","Feature Name":"angiotensin II, type I receptor-associated protein","biotype":"protein_coding","log2(fold change)":3.01,"adjusted P-value":7.52e-09,"Low Expressed":false,"Vehicle Med. nRPKM":0.527,"LPS Med. nRPKM":5.52,"Mean Log2(nRPKM)":0.389,"Vehicle Med. Count":36,"LPS Med. Count":147,"Cook's P-value ":0.183,"Feature ID":"11610","chr":"chr4","strand":"-","start":147451170,"end":147462173},"Reg_hUM2Vf_189":{"Feature Symbol":"Ahr","Feature Name":"aryl-hydrocarbon receptor","biotype":"protein_coding","log2(fold change)":4.43,"adjusted P-value":2.2e-09,"Low Expressed":false,"Vehicle Med. nRPKM":0.0135,"LPS Med. nRPKM":0.677,"Mean Log2(nRPKM)":-3.46,"Vehicle Med. Count":1,"LPS Med. Count":47,"Cook's P-value ":0.332,"Feature ID":"11622","chr":"chr12","strand":"-","start":36182651,"end":36219661},"Reg_hUM2Vf_190":{"Feature Symbol":"Prelp","Feature Name":"proline arginine-rich end leucine-rich repeat","biotype":"protein_coding","log2(fold change)":-3.67,"adjusted P-value":0.00029,"Low Expressed":false,"Vehicle Med. nRPKM":0.236,"LPS Med. nRPKM":0,"Mean Log2(nRPKM)":-4.82,"Vehicle Med. Count":26,"LPS Med. Count":0,"Cook's P-value ":0.197,"Feature ID":"116847","chr":"chr1","strand":"-","start":135806881,"end":135817978},"Reg_hUM2Vf_191":{"Feature Symbol":"Pnpla3","Feature Name":"patatin-like phospholipase domain containing 3","biotype":"protein_coding","log2(fold change)":-3.2,"adjusted P-value":0.00107,"Low Expressed":false,"Vehicle Med. nRPKM":0.173,"LPS Med. nRPKM":0,"Mean Log2(nRPKM)":-4.66,"Vehicle Med. Count":19,"LPS Med. Count":0,"Cook's P-value ":0.131,"Feature ID":"116939","chr":"chr15","strand":"+","start":83998246,"end":84019951},"Reg_hUM2Vf_192":{"Feature Symbol":"Ivns1abp","Feature Name":"influenza virus NS1A binding protein","biotype":"protein_coding","log2(fold change)":-2.03,"adjusted P-value":4.55e-11,"Low Expressed":false,"Vehicle Med. nRPKM":95.7,"LPS Med. nRPKM":19.4,"Mean Log2(nRPKM)":5.48,"Vehicle Med. Count":9750,"LPS Med. Count":1080,"Cook's P-value ":0.95,"Feature ID":"117198","chr":"chr1","strand":"+","start":153191628,"end":153211575},"Reg_hUM2Vf_193":{"Feature Symbol":"Ang","Feature Name":"angiogenin, ribonuclease, RNase A family, 5","biotype":"protein_coding","log2(fold change)":-2.07,"adjusted P-value":0.000181,"Low Expressed":false,"Vehicle Med. nRPKM":15.2,"LPS Med. nRPKM":1.81,"Mean Log2(nRPKM)":2.41,"Vehicle Med. Count":538,"LPS Med. Count":27,"Cook's P-value ":0.797,"Feature ID":"11727","chr":"chr14","strand":"+","start":51710752,"end":51721684},"Reg_hUM2Vf_194":{"Feature Symbol":"Slc25a5","Feature Name":"solute carrier family 25 (mitochondrial carrier, adenine nucleotide translocator), member 5","biotype":"protein_coding","log2(fold change)":2.05,"adjusted P-value":0.000716,"Low Expressed":false,"Vehicle Med. nRPKM":0.286,"LPS Med. nRPKM":1.58,"Mean Log2(nRPKM)":-0.408,"Vehicle Med. Count":10,"LPS Med. Count":24,"Cook's P-value ":0.889,"Feature ID":"11740","chr":"chrX","strand":"+","start":34335647,"end":34338801},"Reg_hUM2Vf_195":{"Feature Symbol":"Anxa11","Feature Name":"annexin A11","biotype":"protein_coding","log2(fold change)":2.57,"adjusted P-value":0.0062,"Low Expressed":false,"Vehicle Med. nRPKM":0.0619,"LPS Med. nRPKM":0.41,"Mean Log2(nRPKM)":-3.6,"Vehicle Med. Count":2,"LPS Med. Count":8,"Cook's P-value ":0.492,"Feature ID":"11744","chr":"chr14","strand":"+","start":26661641,"end":26706290},"Reg_hUM2Vf_196":{"Feature Symbol":"Asb10","Feature Name":"ankyrin repeat and SOCS box-containing 10","biotype":"protein_coding","log2(fold change)":-4.33,"adjusted P-value":7.17e-07,"Low Expressed":false,"Vehicle Med. nRPKM":0.559,"LPS Med. nRPKM":0.0216,"Mean Log2(nRPKM)":-3.19,"Vehicle Med. Count":68,"LPS Med. Count":1,"Cook's P-value ":0.21,"Feature ID":"117590","chr":"chr5","strand":"-","start":24038515,"end":24046266},"Reg_hUM2Vf_197":{"Feature Symbol":"Apoa2","Feature Name":"apolipoprotein A-II","biotype":"protein_coding","log2(fold change)":2.1,"adjusted P-value":0.0264,"Low Expressed":false,"Vehicle Med. nRPKM":0.284,"LPS Med. nRPKM":1.27,"Mean Log2(nRPKM)":-1.26,"Vehicle Med. Count":3,"LPS Med. Count":9,"Cook's P-value ":0.783,"Feature ID":"11807","chr":"chr1","strand":"+","start":173155185,"end":173156510},"Reg_hUM2Vf_198":{"Feature Symbol":"Arc","Feature Name":"activity regulated cytoskeletal-associated protein","biotype":"protein_coding","log2(fold change)":-2.47,"adjusted P-value":0.000698,"Low Expressed":false,"Vehicle Med. nRPKM":0.8,"LPS Med. nRPKM":0.105,"Mean Log2(nRPKM)":-1.89,"Vehicle Med. Count":33,"LPS Med. Count":2,"Cook's P-value ":0.58,"Feature ID":"11838","chr":"chr15","strand":"-","start":74499513,"end":74503000},"Reg_hUM2Vf_199":{"Feature Symbol":"Mmp28","Feature Name":"matrix metallopeptidase 28 (epilysin)","biotype":"protein_coding","log2(fold change)":-3.17,"adjusted P-value":0.00372,"Low Expressed":false,"Vehicle Med. nRPKM":0.26,"LPS Med. nRPKM":0,"Mean Log2(nRPKM)":-4.65,"Vehicle Med. Count":17,"LPS Med. Count":0,"Cook's P-value ":0.472,"Feature ID":"118453","chr":"chr11","strand":"-","start":83255378,"end":83276463},"Reg_hUM2Vf_200":{"Feature Symbol":"Arvcf","Feature Name":"armadillo repeat gene deleted in velo-cardio-facial syndrome","biotype":"protein_coding","log2(fold change)":-2.54,"adjusted P-value":1.95e-06,"Low Expressed":false,"Vehicle Med. nRPKM":2.2,"LPS Med. nRPKM":0.264,"Mean Log2(nRPKM)":-0.703,"Vehicle Med. Count":381,"LPS Med. Count":22,"Cook's P-value ":0.826,"Feature ID":"11877","chr":"chr16","strand":"+","start":18348367,"end":18407169},"Reg_hUM2Vf_201":{"Feature Symbol":"Zfhx3","Feature Name":"zinc finger homeobox 3","biotype":"protein_coding","log2(fold change)":-2.26,"adjusted P-value":7.29e-15,"Low Expressed":false,"Vehicle Med. nRPKM":38.3,"LPS Med. nRPKM":6.76,"Mean Log2(nRPKM)":4.08,"Vehicle Med. Count":17000,"LPS Med. Count":1200,"Cook's P-value ":0.973,"Feature ID":"11906","chr":"chr8","strand":"+","start":111238544,"end":111485536},"Reg_hUM2Vf_202":{"Feature Symbol":"Atp10a","Feature Name":"ATPase, class V, type 10A","biotype":"protein_coding","log2(fold change)":2.35,"adjusted P-value":0.00031,"Low Expressed":false,"Vehicle Med. nRPKM":0.0851,"LPS Med. nRPKM":0.536,"Mean Log2(nRPKM)":-2.29,"Vehicle Med. Count":11,"LPS Med. Count":26,"Cook's P-value ":0.613,"Feature ID":"11982","chr":"chr7","strand":"+","start":65913572,"end":66084796},"Reg_hUM2Vf_203":{"Feature Symbol":"Slc7a1","Feature Name":"solute carrier family 7 (cationic amino acid transporter, y+ system), member 1","biotype":"protein_coding","log2(fold change)":2.95,"adjusted P-value":1.04e-16,"Low Expressed":false,"Vehicle Med. nRPKM":0.33,"LPS Med. nRPKM":2.81,"Mean Log2(nRPKM)":-0.184,"Vehicle Med. Count":44,"LPS Med. Count":161,"Cook's P-value ":0.872,"Feature ID":"11987","chr":"chr5","strand":"-","start":149138986,"end":149211480},"Reg_hUM2Vf_204":{"Feature Symbol":"Bach2","Feature Name":"BTB and CNC homology 2","biotype":"protein_coding","log2(fold change)":-2.11,"adjusted P-value":3.14e-07,"Low Expressed":false,"Vehicle Med. nRPKM":2.15,"LPS Med. nRPKM":0.335,"Mean Log2(nRPKM)":-0.0105,"Vehicle Med. Count":425,"LPS Med. Count":35,"Cook's P-value ":0.937,"Feature ID":"12014","chr":"chr4","strand":"+","start":32504410,"end":32673083},"Reg_hUM2Vf_205":{"Feature Symbol":"Bcan","Feature Name":"brevican","biotype":"protein_coding","log2(fold change)":-2.34,"adjusted P-value":0.000265,"Low Expressed":false,"Vehicle Med. nRPKM":1.04,"LPS Med. nRPKM":0.158,"Mean Log2(nRPKM)":-1.67,"Vehicle Med. Count":94,"LPS Med. Count":10,"Cook's P-value ":0.806,"Feature ID":"12032","chr":"chr3","strand":"-","start":87791453,"end":87804278},"Reg_hUM2Vf_206":{"Feature Symbol":"Bcl3","Feature Name":"B cell leukemia/lymphoma 3","biotype":"protein_coding","log2(fold change)":3.12,"adjusted P-value":4.71e-07,"Low Expressed":false,"Vehicle Med. nRPKM":0.202,"LPS Med. nRPKM":3.87,"Mean Log2(nRPKM)":-0.473,"Vehicle Med. Count":5,"LPS Med. Count":86,"Cook's P-value ":0.858,"Feature ID":"12051","chr":"chr7","strand":"-","start":20393811,"end":20408104},"Reg_hUM2Vf_207":{"Feature Symbol":"Bsn","Feature Name":"bassoon","biotype":"protein_coding","log2(fold change)":-2.09,"adjusted P-value":1.35e-06,"Low Expressed":false,"Vehicle Med. nRPKM":1.37,"LPS Med. nRPKM":0.19,"Mean Log2(nRPKM)":-0.933,"Vehicle Med. Count":437,"LPS Med. Count":26,"Cook's P-value ":0.9,"Feature ID":"12217","chr":"chr9","strand":"-","start":107998353,"end":108092714},"Reg_hUM2Vf_208":{"Feature Symbol":"Tspo","Feature Name":"translocator protein","biotype":"protein_coding","log2(fold change)":2.57,"adjusted P-value":0.000607,"Low Expressed":false,"Vehicle Med. nRPKM":0.188,"LPS Med. nRPKM":0.933,"Mean Log2(nRPKM)":-1.07,"Vehicle Med. Count":3,"LPS Med. Count":9,"Cook's P-value ":0.885,"Feature ID":"12257","chr":"chr15","strand":"+","start":83394003,"end":83404633},"Reg_hUM2Vf_209":{"Feature Symbol":"C3ar1","Feature Name":"complement component 3a receptor 1","biotype":"protein_coding","log2(fold change)":2.03,"adjusted P-value":2.18e-08,"Low Expressed":false,"Vehicle Med. nRPKM":3.65,"LPS Med. nRPKM":15,"Mean Log2(nRPKM)":2.76,"Vehicle Med. Count":242,"LPS Med. Count":601,"Cook's P-value ":0.922,"Feature ID":"12267","chr":"chr6","strand":"-","start":122797158,"end":122806175},"Reg_hUM2Vf_210":{"Feature Symbol":"C5ar1","Feature Name":"complement component 5a receptor 1","biotype":"protein_coding","log2(fold change)":2.55,"adjusted P-value":4.24e-11,"Low Expressed":false,"Vehicle Med. nRPKM":2.39,"LPS Med. nRPKM":14.1,"Mean Log2(nRPKM)":2.38,"Vehicle Med. Count":83,"LPS Med. Count":456,"Cook's P-value ":0.938,"Feature ID":"12273","chr":"chr7","strand":"-","start":16832092,"end":16844889},"Reg_hUM2Vf_211":{"Feature Symbol":"Cacna1s","Feature Name":"calcium channel, voltage-dependent, L type, alpha 1S subunit","biotype":"protein_coding","log2(fold change)":-3.45,"adjusted P-value":1.51e-05,"Low Expressed":false,"Vehicle Med. nRPKM":0.284,"LPS Med. nRPKM":0.0127,"Mean Log2(nRPKM)":-4.1,"Vehicle Med. Count":26,"LPS Med. Count":1,"Cook's P-value ":0.771,"Feature ID":"12292","chr":"chr1","strand":"+","start":137949478,"end":138016399},"Reg_hUM2Vf_212":{"Feature Symbol":"Capn3","Feature Name":"calpain 3","biotype":"protein_coding","log2(fold change)":-2.66,"adjusted P-value":0.00471,"Low Expressed":false,"Vehicle Med. nRPKM":44.7,"LPS Med. nRPKM":0.84,"Mean Log2(nRPKM)":2.94,"Vehicle Med. Count":2930,"LPS Med. Count":39,"Cook's P-value ":0.718,"Feature ID":"12335","chr":"chr2","strand":"+","start":120289329,"end":120330655},"Reg_hUM2Vf_213":{"Feature Symbol":"Casp12","Feature Name":"caspase 12","biotype":"protein_coding","log2(fold change)":-2.65,"adjusted P-value":0.0122,"Low Expressed":false,"Vehicle Med. nRPKM":0.209,"LPS Med. nRPKM":0.0204,"Mean Log2(nRPKM)":-4.06,"Vehicle Med. Count":14,"LPS Med. Count":1,"Cook's P-value ":0.00219,"Feature ID":"12364","chr":"chr9","strand":"+","start":5345476,"end":5373034},"Reg_hUM2Vf_214":{"Feature Symbol":"Cav2","Feature Name":"caveolin 2","biotype":"protein_coding","log2(fold change)":-2.17,"adjusted P-value":0.043,"Low Expressed":false,"Vehicle Med. nRPKM":0.137,"LPS Med. nRPKM":0.0537,"Mean Log2(nRPKM)":-3.99,"Vehicle Med. Count":10,"LPS Med. Count":1,"Cook's P-value ":0.23,"Feature ID":"12390","chr":"chr6","strand":"+","start":17231341,"end":17239011},"Reg_hUM2Vf_215":{"Feature Symbol":"Cbfa2t3","Feature Name":"core-binding factor, runt domain, alpha subunit 2, translocated to, 3 (human)","biotype":"protein_coding","log2(fold change)":-4.4,"adjusted P-value":3.67e-14,"Low Expressed":false,"Vehicle Med. nRPKM":2.96,"LPS Med. nRPKM":0.0307,"Mean Log2(nRPKM)":-1.59,"Vehicle Med. Count":459,"LPS Med. Count":3,"Cook's P-value ":0.748,"Feature ID":"12398","chr":"chr8","strand":"-","start":125149036,"end":125223009},"Reg_hUM2Vf_216":{"Feature Symbol":"Cckbr","Feature Name":"cholecystokinin B receptor","biotype":"protein_coding","log2(fold change)":-2.24,"adjusted P-value":0.0464,"Low Expressed":false,"Vehicle Med. nRPKM":0.444,"LPS Med. nRPKM":0,"Mean Log2(nRPKM)":-4.31,"Vehicle Med. Count":11,"LPS Med. Count":0,"Cook's P-value ":0.000455,"Feature ID":"12426","chr":"chr7","strand":"+","start":112574334,"end":112584852},"Reg_hUM2Vf_217":{"Feature Symbol":"Ccnd2","Feature Name":"cyclin D2","biotype":"protein_coding","log2(fold change)":2.52,"adjusted P-value":0.000149,"Low Expressed":false,"Vehicle Med. nRPKM":0.312,"LPS Med. nRPKM":1.58,"Mean Log2(nRPKM)":-1.22,"Vehicle Med. Count":18,"LPS Med. Count":136,"Cook's P-value ":0.908,"Feature ID":"12444","chr":"chr6","strand":"-","start":127075726,"end":127101066},"Reg_hUM2Vf_218":{"Feature Symbol":"Ccnf","Feature Name":"cyclin F","biotype":"protein_coding","log2(fold change)":2.85,"adjusted P-value":0.00415,"Low Expressed":false,"Vehicle Med. nRPKM":0.0239,"LPS Med. nRPKM":0.307,"Mean Log2(nRPKM)":-4.18,"Vehicle Med. Count":1,"LPS Med. Count":15,"Cook's P-value ":0.109,"Feature ID":"12449","chr":"chr17","strand":"-","start":24360177,"end":24388354},"Reg_hUM2Vf_219":{"Feature Symbol":"Ccng2","Feature Name":"cyclin G2","biotype":"protein_coding","log2(fold change)":-2.87,"adjusted P-value":1.09e-06,"Low Expressed":false,"Vehicle Med. nRPKM":4.04,"LPS Med. nRPKM":0.228,"Mean Log2(nRPKM)":-0.287,"Vehicle Med. Count":285,"LPS Med. Count":7,"Cook's P-value ":0.763,"Feature ID":"12452","chr":"chr5","strand":"+","start":93696599,"end":93705257},"Reg_hUM2Vf_220":{"Feature Symbol":"Cd38","Feature Name":"CD38 antigen","biotype":"protein_coding","log2(fold change)":2.66,"adjusted P-value":0.000467,"Low Expressed":false,"Vehicle Med. nRPKM":0.173,"LPS Med. nRPKM":1.77,"Mean Log2(nRPKM)":-1.18,"Vehicle Med. Count":7,"LPS Med. Count":65,"Cook's P-value ":0.799,"Feature ID":"12494","chr":"chr5","strand":"+","start":44260066,"end":44303613},"Reg_hUM2Vf_221":{"Feature Symbol":"Entpd1","Feature Name":"ectonucleoside triphosphate diphosphohydrolase 1","biotype":"protein_coding","log2(fold change)":-3.12,"adjusted P-value":3.53e-11,"Low Expressed":false,"Vehicle Med. nRPKM":51.3,"LPS Med. nRPKM":3.88,"Mean Log2(nRPKM)":3.75,"Vehicle Med. Count":4540,"LPS Med. Count":200,"Cook's P-value ":0.866,"Feature ID":"12495","chr":"chr19","strand":"+","start":40734284,"end":40816092},"Reg_hUM2Vf_222":{"Feature Symbol":"Cd44","Feature Name":"CD44 antigen","biotype":"protein_coding","log2(fold change)":2.17,"adjusted P-value":0.0162,"Low Expressed":false,"Vehicle Med. nRPKM":0.304,"LPS Med. nRPKM":2.31,"Mean Log2(nRPKM)":-0.818,"Vehicle Med. Count":40,"LPS Med. Count":149,"Cook's P-value ":0.936,"Feature ID":"12505","chr":"chr2","strand":"-","start":102651298,"end":102741822},"Reg_hUM2Vf_223":{"Feature Symbol":"Cd72","Feature Name":"CD72 antigen","biotype":"protein_coding","log2(fold change)":2.65,"adjusted P-value":1.66e-10,"Low Expressed":false,"Vehicle Med. nRPKM":1.47,"LPS Med. nRPKM":9.75,"Mean Log2(nRPKM)":2.02,"Vehicle Med. Count":28,"LPS Med. Count":265,"Cook's P-value ":0.91,"Feature ID":"12517","chr":"chr4","strand":"-","start":43460596,"end":43467498},"Reg_hUM2Vf_224":{"Feature Symbol":"Cdc45","Feature Name":"cell division cycle 45 homolog (S. cerevisiae)","biotype":"protein_coding","log2(fold change)":2.08,"adjusted P-value":0.0217,"Low Expressed":false,"Vehicle Med. nRPKM":0.079,"LPS Med. nRPKM":0.447,"Mean Log2(nRPKM)":-2.59,"Vehicle Med. Count":4,"LPS Med. Count":11,"Cook's P-value ":0.533,"Feature ID":"12544","chr":"chr16","strand":"-","start":18780540,"end":18812065},"Reg_hUM2Vf_225":{"Feature Symbol":"Cdkn1a","Feature Name":"cyclin-dependent kinase inhibitor 1A (P21)","biotype":"protein_coding","log2(fold change)":2.68,"adjusted P-value":5.28e-06,"Low Expressed":false,"Vehicle Med. nRPKM":0.731,"LPS Med. nRPKM":4.42,"Mean Log2(nRPKM)":0.369,"Vehicle Med. Count":22,"LPS Med. Count":69,"Cook's P-value ":0.453,"Feature ID":"12575","chr":"chr17","strand":"+","start":29227931,"end":29237667},"Reg_hUM2Vf_226":{"Feature Symbol":"Cdkn2b","Feature Name":"cyclin-dependent kinase inhibitor 2B (p15, inhibits CDK4)","biotype":"protein_coding","log2(fold change)":2.47,"adjusted P-value":0.00989,"Low Expressed":false,"Vehicle Med. nRPKM":0.0304,"LPS Med. nRPKM":0.459,"Mean Log2(nRPKM)":-2.7,"Vehicle Med. Count":1,"LPS Med. Count":10,"Cook's P-value ":0.28,"Feature ID":"12579","chr":"chr4","strand":"-","start":88952198,"end":88956941},"Reg_hUM2Vf_227":{"Feature Symbol":"Cebpa","Feature Name":"CCAAT/enhancer binding protein (C/EBP), alpha","biotype":"protein_coding","log2(fold change)":-2.12,"adjusted P-value":2.05e-07,"Low Expressed":false,"Vehicle Med. nRPKM":2.19,"LPS Med. nRPKM":0.432,"Mean Log2(nRPKM)":-0.0103,"Vehicle Med. Count":136,"LPS Med. Count":14,"Cook's P-value ":0.972,"Feature ID":"12606","chr":"chr7","strand":"+","start":35904312,"end":35906947},"Reg_hUM2Vf_228":{"Feature Symbol":"Cebpb","Feature Name":"CCAAT/enhancer binding protein (C/EBP), beta","biotype":"protein_coding","log2(fold change)":2.3,"adjusted P-value":3.59e-05,"Low Expressed":false,"Vehicle Med. nRPKM":0.533,"LPS Med. nRPKM":2.54,"Mean Log2(nRPKM)":0.07,"Vehicle Med. Count":12,"LPS Med. Count":39,"Cook's P-value ":0.894,"Feature ID":"12608","chr":"chr2","strand":"+","start":167514415,"end":167515918},"Reg_hUM2Vf_229":{"Feature Symbol":"Ch25h","Feature Name":"cholesterol 25-hydroxylase","biotype":"protein_coding","log2(fold change)":4.5,"adjusted P-value":3.31e-05,"Low Expressed":false,"Vehicle Med. nRPKM":0,"LPS Med. nRPKM":10.3,"Mean Log2(nRPKM)":-1.9,"Vehicle Med. Count":0,"LPS Med. Count":210,"Cook's P-value ":2.52e-05,"Feature ID":"12642","chr":"chr19","strand":"-","start":34548273,"end":34549625},"Reg_hUM2Vf_230":{"Feature Symbol":"Chi3l3","Feature Name":"chitinase 3-like 3","biotype":"protein_coding","log2(fold change)":2.73,"adjusted P-value":0.00757,"Low Expressed":false,"Vehicle Med. nRPKM":0,"LPS Med. nRPKM":1.04,"Mean Log2(nRPKM)":-3.54,"Vehicle Med. Count":0,"LPS Med. Count":10,"Cook's P-value ":0.183,"Feature ID":"12655","chr":"chr3","strand":"-","start":105950472,"end":105970482},"Reg_hUM2Vf_231":{"Feature Symbol":"Socs3","Feature Name":"suppressor of cytokine signaling 3","biotype":"protein_coding","log2(fold change)":4.47,"adjusted P-value":4.77e-26,"Low Expressed":false,"Vehicle Med. nRPKM":0.936,"LPS Med. nRPKM":20.3,"Mean Log2(nRPKM)":1.94,"Vehicle Med. Count":47,"LPS Med. Count":442,"Cook's P-value ":0.762,"Feature ID":"12702","chr":"chr11","strand":"-","start":117827393,"end":117830680},"Reg_hUM2Vf_232":{"Feature Symbol":"Ccr2","Feature Name":"chemokine (C-C motif) receptor 2","biotype":"protein_coding","log2(fold change)":-3.39,"adjusted P-value":2.46e-06,"Low Expressed":false,"Vehicle Med. nRPKM":0.753,"LPS Med. nRPKM":0.068,"Mean Log2(nRPKM)":-2.43,"Vehicle Med. Count":51,"LPS Med. Count":3,"Cook's P-value ":0.239,"Feature ID":"12772","chr":"chr9","strand":"+","start":124016922,"end":124023879},"Reg_hUM2Vf_233":{"Feature Symbol":"Ccr5","Feature Name":"chemokine (C-C motif) receptor 5","biotype":"protein_coding","log2(fold change)":-2.16,"adjusted P-value":0.0304,"Low Expressed":false,"Vehicle Med. nRPKM":11.9,"LPS Med. nRPKM":0.445,"Mean Log2(nRPKM)":1.34,"Vehicle Med. Count":825,"LPS Med. Count":16,"Cook's P-value ":0.678,"Feature ID":"12774","chr":"chr9","strand":"+","start":124036282,"end":124041922},"Reg_hUM2Vf_234":{"Feature Symbol":"Ccr7","Feature Name":"chemokine (C-C motif) receptor 7","biotype":"protein_coding","log2(fold change)":3.26,"adjusted P-value":2.99e-05,"Low Expressed":false,"Vehicle Med. nRPKM":0.0375,"LPS Med. nRPKM":0.591,"Mean Log2(nRPKM)":-2.89,"Vehicle Med. Count":1,"LPS Med. Count":13,"Cook's P-value ":0.749,"Feature ID":"12775","chr":"chr11","strand":"-","start":99005513,"end":99016391},"Reg_hUM2Vf_235":{"Feature Symbol":"Cntfr","Feature Name":"ciliary neurotrophic factor receptor","biotype":"protein_coding","log2(fold change)":-2.07,"adjusted P-value":0.0388,"Low Expressed":false,"Vehicle Med. nRPKM":0.327,"LPS Med. nRPKM":0.0221,"Mean Log2(nRPKM)":-3.6,"Vehicle Med. Count":20,"LPS Med. Count":1,"Cook's P-value ":0.722,"Feature ID":"12804","chr":"chr4","strand":"-","start":41604529,"end":41644123},"Reg_hUM2Vf_236":{"Feature Symbol":"Col15a1","Feature Name":"collagen, type XV, alpha 1","biotype":"protein_coding","log2(fold change)":-2.13,"adjusted P-value":6.65e-05,"Low Expressed":false,"Vehicle Med. nRPKM":4.28,"LPS Med. nRPKM":0.765,"Mean Log2(nRPKM)":0.703,"Vehicle Med. Count":605,"LPS Med. Count":34,"Cook's P-value ":0.882,"Feature ID":"12819","chr":"chr4","strand":"+","start":47220884,"end":47326037},"Reg_hUM2Vf_237":{"Feature Symbol":"Col4a4","Feature Name":"collagen, type IV, alpha 4","biotype":"protein_coding","log2(fold change)":2.1,"adjusted P-value":0.00104,"Low Expressed":false,"Vehicle Med. nRPKM":0.0522,"LPS Med. nRPKM":0.307,"Mean Log2(nRPKM)":-3.02,"Vehicle Med. Count":19,"LPS Med. Count":23,"Cook's P-value ":0.874,"Feature ID":"12829","chr":"chr1","strand":"-","start":82447298,"end":82583424},"Reg_hUM2Vf_238":{"Feature Symbol":"Col6a3","Feature Name":"collagen, type VI, alpha 3","biotype":"protein_coding","log2(fold change)":-4.56,"adjusted P-value":7.28e-18,"Low Expressed":false,"Vehicle Med. nRPKM":2.91,"LPS Med. nRPKM":0.06,"Mean Log2(nRPKM)":-1.23,"Vehicle Med. Count":610,"LPS Med. Count":7,"Cook's P-value ":0.614,"Feature ID":"12835","chr":"chr1","strand":"-","start":92663435,"end":92740548},"Reg_hUM2Vf_239":{"Feature Symbol":"Cp","Feature Name":"ceruloplasmin","biotype":"protein_coding","log2(fold change)":5.21,"adjusted P-value":1.9e-34,"Low Expressed":false,"Vehicle Med. nRPKM":0.449,"LPS Med. nRPKM":19.1,"Mean Log2(nRPKM)":1.25,"Vehicle Med. Count":53,"LPS Med. Count":675,"Cook's P-value ":0.549,"Feature ID":"12870","chr":"chr3","strand":"+","start":19857054,"end":19907609},"Reg_hUM2Vf_240":{"Feature Symbol":"Cpd","Feature Name":"carboxypeptidase D","biotype":"protein_coding","log2(fold change)":4.28,"adjusted P-value":5.99e-37,"Low Expressed":false,"Vehicle Med. nRPKM":0.974,"LPS Med. nRPKM":20.8,"Mean Log2(nRPKM)":1.97,"Vehicle Med. Count":152,"LPS Med. Count":1270,"Cook's P-value ":0.843,"Feature ID":"12874","chr":"chr11","strand":"-","start":76590710,"end":76660510},"Reg_hUM2Vf_241":{"Feature Symbol":"Cryba4","Feature Name":"crystallin, beta A4","biotype":"protein_coding","log2(fold change)":-2.48,"adjusted P-value":0.0139,"Low Expressed":false,"Vehicle Med. nRPKM":1.95,"LPS Med. nRPKM":0,"Mean Log2(nRPKM)":-2.53,"Vehicle Med. Count":43,"LPS Med. Count":0,"Cook's P-value ":0.655,"Feature ID":"12959","chr":"chr5","strand":"-","start":112675553,"end":112681522},"Reg_hUM2Vf_242":{"Feature Symbol":"Crybb1","Feature Name":"crystallin, beta B1","biotype":"protein_coding","log2(fold change)":-3.5,"adjusted P-value":1.32e-05,"Low Expressed":false,"Vehicle Med. nRPKM":31.6,"LPS Med. nRPKM":0.516,"Mean Log2(nRPKM)":2.36,"Vehicle Med. Count":734,"LPS Med. Count":2,"Cook's P-value ":0.837,"Feature ID":"12960","chr":"chr5","strand":"+","start":112684841,"end":112698602},"Reg_hUM2Vf_243":{"Feature Symbol":"Csf3","Feature Name":"colony stimulating factor 3 (granulocyte)","biotype":"protein_coding","log2(fold change)":4.68,"adjusted P-value":1.19e-05,"Low Expressed":false,"Vehicle Med. nRPKM":0,"LPS Med. nRPKM":0.896,"Mean Log2(nRPKM)":-4.96,"Vehicle Med. Count":0,"LPS Med. Count":10,"Cook's P-value ":0.264,"Feature ID":"12985","chr":"chr11","strand":"+","start":98562627,"end":98564943},"Reg_hUM2Vf_244":{"Feature Symbol":"Csf3r","Feature Name":"colony stimulating factor 3 receptor (granulocyte)","biotype":"protein_coding","log2(fold change)":-2.88,"adjusted P-value":9.5e-09,"Low Expressed":false,"Vehicle Med. nRPKM":103,"LPS Med. nRPKM":7.08,"Mean Log2(nRPKM)":5,"Vehicle Med. Count":9090,"LPS Med. Count":352,"Cook's P-value ":0.809,"Feature ID":"12986","chr":"chr4","strand":"+","start":125701903,"end":125722219},"Reg_hUM2Vf_245":{"Feature Symbol":"Cst7","Feature Name":"cystatin F (leukocystatin)","biotype":"protein_coding","log2(fold change)":2.81,"adjusted P-value":0.000381,"Low Expressed":false,"Vehicle Med. nRPKM":0.15,"LPS Med. nRPKM":1.78,"Mean Log2(nRPKM)":-1.55,"Vehicle Med. Count":6,"LPS Med. Count":11,"Cook's P-value ":0.425,"Feature ID":"13011","chr":"chr2","strand":"+","start":150396151,"end":150404680},"Reg_hUM2Vf_246":{"Feature Symbol":"Cstb","Feature Name":"cystatin B","biotype":"protein_coding","log2(fold change)":2.48,"adjusted P-value":0.00221,"Low Expressed":false,"Vehicle Med. nRPKM":0.235,"LPS Med. nRPKM":2.16,"Mean Log2(nRPKM)":-0.19,"Vehicle Med. Count":6,"LPS Med. Count":19,"Cook's P-value ":0.589,"Feature ID":"13014","chr":"chr10","strand":"+","start":77888415,"end":77890367},"Reg_hUM2Vf_247":{"Feature Symbol":"Ctla2a","Feature Name":"cytotoxic T lymphocyte-associated protein 2 alpha","biotype":"protein_coding","log2(fold change)":4.6,"adjusted P-value":9.04e-08,"Low Expressed":false,"Vehicle Med. nRPKM":0,"LPS Med. nRPKM":2.1,"Mean Log2(nRPKM)":-3.01,"Vehicle Med. Count":0,"LPS Med. Count":20,"Cook's P-value ":0.057,"Feature ID":"13024","chr":"chr13","strand":"-","start":61035516,"end":61037986},"Reg_hUM2Vf_248":{"Feature Symbol":"Ctsd","Feature Name":"cathepsin D","biotype":"protein_coding","log2(fold change)":-2.03,"adjusted P-value":7.91e-20,"Low Expressed":false,"Vehicle Med. nRPKM":297,"LPS Med. nRPKM":71.4,"Mean Log2(nRPKM)":7.27,"Vehicle Med. Count":14500,"LPS Med. Count":1580,"Cook's P-value ":0.961,"Feature ID":"13033","chr":"chr7","strand":"-","start":149561821,"end":149573775},"Reg_hUM2Vf_249":{"Feature Symbol":"Ctsl","Feature Name":"cathepsin L","biotype":"protein_coding","log2(fold change)":2.57,"adjusted P-value":6.44e-13,"Low Expressed":false,"Vehicle Med. nRPKM":3.27,"LPS Med. nRPKM":21.4,"Mean Log2(nRPKM)":3.1,"Vehicle Med. Count":246,"LPS Med. Count":519,"Cook's P-value ":0.928,"Feature ID":"13039","chr":"chr13","strand":"-","start":64464522,"end":64471614},"Reg_hUM2Vf_250":{"Feature Symbol":"Cux2","Feature Name":"cut-like homeobox 2","biotype":"protein_coding","log2(fold change)":-2.34,"adjusted P-value":0.000224,"Low Expressed":false,"Vehicle Med. nRPKM":0.519,"LPS Med. nRPKM":0.0987,"Mean Log2(nRPKM)":-1.86,"Vehicle Med. Count":75,"LPS Med. Count":11,"Cook's P-value ":0.27,"Feature ID":"13048","chr":"chr5","strand":"-","start":122310225,"end":122497834},"Reg_hUM2Vf_251":{"Feature Symbol":"Cx3cr1","Feature Name":"chemokine (C-X3-C) receptor 1","biotype":"protein_coding","log2(fold change)":-2.38,"adjusted P-value":2.5e-07,"Low Expressed":false,"Vehicle Med. nRPKM":98.9,"LPS Med. nRPKM":15.6,"Mean Log2(nRPKM)":5.21,"Vehicle Med. Count":9740,"LPS Med. Count":777,"Cook's P-value ":0.854,"Feature ID":"13051","chr":"chr9","strand":"-","start":119957811,"end":119977400},"Reg_hUM2Vf_252":{"Feature Symbol":"Cxadr","Feature Name":"coxsackie virus and adenovirus receptor","biotype":"protein_coding","log2(fold change)":3.94,"adjusted P-value":2.75e-08,"Low Expressed":false,"Vehicle Med. nRPKM":0.0208,"LPS Med. nRPKM":0.47,"Mean Log2(nRPKM)":-3.69,"Vehicle Med. Count":3,"LPS Med. Count":20,"Cook's P-value ":0.676,"Feature ID":"13052","chr":"chr16","strand":"+","start":78301936,"end":78360030},"Reg_hUM2Vf_253":{"Feature Symbol":"Cybb","Feature Name":"cytochrome b-245, beta polypeptide","biotype":"protein_coding","log2(fold change)":4.73,"adjusted P-value":5.66e-24,"Low Expressed":false,"Vehicle Med. nRPKM":0.588,"LPS Med. nRPKM":21.4,"Mean Log2(nRPKM)":1.51,"Vehicle Med. Count":66,"LPS Med. Count":655,"Cook's P-value ":0.562,"Feature ID":"13058","chr":"chrX","strand":"-","start":9012378,"end":9046450},"Reg_hUM2Vf_254":{"Feature Symbol":"Ddc","Feature Name":"dopa decarboxylase","biotype":"protein_coding","log2(fold change)":3.77,"adjusted P-value":8.75e-05,"Low Expressed":false,"Vehicle Med. nRPKM":0.0177,"LPS Med. nRPKM":0.863,"Mean Log2(nRPKM)":-3.72,"Vehicle Med. Count":1,"LPS Med. Count":19,"Cook's P-value ":0.0844,"Feature ID":"13195","chr":"chr11","strand":"-","start":11714104,"end":11798147},"Reg_hUM2Vf_255":{"Feature Symbol":"Degs1","Feature Name":"degenerative spermatocyte homolog 1 (Drosophila)","biotype":"protein_coding","log2(fold change)":2.12,"adjusted P-value":0.000134,"Low Expressed":false,"Vehicle Med. nRPKM":1.18,"LPS Med. nRPKM":8.09,"Mean Log2(nRPKM)":1.4,"Vehicle Med. Count":45,"LPS Med. Count":108,"Cook's P-value ":0.808,"Feature ID":"13244","chr":"chr1","strand":"-","start":184205901,"end":184212890},"Reg_hUM2Vf_256":{"Feature Symbol":"Slc29a2","Feature Name":"solute carrier family 29 (nucleoside transporters), member 2","biotype":"protein_coding","log2(fold change)":2.21,"adjusted P-value":0.000555,"Low Expressed":false,"Vehicle Med. nRPKM":0.615,"LPS Med. nRPKM":3.26,"Mean Log2(nRPKM)":0.0511,"Vehicle Med. Count":23,"LPS Med. Count":60,"Cook's P-value ":0.707,"Feature ID":"13340","chr":"chr19","strand":"+","start":5024006,"end":5031972},"Reg_hUM2Vf_257":{"Feature Symbol":"Diap1","Feature Name":"diaphanous homolog 1 (Drosophila)","biotype":"protein_coding","log2(fold change)":2.02,"adjusted P-value":1.1e-09,"Low Expressed":false,"Vehicle Med. nRPKM":1.88,"LPS Med. nRPKM":7.39,"Mean Log2(nRPKM)":1.87,"Vehicle Med. Count":102,"LPS Med. Count":308,"Cook's P-value ":0.952,"Feature ID":"13367","chr":"chr18","strand":"-","start":38004478,"end":38095065},"Reg_hUM2Vf_258":{"Feature Symbol":"Dync1i1","Feature Name":"dynein cytoplasmic 1 intermediate chain 1","biotype":"protein_coding","log2(fold change)":2.56,"adjusted P-value":0.0126,"Low Expressed":false,"Vehicle Med. nRPKM":0.0264,"LPS Med. nRPKM":0.275,"Mean Log2(nRPKM)":-3.88,"Vehicle Med. Count":1,"LPS Med. Count":19,"Cook's P-value ":0.0754,"Feature ID":"13426","chr":"chr6","strand":"+","start":5675639,"end":5978039},"Reg_hUM2Vf_259":{"Feature Symbol":"Trdmt1","Feature Name":"tRNA aspartic acid methyltransferase 1","biotype":"protein_coding","log2(fold change)":2.18,"adjusted P-value":0.000411,"Low Expressed":false,"Vehicle Med. nRPKM":0.321,"LPS Med. nRPKM":1.5,"Mean Log2(nRPKM)":-0.911,"Vehicle Med. Count":20,"LPS Med. Count":54,"Cook's P-value ":0.915,"Feature ID":"13434","chr":"chr2","strand":"-","start":13431788,"end":13466291},"Reg_hUM2Vf_260":{"Feature Symbol":"Dusp2","Feature Name":"dual specificity phosphatase 2","biotype":"protein_coding","log2(fold change)":4.78,"adjusted P-value":3.2e-06,"Low Expressed":false,"Vehicle Med. nRPKM":0,"LPS Med. nRPKM":5.99,"Mean Log2(nRPKM)":-2.25,"Vehicle Med. Count":0,"LPS Med. Count":59,"Cook's P-value ":0.000772,"Feature ID":"13537","chr":"chr2","strand":"+","start":127161895,"end":127164113},"Reg_hUM2Vf_261":{"Feature Symbol":"Dyrk1b","Feature Name":"dual-specificity tyrosine-(Y)-phosphorylation regulated kinase 1b","biotype":"protein_coding","log2(fold change)":-2.04,"adjusted P-value":0.000355,"Low Expressed":false,"Vehicle Med. nRPKM":6.29,"LPS Med. nRPKM":0.906,"Mean Log2(nRPKM)":1.18,"Vehicle Med. Count":273,"LPS Med. Count":24,"Cook's P-value ":0.849,"Feature ID":"13549","chr":"chr7","strand":"+","start":28964502,"end":28972313},"Reg_hUM2Vf_262":{"Feature Symbol":"Ebf3","Feature Name":"early B cell factor 3","biotype":"protein_coding","log2(fold change)":-2.38,"adjusted P-value":4.7e-13,"Low Expressed":false,"Vehicle Med. nRPKM":5.22,"LPS Med. nRPKM":0.859,"Mean Log2(nRPKM)":0.933,"Vehicle Med. Count":628,"LPS Med. Count":46,"Cook's P-value ":0.857,"Feature ID":"13593","chr":"chr7","strand":"-","start":144385354,"end":144506128},"Reg_hUM2Vf_263":{"Feature Symbol":"Ecm1","Feature Name":"extracellular matrix protein 1","biotype":"protein_coding","log2(fold change)":3.02,"adjusted P-value":5.77e-08,"Low Expressed":false,"Vehicle Med. nRPKM":0.484,"LPS Med. nRPKM":4.98,"Mean Log2(nRPKM)":0.37,"Vehicle Med. Count":24,"LPS Med. Count":42,"Cook's P-value ":0.795,"Feature ID":"13601","chr":"chr3","strand":"-","start":95538071,"end":95543492},"Reg_hUM2Vf_264":{"Feature Symbol":"S1pr1","Feature Name":"sphingosine-1-phosphate receptor 1","biotype":"protein_coding","log2(fold change)":-2.49,"adjusted P-value":0.000137,"Low Expressed":false,"Vehicle Med. nRPKM":1.58,"LPS Med. nRPKM":0.215,"Mean Log2(nRPKM)":-1.72,"Vehicle Med. Count":68,"LPS Med. Count":8,"Cook's P-value ":0.919,"Feature ID":"13609","chr":"chr3","strand":"-","start":115413351,"end":115417973},"Reg_hUM2Vf_265":{"Feature Symbol":"Edn1","Feature Name":"endothelin 1","biotype":"protein_coding","log2(fold change)":5.66,"adjusted P-value":2.15e-10,"Low Expressed":false,"Vehicle Med. nRPKM":0.0905,"LPS Med. nRPKM":37.5,"Mean Log2(nRPKM)":0.389,"Vehicle Med. Count":6,"LPS Med. Count":794,"Cook's P-value ":2.42e-06,"Feature ID":"13614","chr":"chr13","strand":"+","start":42396639,"end":42403358},"Reg_hUM2Vf_266":{"Feature Symbol":"Ednrb","Feature Name":"endothelin receptor type B","biotype":"protein_coding","log2(fold change)":-2.69,"adjusted P-value":0.00457,"Low Expressed":false,"Vehicle Med. nRPKM":0.33,"LPS Med. nRPKM":0.0202,"Mean Log2(nRPKM)":-4.04,"Vehicle Med. Count":21,"LPS Med. Count":1,"Cook's P-value ":0.718,"Feature ID":"13618","chr":"chr14","strand":"-","start":104213842,"end":104243390},"Reg_hUM2Vf_267":{"Feature Symbol":"Eef2k","Feature Name":"eukaryotic elongation factor-2 kinase","biotype":"protein_coding","log2(fold change)":-2.26,"adjusted P-value":4.2e-07,"Low Expressed":false,"Vehicle Med. nRPKM":8.35,"LPS Med. nRPKM":1.18,"Mean Log2(nRPKM)":1.63,"Vehicle Med. Count":847,"LPS Med. Count":61,"Cook's P-value ":0.852,"Feature ID":"13631","chr":"chr7","strand":"+","start":127986397,"end":128050733},"Reg_hUM2Vf_268":{"Feature Symbol":"Efnb1","Feature Name":"ephrin B1","biotype":"protein_coding","log2(fold change)":-2.59,"adjusted P-value":0.000229,"Low Expressed":false,"Vehicle Med. nRPKM":0.727,"LPS Med. nRPKM":0.107,"Mean Log2(nRPKM)":-2.71,"Vehicle Med. Count":67,"LPS Med. Count":5,"Cook's P-value ":0.931,"Feature ID":"13641","chr":"chrX","strand":"+","start":96331469,"end":96344330},"Reg_hUM2Vf_269":{"Feature Symbol":"Ehd1","Feature Name":"EH-domain containing 1","biotype":"protein_coding","log2(fold change)":5.74,"adjusted P-value":4.59e-33,"Low Expressed":false,"Vehicle Med. nRPKM":0.171,"LPS Med. nRPKM":13.1,"Mean Log2(nRPKM)":0.259,"Vehicle Med. Count":18,"LPS Med. Count":443,"Cook's P-value ":0.87,"Feature ID":"13660","chr":"chr19","strand":"+","start":6276896,"end":6300096},"Reg_hUM2Vf_270":{"Feature Symbol":"Eif2s1","Feature Name":"eukaryotic translation initiation factor 2, subunit 1 alpha","biotype":"protein_coding","log2(fold change)":2.06,"adjusted P-value":1.06e-05,"Low Expressed":false,"Vehicle Med. nRPKM":0.67,"LPS Med. nRPKM":2.88,"Mean Log2(nRPKM)":0.333,"Vehicle Med. Count":33,"LPS Med. Count":66,"Cook's P-value ":0.843,"Feature ID":"13665","chr":"chr12","strand":"+","start":79963059,"end":79987997},"Reg_hUM2Vf_271":{"Feature Symbol":"Emb","Feature Name":"embigin","biotype":"protein_coding","log2(fold change)":3.16,"adjusted P-value":3.37e-06,"Low Expressed":false,"Vehicle Med. nRPKM":0.17,"LPS Med. nRPKM":1.56,"Mean Log2(nRPKM)":-1.76,"Vehicle Med. Count":6,"LPS Med. Count":46,"Cook's P-value ":0.906,"Feature ID":"13723","chr":"chr13","strand":"+","start":118009380,"end":118063222},"Reg_hUM2Vf_272":{"Feature Symbol":"Epb4.1l2","Feature Name":"erythrocyte protein band 4.1-like 2","biotype":"protein_coding","log2(fold change)":-2.58,"adjusted P-value":3.98e-14,"Low Expressed":false,"Vehicle Med. nRPKM":176,"LPS Med. nRPKM":21.2,"Mean Log2(nRPKM)":6.09,"Vehicle Med. Count":15400,"LPS Med. Count":947,"Cook's P-value ":0.915,"Feature ID":"13822","chr":"chr10","strand":"+","start":25079604,"end":25243325},"Reg_hUM2Vf_273":{"Feature Symbol":"Epb4.1l4a","Feature Name":"erythrocyte protein band 4.1-like 4a","biotype":"protein_coding","log2(fold change)":2.62,"adjusted P-value":0.00789,"Low Expressed":false,"Vehicle Med. nRPKM":0.026,"LPS Med. nRPKM":0.409,"Mean Log2(nRPKM)":-3.98,"Vehicle Med. Count":1,"LPS Med. Count":12,"Cook's P-value ":0.728,"Feature ID":"13824","chr":"chr18","strand":"-","start":33955981,"end":34166860},"Reg_hUM2Vf_274":{"Feature Symbol":"Ephx1","Feature Name":"epoxide hydrolase 1, microsomal","biotype":"protein_coding","log2(fold change)":-2.71,"adjusted P-value":0.000227,"Low Expressed":false,"Vehicle Med. nRPKM":0.962,"LPS Med. nRPKM":0.147,"Mean Log2(nRPKM)":-1.81,"Vehicle Med. Count":57,"LPS Med. Count":2,"Cook's P-value ":0.852,"Feature ID":"13849","chr":"chr1","strand":"-","start":182919687,"end":182947626},"Reg_hUM2Vf_275":{"Feature Symbol":"Stx2","Feature Name":"syntaxin 2","biotype":"protein_coding","log2(fold change)":-2.03,"adjusted P-value":4.9e-11,"Low Expressed":false,"Vehicle Med. nRPKM":4.4,"LPS Med. nRPKM":0.889,"Mean Log2(nRPKM)":1.09,"Vehicle Med. Count":304,"LPS Med. Count":28,"Cook's P-value ":0.988,"Feature ID":"13852","chr":"chr5","strand":"-","start":129490436,"end":129514439},"Reg_hUM2Vf_276":{"Feature Symbol":"Epn2","Feature Name":"epsin 2","biotype":"protein_coding","log2(fold change)":-2.39,"adjusted P-value":0.000343,"Low Expressed":false,"Vehicle Med. nRPKM":1.34,"LPS Med. nRPKM":0.402,"Mean Log2(nRPKM)":-0.707,"Vehicle Med. Count":84,"LPS Med. Count":19,"Cook's P-value ":0.00288,"Feature ID":"13855","chr":"chr11","strand":"-","start":61330751,"end":61393189},"Reg_hUM2Vf_277":{"Feature Symbol":"Khdrbs3","Feature Name":"KH domain containing, RNA binding, signal transduction associated 3","biotype":"protein_coding","log2(fold change)":-2.48,"adjusted P-value":1.01e-08,"Low Expressed":false,"Vehicle Med. nRPKM":5.4,"LPS Med. nRPKM":1.01,"Mean Log2(nRPKM)":1.08,"Vehicle Med. Count":178,"LPS Med. Count":15,"Cook's P-value ":0.937,"Feature ID":"13992","chr":"chr15","strand":"+","start":68758850,"end":68923949},"Reg_hUM2Vf_278":{"Feature Symbol":"Zfp358","Feature Name":"zinc finger protein 358","biotype":"protein_coding","log2(fold change)":-2.43,"adjusted P-value":9.23e-07,"Low Expressed":false,"Vehicle Med. nRPKM":3.67,"LPS Med. nRPKM":0.451,"Mean Log2(nRPKM)":0.253,"Vehicle Med. Count":199,"LPS Med. Count":12,"Cook's P-value ":0.927,"Feature ID":"140482","chr":"chr8","strand":"+","start":3493138,"end":3497208},"Reg_hUM2Vf_279":{"Feature Symbol":"AF251705","Feature Name":"cDNA sequence AF251705","biotype":"protein_coding","log2(fold change)":-2.05,"adjusted P-value":0.000677,"Low Expressed":false,"Vehicle Med. nRPKM":20.5,"LPS Med. nRPKM":2,"Mean Log2(nRPKM)":2.75,"Vehicle Med. Count":502,"LPS Med. Count":28,"Cook's P-value ":0.618,"Feature ID":"140497","chr":"chr11","strand":"-","start":114858083,"end":114863194},"Reg_hUM2Vf_280":{"Feature Symbol":"Plxnb3","Feature Name":"plexin B3","biotype":"protein_coding","log2(fold change)":-2.73,"adjusted P-value":1.46e-07,"Low Expressed":false,"Vehicle Med. nRPKM":1.62,"LPS Med. nRPKM":0.282,"Mean Log2(nRPKM)":-0.894,"Vehicle Med. Count":203,"LPS Med. Count":25,"Cook's P-value ":0.809,"Feature ID":"140571","chr":"chrX","strand":"+","start":71002442,"end":71017849},"Reg_hUM2Vf_281":{"Feature Symbol":"Elmo1","Feature Name":"engulfment and cell motility 1, ced-12 homolog (C. elegans)","biotype":"protein_coding","log2(fold change)":-2.1,"adjusted P-value":6.54e-14,"Low Expressed":false,"Vehicle Med. nRPKM":49.6,"LPS Med. nRPKM":8.83,"Mean Log2(nRPKM)":4.46,"Vehicle Med. Count":6770,"LPS Med. Count":498,"Cook's P-value ":0.964,"Feature ID":"140580","chr":"chr13","strand":"+","start":20277294,"end":20700222},"Reg_hUM2Vf_282":{"Feature Symbol":"F3","Feature Name":"coagulation factor III","biotype":"protein_coding","log2(fold change)":2.68,"adjusted P-value":3.48e-07,"Low Expressed":false,"Vehicle Med. nRPKM":0.496,"LPS Med. nRPKM":3.3,"Mean Log2(nRPKM)":-0.203,"Vehicle Med. Count":22,"LPS Med. Count":55,"Cook's P-value ":0.915,"Feature ID":"14066","chr":"chr3","strand":"+","start":121426455,"end":121437970},"Reg_hUM2Vf_283":{"Feature Symbol":"F5","Feature Name":"coagulation factor V","biotype":"protein_coding","log2(fold change)":-2.2,"adjusted P-value":0.0436,"Low Expressed":false,"Vehicle Med. nRPKM":0.0334,"LPS Med. nRPKM":0.0179,"Mean Log2(nRPKM)":-5.33,"Vehicle Med. Count":20,"LPS Med. Count":1,"Cook's P-value ":0.0293,"Feature ID":"14067","chr":"chr1","strand":"+","start":166081990,"end":166150405},"Reg_hUM2Vf_284":{"Feature Symbol":"Caskin2","Feature Name":"CASK-interacting protein 2","biotype":"protein_coding","log2(fold change)":-3.14,"adjusted P-value":0.00831,"Low Expressed":false,"Vehicle Med. nRPKM":0.105,"LPS Med. nRPKM":0,"Mean Log2(nRPKM)":-5.01,"Vehicle Med. Count":16,"LPS Med. Count":0,"Cook's P-value ":1.21e-07,"Feature ID":"140721","chr":"chr11","strand":"-","start":115660666,"end":115674906},"Reg_hUM2Vf_285":{"Feature Symbol":"Fap","Feature Name":"fibroblast activation protein","biotype":"protein_coding","log2(fold change)":3.65,"adjusted P-value":1.45e-06,"Low Expressed":false,"Vehicle Med. nRPKM":0.0743,"LPS Med. nRPKM":1.25,"Mean Log2(nRPKM)":-2.26,"Vehicle Med. Count":3,"LPS Med. Count":44,"Cook's P-value ":0.313,"Feature ID":"14089","chr":"chr2","strand":"-","start":62339002,"end":62412078},"Reg_hUM2Vf_286":{"Feature Symbol":"Fas","Feature Name":"Fas (TNF receptor superfamily member 6)","biotype":"protein_coding","log2(fold change)":3.28,"adjusted P-value":0.000118,"Low Expressed":false,"Vehicle Med. nRPKM":0.0754,"LPS Med. nRPKM":1.15,"Mean Log2(nRPKM)":-2.66,"Vehicle Med. Count":4,"LPS Med. Count":21,"Cook's P-value ":0.476,"Feature ID":"14102","chr":"chr19","strand":"+","start":34365149,"end":34402260},"Reg_hUM2Vf_287":{"Feature Symbol":"Fen1","Feature Name":"flap structure specific endonuclease 1","biotype":"protein_coding","log2(fold change)":2.68,"adjusted P-value":0.00177,"Low Expressed":false,"Vehicle Med. nRPKM":0.0956,"LPS Med. nRPKM":0.755,"Mean Log2(nRPKM)":-2.47,"Vehicle Med. Count":4,"LPS Med. Count":20,"Cook's P-value ":0.617,"Feature ID":"14156","chr":"chr19","strand":"-","start":10273629,"end":10278433},"Reg_hUM2Vf_288":{"Feature Symbol":"Fgf11","Feature Name":"fibroblast growth factor 11","biotype":"protein_coding","log2(fold change)":-2.45,"adjusted P-value":0.0106,"Low Expressed":false,"Vehicle Med. nRPKM":1.75,"LPS Med. nRPKM":0.0392,"Mean Log2(nRPKM)":-2.08,"Vehicle Med. Count":28,"LPS Med. Count":1,"Cook's P-value ":0.655,"Feature ID":"14166","chr":"chr11","strand":"-","start":69611704,"end":69615127},"Reg_hUM2Vf_289":{"Feature Symbol":"Fgl2","Feature Name":"fibrinogen-like protein 2","biotype":"protein_coding","log2(fold change)":2.14,"adjusted P-value":0.00248,"Low Expressed":false,"Vehicle Med. nRPKM":0.258,"LPS Med. nRPKM":0.796,"Mean Log2(nRPKM)":-1.67,"Vehicle Med. Count":20,"LPS Med. Count":34,"Cook's P-value ":0.736,"Feature ID":"14190","chr":"chr5","strand":"+","start":20878491,"end":20884204},"Reg_hUM2Vf_290":{"Feature Symbol":"Fgr","Feature Name":"Gardner-Rasheed feline sarcoma viral (Fgr) oncogene homolog","biotype":"protein_coding","log2(fold change)":3.69,"adjusted P-value":8.14e-11,"Low Expressed":false,"Vehicle Med. nRPKM":0.189,"LPS Med. nRPKM":5.22,"Mean Log2(nRPKM)":0.0277,"Vehicle Med. Count":15,"LPS Med. Count":227,"Cook's P-value ":0.722,"Feature ID":"14191","chr":"chr4","strand":"+","start":132530010,"end":132557808},"Reg_hUM2Vf_291":{"Feature Symbol":"Foxn2","Feature Name":"forkhead box N2","biotype":"protein_coding","log2(fold change)":2.1,"adjusted P-value":3.96e-07,"Low Expressed":false,"Vehicle Med. nRPKM":0.306,"LPS Med. nRPKM":1.9,"Mean Log2(nRPKM)":-0.426,"Vehicle Med. Count":70,"LPS Med. Count":129,"Cook's P-value ":0.945,"Feature ID":"14236","chr":"chr17","strand":"+","start":88840052,"end":88889873},"Reg_hUM2Vf_292":{"Feature Symbol":"Lpin1","Feature Name":"lipin 1","biotype":"protein_coding","log2(fold change)":-2.39,"adjusted P-value":7.84e-10,"Low Expressed":false,"Vehicle Med. nRPKM":6.58,"LPS Med. nRPKM":1.12,"Mean Log2(nRPKM)":1.41,"Vehicle Med. Count":720,"LPS Med. Count":79,"Cook's P-value ":0.916,"Feature ID":"14245","chr":"chr12","strand":"-","start":16542475,"end":16596576},"Reg_hUM2Vf_293":{"Feature Symbol":"Fmo5","Feature Name":"flavin containing monooxygenase 5","biotype":"protein_coding","log2(fold change)":-3.11,"adjusted P-value":1.97e-08,"Low Expressed":false,"Vehicle Med. nRPKM":0.963,"LPS Med. nRPKM":0.0901,"Mean Log2(nRPKM)":-2.2,"Vehicle Med. Count":121,"LPS Med. Count":7,"Cook's P-value ":0.929,"Feature ID":"14263","chr":"chr3","strand":"+","start":97432727,"end":97459210},"Reg_hUM2Vf_294":{"Feature Symbol":"Srgap2","Feature Name":"SLIT-ROBO Rho GTPase activating protein 2","biotype":"protein_coding","log2(fold change)":-2.21,"adjusted P-value":2.02e-18,"Low Expressed":false,"Vehicle Med. nRPKM":66,"LPS Med. nRPKM":12.9,"Mean Log2(nRPKM)":4.98,"Vehicle Med. Count":12500,"LPS Med. Count":1270,"Cook's P-value ":0.97,"Feature ID":"14270","chr":"chr1","strand":"-","start":133181828,"end":133423938},"Reg_hUM2Vf_295":{"Feature Symbol":"Fos","Feature Name":"FBJ osteosarcoma oncogene","biotype":"protein_coding","log2(fold change)":3.35,"adjusted P-value":1.93e-05,"Low Expressed":false,"Vehicle Med. nRPKM":0.0708,"LPS Med. nRPKM":0.687,"Mean Log2(nRPKM)":-2.36,"Vehicle Med. Count":2,"LPS Med. Count":15,"Cook's P-value ":0.357,"Feature ID":"14281","chr":"chr12","strand":"+","start":86814851,"end":86818219},"Reg_hUM2Vf_296":{"Feature Symbol":"Fpr2","Feature Name":"formyl peptide receptor 2","biotype":"protein_coding","log2(fold change)":5.98,"adjusted P-value":3.83e-16,"Low Expressed":false,"Vehicle Med. nRPKM":0,"LPS Med. nRPKM":3.7,"Mean Log2(nRPKM)":-2.38,"Vehicle Med. Count":0,"LPS Med. Count":59,"Cook's P-value ":0.0564,"Feature ID":"14289","chr":"chr17","strand":"+","start":18024788,"end":18030916},"Reg_hUM2Vf_297":{"Feature Symbol":"Gab1","Feature Name":"growth factor receptor bound protein 2-associated protein 1","biotype":"protein_coding","log2(fold change)":-3.15,"adjusted P-value":2.35e-16,"Low Expressed":false,"Vehicle Med. nRPKM":8.75,"LPS Med. nRPKM":0.716,"Mean Log2(nRPKM)":1.43,"Vehicle Med. Count":1000,"LPS Med. Count":47,"Cook's P-value ":0.906,"Feature ID":"14388","chr":"chr8","strand":"-","start":83288333,"end":83404378},"Reg_hUM2Vf_298":{"Feature Symbol":"Slc6a12","Feature Name":"solute carrier family 6 (neurotransmitter transporter, betaine/GABA), member 12","biotype":"protein_coding","log2(fold change)":3.62,"adjusted P-value":0.00162,"Low Expressed":false,"Vehicle Med. nRPKM":0,"LPS Med. nRPKM":4.05,"Mean Log2(nRPKM)":-3.19,"Vehicle Med. Count":0,"LPS Med. Count":65,"Cook's P-value ":0.00102,"Feature ID":"14411","chr":"chr6","strand":"+","start":121296715,"end":121315791},"Reg_hUM2Vf_299":{"Feature Symbol":"Gas5","Feature Name":"growth arrest specific 5","biotype":"miscRNA","log2(fold change)":2.06,"adjusted P-value":5.7e-15,"Low Expressed":false,"Vehicle Med. nRPKM":3.38,"LPS Med. nRPKM":13.3,"Mean Log2(nRPKM)":2.79,"Vehicle Med. Count":194,"LPS Med. Count":416,"Cook's P-value ":0.985,"Feature ID":"14455","chr":"chr1","strand":"+","start":162965297,"end":162968668},"Reg_hUM2Vf_300":{"Feature Symbol":"Gas7","Feature Name":"growth arrest specific 7","biotype":"protein_coding","log2(fold change)":2.77,"adjusted P-value":8.05e-09,"Low Expressed":false,"Vehicle Med. nRPKM":0.78,"LPS Med. nRPKM":8.44,"Mean Log2(nRPKM)":1.21,"Vehicle Med. Count":156,"LPS Med. Count":416,"Cook's P-value ":0.715,"Feature ID":"14457","chr":"chr11","strand":"+","start":67400038,"end":67502494},"Reg_hUM2Vf_301":{"Feature Symbol":"Gbp2","Feature Name":"guanylate binding protein 2","biotype":"protein_coding","log2(fold change)":4.67,"adjusted P-value":1.41e-14,"Low Expressed":false,"Vehicle Med. nRPKM":0.221,"LPS Med. nRPKM":7.86,"Mean Log2(nRPKM)":-0.425,"Vehicle Med. Count":12,"LPS Med. Count":142,"Cook's P-value ":0.193,"Feature ID":"14469","chr":"chr3","strand":"+","start":142283627,"end":142300972},"Reg_hUM2Vf_302":{"Feature Symbol":"B4galt1","Feature Name":"UDP-Gal:betaGlcNAc beta 1,4- galactosyltransferase, polypeptide 1","biotype":"protein_coding","log2(fold change)":2.05,"adjusted P-value":2.68e-08,"Low Expressed":false,"Vehicle Med. nRPKM":7,"LPS Med. nRPKM":27.7,"Mean Log2(nRPKM)":3.71,"Vehicle Med. Count":421,"LPS Med. Count":907,"Cook's P-value ":0.74,"Feature ID":"14595","chr":"chr4","strand":"-","start":40751635,"end":40801031},"Reg_hUM2Vf_303":{"Feature Symbol":"Tsc22d3","Feature Name":"TSC22 domain family, member 3","biotype":"protein_coding","log2(fold change)":2.77,"adjusted P-value":3.33e-08,"Low Expressed":false,"Vehicle Med. nRPKM":0.833,"LPS Med. nRPKM":5.79,"Mean Log2(nRPKM)":0.843,"Vehicle Med. Count":49,"LPS Med. Count":146,"Cook's P-value ":0.902,"Feature ID":"14605","chr":"chrX","strand":"-","start":137074067,"end":137135061},"Reg_hUM2Vf_304":{"Feature Symbol":"Lilrb4","Feature Name":"leukocyte immunoglobulin-like receptor, subfamily B, member 4","biotype":"protein_coding","log2(fold change)":2.29,"adjusted P-value":1.86e-09,"Low Expressed":false,"Vehicle Med. nRPKM":5.63,"LPS Med. nRPKM":29.2,"Mean Log2(nRPKM)":3.58,"Vehicle Med. Count":189,"LPS Med. Count":509,"Cook's P-value ":0.95,"Feature ID":"14728","chr":"chr10","strand":"+","start":51210781,"end":51216419},"Reg_hUM2Vf_305":{"Feature Symbol":"Gpr65","Feature Name":"G-protein coupled receptor 65","biotype":"protein_coding","log2(fold change)":3.32,"adjusted P-value":1.47e-09,"Low Expressed":false,"Vehicle Med. nRPKM":0.655,"LPS Med. nRPKM":6.32,"Mean Log2(nRPKM)":0.839,"Vehicle Med. Count":18,"LPS Med. Count":158,"Cook's P-value ":0.696,"Feature ID":"14744","chr":"chr12","strand":"+","start":99506867,"end":99514842},"Reg_hUM2Vf_306":{"Feature Symbol":"Gpr44","Feature Name":"G protein-coupled receptor 44","biotype":"protein_coding","log2(fold change)":2.76,"adjusted P-value":0.00246,"Low Expressed":false,"Vehicle Med. nRPKM":0.0268,"LPS Med. nRPKM":0.894,"Mean Log2(nRPKM)":-2.85,"Vehicle Med. Count":2,"LPS Med. Count":20,"Cook's P-value ":0.718,"Feature ID":"14764","chr":"chr19","strand":"+","start":11011650,"end":11017001},"Reg_hUM2Vf_307":{"Feature Symbol":"Gpr56","Feature Name":"G protein-coupled receptor 56","biotype":"protein_coding","log2(fold change)":-2.51,"adjusted P-value":0.000574,"Low Expressed":false,"Vehicle Med. nRPKM":23.1,"LPS Med. nRPKM":1.2,"Mean Log2(nRPKM)":2.65,"Vehicle Med. Count":2400,"LPS Med. Count":64,"Cook's P-value ":0.857,"Feature ID":"14766","chr":"chr8","strand":"+","start":97501009,"end":97538108},"Reg_hUM2Vf_308":{"Feature Symbol":"Gsr","Feature Name":"glutathione reductase","biotype":"protein_coding","log2(fold change)":3.19,"adjusted P-value":5.93e-09,"Low Expressed":false,"Vehicle Med. nRPKM":0.562,"LPS Med. nRPKM":8.28,"Mean Log2(nRPKM)":0.742,"Vehicle Med. Count":15,"LPS Med. Count":148,"Cook's P-value ":0.813,"Feature ID":"14782","chr":"chr8","strand":"+","start":34763710,"end":34808634},"Reg_hUM2Vf_309":{"Feature Symbol":"Gpr162","Feature Name":"G protein-coupled receptor 162","biotype":"protein_coding","log2(fold change)":-2.31,"adjusted P-value":0.00688,"Low Expressed":false,"Vehicle Med. nRPKM":0.316,"LPS Med. nRPKM":0.0397,"Mean Log2(nRPKM)":-3.42,"Vehicle Med. Count":20,"LPS Med. Count":4,"Cook's P-value ":0.881,"Feature ID":"14788","chr":"chr6","strand":"-","start":124808462,"end":124813935},"Reg_hUM2Vf_310":{"Feature Symbol":"Leprel2","Feature Name":"leprecan-like 2","biotype":"protein_coding","log2(fold change)":-2.3,"adjusted P-value":7.77e-06,"Low Expressed":false,"Vehicle Med. nRPKM":2.38,"LPS Med. nRPKM":0.264,"Mean Log2(nRPKM)":-0.471,"Vehicle Med. Count":138,"LPS Med. Count":9,"Cook's P-value ":0.933,"Feature ID":"14789","chr":"chr6","strand":"-","start":124791113,"end":124807705},"Reg_hUM2Vf_311":{"Feature Symbol":"Grin2c","Feature Name":"glutamate receptor, ionotropic, NMDA2C (epsilon 3)","biotype":"protein_coding","log2(fold change)":-2.28,"adjusted P-value":0.0154,"Low Expressed":false,"Vehicle Med. nRPKM":0.333,"LPS Med. nRPKM":0.046,"Mean Log2(nRPKM)":-3.43,"Vehicle Med. Count":30,"LPS Med. Count":4,"Cook's P-value ":0.0266,"Feature ID":"14813","chr":"chr11","strand":"-","start":115110483,"end":115128557},"Reg_hUM2Vf_312":{"Feature Symbol":"Gsto1","Feature Name":"glutathione S-transferase omega 1","biotype":"protein_coding","log2(fold change)":2,"adjusted P-value":0.00163,"Low Expressed":false,"Vehicle Med. nRPKM":0.639,"LPS Med. nRPKM":3.98,"Mean Log2(nRPKM)":-0.0253,"Vehicle Med. Count":21,"LPS Med. Count":33,"Cook's P-value ":0.877,"Feature ID":"14873","chr":"chr19","strand":"+","start":47929479,"end":47939280},"Reg_hUM2Vf_313":{"Feature Symbol":"Gyk","Feature Name":"glycerol kinase","biotype":"protein_coding","log2(fold change)":2.63,"adjusted P-value":0.000366,"Low Expressed":false,"Vehicle Med. nRPKM":0.117,"LPS Med. nRPKM":0.809,"Mean Log2(nRPKM)":-2.47,"Vehicle Med. Count":7,"LPS Med. Count":21,"Cook's P-value ":0.721,"Feature ID":"14933","chr":"chrX","strand":"-","start":82947276,"end":83022158},"Reg_hUM2Vf_314":{"Feature Symbol":"H2-Aa","Feature Name":"histocompatibility 2, class II antigen A, alpha","biotype":"protein_coding","log2(fold change)":-2.11,"adjusted P-value":0.000709,"Low Expressed":false,"Vehicle Med. nRPKM":7.48,"LPS Med. nRPKM":2.24,"Mean Log2(nRPKM)":1.67,"Vehicle Med. Count":226,"LPS Med. Count":15,"Cook's P-value ":0.461,"Feature ID":"14960","chr":"chr17","strand":"-","start":34419696,"end":34424716},"Reg_hUM2Vf_315":{"Feature Symbol":"Cfb","Feature Name":"complement factor B","biotype":"protein_coding","log2(fold change)":2.64,"adjusted P-value":5.58e-05,"Low Expressed":false,"Vehicle Med. nRPKM":0.0771,"LPS Med. nRPKM":1.21,"Mean Log2(nRPKM)":-1.54,"Vehicle Med. Count":5,"LPS Med. Count":41,"Cook's P-value ":0.861,"Feature ID":"14962","chr":"chr17","strand":"-","start":34993319,"end":34999459},"Reg_hUM2Vf_316":{"Feature Symbol":"H2-Ob","Feature Name":"histocompatibility 2, O region beta locus","biotype":"protein_coding","log2(fold change)":-2.52,"adjusted P-value":0.00157,"Low Expressed":false,"Vehicle Med. nRPKM":0.634,"LPS Med. nRPKM":0.0497,"Mean Log2(nRPKM)":-2.69,"Vehicle Med. Count":40,"LPS Med. Count":3,"Cook's P-value ":0.827,"Feature ID":"15002","chr":"chr17","strand":"+","start":34375850,"end":34382853},"Reg_hUM2Vf_317":{"Feature Symbol":"Hdac5","Feature Name":"histone deacetylase 5","biotype":"protein_coding","log2(fold change)":-2.85,"adjusted P-value":5.01e-10,"Low Expressed":false,"Vehicle Med. nRPKM":10.8,"LPS Med. nRPKM":1.03,"Mean Log2(nRPKM)":1.96,"Vehicle Med. Count":973,"LPS Med. Count":48,"Cook's P-value ":0.856,"Feature ID":"15184","chr":"chr11","strand":"-","start":102057061,"end":102091486},"Reg_hUM2Vf_318":{"Feature Symbol":"Hdc","Feature Name":"histidine decarboxylase","biotype":"protein_coding","log2(fold change)":2.06,"adjusted P-value":0.0277,"Low Expressed":false,"Vehicle Med. nRPKM":0.0421,"LPS Med. nRPKM":0.636,"Mean Log2(nRPKM)":-2.68,"Vehicle Med. Count":1,"LPS Med. Count":15,"Cook's P-value ":0.671,"Feature ID":"15186","chr":"chr2","strand":"-","start":126419404,"end":126444401},"Reg_hUM2Vf_319":{"Feature Symbol":"Hells","Feature Name":"helicase, lymphoid specific","biotype":"protein_coding","log2(fold change)":2.18,"adjusted P-value":0.00221,"Low Expressed":false,"Vehicle Med. nRPKM":0.0982,"LPS Med. nRPKM":0.378,"Mean Log2(nRPKM)":-1.9,"Vehicle Med. Count":8,"LPS Med. Count":20,"Cook's P-value ":0.435,"Feature ID":"15201","chr":"chr19","strand":"+","start":39005480,"end":39042767},"Reg_hUM2Vf_320":{"Feature Symbol":"Hhex","Feature Name":"hematopoietically expressed homeobox","biotype":"protein_coding","log2(fold change)":-2.34,"adjusted P-value":4.76e-12,"Low Expressed":false,"Vehicle Med. nRPKM":8.96,"LPS Med. nRPKM":1.62,"Mean Log2(nRPKM)":1.98,"Vehicle Med. Count":375,"LPS Med. Count":42,"Cook's P-value ":0.915,"Feature ID":"15242","chr":"chr19","strand":"+","start":37509331,"end":37515221},"Reg_hUM2Vf_321":{"Feature Symbol":"Hmga2-ps1","Feature Name":"high mobility group AT-hook 2, pseudogene 1","biotype":"pseudo","log2(fold change)":-2.43,"adjusted P-value":8.36e-06,"Low Expressed":false,"Vehicle Med. nRPKM":10.3,"LPS Med. nRPKM":0.862,"Mean Log2(nRPKM)":1.73,"Vehicle Med. Count":321,"LPS Med. Count":16,"Cook's P-value ":0.849,"Feature ID":"15365","chr":"chr1","strand":"-","start":178764755,"end":178766264},"Reg_hUM2Vf_322":{"Feature Symbol":"Hmox1","Feature Name":"heme oxygenase (decycling) 1","biotype":"protein_coding","log2(fold change)":2.07,"adjusted P-value":0.0134,"Low Expressed":false,"Vehicle Med. nRPKM":0.445,"LPS Med. nRPKM":2.89,"Mean Log2(nRPKM)":-0.906,"Vehicle Med. Count":7,"LPS Med. Count":35,"Cook's P-value ":0.607,"Feature ID":"15368","chr":"chr8","strand":"+","start":77617517,"end":77624492},"Reg_hUM2Vf_323":{"Feature Symbol":"Hnrnpa1","Feature Name":"heterogeneous nuclear ribonucleoprotein A1","biotype":"protein_coding","log2(fold change)":2.61,"adjusted P-value":9.76e-06,"Low Expressed":false,"Vehicle Med. nRPKM":0.148,"LPS Med. nRPKM":1.17,"Mean Log2(nRPKM)":-1.31,"Vehicle Med. Count":8,"LPS Med. Count":29,"Cook's P-value ":0.949,"Feature ID":"15382","chr":"chr15","strand":"+","start":103070863,"end":103075386},"Reg_hUM2Vf_324":{"Feature Symbol":"Hp","Feature Name":"haptoglobin","biotype":"protein_coding","log2(fold change)":3.34,"adjusted P-value":1.6e-06,"Low Expressed":false,"Vehicle Med. nRPKM":0.149,"LPS Med. nRPKM":2.53,"Mean Log2(nRPKM)":-1.17,"Vehicle Med. Count":2,"LPS Med. Count":52,"Cook's P-value ":0.834,"Feature ID":"15439","chr":"chr8","strand":"-","start":112099028,"end":112103072},"Reg_hUM2Vf_325":{"Feature Symbol":"Hpgd","Feature Name":"hydroxyprostaglandin dehydrogenase 15 (NAD)","biotype":"protein_coding","log2(fold change)":-2.35,"adjusted P-value":0.000387,"Low Expressed":false,"Vehicle Med. nRPKM":5.04,"LPS Med. nRPKM":0.386,"Mean Log2(nRPKM)":0.0341,"Vehicle Med. Count":159,"LPS Med. Count":12,"Cook's P-value ":0.756,"Feature ID":"15446","chr":"chr8","strand":"+","start":58773349,"end":58799843},"Reg_hUM2Vf_326":{"Feature Symbol":"Id2","Feature Name":"inhibitor of DNA binding 2","biotype":"protein_coding","log2(fold change)":2.93,"adjusted P-value":1.96e-08,"Low Expressed":false,"Vehicle Med. nRPKM":0.394,"LPS Med. nRPKM":4.67,"Mean Log2(nRPKM)":0.747,"Vehicle Med. Count":12,"LPS Med. Count":73,"Cook's P-value ":0.862,"Feature ID":"15902","chr":"chr12","strand":"-","start":25778664,"end":25780957},"Reg_hUM2Vf_327":{"Feature Symbol":"Ier2","Feature Name":"immediate early response 2","biotype":"protein_coding","log2(fold change)":2.05,"adjusted P-value":0.0271,"Low Expressed":false,"Vehicle Med. nRPKM":0.0974,"LPS Med. nRPKM":2.37,"Mean Log2(nRPKM)":-1.29,"Vehicle Med. Count":2,"LPS Med. Count":24,"Cook's P-value ":0.661,"Feature ID":"15936","chr":"chr8","strand":"-","start":87185230,"end":87186751},"Reg_hUM2Vf_328":{"Feature Symbol":"Ier3","Feature Name":"immediate early response 3","biotype":"protein_coding","log2(fold change)":3.7,"adjusted P-value":2.53e-12,"Low Expressed":false,"Vehicle Med. nRPKM":0.589,"LPS Med. nRPKM":7.62,"Mean Log2(nRPKM)":1.17,"Vehicle Med. Count":13,"LPS Med. Count":97,"Cook's P-value ":0.815,"Feature ID":"15937","chr":"chr17","strand":"+","start":35958658,"end":35959856},"Reg_hUM2Vf_329":{"Feature Symbol":"Cxcl10","Feature Name":"chemokine (C-X-C motif) ligand 10","biotype":"protein_coding","log2(fold change)":3.77,"adjusted P-value":0.000219,"Low Expressed":false,"Vehicle Med. nRPKM":0.0665,"LPS Med. nRPKM":15.4,"Mean Log2(nRPKM)":-0.122,"Vehicle Med. Count":2,"LPS Med. Count":137,"Cook's P-value ":0.074,"Feature ID":"15945","chr":"chr5","strand":"-","start":92775667,"end":92777880},"Reg_hUM2Vf_330":{"Feature Symbol":"Ifi204","Feature Name":"interferon activated gene 204","biotype":"protein_coding","log2(fold change)":3.7,"adjusted P-value":7.21e-27,"Low Expressed":false,"Vehicle Med. nRPKM":0.576,"LPS Med. nRPKM":6.91,"Mean Log2(nRPKM)":0.831,"Vehicle Med. Count":27,"LPS Med. Count":195,"Cook's P-value ":0.968,"Feature ID":"15951","chr":"chr1","strand":"-","start":175677424,"end":175697050},"Reg_hUM2Vf_331":{"Feature Symbol":"Ifi47","Feature Name":"interferon gamma inducible protein 47","biotype":"protein_coding","log2(fold change)":3.86,"adjusted P-value":4.52e-06,"Low Expressed":false,"Vehicle Med. nRPKM":0.0211,"LPS Med. nRPKM":0.827,"Mean Log2(nRPKM)":-2.71,"Vehicle Med. Count":1,"LPS Med. Count":26,"Cook's P-value ":0.395,"Feature ID":"15953","chr":"chr11","strand":"+","start":48900557,"end":48910473},"Reg_hUM2Vf_332":{"Feature Symbol":"Il15ra","Feature Name":"interleukin 15 receptor, alpha chain","biotype":"protein_coding","log2(fold change)":3.62,"adjusted P-value":8.87e-32,"Low Expressed":false,"Vehicle Med. nRPKM":3.04,"LPS Med. nRPKM":40.8,"Mean Log2(nRPKM)":3.33,"Vehicle Med. Count":90,"LPS Med. Count":598,"Cook's P-value ":0.952,"Feature ID":"16169","chr":"chr2","strand":"+","start":11627163,"end":11655589},"Reg_hUM2Vf_333":{"Feature Symbol":"Il18rap","Feature Name":"interleukin 18 receptor accessory protein","biotype":"protein_coding","log2(fold change)":4.72,"adjusted P-value":1.49e-21,"Low Expressed":false,"Vehicle Med. nRPKM":0.136,"LPS Med. nRPKM":8.34,"Mean Log2(nRPKM)":0.396,"Vehicle Med. Count":9,"LPS Med. Count":255,"Cook's P-value ":0.814,"Feature ID":"16174","chr":"chr1","strand":"+","start":40572207,"end":40606148},"Reg_hUM2Vf_334":{"Feature Symbol":"Il1r1","Feature Name":"interleukin 1 receptor, type I","biotype":"protein_coding","log2(fold change)":3.64,"adjusted P-value":2.08e-12,"Low Expressed":false,"Vehicle Med. nRPKM":0.132,"LPS Med. nRPKM":2.16,"Mean Log2(nRPKM)":-1.49,"Vehicle Med. Count":12,"LPS Med. Count":82,"Cook's P-value ":0.834,"Feature ID":"16177","chr":"chr1","strand":"+","start":40281925,"end":40373022},"Reg_hUM2Vf_335":{"Feature Symbol":"Il1r2","Feature Name":"interleukin 1 receptor, type II","biotype":"protein_coding","log2(fold change)":4.39,"adjusted P-value":1.72e-07,"Low Expressed":false,"Vehicle Med. nRPKM":0,"LPS Med. nRPKM":1.58,"Mean Log2(nRPKM)":-2.72,"Vehicle Med. Count":0,"LPS Med. Count":26,"Cook's P-value ":0.199,"Feature ID":"16178","chr":"chr1","strand":"+","start":40141613,"end":40182070},"Reg_hUM2Vf_336":{"Feature Symbol":"Il1rn","Feature Name":"interleukin 1 receptor antagonist","biotype":"protein_coding","log2(fold change)":5.13,"adjusted P-value":5.62e-08,"Low Expressed":false,"Vehicle Med. nRPKM":0.138,"LPS Med. nRPKM":20.2,"Mean Log2(nRPKM)":0.135,"Vehicle Med. Count":4,"LPS Med. Count":668,"Cook's P-value ":0.243,"Feature ID":"16181","chr":"chr2","strand":"+","start":24192380,"end":24207011},"Reg_hUM2Vf_337":{"Feature Symbol":"Il2ra","Feature Name":"interleukin 2 receptor, alpha chain","biotype":"protein_coding","log2(fold change)":3.06,"adjusted P-value":0.00607,"Low Expressed":false,"Vehicle Med. nRPKM":0,"LPS Med. nRPKM":0.174,"Mean Log2(nRPKM)":-5.43,"Vehicle Med. Count":0,"LPS Med. Count":13,"Cook's P-value ":0.0218,"Feature ID":"16184","chr":"chr2","strand":"+","start":11564419,"end":11614821},"Reg_hUM2Vf_338":{"Feature Symbol":"Il2rg","Feature Name":"interleukin 2 receptor, gamma chain","biotype":"protein_coding","log2(fold change)":2.06,"adjusted P-value":0.0441,"Low Expressed":false,"Vehicle Med. nRPKM":0.276,"LPS Med. nRPKM":4.55,"Mean Log2(nRPKM)":-0.24,"Vehicle Med. Count":6,"LPS Med. Count":62,"Cook's P-value ":0.672,"Feature ID":"16186","chr":"chrX","strand":"-","start":98459726,"end":98463545},"Reg_hUM2Vf_339":{"Feature Symbol":"Il6","Feature Name":"interleukin 6","biotype":"protein_coding","log2(fold change)":-2.49,"adjusted P-value":0.0216,"Low Expressed":false,"Vehicle Med. nRPKM":1.1,"LPS Med. nRPKM":0,"Mean Log2(nRPKM)":-3.43,"Vehicle Med. Count":16,"LPS Med. Count":0,"Cook's P-value ":0.363,"Feature ID":"16193","chr":"chr5","strand":"+","start":30339701,"end":30346508},"Reg_hUM2Vf_340":{"Feature Symbol":"Il7r","Feature Name":"interleukin 7 receptor","biotype":"protein_coding","log2(fold change)":-2.14,"adjusted P-value":4.18e-06,"Low Expressed":false,"Vehicle Med. nRPKM":4.18,"LPS Med. nRPKM":0.632,"Mean Log2(nRPKM)":0.739,"Vehicle Med. Count":203,"LPS Med. Count":47,"Cook's P-value ":0.921,"Feature ID":"16197","chr":"chr15","strand":"-","start":9435914,"end":9459631},"Reg_hUM2Vf_341":{"Feature Symbol":"Irf4","Feature Name":"interferon regulatory factor 4","biotype":"protein_coding","log2(fold change)":-2.01,"adjusted P-value":0.00567,"Low Expressed":false,"Vehicle Med. nRPKM":0.515,"LPS Med. nRPKM":0.0907,"Mean Log2(nRPKM)":-2.03,"Vehicle Med. Count":57,"LPS Med. Count":9,"Cook's P-value ":0.716,"Feature ID":"16364","chr":"chr13","strand":"+","start":30841127,"end":30858796},"Reg_hUM2Vf_342":{"Feature Symbol":"Irg1","Feature Name":"immunoresponsive gene 1","biotype":"protein_coding","log2(fold change)":5.05,"adjusted P-value":2.5e-07,"Low Expressed":false,"Vehicle Med. nRPKM":0.0387,"LPS Med. nRPKM":38.1,"Mean Log2(nRPKM)":0.234,"Vehicle Med. Count":6,"LPS Med. Count":803,"Cook's P-value ":0.000204,"Feature ID":"16365","chr":"chr14","strand":"+","start":103446229,"end":103455790},"Reg_hUM2Vf_343":{"Feature Symbol":"Irs1","Feature Name":"insulin receptor substrate 1","biotype":"protein_coding","log2(fold change)":-3.89,"adjusted P-value":1.43e-05,"Low Expressed":false,"Vehicle Med. nRPKM":0.123,"LPS Med. nRPKM":0.00579,"Mean Log2(nRPKM)":-4.46,"Vehicle Med. Count":51,"LPS Med. Count":2,"Cook's P-value ":0.000121,"Feature ID":"16367","chr":"chr1","strand":"-","start":82229680,"end":82288014},"Reg_hUM2Vf_344":{"Feature Symbol":"Itga5","Feature Name":"integrin alpha 5 (fibronectin receptor alpha)","biotype":"protein_coding","log2(fold change)":2.38,"adjusted P-value":3.96e-11,"Low Expressed":false,"Vehicle Med. nRPKM":3.8,"LPS Med. nRPKM":23.2,"Mean Log2(nRPKM)":3.15,"Vehicle Med. Count":375,"LPS Med. Count":711,"Cook's P-value ":0.824,"Feature ID":"16402","chr":"chr15","strand":"-","start":103174717,"end":103197179},"Reg_hUM2Vf_345":{"Feature Symbol":"Itgae","Feature Name":"integrin alpha E, epithelial-associated","biotype":"protein_coding","log2(fold change)":-2.06,"adjusted P-value":1.98e-05,"Low Expressed":false,"Vehicle Med. nRPKM":1.07,"LPS Med. nRPKM":0.245,"Mean Log2(nRPKM)":-0.787,"Vehicle Med. Count":137,"LPS Med. Count":11,"Cook's P-value ":0.912,"Feature ID":"16407","chr":"chr11","strand":"+","start":72904097,"end":72960951},"Reg_hUM2Vf_346":{"Feature Symbol":"Itgal","Feature Name":"integrin alpha L","biotype":"protein_coding","log2(fold change)":3.69,"adjusted P-value":3.86e-10,"Low Expressed":false,"Vehicle Med. nRPKM":0.196,"LPS Med. nRPKM":3.35,"Mean Log2(nRPKM)":-0.791,"Vehicle Med. Count":15,"LPS Med. Count":215,"Cook's P-value ":0.827,"Feature ID":"16408","chr":"chr7","strand":"+","start":134439774,"end":134478651},"Reg_hUM2Vf_347":{"Feature Symbol":"Eif6","Feature Name":"eukaryotic translation initiation factor 6","biotype":"protein_coding","log2(fold change)":2.77,"adjusted P-value":6.42e-06,"Low Expressed":false,"Vehicle Med. nRPKM":0.496,"LPS Med. nRPKM":3.21,"Mean Log2(nRPKM)":-0.0944,"Vehicle Med. Count":10,"LPS Med. Count":35,"Cook's P-value ":0.811,"Feature ID":"16418","chr":"chr2","strand":"-","start":155645573,"end":155652661},"Reg_hUM2Vf_348":{"Feature Symbol":"Cd47","Feature Name":"CD47 antigen (Rh-related antigen, integrin-associated signal transducer)","biotype":"protein_coding","log2(fold change)":2.64,"adjusted P-value":1.04e-08,"Low Expressed":false,"Vehicle Med. nRPKM":4.28,"LPS Med. nRPKM":34,"Mean Log2(nRPKM)":3.33,"Vehicle Med. Count":156,"LPS Med. Count":408,"Cook's P-value ":0.589,"Feature ID":"16423","chr":"chr16","strand":"+","start":49855767,"end":49911801},"Reg_hUM2Vf_349":{"Feature Symbol":"Jup","Feature Name":"junction plakoglobin","biotype":"protein_coding","log2(fold change)":-2.35,"adjusted P-value":5.32e-08,"Low Expressed":false,"Vehicle Med. nRPKM":2.77,"LPS Med. nRPKM":0.564,"Mean Log2(nRPKM)":0.274,"Vehicle Med. Count":250,"LPS Med. Count":24,"Cook's P-value ":0.933,"Feature ID":"16480","chr":"chr11","strand":"-","start":100231933,"end":100259053},"Reg_hUM2Vf_350":{"Feature Symbol":"Kcna3","Feature Name":"potassium voltage-gated channel, shaker-related subfamily, member 3","biotype":"protein_coding","log2(fold change)":3.55,"adjusted P-value":3.65e-09,"Low Expressed":false,"Vehicle Med. nRPKM":0.194,"LPS Med. nRPKM":3.41,"Mean Log2(nRPKM)":-0.837,"Vehicle Med. Count":9,"LPS Med. Count":44,"Cook's P-value ":0.71,"Feature ID":"16491","chr":"chr3","strand":"+","start":106839080,"end":106841047},"Reg_hUM2Vf_351":{"Feature Symbol":"Kcna6","Feature Name":"potassium voltage-gated channel, shaker-related, subfamily, member 6","biotype":"protein_coding","log2(fold change)":-2.07,"adjusted P-value":0.0185,"Low Expressed":false,"Vehicle Med. nRPKM":0.216,"LPS Med. nRPKM":0.0386,"Mean Log2(nRPKM)":-3.99,"Vehicle Med. Count":17,"LPS Med. Count":1,"Cook's P-value ":0.505,"Feature ID":"16494","chr":"chr6","strand":"-","start":126658347,"end":126690692},"Reg_hUM2Vf_352":{"Feature Symbol":"Kcnd1","Feature Name":"potassium voltage-gated channel, Shal-related family, member 1","biotype":"protein_coding","log2(fold change)":-3.22,"adjusted P-value":5.06e-08,"Low Expressed":false,"Vehicle Med. nRPKM":8.72,"LPS Med. nRPKM":0.448,"Mean Log2(nRPKM)":0.356,"Vehicle Med. Count":403,"LPS Med. Count":13,"Cook's P-value ":0.808,"Feature ID":"16506","chr":"chrX","strand":"+","start":7400969,"end":7413629},"Reg_hUM2Vf_353":{"Feature Symbol":"Kdr","Feature Name":"kinase insert domain protein receptor","biotype":"protein_coding","log2(fold change)":-4.21,"adjusted P-value":1.08e-06,"Low Expressed":false,"Vehicle Med. nRPKM":0.404,"LPS Med. nRPKM":0,"Mean Log2(nRPKM)":-4.17,"Vehicle Med. Count":50,"LPS Med. Count":0,"Cook's P-value ":0.0916,"Feature ID":"16542","chr":"chr5","strand":"-","start":76329290,"end":76374453},"Reg_hUM2Vf_354":{"Feature Symbol":"Kif21b","Feature Name":"kinesin family member 21B","biotype":"protein_coding","log2(fold change)":-2.93,"adjusted P-value":3.82e-13,"Low Expressed":false,"Vehicle Med. nRPKM":39.1,"LPS Med. nRPKM":3.29,"Mean Log2(nRPKM)":3.76,"Vehicle Med. Count":8420,"LPS Med. Count":369,"Cook's P-value ":0.865,"Feature ID":"16565","chr":"chr1","strand":"+","start":138027978,"end":138074591},"Reg_hUM2Vf_355":{"Feature Symbol":"Klf12","Feature Name":"Kruppel-like factor 12","biotype":"protein_coding","log2(fold change)":-2.04,"adjusted P-value":1.83e-05,"Low Expressed":false,"Vehicle Med. nRPKM":4.42,"LPS Med. nRPKM":0.584,"Mean Log2(nRPKM)":0.814,"Vehicle Med. Count":600,"LPS Med. Count":40,"Cook's P-value ":0.83,"Feature ID":"16597","chr":"chr14","strand":"-","start":100269851,"end":100549015},"Reg_hUM2Vf_356":{"Feature Symbol":"Lama5","Feature Name":"laminin, alpha 5","biotype":"protein_coding","log2(fold change)":2.7,"adjusted P-value":0.000609,"Low Expressed":false,"Vehicle Med. nRPKM":0.0404,"LPS Med. nRPKM":0.533,"Mean Log2(nRPKM)":-3.06,"Vehicle Med. Count":13,"LPS Med. Count":46,"Cook's P-value ":0.753,"Feature ID":"16776","chr":"chr2","strand":"-","start":179911078,"end":179960564},"Reg_hUM2Vf_357":{"Feature Symbol":"Rpsa","Feature Name":"ribosomal protein SA","biotype":"protein_coding","log2(fold change)":2.25,"adjusted P-value":1.62e-06,"Low Expressed":false,"Vehicle Med. nRPKM":0.318,"LPS Med. nRPKM":1.85,"Mean Log2(nRPKM)":-0.242,"Vehicle Med. Count":14,"LPS Med. Count":38,"Cook's P-value ":0.94,"Feature ID":"16785","chr":"chr9","strand":"+","start":120036884,"end":120041487},"Reg_hUM2Vf_358":{"Feature Symbol":"Lcn2","Feature Name":"lipocalin 2","biotype":"protein_coding","log2(fold change)":4.88,"adjusted P-value":4.88e-08,"Low Expressed":false,"Vehicle Med. nRPKM":0.782,"LPS Med. nRPKM":48.5,"Mean Log2(nRPKM)":2.59,"Vehicle Med. Count":9,"LPS Med. Count":624,"Cook's P-value ":0.177,"Feature ID":"16819","chr":"chr2","strand":"-","start":32240157,"end":32243259},"Reg_hUM2Vf_359":{"Feature Symbol":"Lepr","Feature Name":"leptin receptor","biotype":"protein_coding","log2(fold change)":2.37,"adjusted P-value":0.023,"Low Expressed":false,"Vehicle Med. nRPKM":0.00638,"LPS Med. nRPKM":0.188,"Mean Log2(nRPKM)":-4.7,"Vehicle Med. Count":1,"LPS Med. Count":9,"Cook's P-value ":0.547,"Feature ID":"16847","chr":"chr4","strand":"+","start":101390012,"end":101487959},"Reg_hUM2Vf_360":{"Feature Symbol":"Lhx2","Feature Name":"LIM homeobox protein 2","biotype":"protein_coding","log2(fold change)":-3.21,"adjusted P-value":0.000151,"Low Expressed":false,"Vehicle Med. nRPKM":0.964,"LPS Med. nRPKM":0.14,"Mean Log2(nRPKM)":-1.76,"Vehicle Med. Count":35,"LPS Med. Count":2,"Cook's P-value ":0.0143,"Feature ID":"16870","chr":"chr2","strand":"+","start":38206828,"end":38225248},"Reg_hUM2Vf_361":{"Feature Symbol":"Lmo2","Feature Name":"LIM domain only 2","biotype":"protein_coding","log2(fold change)":-2.11,"adjusted P-value":3.62e-06,"Low Expressed":false,"Vehicle Med. nRPKM":4.8,"LPS Med. nRPKM":0.942,"Mean Log2(nRPKM)":1.01,"Vehicle Med. Count":217,"LPS Med. Count":18,"Cook's P-value ":0.916,"Feature ID":"16909","chr":"chr2","strand":"+","start":103798152,"end":103822035},"Reg_hUM2Vf_362":{"Feature Symbol":"Mycl1","Feature Name":"v-myc myelocytomatosis viral oncogene homolog 1, lung carcinoma derived (avian)","biotype":"protein_coding","log2(fold change)":-3.22,"adjusted P-value":4.32e-05,"Low Expressed":false,"Vehicle Med. nRPKM":1.33,"LPS Med. nRPKM":0.0913,"Mean Log2(nRPKM)":-1.96,"Vehicle Med. Count":104,"LPS Med. Count":2,"Cook's P-value ":0.489,"Feature ID":"16918","chr":"chr4","strand":"+","start":122673342,"end":122679728},"Reg_hUM2Vf_363":{"Feature Symbol":"Lst1","Feature Name":"leukocyte specific transcript 1","biotype":"protein_coding","log2(fold change)":-2.73,"adjusted P-value":1.9e-07,"Low Expressed":false,"Vehicle Med. nRPKM":10.5,"LPS Med. nRPKM":0.978,"Mean Log2(nRPKM)":0.872,"Vehicle Med. Count":103,"LPS Med. Count":5,"Cook's P-value ":0.952,"Feature ID":"16988","chr":"chr17","strand":"-","start":35322040,"end":35325385},"Reg_hUM2Vf_364":{"Feature Symbol":"Ltbp2","Feature Name":"latent transforming growth factor beta binding protein 2","biotype":"protein_coding","log2(fold change)":4.07,"adjusted P-value":6.23e-06,"Low Expressed":false,"Vehicle Med. nRPKM":0.00536,"LPS Med. nRPKM":0.0986,"Mean Log2(nRPKM)":-5.14,"Vehicle Med. Count":1,"LPS Med. Count":15,"Cook's P-value ":0.298,"Feature ID":"16997","chr":"chr12","strand":"-","start":86124162,"end":86217445},"Reg_hUM2Vf_365":{"Feature Symbol":"Ltc4s","Feature Name":"leukotriene C4 synthase","biotype":"protein_coding","log2(fold change)":-2.67,"adjusted P-value":6.67e-05,"Low Expressed":false,"Vehicle Med. nRPKM":15,"LPS Med. nRPKM":0.815,"Mean Log2(nRPKM)":1.29,"Vehicle Med. Count":210,"LPS Med. Count":4,"Cook's P-value ":0.735,"Feature ID":"17001","chr":"chr11","strand":"-","start":50049974,"end":50051973},"Reg_hUM2Vf_366":{"Feature Symbol":"Blnk","Feature Name":"B cell linker","biotype":"protein_coding","log2(fold change)":-2.11,"adjusted P-value":1.34e-10,"Low Expressed":false,"Vehicle Med. nRPKM":36.1,"LPS Med. nRPKM":7.72,"Mean Log2(nRPKM)":3.83,"Vehicle Med. Count":1000,"LPS Med. Count":199,"Cook's P-value ":0.919,"Feature ID":"17060","chr":"chr19","strand":"-","start":41003417,"end":41069025},"Reg_hUM2Vf_367":{"Feature Symbol":"Pilrb1","Feature Name":"paired immunoglobin-like type 2 receptor beta 1","biotype":"protein_coding","log2(fold change)":6.41,"adjusted P-value":4.08e-29,"Low Expressed":false,"Vehicle Med. nRPKM":0,"LPS Med. nRPKM":10.4,"Mean Log2(nRPKM)":-1.41,"Vehicle Med. Count":0,"LPS Med. Count":85,"Cook's P-value ":0.776,"Feature ID":"170741","chr":"chr5","strand":"-","start":138293375,"end":138299277},"Reg_hUM2Vf_368":{"Feature Symbol":"Pfkfb3","Feature Name":"6-phosphofructo-2-kinase/fructose-2,6-biphosphatase 3","biotype":"protein_coding","log2(fold change)":3.25,"adjusted P-value":2.26e-12,"Low Expressed":false,"Vehicle Med. nRPKM":4.97,"LPS Med. nRPKM":68.2,"Mean Log2(nRPKM)":3.97,"Vehicle Med. Count":507,"LPS Med. Count":2400,"Cook's P-value ":0.0918,"Feature ID":"170768","chr":"chr2","strand":"-","start":11393057,"end":11475556},"Reg_hUM2Vf_369":{"Feature Symbol":"Cd180","Feature Name":"CD180 antigen","biotype":"protein_coding","log2(fold change)":-2.23,"adjusted P-value":1.3e-11,"Low Expressed":false,"Vehicle Med. nRPKM":56.3,"LPS Med. nRPKM":12.8,"Mean Log2(nRPKM)":4.69,"Vehicle Med. Count":3090,"LPS Med. Count":365,"Cook's P-value ":0.951,"Feature ID":"17079","chr":"chr13","strand":"+","start":103483638,"end":103496711},"Reg_hUM2Vf_370":{"Feature Symbol":"Ppargc1b","Feature Name":"peroxisome proliferative activated receptor, gamma, coactivator 1 beta","biotype":"protein_coding","log2(fold change)":3.28,"adjusted P-value":1.26e-09,"Low Expressed":false,"Vehicle Med. nRPKM":0.116,"LPS Med. nRPKM":1.71,"Mean Log2(nRPKM)":-0.772,"Vehicle Med. Count":22,"LPS Med. Count":77,"Cook's P-value ":0.76,"Feature ID":"170826","chr":"chr18","strand":"-","start":61457790,"end":61560085},"Reg_hUM2Vf_371":{"Feature Symbol":"Lyl1","Feature Name":"lymphoblastomic leukemia 1","biotype":"protein_coding","log2(fold change)":-2.16,"adjusted P-value":3.87e-14,"Low Expressed":false,"Vehicle Med. nRPKM":14.9,"LPS Med. nRPKM":3.53,"Mean Log2(nRPKM)":2.78,"Vehicle Med. Count":722,"LPS Med. Count":84,"Cook's P-value ":0.973,"Feature ID":"17095","chr":"chr8","strand":"+","start":87225356,"end":87228615},"Reg_hUM2Vf_372":{"Feature Symbol":"Smad3","Feature Name":"MAD homolog 3 (Drosophila)","biotype":"protein_coding","log2(fold change)":-2.22,"adjusted P-value":4.22e-14,"Low Expressed":false,"Vehicle Med. nRPKM":6.57,"LPS Med. nRPKM":1.48,"Mean Log2(nRPKM)":1.66,"Vehicle Med. Count":762,"LPS Med. Count":63,"Cook's P-value ":0.966,"Feature ID":"17127","chr":"chr9","strand":"-","start":63494574,"end":63605801},"Reg_hUM2Vf_373":{"Feature Symbol":"Man2a1","Feature Name":"mannosidase 2, alpha 1","biotype":"protein_coding","log2(fold change)":2.43,"adjusted P-value":1.59e-22,"Low Expressed":false,"Vehicle Med. nRPKM":2.64,"LPS Med. nRPKM":13.4,"Mean Log2(nRPKM)":2.58,"Vehicle Med. Count":295,"LPS Med. Count":999,"Cook's P-value ":0.989,"Feature ID":"17158","chr":"chr17","strand":"+","start":64950989,"end":65104450},"Reg_hUM2Vf_374":{"Feature Symbol":"Mapkapk2","Feature Name":"MAP kinase-activated protein kinase 2","biotype":"protein_coding","log2(fold change)":2.25,"adjusted P-value":2.75e-08,"Low Expressed":false,"Vehicle Med. nRPKM":3.61,"LPS Med. nRPKM":21.2,"Mean Log2(nRPKM)":2.88,"Vehicle Med. Count":174,"LPS Med. Count":340,"Cook's P-value ":0.668,"Feature ID":"17164","chr":"chr1","strand":"-","start":132950281,"end":132994120},"Reg_hUM2Vf_375":{"Feature Symbol":"Marco","Feature Name":"macrophage receptor with collagenous structure","biotype":"protein_coding","log2(fold change)":6.59,"adjusted P-value":2.28e-13,"Low Expressed":false,"Vehicle Med. nRPKM":0.168,"LPS Med. nRPKM":142,"Mean Log2(nRPKM)":1.73,"Vehicle Med. Count":6,"LPS Med. Count":1620,"Cook's P-value ":0.00242,"Feature ID":"17167","chr":"chr1","strand":"-","start":122371115,"end":122401661},"Reg_hUM2Vf_376":{"Feature Symbol":"Masp1","Feature Name":"mannan-binding lectin serine peptidase 1","biotype":"protein_coding","log2(fold change)":-3.22,"adjusted P-value":0.000143,"Low Expressed":false,"Vehicle Med. nRPKM":0.615,"LPS Med. nRPKM":0.0386,"Mean Log2(nRPKM)":-2.95,"Vehicle Med. Count":40,"LPS Med. Count":4,"Cook's P-value ":0.0539,"Feature ID":"17174","chr":"chr16","strand":"-","start":23451858,"end":23520663},"Reg_hUM2Vf_377":{"Feature Symbol":"Matk","Feature Name":"megakaryocyte-associated tyrosine kinase","biotype":"protein_coding","log2(fold change)":-2.57,"adjusted P-value":2.6e-09,"Low Expressed":false,"Vehicle Med. nRPKM":2.63,"LPS Med. nRPKM":0.368,"Mean Log2(nRPKM)":0.154,"Vehicle Med. Count":148,"LPS Med. Count":6,"Cook's P-value ":0.98,"Feature ID":"17179","chr":"chr10","strand":"+","start":80720290,"end":80725726},"Reg_hUM2Vf_378":{"Feature Symbol":"Mdfi","Feature Name":"MyoD family inhibitor","biotype":"protein_coding","log2(fold change)":-3.65,"adjusted P-value":3.7e-07,"Low Expressed":false,"Vehicle Med. nRPKM":2.2,"LPS Med. nRPKM":0.0771,"Mean Log2(nRPKM)":-1.62,"Vehicle Med. Count":95,"LPS Med. Count":5,"Cook's P-value ":0.768,"Feature ID":"17240","chr":"chr17","strand":"-","start":47952281,"end":47971640},"Reg_hUM2Vf_379":{"Feature Symbol":"Slc3a2","Feature Name":"solute carrier family 3 (activators of dibasic and neutral amino acid transport), member 2","biotype":"protein_coding","log2(fold change)":2.27,"adjusted P-value":1.38e-10,"Low Expressed":false,"Vehicle Med. nRPKM":2.44,"LPS Med. nRPKM":11.1,"Mean Log2(nRPKM)":2.32,"Vehicle Med. Count":216,"LPS Med. Count":402,"Cook's P-value ":0.962,"Feature ID":"17254","chr":"chr19","strand":"-","start":8781372,"end":8797859},"Reg_hUM2Vf_380":{"Feature Symbol":"Mfng","Feature Name":"MFNG O-fucosylpeptide 3-beta-N-acetylglucosaminyltransferase","biotype":"protein_coding","log2(fold change)":-3.09,"adjusted P-value":5.76e-15,"Low Expressed":false,"Vehicle Med. nRPKM":7.43,"LPS Med. nRPKM":0.651,"Mean Log2(nRPKM)":1.24,"Vehicle Med. Count":233,"LPS Med. Count":11,"Cook's P-value ":0.945,"Feature ID":"17305","chr":"chr15","strand":"-","start":78586313,"end":78603875},"Reg_hUM2Vf_381":{"Feature Symbol":"Kitl","Feature Name":"kit ligand","biotype":"protein_coding","log2(fold change)":-2.21,"adjusted P-value":0.00911,"Low Expressed":false,"Vehicle Med. nRPKM":0.344,"LPS Med. nRPKM":0.0293,"Mean Log2(nRPKM)":-3.69,"Vehicle Med. Count":30,"LPS Med. Count":1,"Cook's P-value ":0.808,"Feature ID":"17311","chr":"chr10","strand":"+","start":99478458,"end":99563046},"Reg_hUM2Vf_382":{"Feature Symbol":"Cxcl9","Feature Name":"chemokine (C-X-C motif) ligand 9","biotype":"protein_coding","log2(fold change)":2.94,"adjusted P-value":0.0013,"Low Expressed":false,"Vehicle Med. nRPKM":0.0213,"LPS Med. nRPKM":1.52,"Mean Log2(nRPKM)":-2.67,"Vehicle Med. Count":5,"LPS Med. Count":36,"Cook's P-value ":0.516,"Feature ID":"17329","chr":"chr5","strand":"-","start":92750357,"end":92757105},"Reg_hUM2Vf_383":{"Feature Symbol":"Mmp14","Feature Name":"matrix metallopeptidase 14 (membrane-inserted)","biotype":"protein_coding","log2(fold change)":3.23,"adjusted P-value":2.27e-16,"Low Expressed":false,"Vehicle Med. nRPKM":2.7,"LPS Med. nRPKM":31.3,"Mean Log2(nRPKM)":2.92,"Vehicle Med. Count":90,"LPS Med. Count":509,"Cook's P-value ":0.722,"Feature ID":"17387","chr":"chr14","strand":"+","start":55050441,"end":55060095},"Reg_hUM2Vf_384":{"Feature Symbol":"Mmp15","Feature Name":"matrix metallopeptidase 15","biotype":"protein_coding","log2(fold change)":-4.05,"adjusted P-value":0.00021,"Low Expressed":false,"Vehicle Med. nRPKM":0.173,"LPS Med. nRPKM":0,"Mean Log2(nRPKM)":-5.46,"Vehicle Med. Count":11,"LPS Med. Count":0,"Cook's P-value ":0.106,"Feature ID":"17388","chr":"chr8","strand":"+","start":97876237,"end":97898193},"Reg_hUM2Vf_385":{"Feature Symbol":"Gbp4","Feature Name":"guanylate binding protein 4","biotype":"protein_coding","log2(fold change)":3.4,"adjusted P-value":2.29e-06,"Low Expressed":false,"Vehicle Med. nRPKM":0.0623,"LPS Med. nRPKM":0.879,"Mean Log2(nRPKM)":-2.33,"Vehicle Med. Count":9,"LPS Med. Count":49,"Cook's P-value ":0.182,"Feature ID":"17472","chr":"chr5","strand":"-","start":105544786,"end":105568605},"Reg_hUM2Vf_386":{"Feature Symbol":"Clec4d","Feature Name":"C-type lectin domain family 4, member d","biotype":"protein_coding","log2(fold change)":5.81,"adjusted P-value":6.43e-12,"Low Expressed":false,"Vehicle Med. nRPKM":0,"LPS Med. nRPKM":1.41,"Mean Log2(nRPKM)":-3.4,"Vehicle Med. Count":0,"LPS Med. Count":14,"Cook's P-value ":0.663,"Feature ID":"17474","chr":"chr6","strand":"+","start":123212125,"end":123225286},"Reg_hUM2Vf_387":{"Feature Symbol":"Mrc2","Feature Name":"mannose receptor, C type 2","biotype":"protein_coding","log2(fold change)":-3.82,"adjusted P-value":3.34e-17,"Low Expressed":false,"Vehicle Med. nRPKM":2.84,"LPS Med. nRPKM":0.168,"Mean Log2(nRPKM)":-0.597,"Vehicle Med. Count":372,"LPS Med. Count":12,"Cook's P-value ":0.899,"Feature ID":"17534","chr":"chr11","strand":"+","start":105153960,"end":105212459},"Reg_hUM2Vf_388":{"Feature Symbol":"Cited2","Feature Name":"Cbp/p300-interacting transactivator, with Glu/Asp-rich carboxy-terminal domain, 2","biotype":"protein_coding","log2(fold change)":2.27,"adjusted P-value":0.00046,"Low Expressed":false,"Vehicle Med. nRPKM":1.05,"LPS Med. nRPKM":8.13,"Mean Log2(nRPKM)":1.21,"Vehicle Med. Count":42,"LPS Med. Count":81,"Cook's P-value ":0.714,"Feature ID":"17684","chr":"chr10","strand":"+","start":17443034,"end":17445480},"Reg_hUM2Vf_389":{"Feature Symbol":"Msh5","Feature Name":"mutS homolog 5 (E. coli)","biotype":"protein_coding","log2(fold change)":-2.89,"adjusted P-value":2.87e-06,"Low Expressed":false,"Vehicle Med. nRPKM":0.896,"LPS Med. nRPKM":0.169,"Mean Log2(nRPKM)":-1.2,"Vehicle Med. Count":50,"LPS Med. Count":4,"Cook's P-value ":0.543,"Feature ID":"17687","chr":"chr17","strand":"-","start":35165550,"end":35183668},"Reg_hUM2Vf_390":{"Feature Symbol":"Sik1","Feature Name":"salt inducible kinase 1","biotype":"protein_coding","log2(fold change)":3.98,"adjusted P-value":5.64e-15,"Low Expressed":false,"Vehicle Med. nRPKM":0.164,"LPS Med. nRPKM":3.2,"Mean Log2(nRPKM)":-0.588,"Vehicle Med. Count":18,"LPS Med. Count":92,"Cook's P-value ":0.805,"Feature ID":"17691","chr":"chr17","strand":"-","start":31981195,"end":31992737},"Reg_hUM2Vf_391":{"Feature Symbol":"Mt1","Feature Name":"metallothionein 1","biotype":"protein_coding","log2(fold change)":2.54,"adjusted P-value":6.54e-10,"Low Expressed":false,"Vehicle Med. nRPKM":6.07,"LPS Med. nRPKM":35.9,"Mean Log2(nRPKM)":3.81,"Vehicle Med. Count":83,"LPS Med. Count":161,"Cook's P-value ":0.902,"Feature ID":"17748","chr":"chr8","strand":"+","start":96702989,"end":96704227},"Reg_hUM2Vf_392":{"Feature Symbol":"Mt2","Feature Name":"metallothionein 2","biotype":"protein_coding","log2(fold change)":3.88,"adjusted P-value":3.75e-12,"Low Expressed":false,"Vehicle Med. nRPKM":1.98,"LPS Med. nRPKM":65.5,"Mean Log2(nRPKM)":3.65,"Vehicle Med. Count":44,"LPS Med. Count":255,"Cook's P-value ":0.208,"Feature ID":"17750","chr":"chr8","strand":"+","start":96696518,"end":96697467},"Reg_hUM2Vf_393":{"Feature Symbol":"Mybpc3","Feature Name":"myosin binding protein C, cardiac","biotype":"protein_coding","log2(fold change)":4.05,"adjusted P-value":5.09e-10,"Low Expressed":false,"Vehicle Med. nRPKM":0.0722,"LPS Med. nRPKM":2.29,"Mean Log2(nRPKM)":-1.47,"Vehicle Med. Count":4,"LPS Med. Count":107,"Cook's P-value ":0.099,"Feature ID":"17868","chr":"chr2","strand":"+","start":90958301,"end":90976673},"Reg_hUM2Vf_394":{"Feature Symbol":"Gadd45b","Feature Name":"growth arrest and DNA-damage-inducible 45 beta","biotype":"protein_coding","log2(fold change)":2.8,"adjusted P-value":0.0028,"Low Expressed":false,"Vehicle Med. nRPKM":0.0791,"LPS Med. nRPKM":1.51,"Mean Log2(nRPKM)":-2.06,"Vehicle Med. Count":1,"LPS Med. Count":19,"Cook's P-value ":0.28,"Feature ID":"17873","chr":"chr10","strand":"+","start":80392836,"end":80394949},"Reg_hUM2Vf_395":{"Feature Symbol":"Myl2","Feature Name":"myosin, light polypeptide 2, regulatory, cardiac, slow","biotype":"protein_coding","log2(fold change)":-4.42,"adjusted P-value":2.07e-06,"Low Expressed":false,"Vehicle Med. nRPKM":2.59,"LPS Med. nRPKM":0,"Mean Log2(nRPKM)":-3.07,"Vehicle Med. Count":31,"LPS Med. Count":0,"Cook's P-value ":0.822,"Feature ID":"17906","chr":"chr5","strand":"+","start":122550989,"end":122556863},"Reg_hUM2Vf_396":{"Feature Symbol":"Myom1","Feature Name":"myomesin 1","biotype":"protein_coding","log2(fold change)":-2.86,"adjusted P-value":6.03e-07,"Low Expressed":false,"Vehicle Med. nRPKM":0.977,"LPS Med. nRPKM":0.13,"Mean Log2(nRPKM)":-2,"Vehicle Med. Count":94,"LPS Med. Count":10,"Cook's P-value ":0.826,"Feature ID":"17929","chr":"chr17","strand":"+","start":71368897,"end":71476196},"Reg_hUM2Vf_397":{"Feature Symbol":"Nedd1","Feature Name":"neural precursor cell expressed, developmentally down-regulated gene 1","biotype":"protein_coding","log2(fold change)":2.15,"adjusted P-value":2.91e-05,"Low Expressed":false,"Vehicle Med. nRPKM":0.269,"LPS Med. nRPKM":1.07,"Mean Log2(nRPKM)":-1.13,"Vehicle Med. Count":15,"LPS Med. Count":74,"Cook's P-value ":0.877,"Feature ID":"17997","chr":"chr10","strand":"-","start":92147490,"end":92185163},"Reg_hUM2Vf_398":{"Feature Symbol":"Nedd8","Feature Name":"neural precursor cell expressed, developmentally down-regulated gene 8","biotype":"protein_coding","log2(fold change)":2.26,"adjusted P-value":0.00304,"Low Expressed":false,"Vehicle Med. nRPKM":0.703,"LPS Med. nRPKM":4.19,"Mean Log2(nRPKM)":-0.0756,"Vehicle Med. Count":10,"LPS Med. Count":16,"Cook's P-value ":0.815,"Feature ID":"18002","chr":"chr14","strand":"-","start":56281104,"end":56290743},"Reg_hUM2Vf_399":{"Feature Symbol":"Nfatc1","Feature Name":"nuclear factor of activated T cells, cytoplasmic, calcineurin dependent 1","biotype":"protein_coding","log2(fold change)":-2.23,"adjusted P-value":1.95e-12,"Low Expressed":false,"Vehicle Med. nRPKM":15,"LPS Med. nRPKM":2.97,"Mean Log2(nRPKM)":2.73,"Vehicle Med. Count":2630,"LPS Med. Count":182,"Cook's P-value ":0.952,"Feature ID":"18018","chr":"chr18","strand":"-","start":80802944,"end":80909810},"Reg_hUM2Vf_400":{"Feature Symbol":"Nfe2","Feature Name":"nuclear factor, erythroid derived 2","biotype":"protein_coding","log2(fold change)":3.35,"adjusted P-value":0.00143,"Low Expressed":false,"Vehicle Med. nRPKM":0,"LPS Med. nRPKM":0.27,"Mean Log2(nRPKM)":-4.22,"Vehicle Med. Count":0,"LPS Med. Count":3,"Cook's P-value ":0.0296,"Feature ID":"18022","chr":"chr15","strand":"-","start":103078648,"end":103085847},"Reg_hUM2Vf_401":{"Feature Symbol":"Nfil3","Feature Name":"nuclear factor, interleukin 3, regulated","biotype":"protein_coding","log2(fold change)":5.36,"adjusted P-value":8.54e-32,"Low Expressed":false,"Vehicle Med. nRPKM":0.234,"LPS Med. nRPKM":9.06,"Mean Log2(nRPKM)":0.353,"Vehicle Med. Count":9,"LPS Med. Count":164,"Cook's P-value ":0.841,"Feature ID":"18030","chr":"chr13","strand":"-","start":53062578,"end":53076408},"Reg_hUM2Vf_402":{"Feature Symbol":"Nfkbia","Feature Name":"nuclear factor of kappa light polypeptide gene enhancer in B cells inhibitor, alpha","biotype":"protein_coding","log2(fold change)":3.64,"adjusted P-value":4.49e-17,"Low Expressed":false,"Vehicle Med. nRPKM":2.76,"LPS Med. nRPKM":36.4,"Mean Log2(nRPKM)":3.09,"Vehicle Med. Count":103,"LPS Med. Count":500,"Cook's P-value ":0.752,"Feature ID":"18035","chr":"chr12","strand":"-","start":56590396,"end":56593634},"Reg_hUM2Vf_403":{"Feature Symbol":"Nfkbie","Feature Name":"nuclear factor of kappa light polypeptide gene enhancer in B cells inhibitor, epsilon","biotype":"protein_coding","log2(fold change)":-2.47,"adjusted P-value":0.0179,"Low Expressed":false,"Vehicle Med. nRPKM":2.91,"LPS Med. nRPKM":1.31,"Mean Log2(nRPKM)":1.4,"Vehicle Med. Count":113,"LPS Med. Count":39,"Cook's P-value ":5.03e-06,"Feature ID":"18037","chr":"chr17","strand":"+","start":45692665,"end":45700118},"Reg_hUM2Vf_404":{"Feature Symbol":"Nme1","Feature Name":"NME/NM23 nucleoside diphosphate kinase 1","biotype":"protein_coding","log2(fold change)":2.28,"adjusted P-value":2.69e-06,"Low Expressed":false,"Vehicle Med. nRPKM":0.583,"LPS Med. nRPKM":2.72,"Mean Log2(nRPKM)":0.487,"Vehicle Med. Count":17,"LPS Med. Count":37,"Cook's P-value ":0.924,"Feature ID":"18102","chr":"chr11","strand":"-","start":93820239,"end":93829835},"Reg_hUM2Vf_405":{"Feature Symbol":"Nme2","Feature Name":"NME/NM23 nucleoside diphosphate kinase 2","biotype":"protein_coding","log2(fold change)":2.65,"adjusted P-value":0.00101,"Low Expressed":false,"Vehicle Med. nRPKM":0.165,"LPS Med. nRPKM":1.16,"Mean Log2(nRPKM)":-1.43,"Vehicle Med. Count":2,"LPS Med. Count":7,"Cook's P-value ":0.898,"Feature ID":"18103","chr":"chr11","strand":"-","start":93811129,"end":93817321},"Reg_hUM2Vf_406":{"Feature Symbol":"Cd244","Feature Name":"CD244 natural killer cell receptor 2B4","biotype":"protein_coding","log2(fold change)":3.98,"adjusted P-value":8.65e-09,"Low Expressed":false,"Vehicle Med. nRPKM":0.0591,"LPS Med. nRPKM":1.95,"Mean Log2(nRPKM)":-1.67,"Vehicle Med. Count":5,"LPS Med. Count":103,"Cook's P-value ":0.449,"Feature ID":"18106","chr":"chr1","strand":"+","start":173489324,"end":173515447},"Reg_hUM2Vf_407":{"Feature Symbol":"Notch3","Feature Name":"Notch gene homolog 3 (Drosophila)","biotype":"protein_coding","log2(fold change)":-3.09,"adjusted P-value":0.0036,"Low Expressed":false,"Vehicle Med. nRPKM":0.0466,"LPS Med. nRPKM":0.00334,"Mean Log2(nRPKM)":-5.39,"Vehicle Med. Count":10,"LPS Med. Count":1,"Cook's P-value ":4.08e-05,"Feature ID":"18131","chr":"chr17","strand":"-","start":32257838,"end":32303797},"Reg_hUM2Vf_408":{"Feature Symbol":"Slc11a2","Feature Name":"solute carrier family 11 (proton-coupled divalent metal ion transporters), member 2","biotype":"protein_coding","log2(fold change)":2.71,"adjusted P-value":3.72e-09,"Low Expressed":false,"Vehicle Med. nRPKM":1.08,"LPS Med. nRPKM":7.88,"Mean Log2(nRPKM)":1.32,"Vehicle Med. Count":125,"LPS Med. Count":367,"Cook's P-value ":0.0903,"Feature ID":"18174","chr":"chr15","strand":"-","start":100218329,"end":100253486},"Reg_hUM2Vf_409":{"Feature Symbol":"Ntn1","Feature Name":"netrin 1","biotype":"protein_coding","log2(fold change)":3.24,"adjusted P-value":3.04e-05,"Low Expressed":false,"Vehicle Med. nRPKM":0.0175,"LPS Med. nRPKM":0.223,"Mean Log2(nRPKM)":-3.71,"Vehicle Med. Count":2,"LPS Med. Count":20,"Cook's P-value ":0.607,"Feature ID":"18208","chr":"chr11","strand":"-","start":68022866,"end":68200328},"Reg_hUM2Vf_410":{"Feature Symbol":"Ntn3","Feature Name":"netrin 3","biotype":"protein_coding","log2(fold change)":-2.14,"adjusted P-value":0.0378,"Low Expressed":false,"Vehicle Med. nRPKM":0.256,"LPS Med. nRPKM":0.0166,"Mean Log2(nRPKM)":-4.6,"Vehicle Med. Count":32,"LPS Med. Count":1,"Cook's P-value ":0.662,"Feature ID":"18209","chr":"chr17","strand":"-","start":24340776,"end":24346332},"Reg_hUM2Vf_411":{"Feature Symbol":"Numb","Feature Name":"numb gene homolog (Drosophila)","biotype":"protein_coding","log2(fold change)":-2.52,"adjusted P-value":8e-09,"Low Expressed":false,"Vehicle Med. nRPKM":53.8,"LPS Med. nRPKM":5.45,"Mean Log2(nRPKM)":4.32,"Vehicle Med. Count":2320,"LPS Med. Count":92,"Cook's P-value ":0.846,"Feature ID":"18222","chr":"chr12","strand":"-","start":85136389,"end":85183293},"Reg_hUM2Vf_412":{"Feature Symbol":"Nxn","Feature Name":"nucleoredoxin","biotype":"protein_coding","log2(fold change)":2.38,"adjusted P-value":0.0221,"Low Expressed":false,"Vehicle Med. nRPKM":0.013,"LPS Med. nRPKM":0.176,"Mean Log2(nRPKM)":-4.36,"Vehicle Med. Count":1,"LPS Med. Count":8,"Cook's P-value ":0.859,"Feature ID":"18230","chr":"chr11","strand":"-","start":76070728,"end":76212643},"Reg_hUM2Vf_413":{"Feature Symbol":"Odc1","Feature Name":"ornithine decarboxylase, structural 1","biotype":"protein_coding","log2(fold change)":2.9,"adjusted P-value":2e-05,"Low Expressed":false,"Vehicle Med. nRPKM":0.0873,"LPS Med. nRPKM":0.708,"Mean Log2(nRPKM)":-2.04,"Vehicle Med. Count":5,"LPS Med. Count":24,"Cook's P-value ":0.802,"Feature ID":"18263","chr":"chr12","strand":"+","start":17551679,"end":17558308},"Reg_hUM2Vf_414":{"Feature Symbol":"Orm3","Feature Name":"orosomucoid 3","biotype":"protein_coding","log2(fold change)":2.45,"adjusted P-value":0.00792,"Low Expressed":false,"Vehicle Med. nRPKM":0.183,"LPS Med. nRPKM":2.06,"Mean Log2(nRPKM)":-1.82,"Vehicle Med. Count":3,"LPS Med. Count":14,"Cook's P-value ":0.608,"Feature ID":"18407","chr":"chr4","strand":"+","start":63017196,"end":63020545},"Reg_hUM2Vf_415":{"Feature Symbol":"Hspa4l","Feature Name":"heat shock protein 4 like","biotype":"protein_coding","log2(fold change)":2.12,"adjusted P-value":0.00129,"Low Expressed":false,"Vehicle Med. nRPKM":0.236,"LPS Med. nRPKM":1.48,"Mean Log2(nRPKM)":-0.943,"Vehicle Med. Count":16,"LPS Med. Count":46,"Cook's P-value ":0.771,"Feature ID":"18415","chr":"chr3","strand":"+","start":40549535,"end":40594287},"Reg_hUM2Vf_416":{"Feature Symbol":"P2ry2","Feature Name":"purinergic receptor P2Y, G-protein coupled 2","biotype":"protein_coding","log2(fold change)":5.38,"adjusted P-value":1.7e-14,"Low Expressed":false,"Vehicle Med. nRPKM":0,"LPS Med. nRPKM":0.977,"Mean Log2(nRPKM)":-3.64,"Vehicle Med. Count":0,"LPS Med. Count":36,"Cook's P-value ":0.876,"Feature ID":"18442","chr":"chr7","strand":"-","start":108145086,"end":108160505},"Reg_hUM2Vf_417":{"Feature Symbol":"Pdcd2","Feature Name":"programmed cell death 2","biotype":"protein_coding","log2(fold change)":2.41,"adjusted P-value":0.000724,"Low Expressed":false,"Vehicle Med. nRPKM":0.442,"LPS Med. nRPKM":2.35,"Mean Log2(nRPKM)":-0.891,"Vehicle Med. Count":11,"LPS Med. Count":37,"Cook's P-value ":0.721,"Feature ID":"18567","chr":"chr17","strand":"-","start":15658539,"end":15664265},"Reg_hUM2Vf_418":{"Feature Symbol":"Pde4b","Feature Name":"phosphodiesterase 4B, cAMP specific","biotype":"protein_coding","log2(fold change)":2.12,"adjusted P-value":3.36e-08,"Low Expressed":false,"Vehicle Med. nRPKM":2.7,"LPS Med. nRPKM":15.1,"Mean Log2(nRPKM)":2.37,"Vehicle Med. Count":344,"LPS Med. Count":577,"Cook's P-value ":0.367,"Feature ID":"18578","chr":"chr4","strand":"+","start":101927347,"end":102279867},"Reg_hUM2Vf_419":{"Feature Symbol":"Pdgfb","Feature Name":"platelet derived growth factor, B polypeptide","biotype":"protein_coding","log2(fold change)":-2.42,"adjusted P-value":0.00845,"Low Expressed":false,"Vehicle Med. nRPKM":9.78,"LPS Med. nRPKM":1.02,"Mean Log2(nRPKM)":1.32,"Vehicle Med. Count":680,"LPS Med. Count":16,"Cook's P-value ":0.778,"Feature ID":"18591","chr":"chr15","strand":"-","start":79826304,"end":79845238},"Reg_hUM2Vf_420":{"Feature Symbol":"Padi2","Feature Name":"peptidyl arginine deiminase, type II","biotype":"protein_coding","log2(fold change)":-2.43,"adjusted P-value":2.58e-09,"Low Expressed":false,"Vehicle Med. nRPKM":3.54,"LPS Med. nRPKM":0.772,"Mean Log2(nRPKM)":0.823,"Vehicle Med. Count":416,"LPS Med. Count":55,"Cook's P-value ":0.858,"Feature ID":"18600","chr":"chr4","strand":"+","start":140462275,"end":140508501},"Reg_hUM2Vf_421":{"Feature Symbol":"Per3","Feature Name":"period homolog 3 (Drosophila)","biotype":"protein_coding","log2(fold change)":-2.26,"adjusted P-value":2.98e-08,"Low Expressed":false,"Vehicle Med. nRPKM":2.48,"LPS Med. nRPKM":0.403,"Mean Log2(nRPKM)":-0.154,"Vehicle Med. Count":204,"LPS Med. Count":36,"Cook's P-value ":0.918,"Feature ID":"18628","chr":"chr4","strand":"-","start":150377764,"end":150418731},"Reg_hUM2Vf_422":{"Feature Symbol":"Phex","Feature Name":"phosphate regulating gene with homologies to endopeptidases on the X chromosome (hypophosphatemia, vitamin D resistant rickets)","biotype":"protein_coding","log2(fold change)":2.5,"adjusted P-value":0.0348,"Low Expressed":false,"Vehicle Med. nRPKM":0,"LPS Med. nRPKM":0.299,"Mean Log2(nRPKM)":-5.53,"Vehicle Med. Count":0,"LPS Med. Count":9,"Cook's P-value ":0.0789,"Feature ID":"18675","chr":"chrX","strand":"-","start":153596618,"end":153853218},"Reg_hUM2Vf_423":{"Feature Symbol":"Pim1","Feature Name":"proviral integration site 1","biotype":"protein_coding","log2(fold change)":3.97,"adjusted P-value":1.59e-17,"Low Expressed":false,"Vehicle Med. nRPKM":0.218,"LPS Med. nRPKM":4.12,"Mean Log2(nRPKM)":-0.268,"Vehicle Med. Count":9,"LPS Med. Count":103,"Cook's P-value ":0.952,"Feature ID":"18712","chr":"chr17","strand":"+","start":29627990,"end":29632410},"Reg_hUM2Vf_424":{"Feature Symbol":"Pira6","Feature Name":"paired-Ig-like receptor A6","biotype":"protein_coding","log2(fold change)":2.16,"adjusted P-value":4.21e-06,"Low Expressed":false,"Vehicle Med. nRPKM":0.701,"LPS Med. nRPKM":3.16,"Mean Log2(nRPKM)":0.498,"Vehicle Med. Count":34,"LPS Med. Count":45,"Cook's P-value ":0.558,"Feature ID":"18729","chr":"chr7","strand":"-","start":3667635,"end":3849686},"Reg_hUM2Vf_425":{"Feature Symbol":"Pknox1","Feature Name":"Pbx/knotted 1 homeobox","biotype":"protein_coding","log2(fold change)":-2.2,"adjusted P-value":1.46e-05,"Low Expressed":false,"Vehicle Med. nRPKM":7.07,"LPS Med. nRPKM":0.895,"Mean Log2(nRPKM)":1.25,"Vehicle Med. Count":745,"LPS Med. Count":34,"Cook's P-value ":0.831,"Feature ID":"18771","chr":"chr17","strand":"+","start":31701718,"end":31744638},"Reg_hUM2Vf_426":{"Feature Symbol":"Plau","Feature Name":"plasminogen activator, urokinase","biotype":"protein_coding","log2(fold change)":-2.95,"adjusted P-value":7.31e-06,"Low Expressed":false,"Vehicle Med. nRPKM":1.96,"LPS Med. nRPKM":0.136,"Mean Log2(nRPKM)":-0.663,"Vehicle Med. Count":186,"LPS Med. Count":3,"Cook's P-value ":0.688,"Feature ID":"18792","chr":"chr14","strand":"+","start":21655884,"end":21662610},"Reg_hUM2Vf_427":{"Feature Symbol":"Plaur","Feature Name":"plasminogen activator, urokinase receptor","biotype":"protein_coding","log2(fold change)":2.58,"adjusted P-value":1.75e-11,"Low Expressed":false,"Vehicle Med. nRPKM":0.963,"LPS Med. nRPKM":4.87,"Mean Log2(nRPKM)":1.27,"Vehicle Med. Count":28,"LPS Med. Count":81,"Cook's P-value ":0.967,"Feature ID":"18793","chr":"chr7","strand":"+","start":25247519,"end":25260892},"Reg_hUM2Vf_428":{"Feature Symbol":"Pld1","Feature Name":"phospholipase D1","biotype":"protein_coding","log2(fold change)":-2.52,"adjusted P-value":9.86e-08,"Low Expressed":false,"Vehicle Med. nRPKM":26.5,"LPS Med. nRPKM":2.57,"Mean Log2(nRPKM)":3.11,"Vehicle Med. Count":2650,"LPS Med. Count":163,"Cook's P-value ":0.822,"Feature ID":"18805","chr":"chr3","strand":"+","start":27837602,"end":28032284},"Reg_hUM2Vf_429":{"Feature Symbol":"Pln","Feature Name":"phospholamban","biotype":"protein_coding","log2(fold change)":2.34,"adjusted P-value":0.00641,"Low Expressed":false,"Vehicle Med. nRPKM":0.057,"LPS Med. nRPKM":0.364,"Mean Log2(nRPKM)":-2.93,"Vehicle Med. Count":4,"LPS Med. Count":10,"Cook's P-value ":0.243,"Feature ID":"18821","chr":"chr10","strand":"+","start":53057492,"end":53065805},"Reg_hUM2Vf_430":{"Feature Symbol":"Pole","Feature Name":"polymerase (DNA directed), epsilon","biotype":"protein_coding","log2(fold change)":3.27,"adjusted P-value":1.61e-06,"Low Expressed":false,"Vehicle Med. nRPKM":0.0416,"LPS Med. nRPKM":0.512,"Mean Log2(nRPKM)":-2.56,"Vehicle Med. Count":10,"LPS Med. Count":73,"Cook's P-value ":0.63,"Feature ID":"18973","chr":"chr5","strand":"+","start":110715338,"end":110766472},"Reg_hUM2Vf_431":{"Feature Symbol":"Ppard","Feature Name":"peroxisome proliferator activator receptor delta","biotype":"protein_coding","log2(fold change)":-2.54,"adjusted P-value":4.14e-10,"Low Expressed":false,"Vehicle Med. nRPKM":12.5,"LPS Med. nRPKM":1.69,"Mean Log2(nRPKM)":2.16,"Vehicle Med. Count":684,"LPS Med. Count":67,"Cook's P-value ":0.914,"Feature ID":"19015","chr":"chr17","strand":"+","start":28369699,"end":28438414},"Reg_hUM2Vf_432":{"Feature Symbol":"Pparg","Feature Name":"peroxisome proliferator activated receptor gamma","biotype":"protein_coding","log2(fold change)":2.19,"adjusted P-value":0.0322,"Low Expressed":false,"Vehicle Med. nRPKM":0.0356,"LPS Med. nRPKM":0.205,"Mean Log2(nRPKM)":-3.63,"Vehicle Med. Count":2,"LPS Med. Count":5,"Cook's P-value ":0.617,"Feature ID":"19016","chr":"chr6","strand":"+","start":115311239,"end":115440419},"Reg_hUM2Vf_433":{"Feature Symbol":"Lgals3bp","Feature Name":"lectin, galactoside-binding, soluble, 3 binding protein","biotype":"protein_coding","log2(fold change)":3.05,"adjusted P-value":5.68e-26,"Low Expressed":false,"Vehicle Med. nRPKM":4.89,"LPS Med. nRPKM":34,"Mean Log2(nRPKM)":3.77,"Vehicle Med. Count":240,"LPS Med. Count":905,"Cook's P-value ":0.906,"Feature ID":"19039","chr":"chr11","strand":"-","start":118254066,"end":118263245},"Reg_hUM2Vf_434":{"Feature Symbol":"Ppl","Feature Name":"periplakin","biotype":"protein_coding","log2(fold change)":-2.2,"adjusted P-value":0.0073,"Low Expressed":false,"Vehicle Med. nRPKM":0.193,"LPS Med. nRPKM":0.0718,"Mean Log2(nRPKM)":-3.29,"Vehicle Med. Count":29,"LPS Med. Count":3,"Cook's P-value ":0.0144,"Feature ID":"19041","chr":"chr16","strand":"-","start":5086384,"end":5132574},"Reg_hUM2Vf_435":{"Feature Symbol":"Srgn","Feature Name":"serglycin","biotype":"protein_coding","log2(fold change)":3.66,"adjusted P-value":1.25e-14,"Low Expressed":false,"Vehicle Med. nRPKM":1.03,"LPS Med. nRPKM":19.2,"Mean Log2(nRPKM)":1.92,"Vehicle Med. Count":19,"LPS Med. Count":137,"Cook's P-value ":0.846,"Feature ID":"19073","chr":"chr10","strand":"-","start":61957176,"end":61970503},"Reg_hUM2Vf_436":{"Feature Symbol":"Prkar2b","Feature Name":"protein kinase, cAMP dependent regulatory, type II beta","biotype":"protein_coding","log2(fold change)":3.07,"adjusted P-value":2.94e-05,"Low Expressed":false,"Vehicle Med. nRPKM":0.0504,"LPS Med. nRPKM":0.47,"Mean Log2(nRPKM)":-3.05,"Vehicle Med. Count":4,"LPS Med. Count":20,"Cook's P-value ":0.908,"Feature ID":"19088","chr":"chr12","strand":"-","start":32643344,"end":32746144},"Reg_hUM2Vf_437":{"Feature Symbol":"Prkg1","Feature Name":"protein kinase, cGMP-dependent, type I","biotype":"protein_coding","log2(fold change)":-3.7,"adjusted P-value":3.55e-06,"Low Expressed":false,"Vehicle Med. nRPKM":0.464,"LPS Med. nRPKM":0,"Mean Log2(nRPKM)":-3.86,"Vehicle Med. Count":20,"LPS Med. Count":0,"Cook's P-value ":0.565,"Feature ID":"19091","chr":"chr19","strand":"-","start":30642041,"end":31839523},"Reg_hUM2Vf_438":{"Feature Symbol":"Psen2","Feature Name":"presenilin 2","biotype":"protein_coding","log2(fold change)":2.27,"adjusted P-value":1.52e-09,"Low Expressed":false,"Vehicle Med. nRPKM":0.88,"LPS Med. nRPKM":4.84,"Mean Log2(nRPKM)":1.1,"Vehicle Med. Count":56,"LPS Med. Count":94,"Cook's P-value ":0.915,"Feature ID":"19165","chr":"chr1","strand":"-","start":182157135,"end":182186431},"Reg_hUM2Vf_439":{"Feature Symbol":"Psme2","Feature Name":"proteasome (prosome, macropain) 28 subunit, beta","biotype":"protein_coding","log2(fold change)":2.66,"adjusted P-value":8.8e-05,"Low Expressed":false,"Vehicle Med. nRPKM":0.177,"LPS Med. nRPKM":1.96,"Mean Log2(nRPKM)":-0.543,"Vehicle Med. Count":5,"LPS Med. Count":17,"Cook's P-value ":0.835,"Feature ID":"19188","chr":"chr14","strand":"-","start":56206277,"end":56209938},"Reg_hUM2Vf_440":{"Feature Symbol":"Pstpip2","Feature Name":"proline-serine-threonine phosphatase-interacting protein 2","biotype":"protein_coding","log2(fold change)":3.47,"adjusted P-value":5.58e-09,"Low Expressed":false,"Vehicle Med. nRPKM":0.721,"LPS Med. nRPKM":10.6,"Mean Log2(nRPKM)":0.937,"Vehicle Med. Count":22,"LPS Med. Count":167,"Cook's P-value ":0.717,"Feature ID":"19201","chr":"chr18","strand":"+","start":78033289,"end":78121618},"Reg_hUM2Vf_441":{"Feature Symbol":"Mvd","Feature Name":"mevalonate (diphospho) decarboxylase","biotype":"protein_coding","log2(fold change)":2.5,"adjusted P-value":1.6e-11,"Low Expressed":false,"Vehicle Med. nRPKM":0.759,"LPS Med. nRPKM":4.24,"Mean Log2(nRPKM)":0.791,"Vehicle Med. Count":22,"LPS Med. Count":79,"Cook's P-value ":0.966,"Feature ID":"192156","chr":"chr8","strand":"-","start":124957496,"end":124967322},"Reg_hUM2Vf_442":{"Feature Symbol":"Flna","Feature Name":"filamin, alpha","biotype":"protein_coding","log2(fold change)":2.3,"adjusted P-value":4.24e-22,"Low Expressed":false,"Vehicle Med. nRPKM":2.33,"LPS Med. nRPKM":10.3,"Mean Log2(nRPKM)":2.35,"Vehicle Med. Count":392,"LPS Med. Count":1130,"Cook's P-value ":0.978,"Feature ID":"192176","chr":"chrX","strand":"-","start":71468800,"end":71491873},"Reg_hUM2Vf_443":{"Feature Symbol":"Ptger4","Feature Name":"prostaglandin E receptor 4 (subtype EP4)","biotype":"protein_coding","log2(fold change)":2.34,"adjusted P-value":0.00391,"Low Expressed":false,"Vehicle Med. nRPKM":0.0749,"LPS Med. nRPKM":0.927,"Mean Log2(nRPKM)":-2.24,"Vehicle Med. Count":3,"LPS Med. Count":36,"Cook's P-value ":0.717,"Feature ID":"19219","chr":"chr15","strand":"-","start":5183404,"end":5193831},"Reg_hUM2Vf_444":{"Feature Symbol":"Ptgfrn","Feature Name":"prostaglandin F2 receptor negative regulator","biotype":"protein_coding","log2(fold change)":2.6,"adjusted P-value":5.62e-08,"Low Expressed":false,"Vehicle Med. nRPKM":0.491,"LPS Med. nRPKM":2.79,"Mean Log2(nRPKM)":-0.0029,"Vehicle Med. Count":52,"LPS Med. Count":117,"Cook's P-value ":0.775,"Feature ID":"19221","chr":"chr3","strand":"-","start":100844159,"end":100914089},"Reg_hUM2Vf_445":{"Feature Symbol":"Prom2","Feature Name":"prominin 2","biotype":"protein_coding","log2(fold change)":-2.64,"adjusted P-value":0.0201,"Low Expressed":false,"Vehicle Med. nRPKM":0.156,"LPS Med. nRPKM":0,"Mean Log2(nRPKM)":-5.32,"Vehicle Med. Count":13,"LPS Med. Count":0,"Cook's P-value ":0.079,"Feature ID":"192212","chr":"chr2","strand":"-","start":127352689,"end":127367153},"Reg_hUM2Vf_446":{"Feature Symbol":"Hps4","Feature Name":"Hermansky-Pudlak syndrome 4 homolog (human)","biotype":"protein_coding","log2(fold change)":-2.3,"adjusted P-value":0.00527,"Low Expressed":false,"Vehicle Med. nRPKM":37.6,"LPS Med. nRPKM":2.69,"Mean Log2(nRPKM)":3.67,"Vehicle Med. Count":2530,"LPS Med. Count":73,"Cook's P-value ":0.815,"Feature ID":"192232","chr":"chr5","strand":"+","start":112772115,"end":112807444},"Reg_hUM2Vf_447":{"Feature Symbol":"Ptgs2","Feature Name":"prostaglandin-endoperoxide synthase 2","biotype":"protein_coding","log2(fold change)":2.65,"adjusted P-value":0.023,"Low Expressed":false,"Vehicle Med. nRPKM":0,"LPS Med. nRPKM":0.196,"Mean Log2(nRPKM)":-5.44,"Vehicle Med. Count":0,"LPS Med. Count":10,"Cook's P-value ":0.256,"Feature ID":"19225","chr":"chr1","strand":"+","start":151947254,"end":151955147},"Reg_hUM2Vf_448":{"Feature Symbol":"Dusp1","Feature Name":"dual specificity phosphatase 1","biotype":"protein_coding","log2(fold change)":5.06,"adjusted P-value":5.73e-27,"Low Expressed":false,"Vehicle Med. nRPKM":1.14,"LPS Med. nRPKM":58,"Mean Log2(nRPKM)":2.98,"Vehicle Med. Count":55,"LPS Med. Count":1030,"Cook's P-value ":0.309,"Feature ID":"19252","chr":"chr17","strand":"-","start":26642536,"end":26645417},"Reg_hUM2Vf_449":{"Feature Symbol":"Sirpa","Feature Name":"signal-regulatory protein alpha","biotype":"protein_coding","log2(fold change)":-2.23,"adjusted P-value":4.13e-17,"Low Expressed":false,"Vehicle Med. nRPKM":92.9,"LPS Med. nRPKM":14.9,"Mean Log2(nRPKM)":5.32,"Vehicle Med. Count":9530,"LPS Med. Count":772,"Cook's P-value ":0.955,"Feature ID":"19261","chr":"chr2","strand":"+","start":129418575,"end":129457964},"Reg_hUM2Vf_450":{"Feature Symbol":"Ell2","Feature Name":"elongation factor RNA polymerase II 2","biotype":"protein_coding","log2(fold change)":2.33,"adjusted P-value":1.43e-13,"Low Expressed":false,"Vehicle Med. nRPKM":1.14,"LPS Med. nRPKM":7,"Mean Log2(nRPKM)":1.6,"Vehicle Med. Count":67,"LPS Med. Count":327,"Cook's P-value ":0.98,"Feature ID":"192657","chr":"chr13","strand":"+","start":75844932,"end":75909809},"Reg_hUM2Vf_451":{"Feature Symbol":"Ptpre","Feature Name":"protein tyrosine phosphatase, receptor type, E","biotype":"protein_coding","log2(fold change)":-2.05,"adjusted P-value":9.86e-07,"Low Expressed":false,"Vehicle Med. nRPKM":14,"LPS Med. nRPKM":1.74,"Mean Log2(nRPKM)":2.61,"Vehicle Med. Count":1770,"LPS Med. Count":110,"Cook's P-value ":0.847,"Feature ID":"19267","chr":"chr7","strand":"+","start":142729507,"end":142877977},"Reg_hUM2Vf_452":{"Feature Symbol":"Ptprz1","Feature Name":"protein tyrosine phosphatase, receptor type Z, polypeptide 1","biotype":"protein_coding","log2(fold change)":-2.09,"adjusted P-value":2.54e-06,"Low Expressed":false,"Vehicle Med. nRPKM":0.84,"LPS Med. nRPKM":0.22,"Mean Log2(nRPKM)":-1.27,"Vehicle Med. Count":110,"LPS Med. Count":23,"Cook's P-value ":0.884,"Feature ID":"19283","chr":"chr6","strand":"+","start":22825502,"end":23002916},"Reg_hUM2Vf_453":{"Feature Symbol":"Fam65b","Feature Name":"family with sequence similarity 65, member B","biotype":"protein_coding","log2(fold change)":2.79,"adjusted P-value":2.52e-25,"Low Expressed":false,"Vehicle Med. nRPKM":0.808,"LPS Med. nRPKM":5.01,"Mean Log2(nRPKM)":1.08,"Vehicle Med. Count":133,"LPS Med. Count":429,"Cook's P-value ":0.981,"Feature ID":"193385","chr":"chr13","strand":"+","start":24706479,"end":24825675},"Reg_hUM2Vf_454":{"Feature Symbol":"Zfp691","Feature Name":"zinc finger protein 691","biotype":"protein_coding","log2(fold change)":-2.19,"adjusted P-value":1.88e-08,"Low Expressed":false,"Vehicle Med. nRPKM":6.34,"LPS Med. nRPKM":1.31,"Mean Log2(nRPKM)":1.56,"Vehicle Med. Count":554,"LPS Med. Count":58,"Cook's P-value ":0.957,"Feature ID":"195522","chr":"chr4","strand":"-","start":118842121,"end":118846800},"Reg_hUM2Vf_455":{"Feature Symbol":"Relb","Feature Name":"avian reticuloendotheliosis viral (v-rel) oncogene related B","biotype":"protein_coding","log2(fold change)":2.16,"adjusted P-value":0.00202,"Low Expressed":false,"Vehicle Med. nRPKM":0.711,"LPS Med. nRPKM":3.29,"Mean Log2(nRPKM)":0.555,"Vehicle Med. Count":37,"LPS Med. Count":88,"Cook's P-value ":0.011,"Feature ID":"19698","chr":"chr7","strand":"-","start":20191571,"end":20214787},"Reg_hUM2Vf_456":{"Feature Symbol":"Rgs2","Feature Name":"regulator of G-protein signaling 2","biotype":"protein_coding","log2(fold change)":-2.4,"adjusted P-value":2.18e-17,"Low Expressed":false,"Vehicle Med. nRPKM":12.8,"LPS Med. nRPKM":2.39,"Mean Log2(nRPKM)":2.51,"Vehicle Med. Count":852,"LPS Med. Count":59,"Cook's P-value ":0.977,"Feature ID":"19735","chr":"chr1","strand":"-","start":145846468,"end":145851279},"Reg_hUM2Vf_457":{"Feature Symbol":"Robo1","Feature Name":"roundabout homolog 1 (Drosophila)","biotype":"protein_coding","log2(fold change)":-2.3,"adjusted P-value":0.00815,"Low Expressed":false,"Vehicle Med. nRPKM":0.147,"LPS Med. nRPKM":0.0298,"Mean Log2(nRPKM)":-3.97,"Vehicle Med. Count":39,"LPS Med. Count":3,"Cook's P-value ":0.165,"Feature ID":"19876","chr":"chr16","strand":"+","start":72663394,"end":73046345},"Reg_hUM2Vf_458":{"Feature Symbol":"Rps12","Feature Name":"ribosomal protein S12","biotype":"protein_coding","log2(fold change)":2.45,"adjusted P-value":0.000526,"Low Expressed":false,"Vehicle Med. nRPKM":0.478,"LPS Med. nRPKM":2.47,"Mean Log2(nRPKM)":0.0708,"Vehicle Med. Count":4,"LPS Med. Count":15,"Cook's P-value ":0.681,"Feature ID":"20042","chr":"chr10","strand":"-","start":23504989,"end":23507015},"Reg_hUM2Vf_459":{"Feature Symbol":"Rps18","Feature Name":"ribosomal protein S18","biotype":"protein_coding","log2(fold change)":2.24,"adjusted P-value":0.00852,"Low Expressed":false,"Vehicle Med. nRPKM":0.404,"LPS Med. nRPKM":1.55,"Mean Log2(nRPKM)":-0.635,"Vehicle Med. Count":3,"LPS Med. Count":12,"Cook's P-value ":0.826,"Feature ID":"20084","chr":"chr17","strand":"-","start":34088944,"end":34092586},"Reg_hUM2Vf_460":{"Feature Symbol":"Dhrs3","Feature Name":"dehydrogenase/reductase (SDR family) member 3","biotype":"protein_coding","log2(fold change)":-2.45,"adjusted P-value":1.71e-09,"Low Expressed":false,"Vehicle Med. nRPKM":9.23,"LPS Med. nRPKM":1.63,"Mean Log2(nRPKM)":2.1,"Vehicle Med. Count":392,"LPS Med. Count":36,"Cook's P-value ":0.914,"Feature ID":"20148","chr":"chr4","strand":"+","start":144482730,"end":144517548},"Reg_hUM2Vf_461":{"Feature Symbol":"S100a6","Feature Name":"S100 calcium binding protein A6 (calcyclin)","biotype":"protein_coding","log2(fold change)":2.13,"adjusted P-value":0.0119,"Low Expressed":false,"Vehicle Med. nRPKM":0.246,"LPS Med. nRPKM":1.57,"Mean Log2(nRPKM)":-1.2,"Vehicle Med. Count":5,"LPS Med. Count":15,"Cook's P-value ":0.842,"Feature ID":"20200","chr":"chr3","strand":"+","start":90416816,"end":90418336},"Reg_hUM2Vf_462":{"Feature Symbol":"Saa3","Feature Name":"serum amyloid A 3","biotype":"protein_coding","log2(fold change)":6.18,"adjusted P-value":1.07e-13,"Low Expressed":false,"Vehicle Med. nRPKM":0.943,"LPS Med. nRPKM":158,"Mean Log2(nRPKM)":2.88,"Vehicle Med. Count":5,"LPS Med. Count":775,"Cook's P-value ":0.173,"Feature ID":"20210","chr":"chr7","strand":"-","start":53967368,"end":53971046},"Reg_hUM2Vf_463":{"Feature Symbol":"Satb1","Feature Name":"special AT-rich sequence binding protein 1","biotype":"protein_coding","log2(fold change)":-2.3,"adjusted P-value":2.39e-08,"Low Expressed":false,"Vehicle Med. nRPKM":2.2,"LPS Med. nRPKM":0.317,"Mean Log2(nRPKM)":-0.304,"Vehicle Med. Count":352,"LPS Med. Count":35,"Cook's P-value ":0.956,"Feature ID":"20230","chr":"chr17","strand":"-","start":51875512,"end":51972615},"Reg_hUM2Vf_464":{"Feature Symbol":"Msr1","Feature Name":"macrophage scavenger receptor 1","biotype":"protein_coding","log2(fold change)":6.53,"adjusted P-value":1.84e-23,"Low Expressed":false,"Vehicle Med. nRPKM":0.401,"LPS Med. nRPKM":57.6,"Mean Log2(nRPKM)":1.95,"Vehicle Med. Count":23,"LPS Med. Count":2830,"Cook's P-value ":0.891,"Feature ID":"20288","chr":"chr8","strand":"-","start":40667054,"end":40728032},"Reg_hUM2Vf_465":{"Feature Symbol":"Ccl12","Feature Name":"chemokine (C-C motif) ligand 12","biotype":"protein_coding","log2(fold change)":3.21,"adjusted P-value":2.75e-11,"Low Expressed":false,"Vehicle Med. nRPKM":1.18,"LPS Med. nRPKM":13.3,"Mean Log2(nRPKM)":2.03,"Vehicle Med. Count":15,"LPS Med. Count":68,"Cook's P-value ":0.95,"Feature ID":"20293","chr":"chr11","strand":"+","start":81915347,"end":81916901},"Reg_hUM2Vf_466":{"Feature Symbol":"Ccl17","Feature Name":"chemokine (C-C motif) ligand 17","biotype":"protein_coding","log2(fold change)":5.08,"adjusted P-value":7.29e-08,"Low Expressed":false,"Vehicle Med. nRPKM":0,"LPS Med. nRPKM":4.12,"Mean Log2(nRPKM)":-2.97,"Vehicle Med. Count":0,"LPS Med. Count":16,"Cook's P-value ":0.0483,"Feature ID":"20295","chr":"chr8","strand":"+","start":97334353,"end":97335936},"Reg_hUM2Vf_467":{"Feature Symbol":"Ccl2","Feature Name":"chemokine (C-C motif) ligand 2","biotype":"protein_coding","log2(fold change)":2.38,"adjusted P-value":0.00236,"Low Expressed":false,"Vehicle Med. nRPKM":0.176,"LPS Med. nRPKM":2.24,"Mean Log2(nRPKM)":-0.881,"Vehicle Med. Count":4,"LPS Med. Count":11,"Cook's P-value ":0.839,"Feature ID":"20296","chr":"chr11","strand":"+","start":81849079,"end":81850954},"Reg_hUM2Vf_468":{"Feature Symbol":"Ccl22","Feature Name":"chemokine (C-C motif) ligand 22","biotype":"protein_coding","log2(fold change)":2.95,"adjusted P-value":0.0011,"Low Expressed":false,"Vehicle Med. nRPKM":0.0234,"LPS Med. nRPKM":1.59,"Mean Log2(nRPKM)":-2.21,"Vehicle Med. Count":1,"LPS Med. Count":36,"Cook's P-value ":0.576,"Feature ID":"20299","chr":"chr8","strand":"+","start":97269584,"end":97275288},"Reg_hUM2Vf_469":{"Feature Symbol":"Ccl3","Feature Name":"chemokine (C-C motif) ligand 3","biotype":"protein_coding","log2(fold change)":4.02,"adjusted P-value":2.24e-06,"Low Expressed":false,"Vehicle Med. nRPKM":2.25,"LPS Med. nRPKM":101,"Mean Log2(nRPKM)":3.42,"Vehicle Med. Count":44,"LPS Med. Count":668,"Cook's P-value ":0.0661,"Feature ID":"20302","chr":"chr11","strand":"-","start":83461345,"end":83462880},"Reg_hUM2Vf_470":{"Feature Symbol":"Ccl4","Feature Name":"chemokine (C-C motif) ligand 4","biotype":"protein_coding","log2(fold change)":3.17,"adjusted P-value":0.00176,"Low Expressed":false,"Vehicle Med. nRPKM":1.23,"LPS Med. nRPKM":23,"Mean Log2(nRPKM)":0.733,"Vehicle Med. Count":21,"LPS Med. Count":92,"Cook's P-value ":0.0486,"Feature ID":"20303","chr":"chr11","strand":"+","start":83476086,"end":83478185},"Reg_hUM2Vf_471":{"Feature Symbol":"Ccl5","Feature Name":"chemokine (C-C motif) ligand 5","biotype":"protein_coding","log2(fold change)":6.19,"adjusted P-value":1.01e-35,"Low Expressed":false,"Vehicle Med. nRPKM":1.39,"LPS Med. nRPKM":117,"Mean Log2(nRPKM)":3.34,"Vehicle Med. Count":10,"LPS Med. Count":390,"Cook's P-value ":0.486,"Feature ID":"20304","chr":"chr11","strand":"-","start":83339280,"end":83344020},"Reg_hUM2Vf_472":{"Feature Symbol":"Serpinf1","Feature Name":"serine (or cysteine) peptidase inhibitor, clade F, member 1","biotype":"protein_coding","log2(fold change)":-2.49,"adjusted P-value":7.71e-06,"Low Expressed":false,"Vehicle Med. nRPKM":2.83,"LPS Med. nRPKM":0.381,"Mean Log2(nRPKM)":-0.696,"Vehicle Med. Count":80,"LPS Med. Count":7,"Cook's P-value ":0.924,"Feature ID":"20317","chr":"chr11","strand":"-","start":75223531,"end":75236125},"Reg_hUM2Vf_473":{"Feature Symbol":"Sell","Feature Name":"selectin, lymphocyte","biotype":"protein_coding","log2(fold change)":2.71,"adjusted P-value":0.00238,"Low Expressed":false,"Vehicle Med. nRPKM":0.0863,"LPS Med. nRPKM":0.413,"Mean Log2(nRPKM)":-2.7,"Vehicle Med. Count":2,"LPS Med. Count":6,"Cook's P-value ":0.0794,"Feature ID":"20343","chr":"chr1","strand":"+","start":165992207,"end":166010916},"Reg_hUM2Vf_474":{"Feature Symbol":"Selplg","Feature Name":"selectin, platelet (p-selectin) ligand","biotype":"protein_coding","log2(fold change)":-3.28,"adjusted P-value":2.15e-10,"Low Expressed":false,"Vehicle Med. nRPKM":77.8,"LPS Med. nRPKM":2.72,"Mean Log2(nRPKM)":4.25,"Vehicle Med. Count":5340,"LPS Med. Count":87,"Cook's P-value ":0.837,"Feature ID":"20345","chr":"chr5","strand":"-","start":114267807,"end":114280510},"Reg_hUM2Vf_475":{"Feature Symbol":"Sema4d","Feature Name":"sema domain, immunoglobulin domain (Ig), transmembrane domain (TM) and short cytoplasmic domain, (semaphorin) 4D","biotype":"protein_coding","log2(fold change)":-2.48,"adjusted P-value":1.65e-11,"Low Expressed":false,"Vehicle Med. nRPKM":14.6,"LPS Med. nRPKM":1.86,"Mean Log2(nRPKM)":2.38,"Vehicle Med. Count":1540,"LPS Med. Count":129,"Cook's P-value ":0.928,"Feature ID":"20354","chr":"chr13","strand":"-","start":51796617,"end":51889013},"Reg_hUM2Vf_476":{"Feature Symbol":"Sema6a","Feature Name":"sema domain, transmembrane domain (TM), and cytoplasmic domain, (semaphorin) 6A","biotype":"protein_coding","log2(fold change)":-2.04,"adjusted P-value":0.00727,"Low Expressed":false,"Vehicle Med. nRPKM":0.251,"LPS Med. nRPKM":0.0927,"Mean Log2(nRPKM)":-3.13,"Vehicle Med. Count":49,"LPS Med. Count":8,"Cook's P-value ":0.0876,"Feature ID":"20358","chr":"chr18","strand":"-","start":47404908,"end":47528522},"Reg_hUM2Vf_477":{"Feature Symbol":"Sema6b","Feature Name":"sema domain, transmembrane domain (TM), and cytoplasmic domain, (semaphorin) 6B","biotype":"protein_coding","log2(fold change)":3.15,"adjusted P-value":1.11e-12,"Low Expressed":false,"Vehicle Med. nRPKM":0.335,"LPS Med. nRPKM":2.33,"Mean Log2(nRPKM)":-0.239,"Vehicle Med. Count":40,"LPS Med. Count":114,"Cook's P-value ":0.892,"Feature ID":"20359","chr":"chr17","strand":"-","start":56262508,"end":56279766},"Reg_hUM2Vf_478":{"Feature Symbol":"Sepp1","Feature Name":"selenoprotein P, plasma, 1","biotype":"protein_coding","log2(fold change)":-2.15,"adjusted P-value":1.52e-13,"Low Expressed":false,"Vehicle Med. nRPKM":38.7,"LPS Med. nRPKM":7.21,"Mean Log2(nRPKM)":4.02,"Vehicle Med. Count":1700,"LPS Med. Count":148,"Cook's P-value ":0.951,"Feature ID":"20363","chr":"chr15","strand":"+","start":3220767,"end":3230508},"Reg_hUM2Vf_479":{"Feature Symbol":"St6gal1","Feature Name":"beta galactoside alpha 2,6 sialyltransferase 1","biotype":"protein_coding","log2(fold change)":-3.1,"adjusted P-value":1.35e-10,"Low Expressed":false,"Vehicle Med. nRPKM":2.28,"LPS Med. nRPKM":0.276,"Mean Log2(nRPKM)":-1.08,"Vehicle Med. Count":231,"LPS Med. Count":17,"Cook's P-value ":0.921,"Feature ID":"20440","chr":"chr16","strand":"+","start":23224835,"end":23360423},"Reg_hUM2Vf_480":{"Feature Symbol":"Stil","Feature Name":"Scl/Tal1 interrupting locus","biotype":"protein_coding","log2(fold change)":3.3,"adjusted P-value":0.00252,"Low Expressed":false,"Vehicle Med. nRPKM":0,"LPS Med. nRPKM":0.0899,"Mean Log2(nRPKM)":-5.42,"Vehicle Med. Count":0,"LPS Med. Count":11,"Cook's P-value ":0.032,"Feature ID":"20460","chr":"chr4","strand":"+","start":114672723,"end":114715808},"Reg_hUM2Vf_481":{"Feature Symbol":"Slc19a1","Feature Name":"solute carrier family 19 (folate transporter), member 1","biotype":"protein_coding","log2(fold change)":2.1,"adjusted P-value":1.4e-05,"Low Expressed":false,"Vehicle Med. nRPKM":0.427,"LPS Med. nRPKM":1.83,"Mean Log2(nRPKM)":-0.262,"Vehicle Med. Count":21,"LPS Med. Count":44,"Cook's P-value ":0.888,"Feature ID":"20509","chr":"chr10","strand":"+","start":76495484,"end":76513177},"Reg_hUM2Vf_482":{"Feature Symbol":"Slc1a5","Feature Name":"solute carrier family 1 (neutral amino acid transporter), member 5","biotype":"protein_coding","log2(fold change)":3.2,"adjusted P-value":2.77e-13,"Low Expressed":false,"Vehicle Med. nRPKM":0.871,"LPS Med. nRPKM":6.99,"Mean Log2(nRPKM)":0.948,"Vehicle Med. Count":24,"LPS Med. Count":222,"Cook's P-value ":0.934,"Feature ID":"20514","chr":"chr7","strand":"+","start":17366695,"end":17383623},"Reg_hUM2Vf_483":{"Feature Symbol":"Slc31a2","Feature Name":"solute carrier family 31, member 2","biotype":"protein_coding","log2(fold change)":2.47,"adjusted P-value":2.14e-09,"Low Expressed":false,"Vehicle Med. nRPKM":3.81,"LPS Med. nRPKM":14.6,"Mean Log2(nRPKM)":2.87,"Vehicle Med. Count":76,"LPS Med. Count":531,"Cook's P-value ":0.858,"Feature ID":"20530","chr":"chr4","strand":"+","start":61947479,"end":61959445},"Reg_hUM2Vf_484":{"Feature Symbol":"Slc6a2","Feature Name":"solute carrier family 6 (neurotransmitter transporter, noradrenalin), member 2","biotype":"protein_coding","log2(fold change)":5.61,"adjusted P-value":4.05e-09,"Low Expressed":false,"Vehicle Med. nRPKM":0,"LPS Med. nRPKM":0.737,"Mean Log2(nRPKM)":-5.09,"Vehicle Med. Count":0,"LPS Med. Count":30,"Cook's P-value ":0.0468,"Feature ID":"20538","chr":"chr8","strand":"+","start":95484946,"end":95525566},"Reg_hUM2Vf_485":{"Feature Symbol":"Slfn1","Feature Name":"schlafen 1","biotype":"protein_coding","log2(fold change)":2.29,"adjusted P-value":0.00195,"Low Expressed":false,"Vehicle Med. nRPKM":0.108,"LPS Med. nRPKM":0.971,"Mean Log2(nRPKM)":-1.39,"Vehicle Med. Count":2,"LPS Med. Count":15,"Cook's P-value ":0.782,"Feature ID":"20555","chr":"chr11","strand":"+","start":82930347,"end":82936161},"Reg_hUM2Vf_486":{"Feature Symbol":"Slfn2","Feature Name":"schlafen 2","biotype":"protein_coding","log2(fold change)":4.21,"adjusted P-value":5.61e-31,"Low Expressed":false,"Vehicle Med. nRPKM":0.609,"LPS Med. nRPKM":15,"Mean Log2(nRPKM)":1.62,"Vehicle Med. Count":18,"LPS Med. Count":272,"Cook's P-value ":0.929,"Feature ID":"20556","chr":"chr11","strand":"+","start":82878614,"end":82884180},"Reg_hUM2Vf_487":{"Feature Symbol":"Slfn4","Feature Name":"schlafen 4","biotype":"protein_coding","log2(fold change)":2.21,"adjusted P-value":0.0147,"Low Expressed":false,"Vehicle Med. nRPKM":0.474,"LPS Med. nRPKM":2.38,"Mean Log2(nRPKM)":-0.0968,"Vehicle Med. Count":53,"LPS Med. Count":68,"Cook's P-value ":0.464,"Feature ID":"20558","chr":"chr11","strand":"+","start":82988688,"end":83003718},"Reg_hUM2Vf_488":{"Feature Symbol":"Siglec1","Feature Name":"sialic acid binding Ig-like lectin 1, sialoadhesin","biotype":"protein_coding","log2(fold change)":3.41,"adjusted P-value":9.42e-15,"Low Expressed":false,"Vehicle Med. nRPKM":0.394,"LPS Med. nRPKM":5.75,"Mean Log2(nRPKM)":0.9,"Vehicle Med. Count":42,"LPS Med. Count":451,"Cook's P-value ":0.855,"Feature ID":"20612","chr":"chr2","strand":"-","start":130894956,"end":130912501},"Reg_hUM2Vf_489":{"Feature Symbol":"Snn","Feature Name":"stannin","biotype":"protein_coding","log2(fold change)":-2.2,"adjusted P-value":1.26e-07,"Low Expressed":false,"Vehicle Med. nRPKM":4.83,"LPS Med. nRPKM":0.933,"Mean Log2(nRPKM)":0.983,"Vehicle Med. Count":342,"LPS Med. Count":25,"Cook's P-value ":0.91,"Feature ID":"20621","chr":"chr16","strand":"+","start":11066391,"end":11075078},"Reg_hUM2Vf_490":{"Feature Symbol":"Snrpd1","Feature Name":"small nuclear ribonucleoprotein D1","biotype":"protein_coding","log2(fold change)":2.44,"adjusted P-value":0.00617,"Low Expressed":false,"Vehicle Med. nRPKM":0.239,"LPS Med. nRPKM":1.34,"Mean Log2(nRPKM)":-1.34,"Vehicle Med. Count":2,"LPS Med. Count":17,"Cook's P-value ":0.765,"Feature ID":"20641","chr":"chr18","strand":"+","start":10617794,"end":10628228},"Reg_hUM2Vf_491":{"Feature Symbol":"Sod2","Feature Name":"superoxide dismutase 2, mitochondrial","biotype":"protein_coding","log2(fold change)":4.19,"adjusted P-value":3.27e-17,"Low Expressed":false,"Vehicle Med. nRPKM":0.446,"LPS Med. nRPKM":10.5,"Mean Log2(nRPKM)":0.977,"Vehicle Med. Count":41,"LPS Med. Count":332,"Cook's P-value ":0.269,"Feature ID":"20656","chr":"chr17","strand":"+","start":13200705,"end":13210985},"Reg_hUM2Vf_492":{"Feature Symbol":"Sp100","Feature Name":"nuclear antigen Sp100","biotype":"protein_coding","log2(fold change)":2.09,"adjusted P-value":1.76e-10,"Low Expressed":false,"Vehicle Med. nRPKM":2.8,"LPS Med. nRPKM":11.2,"Mean Log2(nRPKM)":2.54,"Vehicle Med. Count":134,"LPS Med. Count":298,"Cook's P-value ":0.948,"Feature ID":"20684","chr":"chr1","strand":"+","start":87546625,"end":87606023},"Reg_hUM2Vf_493":{"Feature Symbol":"Sphk1","Feature Name":"sphingosine kinase 1","biotype":"protein_coding","log2(fold change)":4.36,"adjusted P-value":6.94e-06,"Low Expressed":false,"Vehicle Med. nRPKM":0,"LPS Med. nRPKM":0.709,"Mean Log2(nRPKM)":-4.29,"Vehicle Med. Count":0,"LPS Med. Count":11,"Cook's P-value ":0.00103,"Feature ID":"20698","chr":"chr11","strand":"+","start":116393225,"end":116397989},"Reg_hUM2Vf_494":{"Feature Symbol":"Fchsd2","Feature Name":"FCH and double SH3 domains 2","biotype":"protein_coding","log2(fold change)":-2.21,"adjusted P-value":6.03e-14,"Low Expressed":false,"Vehicle Med. nRPKM":25.7,"LPS Med. nRPKM":4.9,"Mean Log2(nRPKM)":3.52,"Vehicle Med. Count":1880,"LPS Med. Count":273,"Cook's P-value ":0.953,"Feature ID":"207278","chr":"chr7","strand":"+","start":108257289,"end":108432919},"Reg_hUM2Vf_495":{"Feature Symbol":"Elfn2","Feature Name":"leucine rich repeat and fibronectin type III, extracellular 2","biotype":"protein_coding","log2(fold change)":-2.33,"adjusted P-value":0.000142,"Low Expressed":false,"Vehicle Med. nRPKM":0.609,"LPS Med. nRPKM":0.104,"Mean Log2(nRPKM)":-2.34,"Vehicle Med. Count":77,"LPS Med. Count":7,"Cook's P-value ":0.903,"Feature ID":"207393","chr":"chr15","strand":"-","start":78500433,"end":78548543},"Reg_hUM2Vf_496":{"Feature Symbol":"Spp1","Feature Name":"secreted phosphoprotein 1","biotype":"protein_coding","log2(fold change)":5.29,"adjusted P-value":3.19e-14,"Low Expressed":false,"Vehicle Med. nRPKM":0.0372,"LPS Med. nRPKM":1.45,"Mean Log2(nRPKM)":-2.58,"Vehicle Med. Count":1,"LPS Med. Count":67,"Cook's P-value ":0.855,"Feature ID":"20750","chr":"chr5","strand":"+","start":104864130,"end":104870072},"Reg_hUM2Vf_497":{"Feature Symbol":"Pde2a","Feature Name":"phosphodiesterase 2A, cGMP-stimulated","biotype":"protein_coding","log2(fold change)":-2.55,"adjusted P-value":1.3e-06,"Low Expressed":false,"Vehicle Med. nRPKM":3.86,"LPS Med. nRPKM":0.561,"Mean Log2(nRPKM)":0.505,"Vehicle Med. Count":423,"LPS Med. Count":15,"Cook's P-value ":0.468,"Feature ID":"207728","chr":"chr7","strand":"+","start":108570212,"end":108661343},"Reg_hUM2Vf_498":{"Feature Symbol":"Galnt6","Feature Name":"UDP-N-acetyl-alpha-D-galactosamine:polypeptide N-acetylgalactosaminyltransferase 6","biotype":"protein_coding","log2(fold change)":3.24,"adjusted P-value":1.95e-15,"Low Expressed":false,"Vehicle Med. nRPKM":0.462,"LPS Med. nRPKM":5.12,"Mean Log2(nRPKM)":0.369,"Vehicle Med. Count":36,"LPS Med. Count":185,"Cook's P-value ":0.818,"Feature ID":"207839","chr":"chr15","strand":"-","start":100520346,"end":100559807},"Reg_hUM2Vf_499":{"Feature Symbol":"Stat2","Feature Name":"signal transducer and activator of transcription 2","biotype":"protein_coding","log2(fold change)":2.24,"adjusted P-value":1.83e-23,"Low Expressed":false,"Vehicle Med. nRPKM":4.2,"LPS Med. nRPKM":18.5,"Mean Log2(nRPKM)":3.16,"Vehicle Med. Count":325,"LPS Med. Count":978,"Cook's P-value ":0.989,"Feature ID":"20847","chr":"chr10","strand":"+","start":127707632,"end":127729905},"Reg_hUM2Vf_500":{"Feature Symbol":"Samd9l","Feature Name":"sterile alpha motif domain containing 9-like","biotype":"protein_coding","log2(fold change)":2.4,"adjusted P-value":1.28e-06,"Low Expressed":false,"Vehicle Med. nRPKM":0.365,"LPS Med. nRPKM":2.48,"Mean Log2(nRPKM)":-0.0754,"Vehicle Med. Count":55,"LPS Med. Count":128,"Cook's P-value ":0.865,"Feature ID":"209086","chr":"chr6","strand":"-","start":3322257,"end":3349571},"Reg_hUM2Vf_501":{"Feature Symbol":"Zfp710","Feature Name":"zinc finger protein 710","biotype":"protein_coding","log2(fold change)":-2.39,"adjusted P-value":9.81e-07,"Low Expressed":false,"Vehicle Med. nRPKM":30.1,"LPS Med. nRPKM":3.17,"Mean Log2(nRPKM)":3.43,"Vehicle Med. Count":3100,"LPS Med. Count":187,"Cook's P-value ":0.82,"Feature ID":"209225","chr":"chr7","strand":"+","start":87169700,"end":87237637},"Reg_hUM2Vf_502":{"Feature Symbol":"Dhtkd1","Feature Name":"dehydrogenase E1 and transketolase domain containing 1","biotype":"protein_coding","log2(fold change)":-2.19,"adjusted P-value":0.00214,"Low Expressed":false,"Vehicle Med. nRPKM":0.652,"LPS Med. nRPKM":0.271,"Mean Log2(nRPKM)":-1.07,"Vehicle Med. Count":85,"LPS Med. Count":21,"Cook's P-value ":0.0141,"Feature ID":"209692","chr":"chr2","strand":"-","start":5819106,"end":5863838},"Reg_hUM2Vf_503":{"Feature Symbol":"Sdc4","Feature Name":"syndecan 4","biotype":"protein_coding","log2(fold change)":4.27,"adjusted P-value":3.81e-10,"Low Expressed":false,"Vehicle Med. nRPKM":1.9,"LPS Med. nRPKM":46.8,"Mean Log2(nRPKM)":2.49,"Vehicle Med. Count":63,"LPS Med. Count":720,"Cook's P-value ":0.0273,"Feature ID":"20971","chr":"chr2","strand":"-","start":164249747,"end":164268688},"Reg_hUM2Vf_504":{"Feature Symbol":"Syngr1","Feature Name":"synaptogyrin 1","biotype":"protein_coding","log2(fold change)":-2.56,"adjusted P-value":8.64e-09,"Low Expressed":false,"Vehicle Med. nRPKM":4.17,"LPS Med. nRPKM":0.404,"Mean Log2(nRPKM)":0.681,"Vehicle Med. Count":440,"LPS Med. Count":19,"Cook's P-value ":0.877,"Feature ID":"20972","chr":"chr15","strand":"+","start":79921764,"end":79949931},"Reg_hUM2Vf_505":{"Feature Symbol":"Synj2","Feature Name":"synaptojanin 2","biotype":"protein_coding","log2(fold change)":-2.05,"adjusted P-value":0.000142,"Low Expressed":false,"Vehicle Med. nRPKM":1.47,"LPS Med. nRPKM":0.218,"Mean Log2(nRPKM)":-0.615,"Vehicle Med. Count":195,"LPS Med. Count":15,"Cook's P-value ":0.769,"Feature ID":"20975","chr":"chr17","strand":"+","start":5941280,"end":6044290},"Reg_hUM2Vf_506":{"Feature Symbol":"Tmc7","Feature Name":"transmembrane channel-like gene family 7","biotype":"protein_coding","log2(fold change)":-2.54,"adjusted P-value":9.81e-12,"Low Expressed":false,"Vehicle Med. nRPKM":7.78,"LPS Med. nRPKM":1.15,"Mean Log2(nRPKM)":1.52,"Vehicle Med. Count":550,"LPS Med. Count":63,"Cook's P-value ":0.939,"Feature ID":"209760","chr":"chr7","strand":"-","start":125679358,"end":125728200},"Reg_hUM2Vf_507":{"Feature Symbol":"Tbc1d25","Feature Name":"TBC1 domain family, member 25","biotype":"protein_coding","log2(fold change)":-2.13,"adjusted P-value":0.00107,"Low Expressed":false,"Vehicle Med. nRPKM":1.55,"LPS Med. nRPKM":0.246,"Mean Log2(nRPKM)":-0.593,"Vehicle Med. Count":97,"LPS Med. Count":9,"Cook's P-value ":0.461,"Feature ID":"209815","chr":"chrX","strand":"-","start":7731598,"end":7753307},"Reg_hUM2Vf_508":{"Feature Symbol":"Slc35f3","Feature Name":"solute carrier family 35, member F3","biotype":"protein_coding","log2(fold change)":-2.84,"adjusted P-value":0.00865,"Low Expressed":false,"Vehicle Med. nRPKM":0.106,"LPS Med. nRPKM":0,"Mean Log2(nRPKM)":-4.8,"Vehicle Med. Count":13,"LPS Med. Count":0,"Cook's P-value ":0.158,"Feature ID":"210027","chr":"chr8","strand":"+","start":128822479,"end":128919878},"Reg_hUM2Vf_509":{"Feature Symbol":"Shank2","Feature Name":"SH3/ankyrin domain gene 2","biotype":"protein_coding","log2(fold change)":-2.18,"adjusted P-value":0.000359,"Low Expressed":false,"Vehicle Med. nRPKM":0.48,"LPS Med. nRPKM":0.0567,"Mean Log2(nRPKM)":-2.56,"Vehicle Med. Count":35,"LPS Med. Count":8,"Cook's P-value ":0.897,"Feature ID":"210274","chr":"chr7","strand":"+","start":151361425,"end":151608580},"Reg_hUM2Vf_510":{"Feature Symbol":"Kcnk12","Feature Name":"potassium channel, subfamily K, member 12","biotype":"protein_coding","log2(fold change)":-3.28,"adjusted P-value":0.000226,"Low Expressed":false,"Vehicle Med. nRPKM":0.542,"LPS Med. nRPKM":0.0136,"Mean Log2(nRPKM)":-3.22,"Vehicle Med. Count":25,"LPS Med. Count":1,"Cook's P-value ":0.294,"Feature ID":"210741","chr":"chr17","strand":"-","start":88145161,"end":88197334},"Reg_hUM2Vf_511":{"Feature Symbol":"9030625A04Rik","Feature Name":"RIKEN cDNA 9030625A04 gene","biotype":"protein_coding","log2(fold change)":2.59,"adjusted P-value":4.17e-11,"Low Expressed":false,"Vehicle Med. nRPKM":15.3,"LPS Med. nRPKM":117,"Mean Log2(nRPKM)":5.16,"Vehicle Med. Count":800,"LPS Med. Count":2120,"Cook's P-value ":0.696,"Feature ID":"210808","chr":"chr14","strand":"-","start":77424008,"end":77436424},"Reg_hUM2Vf_512":{"Feature Symbol":"Lrrc25","Feature Name":"leucine rich repeat containing 25","biotype":"protein_coding","log2(fold change)":2.63,"adjusted P-value":1.01e-19,"Low Expressed":false,"Vehicle Med. nRPKM":1.92,"LPS Med. nRPKM":12.5,"Mean Log2(nRPKM)":2.23,"Vehicle Med. Count":69,"LPS Med. Count":218,"Cook's P-value ":0.991,"Feature ID":"211228","chr":"chr8","strand":"+","start":73140743,"end":73144749},"Reg_hUM2Vf_513":{"Feature Symbol":"Pla2g4b","Feature Name":"phospholipase A2, group IVB (cytosolic)","biotype":"protein_coding","log2(fold change)":-2.09,"adjusted P-value":0.000944,"Low Expressed":false,"Vehicle Med. nRPKM":0.957,"LPS Med. nRPKM":0.175,"Mean Log2(nRPKM)":-1.36,"Vehicle Med. Count":92,"LPS Med. Count":7,"Cook's P-value ":0.665,"Feature ID":"211429","chr":"chr2","strand":"+","start":119859169,"end":119868769},"Reg_hUM2Vf_514":{"Feature Symbol":"Depdc7","Feature Name":"DEP domain containing 7","biotype":"protein_coding","log2(fold change)":-2.14,"adjusted P-value":0.0163,"Low Expressed":false,"Vehicle Med. nRPKM":1.04,"LPS Med. nRPKM":0.0927,"Mean Log2(nRPKM)":-2.38,"Vehicle Med. Count":29,"LPS Med. Count":1,"Cook's P-value ":0.663,"Feature ID":"211896","chr":"chr2","strand":"-","start":104561941,"end":104582958},"Reg_hUM2Vf_515":{"Feature Symbol":"2610015P09Rik","Feature Name":"RIKEN cDNA 2610015P09 gene","biotype":"protein_coding","log2(fold change)":-2.09,"adjusted P-value":4.62e-06,"Low Expressed":false,"Vehicle Med. nRPKM":4.02,"LPS Med. nRPKM":0.789,"Mean Log2(nRPKM)":0.96,"Vehicle Med. Count":346,"LPS Med. Count":29,"Cook's P-value ":0.85,"Feature ID":"212153","chr":"chr16","strand":"+","start":43890015,"end":43964427},"Reg_hUM2Vf_516":{"Feature Symbol":"Fam193b","Feature Name":"family with sequence similarity 193, member B","biotype":"protein_coding","log2(fold change)":-2.14,"adjusted P-value":1.52e-09,"Low Expressed":false,"Vehicle Med. nRPKM":10.2,"LPS Med. nRPKM":2.1,"Mean Log2(nRPKM)":2.37,"Vehicle Med. Count":921,"LPS Med. Count":97,"Cook's P-value ":0.901,"Feature ID":"212483","chr":"chr13","strand":"-","start":55640677,"end":55672481},"Reg_hUM2Vf_517":{"Feature Symbol":"Slc39a14","Feature Name":"solute carrier family 39 (zinc transporter), member 14","biotype":"protein_coding","log2(fold change)":4.05,"adjusted P-value":5.73e-31,"Low Expressed":false,"Vehicle Med. nRPKM":0.832,"LPS Med. nRPKM":10.5,"Mean Log2(nRPKM)":1.31,"Vehicle Med. Count":66,"LPS Med. Count":674,"Cook's P-value ":0.963,"Feature ID":"213053","chr":"chr14","strand":"-","start":70703274,"end":70751231},"Reg_hUM2Vf_518":{"Feature Symbol":"Il20rb","Feature Name":"interleukin 20 receptor beta","biotype":"protein_coding","log2(fold change)":2.06,"adjusted P-value":9.19e-05,"Low Expressed":false,"Vehicle Med. nRPKM":0.329,"LPS Med. nRPKM":2,"Mean Log2(nRPKM)":-0.293,"Vehicle Med. Count":14,"LPS Med. Count":44,"Cook's P-value ":0.889,"Feature ID":"213208","chr":"chr9","strand":"-","start":100358138,"end":100386892},"Reg_hUM2Vf_519":{"Feature Symbol":"Tagln","Feature Name":"transgelin","biotype":"protein_coding","log2(fold change)":2.09,"adjusted P-value":0.0114,"Low Expressed":false,"Vehicle Med. nRPKM":0.0669,"LPS Med. nRPKM":0.568,"Mean Log2(nRPKM)":-2.26,"Vehicle Med. Count":7,"LPS Med. Count":16,"Cook's P-value ":0.907,"Feature ID":"21345","chr":"chr9","strand":"-","start":45737711,"end":45744141},"Reg_hUM2Vf_520":{"Feature Symbol":"Tagln2","Feature Name":"transgelin 2","biotype":"protein_coding","log2(fold change)":3.23,"adjusted P-value":2.14e-19,"Low Expressed":false,"Vehicle Med. nRPKM":0.938,"LPS Med. nRPKM":7.99,"Mean Log2(nRPKM)":1.37,"Vehicle Med. Count":21,"LPS Med. Count":180,"Cook's P-value ":0.97,"Feature ID":"21346","chr":"chr1","strand":"+","start":174430377,"end":174437506},"Reg_hUM2Vf_521":{"Feature Symbol":"Tap1","Feature Name":"transporter 1, ATP-binding cassette, sub-family B (MDR/TAP)","biotype":"protein_coding","log2(fold change)":2.67,"adjusted P-value":7.75e-14,"Low Expressed":false,"Vehicle Med. nRPKM":2.28,"LPS Med. nRPKM":14.5,"Mean Log2(nRPKM)":2.44,"Vehicle Med. Count":125,"LPS Med. Count":450,"Cook's P-value ":0.914,"Feature ID":"21354","chr":"chr17","strand":"+","start":34324501,"end":34334170},"Reg_hUM2Vf_522":{"Feature Symbol":"Tbx6","Feature Name":"T-box 6","biotype":"protein_coding","log2(fold change)":-3.03,"adjusted P-value":1.03e-05,"Low Expressed":false,"Vehicle Med. nRPKM":2.94,"LPS Med. nRPKM":0.186,"Mean Log2(nRPKM)":-0.977,"Vehicle Med. Count":76,"LPS Med. Count":2,"Cook's P-value ":0.712,"Feature ID":"21389","chr":"chr7","strand":"+","start":133924997,"end":133929062},"Reg_hUM2Vf_523":{"Feature Symbol":"Fbxw10","Feature Name":"F-box and WD-40 domain protein 10","biotype":"protein_coding","log2(fold change)":-2.22,"adjusted P-value":0.0015,"Low Expressed":false,"Vehicle Med. nRPKM":0.842,"LPS Med. nRPKM":0.0765,"Mean Log2(nRPKM)":-2.15,"Vehicle Med. Count":65,"LPS Med. Count":5,"Cook's P-value ":0.789,"Feature ID":"213980","chr":"chr11","strand":"+","start":62660625,"end":62690964},"Reg_hUM2Vf_524":{"Feature Symbol":"Larp1b","Feature Name":"La ribonucleoprotein domain family, member 1B","biotype":"protein_coding","log2(fold change)":2.27,"adjusted P-value":0.0188,"Low Expressed":false,"Vehicle Med. nRPKM":0.0622,"LPS Med. nRPKM":0.156,"Mean Log2(nRPKM)":-3.06,"Vehicle Med. Count":2,"LPS Med. Count":10,"Cook's P-value ":0.317,"Feature ID":"214048","chr":"chr3","strand":"+","start":40754553,"end":40781715},"Reg_hUM2Vf_525":{"Feature Symbol":"Arhgap29","Feature Name":"Rho GTPase activating protein 29","biotype":"protein_coding","log2(fold change)":-2.2,"adjusted P-value":2.22e-07,"Low Expressed":false,"Vehicle Med. nRPKM":1.73,"LPS Med. nRPKM":0.266,"Mean Log2(nRPKM)":-0.371,"Vehicle Med. Count":201,"LPS Med. Count":28,"Cook's P-value ":0.947,"Feature ID":"214137","chr":"chr3","strand":"+","start":121656244,"end":121719072},"Reg_hUM2Vf_526":{"Feature Symbol":"Pak6","Feature Name":"p21 protein (Cdc42/Rac)-activated kinase 6","biotype":"protein_coding","log2(fold change)":-2.69,"adjusted P-value":0.00532,"Low Expressed":false,"Vehicle Med. nRPKM":0.183,"LPS Med. nRPKM":0.0381,"Mean Log2(nRPKM)":-4.13,"Vehicle Med. Count":20,"LPS Med. Count":1,"Cook's P-value ":0.0295,"Feature ID":"214230","chr":"chr2","strand":"+","start":118489313,"end":118523756},"Reg_hUM2Vf_527":{"Feature Symbol":"Tfeb","Feature Name":"transcription factor EB","biotype":"protein_coding","log2(fold change)":-2.3,"adjusted P-value":4.54e-06,"Low Expressed":false,"Vehicle Med. nRPKM":2.62,"LPS Med. nRPKM":0.413,"Mean Log2(nRPKM)":-0.109,"Vehicle Med. Count":126,"LPS Med. Count":10,"Cook's P-value ":0.894,"Feature ID":"21425","chr":"chr17","strand":"+","start":47873986,"end":47929365},"Reg_hUM2Vf_528":{"Feature Symbol":"Tcp10b","Feature Name":"t-complex protein 10b","biotype":"protein_coding","log2(fold change)":4.11,"adjusted P-value":0.000101,"Low Expressed":false,"Vehicle Med. nRPKM":0,"LPS Med. nRPKM":0.327,"Mean Log2(nRPKM)":-4.82,"Vehicle Med. Count":0,"LPS Med. Count":13,"Cook's P-value ":0.158,"Feature ID":"21462","chr":"chr17","strand":"+","start":13253977,"end":13275092},"Reg_hUM2Vf_529":{"Feature Symbol":"Sema6d","Feature Name":"sema domain, transmembrane domain (TM), and cytoplasmic domain, (semaphorin) 6D","biotype":"protein_coding","log2(fold change)":-3.19,"adjusted P-value":3.71e-08,"Low Expressed":false,"Vehicle Med. nRPKM":2.75,"LPS Med. nRPKM":0.183,"Mean Log2(nRPKM)":-0.88,"Vehicle Med. Count":474,"LPS Med. Count":20,"Cook's P-value ":0.77,"Feature ID":"214968","chr":"chr2","strand":"+","start":124436032,"end":124493506},"Reg_hUM2Vf_530":{"Feature Symbol":"A3galt2","Feature Name":"alpha 1,3-galactosyltransferase 2 (isoglobotriaosylceramide synthase)","biotype":"protein_coding","log2(fold change)":2.27,"adjusted P-value":0.0294,"Low Expressed":false,"Vehicle Med. nRPKM":0.0692,"LPS Med. nRPKM":0.096,"Mean Log2(nRPKM)":-3.81,"Vehicle Med. Count":5,"LPS Med. Count":6,"Cook's P-value ":0.0099,"Feature ID":"215493","chr":"chr4","strand":"+","start":128436502,"end":128446542},"Reg_hUM2Vf_531":{"Feature Symbol":"Nav1","Feature Name":"neuron navigator 1","biotype":"protein_coding","log2(fold change)":-3.35,"adjusted P-value":4.7e-21,"Low Expressed":false,"Vehicle Med. nRPKM":6.07,"LPS Med. nRPKM":0.433,"Mean Log2(nRPKM)":0.573,"Vehicle Med. Count":1260,"LPS Med. Count":37,"Cook's P-value ":0.921,"Feature ID":"215690","chr":"chr1","strand":"-","start":137331157,"end":137481932},"Reg_hUM2Vf_532":{"Feature Symbol":"Zmat1","Feature Name":"zinc finger, matrin type 1","biotype":"protein_coding","log2(fold change)":-2.64,"adjusted P-value":0.00325,"Low Expressed":false,"Vehicle Med. nRPKM":4.37,"LPS Med. nRPKM":0.0912,"Mean Log2(nRPKM)":-0.585,"Vehicle Med. Count":366,"LPS Med. Count":3,"Cook's P-value ":0.8,"Feature ID":"215693","chr":"chrX","strand":"-","start":131505911,"end":131543748},"Reg_hUM2Vf_533":{"Feature Symbol":"Mfsd6l","Feature Name":"major facilitator superfamily domain containing 6-like","biotype":"protein_coding","log2(fold change)":3.36,"adjusted P-value":4.05e-06,"Low Expressed":false,"Vehicle Med. nRPKM":0.0411,"LPS Med. nRPKM":1.24,"Mean Log2(nRPKM)":-2.11,"Vehicle Med. Count":2,"LPS Med. Count":17,"Cook's P-value ":0.843,"Feature ID":"215723","chr":"chr11","strand":"+","start":68369688,"end":68371747},"Reg_hUM2Vf_534":{"Feature Symbol":"Socs2","Feature Name":"suppressor of cytokine signaling 2","biotype":"protein_coding","log2(fold change)":2.26,"adjusted P-value":0.00818,"Low Expressed":false,"Vehicle Med. nRPKM":0.0641,"LPS Med. nRPKM":1.6,"Mean Log2(nRPKM)":-1.76,"Vehicle Med. Count":11,"LPS Med. Count":28,"Cook's P-value ":0.547,"Feature ID":"216233","chr":"chr10","strand":"-","start":94874124,"end":94879491},"Reg_hUM2Vf_535":{"Feature Symbol":"Rab3ip","Feature Name":"RAB3A interacting protein","biotype":"protein_coding","log2(fold change)":-2.68,"adjusted P-value":2.25e-05,"Low Expressed":false,"Vehicle Med. nRPKM":1.76,"LPS Med. nRPKM":0.483,"Mean Log2(nRPKM)":-0.689,"Vehicle Med. Count":70,"LPS Med. Count":16,"Cook's P-value ":0.256,"Feature ID":"216363","chr":"chr10","strand":"-","start":116342840,"end":116387436},"Reg_hUM2Vf_536":{"Feature Symbol":"Pik3ip1","Feature Name":"phosphoinositide-3-kinase interacting protein 1","biotype":"protein_coding","log2(fold change)":2.98,"adjusted P-value":0.00036,"Low Expressed":false,"Vehicle Med. nRPKM":0.0473,"LPS Med. nRPKM":1,"Mean Log2(nRPKM)":-2.7,"Vehicle Med. Count":3,"LPS Med. Count":37,"Cook's P-value ":0.765,"Feature ID":"216505","chr":"chr11","strand":"+","start":3230734,"end":3242974},"Reg_hUM2Vf_537":{"Feature Symbol":"4931440F15Rik","Feature Name":"RIKEN cDNA 4931440F15 gene","biotype":"protein_coding","log2(fold change)":-2.5,"adjusted P-value":0.00663,"Low Expressed":false,"Vehicle Med. nRPKM":0.407,"LPS Med. nRPKM":0.137,"Mean Log2(nRPKM)":-2.79,"Vehicle Med. Count":21,"LPS Med. Count":3,"Cook's P-value ":1.7e-05,"Feature ID":"216622","chr":"chr11","strand":"-","start":29722395,"end":29725668},"Reg_hUM2Vf_538":{"Feature Symbol":"Phlda1","Feature Name":"pleckstrin homology-like domain, family A, member 1","biotype":"protein_coding","log2(fold change)":2.54,"adjusted P-value":0.0367,"Low Expressed":false,"Vehicle Med. nRPKM":0.0126,"LPS Med. nRPKM":2,"Mean Log2(nRPKM)":-3.32,"Vehicle Med. Count":1,"LPS Med. Count":18,"Cook's P-value ":0.136,"Feature ID":"21664","chr":"chr10","strand":"+","start":110943342,"end":110945705},"Reg_hUM2Vf_539":{"Feature Symbol":"Mmgt2","Feature Name":"membrane magnesium transporter 2","biotype":"protein_coding","log2(fold change)":-2.16,"adjusted P-value":0.00097,"Low Expressed":false,"Vehicle Med. nRPKM":1.3,"LPS Med. nRPKM":0.352,"Mean Log2(nRPKM)":-0.651,"Vehicle Med. Count":98,"LPS Med. Count":4,"Cook's P-value ":0.632,"Feature ID":"216829","chr":"chr11","strand":"+","start":62462166,"end":62479861},"Reg_hUM2Vf_540":{"Feature Symbol":"Mgl2","Feature Name":"macrophage galactose N-acetyl-galactosamine specific lectin 2","biotype":"protein_coding","log2(fold change)":-3.86,"adjusted P-value":0.000561,"Low Expressed":false,"Vehicle Med. nRPKM":0.57,"LPS Med. nRPKM":0,"Mean Log2(nRPKM)":-5.13,"Vehicle Med. Count":11,"LPS Med. Count":0,"Cook's P-value ":0.000543,"Feature ID":"216864","chr":"chr11","strand":"+","start":69943859,"end":69951044},"Reg_hUM2Vf_541":{"Feature Symbol":"Nle1","Feature Name":"notchless homolog 1 (Drosophila)","biotype":"protein_coding","log2(fold change)":2.43,"adjusted P-value":1.02e-06,"Low Expressed":false,"Vehicle Med. nRPKM":0.56,"LPS Med. nRPKM":2.69,"Mean Log2(nRPKM)":0.2,"Vehicle Med. Count":20,"LPS Med. Count":57,"Cook's P-value ":0.855,"Feature ID":"217011","chr":"chr11","strand":"-","start":82714270,"end":82721897},"Reg_hUM2Vf_542":{"Feature Symbol":"Gm11545","Feature Name":"predicted gene 11545","biotype":"protein_coding","log2(fold change)":-2.93,"adjusted P-value":0.0159,"Low Expressed":false,"Vehicle Med. nRPKM":0.299,"LPS Med. nRPKM":0,"Mean Log2(nRPKM)":-4.47,"Vehicle Med. Count":19,"LPS Med. Count":0,"Cook's P-value ":6.64e-08,"Feature ID":"217122","chr":"chr11","strand":"-","start":94616450,"end":94622496},"Reg_hUM2Vf_543":{"Feature Symbol":"Abca8a","Feature Name":"ATP-binding cassette, sub-family A (ABC1), member 8a","biotype":"protein_coding","log2(fold change)":-2.35,"adjusted P-value":0.0361,"Low Expressed":false,"Vehicle Med. nRPKM":0.0704,"LPS Med. nRPKM":0,"Mean Log2(nRPKM)":-5.41,"Vehicle Med. Count":13,"LPS Med. Count":0,"Cook's P-value ":0.0277,"Feature ID":"217258","chr":"chr11","strand":"-","start":109886948,"end":109957251},"Reg_hUM2Vf_544":{"Feature Symbol":"Abca9","Feature Name":"ATP-binding cassette, sub-family A (ABC1), member 9","biotype":"protein_coding","log2(fold change)":-2.13,"adjusted P-value":1.34e-05,"Low Expressed":false,"Vehicle Med. nRPKM":25.9,"LPS Med. nRPKM":2.92,"Mean Log2(nRPKM)":3.32,"Vehicle Med. Count":3840,"LPS Med. Count":225,"Cook's P-value ":0.749,"Feature ID":"217262","chr":"chr11","strand":"-","start":109962136,"end":110029467},"Reg_hUM2Vf_545":{"Feature Symbol":"Trim47","Feature Name":"tripartite motif-containing 47","biotype":"protein_coding","log2(fold change)":-2.3,"adjusted P-value":5.72e-05,"Low Expressed":false,"Vehicle Med. nRPKM":2.53,"LPS Med. nRPKM":0.308,"Mean Log2(nRPKM)":-0.087,"Vehicle Med. Count":157,"LPS Med. Count":11,"Cook's P-value ":0.842,"Feature ID":"217333","chr":"chr11","strand":"-","start":115967064,"end":115971549},"Reg_hUM2Vf_546":{"Feature Symbol":"Rhbdf2","Feature Name":"rhomboid 5 homolog 2 (Drosophila)","biotype":"protein_coding","log2(fold change)":2.21,"adjusted P-value":3.95e-06,"Low Expressed":false,"Vehicle Med. nRPKM":1.45,"LPS Med. nRPKM":6.1,"Mean Log2(nRPKM)":1.4,"Vehicle Med. Count":57,"LPS Med. Count":253,"Cook's P-value ":0.824,"Feature ID":"217344","chr":"chr11","strand":"-","start":116459479,"end":116488333},"Reg_hUM2Vf_547":{"Feature Symbol":"Mis18bp1","Feature Name":"MIS18 binding protein 1","biotype":"protein_coding","log2(fold change)":4.08,"adjusted P-value":4.64e-08,"Low Expressed":false,"Vehicle Med. nRPKM":0.0249,"LPS Med. nRPKM":0.411,"Mean Log2(nRPKM)":-3.55,"Vehicle Med. Count":1,"LPS Med. Count":33,"Cook's P-value ":0.727,"Feature ID":"217653","chr":"chr12","strand":"-","start":66233721,"end":66273567},"Reg_hUM2Vf_548":{"Feature Symbol":"Tgfa","Feature Name":"transforming growth factor alpha","biotype":"protein_coding","log2(fold change)":-2.37,"adjusted P-value":4.52e-06,"Low Expressed":false,"Vehicle Med. nRPKM":4.15,"LPS Med. nRPKM":0.385,"Mean Log2(nRPKM)":0.355,"Vehicle Med. Count":333,"LPS Med. Count":20,"Cook's P-value ":0.863,"Feature ID":"21802","chr":"chr6","strand":"+","start":86145245,"end":86225443},"Reg_hUM2Vf_549":{"Feature Symbol":"Tgfbi","Feature Name":"transforming growth factor, beta induced","biotype":"protein_coding","log2(fold change)":2.25,"adjusted P-value":3.27e-15,"Low Expressed":false,"Vehicle Med. nRPKM":4.35,"LPS Med. nRPKM":18.2,"Mean Log2(nRPKM)":3.08,"Vehicle Med. Count":181,"LPS Med. Count":668,"Cook's P-value ":0.979,"Feature ID":"21810","chr":"chr13","strand":"+","start":56710964,"end":56740700},"Reg_hUM2Vf_550":{"Feature Symbol":"Mboat1","Feature Name":"membrane bound O-acyltransferase domain containing 1","biotype":"protein_coding","log2(fold change)":-3.01,"adjusted P-value":7.23e-07,"Low Expressed":false,"Vehicle Med. nRPKM":4.28,"LPS Med. nRPKM":0.378,"Mean Log2(nRPKM)":-0.605,"Vehicle Med. Count":177,"LPS Med. Count":8,"Cook's P-value ":0.845,"Feature ID":"218121","chr":"chr13","strand":"+","start":30228359,"end":30338563},"Reg_hUM2Vf_551":{"Feature Symbol":"Tgm1","Feature Name":"transglutaminase 1, K polypeptide","biotype":"protein_coding","log2(fold change)":2.8,"adjusted P-value":6.3e-06,"Low Expressed":false,"Vehicle Med. nRPKM":0.0666,"LPS Med. nRPKM":0.849,"Mean Log2(nRPKM)":-1.8,"Vehicle Med. Count":3,"LPS Med. Count":24,"Cook's P-value ":0.936,"Feature ID":"21816","chr":"chr14","strand":"-","start":56318846,"end":56332329},"Reg_hUM2Vf_552":{"Feature Symbol":"Tg","Feature Name":"thyroglobulin","biotype":"protein_coding","log2(fold change)":2.84,"adjusted P-value":0.00102,"Low Expressed":false,"Vehicle Med. nRPKM":0.0151,"LPS Med. nRPKM":0.17,"Mean Log2(nRPKM)":-4.77,"Vehicle Med. Count":3,"LPS Med. Count":42,"Cook's P-value ":0.384,"Feature ID":"21819","chr":"chr15","strand":"+","start":66502332,"end":66682283},"Reg_hUM2Vf_553":{"Feature Symbol":"Lhfpl2","Feature Name":"lipoma HMGIC fusion partner-like 2","biotype":"protein_coding","log2(fold change)":-2.26,"adjusted P-value":1.6e-06,"Low Expressed":false,"Vehicle Med. nRPKM":4.14,"LPS Med. nRPKM":0.845,"Mean Log2(nRPKM)":0.546,"Vehicle Med. Count":442,"LPS Med. Count":30,"Cook's P-value ":0.912,"Feature ID":"218454","chr":"chr13","strand":"+","start":94827751,"end":94965364},"Reg_hUM2Vf_554":{"Feature Symbol":"Tle2","Feature Name":"transducin-like enhancer of split 2, homolog of Drosophila E(spl)","biotype":"protein_coding","log2(fold change)":-2.7,"adjusted P-value":2.27e-05,"Low Expressed":false,"Vehicle Med. nRPKM":0.841,"LPS Med. nRPKM":0.0723,"Mean Log2(nRPKM)":-1.79,"Vehicle Med. Count":64,"LPS Med. Count":2,"Cook's P-value ":0.818,"Feature ID":"21886","chr":"chr10","strand":"+","start":81038032,"end":81053590},"Reg_hUM2Vf_555":{"Feature Symbol":"Wdhd1","Feature Name":"WD repeat and HMG-box DNA binding protein 1","biotype":"protein_coding","log2(fold change)":2.38,"adjusted P-value":0.00322,"Low Expressed":false,"Vehicle Med. nRPKM":0.0609,"LPS Med. nRPKM":0.975,"Mean Log2(nRPKM)":-2.05,"Vehicle Med. Count":6,"LPS Med. Count":50,"Cook's P-value ":0.735,"Feature ID":"218973","chr":"chr14","strand":"-","start":47860619,"end":47896532},"Reg_hUM2Vf_556":{"Feature Symbol":"Scara3","Feature Name":"scavenger receptor class A, member 3","biotype":"protein_coding","log2(fold change)":-2.84,"adjusted P-value":0.00534,"Low Expressed":false,"Vehicle Med. nRPKM":0.192,"LPS Med. nRPKM":0,"Mean Log2(nRPKM)":-4.42,"Vehicle Med. Count":29,"LPS Med. Count":0,"Cook's P-value ":0.411,"Feature ID":"219151","chr":"chr14","strand":"-","start":66538232,"end":66572581},"Reg_hUM2Vf_557":{"Feature Symbol":"Tnf","Feature Name":"tumor necrosis factor","biotype":"protein_coding","log2(fold change)":4,"adjusted P-value":2.77e-13,"Low Expressed":false,"Vehicle Med. nRPKM":0.784,"LPS Med. nRPKM":13.3,"Mean Log2(nRPKM)":1.1,"Vehicle Med. Count":30,"LPS Med. Count":151,"Cook's P-value ":0.725,"Feature ID":"21926","chr":"chr17","strand":"-","start":35336335,"end":35338941},"Reg_hUM2Vf_558":{"Feature Symbol":"Tnfaip3","Feature Name":"tumor necrosis factor, alpha-induced protein 3","biotype":"protein_coding","log2(fold change)":3.68,"adjusted P-value":1.83e-14,"Low Expressed":false,"Vehicle Med. nRPKM":2.46,"LPS Med. nRPKM":44.1,"Mean Log2(nRPKM)":2.93,"Vehicle Med. Count":228,"LPS Med. Count":1390,"Cook's P-value ":0.0548,"Feature ID":"21929","chr":"chr10","strand":"-","start":18720716,"end":18735216},"Reg_hUM2Vf_559":{"Feature Symbol":"Tnfrsf17","Feature Name":"tumor necrosis factor receptor superfamily, member 17","biotype":"protein_coding","log2(fold change)":-5.9,"adjusted P-value":1.64e-10,"Low Expressed":false,"Vehicle Med. nRPKM":2.19,"LPS Med. nRPKM":0,"Mean Log2(nRPKM)":-3.24,"Vehicle Med. Count":50,"LPS Med. Count":0,"Cook's P-value ":0.678,"Feature ID":"21935","chr":"chr16","strand":"+","start":11313902,"end":11320161},"Reg_hUM2Vf_560":{"Feature Symbol":"Tnfrsf18","Feature Name":"tumor necrosis factor receptor superfamily, member 18","biotype":"protein_coding","log2(fold change)":-3.11,"adjusted P-value":0.000526,"Low Expressed":false,"Vehicle Med. nRPKM":0.662,"LPS Med. nRPKM":0.0808,"Mean Log2(nRPKM)":-2.47,"Vehicle Med. Count":37,"LPS Med. Count":1,"Cook's P-value ":0.262,"Feature ID":"21936","chr":"chr4","strand":"+","start":155400451,"end":155403000},"Reg_hUM2Vf_561":{"Feature Symbol":"Cd40","Feature Name":"CD40 antigen","biotype":"protein_coding","log2(fold change)":2.64,"adjusted P-value":0.00997,"Low Expressed":false,"Vehicle Med. nRPKM":0.0415,"LPS Med. nRPKM":0.833,"Mean Log2(nRPKM)":-3.78,"Vehicle Med. Count":1,"LPS Med. Count":10,"Cook's P-value ":0.23,"Feature ID":"21939","chr":"chr2","strand":"+","start":164881136,"end":164897154},"Reg_hUM2Vf_562":{"Feature Symbol":"Tnfrsf9","Feature Name":"tumor necrosis factor receptor superfamily, member 9","biotype":"protein_coding","log2(fold change)":4.98,"adjusted P-value":1.33e-09,"Low Expressed":false,"Vehicle Med. nRPKM":0,"LPS Med. nRPKM":1.08,"Mean Log2(nRPKM)":-3.76,"Vehicle Med. Count":0,"LPS Med. Count":22,"Cook's P-value ":0.599,"Feature ID":"21942","chr":"chr4","strand":"+","start":150294264,"end":150320211},"Reg_hUM2Vf_563":{"Feature Symbol":"Tnfsf9","Feature Name":"tumor necrosis factor (ligand) superfamily, member 9","biotype":"protein_coding","log2(fold change)":2.62,"adjusted P-value":0.00305,"Low Expressed":false,"Vehicle Med. nRPKM":0.0814,"LPS Med. nRPKM":0.895,"Mean Log2(nRPKM)":-2.39,"Vehicle Med. Count":2,"LPS Med. Count":12,"Cook's P-value ":0.888,"Feature ID":"21950","chr":"chr17","strand":"+","start":57244808,"end":57247180},"Reg_hUM2Vf_564":{"Feature Symbol":"Tnni2","Feature Name":"troponin I, skeletal, fast 2","biotype":"protein_coding","log2(fold change)":-2.2,"adjusted P-value":0.0337,"Low Expressed":false,"Vehicle Med. nRPKM":0.751,"LPS Med. nRPKM":0.122,"Mean Log2(nRPKM)":-1.93,"Vehicle Med. Count":11,"LPS Med. Count":1,"Cook's P-value ":0.229,"Feature ID":"21953","chr":"chr7","strand":"+","start":149628373,"end":149630310},"Reg_hUM2Vf_565":{"Feature Symbol":"Tpd52","Feature Name":"tumor protein D52","biotype":"protein_coding","log2(fold change)":2.01,"adjusted P-value":8.95e-07,"Low Expressed":false,"Vehicle Med. nRPKM":0.849,"LPS Med. nRPKM":3.33,"Mean Log2(nRPKM)":0.704,"Vehicle Med. Count":51,"LPS Med. Count":87,"Cook's P-value ":0.918,"Feature ID":"21985","chr":"chr3","strand":"-","start":8929436,"end":9004515},"Reg_hUM2Vf_566":{"Feature Symbol":"Traf1","Feature Name":"TNF receptor-associated factor 1","biotype":"protein_coding","log2(fold change)":2.81,"adjusted P-value":0.0135,"Low Expressed":false,"Vehicle Med. nRPKM":0.0152,"LPS Med. nRPKM":4.26,"Mean Log2(nRPKM)":-1.77,"Vehicle Med. Count":1,"LPS Med. Count":79,"Cook's P-value ":0.178,"Feature ID":"22029","chr":"chr2","strand":"-","start":34798778,"end":34817292},"Reg_hUM2Vf_567":{"Feature Symbol":"Tuba1c","Feature Name":"tubulin, alpha 1C","biotype":"protein_coding","log2(fold change)":4.81,"adjusted P-value":7.76e-14,"Low Expressed":false,"Vehicle Med. nRPKM":0.0375,"LPS Med. nRPKM":1.54,"Mean Log2(nRPKM)":-2.58,"Vehicle Med. Count":1,"LPS Med. Count":28,"Cook's P-value ":0.931,"Feature ID":"22146","chr":"chr15","strand":"+","start":98860322,"end":98868536},"Reg_hUM2Vf_568":{"Feature Symbol":"Txn1","Feature Name":"thioredoxin 1","biotype":"protein_coding","log2(fold change)":2.07,"adjusted P-value":0.0211,"Low Expressed":false,"Vehicle Med. nRPKM":0.364,"LPS Med. nRPKM":1.72,"Mean Log2(nRPKM)":-1.83,"Vehicle Med. Count":6,"LPS Med. Count":12,"Cook's P-value ":0.759,"Feature ID":"22166","chr":"chr4","strand":"-","start":57956245,"end":57969283},"Reg_hUM2Vf_569":{"Feature Symbol":"Cmpk2","Feature Name":"cytidine monophosphate (UMP-CMP) kinase 2, mitochondrial","biotype":"protein_coding","log2(fold change)":2.39,"adjusted P-value":0.00915,"Low Expressed":false,"Vehicle Med. nRPKM":0.0271,"LPS Med. nRPKM":0.715,"Mean Log2(nRPKM)":-3.17,"Vehicle Med. Count":7,"LPS Med. Count":16,"Cook's P-value ":0.815,"Feature ID":"22169","chr":"chr12","strand":"+","start":27154080,"end":27164702},"Reg_hUM2Vf_570":{"Feature Symbol":"Ugcg","Feature Name":"UDP-glucose ceramide glucosyltransferase","biotype":"protein_coding","log2(fold change)":2.51,"adjusted P-value":1.67e-07,"Low Expressed":false,"Vehicle Med. nRPKM":0.621,"LPS Med. nRPKM":3.31,"Mean Log2(nRPKM)":0.258,"Vehicle Med. Count":40,"LPS Med. Count":107,"Cook's P-value ":0.824,"Feature ID":"22234","chr":"chr4","strand":"+","start":59202422,"end":59235705},"Reg_hUM2Vf_571":{"Feature Symbol":"Upk1b","Feature Name":"uroplakin 1B","biotype":"protein_coding","log2(fold change)":-6.99,"adjusted P-value":2.86e-41,"Low Expressed":false,"Vehicle Med. nRPKM":13.2,"LPS Med. nRPKM":0.0903,"Mean Log2(nRPKM)":-0.509,"Vehicle Med. Count":571,"LPS Med. Count":1,"Cook's P-value ":0.767,"Feature ID":"22268","chr":"chr16","strand":"-","start":38773297,"end":38800316},"Reg_hUM2Vf_572":{"Feature Symbol":"Cdh23","Feature Name":"cadherin 23 (otocadherin)","biotype":"protein_coding","log2(fold change)":-3.45,"adjusted P-value":3.51e-20,"Low Expressed":false,"Vehicle Med. nRPKM":2.88,"LPS Med. nRPKM":0.212,"Mean Log2(nRPKM)":-0.331,"Vehicle Med. Count":844,"LPS Med. Count":26,"Cook's P-value ":0.925,"Feature ID":"22295","chr":"chr10","strand":"-","start":59765498,"end":60159238},"Reg_hUM2Vf_573":{"Feature Symbol":"Vav2","Feature Name":"vav 2 oncogene","biotype":"protein_coding","log2(fold change)":-2.43,"adjusted P-value":2.35e-08,"Low Expressed":false,"Vehicle Med. nRPKM":12.7,"LPS Med. nRPKM":1.92,"Mean Log2(nRPKM)":2.65,"Vehicle Med. Count":847,"LPS Med. Count":82,"Cook's P-value ":0.84,"Feature ID":"22325","chr":"chr2","strand":"-","start":27119155,"end":27282345},"Reg_hUM2Vf_574":{"Feature Symbol":"Vdr","Feature Name":"vitamin D receptor","biotype":"protein_coding","log2(fold change)":5.62,"adjusted P-value":8.57e-09,"Low Expressed":false,"Vehicle Med. nRPKM":0,"LPS Med. nRPKM":0.366,"Mean Log2(nRPKM)":-5.04,"Vehicle Med. Count":0,"LPS Med. Count":20,"Cook's P-value ":0.116,"Feature ID":"22337","chr":"chr15","strand":"-","start":97684858,"end":97738727},"Reg_hUM2Vf_575":{"Feature Symbol":"Vegfa","Feature Name":"vascular endothelial growth factor A","biotype":"protein_coding","log2(fold change)":-2.41,"adjusted P-value":0.000728,"Low Expressed":false,"Vehicle Med. nRPKM":0.458,"LPS Med. nRPKM":0.078,"Mean Log2(nRPKM)":-1.84,"Vehicle Med. Count":54,"LPS Med. Count":5,"Cook's P-value ":0.295,"Feature ID":"22339","chr":"chr17","strand":"-","start":46153942,"end":46169326},"Reg_hUM2Vf_576":{"Feature Symbol":"Vegfb","Feature Name":"vascular endothelial growth factor B","biotype":"protein_coding","log2(fold change)":-2.66,"adjusted P-value":1.99e-07,"Low Expressed":false,"Vehicle Med. nRPKM":5.13,"LPS Med. nRPKM":0.623,"Mean Log2(nRPKM)":0.73,"Vehicle Med. Count":186,"LPS Med. Count":5,"Cook's P-value ":0.929,"Feature ID":"22340","chr":"chr19","strand":"-","start":7056962,"end":7062141},"Reg_hUM2Vf_577":{"Feature Symbol":"Vipr1","Feature Name":"vasoactive intestinal peptide receptor 1","biotype":"protein_coding","log2(fold change)":-3.53,"adjusted P-value":1.32e-10,"Low Expressed":false,"Vehicle Med. nRPKM":1.8,"LPS Med. nRPKM":0.0867,"Mean Log2(nRPKM)":-1.93,"Vehicle Med. Count":209,"LPS Med. Count":9,"Cook's P-value ":0.868,"Feature ID":"22354","chr":"chr9","strand":"+","start":121551834,"end":121582072},"Reg_hUM2Vf_578":{"Feature Symbol":"Soat2","Feature Name":"sterol O-acyltransferase 2","biotype":"protein_coding","log2(fold change)":3.27,"adjusted P-value":1.72e-05,"Low Expressed":false,"Vehicle Med. nRPKM":0.314,"LPS Med. nRPKM":1.22,"Mean Log2(nRPKM)":-0.787,"Vehicle Med. Count":9,"LPS Med. Count":32,"Cook's P-value ":0.00854,"Feature ID":"223920","chr":"chr15","strand":"+","start":101981006,"end":101993867},"Reg_hUM2Vf_579":{"Feature Symbol":"Tmem44","Feature Name":"transmembrane protein 44","biotype":"protein_coding","log2(fold change)":-3.65,"adjusted P-value":4.7e-10,"Low Expressed":false,"Vehicle Med. nRPKM":2.06,"LPS Med. nRPKM":0.0377,"Mean Log2(nRPKM)":-1.65,"Vehicle Med. Count":224,"LPS Med. Count":4,"Cook's P-value ":0.923,"Feature ID":"224090","chr":"chr16","strand":"-","start":30511941,"end":30550664},"Reg_hUM2Vf_580":{"Feature Symbol":"Xdh","Feature Name":"xanthine dehydrogenase","biotype":"protein_coding","log2(fold change)":3.78,"adjusted P-value":5.16e-23,"Low Expressed":false,"Vehicle Med. nRPKM":0.307,"LPS Med. nRPKM":6.3,"Mean Log2(nRPKM)":0.681,"Vehicle Med. Count":32,"LPS Med. Count":297,"Cook's P-value ":0.958,"Feature ID":"22436","chr":"chr17","strand":"-","start":74233248,"end":74299522},"Reg_hUM2Vf_581":{"Feature Symbol":"Enpp4","Feature Name":"ectonucleotide pyrophosphatase/phosphodiesterase 4","biotype":"protein_coding","log2(fold change)":2.46,"adjusted P-value":8.43e-05,"Low Expressed":false,"Vehicle Med. nRPKM":0.0929,"LPS Med. nRPKM":0.678,"Mean Log2(nRPKM)":-1.88,"Vehicle Med. Count":10,"LPS Med. Count":38,"Cook's P-value ":0.863,"Feature ID":"224794","chr":"chr17","strand":"-","start":44233258,"end":44242757},"Reg_hUM2Vf_582":{"Feature Symbol":"Gm4841","Feature Name":"predicted gene 4841","biotype":"protein_coding","log2(fold change)":2.34,"adjusted P-value":0.00443,"Low Expressed":false,"Vehicle Med. nRPKM":0.0597,"LPS Med. nRPKM":0.287,"Mean Log2(nRPKM)":-3.21,"Vehicle Med. Count":4,"LPS Med. Count":10,"Cook's P-value ":0.727,"Feature ID":"225594","chr":"chr18","strand":"-","start":60427955,"end":60432921},"Reg_hUM2Vf_583":{"Feature Symbol":"Cybasc3","Feature Name":"cytochrome b, ascorbate dependent 3","biotype":"protein_coding","log2(fold change)":-2.55,"adjusted P-value":2.84e-09,"Low Expressed":false,"Vehicle Med. nRPKM":5.99,"LPS Med. nRPKM":0.757,"Mean Log2(nRPKM)":1.09,"Vehicle Med. Count":293,"LPS Med. Count":24,"Cook's P-value ":0.902,"Feature ID":"225912","chr":"chr19","strand":"+","start":10652213,"end":10664320},"Reg_hUM2Vf_584":{"Feature Symbol":"Fam108b","Feature Name":"family with sequence similarity 108, member B","biotype":"protein_coding","log2(fold change)":3.24,"adjusted P-value":5.43e-07,"Low Expressed":false,"Vehicle Med. nRPKM":0.188,"LPS Med. nRPKM":2.28,"Mean Log2(nRPKM)":-0.872,"Vehicle Med. Count":11,"LPS Med. Count":57,"Cook's P-value ":0.8,"Feature ID":"226016","chr":"chr19","strand":"+","start":21727799,"end":21760127},"Reg_hUM2Vf_585":{"Feature Symbol":"Glis3","Feature Name":"GLIS family zinc finger 3","biotype":"protein_coding","log2(fold change)":-3.3,"adjusted P-value":7.93e-12,"Low Expressed":false,"Vehicle Med. nRPKM":1.84,"LPS Med. nRPKM":0.0831,"Mean Log2(nRPKM)":-1.19,"Vehicle Med. Count":166,"LPS Med. Count":4,"Cook's P-value ":0.959,"Feature ID":"226075","chr":"chr19","strand":"-","start":28336938,"end":28754567},"Reg_hUM2Vf_586":{"Feature Symbol":"Ysk4","Feature Name":"Yeast Sps1/Ste20-related kinase 4 (S. cerevisiae)","biotype":"protein_coding","log2(fold change)":-2.74,"adjusted P-value":5.15e-05,"Low Expressed":false,"Vehicle Med. nRPKM":0.667,"LPS Med. nRPKM":0.115,"Mean Log2(nRPKM)":-1.95,"Vehicle Med. Count":72,"LPS Med. Count":3,"Cook's P-value ":0.742,"Feature ID":"22625","chr":"chr1","strand":"-","start":129711848,"end":129736867},"Reg_hUM2Vf_587":{"Feature Symbol":"Ablim1","Feature Name":"actin-binding LIM protein 1","biotype":"protein_coding","log2(fold change)":-2.2,"adjusted P-value":0.00125,"Low Expressed":false,"Vehicle Med. nRPKM":0.963,"LPS Med. nRPKM":0.0751,"Mean Log2(nRPKM)":-1.62,"Vehicle Med. Count":158,"LPS Med. Count":4,"Cook's P-value ":0.688,"Feature ID":"226251","chr":"chr19","strand":"-","start":57107754,"end":57290522},"Reg_hUM2Vf_588":{"Feature Symbol":"Nmnat2","Feature Name":"nicotinamide nucleotide adenylyltransferase 2","biotype":"protein_coding","log2(fold change)":-2.26,"adjusted P-value":0.00198,"Low Expressed":false,"Vehicle Med. nRPKM":0.377,"LPS Med. nRPKM":0.155,"Mean Log2(nRPKM)":-1.64,"Vehicle Med. Count":48,"LPS Med. Count":6,"Cook's P-value ":0.00672,"Feature ID":"226518","chr":"chr1","strand":"+","start":154802231,"end":154966391},"Reg_hUM2Vf_589":{"Feature Symbol":"Aph1a","Feature Name":"anterior pharynx defective 1a homolog (C. elegans)","biotype":"protein_coding","log2(fold change)":2.33,"adjusted P-value":0.0048,"Low Expressed":false,"Vehicle Med. nRPKM":0.0594,"LPS Med. nRPKM":0.643,"Mean Log2(nRPKM)":-2.59,"Vehicle Med. Count":5,"LPS Med. Count":33,"Cook's P-value ":0.814,"Feature ID":"226548","chr":"chr3","strand":"+","start":95697919,"end":95702226},"Reg_hUM2Vf_590":{"Feature Symbol":"AI607873","Feature Name":"expressed sequence AI607873","biotype":"protein_coding","log2(fold change)":3.2,"adjusted P-value":1.08e-24,"Low Expressed":false,"Vehicle Med. nRPKM":2.07,"LPS Med. nRPKM":16.8,"Mean Log2(nRPKM)":2.57,"Vehicle Med. Count":208,"LPS Med. Count":626,"Cook's P-value ":0.97,"Feature ID":"226691","chr":"chr1","strand":"-","start":175653558,"end":175671940},"Reg_hUM2Vf_591":{"Feature Symbol":"Ifi205","Feature Name":"interferon activated gene 205","biotype":"protein_coding","log2(fold change)":3.53,"adjusted P-value":0.000136,"Low Expressed":false,"Vehicle Med. nRPKM":0.0153,"LPS Med. nRPKM":0.891,"Mean Log2(nRPKM)":-3.39,"Vehicle Med. Count":1,"LPS Med. Count":17,"Cook's P-value ":0.347,"Feature ID":"226695","chr":"chr1","strand":"-","start":175942129,"end":175961886},"Reg_hUM2Vf_592":{"Feature Symbol":"Smyd2","Feature Name":"SET and MYND domain containing 2","biotype":"protein_coding","log2(fold change)":2.48,"adjusted P-value":8.59e-05,"Low Expressed":false,"Vehicle Med. nRPKM":0.285,"LPS Med. nRPKM":2.64,"Mean Log2(nRPKM)":-0.265,"Vehicle Med. Count":14,"LPS Med. Count":31,"Cook's P-value ":0.818,"Feature ID":"226830","chr":"chr1","strand":"-","start":191704371,"end":191746167},"Reg_hUM2Vf_593":{"Feature Symbol":"Zfp57","Feature Name":"zinc finger protein 57","biotype":"protein_coding","log2(fold change)":-2.86,"adjusted P-value":0.00162,"Low Expressed":false,"Vehicle Med. nRPKM":0.367,"LPS Med. nRPKM":0.00822,"Mean Log2(nRPKM)":-3.67,"Vehicle Med. Count":23,"LPS Med. Count":1,"Cook's P-value ":0.711,"Feature ID":"22715","chr":"chr17","strand":"+","start":37138108,"end":37147674},"Reg_hUM2Vf_594":{"Feature Symbol":"1700019L03Rik","Feature Name":"RIKEN cDNA 1700019L03 gene","biotype":"protein_coding","log2(fold change)":5.06,"adjusted P-value":5.19e-08,"Low Expressed":false,"Vehicle Med. nRPKM":0,"LPS Med. nRPKM":0.657,"Mean Log2(nRPKM)":-4.04,"Vehicle Med. Count":0,"LPS Med. Count":22,"Cook's P-value ":0.634,"Feature ID":"227736","chr":"chr2","strand":"-","start":32632933,"end":32639925},"Reg_hUM2Vf_595":{"Feature Symbol":"Atp5g3","Feature Name":"ATP synthase, H+ transporting, mitochondrial F0 complex, subunit C3 (subunit 9)","biotype":"protein_coding","log2(fold change)":2.21,"adjusted P-value":0.000983,"Low Expressed":false,"Vehicle Med. nRPKM":1.06,"LPS Med. nRPKM":5.65,"Mean Log2(nRPKM)":1.03,"Vehicle Med. Count":17,"LPS Med. Count":36,"Cook's P-value ":0.808,"Feature ID":"228033","chr":"chr2","strand":"-","start":73746507,"end":73749351},"Reg_hUM2Vf_596":{"Feature Symbol":"BC006779","Feature Name":"cDNA sequence BC006779","biotype":"protein_coding","log2(fold change)":3,"adjusted P-value":1.22e-21,"Low Expressed":false,"Vehicle Med. nRPKM":0.359,"LPS Med. nRPKM":2.5,"Mean Log2(nRPKM)":-0.0958,"Vehicle Med. Count":89,"LPS Med. Count":283,"Cook's P-value ":0.922,"Feature ID":"229003","chr":"chr2","strand":"-","start":180962320,"end":180976732},"Reg_hUM2Vf_597":{"Feature Symbol":"Fcrl1","Feature Name":"Fc receptor-like 1","biotype":"protein_coding","log2(fold change)":-2.4,"adjusted P-value":0.0017,"Low Expressed":false,"Vehicle Med. nRPKM":3.48,"LPS Med. nRPKM":0.156,"Mean Log2(nRPKM)":-1.01,"Vehicle Med. Count":105,"LPS Med. Count":2,"Cook's P-value ":0.688,"Feature ID":"229499","chr":"chr3","strand":"+","start":87180309,"end":87196055},"Reg_hUM2Vf_598":{"Feature Symbol":"Adamtsl4","Feature Name":"ADAMTS-like 4","biotype":"protein_coding","log2(fold change)":4.36,"adjusted P-value":1.15e-24,"Low Expressed":false,"Vehicle Med. nRPKM":0.759,"LPS Med. nRPKM":9.37,"Mean Log2(nRPKM)":1.41,"Vehicle Med. Count":31,"LPS Med. Count":444,"Cook's P-value ":0.757,"Feature ID":"229595","chr":"chr3","strand":"-","start":95480127,"end":95491781},"Reg_hUM2Vf_599":{"Feature Symbol":"AI504432","Feature Name":"expressed sequence AI504432","biotype":"miscRNA","log2(fold change)":3.56,"adjusted P-value":0.000142,"Low Expressed":false,"Vehicle Med. nRPKM":0.0847,"LPS Med. nRPKM":1.5,"Mean Log2(nRPKM)":-1.97,"Vehicle Med. Count":18,"LPS Med. Count":154,"Cook's P-value ":0.756,"Feature ID":"229694","chr":"chr3","strand":"+","start":106842422,"end":106857240},"Reg_hUM2Vf_600":{"Feature Symbol":"6330416G13Rik","Feature Name":"RIKEN cDNA 6330416G13 gene","biotype":"protein_coding","log2(fold change)":2.09,"adjusted P-value":1.05e-19,"Low Expressed":false,"Vehicle Med. nRPKM":3.35,"LPS Med. nRPKM":13.7,"Mean Log2(nRPKM)":2.81,"Vehicle Med. Count":306,"LPS Med. Count":558,"Cook's P-value ":0.989,"Feature ID":"230279","chr":"chr4","strand":"+","start":63221394,"end":63247387},"Reg_hUM2Vf_601":{"Feature Symbol":"Zfp362","Feature Name":"zinc finger protein 362","biotype":"protein_coding","log2(fold change)":-2.11,"adjusted P-value":6.25e-09,"Low Expressed":false,"Vehicle Med. nRPKM":7.45,"LPS Med. nRPKM":1.78,"Mean Log2(nRPKM)":1.62,"Vehicle Med. Count":507,"LPS Med. Count":63,"Cook's P-value ":0.96,"Feature ID":"230761","chr":"chr4","strand":"-","start":128450329,"end":128483356},"Reg_hUM2Vf_602":{"Feature Symbol":"Fam167b","Feature Name":"family with sequence similarity 167, member B","biotype":"protein_coding","log2(fold change)":-3.35,"adjusted P-value":0.000564,"Low Expressed":false,"Vehicle Med. nRPKM":1.1,"LPS Med. nRPKM":0,"Mean Log2(nRPKM)":-3.26,"Vehicle Med. Count":33,"LPS Med. Count":0,"Cook's P-value ":0.85,"Feature ID":"230766","chr":"chr4","strand":"-","start":129254059,"end":129255824},"Reg_hUM2Vf_603":{"Feature Symbol":"Insig1","Feature Name":"insulin induced gene 1","biotype":"protein_coding","log2(fold change)":2.14,"adjusted P-value":0.00228,"Low Expressed":false,"Vehicle Med. nRPKM":0.294,"LPS Med. nRPKM":0.772,"Mean Log2(nRPKM)":-1.43,"Vehicle Med. Count":11,"LPS Med. Count":25,"Cook's P-value ":0.665,"Feature ID":"231070","chr":"chr5","strand":"+","start":28397952,"end":28405202},"Reg_hUM2Vf_604":{"Feature Symbol":"Zfyve28","Feature Name":"zinc finger, FYVE domain containing 28","biotype":"protein_coding","log2(fold change)":-2.7,"adjusted P-value":0.000103,"Low Expressed":false,"Vehicle Med. nRPKM":1.06,"LPS Med. nRPKM":0.0818,"Mean Log2(nRPKM)":-2.32,"Vehicle Med. Count":74,"LPS Med. Count":4,"Cook's P-value ":0.798,"Feature ID":"231125","chr":"chr5","strand":"-","start":34537543,"end":34630973},"Reg_hUM2Vf_605":{"Feature Symbol":"9130230L23Rik","Feature Name":"RIKEN cDNA 9130230L23 gene","biotype":"miscRNA","log2(fold change)":2.34,"adjusted P-value":0.0169,"Low Expressed":false,"Vehicle Med. nRPKM":0.0425,"LPS Med. nRPKM":0.42,"Mean Log2(nRPKM)":-3.06,"Vehicle Med. Count":5,"LPS Med. Count":10,"Cook's P-value ":0.592,"Feature ID":"231253","chr":"chr5","strand":"-","start":66379167,"end":66395524},"Reg_hUM2Vf_606":{"Feature Symbol":"Tmem119","Feature Name":"transmembrane protein 119","biotype":"protein_coding","log2(fold change)":-2.4,"adjusted P-value":8.56e-10,"Low Expressed":false,"Vehicle Med. nRPKM":52.6,"LPS Med. nRPKM":7.26,"Mean Log2(nRPKM)":4.44,"Vehicle Med. Count":2280,"LPS Med. Count":186,"Cook's P-value ":0.934,"Feature ID":"231633","chr":"chr5","strand":"-","start":114243738,"end":114250367},"Reg_hUM2Vf_607":{"Feature Symbol":"Oasl1","Feature Name":"2'-5' oligoadenylate synthetase-like 1","biotype":"protein_coding","log2(fold change)":4.25,"adjusted P-value":2.94e-15,"Low Expressed":false,"Vehicle Med. nRPKM":0.134,"LPS Med. nRPKM":4.71,"Mean Log2(nRPKM)":-0.37,"Vehicle Med. Count":10,"LPS Med. Count":123,"Cook's P-value ":0.858,"Feature ID":"231655","chr":"chr5","strand":"+","start":115373249,"end":115387920},"Reg_hUM2Vf_608":{"Feature Symbol":"Pilra","Feature Name":"paired immunoglobin-like type 2 receptor alpha","biotype":"protein_coding","log2(fold change)":3.98,"adjusted P-value":8.87e-32,"Low Expressed":false,"Vehicle Med. nRPKM":1.39,"LPS Med. nRPKM":22.3,"Mean Log2(nRPKM)":2.44,"Vehicle Med. Count":85,"LPS Med. Count":716,"Cook's P-value ":0.914,"Feature ID":"231805","chr":"chr5","strand":"-","start":138263180,"end":138277506},"Reg_hUM2Vf_609":{"Feature Symbol":"Amz1","Feature Name":"archaelysin family metallopeptidase 1","biotype":"protein_coding","log2(fold change)":-4.6,"adjusted P-value":2.66e-26,"Low Expressed":false,"Vehicle Med. nRPKM":7.53,"LPS Med. nRPKM":0.357,"Mean Log2(nRPKM)":0.259,"Vehicle Med. Count":563,"LPS Med. Count":7,"Cook's P-value ":0.911,"Feature ID":"231842","chr":"chr5","strand":"+","start":141200081,"end":141229266},"Reg_hUM2Vf_610":{"Feature Symbol":"Creb5","Feature Name":"cAMP responsive element binding protein 5","biotype":"protein_coding","log2(fold change)":2.14,"adjusted P-value":9.57e-05,"Low Expressed":false,"Vehicle Med. nRPKM":1.36,"LPS Med. nRPKM":11.6,"Mean Log2(nRPKM)":1.71,"Vehicle Med. Count":92,"LPS Med. Count":208,"Cook's P-value ":0.443,"Feature ID":"231991","chr":"chr6","strand":"+","start":53523368,"end":53645826},"Reg_hUM2Vf_611":{"Feature Symbol":"Txnrd3","Feature Name":"thioredoxin reductase 3","biotype":"protein_coding","log2(fold change)":3.24,"adjusted P-value":0.00112,"Low Expressed":false,"Vehicle Med. nRPKM":0.0174,"LPS Med. nRPKM":0.66,"Mean Log2(nRPKM)":-4.1,"Vehicle Med. Count":1,"LPS Med. Count":13,"Cook's P-value ":0.241,"Feature ID":"232223","chr":"chr6","strand":"+","start":89593982,"end":89625523},"Reg_hUM2Vf_612":{"Feature Symbol":"Hdac11","Feature Name":"histone deacetylase 11","biotype":"protein_coding","log2(fold change)":-2.82,"adjusted P-value":2.19e-07,"Low Expressed":false,"Vehicle Med. nRPKM":1.68,"LPS Med. nRPKM":0.261,"Mean Log2(nRPKM)":-0.625,"Vehicle Med. Count":99,"LPS Med. Count":5,"Cook's P-value ":0.918,"Feature ID":"232232","chr":"chr6","strand":"+","start":91106809,"end":91124677},"Reg_hUM2Vf_613":{"Feature Symbol":"Gm4876","Feature Name":"predicted gene 4876","biotype":"unknown","log2(fold change)":2.09,"adjusted P-value":0.0076,"Low Expressed":false,"Vehicle Med. nRPKM":0.122,"LPS Med. nRPKM":0.609,"Mean Log2(nRPKM)":-2.26,"Vehicle Med. Count":8,"LPS Med. Count":15,"Cook's P-value ":0.817,"Feature ID":"232599","chr":"chr6","strand":"-","start":17026261,"end":17121827},"Reg_hUM2Vf_614":{"Feature Symbol":"Phldb3","Feature Name":"pleckstrin homology-like domain, family B, member 3","biotype":"protein_coding","log2(fold change)":-2.12,"adjusted P-value":0.0197,"Low Expressed":false,"Vehicle Med. nRPKM":0.614,"LPS Med. nRPKM":0.07,"Mean Log2(nRPKM)":-2.68,"Vehicle Med. Count":21,"LPS Med. Count":1,"Cook's P-value ":0.588,"Feature ID":"232970","chr":"chr7","strand":"+","start":25396347,"end":25414316},"Reg_hUM2Vf_615":{"Feature Symbol":"Siglec5","Feature Name":"sialic acid binding Ig-like lectin 5","biotype":"protein_coding","log2(fold change)":-2.15,"adjusted P-value":0.0117,"Low Expressed":false,"Vehicle Med. nRPKM":0.519,"LPS Med. nRPKM":0.0333,"Mean Log2(nRPKM)":-2.79,"Vehicle Med. Count":30,"LPS Med. Count":1,"Cook's P-value ":0.756,"Feature ID":"233186","chr":"chr7","strand":"+","start":50606775,"end":50614840},"Reg_hUM2Vf_616":{"Feature Symbol":"Siglech","Feature Name":"sialic acid binding Ig-like lectin H","biotype":"protein_coding","log2(fold change)":-4.15,"adjusted P-value":4.77e-35,"Low Expressed":false,"Vehicle Med. nRPKM":99.1,"LPS Med. nRPKM":3.77,"Mean Log2(nRPKM)":4.47,"Vehicle Med. Count":5980,"LPS Med. Count":189,"Cook's P-value ":0.956,"Feature ID":"233274","chr":"chr7","strand":"+","start":63023548,"end":63034203},"Reg_hUM2Vf_617":{"Feature Symbol":"Prc1","Feature Name":"protein regulator of cytokinesis 1","biotype":"protein_coding","log2(fold change)":2.01,"adjusted P-value":0.00902,"Low Expressed":false,"Vehicle Med. nRPKM":0.155,"LPS Med. nRPKM":0.52,"Mean Log2(nRPKM)":-1.95,"Vehicle Med. Count":10,"LPS Med. Count":30,"Cook's P-value ":0.113,"Feature ID":"233406","chr":"chr7","strand":"+","start":87439351,"end":87461145},"Reg_hUM2Vf_618":{"Feature Symbol":"Tmc3","Feature Name":"transmembrane channel-like gene family 3","biotype":"protein_coding","log2(fold change)":2.34,"adjusted P-value":0.0111,"Low Expressed":false,"Vehicle Med. nRPKM":0.0658,"LPS Med. nRPKM":0.267,"Mean Log2(nRPKM)":-3.84,"Vehicle Med. Count":4,"LPS Med. Count":11,"Cook's P-value ":0.619,"Feature ID":"233424","chr":"chr7","strand":"+","start":90733441,"end":90772219},"Reg_hUM2Vf_619":{"Feature Symbol":"2210018M11Rik","Feature Name":"RIKEN cDNA 2210018M11 gene","biotype":"protein_coding","log2(fold change)":-2.01,"adjusted P-value":2.26e-09,"Low Expressed":false,"Vehicle Med. nRPKM":13.6,"LPS Med. nRPKM":3.21,"Mean Log2(nRPKM)":2.63,"Vehicle Med. Count":1270,"LPS Med. Count":159,"Cook's P-value ":0.955,"Feature ID":"233545","chr":"chr7","strand":"-","start":105739104,"end":105805079},"Reg_hUM2Vf_620":{"Feature Symbol":"Xylt1","Feature Name":"xylosyltransferase 1","biotype":"protein_coding","log2(fold change)":-2.18,"adjusted P-value":0.00836,"Low Expressed":false,"Vehicle Med. nRPKM":0.507,"LPS Med. nRPKM":0.121,"Mean Log2(nRPKM)":-2.79,"Vehicle Med. Count":23,"LPS Med. Count":4,"Cook's P-value ":0.778,"Feature ID":"233781","chr":"chr7","strand":"+","start":124524493,"end":124811144},"Reg_hUM2Vf_621":{"Feature Symbol":"Inpp4b","Feature Name":"inositol polyphosphate-4-phosphatase, type II","biotype":"protein_coding","log2(fold change)":-2.02,"adjusted P-value":5.13e-06,"Low Expressed":false,"Vehicle Med. nRPKM":13.6,"LPS Med. nRPKM":2.09,"Mean Log2(nRPKM)":2.48,"Vehicle Med. Count":1320,"LPS Med. Count":106,"Cook's P-value ":0.853,"Feature ID":"234515","chr":"chr8","strand":"+","start":84239099,"end":84646460},"Reg_hUM2Vf_622":{"Feature Symbol":"Zbtb16","Feature Name":"zinc finger and BTB domain containing 16","biotype":"protein_coding","log2(fold change)":3.02,"adjusted P-value":0.000296,"Low Expressed":false,"Vehicle Med. nRPKM":0.406,"LPS Med. nRPKM":6.16,"Mean Log2(nRPKM)":-0.0844,"Vehicle Med. Count":51,"LPS Med. Count":154,"Cook's P-value ":0.665,"Feature ID":"235320","chr":"chr9","strand":"-","start":48462402,"end":48644050},"Reg_hUM2Vf_623":{"Feature Symbol":"Dusp7","Feature Name":"dual specificity phosphatase 7","biotype":"protein_coding","log2(fold change)":-2.39,"adjusted P-value":1.09e-13,"Low Expressed":false,"Vehicle Med. nRPKM":19.2,"LPS Med. nRPKM":3.6,"Mean Log2(nRPKM)":2.87,"Vehicle Med. Count":1160,"LPS Med. Count":82,"Cook's P-value ":0.974,"Feature ID":"235584","chr":"chr9","strand":"+","start":106270963,"end":106278055},"Reg_hUM2Vf_624":{"Feature Symbol":"Plxnb1","Feature Name":"plexin B1","biotype":"protein_coding","log2(fold change)":-2.03,"adjusted P-value":0.00347,"Low Expressed":false,"Vehicle Med. nRPKM":0.31,"LPS Med. nRPKM":0.0557,"Mean Log2(nRPKM)":-3.02,"Vehicle Med. Count":59,"LPS Med. Count":4,"Cook's P-value ":0.77,"Feature ID":"235611","chr":"chr9","strand":"+","start":108997950,"end":109022429},"Reg_hUM2Vf_625":{"Feature Symbol":"Nbeal2","Feature Name":"neurobeachin-like 2","biotype":"protein_coding","log2(fold change)":-2.57,"adjusted P-value":1.91e-09,"Low Expressed":false,"Vehicle Med. nRPKM":6.54,"LPS Med. nRPKM":0.762,"Mean Log2(nRPKM)":1.3,"Vehicle Med. Count":1200,"LPS Med. Count":52,"Cook's P-value ":0.856,"Feature ID":"235627","chr":"chr9","strand":"-","start":110527293,"end":110556665},"Reg_hUM2Vf_626":{"Feature Symbol":"Pyhin1","Feature Name":"pyrin and HIN domain family, member 1","biotype":"protein_coding","log2(fold change)":2.49,"adjusted P-value":0.000171,"Low Expressed":false,"Vehicle Med. nRPKM":0.162,"LPS Med. nRPKM":0.768,"Mean Log2(nRPKM)":-2.2,"Vehicle Med. Count":9,"LPS Med. Count":33,"Cook's P-value ":0.904,"Feature ID":"236312","chr":"chr1","strand":"+","start":175560990,"end":175578059},"Reg_hUM2Vf_627":{"Feature Symbol":"Slc9a7","Feature Name":"solute carrier family 9 (sodium/hydrogen exchanger), member 7","biotype":"protein_coding","log2(fold change)":-2.27,"adjusted P-value":2.6e-06,"Low Expressed":false,"Vehicle Med. nRPKM":1.26,"LPS Med. nRPKM":0.258,"Mean Log2(nRPKM)":-0.921,"Vehicle Med. Count":62,"LPS Med. Count":8,"Cook's P-value ":0.982,"Feature ID":"236727","chr":"chrX","strand":"-","start":19682881,"end":19868890},"Reg_hUM2Vf_628":{"Feature Symbol":"Tceal1","Feature Name":"transcription elongation factor A (SII)-like 1","biotype":"protein_coding","log2(fold change)":-2.12,"adjusted P-value":0.0215,"Low Expressed":false,"Vehicle Med. nRPKM":0.534,"LPS Med. nRPKM":0.0957,"Mean Log2(nRPKM)":-2.64,"Vehicle Med. Count":17,"LPS Med. Count":3,"Cook's P-value ":0.807,"Feature ID":"237052","chr":"chrX","strand":"+","start":133242604,"end":133244407},"Reg_hUM2Vf_629":{"Feature Symbol":"Lrrc3","Feature Name":"leucine rich repeat containing 3","biotype":"protein_coding","log2(fold change)":-2.96,"adjusted P-value":1.5e-13,"Low Expressed":false,"Vehicle Med. nRPKM":7.38,"LPS Med. nRPKM":0.742,"Mean Log2(nRPKM)":1.26,"Vehicle Med. Count":896,"LPS Med. Count":25,"Cook's P-value ":0.893,"Feature ID":"237387","chr":"chr10","strand":"-","start":77360320,"end":77365281},"Reg_hUM2Vf_630":{"Feature Symbol":"Zfp454","Feature Name":"zinc finger protein 454","biotype":"protein_coding","log2(fold change)":-2.63,"adjusted P-value":0.00339,"Low Expressed":false,"Vehicle Med. nRPKM":0.72,"LPS Med. nRPKM":0,"Mean Log2(nRPKM)":-3.01,"Vehicle Med. Count":46,"LPS Med. Count":0,"Cook's P-value ":0.455,"Feature ID":"237758","chr":"chr11","strand":"-","start":50686224,"end":50700945},"Reg_hUM2Vf_631":{"Feature Symbol":"Rtn4rl1","Feature Name":"reticulon 4 receptor-like 1","biotype":"protein_coding","log2(fold change)":-3.02,"adjusted P-value":1.47e-25,"Low Expressed":false,"Vehicle Med. nRPKM":13.1,"LPS Med. nRPKM":1.43,"Mean Log2(nRPKM)":2.17,"Vehicle Med. Count":1210,"LPS Med. Count":55,"Cook's P-value ":0.959,"Feature ID":"237847","chr":"chr11","strand":"+","start":75007495,"end":75081264},"Reg_hUM2Vf_632":{"Feature Symbol":"Phospho1","Feature Name":"phosphatase, orphan 1","biotype":"protein_coding","log2(fold change)":-2.07,"adjusted P-value":7.09e-05,"Low Expressed":false,"Vehicle Med. nRPKM":2.4,"LPS Med. nRPKM":0.59,"Mean Log2(nRPKM)":0.576,"Vehicle Med. Count":101,"LPS Med. Count":11,"Cook's P-value ":0.838,"Feature ID":"237928","chr":"chr11","strand":"+","start":95685814,"end":95693454},"Reg_hUM2Vf_633":{"Feature Symbol":"Aoc2","Feature Name":"amine oxidase, copper containing 2 (retina-specific)","biotype":"protein_coding","log2(fold change)":2.39,"adjusted P-value":0.00828,"Low Expressed":false,"Vehicle Med. nRPKM":0.102,"LPS Med. nRPKM":0.377,"Mean Log2(nRPKM)":-2.24,"Vehicle Med. Count":3,"LPS Med. Count":19,"Cook's P-value ":0.0304,"Feature ID":"237940","chr":"chr11","strand":"+","start":101186377,"end":101191013},"Reg_hUM2Vf_634":{"Feature Symbol":"Dock4","Feature Name":"dedicator of cytokinesis 4","biotype":"protein_coding","log2(fold change)":-2.21,"adjusted P-value":7.96e-07,"Low Expressed":false,"Vehicle Med. nRPKM":24,"LPS Med. nRPKM":3.21,"Mean Log2(nRPKM)":3.17,"Vehicle Med. Count":4500,"LPS Med. Count":318,"Cook's P-value ":0.789,"Feature ID":"238130","chr":"chr12","strand":"+","start":41172640,"end":41573082},"Reg_hUM2Vf_635":{"Feature Symbol":"Samd15","Feature Name":"sterile alpha motif domain containing 15","biotype":"protein_coding","log2(fold change)":-2.07,"adjusted P-value":0.039,"Low Expressed":false,"Vehicle Med. nRPKM":0.398,"LPS Med. nRPKM":0.0769,"Mean Log2(nRPKM)":-3.36,"Vehicle Med. Count":24,"LPS Med. Count":1,"Cook's P-value ":0.475,"Feature ID":"238333","chr":"chr12","strand":"+","start":88541290,"end":88554323},"Reg_hUM2Vf_636":{"Feature Symbol":"Serpina3f","Feature Name":"serine (or cysteine) peptidase inhibitor, clade A, member 3F","biotype":"protein_coding","log2(fold change)":3.95,"adjusted P-value":4.28e-05,"Low Expressed":false,"Vehicle Med. nRPKM":0,"LPS Med. nRPKM":0.591,"Mean Log2(nRPKM)":-4.25,"Vehicle Med. Count":0,"LPS Med. Count":12,"Cook's P-value ":0.116,"Feature ID":"238393","chr":"chr12","strand":"+","start":105452754,"end":105459339},"Reg_hUM2Vf_637":{"Feature Symbol":"Def8","Feature Name":"differentially expressed in FDCP 8","biotype":"protein_coding","log2(fold change)":2.97,"adjusted P-value":2.95e-06,"Low Expressed":false,"Vehicle Med. nRPKM":0.206,"LPS Med. nRPKM":1.05,"Mean Log2(nRPKM)":-1.1,"Vehicle Med. Count":18,"LPS Med. Count":51,"Cook's P-value ":0.306,"Feature ID":"23854","chr":"chr8","strand":"+","start":125966856,"end":125987799},"Reg_hUM2Vf_638":{"Feature Symbol":"Dand5","Feature Name":"DAN domain family, member 5","biotype":"protein_coding","log2(fold change)":-2.22,"adjusted P-value":0.033,"Low Expressed":false,"Vehicle Med. nRPKM":0.337,"LPS Med. nRPKM":0.0484,"Mean Log2(nRPKM)":-3.45,"Vehicle Med. Count":16,"LPS Med. Count":1,"Cook's P-value ":0.305,"Feature ID":"23863","chr":"chr8","strand":"-","start":87339304,"end":87356164},"Reg_hUM2Vf_639":{"Feature Symbol":"Ets1","Feature Name":"E26 avian leukemia oncogene 1, 5' domain","biotype":"protein_coding","log2(fold change)":-2.2,"adjusted P-value":3.37e-09,"Low Expressed":false,"Vehicle Med. nRPKM":4.63,"LPS Med. nRPKM":0.933,"Mean Log2(nRPKM)":0.978,"Vehicle Med. Count":554,"LPS Med. Count":58,"Cook's P-value ":0.942,"Feature ID":"23871","chr":"chr9","strand":"+","start":32503627,"end":32565405},"Reg_hUM2Vf_640":{"Feature Symbol":"Ets2","Feature Name":"E26 avian leukemia oncogene 2, 3' domain","biotype":"protein_coding","log2(fold change)":2.32,"adjusted P-value":5.24e-07,"Low Expressed":false,"Vehicle Med. nRPKM":0.938,"LPS Med. nRPKM":6.34,"Mean Log2(nRPKM)":0.925,"Vehicle Med. Count":62,"LPS Med. Count":147,"Cook's P-value ":0.493,"Feature ID":"23872","chr":"chr16","strand":"+","start":95924014,"end":95942656},"Reg_hUM2Vf_641":{"Feature Symbol":"Ggt5","Feature Name":"gamma-glutamyltransferase 5","biotype":"protein_coding","log2(fold change)":-2.14,"adjusted P-value":0.00105,"Low Expressed":false,"Vehicle Med. nRPKM":2.64,"LPS Med. nRPKM":0.309,"Mean Log2(nRPKM)":-0.572,"Vehicle Med. Count":289,"LPS Med. Count":13,"Cook's P-value ":0.708,"Feature ID":"23887","chr":"chr10","strand":"+","start":75052126,"end":75079713},"Reg_hUM2Vf_642":{"Feature Symbol":"Gpr34","Feature Name":"G protein-coupled receptor 34","biotype":"protein_coding","log2(fold change)":-5.57,"adjusted P-value":8.87e-32,"Low Expressed":false,"Vehicle Med. nRPKM":7.42,"LPS Med. nRPKM":0.0842,"Mean Log2(nRPKM)":-0.618,"Vehicle Med. Count":352,"LPS Med. Count":2,"Cook's P-value ":0.924,"Feature ID":"23890","chr":"chrX","strand":"+","start":13209895,"end":13217984},"Reg_hUM2Vf_643":{"Feature Symbol":"Arhgap22","Feature Name":"Rho GTPase activating protein 22","biotype":"protein_coding","log2(fold change)":-2.6,"adjusted P-value":0.00333,"Low Expressed":false,"Vehicle Med. nRPKM":19.2,"LPS Med. nRPKM":0.603,"Mean Log2(nRPKM)":1.99,"Vehicle Med. Count":1180,"LPS Med. Count":17,"Cook's P-value ":0.779,"Feature ID":"239027","chr":"chr14","strand":"+","start":34030009,"end":34183122},"Reg_hUM2Vf_644":{"Feature Symbol":"Zfhx2","Feature Name":"zinc finger homeobox 2","biotype":"protein_coding","log2(fold change)":-2.23,"adjusted P-value":5.36e-09,"Low Expressed":false,"Vehicle Med. nRPKM":2.26,"LPS Med. nRPKM":0.466,"Mean Log2(nRPKM)":-0.203,"Vehicle Med. Count":387,"LPS Med. Count":22,"Cook's P-value ":0.961,"Feature ID":"239102","chr":"chr14","strand":"-","start":55680495,"end":55710885},"Reg_hUM2Vf_645":{"Feature Symbol":"Card6","Feature Name":"caspase recruitment domain family, member 6","biotype":"protein_coding","log2(fold change)":-2.66,"adjusted P-value":3.89e-10,"Low Expressed":false,"Vehicle Med. nRPKM":5.18,"LPS Med. nRPKM":0.611,"Mean Log2(nRPKM)":0.856,"Vehicle Med. Count":597,"LPS Med. Count":34,"Cook's P-value ":0.883,"Feature ID":"239319","chr":"chr15","strand":"-","start":5047439,"end":5058533},"Reg_hUM2Vf_646":{"Feature Symbol":"Csmd3","Feature Name":"CUB and Sushi multiple domains 3","biotype":"protein_coding","log2(fold change)":-3.05,"adjusted P-value":4.97e-15,"Low Expressed":false,"Vehicle Med. nRPKM":16.4,"LPS Med. nRPKM":1.13,"Mean Log2(nRPKM)":2.17,"Vehicle Med. Count":5200,"LPS Med. Count":168,"Cook's P-value ":0.891,"Feature ID":"239420","chr":"chr15","strand":"-","start":47412184,"end":48623535},"Reg_hUM2Vf_647":{"Feature Symbol":"Mgll","Feature Name":"monoglyceride lipase","biotype":"protein_coding","log2(fold change)":-2.37,"adjusted P-value":2.14e-09,"Low Expressed":false,"Vehicle Med. nRPKM":2.6,"LPS Med. nRPKM":0.402,"Mean Log2(nRPKM)":0.0552,"Vehicle Med. Count":258,"LPS Med. Count":22,"Cook's P-value ":0.961,"Feature ID":"23945","chr":"chr6","strand":"+","start":88674406,"end":88778354},"Reg_hUM2Vf_648":{"Feature Symbol":"Nek3","Feature Name":"NIMA (never in mitosis gene a)-related expressed kinase 3","biotype":"protein_coding","log2(fold change)":-2,"adjusted P-value":0.00636,"Low Expressed":false,"Vehicle Med. nRPKM":0.898,"LPS Med. nRPKM":0.198,"Mean Log2(nRPKM)":-1.23,"Vehicle Med. Count":29,"LPS Med. Count":5,"Cook's P-value ":0.565,"Feature ID":"23954","chr":"chr8","strand":"-","start":23238755,"end":23276907},"Reg_hUM2Vf_649":{"Feature Symbol":"Oasl2","Feature Name":"2'-5' oligoadenylate synthetase-like 2","biotype":"protein_coding","log2(fold change)":3.45,"adjusted P-value":3.18e-12,"Low Expressed":false,"Vehicle Med. nRPKM":0.76,"LPS Med. nRPKM":6.67,"Mean Log2(nRPKM)":1.14,"Vehicle Med. Count":42,"LPS Med. Count":257,"Cook's P-value ":0.773,"Feature ID":"23962","chr":"chr5","strand":"+","start":115346943,"end":115362254},"Reg_hUM2Vf_650":{"Feature Symbol":"Pacsin1","Feature Name":"protein kinase C and casein kinase substrate in neurons 1","biotype":"protein_coding","log2(fold change)":-2.28,"adjusted P-value":0.000104,"Low Expressed":false,"Vehicle Med. nRPKM":1.27,"LPS Med. nRPKM":0.264,"Mean Log2(nRPKM)":-1.13,"Vehicle Med. Count":128,"LPS Med. Count":5,"Cook's P-value ":0.835,"Feature ID":"23969","chr":"chr17","strand":"+","start":27792627,"end":27848051},"Reg_hUM2Vf_651":{"Feature Symbol":"Psmd13","Feature Name":"proteasome (prosome, macropain) 26S subunit, non-ATPase, 13","biotype":"protein_coding","log2(fold change)":2.32,"adjusted P-value":2.62e-06,"Low Expressed":false,"Vehicle Med. nRPKM":0.566,"LPS Med. nRPKM":3.64,"Mean Log2(nRPKM)":0.523,"Vehicle Med. Count":25,"LPS Med. Count":53,"Cook's P-value ":0.862,"Feature ID":"23997","chr":"chr7","strand":"+","start":148068293,"end":148084541},"Reg_hUM2Vf_652":{"Feature Symbol":"Zfp811","Feature Name":"zinc finger protein 811","biotype":"protein_coding","log2(fold change)":4.47,"adjusted P-value":5.93e-06,"Low Expressed":false,"Vehicle Med. nRPKM":0.129,"LPS Med. nRPKM":6.74,"Mean Log2(nRPKM)":-1.55,"Vehicle Med. Count":7,"LPS Med. Count":150,"Cook's P-value ":3.63e-05,"Feature ID":"240063","chr":"chr17","strand":"-","start":32932621,"end":32946876},"Reg_hUM2Vf_653":{"Feature Symbol":"Rasgrp3","Feature Name":"RAS, guanyl releasing protein 3","biotype":"protein_coding","log2(fold change)":-2.56,"adjusted P-value":6.82e-20,"Low Expressed":false,"Vehicle Med. nRPKM":36.4,"LPS Med. nRPKM":5.46,"Mean Log2(nRPKM)":3.8,"Vehicle Med. Count":3950,"LPS Med. Count":331,"Cook's P-value ":0.969,"Feature ID":"240168","chr":"chr17","strand":"+","start":75835245,"end":75928394},"Reg_hUM2Vf_654":{"Feature Symbol":"Tlr2","Feature Name":"toll-like receptor 2","biotype":"protein_coding","log2(fold change)":3.95,"adjusted P-value":6.84e-20,"Low Expressed":false,"Vehicle Med. nRPKM":1.57,"LPS Med. nRPKM":26.3,"Mean Log2(nRPKM)":2.37,"Vehicle Med. Count":73,"LPS Med. Count":647,"Cook's P-value ":0.876,"Feature ID":"24088","chr":"chr3","strand":"-","start":83640194,"end":83645530},"Reg_hUM2Vf_655":{"Feature Symbol":"Dusp27","Feature Name":"dual specificity phosphatase 27 (putative)","biotype":"protein_coding","log2(fold change)":-4.67,"adjusted P-value":3.72e-14,"Low Expressed":false,"Vehicle Med. nRPKM":1.14,"LPS Med. nRPKM":0.0607,"Mean Log2(nRPKM)":-2.08,"Vehicle Med. Count":116,"LPS Med. Count":3,"Cook's P-value ":0.788,"Feature ID":"240892","chr":"chr1","strand":"-","start":168028279,"end":168058029},"Reg_hUM2Vf_656":{"Feature Symbol":"Gm4955","Feature Name":"predicted gene 4955","biotype":"protein_coding","log2(fold change)":3.43,"adjusted P-value":1.96e-07,"Low Expressed":false,"Vehicle Med. nRPKM":0.067,"LPS Med. nRPKM":0.746,"Mean Log2(nRPKM)":-2.57,"Vehicle Med. Count":4,"LPS Med. Count":24,"Cook's P-value ":0.926,"Feature ID":"240921","chr":"chr1","strand":"-","start":175398544,"end":175417003},"Reg_hUM2Vf_657":{"Feature Symbol":"Gm216","Feature Name":"predicted gene 216","biotype":"protein_coding","log2(fold change)":-2.97,"adjusted P-value":9.64e-08,"Low Expressed":false,"Vehicle Med. nRPKM":1.38,"LPS Med. nRPKM":0.214,"Mean Log2(nRPKM)":-1.09,"Vehicle Med. Count":70,"LPS Med. Count":2,"Cook's P-value ":0.946,"Feature ID":"241112","chr":"chr1","strand":"+","start":74408682,"end":74415895},"Reg_hUM2Vf_658":{"Feature Symbol":"Best1","Feature Name":"bestrophin 1","biotype":"protein_coding","log2(fold change)":2.36,"adjusted P-value":0.0215,"Low Expressed":false,"Vehicle Med. nRPKM":0.0178,"LPS Med. nRPKM":0.434,"Mean Log2(nRPKM)":-3.84,"Vehicle Med. Count":3,"LPS Med. Count":17,"Cook's P-value ":0.801,"Feature ID":"24115","chr":"chr19","strand":"-","start":10059662,"end":10076123},"Reg_hUM2Vf_659":{"Feature Symbol":"St8sia6","Feature Name":"ST8 alpha-N-acetyl-neuraminide alpha-2,8-sialyltransferase 6","biotype":"protein_coding","log2(fold change)":-2.46,"adjusted P-value":0.0158,"Low Expressed":false,"Vehicle Med. nRPKM":0.257,"LPS Med. nRPKM":0,"Mean Log2(nRPKM)":-4.3,"Vehicle Med. Count":23,"LPS Med. Count":0,"Cook's P-value ":0.748,"Feature ID":"241230","chr":"chr2","strand":"-","start":13576561,"end":13715147},"Reg_hUM2Vf_660":{"Feature Symbol":"Ppp1r26","Feature Name":"protein phosphatase 1, regulatory subunit 26","biotype":"protein_coding","log2(fold change)":-2.32,"adjusted P-value":3.5e-05,"Low Expressed":false,"Vehicle Med. nRPKM":0.759,"LPS Med. nRPKM":0.165,"Mean Log2(nRPKM)":-1.35,"Vehicle Med. Count":92,"LPS Med. Count":12,"Cook's P-value ":0.873,"Feature ID":"241289","chr":"chr2","strand":"+","start":28303461,"end":28311028},"Reg_hUM2Vf_661":{"Feature Symbol":"Tspan18","Feature Name":"tetraspanin 18","biotype":"protein_coding","log2(fold change)":-6.79,"adjusted P-value":6.06e-25,"Low Expressed":false,"Vehicle Med. nRPKM":2.37,"LPS Med. nRPKM":0,"Mean Log2(nRPKM)":-2.81,"Vehicle Med. Count":210,"LPS Med. Count":0,"Cook's P-value ":0.899,"Feature ID":"241556","chr":"chr2","strand":"-","start":93041917,"end":93174644},"Reg_hUM2Vf_662":{"Feature Symbol":"Zfp697","Feature Name":"zinc finger protein 697","biotype":"protein_coding","log2(fold change)":-2.68,"adjusted P-value":1.96e-09,"Low Expressed":false,"Vehicle Med. nRPKM":2.53,"LPS Med. nRPKM":0.278,"Mean Log2(nRPKM)":-0.151,"Vehicle Med. Count":412,"LPS Med. Count":14,"Cook's P-value ":0.937,"Feature ID":"242109","chr":"chr3","strand":"+","start":98186404,"end":98235872},"Reg_hUM2Vf_663":{"Feature Symbol":"Bank1","Feature Name":"B cell scaffold protein with ankyrin repeats 1","biotype":"protein_coding","log2(fold change)":-3.45,"adjusted P-value":4.02e-16,"Low Expressed":false,"Vehicle Med. nRPKM":17.9,"LPS Med. nRPKM":1.35,"Mean Log2(nRPKM)":2.24,"Vehicle Med. Count":1400,"LPS Med. Count":54,"Cook's P-value ":0.921,"Feature ID":"242248","chr":"chr3","strand":"-","start":135716327,"end":135989010},"Reg_hUM2Vf_664":{"Feature Symbol":"Bnc2","Feature Name":"basonuclin 2","biotype":"protein_coding","log2(fold change)":-3.71,"adjusted P-value":0.000543,"Low Expressed":false,"Vehicle Med. nRPKM":0.186,"LPS Med. nRPKM":0,"Mean Log2(nRPKM)":-5.7,"Vehicle Med. Count":13,"LPS Med. Count":0,"Cook's P-value ":0.0787,"Feature ID":"242509","chr":"chr4","strand":"-","start":83918446,"end":84320990},"Reg_hUM2Vf_665":{"Feature Symbol":"Raver2","Feature Name":"ribonucleoprotein, PTB-binding 2","biotype":"protein_coding","log2(fold change)":3.92,"adjusted P-value":6.63e-15,"Low Expressed":false,"Vehicle Med. nRPKM":0.266,"LPS Med. nRPKM":5.69,"Mean Log2(nRPKM)":0.176,"Vehicle Med. Count":22,"LPS Med. Count":130,"Cook's P-value ":0.303,"Feature ID":"242570","chr":"chr4","strand":"+","start":100741643,"end":100824975},"Reg_hUM2Vf_666":{"Feature Symbol":"Ptchd2","Feature Name":"patched domain containing 2","biotype":"protein_coding","log2(fold change)":-2.18,"adjusted P-value":0.0273,"Low Expressed":false,"Vehicle Med. nRPKM":0.0611,"LPS Med. nRPKM":0.00917,"Mean Log2(nRPKM)":-5.17,"Vehicle Med. Count":15,"LPS Med. Count":2,"Cook's P-value ":0.605,"Feature ID":"242748","chr":"chr4","strand":"-","start":147610966,"end":147662074},"Reg_hUM2Vf_667":{"Feature Symbol":"Napepld","Feature Name":"N-acyl phosphatidylethanolamine phospholipase D","biotype":"protein_coding","log2(fold change)":3.23,"adjusted P-value":2.21e-07,"Low Expressed":false,"Vehicle Med. nRPKM":0.138,"LPS Med. nRPKM":1.37,"Mean Log2(nRPKM)":-1.51,"Vehicle Med. Count":12,"LPS Med. Count":55,"Cook's P-value ":0.55,"Feature ID":"242864","chr":"chr5","strand":"-","start":21168721,"end":21207163},"Reg_hUM2Vf_668":{"Feature Symbol":"Elfn1","Feature Name":"leucine rich repeat and fibronectin type III, extracellular 1","biotype":"protein_coding","log2(fold change)":-2.04,"adjusted P-value":0.0481,"Low Expressed":false,"Vehicle Med. nRPKM":0.221,"LPS Med. nRPKM":0,"Mean Log2(nRPKM)":-4.5,"Vehicle Med. Count":20,"LPS Med. Count":0,"Cook's P-value ":0.783,"Feature ID":"243312","chr":"chr5","strand":"+","start":140383897,"end":140450679},"Reg_hUM2Vf_669":{"Feature Symbol":"Sspo","Feature Name":"SCO-spondin","biotype":"protein_coding","log2(fold change)":-2.65,"adjusted P-value":0.0148,"Low Expressed":false,"Vehicle Med. nRPKM":0.038,"LPS Med. nRPKM":0,"Mean Log2(nRPKM)":-6.08,"Vehicle Med. Count":16,"LPS Med. Count":0,"Cook's P-value ":0.00684,"Feature ID":"243369","chr":"chr6","strand":"+","start":48398228,"end":48451249},"Reg_hUM2Vf_670":{"Feature Symbol":"Ppp1r9a","Feature Name":"protein phosphatase 1, regulatory (inhibitor) subunit 9A","biotype":"protein_coding","log2(fold change)":-2.31,"adjusted P-value":8.04e-09,"Low Expressed":false,"Vehicle Med. nRPKM":18,"LPS Med. nRPKM":2.56,"Mean Log2(nRPKM)":2.9,"Vehicle Med. Count":4070,"LPS Med. Count":318,"Cook's P-value ":0.849,"Feature ID":"243725","chr":"chr6","strand":"+","start":4853320,"end":5115661},"Reg_hUM2Vf_671":{"Feature Symbol":"Plxna4","Feature Name":"plexin A4","biotype":"protein_coding","log2(fold change)":-3.35,"adjusted P-value":1.53e-13,"Low Expressed":false,"Vehicle Med. nRPKM":7.25,"LPS Med. nRPKM":0.368,"Mean Log2(nRPKM)":0.882,"Vehicle Med. Count":2580,"LPS Med. Count":70,"Cook's P-value ":0.848,"Feature ID":"243743","chr":"chr6","strand":"-","start":32094543,"end":32538192},"Reg_hUM2Vf_672":{"Feature Symbol":"Zfp14","Feature Name":"zinc finger protein 14","biotype":"protein_coding","log2(fold change)":-2,"adjusted P-value":0.00334,"Low Expressed":false,"Vehicle Med. nRPKM":0.828,"LPS Med. nRPKM":0.129,"Mean Log2(nRPKM)":-1.7,"Vehicle Med. Count":43,"LPS Med. Count":13,"Cook's P-value ":0.655,"Feature ID":"243906","chr":"chr7","strand":"-","start":30821378,"end":30836415},"Reg_hUM2Vf_673":{"Feature Symbol":"Siglecg","Feature Name":"sialic acid binding Ig-like lectin G","biotype":"protein_coding","log2(fold change)":-2.41,"adjusted P-value":0.00148,"Low Expressed":false,"Vehicle Med. nRPKM":1.52,"LPS Med. nRPKM":0.0643,"Mean Log2(nRPKM)":-1.98,"Vehicle Med. Count":51,"LPS Med. Count":1,"Cook's P-value ":0.813,"Feature ID":"243958","chr":"chr7","strand":"+","start":50663650,"end":50673719},"Reg_hUM2Vf_674":{"Feature Symbol":"Rgma","Feature Name":"RGM domain family, member A","biotype":"protein_coding","log2(fold change)":-2.09,"adjusted P-value":0.0467,"Low Expressed":false,"Vehicle Med. nRPKM":0.269,"LPS Med. nRPKM":0.0628,"Mean Log2(nRPKM)":-3.93,"Vehicle Med. Count":17,"LPS Med. Count":1,"Cook's P-value ":0.793,"Feature ID":"244058","chr":"chr7","strand":"+","start":80520406,"end":80564785},"Reg_hUM2Vf_675":{"Feature Symbol":"","Feature Name":"","biotype":"protein_coding","log2(fold change)":-2.83,"adjusted P-value":1.22e-11,"Low Expressed":false,"Vehicle Med. nRPKM":3.13,"LPS Med. nRPKM":0.373,"Mean Log2(nRPKM)":-0.557,"Vehicle Med. Count":258,"LPS Med. Count":26,"Cook's P-value ":0.955,"Feature ID":"244425","chr":"chr8","strand":"-","start":37998638,"end":38015490},"Reg_hUM2Vf_676":{"Feature Symbol":"Mtss1l","Feature Name":"metastasis suppressor 1-like","biotype":"protein_coding","log2(fold change)":-2.53,"adjusted P-value":2.5e-09,"Low Expressed":false,"Vehicle Med. nRPKM":1.95,"LPS Med. nRPKM":0.431,"Mean Log2(nRPKM)":-0.208,"Vehicle Med. Count":166,"LPS Med. Count":15,"Cook's P-value ":0.804,"Feature ID":"244654","chr":"chr8","strand":"+","start":113245384,"end":113265300},"Reg_hUM2Vf_677":{"Feature Symbol":"Zc3h12c","Feature Name":"zinc finger CCCH type containing 12C","biotype":"protein_coding","log2(fold change)":2.7,"adjusted P-value":6.36e-09,"Low Expressed":false,"Vehicle Med. nRPKM":3.49,"LPS Med. nRPKM":24.9,"Mean Log2(nRPKM)":2.81,"Vehicle Med. Count":336,"LPS Med. Count":1240,"Cook's P-value ":0.427,"Feature ID":"244871","chr":"chr9","strand":"-","start":51920090,"end":51976216},"Reg_hUM2Vf_678":{"Feature Symbol":"Tarm1","Feature Name":"T cell-interacting, activating receptor on myeloid cells 1","biotype":"protein_coding","log2(fold change)":6.25,"adjusted P-value":8.94e-17,"Low Expressed":false,"Vehicle Med. nRPKM":0,"LPS Med. nRPKM":4,"Mean Log2(nRPKM)":-2.47,"Vehicle Med. Count":0,"LPS Med. Count":29,"Cook's P-value ":0.672,"Feature ID":"245126","chr":"chr7","strand":"-","start":3489957,"end":3503433},"Reg_hUM2Vf_679":{"Feature Symbol":"Gm614","Feature Name":"predicted gene 614","biotype":"protein_coding","log2(fold change)":3.61,"adjusted P-value":0.000343,"Low Expressed":false,"Vehicle Med. nRPKM":0,"LPS Med. nRPKM":1.96,"Mean Log2(nRPKM)":-3.29,"Vehicle Med. Count":0,"LPS Med. Count":10,"Cook's P-value ":0.537,"Feature ID":"245536","chr":"chrX","strand":"-","start":98456716,"end":98459331},"Reg_hUM2Vf_680":{"Feature Symbol":"Gprasp2","Feature Name":"G protein-coupled receptor associated sorting protein 2","biotype":"protein_coding","log2(fold change)":-2.83,"adjusted P-value":6.27e-06,"Low Expressed":false,"Vehicle Med. nRPKM":0.908,"LPS Med. nRPKM":0.126,"Mean Log2(nRPKM)":-1.65,"Vehicle Med. Count":89,"LPS Med. Count":3,"Cook's P-value ":0.847,"Feature ID":"245607","chr":"chrX","strand":"+","start":132373573,"end":132379269},"Reg_hUM2Vf_681":{"Feature Symbol":"Gucy2f","Feature Name":"guanylate cyclase 2f","biotype":"protein_coding","log2(fold change)":-2.05,"adjusted P-value":0.0295,"Low Expressed":false,"Vehicle Med. nRPKM":0.073,"LPS Med. nRPKM":0.0197,"Mean Log2(nRPKM)":-4.68,"Vehicle Med. Count":14,"LPS Med. Count":1,"Cook's P-value ":0.261,"Feature ID":"245650","chr":"chrX","strand":"-","start":138515703,"end":138631474},"Reg_hUM2Vf_682":{"Feature Symbol":"Amdhd2","Feature Name":"amidohydrolase domain containing 2","biotype":"protein_coding","log2(fold change)":-2.4,"adjusted P-value":1.86e-05,"Low Expressed":false,"Vehicle Med. nRPKM":2.73,"LPS Med. nRPKM":0.546,"Mean Log2(nRPKM)":0.187,"Vehicle Med. Count":91,"LPS Med. Count":7,"Cook's P-value ":0.783,"Feature ID":"245847","chr":"chr17","strand":"-","start":24292800,"end":24300700},"Reg_hUM2Vf_683":{"Feature Symbol":"Pcmtd2","Feature Name":"protein-L-isoaspartate (D-aspartate) O-methyltransferase domain containing 2","biotype":"protein_coding","log2(fold change)":-2.04,"adjusted P-value":2.69e-06,"Low Expressed":false,"Vehicle Med. nRPKM":1.78,"LPS Med. nRPKM":0.348,"Mean Log2(nRPKM)":-0.426,"Vehicle Med. Count":111,"LPS Med. Count":15,"Cook's P-value ":0.954,"Feature ID":"245867","chr":"chr2","strand":"+","start":181572608,"end":181592155},"Reg_hUM2Vf_684":{"Feature Symbol":"Slc36a2","Feature Name":"solute carrier family 36 (proton/amino acid symporter), member 2","biotype":"protein_coding","log2(fold change)":-4.45,"adjusted P-value":2.76e-05,"Low Expressed":false,"Vehicle Med. nRPKM":0.457,"LPS Med. nRPKM":0,"Mean Log2(nRPKM)":-4.95,"Vehicle Med. Count":15,"LPS Med. Count":0,"Cook's P-value ":0.0127,"Feature ID":"246049","chr":"chr11","strand":"-","start":54971970,"end":54998579},"Reg_hUM2Vf_685":{"Feature Symbol":"Vasn","Feature Name":"vasorin","biotype":"protein_coding","log2(fold change)":2.27,"adjusted P-value":2.45e-12,"Low Expressed":false,"Vehicle Med. nRPKM":1.34,"LPS Med. nRPKM":7.07,"Mean Log2(nRPKM)":1.61,"Vehicle Med. Count":80,"LPS Med. Count":277,"Cook's P-value ":0.953,"Feature ID":"246154","chr":"chr16","strand":"+","start":4639945,"end":4651166},"Reg_hUM2Vf_686":{"Feature Symbol":"Fcgr4","Feature Name":"Fc receptor, IgG, low affinity IV","biotype":"protein_coding","log2(fold change)":5.18,"adjusted P-value":2.08e-25,"Low Expressed":false,"Vehicle Med. nRPKM":0.406,"LPS Med. nRPKM":16.5,"Mean Log2(nRPKM)":1.35,"Vehicle Med. Count":8,"LPS Med. Count":143,"Cook's P-value ":0.344,"Feature ID":"246256","chr":"chr1","strand":"+","start":172949057,"end":172959892},"Reg_hUM2Vf_687":{"Feature Symbol":"Emilin2","Feature Name":"elastin microfibril interfacer 2","biotype":"protein_coding","log2(fold change)":2.08,"adjusted P-value":0.00405,"Low Expressed":false,"Vehicle Med. nRPKM":0.126,"LPS Med. nRPKM":0.817,"Mean Log2(nRPKM)":-1.79,"Vehicle Med. Count":16,"LPS Med. Count":52,"Cook's P-value ":0.792,"Feature ID":"246707","chr":"chr17","strand":"-","start":71601516,"end":71660305},"Reg_hUM2Vf_688":{"Feature Symbol":"Oas3","Feature Name":"2'-5' oligoadenylate synthetase 3","biotype":"protein_coding","log2(fold change)":2.06,"adjusted P-value":0.0188,"Low Expressed":false,"Vehicle Med. nRPKM":0.0899,"LPS Med. nRPKM":0.328,"Mean Log2(nRPKM)":-3.24,"Vehicle Med. Count":6,"LPS Med. Count":19,"Cook's P-value ":0.65,"Feature ID":"246727","chr":"chr5","strand":"-","start":121203107,"end":121227668},"Reg_hUM2Vf_689":{"Feature Symbol":"Dnajc28","Feature Name":"DnaJ (Hsp40) homolog, subfamily C, member 28","biotype":"protein_coding","log2(fold change)":-2.01,"adjusted P-value":0.00206,"Low Expressed":false,"Vehicle Med. nRPKM":1.34,"LPS Med. nRPKM":0.191,"Mean Log2(nRPKM)":-1.27,"Vehicle Med. Count":64,"LPS Med. Count":5,"Cook's P-value ":0.698,"Feature ID":"246738","chr":"chr16","strand":"-","start":91614502,"end":91619244},"Reg_hUM2Vf_690":{"Feature Symbol":"Cd300lf","Feature Name":"CD300 antigen like family member F","biotype":"protein_coding","log2(fold change)":6.71,"adjusted P-value":2e-39,"Low Expressed":false,"Vehicle Med. nRPKM":0.112,"LPS Med. nRPKM":35.7,"Mean Log2(nRPKM)":1.2,"Vehicle Med. Count":5,"LPS Med. Count":456,"Cook's P-value ":0.681,"Feature ID":"246746","chr":"chr11","strand":"-","start":114977528,"end":114995306},"Reg_hUM2Vf_691":{"Feature Symbol":"Dusp15","Feature Name":"dual specificity phosphatase-like 15","biotype":"protein_coding","log2(fold change)":-3.49,"adjusted P-value":0.000896,"Low Expressed":false,"Vehicle Med. nRPKM":0.155,"LPS Med. nRPKM":0,"Mean Log2(nRPKM)":-4.88,"Vehicle Med. Count":18,"LPS Med. Count":0,"Cook's P-value ":0.0893,"Feature ID":"252864","chr":"chr2","strand":"-","start":152766731,"end":152777318},"Reg_hUM2Vf_692":{"Feature Symbol":"Tpcn1","Feature Name":"two pore channel 1","biotype":"protein_coding","log2(fold change)":-2.95,"adjusted P-value":5.48e-14,"Low Expressed":false,"Vehicle Med. nRPKM":16.4,"LPS Med. nRPKM":1.42,"Mean Log2(nRPKM)":2.48,"Vehicle Med. Count":1780,"LPS Med. Count":81,"Cook's P-value ":0.874,"Feature ID":"252972","chr":"chr5","strand":"-","start":120984166,"end":121038622},"Reg_hUM2Vf_693":{"Feature Symbol":"Klk8","Feature Name":"kallikrein related-peptidase 8","biotype":"protein_coding","log2(fold change)":-2.36,"adjusted P-value":0.000633,"Low Expressed":false,"Vehicle Med. nRPKM":2.89,"LPS Med. nRPKM":0.369,"Mean Log2(nRPKM)":-0.477,"Vehicle Med. Count":72,"LPS Med. Count":6,"Cook's P-value ":0.741,"Feature ID":"259277","chr":"chr7","strand":"+","start":51052947,"end":51059192},"Reg_hUM2Vf_694":{"Feature Symbol":"Nav3","Feature Name":"neuron navigator 3","biotype":"protein_coding","log2(fold change)":-2.45,"adjusted P-value":1.42e-14,"Low Expressed":false,"Vehicle Med. nRPKM":54.4,"LPS Med. nRPKM":8.28,"Mean Log2(nRPKM)":4.37,"Vehicle Med. Count":8350,"LPS Med. Count":798,"Cook's P-value ":0.934,"Feature ID":"260315","chr":"chr10","strand":"-","start":109120495,"end":109437275},"Reg_hUM2Vf_695":{"Feature Symbol":"Fgd2","Feature Name":"FYVE, RhoGEF and PH domain containing 2","biotype":"protein_coding","log2(fold change)":-2.18,"adjusted P-value":8.43e-08,"Low Expressed":false,"Vehicle Med. nRPKM":88.1,"LPS Med. nRPKM":14.1,"Mean Log2(nRPKM)":5.3,"Vehicle Med. Count":5230,"LPS Med. Count":390,"Cook's P-value ":0.874,"Feature ID":"26382","chr":"chr17","strand":"+","start":29497859,"end":29516480},"Reg_hUM2Vf_696":{"Feature Symbol":"Map3k8","Feature Name":"mitogen-activated protein kinase kinase kinase 8","biotype":"protein_coding","log2(fold change)":2.73,"adjusted P-value":8.85e-17,"Low Expressed":false,"Vehicle Med. nRPKM":1.23,"LPS Med. nRPKM":9.61,"Mean Log2(nRPKM)":1.77,"Vehicle Med. Count":73,"LPS Med. Count":296,"Cook's P-value ":0.972,"Feature ID":"26410","chr":"chr18","strand":"-","start":4331325,"end":4352951},"Reg_hUM2Vf_697":{"Feature Symbol":"Sema4g","Feature Name":"sema domain, immunoglobulin domain (Ig), transmembrane domain (TM) and short cytoplasmic domain, (semaphorin) 4G","biotype":"protein_coding","log2(fold change)":-3.54,"adjusted P-value":1.47e-15,"Low Expressed":false,"Vehicle Med. nRPKM":10.5,"LPS Med. nRPKM":0.794,"Mean Log2(nRPKM)":1.53,"Vehicle Med. Count":1030,"LPS Med. Count":41,"Cook's P-value ":0.902,"Feature ID":"26456","chr":"chr19","strand":"+","start":45063834,"end":45077885},"Reg_hUM2Vf_698":{"Feature Symbol":"Slc7a11","Feature Name":"solute carrier family 7 (cationic amino acid transporter, y+ system), member 11","biotype":"protein_coding","log2(fold change)":4.25,"adjusted P-value":1.91e-06,"Low Expressed":false,"Vehicle Med. nRPKM":0.0843,"LPS Med. nRPKM":8.41,"Mean Log2(nRPKM)":-0.531,"Vehicle Med. Count":22,"LPS Med. Count":656,"Cook's P-value ":0.0239,"Feature ID":"26570","chr":"chr3","strand":"-","start":50168858,"end":50247535},"Reg_hUM2Vf_699":{"Feature Symbol":"Rps15a","Feature Name":"ribosomal protein S15A","biotype":"protein_coding","log2(fold change)":2.36,"adjusted P-value":4.08e-09,"Low Expressed":false,"Vehicle Med. nRPKM":0.558,"LPS Med. nRPKM":3.41,"Mean Log2(nRPKM)":0.33,"Vehicle Med. Count":81,"LPS Med. Count":130,"Cook's P-value ":0.869,"Feature ID":"267019","chr":"chr7","strand":"-","start":125247888,"end":125259661},"Reg_hUM2Vf_700":{"Feature Symbol":"Abca13","Feature Name":"ATP-binding cassette, sub-family A (ABC1), member 13","biotype":"protein_coding","log2(fold change)":2.3,"adjusted P-value":0.0113,"Low Expressed":false,"Vehicle Med. nRPKM":0.00442,"LPS Med. nRPKM":0.0966,"Mean Log2(nRPKM)":-5,"Vehicle Med. Count":2,"LPS Med. Count":19,"Cook's P-value ":0.715,"Feature ID":"268379","chr":"chr11","strand":"+","start":9091945,"end":9584262},"Reg_hUM2Vf_701":{"Feature Symbol":"Sh3pxd2b","Feature Name":"SH3 and PX domains 2B","biotype":"protein_coding","log2(fold change)":4.08,"adjusted P-value":1.22e-26,"Low Expressed":false,"Vehicle Med. nRPKM":0.214,"LPS Med. nRPKM":2.81,"Mean Log2(nRPKM)":-0.666,"Vehicle Med. Count":24,"LPS Med. Count":341,"Cook's P-value ":0.959,"Feature ID":"268396","chr":"chr11","strand":"+","start":32247811,"end":32328183},"Reg_hUM2Vf_702":{"Feature Symbol":"Eme1","Feature Name":"essential meiotic endonuclease 1 homolog 1 (S. pombe)","biotype":"protein_coding","log2(fold change)":2.03,"adjusted P-value":0.00794,"Low Expressed":false,"Vehicle Med. nRPKM":0.155,"LPS Med. nRPKM":0.621,"Mean Log2(nRPKM)":-2.28,"Vehicle Med. Count":9,"LPS Med. Count":17,"Cook's P-value ":0.868,"Feature ID":"268465","chr":"chr11","strand":"-","start":94506316,"end":94515068},"Reg_hUM2Vf_703":{"Feature Symbol":"Zfp652","Feature Name":"zinc finger protein 652","biotype":"protein_coding","log2(fold change)":-2.19,"adjusted P-value":1.16e-16,"Low Expressed":false,"Vehicle Med. nRPKM":36.1,"LPS Med. nRPKM":6.59,"Mean Log2(nRPKM)":4.05,"Vehicle Med. Count":1940,"LPS Med. Count":216,"Cook's P-value ":0.974,"Feature ID":"268469","chr":"chr11","strand":"+","start":95610381,"end":95626029},"Reg_hUM2Vf_704":{"Feature Symbol":"E030025P04Rik","Feature Name":"RIKEN cDNA E030025P04 gene","biotype":"miscRNA","log2(fold change)":-2.85,"adjusted P-value":0.0205,"Low Expressed":false,"Vehicle Med. nRPKM":0.115,"LPS Med. nRPKM":0,"Mean Log2(nRPKM)":-5.88,"Vehicle Med. Count":10,"LPS Med. Count":0,"Cook's P-value ":0.00744,"Feature ID":"268498","chr":"chr11","strand":"-","start":109000605,"end":109005683},"Reg_hUM2Vf_705":{"Feature Symbol":"Slc26a11","Feature Name":"solute carrier family 26, member 11","biotype":"protein_coding","log2(fold change)":-2.29,"adjusted P-value":0.000372,"Low Expressed":false,"Vehicle Med. nRPKM":0.881,"LPS Med. nRPKM":0.247,"Mean Log2(nRPKM)":-1.37,"Vehicle Med. Count":32,"LPS Med. Count":3,"Cook's P-value ":0.85,"Feature ID":"268512","chr":"chr11","strand":"+","start":119216871,"end":119242390},"Reg_hUM2Vf_706":{"Feature Symbol":"Bahcc1","Feature Name":"BAH domain and coiled-coil containing 1","biotype":"protein_coding","log2(fold change)":-2.79,"adjusted P-value":7.21e-08,"Low Expressed":false,"Vehicle Med. nRPKM":1.3,"LPS Med. nRPKM":0.105,"Mean Log2(nRPKM)":-1.5,"Vehicle Med. Count":315,"LPS Med. Count":8,"Cook's P-value ":0.934,"Feature ID":"268515","chr":"chr11","strand":"+","start":120094261,"end":120153611},"Reg_hUM2Vf_707":{"Feature Symbol":"Zfp759","Feature Name":"zinc finger protein 759","biotype":"protein_coding","log2(fold change)":-2.04,"adjusted P-value":0.00298,"Low Expressed":false,"Vehicle Med. nRPKM":0.553,"LPS Med. nRPKM":0.0701,"Mean Log2(nRPKM)":-2.54,"Vehicle Med. Count":46,"LPS Med. Count":3,"Cook's P-value ":0.933,"Feature ID":"268670","chr":"chr13","strand":"+","start":67229164,"end":67242723},"Reg_hUM2Vf_708":{"Feature Symbol":"Arhgef40","Feature Name":"Rho guanine nucleotide exchange factor (GEF) 40","biotype":"protein_coding","log2(fold change)":-2.4,"adjusted P-value":1.69e-06,"Low Expressed":false,"Vehicle Med. nRPKM":10.7,"LPS Med. nRPKM":0.998,"Mean Log2(nRPKM)":1.94,"Vehicle Med. Count":1430,"LPS Med. Count":90,"Cook's P-value ":0.781,"Feature ID":"268739","chr":"chr14","strand":"+","start":52604508,"end":52625922},"Reg_hUM2Vf_709":{"Feature Symbol":"Klhl38","Feature Name":"kelch-like 38 (Drosophila)","biotype":"protein_coding","log2(fold change)":-2.46,"adjusted P-value":0.00442,"Low Expressed":false,"Vehicle Med. nRPKM":1.58,"LPS Med. nRPKM":0.036,"Mean Log2(nRPKM)":-2.33,"Vehicle Med. Count":39,"LPS Med. Count":1,"Cook's P-value ":0.699,"Feature ID":"268807","chr":"chr15","strand":"-","start":58146128,"end":58155724},"Reg_hUM2Vf_710":{"Feature Symbol":"Arhgap28","Feature Name":"Rho GTPase activating protein 28","biotype":"protein_coding","log2(fold change)":4.58,"adjusted P-value":4.73e-06,"Low Expressed":false,"Vehicle Med. nRPKM":0,"LPS Med. nRPKM":0.184,"Mean Log2(nRPKM)":-5.34,"Vehicle Med. Count":0,"LPS Med. Count":12,"Cook's P-value ":0.0979,"Feature ID":"268970","chr":"chr17","strand":"-","start":68192046,"end":68353448},"Reg_hUM2Vf_711":{"Feature Symbol":"Rnft2","Feature Name":"ring finger protein, transmembrane 2","biotype":"protein_coding","log2(fold change)":2.76,"adjusted P-value":9.04e-08,"Low Expressed":false,"Vehicle Med. nRPKM":0.123,"LPS Med. nRPKM":0.891,"Mean Log2(nRPKM)":-1.87,"Vehicle Med. Count":10,"LPS Med. Count":33,"Cook's P-value ":0.923,"Feature ID":"269695","chr":"chr5","strand":"-","start":118640745,"end":118695034},"Reg_hUM2Vf_712":{"Feature Symbol":"Clec4a1","Feature Name":"C-type lectin domain family 4, member a1","biotype":"protein_coding","log2(fold change)":4.3,"adjusted P-value":2.34e-23,"Low Expressed":false,"Vehicle Med. nRPKM":0.902,"LPS Med. nRPKM":24.6,"Mean Log2(nRPKM)":1.99,"Vehicle Med. Count":33,"LPS Med. Count":243,"Cook's P-value ":0.794,"Feature ID":"269799","chr":"chr6","strand":"+","start":122871876,"end":122884637},"Reg_hUM2Vf_713":{"Feature Symbol":"Pcnxl2","Feature Name":"pecanex-like 2 (Drosophila)","biotype":"protein_coding","log2(fold change)":-2.45,"adjusted P-value":0.0014,"Low Expressed":false,"Vehicle Med. nRPKM":1.05,"LPS Med. nRPKM":0.0625,"Mean Log2(nRPKM)":-1.81,"Vehicle Med. Count":114,"LPS Med. Count":5,"Cook's P-value ":0.504,"Feature ID":"270109","chr":"chr8","strand":"-","start":128275408,"end":128422193},"Reg_hUM2Vf_714":{"Feature Symbol":"Fat3","Feature Name":"FAT tumor suppressor homolog 3 (Drosophila)","biotype":"protein_coding","log2(fold change)":-3.46,"adjusted P-value":4.7e-21,"Low Expressed":false,"Vehicle Med. nRPKM":4.55,"LPS Med. nRPKM":0.308,"Mean Log2(nRPKM)":0.232,"Vehicle Med. Count":2220,"LPS Med. Count":70,"Cook's P-value ":0.936,"Feature ID":"270120","chr":"chr9","strand":"-","start":15714637,"end":16182675},"Reg_hUM2Vf_715":{"Feature Symbol":"Aoah","Feature Name":"acyloxyacyl hydrolase","biotype":"protein_coding","log2(fold change)":5.86,"adjusted P-value":7.94e-42,"Low Expressed":false,"Vehicle Med. nRPKM":1.37,"LPS Med. nRPKM":131,"Mean Log2(nRPKM)":3.56,"Vehicle Med. Count":94,"LPS Med. Count":2390,"Cook's P-value ":0.787,"Feature ID":"27052","chr":"chr13","strand":"+","start":20885988,"end":21116121},"Reg_hUM2Vf_716":{"Feature Symbol":"Srp9","Feature Name":"signal recognition particle 9","biotype":"protein_coding","log2(fold change)":2.23,"adjusted P-value":0.00356,"Low Expressed":false,"Vehicle Med. nRPKM":0.213,"LPS Med. nRPKM":1.17,"Mean Log2(nRPKM)":-1.59,"Vehicle Med. Count":7,"LPS Med. Count":16,"Cook's P-value ":0.87,"Feature ID":"27058","chr":"chr1","strand":"+","start":184054868,"end":184062546},"Reg_hUM2Vf_717":{"Feature Symbol":"Mthfd1l","Feature Name":"methylenetetrahydrofolate dehydrogenase (NADP+ dependent) 1-like","biotype":"protein_coding","log2(fold change)":2.89,"adjusted P-value":5.9e-14,"Low Expressed":false,"Vehicle Med. nRPKM":0.496,"LPS Med. nRPKM":3.9,"Mean Log2(nRPKM)":0.252,"Vehicle Med. Count":40,"LPS Med. Count":121,"Cook's P-value ":0.842,"Feature ID":"270685","chr":"chr10","strand":"-","start":6179460,"end":6373466},"Reg_hUM2Vf_718":{"Feature Symbol":"Adamts16","Feature Name":"a disintegrin-like and metallopeptidase (reprolysin type) with thrombospondin type 1 motif, 16","biotype":"protein_coding","log2(fold change)":-5.85,"adjusted P-value":5.8e-31,"Low Expressed":false,"Vehicle Med. nRPKM":4.05,"LPS Med. nRPKM":0.032,"Mean Log2(nRPKM)":-1.39,"Vehicle Med. Count":504,"LPS Med. Count":3,"Cook's P-value ":0.896,"Feature ID":"271127","chr":"chr13","strand":"-","start":70866686,"end":70980688},"Reg_hUM2Vf_719":{"Feature Symbol":"Rpusd2","Feature Name":"RNA pseudouridylate synthase domain containing 2","biotype":"protein_coding","log2(fold change)":2.11,"adjusted P-value":0.00697,"Low Expressed":false,"Vehicle Med. nRPKM":0.0433,"LPS Med. nRPKM":0.483,"Mean Log2(nRPKM)":-2.85,"Vehicle Med. Count":3,"LPS Med. Count":35,"Cook's P-value ":0.891,"Feature ID":"271842","chr":"chr2","strand":"+","start":118860526,"end":118867934},"Reg_hUM2Vf_720":{"Feature Symbol":"Gins2","Feature Name":"GINS complex subunit 2 (Psf2 homolog)","biotype":"protein_coding","log2(fold change)":2.44,"adjusted P-value":0.0053,"Low Expressed":false,"Vehicle Med. nRPKM":0.0408,"LPS Med. nRPKM":1.1,"Mean Log2(nRPKM)":-1.69,"Vehicle Med. Count":1,"LPS Med. Count":18,"Cook's P-value ":0.792,"Feature ID":"272551","chr":"chr8","strand":"-","start":123105166,"end":123112975},"Reg_hUM2Vf_721":{"Feature Symbol":"Tnfrsf12a","Feature Name":"tumor necrosis factor receptor superfamily, member 12a","biotype":"protein_coding","log2(fold change)":3.32,"adjusted P-value":0.000342,"Low Expressed":false,"Vehicle Med. nRPKM":0.0439,"LPS Med. nRPKM":0.928,"Mean Log2(nRPKM)":-2.54,"Vehicle Med. Count":1,"LPS Med. Count":11,"Cook's P-value ":0.715,"Feature ID":"27279","chr":"chr17","strand":"-","start":23812412,"end":23814416},"Reg_hUM2Vf_722":{"Feature Symbol":"Rpl3","Feature Name":"ribosomal protein L3","biotype":"protein_coding","log2(fold change)":2.04,"adjusted P-value":7.78e-05,"Low Expressed":false,"Vehicle Med. nRPKM":0.735,"LPS Med. nRPKM":4.31,"Mean Log2(nRPKM)":0.643,"Vehicle Med. Count":21,"LPS Med. Count":41,"Cook's P-value ":0.364,"Feature ID":"27367","chr":"chr15","strand":"-","start":79908211,"end":79913836},"Reg_hUM2Vf_723":{"Feature Symbol":"Csnk1e","Feature Name":"casein kinase 1, epsilon","biotype":"protein_coding","log2(fold change)":-2.31,"adjusted P-value":4.76e-07,"Low Expressed":false,"Vehicle Med. nRPKM":37.1,"LPS Med. nRPKM":4.25,"Mean Log2(nRPKM)":3.76,"Vehicle Med. Count":2710,"LPS Med. Count":113,"Cook's P-value ":0.807,"Feature ID":"27373","chr":"chr15","strand":"-","start":79248282,"end":79272487},"Reg_hUM2Vf_724":{"Feature Symbol":"Sh2d3c","Feature Name":"SH2 domain containing 3C","biotype":"protein_coding","log2(fold change)":-2.36,"adjusted P-value":6.29e-12,"Low Expressed":false,"Vehicle Med. nRPKM":5.44,"LPS Med. nRPKM":1.06,"Mean Log2(nRPKM)":1.07,"Vehicle Med. Count":566,"LPS Med. Count":48,"Cook's P-value ":0.975,"Feature ID":"27387","chr":"chr2","strand":"+","start":32576575,"end":32610527},"Reg_hUM2Vf_725":{"Feature Symbol":"Abcg3","Feature Name":"ATP-binding cassette, sub-family G (WHITE), member 3","biotype":"protein_coding","log2(fold change)":-4.04,"adjusted P-value":2.75e-08,"Low Expressed":false,"Vehicle Med. nRPKM":0.734,"LPS Med. nRPKM":0,"Mean Log2(nRPKM)":-3.47,"Vehicle Med. Count":50,"LPS Med. Count":0,"Cook's P-value ":0.895,"Feature ID":"27405","chr":"chr5","strand":"-","start":105364076,"end":105411736},"Reg_hUM2Vf_726":{"Feature Symbol":"Eif5a","Feature Name":"eukaryotic translation initiation factor 5A","biotype":"protein_coding","log2(fold change)":2.33,"adjusted P-value":5.29e-09,"Low Expressed":false,"Vehicle Med. nRPKM":1.84,"LPS Med. nRPKM":13.2,"Mean Log2(nRPKM)":2.28,"Vehicle Med. Count":66,"LPS Med. Count":238,"Cook's P-value ":0.875,"Feature ID":"276770","chr":"chr11","strand":"-","start":69730214,"end":69735460},"Reg_hUM2Vf_727":{"Feature Symbol":"Nynrin","Feature Name":"NYN domain and retroviral integrase containing","biotype":"protein_coding","log2(fold change)":-2.17,"adjusted P-value":0.000698,"Low Expressed":false,"Vehicle Med. nRPKM":0.392,"LPS Med. nRPKM":0.0675,"Mean Log2(nRPKM)":-2.77,"Vehicle Med. Count":42,"LPS Med. Count":6,"Cook's P-value ":0.896,"Feature ID":"277154","chr":"chr14","strand":"+","start":56472952,"end":56493573},"Reg_hUM2Vf_728":{"Feature Symbol":"Trp53i11","Feature Name":"transformation related protein 53 inducible protein 11","biotype":"protein_coding","log2(fold change)":-2.51,"adjusted P-value":6.61e-06,"Low Expressed":false,"Vehicle Med. nRPKM":1.56,"LPS Med. nRPKM":0.18,"Mean Log2(nRPKM)":-0.59,"Vehicle Med. Count":115,"LPS Med. Count":5,"Cook's P-value ":0.865,"Feature ID":"277414","chr":"chr2","strand":"+","start":93027741,"end":93041914},"Reg_hUM2Vf_729":{"Feature Symbol":"Slc39a12","Feature Name":"solute carrier family 39 (zinc transporter), member 12","biotype":"protein_coding","log2(fold change)":-3.12,"adjusted P-value":5.88e-10,"Low Expressed":false,"Vehicle Med. nRPKM":3.22,"LPS Med. nRPKM":0.357,"Mean Log2(nRPKM)":-0.712,"Vehicle Med. Count":283,"LPS Med. Count":8,"Cook's P-value ":0.943,"Feature ID":"277468","chr":"chr2","strand":"+","start":14310025,"end":14416604},"Reg_hUM2Vf_730":{"Feature Symbol":"Slc9a5","Feature Name":"solute carrier family 9 (sodium/hydrogen exchanger), member 5","biotype":"protein_coding","log2(fold change)":2.34,"adjusted P-value":2.19e-08,"Low Expressed":false,"Vehicle Med. nRPKM":0.567,"LPS Med. nRPKM":3.3,"Mean Log2(nRPKM)":0.287,"Vehicle Med. Count":42,"LPS Med. Count":146,"Cook's P-value ":0.923,"Feature ID":"277973","chr":"chr8","strand":"+","start":107872158,"end":107893781},"Reg_hUM2Vf_731":{"Feature Symbol":"Ing4","Feature Name":"inhibitor of growth family, member 4","biotype":"protein_coding","log2(fold change)":-2.53,"adjusted P-value":2.94e-07,"Low Expressed":false,"Vehicle Med. nRPKM":6.64,"LPS Med. nRPKM":0.692,"Mean Log2(nRPKM)":1.07,"Vehicle Med. Count":154,"LPS Med. Count":7,"Cook's P-value ":0.894,"Feature ID":"28019","chr":"chr6","strand":"+","start":124989866,"end":124999282},"Reg_hUM2Vf_732":{"Feature Symbol":"Serp1","Feature Name":"stress-associated endoplasmic reticulum protein 1","biotype":"protein_coding","log2(fold change)":4.08,"adjusted P-value":2.2e-16,"Low Expressed":false,"Vehicle Med. nRPKM":0.7,"LPS Med. nRPKM":16.9,"Mean Log2(nRPKM)":1.53,"Vehicle Med. Count":39,"LPS Med. Count":299,"Cook's P-value ":0.377,"Feature ID":"28146","chr":"chr3","strand":"-","start":58325891,"end":58329806},"Reg_hUM2Vf_733":{"Feature Symbol":"Hip1r","Feature Name":"huntingtin interacting protein 1 related","biotype":"protein_coding","log2(fold change)":3.19,"adjusted P-value":3.22e-07,"Low Expressed":false,"Vehicle Med. nRPKM":0.145,"LPS Med. nRPKM":1.96,"Mean Log2(nRPKM)":-1.34,"Vehicle Med. Count":15,"LPS Med. Count":57,"Cook's P-value ":0.338,"Feature ID":"29816","chr":"chr5","strand":"+","start":124423637,"end":124453224},"Reg_hUM2Vf_734":{"Feature Symbol":"Mapk12","Feature Name":"mitogen-activated protein kinase 12","biotype":"protein_coding","log2(fold change)":-2.65,"adjusted P-value":0.0209,"Low Expressed":false,"Vehicle Med. nRPKM":0.176,"LPS Med. nRPKM":0,"Mean Log2(nRPKM)":-4.83,"Vehicle Med. Count":11,"LPS Med. Count":0,"Cook's P-value ":0.000216,"Feature ID":"29857","chr":"chr15","strand":"-","start":88961014,"end":88971133},"Reg_hUM2Vf_735":{"Feature Symbol":"Cspg5","Feature Name":"chondroitin sulfate proteoglycan 5","biotype":"protein_coding","log2(fold change)":-2.65,"adjusted P-value":2.43e-05,"Low Expressed":false,"Vehicle Med. nRPKM":0.715,"LPS Med. nRPKM":0.124,"Mean Log2(nRPKM)":-1.88,"Vehicle Med. Count":47,"LPS Med. Count":4,"Cook's P-value ":0.876,"Feature ID":"29873","chr":"chr9","strand":"+","start":110146287,"end":110165080},"Reg_hUM2Vf_736":{"Feature Symbol":"Hdgfrp3","Feature Name":"hepatoma-derived growth factor, related protein 3","biotype":"protein_coding","log2(fold change)":2.2,"adjusted P-value":9.03e-10,"Low Expressed":false,"Vehicle Med. nRPKM":2.42,"LPS Med. nRPKM":13.2,"Mean Log2(nRPKM)":2.38,"Vehicle Med. Count":336,"LPS Med. Count":555,"Cook's P-value ":0.731,"Feature ID":"29877","chr":"chr7","strand":"-","start":89026142,"end":89079345},"Reg_hUM2Vf_737":{"Feature Symbol":"Scd3","Feature Name":"stearoyl-coenzyme A desaturase 3","biotype":"protein_coding","log2(fold change)":2.73,"adjusted P-value":0.00825,"Low Expressed":false,"Vehicle Med. nRPKM":0.0122,"LPS Med. nRPKM":0.368,"Mean Log2(nRPKM)":-4.25,"Vehicle Med. Count":1,"LPS Med. Count":8,"Cook's P-value ":0.307,"Feature ID":"30049","chr":"chr19","strand":"+","start":44277778,"end":44318506},"Reg_hUM2Vf_738":{"Feature Symbol":"Pdlim4","Feature Name":"PDZ and LIM domain 4","biotype":"protein_coding","log2(fold change)":-2.16,"adjusted P-value":3.59e-06,"Low Expressed":false,"Vehicle Med. nRPKM":5.81,"LPS Med. nRPKM":1.14,"Mean Log2(nRPKM)":1.43,"Vehicle Med. Count":160,"LPS Med. Count":16,"Cook's P-value ":0.903,"Feature ID":"30794","chr":"chr11","strand":"-","start":53868430,"end":53882519},"Reg_hUM2Vf_739":{"Feature Symbol":"Gnl3","Feature Name":"guanine nucleotide binding protein-like 3 (nucleolar)","biotype":"protein_coding","log2(fold change)":2.93,"adjusted P-value":1.36e-16,"Low Expressed":false,"Vehicle Med. nRPKM":1.37,"LPS Med. nRPKM":10.3,"Mean Log2(nRPKM)":1.84,"Vehicle Med. Count":58,"LPS Med. Count":229,"Cook's P-value ":0.94,"Feature ID":"30877","chr":"chr14","strand":"-","start":31825619,"end":31832275},"Reg_hUM2Vf_740":{"Feature Symbol":"A130040M12Rik","Feature Name":"RIKEN cDNA A130040M12 gene","biotype":"miscRNA","log2(fold change)":4.06,"adjusted P-value":3.3e-12,"Low Expressed":false,"Vehicle Med. nRPKM":0.116,"LPS Med. nRPKM":3.65,"Mean Log2(nRPKM)":-0.773,"Vehicle Med. Count":11,"LPS Med. Count":105,"Cook's P-value ":0.659,"Feature ID":"319269","chr":"chr11","strand":"-","start":86626267,"end":86629631},"Reg_hUM2Vf_741":{"Feature Symbol":"Dpep2","Feature Name":"dipeptidase 2","biotype":"protein_coding","log2(fold change)":3.25,"adjusted P-value":0.000467,"Low Expressed":false,"Vehicle Med. nRPKM":0.00699,"LPS Med. nRPKM":0.797,"Mean Log2(nRPKM)":-3.1,"Vehicle Med. Count":1,"LPS Med. Count":15,"Cook's P-value ":0.148,"Feature ID":"319446","chr":"chr8","strand":"-","start":108508957,"end":108520323},"Reg_hUM2Vf_742":{"Feature Symbol":"A230028O05Rik","Feature Name":"RIKEN cDNA A230028O05 gene","biotype":"miscRNA","log2(fold change)":4.54,"adjusted P-value":2.55e-05,"Low Expressed":false,"Vehicle Med. nRPKM":0,"LPS Med. nRPKM":0.242,"Mean Log2(nRPKM)":-5.43,"Vehicle Med. Count":0,"LPS Med. Count":12,"Cook's P-value ":0.129,"Feature ID":"319487","chr":"chr16","strand":"+","start":25059725,"end":25069144},"Reg_hUM2Vf_743":{"Feature Symbol":"Nwd1","Feature Name":"NACHT and WD repeat domain containing 1","biotype":"protein_coding","log2(fold change)":-2.67,"adjusted P-value":0.00022,"Low Expressed":false,"Vehicle Med. nRPKM":0.609,"LPS Med. nRPKM":0.0894,"Mean Log2(nRPKM)":-2.05,"Vehicle Med. Count":108,"LPS Med. Count":7,"Cook's P-value ":0.397,"Feature ID":"319555","chr":"chr8","strand":"+","start":75170610,"end":75238645},"Reg_hUM2Vf_744":{"Feature Symbol":"Syne2","Feature Name":"synaptic nuclear envelope 2","biotype":"protein_coding","log2(fold change)":-2.05,"adjusted P-value":2.49e-05,"Low Expressed":false,"Vehicle Med. nRPKM":0.44,"LPS Med. nRPKM":0.0809,"Mean Log2(nRPKM)":-2.43,"Vehicle Med. Count":151,"LPS Med. Count":19,"Cook's P-value ":0.896,"Feature ID":"319565","chr":"chr12","strand":"+","start":76919305,"end":77211915},"Reg_hUM2Vf_745":{"Feature Symbol":"Galm","Feature Name":"galactose mutarotase","biotype":"protein_coding","log2(fold change)":-3.27,"adjusted P-value":6.75e-05,"Low Expressed":false,"Vehicle Med. nRPKM":1.19,"LPS Med. nRPKM":0,"Mean Log2(nRPKM)":-3.06,"Vehicle Med. Count":63,"LPS Med. Count":0,"Cook's P-value ":0.747,"Feature ID":"319625","chr":"chr17","strand":"+","start":80526811,"end":80584372},"Reg_hUM2Vf_746":{"Feature Symbol":"Agmo","Feature Name":"alkylglycerol monooxygenase","biotype":"protein_coding","log2(fold change)":-2.44,"adjusted P-value":5.59e-07,"Low Expressed":false,"Vehicle Med. nRPKM":5.85,"LPS Med. nRPKM":0.667,"Mean Log2(nRPKM)":0.88,"Vehicle Med. Count":216,"LPS Med. Count":23,"Cook's P-value ":0.862,"Feature ID":"319660","chr":"chr12","strand":"+","start":37968226,"end":38308519},"Reg_hUM2Vf_747":{"Feature Symbol":"B230303O12Rik","Feature Name":"RIKEN cDNA B230303O12 gene","biotype":"unknown","log2(fold change)":2.81,"adjusted P-value":6.08e-05,"Low Expressed":false,"Vehicle Med. nRPKM":0.137,"LPS Med. nRPKM":1.45,"Mean Log2(nRPKM)":-1.83,"Vehicle Med. Count":8,"LPS Med. Count":48,"Cook's P-value ":0.439,"Feature ID":"319739","chr":"chr5","strand":"-","start":147000194,"end":147007120},"Reg_hUM2Vf_748":{"Feature Symbol":"9630033F20Rik","Feature Name":"RIKEN cDNA 9630033F20 gene","biotype":"protein_coding","log2(fold change)":2.02,"adjusted P-value":0.00157,"Low Expressed":false,"Vehicle Med. nRPKM":0.142,"LPS Med. nRPKM":0.986,"Mean Log2(nRPKM)":-1.7,"Vehicle Med. Count":9,"LPS Med. Count":48,"Cook's P-value ":0.842,"Feature ID":"319801","chr":"chr6","strand":"-","start":127035134,"end":127059570},"Reg_hUM2Vf_749":{"Feature Symbol":"Apba1","Feature Name":"amyloid beta (A4) precursor protein binding, family A, member 1","biotype":"protein_coding","log2(fold change)":-2.73,"adjusted P-value":5.88e-10,"Low Expressed":false,"Vehicle Med. nRPKM":2.83,"LPS Med. nRPKM":0.289,"Mean Log2(nRPKM)":-0.221,"Vehicle Med. Count":444,"LPS Med. Count":12,"Cook's P-value ":0.926,"Feature ID":"319924","chr":"chr19","strand":"+","start":23833366,"end":24024087},"Reg_hUM2Vf_750":{"Feature Symbol":"C030034L19Rik","Feature Name":"RIKEN cDNA C030034L19 gene","biotype":"miscRNA","log2(fold change)":2.41,"adjusted P-value":0.00455,"Low Expressed":false,"Vehicle Med. nRPKM":0.0319,"LPS Med. nRPKM":0.662,"Mean Log2(nRPKM)":-2.39,"Vehicle Med. Count":5,"LPS Med. Count":38,"Cook's P-value ":0.81,"Feature ID":"320088","chr":"chr3","strand":"+","start":9403078,"end":9413903},"Reg_hUM2Vf_751":{"Feature Symbol":"BC106179","Feature Name":"cDNA sequence BC106179","biotype":"unknown","log2(fold change)":-3.45,"adjusted P-value":0.000137,"Low Expressed":false,"Vehicle Med. nRPKM":0.355,"LPS Med. nRPKM":0.0201,"Mean Log2(nRPKM)":-3.73,"Vehicle Med. Count":15,"LPS Med. Count":1,"Cook's P-value ":0.21,"Feature ID":"320099","chr":"chr16","strand":"-","start":23221597,"end":23225551},"Reg_hUM2Vf_752":{"Feature Symbol":"9430076C15Rik","Feature Name":"RIKEN cDNA 9430076C15 gene","biotype":"miscRNA","log2(fold change)":3.8,"adjusted P-value":3.12e-05,"Low Expressed":false,"Vehicle Med. nRPKM":0,"LPS Med. nRPKM":0.92,"Mean Log2(nRPKM)":-3.7,"Vehicle Med. Count":0,"LPS Med. Count":23,"Cook's P-value ":0.124,"Feature ID":"320189","chr":"chr6","strand":"+","start":53237289,"end":53347210},"Reg_hUM2Vf_753":{"Feature Symbol":"Ncrna00086","Feature Name":"non-protein coding RNA 86","biotype":"miscRNA","log2(fold change)":-4.26,"adjusted P-value":7.39e-05,"Low Expressed":false,"Vehicle Med. nRPKM":0.163,"LPS Med. nRPKM":0,"Mean Log2(nRPKM)":-5.16,"Vehicle Med. Count":10,"LPS Med. Count":0,"Cook's P-value ":0.00048,"Feature ID":"320237","chr":"chrX","strand":"+","start":53627763,"end":53631647},"Reg_hUM2Vf_754":{"Feature Symbol":"B230208H11Rik","Feature Name":"RIKEN cDNA B230208H11 gene","biotype":"miscRNA","log2(fold change)":3.48,"adjusted P-value":0.00025,"Low Expressed":false,"Vehicle Med. nRPKM":0,"LPS Med. nRPKM":1.17,"Mean Log2(nRPKM)":-3.45,"Vehicle Med. Count":0,"LPS Med. Count":17,"Cook's P-value ":0.554,"Feature ID":"320273","chr":"chr10","strand":"-","start":12636444,"end":12642925},"Reg_hUM2Vf_755":{"Feature Symbol":"Fry","Feature Name":"furry homolog (Drosophila)","biotype":"protein_coding","log2(fold change)":-2.03,"adjusted P-value":2.24e-06,"Low Expressed":false,"Vehicle Med. nRPKM":8.87,"LPS Med. nRPKM":1.49,"Mean Log2(nRPKM)":2.05,"Vehicle Med. Count":2250,"LPS Med. Count":223,"Cook's P-value ":0.827,"Feature ID":"320365","chr":"chr5","strand":"+","start":151062505,"end":151300328},"Reg_hUM2Vf_756":{"Feature Symbol":"Bcorl1","Feature Name":"BCL6 co-repressor-like 1","biotype":"protein_coding","log2(fold change)":-2.19,"adjusted P-value":2.16e-12,"Low Expressed":false,"Vehicle Med. nRPKM":2.66,"LPS Med. nRPKM":0.442,"Mean Log2(nRPKM)":0.104,"Vehicle Med. Count":279,"LPS Med. Count":44,"Cook's P-value ":0.981,"Feature ID":"320376","chr":"chrX","strand":"+","start":45694535,"end":45759905},"Reg_hUM2Vf_757":{"Feature Symbol":"9330175E14Rik","Feature Name":"RIKEN cDNA 9330175E14 gene","biotype":"miscRNA","log2(fold change)":4.02,"adjusted P-value":0.00036,"Low Expressed":false,"Vehicle Med. nRPKM":0,"LPS Med. nRPKM":0.52,"Mean Log2(nRPKM)":-5.75,"Vehicle Med. Count":0,"LPS Med. Count":13,"Cook's P-value ":0.00446,"Feature ID":"320377","chr":"chr8","strand":"-","start":96957027,"end":96959003},"Reg_hUM2Vf_758":{"Feature Symbol":"Rasal3","Feature Name":"RAS protein activator like 3","biotype":"protein_coding","log2(fold change)":-3.17,"adjusted P-value":5.01e-18,"Low Expressed":false,"Vehicle Med. nRPKM":86.1,"LPS Med. nRPKM":6.06,"Mean Log2(nRPKM)":4.69,"Vehicle Med. Count":6800,"LPS Med. Count":274,"Cook's P-value ":0.92,"Feature ID":"320484","chr":"chr17","strand":"-","start":32527606,"end":32540526},"Reg_hUM2Vf_759":{"Feature Symbol":"C530050E15Rik","Feature Name":"RIKEN cDNA C530050E15 gene","biotype":"miscRNA","log2(fold change)":2.64,"adjusted P-value":8.18e-12,"Low Expressed":false,"Vehicle Med. nRPKM":0.286,"LPS Med. nRPKM":1.82,"Mean Log2(nRPKM)":-0.305,"Vehicle Med. Count":31,"LPS Med. Count":119,"Cook's P-value ":0.966,"Feature ID":"320489","chr":"chr13","strand":"-","start":24723787,"end":24730436},"Reg_hUM2Vf_760":{"Feature Symbol":"9930022D16Rik","Feature Name":"RIKEN cDNA 9930022D16 gene","biotype":"unknown","log2(fold change)":5.01,"adjusted P-value":1.7e-07,"Low Expressed":false,"Vehicle Med. nRPKM":0,"LPS Med. nRPKM":0.296,"Mean Log2(nRPKM)":-4.58,"Vehicle Med. Count":0,"LPS Med. Count":13,"Cook's P-value ":0.00202,"Feature ID":"320509","chr":"chr11","strand":"+","start":109275237,"end":109281719},"Reg_hUM2Vf_761":{"Feature Symbol":"3222401L13Rik","Feature Name":"RIKEN cDNA 3222401L13 gene","biotype":"miscRNA","log2(fold change)":-2.57,"adjusted P-value":2.6e-05,"Low Expressed":false,"Vehicle Med. nRPKM":2.12,"LPS Med. nRPKM":0.106,"Mean Log2(nRPKM)":-1.15,"Vehicle Med. Count":257,"LPS Med. Count":12,"Cook's P-value ":0.833,"Feature ID":"320513","chr":"chr18","strand":"+","start":37815344,"end":37821396},"Reg_hUM2Vf_762":{"Feature Symbol":"Tmem88b","Feature Name":"transmembrane protein 88B","biotype":"protein_coding","log2(fold change)":-2.03,"adjusted P-value":0.0169,"Low Expressed":false,"Vehicle Med. nRPKM":1.24,"LPS Med. nRPKM":0.046,"Mean Log2(nRPKM)":-2.27,"Vehicle Med. Count":60,"LPS Med. Count":1,"Cook's P-value ":0.709,"Feature ID":"320587","chr":"chr4","strand":"-","start":155155700,"end":155159983},"Reg_hUM2Vf_763":{"Feature Symbol":"Fam40b","Feature Name":"family with sequence similarity 40, member B","biotype":"protein_coding","log2(fold change)":3.36,"adjusted P-value":9.01e-11,"Low Expressed":false,"Vehicle Med. nRPKM":0.205,"LPS Med. nRPKM":1.67,"Mean Log2(nRPKM)":-0.955,"Vehicle Med. Count":26,"LPS Med. Count":110,"Cook's P-value ":0.669,"Feature ID":"320609","chr":"chr6","strand":"+","start":29867013,"end":29909681},"Reg_hUM2Vf_764":{"Feature Symbol":"Cass4","Feature Name":"Cas scaffolding protein family member 4","biotype":"protein_coding","log2(fold change)":-2.98,"adjusted P-value":4.08e-13,"Low Expressed":false,"Vehicle Med. nRPKM":1.67,"LPS Med. nRPKM":0.15,"Mean Log2(nRPKM)":-0.924,"Vehicle Med. Count":178,"LPS Med. Count":18,"Cook's P-value ":0.955,"Feature ID":"320664","chr":"chr2","strand":"+","start":172219294,"end":172258360},"Reg_hUM2Vf_765":{"Feature Symbol":"A930033H14Rik","Feature Name":"RIKEN cDNA A930033H14 gene","biotype":"unknown","log2(fold change)":-2.28,"adjusted P-value":1.53e-05,"Low Expressed":false,"Vehicle Med. nRPKM":2.97,"LPS Med. nRPKM":0.369,"Mean Log2(nRPKM)":-0.12,"Vehicle Med. Count":209,"LPS Med. Count":19,"Cook's P-value ":0.872,"Feature ID":"320700","chr":"chr10","strand":"-","start":68672510,"end":68675857},"Reg_hUM2Vf_766":{"Feature Symbol":"9830001H06Rik","Feature Name":"RIKEN cDNA 9830001H06 gene","biotype":"protein_coding","log2(fold change)":-2.21,"adjusted P-value":3.75e-12,"Low Expressed":false,"Vehicle Med. nRPKM":21.8,"LPS Med. nRPKM":3.83,"Mean Log2(nRPKM)":3.19,"Vehicle Med. Count":7720,"LPS Med. Count":492,"Cook's P-value ":0.929,"Feature ID":"320706","chr":"chr2","strand":"-","start":156836178,"end":156905001},"Reg_hUM2Vf_767":{"Feature Symbol":"Tmem154","Feature Name":"transmembrane protein 154","biotype":"protein_coding","log2(fold change)":3.97,"adjusted P-value":1.05e-11,"Low Expressed":false,"Vehicle Med. nRPKM":0.203,"LPS Med. nRPKM":4.45,"Mean Log2(nRPKM)":-0.329,"Vehicle Med. Count":11,"LPS Med. Count":167,"Cook's P-value ":0.912,"Feature ID":"320782","chr":"chr3","strand":"+","start":84470114,"end":84508497},"Reg_hUM2Vf_768":{"Feature Symbol":"6330512M04Rik","Feature Name":"RIKEN cDNA 6330512M04 gene","biotype":"protein_coding","log2(fold change)":-3.69,"adjusted P-value":7.7e-22,"Low Expressed":false,"Vehicle Med. nRPKM":8.81,"LPS Med. nRPKM":0.79,"Mean Log2(nRPKM)":1.44,"Vehicle Med. Count":642,"LPS Med. Count":37,"Cook's P-value ":0.94,"Feature ID":"320802","chr":"chr7","strand":"-","start":149512015,"end":149558164},"Reg_hUM2Vf_769":{"Feature Symbol":"","Feature Name":"","biotype":"miscRNA","log2(fold change)":2.42,"adjusted P-value":0.000512,"Low Expressed":false,"Vehicle Med. nRPKM":0.187,"LPS Med. nRPKM":1.06,"Mean Log2(nRPKM)":-1.52,"Vehicle Med. Count":7,"LPS Med. Count":41,"Cook's P-value ":0.291,"Feature ID":"320856","chr":"chr1","strand":"-","start":136676300,"end":136700175},"Reg_hUM2Vf_770":{"Feature Symbol":"Arl4c","Feature Name":"ADP-ribosylation factor-like 4C","biotype":"protein_coding","log2(fold change)":-2.34,"adjusted P-value":4.52e-05,"Low Expressed":false,"Vehicle Med. nRPKM":7,"LPS Med. nRPKM":1.09,"Mean Log2(nRPKM)":1.17,"Vehicle Med. Count":405,"LPS Med. Count":55,"Cook's P-value ":0.801,"Feature ID":"320982","chr":"chr1","strand":"-","start":90594800,"end":90598766},"Reg_hUM2Vf_771":{"Feature Symbol":"Xaf1","Feature Name":"XIAP associated factor 1","biotype":"protein_coding","log2(fold change)":2.36,"adjusted P-value":4.94e-09,"Low Expressed":false,"Vehicle Med. nRPKM":0.517,"LPS Med. nRPKM":3.07,"Mean Log2(nRPKM)":0.246,"Vehicle Med. Count":30,"LPS Med. Count":108,"Cook's P-value ":0.943,"Feature ID":"327959","chr":"chr11","strand":"+","start":72115131,"end":72127235},"Reg_hUM2Vf_772":{"Feature Symbol":"Slfn5","Feature Name":"schlafen 5","biotype":"protein_coding","log2(fold change)":3.13,"adjusted P-value":1.67e-14,"Low Expressed":false,"Vehicle Med. nRPKM":0.41,"LPS Med. nRPKM":3.25,"Mean Log2(nRPKM)":-0.13,"Vehicle Med. Count":35,"LPS Med. Count":284,"Cook's P-value ":0.949,"Feature ID":"327978","chr":"chr11","strand":"+","start":82765604,"end":82778352},"Reg_hUM2Vf_773":{"Feature Symbol":"Gm9975","Feature Name":"predicted gene 9975","biotype":"miscRNA","log2(fold change)":3.75,"adjusted P-value":9.38e-07,"Low Expressed":false,"Vehicle Med. nRPKM":0.0978,"LPS Med. nRPKM":2.79,"Mean Log2(nRPKM)":-1.81,"Vehicle Med. Count":6,"LPS Med. Count":41,"Cook's P-value ":0.356,"Feature ID":"327988","chr":"chr11","strand":"-","start":86391998,"end":86394270},"Reg_hUM2Vf_774":{"Feature Symbol":"Trmt61a","Feature Name":"tRNA methyltransferase 61 homolog A (S. cerevisiae)","biotype":"protein_coding","log2(fold change)":2.4,"adjusted P-value":0.000344,"Low Expressed":false,"Vehicle Med. nRPKM":0.335,"LPS Med. nRPKM":1.31,"Mean Log2(nRPKM)":-0.571,"Vehicle Med. Count":21,"LPS Med. Count":28,"Cook's P-value ":0.538,"Feature ID":"328162","chr":"chr12","strand":"+","start":112916316,"end":112922113},"Reg_hUM2Vf_775":{"Feature Symbol":"Gm5086","Feature Name":"predicted gene 5086","biotype":"miscRNA","log2(fold change)":-3.08,"adjusted P-value":0.00136,"Low Expressed":false,"Vehicle Med. nRPKM":13.3,"LPS Med. nRPKM":0.143,"Mean Log2(nRPKM)":0.397,"Vehicle Med. Count":311,"LPS Med. Count":3,"Cook's P-value ":0.815,"Feature ID":"328314","chr":"chr13","strand":"+","start":98329955,"end":98353949},"Reg_hUM2Vf_776":{"Feature Symbol":"Zmiz1","Feature Name":"zinc finger, MIZ-type containing 1","biotype":"protein_coding","log2(fold change)":-2.19,"adjusted P-value":1.44e-13,"Low Expressed":false,"Vehicle Med. nRPKM":33.6,"LPS Med. nRPKM":6.31,"Mean Log2(nRPKM)":3.95,"Vehicle Med. Count":4280,"LPS Med. Count":365,"Cook's P-value ":0.974,"Feature ID":"328365","chr":"chr14","strand":"+","start":26278778,"end":26484205},"Reg_hUM2Vf_777":{"Feature Symbol":"Kcnrg","Feature Name":"potassium channel regulator","biotype":"protein_coding","log2(fold change)":-2.54,"adjusted P-value":6.26e-06,"Low Expressed":false,"Vehicle Med. nRPKM":4.34,"LPS Med. nRPKM":0.522,"Mean Log2(nRPKM)":-0.0457,"Vehicle Med. Count":131,"LPS Med. Count":19,"Cook's P-value ":0.865,"Feature ID":"328424","chr":"chr14","strand":"+","start":62226294,"end":62231670},"Reg_hUM2Vf_778":{"Feature Symbol":"6530439I21","Feature Name":"uncharacterized LOC329253","biotype":"miscRNA","log2(fold change)":-2.53,"adjusted P-value":0.0134,"Low Expressed":false,"Vehicle Med. nRPKM":1.25,"LPS Med. nRPKM":0,"Mean Log2(nRPKM)":-2.77,"Vehicle Med. Count":15,"LPS Med. Count":0,"Cook's P-value ":0.899,"Feature ID":"329253","chr":"chr1","strand":"-","start":138024296,"end":138027760},"Reg_hUM2Vf_779":{"Feature Symbol":"Gal3st4","Feature Name":"galactose-3-O-sulfotransferase 4","biotype":"protein_coding","log2(fold change)":-2.54,"adjusted P-value":9.81e-07,"Low Expressed":false,"Vehicle Med. nRPKM":15.9,"LPS Med. nRPKM":1.72,"Mean Log2(nRPKM)":2.16,"Vehicle Med. Count":1390,"LPS Med. Count":34,"Cook's P-value ":0.842,"Feature ID":"330217","chr":"chr5","strand":"-","start":138706153,"end":138713982},"Reg_hUM2Vf_780":{"Feature Symbol":"Sdk1","Feature Name":"sidekick homolog 1 (chicken)","biotype":"protein_coding","log2(fold change)":-3.73,"adjusted P-value":1.96e-14,"Low Expressed":false,"Vehicle Med. nRPKM":2.18,"LPS Med. nRPKM":0.103,"Mean Log2(nRPKM)":-0.972,"Vehicle Med. Count":425,"LPS Med. Count":7,"Cook's P-value ":0.859,"Feature ID":"330222","chr":"chr5","strand":"+","start":141717488,"end":142689745},"Reg_hUM2Vf_781":{"Feature Symbol":"Gm20559","Feature Name":"predicted gene, 20559","biotype":"unknown","log2(fold change)":2.72,"adjusted P-value":0.00146,"Low Expressed":false,"Vehicle Med. nRPKM":0.0355,"LPS Med. nRPKM":0.377,"Mean Log2(nRPKM)":-3.57,"Vehicle Med. Count":3,"LPS Med. Count":16,"Cook's P-value ":0.779,"Feature ID":"330256","chr":"chr6","strand":"-","start":3283194,"end":3296069},"Reg_hUM2Vf_782":{"Feature Symbol":"Cecr2","Feature Name":"cat eye syndrome chromosome region, candidate 2 homolog (human)","biotype":"protein_coding","log2(fold change)":-2.63,"adjusted P-value":3.11e-05,"Low Expressed":false,"Vehicle Med. nRPKM":0.292,"LPS Med. nRPKM":0.0442,"Mean Log2(nRPKM)":-3.34,"Vehicle Med. Count":76,"LPS Med. Count":5,"Cook's P-value ":0.911,"Feature ID":"330409","chr":"chr6","strand":"+","start":120616439,"end":120721209},"Reg_hUM2Vf_783":{"Feature Symbol":"Tmem150b","Feature Name":"transmembrane protein 150B","biotype":"protein_coding","log2(fold change)":-2.17,"adjusted P-value":0.00443,"Low Expressed":false,"Vehicle Med. nRPKM":0.466,"LPS Med. nRPKM":0.132,"Mean Log2(nRPKM)":-2.62,"Vehicle Med. Count":38,"LPS Med. Count":3,"Cook's P-value ":0.701,"Feature ID":"330460","chr":"chr7","strand":"-","start":4658434,"end":4676853},"Reg_hUM2Vf_784":{"Feature Symbol":"Slc9a9","Feature Name":"solute carrier family 9 (sodium/hydrogen exchanger), member 9","biotype":"protein_coding","log2(fold change)":-2.56,"adjusted P-value":0.00126,"Low Expressed":false,"Vehicle Med. nRPKM":13.1,"LPS Med. nRPKM":0.746,"Mean Log2(nRPKM)":1.75,"Vehicle Med. Count":927,"LPS Med. Count":32,"Cook's P-value ":0.802,"Feature ID":"331004","chr":"chr9","strand":"+","start":94570311,"end":95130871},"Reg_hUM2Vf_785":{"Feature Symbol":"Kcp","Feature Name":"kielin/chordin-like protein","biotype":"protein_coding","log2(fold change)":-4.11,"adjusted P-value":1.39e-05,"Low Expressed":false,"Vehicle Med. nRPKM":0.211,"LPS Med. nRPKM":0,"Mean Log2(nRPKM)":-4.83,"Vehicle Med. Count":28,"LPS Med. Count":0,"Cook's P-value ":0.377,"Feature ID":"333088","chr":"chr6","strand":"-","start":29432036,"end":29457934},"Reg_hUM2Vf_786":{"Feature Symbol":"BC053749","Feature Name":"cDNA sequence BC053749","biotype":"protein_coding","log2(fold change)":-2.33,"adjusted P-value":0.0229,"Low Expressed":false,"Vehicle Med. nRPKM":3.83,"LPS Med. nRPKM":0.0914,"Mean Log2(nRPKM)":-0.645,"Vehicle Med. Count":208,"LPS Med. Count":1,"Cook's P-value ":0.763,"Feature ID":"333193","chr":"chr7","strand":"-","start":31324153,"end":31337291},"Reg_hUM2Vf_787":{"Feature Symbol":"Ppp1r13l","Feature Name":"protein phosphatase 1, regulatory (inhibitor) subunit 13 like","biotype":"protein_coding","log2(fold change)":-2.6,"adjusted P-value":0.00978,"Low Expressed":false,"Vehicle Med. nRPKM":0.284,"LPS Med. nRPKM":0.00848,"Mean Log2(nRPKM)":-3.87,"Vehicle Med. Count":15,"LPS Med. Count":1,"Cook's P-value ":0.124,"Feature ID":"333654","chr":"chr7","strand":"+","start":19946565,"end":19963882},"Reg_hUM2Vf_788":{"Feature Symbol":"Gm5134","Feature Name":"predicted gene 5134","biotype":"protein_coding","log2(fold change)":-2.52,"adjusted P-value":0.0198,"Low Expressed":false,"Vehicle Med. nRPKM":0.257,"LPS Med. nRPKM":0,"Mean Log2(nRPKM)":-4.42,"Vehicle Med. Count":15,"LPS Med. Count":0,"Cook's P-value ":0.476,"Feature ID":"333669","chr":"chr10","strand":"+","start":75417259,"end":75472336},"Reg_hUM2Vf_789":{"Feature Symbol":"Myo1d","Feature Name":"myosin ID","biotype":"protein_coding","log2(fold change)":-3.38,"adjusted P-value":1.32e-07,"Low Expressed":false,"Vehicle Med. nRPKM":0.747,"LPS Med. nRPKM":0.0421,"Mean Log2(nRPKM)":-2.6,"Vehicle Med. Count":145,"LPS Med. Count":2,"Cook's P-value ":0.895,"Feature ID":"338367","chr":"chr11","strand":"-","start":80295629,"end":80593527},"Reg_hUM2Vf_790":{"Feature Symbol":"Fa2h","Feature Name":"fatty acid 2-hydroxylase","biotype":"protein_coding","log2(fold change)":-2.89,"adjusted P-value":0.00258,"Low Expressed":false,"Vehicle Med. nRPKM":0.178,"LPS Med. nRPKM":0.0401,"Mean Log2(nRPKM)":-3.06,"Vehicle Med. Count":20,"LPS Med. Count":2,"Cook's P-value ":4.85e-06,"Feature ID":"338521","chr":"chr8","strand":"-","start":113869038,"end":113917721},"Reg_hUM2Vf_791":{"Feature Symbol":"Nr1d2","Feature Name":"nuclear receptor subfamily 1, group D, member 2","biotype":"protein_coding","log2(fold change)":-2.48,"adjusted P-value":2.68e-08,"Low Expressed":false,"Vehicle Med. nRPKM":1.79,"LPS Med. nRPKM":0.263,"Mean Log2(nRPKM)":-0.8,"Vehicle Med. Count":198,"LPS Med. Count":15,"Cook's P-value ":0.938,"Feature ID":"353187","chr":"chr14","strand":"-","start":19036570,"end":19071620},"Reg_hUM2Vf_792":{"Feature Symbol":"Zfp703","Feature Name":"zinc finger protein 703","biotype":"protein_coding","log2(fold change)":-2.52,"adjusted P-value":1.14e-08,"Low Expressed":false,"Vehicle Med. nRPKM":3.14,"LPS Med. nRPKM":0.468,"Mean Log2(nRPKM)":0.342,"Vehicle Med. Count":245,"LPS Med. Count":19,"Cook's P-value ":0.901,"Feature ID":"353310","chr":"chr8","strand":"+","start":28087808,"end":28091934},"Reg_hUM2Vf_793":{"Feature Symbol":"Myo18a","Feature Name":"myosin XVIIIA","biotype":"protein_coding","log2(fold change)":-2.52,"adjusted P-value":1.69e-15,"Low Expressed":false,"Vehicle Med. nRPKM":10.8,"LPS Med. nRPKM":1.35,"Mean Log2(nRPKM)":2.13,"Vehicle Med. Count":1590,"LPS Med. Count":121,"Cook's P-value ":0.951,"Feature ID":"360013","chr":"chr11","strand":"+","start":77590767,"end":77679482},"Reg_hUM2Vf_794":{"Feature Symbol":"Col27a1","Feature Name":"collagen, type XXVII, alpha 1","biotype":"protein_coding","log2(fold change)":-3.76,"adjusted P-value":2.55e-15,"Low Expressed":false,"Vehicle Med. nRPKM":33.8,"LPS Med. nRPKM":1.08,"Mean Log2(nRPKM)":2.77,"Vehicle Med. Count":5480,"LPS Med. Count":71,"Cook's P-value ":0.825,"Feature ID":"373864","chr":"chr4","strand":"+","start":62876446,"end":62996025},"Reg_hUM2Vf_795":{"Feature Symbol":"Gm885","Feature Name":"predicted gene 885","biotype":"protein_coding","log2(fold change)":2.95,"adjusted P-value":1.35e-10,"Low Expressed":false,"Vehicle Med. nRPKM":1.4,"LPS Med. nRPKM":10.9,"Mean Log2(nRPKM)":2.03,"Vehicle Med. Count":25,"LPS Med. Count":180,"Cook's P-value ":0.853,"Feature ID":"380732","chr":"chr11","strand":"+","start":106612582,"end":106628882},"Reg_hUM2Vf_796":{"Feature Symbol":"Mnda","Feature Name":"myeloid cell nuclear differentiation antigen","biotype":"protein_coding","log2(fold change)":4.74,"adjusted P-value":8.45e-18,"Low Expressed":false,"Vehicle Med. nRPKM":0.0769,"LPS Med. nRPKM":3.15,"Mean Log2(nRPKM)":-1.24,"Vehicle Med. Count":3,"LPS Med. Count":62,"Cook's P-value ":0.901,"Feature ID":"381308","chr":"chr1","strand":"-","start":175826486,"end":175843053},"Reg_hUM2Vf_797":{"Feature Symbol":"Gm996","Feature Name":"predicted gene 996","biotype":"protein_coding","log2(fold change)":-2.77,"adjusted P-value":1.08e-06,"Low Expressed":false,"Vehicle Med. nRPKM":2.47,"LPS Med. nRPKM":0.171,"Mean Log2(nRPKM)":-0.216,"Vehicle Med. Count":273,"LPS Med. Count":10,"Cook's P-value ":0.809,"Feature ID":"381353","chr":"chr2","strand":"-","start":25430936,"end":25435619},"Reg_hUM2Vf_798":{"Feature Symbol":"Rxfp1","Feature Name":"relaxin/insulin-like family peptide receptor 1","biotype":"protein_coding","log2(fold change)":-3.4,"adjusted P-value":2.22e-05,"Low Expressed":false,"Vehicle Med. nRPKM":1.23,"LPS Med. nRPKM":0,"Mean Log2(nRPKM)":-3.05,"Vehicle Med. Count":66,"LPS Med. Count":0,"Cook's P-value ":0.778,"Feature ID":"381489","chr":"chr3","strand":"-","start":79448638,"end":79541716},"Reg_hUM2Vf_799":{"Feature Symbol":"Zfp69","Feature Name":"zinc finger protein 69","biotype":"protein_coding","log2(fold change)":-2.25,"adjusted P-value":2.57e-09,"Low Expressed":false,"Vehicle Med. nRPKM":6.73,"LPS Med. nRPKM":1.49,"Mean Log2(nRPKM)":1.4,"Vehicle Med. Count":395,"LPS Med. Count":47,"Cook's P-value ":0.937,"Feature ID":"381549","chr":"chr4","strand":"-","start":120602742,"end":120624306},"Reg_hUM2Vf_800":{"Feature Symbol":"E030018B13Rik","Feature Name":"RIKEN cDNA E030018B13 gene","biotype":"protein_coding","log2(fold change)":2.55,"adjusted P-value":0.00416,"Low Expressed":false,"Vehicle Med. nRPKM":0.139,"LPS Med. nRPKM":1.2,"Mean Log2(nRPKM)":-2.53,"Vehicle Med. Count":4,"LPS Med. Count":15,"Cook's P-value ":0.689,"Feature ID":"381994","chr":"chr7","strand":"+","start":71061743,"end":71065425},"Reg_hUM2Vf_801":{"Feature Symbol":"AB124611","Feature Name":"cDNA sequence AB124611","biotype":"protein_coding","log2(fold change)":2.65,"adjusted P-value":3.88e-05,"Low Expressed":false,"Vehicle Med. nRPKM":0.81,"LPS Med. nRPKM":3.54,"Mean Log2(nRPKM)":0.688,"Vehicle Med. Count":25,"LPS Med. Count":48,"Cook's P-value ":0.486,"Feature ID":"382062","chr":"chr9","strand":"+","start":21330621,"end":21349775},"Reg_hUM2Vf_802":{"Feature Symbol":"Ms4a14","Feature Name":"membrane-spanning 4-domains, subfamily A, member 14","biotype":"protein_coding","log2(fold change)":-2.79,"adjusted P-value":0.00429,"Low Expressed":false,"Vehicle Med. nRPKM":0.605,"LPS Med. nRPKM":0.022,"Mean Log2(nRPKM)":-3.97,"Vehicle Med. Count":62,"LPS Med. Count":3,"Cook's P-value ":0.0968,"Feature ID":"383435","chr":"chr19","strand":"-","start":11375984,"end":11388823},"Reg_hUM2Vf_803":{"Feature Symbol":"Glipr2","Feature Name":"GLI pathogenesis-related 2","biotype":"protein_coding","log2(fold change)":2.83,"adjusted P-value":0.00142,"Low Expressed":false,"Vehicle Med. nRPKM":0.0992,"LPS Med. nRPKM":0.791,"Mean Log2(nRPKM)":-2.22,"Vehicle Med. Count":2,"LPS Med. Count":17,"Cook's P-value ":0.483,"Feature ID":"384009","chr":"chr4","strand":"+","start":43970574,"end":43991990},"Reg_hUM2Vf_804":{"Feature Symbol":"Cyp2t4","Feature Name":"cytochrome P450, family 2, subfamily t, polypeptide 4","biotype":"protein_coding","log2(fold change)":2.73,"adjusted P-value":0.000229,"Low Expressed":false,"Vehicle Med. nRPKM":0.351,"LPS Med. nRPKM":3.12,"Mean Log2(nRPKM)":-0.866,"Vehicle Med. Count":16,"LPS Med. Count":35,"Cook's P-value ":0.817,"Feature ID":"384724","chr":"chr7","strand":"+","start":27938733,"end":27943583},"Reg_hUM2Vf_805":{"Feature Symbol":"","Feature Name":"","biotype":"protein_coding","log2(fold change)":-3.02,"adjusted P-value":2.61e-10,"Low Expressed":false,"Vehicle Med. nRPKM":20.9,"LPS Med. nRPKM":1.06,"Mean Log2(nRPKM)":2.48,"Vehicle Med. Count":540,"LPS Med. Count":21,"Cook's P-value ":0.828,"Feature ID":"385605","chr":"chr16","strand":"+","start":11322985,"end":11403929},"Reg_hUM2Vf_806":{"Feature Symbol":"Flrt1","Feature Name":"fibronectin leucine rich transmembrane protein 1","biotype":"protein_coding","log2(fold change)":-2.25,"adjusted P-value":0.00542,"Low Expressed":false,"Vehicle Med. nRPKM":0.222,"LPS Med. nRPKM":0.0816,"Mean Log2(nRPKM)":-2.84,"Vehicle Med. Count":37,"LPS Med. Count":3,"Cook's P-value ":0.0289,"Feature ID":"396184","chr":"chr19","strand":"-","start":7166491,"end":7180219},"Reg_hUM2Vf_807":{"Feature Symbol":"A830052D11Rik","Feature Name":"RIKEN cDNA A830052D11 gene","biotype":"miscRNA","log2(fold change)":-2.1,"adjusted P-value":0.0184,"Low Expressed":false,"Vehicle Med. nRPKM":1.22,"LPS Med. nRPKM":0.399,"Mean Log2(nRPKM)":-1.11,"Vehicle Med. Count":49,"LPS Med. Count":3,"Cook's P-value ":0.0836,"Feature ID":"402767","chr":"chr18","strand":"-","start":32518711,"end":32537938},"Reg_hUM2Vf_808":{"Feature Symbol":"Tmem204","Feature Name":"transmembrane protein 204","biotype":"protein_coding","log2(fold change)":-3.2,"adjusted P-value":7.04e-07,"Low Expressed":false,"Vehicle Med. nRPKM":3.21,"LPS Med. nRPKM":0.359,"Mean Log2(nRPKM)":-1.06,"Vehicle Med. Count":104,"LPS Med. Count":4,"Cook's P-value ":0.766,"Feature ID":"407831","chr":"chr17","strand":"-","start":25194647,"end":25218059},"Reg_hUM2Vf_809":{"Feature Symbol":"A630019I02Rik","Feature Name":"uncharacterized LOC408254","biotype":"miscRNA","log2(fold change)":-3.4,"adjusted P-value":1.77e-08,"Low Expressed":false,"Vehicle Med. nRPKM":4.52,"LPS Med. nRPKM":0.214,"Mean Log2(nRPKM)":0.0371,"Vehicle Med. Count":319,"LPS Med. Count":8,"Cook's P-value ":0.781,"Feature ID":"408254","chr":"chr13","strand":"+","start":93864788,"end":93868923},"Reg_hUM2Vf_810":{"Feature Symbol":"Gm5429","Feature Name":"predicted gene 5429","biotype":"unknown","log2(fold change)":5.2,"adjusted P-value":4.23e-07,"Low Expressed":false,"Vehicle Med. nRPKM":0,"LPS Med. nRPKM":0.386,"Mean Log2(nRPKM)":-5.15,"Vehicle Med. Count":0,"LPS Med. Count":10,"Cook's P-value ":0.00317,"Feature ID":"432534","chr":"chr11","strand":"+","start":11364008,"end":11366924},"Reg_hUM2Vf_811":{"Feature Symbol":"Specc1","Feature Name":"sperm antigen with calponin homology and coiled-coil domains 1","biotype":"protein_coding","log2(fold change)":-2.11,"adjusted P-value":3.92e-07,"Low Expressed":false,"Vehicle Med. nRPKM":9.4,"LPS Med. nRPKM":1.38,"Mean Log2(nRPKM)":1.95,"Vehicle Med. Count":1480,"LPS Med. Count":78,"Cook's P-value ":0.737,"Feature ID":"432572","chr":"chr11","strand":"+","start":61890599,"end":62036515},"Reg_hUM2Vf_812":{"Feature Symbol":"4930447K03Rik","Feature Name":"RIKEN cDNA 4930447K03 gene","biotype":"miscRNA","log2(fold change)":-4.67,"adjusted P-value":7.71e-06,"Low Expressed":false,"Vehicle Med. nRPKM":0.492,"LPS Med. nRPKM":0,"Mean Log2(nRPKM)":-4.22,"Vehicle Med. Count":12,"LPS Med. Count":0,"Cook's P-value ":0.000124,"Feature ID":"432745","chr":"chr13","strand":"-","start":34176024,"end":34205141},"Reg_hUM2Vf_813":{"Feature Symbol":"Sgpp2","Feature Name":"sphingosine-1-phosphate phosphotase 2","biotype":"protein_coding","log2(fold change)":2.6,"adjusted P-value":0.000751,"Low Expressed":false,"Vehicle Med. nRPKM":0.0741,"LPS Med. nRPKM":0.507,"Mean Log2(nRPKM)":-2.9,"Vehicle Med. Count":3,"LPS Med. Count":24,"Cook's P-value ":0.816,"Feature ID":"433323","chr":"chr1","strand":"+","start":78306921,"end":78416861},"Reg_hUM2Vf_814":{"Feature Symbol":"Gm13375","Feature Name":"predicted gene 13375","biotype":"miscRNA","log2(fold change)":-2.37,"adjusted P-value":0.0211,"Low Expressed":false,"Vehicle Med. nRPKM":0.535,"LPS Med. nRPKM":0.0588,"Mean Log2(nRPKM)":-2.52,"Vehicle Med. Count":13,"LPS Med. Count":1,"Cook's P-value ":0.0193,"Feature ID":"433408","chr":"chr2","strand":"+","start":20890501,"end":20891975},"Reg_hUM2Vf_815":{"Feature Symbol":"Nlrc5","Feature Name":"NLR family, CARD domain containing 5","biotype":"protein_coding","log2(fold change)":2.35,"adjusted P-value":5.59e-20,"Low Expressed":false,"Vehicle Med. nRPKM":1.61,"LPS Med. nRPKM":8.28,"Mean Log2(nRPKM)":1.76,"Vehicle Med. Count":159,"LPS Med. Count":562,"Cook's P-value ":0.981,"Feature ID":"434341","chr":"chr8","strand":"+","start":96996663,"end":97051172},"Reg_hUM2Vf_816":{"Feature Symbol":"Fcrlb","Feature Name":"Fc receptor-like B","biotype":"protein_coding","log2(fold change)":3.21,"adjusted P-value":1.41e-07,"Low Expressed":false,"Vehicle Med. nRPKM":0.173,"LPS Med. nRPKM":1.87,"Mean Log2(nRPKM)":-0.983,"Vehicle Med. Count":6,"LPS Med. Count":20,"Cook's P-value ":0.844,"Feature ID":"435653","chr":"chr1","strand":"-","start":172837404,"end":172843072},"Reg_hUM2Vf_817":{"Feature Symbol":"Znhit3","Feature Name":"zinc finger, HIT type 3","biotype":"protein_coding","log2(fold change)":2.16,"adjusted P-value":0.0279,"Low Expressed":false,"Vehicle Med. nRPKM":0.151,"LPS Med. nRPKM":0.814,"Mean Log2(nRPKM)":-2.66,"Vehicle Med. Count":2,"LPS Med. Count":6,"Cook's P-value ":0.868,"Feature ID":"448850","chr":"chr11","strand":"-","start":84724457,"end":84729858},"Reg_hUM2Vf_818":{"Feature Symbol":"Postn","Feature Name":"periostin, osteoblast specific factor","biotype":"protein_coding","log2(fold change)":3.35,"adjusted P-value":1.45e-09,"Low Expressed":false,"Vehicle Med. nRPKM":0.45,"LPS Med. nRPKM":4.25,"Mean Log2(nRPKM)":0.107,"Vehicle Med. Count":28,"LPS Med. Count":172,"Cook's P-value ":0.722,"Feature ID":"50706","chr":"chr3","strand":"+","start":54165029,"end":54194963},"Reg_hUM2Vf_819":{"Feature Symbol":"Hist1h1c","Feature Name":"histone cluster 1, H1c","biotype":"protein_coding","log2(fold change)":-2.95,"adjusted P-value":0.000251,"Low Expressed":false,"Vehicle Med. nRPKM":0.949,"LPS Med. nRPKM":0.205,"Mean Log2(nRPKM)":-0.886,"Vehicle Med. Count":36,"LPS Med. Count":3,"Cook's P-value ":0.00261,"Feature ID":"50708","chr":"chr13","strand":"+","start":23830676,"end":23832236},"Reg_hUM2Vf_820":{"Feature Symbol":"Dlc1","Feature Name":"deleted in liver cancer 1","biotype":"protein_coding","log2(fold change)":-2.48,"adjusted P-value":2.96e-13,"Low Expressed":false,"Vehicle Med. nRPKM":1.89,"LPS Med. nRPKM":0.287,"Mean Log2(nRPKM)":-0.507,"Vehicle Med. Count":376,"LPS Med. Count":35,"Cook's P-value ":0.968,"Feature ID":"50768","chr":"chr8","strand":"-","start":37630793,"end":38015496},"Reg_hUM2Vf_821":{"Feature Symbol":"Atp8a2","Feature Name":"ATPase, aminophospholipid transporter-like, class I, type 8A, member 2","biotype":"protein_coding","log2(fold change)":-3.94,"adjusted P-value":8.12e-07,"Low Expressed":false,"Vehicle Med. nRPKM":23.6,"LPS Med. nRPKM":0.418,"Mean Log2(nRPKM)":1.64,"Vehicle Med. Count":2060,"LPS Med. Count":27,"Cook's P-value ":0.854,"Feature ID":"50769","chr":"chr14","strand":"-","start":60266578,"end":60705671},"Reg_hUM2Vf_822":{"Feature Symbol":"Olig1","Feature Name":"oligodendrocyte transcription factor 1","biotype":"protein_coding","log2(fold change)":-3.3,"adjusted P-value":0.00109,"Low Expressed":false,"Vehicle Med. nRPKM":0.312,"LPS Med. nRPKM":0,"Mean Log2(nRPKM)":-4.15,"Vehicle Med. Count":16,"LPS Med. Count":0,"Cook's P-value ":0.0114,"Feature ID":"50914","chr":"chr16","strand":"+","start":91270014,"end":91272184},"Reg_hUM2Vf_823":{"Feature Symbol":"Ddah2","Feature Name":"dimethylarginine dimethylaminohydrolase 2","biotype":"protein_coding","log2(fold change)":-2.28,"adjusted P-value":0.0259,"Low Expressed":false,"Vehicle Med. nRPKM":0.655,"LPS Med. nRPKM":0,"Mean Log2(nRPKM)":-3.43,"Vehicle Med. Count":16,"LPS Med. Count":0,"Cook's P-value ":0.717,"Feature ID":"51793","chr":"chr17","strand":"+","start":35195980,"end":35199044},"Reg_hUM2Vf_824":{"Feature Symbol":"Ctps","Feature Name":"cytidine 5'-triphosphate synthase","biotype":"protein_coding","log2(fold change)":2.39,"adjusted P-value":0.00273,"Low Expressed":false,"Vehicle Med. nRPKM":0.235,"LPS Med. nRPKM":2.83,"Mean Log2(nRPKM)":-1.13,"Vehicle Med. Count":12,"LPS Med. Count":95,"Cook's P-value ":0.797,"Feature ID":"51797","chr":"chr4","strand":"-","start":120212473,"end":120242881},"Reg_hUM2Vf_825":{"Feature Symbol":"Tmem141","Feature Name":"transmembrane protein 141","biotype":"protein_coding","log2(fold change)":-2.05,"adjusted P-value":0.0222,"Low Expressed":false,"Vehicle Med. nRPKM":1.33,"LPS Med. nRPKM":0.151,"Mean Log2(nRPKM)":-1.7,"Vehicle Med. Count":34,"LPS Med. Count":2,"Cook's P-value ":0.371,"Feature ID":"51875","chr":"chr2","strand":"-","start":25475586,"end":25477525},"Reg_hUM2Vf_826":{"Feature Symbol":"Ccdc39","Feature Name":"coiled-coil domain containing 39","biotype":"protein_coding","log2(fold change)":2.06,"adjusted P-value":2.57e-05,"Low Expressed":false,"Vehicle Med. nRPKM":0.245,"LPS Med. nRPKM":0.968,"Mean Log2(nRPKM)":-1.13,"Vehicle Med. Count":22,"LPS Med. Count":70,"Cook's P-value ":0.824,"Feature ID":"51938","chr":"chr3","strand":"-","start":33711283,"end":33743232},"Reg_hUM2Vf_827":{"Feature Symbol":"Tet1","Feature Name":"tet methylcytosine dioxygenase 1","biotype":"protein_coding","log2(fold change)":-3.43,"adjusted P-value":3.09e-26,"Low Expressed":false,"Vehicle Med. nRPKM":1.08,"LPS Med. nRPKM":0.0817,"Mean Log2(nRPKM)":-1.7,"Vehicle Med. Count":310,"LPS Med. Count":14,"Cook's P-value ":0.985,"Feature ID":"52463","chr":"chr10","strand":"-","start":62267318,"end":62342762},"Reg_hUM2Vf_828":{"Feature Symbol":"D18Ertd653e","Feature Name":"DNA segment, Chr 18, ERATO Doi 653, expressed","biotype":"protein_coding","log2(fold change)":-2.02,"adjusted P-value":3.37e-09,"Low Expressed":false,"Vehicle Med. nRPKM":9.48,"LPS Med. nRPKM":1.83,"Mean Log2(nRPKM)":2.21,"Vehicle Med. Count":558,"LPS Med. Count":51,"Cook's P-value ":0.93,"Feature ID":"52662","chr":"chr18","strand":"+","start":68092911,"end":68415203},"Reg_hUM2Vf_829":{"Feature Symbol":"Bysl","Feature Name":"bystin-like","biotype":"protein_coding","log2(fold change)":2.28,"adjusted P-value":0.000819,"Low Expressed":false,"Vehicle Med. nRPKM":0.351,"LPS Med. nRPKM":1.54,"Mean Log2(nRPKM)":-0.949,"Vehicle Med. Count":32,"LPS Med. Count":73,"Cook's P-value ":0.769,"Feature ID":"53414","chr":"chr17","strand":"-","start":47736280,"end":47748441},"Reg_hUM2Vf_830":{"Feature Symbol":"Hif3a","Feature Name":"hypoxia inducible factor 3, alpha subunit","biotype":"protein_coding","log2(fold change)":4.88,"adjusted P-value":1.02e-10,"Low Expressed":false,"Vehicle Med. nRPKM":0.171,"LPS Med. nRPKM":12.6,"Mean Log2(nRPKM)":0.258,"Vehicle Med. Count":22,"LPS Med. Count":552,"Cook's P-value ":0.625,"Feature ID":"53417","chr":"chr7","strand":"-","start":17616342,"end":17647776},"Reg_hUM2Vf_831":{"Feature Symbol":"Map3k6","Feature Name":"mitogen-activated protein kinase kinase kinase 6","biotype":"protein_coding","log2(fold change)":4.15,"adjusted P-value":1.76e-24,"Low Expressed":false,"Vehicle Med. nRPKM":0.416,"LPS Med. nRPKM":8.15,"Mean Log2(nRPKM)":0.797,"Vehicle Med. Count":29,"LPS Med. Count":309,"Cook's P-value ":0.691,"Feature ID":"53608","chr":"chr4","strand":"+","start":132796733,"end":132808843},"Reg_hUM2Vf_832":{"Feature Symbol":"Vti1a","Feature Name":"vesicle transport through interaction with t-SNAREs homolog 1A (yeast)","biotype":"protein_coding","log2(fold change)":2.09,"adjusted P-value":6.57e-08,"Low Expressed":false,"Vehicle Med. nRPKM":1.65,"LPS Med. nRPKM":6.48,"Mean Log2(nRPKM)":1.42,"Vehicle Med. Count":76,"LPS Med. Count":271,"Cook's P-value ":0.949,"Feature ID":"53611","chr":"chr19","strand":"+","start":55390841,"end":55701051},"Reg_hUM2Vf_833":{"Feature Symbol":"Slc40a1","Feature Name":"solute carrier family 40 (iron-regulated transporter), member 1","biotype":"protein_coding","log2(fold change)":-3.6,"adjusted P-value":1.52e-09,"Low Expressed":false,"Vehicle Med. nRPKM":3,"LPS Med. nRPKM":0.0943,"Mean Log2(nRPKM)":-0.801,"Vehicle Med. Count":137,"LPS Med. Count":3,"Cook's P-value ":0.701,"Feature ID":"53945","chr":"chr1","strand":"-","start":45964915,"end":45982439},"Reg_hUM2Vf_834":{"Feature Symbol":"Irf7","Feature Name":"interferon regulatory factor 7","biotype":"protein_coding","log2(fold change)":2.53,"adjusted P-value":5.88e-07,"Low Expressed":false,"Vehicle Med. nRPKM":0.538,"LPS Med. nRPKM":2.99,"Mean Log2(nRPKM)":0.133,"Vehicle Med. Count":18,"LPS Med. Count":62,"Cook's P-value ":0.912,"Feature ID":"54123","chr":"chr7","strand":"-","start":148449082,"end":148452323},"Reg_hUM2Vf_835":{"Feature Symbol":"Acrbp","Feature Name":"proacrosin binding protein","biotype":"protein_coding","log2(fold change)":-2.87,"adjusted P-value":5.02e-07,"Low Expressed":false,"Vehicle Med. nRPKM":7.35,"LPS Med. nRPKM":0.222,"Mean Log2(nRPKM)":0.669,"Vehicle Med. Count":241,"LPS Med. Count":4,"Cook's P-value ":0.836,"Feature ID":"54137","chr":"chr6","strand":"+","start":124999945,"end":125013283},"Reg_hUM2Vf_836":{"Feature Symbol":"Icos","Feature Name":"inducible T cell co-stimulator","biotype":"protein_coding","log2(fold change)":-2.83,"adjusted P-value":0.00155,"Low Expressed":false,"Vehicle Med. nRPKM":0.323,"LPS Med. nRPKM":0.0491,"Mean Log2(nRPKM)":-3.48,"Vehicle Med. Count":26,"LPS Med. Count":1,"Cook's P-value ":0.488,"Feature ID":"54167","chr":"chr1","strand":"+","start":61034758,"end":61057164},"Reg_hUM2Vf_837":{"Feature Symbol":"Cd320","Feature Name":"CD320 antigen","biotype":"protein_coding","log2(fold change)":2.2,"adjusted P-value":0.035,"Low Expressed":false,"Vehicle Med. nRPKM":0.08,"LPS Med. nRPKM":0.226,"Mean Log2(nRPKM)":-3.87,"Vehicle Med. Count":3,"LPS Med. Count":10,"Cook's P-value ":0.187,"Feature ID":"54219","chr":"chr17","strand":"+","start":33980036,"end":33986719},"Reg_hUM2Vf_838":{"Feature Symbol":"Azin1","Feature Name":"antizyme inhibitor 1","biotype":"protein_coding","log2(fold change)":3.24,"adjusted P-value":3.04e-15,"Low Expressed":false,"Vehicle Med. nRPKM":0.707,"LPS Med. nRPKM":8.33,"Mean Log2(nRPKM)":1.09,"Vehicle Med. Count":82,"LPS Med. Count":323,"Cook's P-value ":0.369,"Feature ID":"54375","chr":"chr15","strand":"-","start":38417185,"end":38449021},"Reg_hUM2Vf_839":{"Feature Symbol":"Rfk","Feature Name":"riboflavin kinase","biotype":"protein_coding","log2(fold change)":2.12,"adjusted P-value":0.0045,"Low Expressed":false,"Vehicle Med. nRPKM":0.188,"LPS Med. nRPKM":1.23,"Mean Log2(nRPKM)":-1.48,"Vehicle Med. Count":11,"LPS Med. Count":37,"Cook's P-value ":0.863,"Feature ID":"54391","chr":"chr19","strand":"+","start":17468533,"end":17475839},"Reg_hUM2Vf_840":{"Feature Symbol":"Gabbr1","Feature Name":"gamma-aminobutyric acid (GABA) B receptor, 1","biotype":"protein_coding","log2(fold change)":-2.95,"adjusted P-value":4.78e-17,"Low Expressed":false,"Vehicle Med. nRPKM":11,"LPS Med. nRPKM":1.21,"Mean Log2(nRPKM)":2.02,"Vehicle Med. Count":1170,"LPS Med. Count":60,"Cook's P-value ":0.938,"Feature ID":"54393","chr":"chr17","strand":"+","start":37182911,"end":37211250},"Reg_hUM2Vf_841":{"Feature Symbol":"2010015L04Rik","Feature Name":"RIKEN cDNA 2010015L04 gene","biotype":"protein_coding","log2(fold change)":-2.96,"adjusted P-value":9.05e-14,"Low Expressed":false,"Vehicle Med. nRPKM":12.3,"LPS Med. nRPKM":0.889,"Mean Log2(nRPKM)":1.89,"Vehicle Med. Count":1230,"LPS Med. Count":46,"Cook's P-value ":0.905,"Feature ID":"544678","chr":"chr4","strand":"+","start":154783299,"end":154817219},"Reg_hUM2Vf_842":{"Feature Symbol":"Gm9796","Feature Name":"predicted gene 9796","biotype":"unknown","log2(fold change)":-2.28,"adjusted P-value":0.0135,"Low Expressed":false,"Vehicle Med. nRPKM":0.693,"LPS Med. nRPKM":0.0362,"Mean Log2(nRPKM)":-3.06,"Vehicle Med. Count":21,"LPS Med. Count":1,"Cook's P-value ":0.666,"Feature ID":"544809","chr":"chr11","strand":"-","start":95558212,"end":95560457},"Reg_hUM2Vf_843":{"Feature Symbol":"Mefv","Feature Name":"Mediterranean fever","biotype":"protein_coding","log2(fold change)":2.43,"adjusted P-value":0.0204,"Low Expressed":false,"Vehicle Med. nRPKM":0.0129,"LPS Med. nRPKM":0.178,"Mean Log2(nRPKM)":-4.45,"Vehicle Med. Count":1,"LPS Med. Count":5,"Cook's P-value ":0.371,"Feature ID":"54483","chr":"chr16","strand":"-","start":3707215,"end":3718124},"Reg_hUM2Vf_844":{"Feature Symbol":"Pilrb2","Feature Name":"paired immunoglobin-like type 2 receptor beta 2","biotype":"protein_coding","log2(fold change)":4.03,"adjusted P-value":0.000207,"Low Expressed":false,"Vehicle Med. nRPKM":0,"LPS Med. nRPKM":6.9,"Mean Log2(nRPKM)":-1.98,"Vehicle Med. Count":0,"LPS Med. Count":122,"Cook's P-value ":0.868,"Feature ID":"545812","chr":"chr5","strand":"-","start":138307057,"end":138312986},"Reg_hUM2Vf_845":{"Feature Symbol":"St3gal6","Feature Name":"ST3 beta-galactoside alpha-2,3-sialyltransferase 6","biotype":"protein_coding","log2(fold change)":-2.22,"adjusted P-value":7.6e-12,"Low Expressed":false,"Vehicle Med. nRPKM":26.9,"LPS Med. nRPKM":3.81,"Mean Log2(nRPKM)":3.46,"Vehicle Med. Count":1010,"LPS Med. Count":72,"Cook's P-value ":0.94,"Feature ID":"54613","chr":"chr16","strand":"-","start":58470654,"end":58523425},"Reg_hUM2Vf_846":{"Feature Symbol":"Gm5958","Feature Name":"predicted pseudogene 5958","biotype":"protein_coding","log2(fold change)":-2.52,"adjusted P-value":0.0369,"Low Expressed":false,"Vehicle Med. nRPKM":0.457,"LPS Med. nRPKM":0,"Mean Log2(nRPKM)":-3.85,"Vehicle Med. Count":11,"LPS Med. Count":0,"Cook's P-value ":0.00281,"Feature ID":"546623","chr":"chr14","strand":"-","start":100234737,"end":100235033},"Reg_hUM2Vf_847":{"Feature Symbol":"Prdx5","Feature Name":"peroxiredoxin 5","biotype":"protein_coding","log2(fold change)":2.7,"adjusted P-value":2.47e-07,"Low Expressed":false,"Vehicle Med. nRPKM":0.969,"LPS Med. nRPKM":10.5,"Mean Log2(nRPKM)":1.55,"Vehicle Med. Count":20,"LPS Med. Count":52,"Cook's P-value ":0.712,"Feature ID":"54683","chr":"chr19","strand":"-","start":6981309,"end":6984135},"Reg_hUM2Vf_848":{"Feature Symbol":"LOC552890","Feature Name":"uncharacterized LOC552890","biotype":"unknown","log2(fold change)":2.85,"adjusted P-value":1.87e-05,"Low Expressed":false,"Vehicle Med. nRPKM":0.173,"LPS Med. nRPKM":1.11,"Mean Log2(nRPKM)":-2.09,"Vehicle Med. Count":6,"LPS Med. Count":41,"Cook's P-value ":0.906,"Feature ID":"552890","chr":"chr2","strand":"-","start":104842139,"end":104844701},"Reg_hUM2Vf_849":{"Feature Symbol":"Dgke","Feature Name":"diacylglycerol kinase, epsilon","biotype":"protein_coding","log2(fold change)":2.31,"adjusted P-value":7.88e-05,"Low Expressed":false,"Vehicle Med. nRPKM":0.0815,"LPS Med. nRPKM":0.624,"Mean Log2(nRPKM)":-1.79,"Vehicle Med. Count":12,"LPS Med. Count":37,"Cook's P-value ":0.855,"Feature ID":"56077","chr":"chr11","strand":"-","start":88898896,"end":88922062},"Reg_hUM2Vf_850":{"Feature Symbol":"Car5b","Feature Name":"carbonic anhydrase 5b, mitochondrial","biotype":"protein_coding","log2(fold change)":-2.54,"adjusted P-value":0.00617,"Low Expressed":false,"Vehicle Med. nRPKM":0.196,"LPS Med. nRPKM":0.029,"Mean Log2(nRPKM)":-3.89,"Vehicle Med. Count":16,"LPS Med. Count":1,"Cook's P-value ":0.242,"Feature ID":"56078","chr":"chrX","strand":"-","start":160414754,"end":160465942},"Reg_hUM2Vf_851":{"Feature Symbol":"Rbm38","Feature Name":"RNA binding motif protein 38","biotype":"protein_coding","log2(fold change)":-2.09,"adjusted P-value":8.11e-07,"Low Expressed":false,"Vehicle Med. nRPKM":5.05,"LPS Med. nRPKM":0.779,"Mean Log2(nRPKM)":0.927,"Vehicle Med. Count":141,"LPS Med. Count":17,"Cook's P-value ":0.922,"Feature ID":"56190","chr":"chr2","strand":"+","start":172847403,"end":172860235},"Reg_hUM2Vf_852":{"Feature Symbol":"Ccl24","Feature Name":"chemokine (C-C motif) ligand 24","biotype":"protein_coding","log2(fold change)":-3.33,"adjusted P-value":0.00104,"Low Expressed":false,"Vehicle Med. nRPKM":0.517,"LPS Med. nRPKM":0,"Mean Log2(nRPKM)":-3.95,"Vehicle Med. Count":21,"LPS Med. Count":0,"Cook's P-value ":0.567,"Feature ID":"56221","chr":"chr5","strand":"-","start":136045807,"end":136048913},"Reg_hUM2Vf_853":{"Feature Symbol":"Hsd17b12","Feature Name":"hydroxysteroid (17-beta) dehydrogenase 12","biotype":"protein_coding","log2(fold change)":2.13,"adjusted P-value":0.000117,"Low Expressed":false,"Vehicle Med. nRPKM":0.645,"LPS Med. nRPKM":2.94,"Mean Log2(nRPKM)":-0.248,"Vehicle Med. Count":28,"LPS Med. Count":55,"Cook's P-value ":0.919,"Feature ID":"56348","chr":"chr2","strand":"-","start":93872854,"end":93998066},"Reg_hUM2Vf_854":{"Feature Symbol":"Net1","Feature Name":"neuroepithelial cell transforming gene 1","biotype":"protein_coding","log2(fold change)":3.83,"adjusted P-value":2.54e-06,"Low Expressed":false,"Vehicle Med. nRPKM":0.0198,"LPS Med. nRPKM":0.256,"Mean Log2(nRPKM)":-3.86,"Vehicle Med. Count":1,"LPS Med. Count":16,"Cook's P-value ":0.749,"Feature ID":"56349","chr":"chr13","strand":"-","start":3881807,"end":3917466},"Reg_hUM2Vf_855":{"Feature Symbol":"Scoc","Feature Name":"short coiled-coil protein","biotype":"protein_coding","log2(fold change)":-2.36,"adjusted P-value":4.94e-05,"Low Expressed":false,"Vehicle Med. nRPKM":4.02,"LPS Med. nRPKM":0.237,"Mean Log2(nRPKM)":0.0995,"Vehicle Med. Count":166,"LPS Med. Count":6,"Cook's P-value ":0.83,"Feature ID":"56367","chr":"chr8","strand":"-","start":85958392,"end":85982290},"Reg_hUM2Vf_856":{"Feature Symbol":"Noa1","Feature Name":"nitric oxide associated 1","biotype":"protein_coding","log2(fold change)":2.07,"adjusted P-value":0.000273,"Low Expressed":false,"Vehicle Med. nRPKM":0.611,"LPS Med. nRPKM":2.19,"Mean Log2(nRPKM)":-0.0346,"Vehicle Med. Count":19,"LPS Med. Count":56,"Cook's P-value ":0.879,"Feature ID":"56412","chr":"chr5","strand":"-","start":77723194,"end":77739111},"Reg_hUM2Vf_857":{"Feature Symbol":"Tubd1","Feature Name":"tubulin, delta 1","biotype":"protein_coding","log2(fold change)":-2.01,"adjusted P-value":0.0381,"Low Expressed":false,"Vehicle Med. nRPKM":0.644,"LPS Med. nRPKM":0.0772,"Mean Log2(nRPKM)":-2.6,"Vehicle Med. Count":18,"LPS Med. Count":1,"Cook's P-value ":0.22,"Feature ID":"56427","chr":"chr11","strand":"+","start":86358493,"end":86380862},"Reg_hUM2Vf_858":{"Feature Symbol":"Dstn","Feature Name":"destrin","biotype":"protein_coding","log2(fold change)":2.15,"adjusted P-value":1.69e-05,"Low Expressed":false,"Vehicle Med. nRPKM":1.81,"LPS Med. nRPKM":8.47,"Mean Log2(nRPKM)":1.65,"Vehicle Med. Count":54,"LPS Med. Count":112,"Cook's P-value ":0.851,"Feature ID":"56431","chr":"chr2","strand":"+","start":143741067,"end":143769060},"Reg_hUM2Vf_859":{"Feature Symbol":"Orc6","Feature Name":"origin recognition complex, subunit 6","biotype":"protein_coding","log2(fold change)":2.05,"adjusted P-value":0.000297,"Low Expressed":false,"Vehicle Med. nRPKM":0.403,"LPS Med. nRPKM":1.27,"Mean Log2(nRPKM)":-0.366,"Vehicle Med. Count":13,"LPS Med. Count":29,"Cook's P-value ":0.682,"Feature ID":"56452","chr":"chr8","strand":"+","start":87823531,"end":87832178},"Reg_hUM2Vf_860":{"Feature Symbol":"Kcnip3","Feature Name":"Kv channel interacting protein 3, calsenilin","biotype":"protein_coding","log2(fold change)":-2.1,"adjusted P-value":4.81e-06,"Low Expressed":false,"Vehicle Med. nRPKM":2.57,"LPS Med. nRPKM":0.465,"Mean Log2(nRPKM)":0.151,"Vehicle Med. Count":210,"LPS Med. Count":14,"Cook's P-value ":0.89,"Feature ID":"56461","chr":"chr2","strand":"-","start":127282234,"end":127347106},"Reg_hUM2Vf_861":{"Feature Symbol":"Slc2a5","Feature Name":"solute carrier family 2 (facilitated glucose transporter), member 5","biotype":"protein_coding","log2(fold change)":-4.85,"adjusted P-value":2.27e-16,"Low Expressed":false,"Vehicle Med. nRPKM":5.34,"LPS Med. nRPKM":0.0263,"Mean Log2(nRPKM)":-1.37,"Vehicle Med. Count":318,"LPS Med. Count":1,"Cook's P-value ":0.699,"Feature ID":"56485","chr":"chr4","strand":"+","start":149493453,"end":149518277},"Reg_hUM2Vf_862":{"Feature Symbol":"Ikbke","Feature Name":"inhibitor of kappaB kinase epsilon","biotype":"protein_coding","log2(fold change)":4.94,"adjusted P-value":1.98e-12,"Low Expressed":false,"Vehicle Med. nRPKM":0.347,"LPS Med. nRPKM":23.1,"Mean Log2(nRPKM)":1.19,"Vehicle Med. Count":15,"LPS Med. Count":652,"Cook's P-value ":0.771,"Feature ID":"56489","chr":"chr1","strand":"-","start":133151179,"end":133176140},"Reg_hUM2Vf_863":{"Feature Symbol":"Zbtb20","Feature Name":"zinc finger and BTB domain containing 20","biotype":"protein_coding","log2(fold change)":-2.34,"adjusted P-value":5.92e-09,"Low Expressed":false,"Vehicle Med. nRPKM":9.89,"LPS Med. nRPKM":1.54,"Mean Log2(nRPKM)":2,"Vehicle Med. Count":554,"LPS Med. Count":53,"Cook's P-value ":0.879,"Feature ID":"56490","chr":"chr16","strand":"+","start":43247397,"end":43619241},"Reg_hUM2Vf_864":{"Feature Symbol":"Ick","Feature Name":"intestinal cell kinase","biotype":"protein_coding","log2(fold change)":-2.22,"adjusted P-value":1.23e-07,"Low Expressed":false,"Vehicle Med. nRPKM":2.22,"LPS Med. nRPKM":0.415,"Mean Log2(nRPKM)":-0.22,"Vehicle Med. Count":379,"LPS Med. Count":32,"Cook's P-value ":0.928,"Feature ID":"56542","chr":"chr9","strand":"+","start":77956999,"end":78019917},"Reg_hUM2Vf_865":{"Feature Symbol":"Clec4e","Feature Name":"C-type lectin domain family 4, member e","biotype":"protein_coding","log2(fold change)":5.15,"adjusted P-value":2.72e-11,"Low Expressed":false,"Vehicle Med. nRPKM":0,"LPS Med. nRPKM":0.801,"Mean Log2(nRPKM)":-3.68,"Vehicle Med. Count":0,"LPS Med. Count":28,"Cook's P-value ":0.932,"Feature ID":"56619","chr":"chr6","strand":"-","start":123231807,"end":123239889},"Reg_hUM2Vf_866":{"Feature Symbol":"Clcf1","Feature Name":"cardiotrophin-like cytokine factor 1","biotype":"protein_coding","log2(fold change)":-3.21,"adjusted P-value":6.51e-12,"Low Expressed":false,"Vehicle Med. nRPKM":9.34,"LPS Med. nRPKM":0.976,"Mean Log2(nRPKM)":1.79,"Vehicle Med. Count":216,"LPS Med. Count":10,"Cook's P-value ":0.877,"Feature ID":"56708","chr":"chr19","strand":"+","start":4214392,"end":4222615},"Reg_hUM2Vf_867":{"Feature Symbol":"Mocs1","Feature Name":"molybdenum cofactor synthesis 1","biotype":"protein_coding","log2(fold change)":2.3,"adjusted P-value":1.45e-11,"Low Expressed":false,"Vehicle Med. nRPKM":2.69,"LPS Med. nRPKM":11.8,"Mean Log2(nRPKM)":2.48,"Vehicle Med. Count":150,"LPS Med. Count":317,"Cook's P-value ":0.845,"Feature ID":"56738","chr":"chr17","strand":"+","start":49567689,"end":49594755},"Reg_hUM2Vf_868":{"Feature Symbol":"Necab3","Feature Name":"N-terminal EF-hand calcium binding protein 3","biotype":"protein_coding","log2(fold change)":2.2,"adjusted P-value":0.0119,"Low Expressed":false,"Vehicle Med. nRPKM":0.137,"LPS Med. nRPKM":0.441,"Mean Log2(nRPKM)":-1.6,"Vehicle Med. Count":7,"LPS Med. Count":18,"Cook's P-value ":0.382,"Feature ID":"56846","chr":"chr2","strand":"-","start":154370141,"end":154384589},"Reg_hUM2Vf_869":{"Feature Symbol":"Rbms1","Feature Name":"RNA binding motif, single stranded interacting protein 1","biotype":"protein_coding","log2(fold change)":2.67,"adjusted P-value":4.5e-13,"Low Expressed":false,"Vehicle Med. nRPKM":1.59,"LPS Med. nRPKM":10.9,"Mean Log2(nRPKM)":2.1,"Vehicle Med. Count":182,"LPS Med. Count":321,"Cook's P-value ":0.906,"Feature ID":"56878","chr":"chr2","strand":"-","start":60590010,"end":60801261},"Reg_hUM2Vf_870":{"Feature Symbol":"Xrcc2","Feature Name":"X-ray repair complementing defective repair in Chinese hamster cells 2","biotype":"protein_coding","log2(fold change)":2.12,"adjusted P-value":0.0214,"Low Expressed":false,"Vehicle Med. nRPKM":0.0576,"LPS Med. nRPKM":0.28,"Mean Log2(nRPKM)":-3.56,"Vehicle Med. Count":3,"LPS Med. Count":12,"Cook's P-value ":0.775,"Feature ID":"57434","chr":"chr5","strand":"-","start":25195632,"end":25211615},"Reg_hUM2Vf_871":{"Feature Symbol":"Gpr17","Feature Name":"G protein-coupled receptor 17","biotype":"protein_coding","log2(fold change)":-4.18,"adjusted P-value":1.39e-05,"Low Expressed":false,"Vehicle Med. nRPKM":0.323,"LPS Med. nRPKM":0,"Mean Log2(nRPKM)":-4.76,"Vehicle Med. Count":45,"LPS Med. Count":0,"Cook's P-value ":0.0245,"Feature ID":"574402","chr":"chr18","strand":"-","start":32102653,"end":32109290},"Reg_hUM2Vf_872":{"Feature Symbol":"Slc15a2","Feature Name":"solute carrier family 15 (H+/peptide transporter), member 2","biotype":"protein_coding","log2(fold change)":-2.12,"adjusted P-value":0.00869,"Low Expressed":false,"Vehicle Med. nRPKM":1.17,"LPS Med. nRPKM":0.143,"Mean Log2(nRPKM)":-2.04,"Vehicle Med. Count":49,"LPS Med. Count":12,"Cook's P-value ":0.729,"Feature ID":"57738","chr":"chr16","strand":"-","start":36750250,"end":36785048},"Reg_hUM2Vf_873":{"Feature Symbol":"Cd200r1","Feature Name":"CD200 receptor 1","biotype":"protein_coding","log2(fold change)":-3.21,"adjusted P-value":2.04e-05,"Low Expressed":false,"Vehicle Med. nRPKM":0.972,"LPS Med. nRPKM":0,"Mean Log2(nRPKM)":-3,"Vehicle Med. Count":27,"LPS Med. Count":0,"Cook's P-value ":0.936,"Feature ID":"57781","chr":"chr16","strand":"+","start":44765849,"end":44795090},"Reg_hUM2Vf_874":{"Feature Symbol":"Tbc1d1","Feature Name":"TBC1 domain family, member 1","biotype":"protein_coding","log2(fold change)":2.76,"adjusted P-value":2.59e-16,"Low Expressed":false,"Vehicle Med. nRPKM":2.03,"LPS Med. nRPKM":12.7,"Mean Log2(nRPKM)":2.14,"Vehicle Med. Count":274,"LPS Med. Count":572,"Cook's P-value ":0.878,"Feature ID":"57915","chr":"chr5","strand":"+","start":64551450,"end":64742725},"Reg_hUM2Vf_875":{"Feature Symbol":"Rsad2","Feature Name":"radical S-adenosyl methionine domain containing 2","biotype":"protein_coding","log2(fold change)":3.95,"adjusted P-value":7.14e-08,"Low Expressed":false,"Vehicle Med. nRPKM":0.0112,"LPS Med. nRPKM":1.19,"Mean Log2(nRPKM)":-2.83,"Vehicle Med. Count":1,"LPS Med. Count":59,"Cook's P-value ":0.805,"Feature ID":"58185","chr":"chr12","strand":"-","start":27127608,"end":27141317},"Reg_hUM2Vf_876":{"Feature Symbol":"Sall1","Feature Name":"sal-like 1 (Drosophila)","biotype":"protein_coding","log2(fold change)":-3.01,"adjusted P-value":1.07e-12,"Low Expressed":false,"Vehicle Med. nRPKM":71.8,"LPS Med. nRPKM":5.59,"Mean Log2(nRPKM)":4.35,"Vehicle Med. Count":8920,"LPS Med. Count":361,"Cook's P-value ":0.895,"Feature ID":"58198","chr":"chr8","strand":"-","start":91551141,"end":91568061},"Reg_hUM2Vf_877":{"Feature Symbol":"Zbp1","Feature Name":"Z-DNA binding protein 1","biotype":"protein_coding","log2(fold change)":3.85,"adjusted P-value":2.5e-21,"Low Expressed":false,"Vehicle Med. nRPKM":1.03,"LPS Med. nRPKM":13.2,"Mean Log2(nRPKM)":1.95,"Vehicle Med. Count":44,"LPS Med. Count":351,"Cook's P-value ":0.933,"Feature ID":"58203","chr":"chr2","strand":"-","start":173032113,"end":173044423},"Reg_hUM2Vf_878":{"Feature Symbol":"Trem1","Feature Name":"triggering receptor expressed on myeloid cells 1","biotype":"protein_coding","log2(fold change)":7.89,"adjusted P-value":3.91e-34,"Low Expressed":false,"Vehicle Med. nRPKM":0,"LPS Med. nRPKM":3.67,"Mean Log2(nRPKM)":-2.76,"Vehicle Med. Count":0,"LPS Med. Count":153,"Cook's P-value ":0.939,"Feature ID":"58217","chr":"chr17","strand":"+","start":48371922,"end":48386091},"Reg_hUM2Vf_879":{"Feature Symbol":"Mmp19","Feature Name":"matrix metallopeptidase 19","biotype":"protein_coding","log2(fold change)":2.61,"adjusted P-value":8.54e-06,"Low Expressed":false,"Vehicle Med. nRPKM":0.429,"LPS Med. nRPKM":1.83,"Mean Log2(nRPKM)":-0.379,"Vehicle Med. Count":20,"LPS Med. Count":73,"Cook's P-value ":0.718,"Feature ID":"58223","chr":"chr10","strand":"+","start":128227966,"end":128237880},"Reg_hUM2Vf_880":{"Feature Symbol":"Dexi","Feature Name":"dexamethasone-induced transcript","biotype":"protein_coding","log2(fold change)":-2.29,"adjusted P-value":0.00693,"Low Expressed":false,"Vehicle Med. nRPKM":0.658,"LPS Med. nRPKM":0.115,"Mean Log2(nRPKM)":-2.08,"Vehicle Med. Count":37,"LPS Med. Count":1,"Cook's P-value ":0.54,"Feature ID":"58239","chr":"chr16","strand":"-","start":10530300,"end":10543147},"Reg_hUM2Vf_881":{"Feature Symbol":"Mlxipl","Feature Name":"MLX interacting protein-like","biotype":"protein_coding","log2(fold change)":-2.66,"adjusted P-value":0.00216,"Low Expressed":false,"Vehicle Med. nRPKM":131,"LPS Med. nRPKM":3.72,"Mean Log2(nRPKM)":4.88,"Vehicle Med. Count":8050,"LPS Med. Count":177,"Cook's P-value ":0.754,"Feature ID":"58805","chr":"chr5","strand":"+","start":135582783,"end":135613792},"Reg_hUM2Vf_882":{"Feature Symbol":"Rrs1","Feature Name":"RRS1 ribosome biogenesis regulator homolog (S. cerevisiae)","biotype":"protein_coding","log2(fold change)":2.17,"adjusted P-value":0.000103,"Low Expressed":false,"Vehicle Med. nRPKM":0.196,"LPS Med. nRPKM":0.985,"Mean Log2(nRPKM)":-1.16,"Vehicle Med. Count":10,"LPS Med. Count":29,"Cook's P-value ":0.952,"Feature ID":"59014","chr":"chr1","strand":"+","start":9535489,"end":9537536},"Reg_hUM2Vf_883":{"Feature Symbol":"Tmem8","Feature Name":"transmembrane protein 8 (five membrane-spanning domains)","biotype":"protein_coding","log2(fold change)":2.45,"adjusted P-value":1.11e-05,"Low Expressed":false,"Vehicle Med. nRPKM":0.577,"LPS Med. nRPKM":3.6,"Mean Log2(nRPKM)":0.36,"Vehicle Med. Count":27,"LPS Med. Count":86,"Cook's P-value ":0.761,"Feature ID":"60455","chr":"chr17","strand":"+","start":26250261,"end":26260199},"Reg_hUM2Vf_884":{"Feature Symbol":"Il21r","Feature Name":"interleukin 21 receptor","biotype":"protein_coding","log2(fold change)":-2.33,"adjusted P-value":3.37e-06,"Low Expressed":false,"Vehicle Med. nRPKM":10.4,"LPS Med. nRPKM":1.06,"Mean Log2(nRPKM)":2.03,"Vehicle Med. Count":589,"LPS Med. Count":34,"Cook's P-value ":0.833,"Feature ID":"60504","chr":"chr7","strand":"+","start":132746943,"end":132777084},"Reg_hUM2Vf_885":{"Feature Symbol":"Fignl1","Feature Name":"fidgetin-like 1","biotype":"protein_coding","log2(fold change)":3.65,"adjusted P-value":0.000127,"Low Expressed":false,"Vehicle Med. nRPKM":0.143,"LPS Med. nRPKM":3.33,"Mean Log2(nRPKM)":-1.84,"Vehicle Med. Count":11,"LPS Med. Count":105,"Cook's P-value ":0.032,"Feature ID":"60530","chr":"chr11","strand":"-","start":11700291,"end":11708965},"Reg_hUM2Vf_886":{"Feature Symbol":"Cd274","Feature Name":"CD274 antigen","biotype":"protein_coding","log2(fold change)":2.23,"adjusted P-value":3.72e-06,"Low Expressed":false,"Vehicle Med. nRPKM":1.32,"LPS Med. nRPKM":5.45,"Mean Log2(nRPKM)":1.14,"Vehicle Med. Count":69,"LPS Med. Count":199,"Cook's P-value ":0.915,"Feature ID":"60533","chr":"chr19","strand":"+","start":29441928,"end":29462585},"Reg_hUM2Vf_887":{"Feature Symbol":"C920009B18Rik","Feature Name":"RIKEN cDNA C920009B18 gene","biotype":"miscRNA","log2(fold change)":3.83,"adjusted P-value":8.25e-09,"Low Expressed":false,"Vehicle Med. nRPKM":0.0164,"LPS Med. nRPKM":0.809,"Mean Log2(nRPKM)":-2.8,"Vehicle Med. Count":2,"LPS Med. Count":73,"Cook's P-value ":0.738,"Feature ID":"606736","chr":"chr10","strand":"+","start":22026526,"end":22032748},"Reg_hUM2Vf_888":{"Feature Symbol":"G430095P16Rik","Feature Name":"RIKEN cDNA G430095P16 gene","biotype":"unknown","log2(fold change)":-2.58,"adjusted P-value":6.61e-05,"Low Expressed":false,"Vehicle Med. nRPKM":6.46,"LPS Med. nRPKM":0.675,"Mean Log2(nRPKM)":1.41,"Vehicle Med. Count":166,"LPS Med. Count":6,"Cook's P-value ":0.483,"Feature ID":"619292","chr":"chr8","strand":"+","start":87246906,"end":87250745},"Reg_hUM2Vf_889":{"Feature Symbol":"G630016D24Rik","Feature Name":"RIKEN cDNA G630016D24 gene","biotype":"protein_coding","log2(fold change)":-2.14,"adjusted P-value":0.0177,"Low Expressed":false,"Vehicle Med. nRPKM":0.906,"LPS Med. nRPKM":0.0663,"Mean Log2(nRPKM)":-2.38,"Vehicle Med. Count":22,"LPS Med. Count":1,"Cook's P-value ":0.736,"Feature ID":"619301","chr":"chr14","strand":"+","start":52636540,"end":52639462},"Reg_hUM2Vf_890":{"Feature Symbol":"F830208F22Rik","Feature Name":"RIKEN cDNA F830208F22 gene","biotype":"unknown","log2(fold change)":3.49,"adjusted P-value":1.71e-07,"Low Expressed":false,"Vehicle Med. nRPKM":0.0384,"LPS Med. nRPKM":1.04,"Mean Log2(nRPKM)":-1.95,"Vehicle Med. Count":3,"LPS Med. Count":29,"Cook's P-value ":0.673,"Feature ID":"619308","chr":"chr18","strand":"-","start":78031996,"end":78035482},"Reg_hUM2Vf_891":{"Feature Symbol":"Gm6277","Feature Name":"predicted gene 6277","biotype":"miscRNA","log2(fold change)":-3,"adjusted P-value":4.85e-05,"Low Expressed":false,"Vehicle Med. nRPKM":4.01,"LPS Med. nRPKM":0.112,"Mean Log2(nRPKM)":-1.06,"Vehicle Med. Count":106,"LPS Med. Count":1,"Cook's P-value ":0.712,"Feature ID":"621998","chr":"chr18","strand":"-","start":11979597,"end":11997886},"Reg_hUM2Vf_892":{"Feature Symbol":"Kctd21","Feature Name":"potassium channel tetramerisation domain containing 21","biotype":"protein_coding","log2(fold change)":-3.34,"adjusted P-value":5.61e-05,"Low Expressed":false,"Vehicle Med. nRPKM":1.59,"LPS Med. nRPKM":0,"Mean Log2(nRPKM)":-2.75,"Vehicle Med. Count":78,"LPS Med. Count":0,"Cook's P-value ":0.598,"Feature ID":"622320","chr":"chr7","strand":"+","start":104480833,"end":104498726},"Reg_hUM2Vf_893":{"Feature Symbol":"Zfp827","Feature Name":"zinc finger protein 827","biotype":"protein_coding","log2(fold change)":-2.33,"adjusted P-value":1.03e-12,"Low Expressed":false,"Vehicle Med. nRPKM":2.25,"LPS Med. nRPKM":0.408,"Mean Log2(nRPKM)":-0.072,"Vehicle Med. Count":405,"LPS Med. Count":43,"Cook's P-value ":0.965,"Feature ID":"622675","chr":"chr8","strand":"+","start":81552336,"end":81717665},"Reg_hUM2Vf_894":{"Feature Symbol":"Pydc4","Feature Name":"pyrin domain containing 4","biotype":"protein_coding","log2(fold change)":2.57,"adjusted P-value":0.00128,"Low Expressed":false,"Vehicle Med. nRPKM":0.066,"LPS Med. nRPKM":0.485,"Mean Log2(nRPKM)":-3.05,"Vehicle Med. Count":4,"LPS Med. Count":24,"Cook's P-value ":0.773,"Feature ID":"623121","chr":"chr1","strand":"-","start":175522088,"end":175529405},"Reg_hUM2Vf_895":{"Feature Symbol":"Nlrp1c-ps","Feature Name":"NLR family, pyrin domain containing 1C","biotype":"pseudo","log2(fold change)":-2.32,"adjusted P-value":1.45e-07,"Low Expressed":false,"Vehicle Med. nRPKM":21.3,"LPS Med. nRPKM":2.82,"Mean Log2(nRPKM)":3.12,"Vehicle Med. Count":1600,"LPS Med. Count":120,"Cook's P-value ":0.861,"Feature ID":"627984","chr":"chr11","strand":"-","start":71055932,"end":71098734},"Reg_hUM2Vf_896":{"Feature Symbol":"LOC630751","Feature Name":"interferon-inducible GTPase 1-like","biotype":"pseudo","log2(fold change)":2.26,"adjusted P-value":0.016,"Low Expressed":false,"Vehicle Med. nRPKM":0.115,"LPS Med. nRPKM":0.551,"Mean Log2(nRPKM)":-2.62,"Vehicle Med. Count":4,"LPS Med. Count":10,"Cook's P-value ":0.334,"Feature ID":"630751","chr":"chr18","strand":"-","start":60429448,"end":60430673},"Reg_hUM2Vf_897":{"Feature Symbol":"LOC631287","Feature Name":"interferon-induced transmembrane protein 2-like","biotype":"protein_coding","log2(fold change)":2.79,"adjusted P-value":0.00994,"Low Expressed":false,"Vehicle Med. nRPKM":0,"LPS Med. nRPKM":1.08,"Mean Log2(nRPKM)":-3.27,"Vehicle Med. Count":0,"LPS Med. Count":7,"Cook's P-value ":0.0222,"Feature ID":"631287","chr":"chr7","strand":"-","start":148140741,"end":148141874},"Reg_hUM2Vf_898":{"Feature Symbol":"Zfp964","Feature Name":"zinc finger protein 964","biotype":"protein_coding","log2(fold change)":-2.93,"adjusted P-value":0.000868,"Low Expressed":false,"Vehicle Med. nRPKM":1.24,"LPS Med. nRPKM":0.122,"Mean Log2(nRPKM)":-2.47,"Vehicle Med. Count":51,"LPS Med. Count":3,"Cook's P-value ":0.0543,"Feature ID":"636741","chr":"chr8","strand":"+","start":72178455,"end":72188352},"Reg_hUM2Vf_899":{"Feature Symbol":"Fn3k","Feature Name":"fructosamine 3 kinase","biotype":"protein_coding","log2(fold change)":-2.79,"adjusted P-value":0.00325,"Low Expressed":false,"Vehicle Med. nRPKM":0.179,"LPS Med. nRPKM":0.0187,"Mean Log2(nRPKM)":-4.38,"Vehicle Med. Count":12,"LPS Med. Count":1,"Cook's P-value ":0.201,"Feature ID":"63828","chr":"chr11","strand":"+","start":121296267,"end":121311804},"Reg_hUM2Vf_900":{"Feature Symbol":"LOC639316","Feature Name":"uncharacterized LOC639316","biotype":"miscRNA","log2(fold change)":-2.29,"adjusted P-value":0.000767,"Low Expressed":false,"Vehicle Med. nRPKM":3.08,"LPS Med. nRPKM":0.383,"Mean Log2(nRPKM)":-0.352,"Vehicle Med. Count":39,"LPS Med. Count":3,"Cook's P-value ":0.922,"Feature ID":"639316","chr":"chr17","strand":"+","start":34290017,"end":34292633},"Reg_hUM2Vf_901":{"Feature Symbol":"Cables1","Feature Name":"CDK5 and Abl enzyme substrate 1","biotype":"protein_coding","log2(fold change)":-2.14,"adjusted P-value":7.79e-11,"Low Expressed":false,"Vehicle Med. nRPKM":9.8,"LPS Med. nRPKM":2.01,"Mean Log2(nRPKM)":2.03,"Vehicle Med. Count":842,"LPS Med. Count":108,"Cook's P-value ":0.94,"Feature ID":"63955","chr":"chr18","strand":"+","start":11997783,"end":12104136},"Reg_hUM2Vf_902":{"Feature Symbol":"Spnb5","Feature Name":"spectrin beta 5","biotype":"protein_coding","log2(fold change)":-2.36,"adjusted P-value":1.34e-05,"Low Expressed":false,"Vehicle Med. nRPKM":0.437,"LPS Med. nRPKM":0.0703,"Mean Log2(nRPKM)":-2.68,"Vehicle Med. Count":121,"LPS Med. Count":13,"Cook's P-value ":0.808,"Feature ID":"640524","chr":"chr2","strand":"-","start":119867830,"end":119911660},"Reg_hUM2Vf_903":{"Feature Symbol":"5830444B04Rik","Feature Name":"RIKEN cDNA 5830444B04 gene","biotype":"miscRNA","log2(fold change)":-3.49,"adjusted P-value":8.77e-16,"Low Expressed":false,"Vehicle Med. nRPKM":4.27,"LPS Med. nRPKM":0.36,"Mean Log2(nRPKM)":0.14,"Vehicle Med. Count":202,"LPS Med. Count":10,"Cook's P-value ":0.982,"Feature ID":"641454","chr":"chr4","strand":"-","start":154782418,"end":154788915},"Reg_hUM2Vf_904":{"Feature Symbol":"Ptges","Feature Name":"prostaglandin E synthase","biotype":"protein_coding","log2(fold change)":5.48,"adjusted P-value":2.29e-12,"Low Expressed":false,"Vehicle Med. nRPKM":0.0116,"LPS Med. nRPKM":1.46,"Mean Log2(nRPKM)":-3.47,"Vehicle Med. Count":1,"LPS Med. Count":40,"Cook's P-value ":0.0179,"Feature ID":"64292","chr":"chr2","strand":"-","start":30744991,"end":30758817},"Reg_hUM2Vf_905":{"Feature Symbol":"Ms4a4c","Feature Name":"membrane-spanning 4-domains, subfamily A, member 4C","biotype":"protein_coding","log2(fold change)":2.27,"adjusted P-value":0.0285,"Low Expressed":false,"Vehicle Med. nRPKM":0,"LPS Med. nRPKM":0.649,"Mean Log2(nRPKM)":-3.21,"Vehicle Med. Count":0,"LPS Med. Count":10,"Cook's P-value ":0.689,"Feature ID":"64380","chr":"chr19","strand":"+","start":11482151,"end":11501736},"Reg_hUM2Vf_906":{"Feature Symbol":"Ms4a8a","Feature Name":"membrane-spanning 4-domains, subfamily A, member 8A","biotype":"protein_coding","log2(fold change)":8.32,"adjusted P-value":1.33e-28,"Low Expressed":false,"Vehicle Med. nRPKM":0,"LPS Med. nRPKM":11.7,"Mean Log2(nRPKM)":-2.27,"Vehicle Med. Count":0,"LPS Med. Count":79,"Cook's P-value ":0.658,"Feature ID":"64381","chr":"chr19","strand":"-","start":11141961,"end":11155593},"Reg_hUM2Vf_907":{"Feature Symbol":"Scube1","Feature Name":"signal peptide, CUB domain, EGF-like 1","biotype":"protein_coding","log2(fold change)":-2.43,"adjusted P-value":0.00268,"Low Expressed":false,"Vehicle Med. nRPKM":0.256,"LPS Med. nRPKM":0.0408,"Mean Log2(nRPKM)":-3.5,"Vehicle Med. Count":23,"LPS Med. Count":3,"Cook's P-value ":0.0886,"Feature ID":"64706","chr":"chr15","strand":"-","start":83433013,"end":83555451},"Reg_hUM2Vf_908":{"Feature Symbol":"Scel","Feature Name":"sciellin","biotype":"protein_coding","log2(fold change)":-2.89,"adjusted P-value":0.0152,"Low Expressed":false,"Vehicle Med. nRPKM":0.194,"LPS Med. nRPKM":0,"Mean Log2(nRPKM)":-3.72,"Vehicle Med. Count":13,"LPS Med. Count":0,"Cook's P-value ":2.22e-07,"Feature ID":"64929","chr":"chr14","strand":"+","start":103912558,"end":104012563},"Reg_hUM2Vf_909":{"Feature Symbol":"Asb2","Feature Name":"ankyrin repeat and SOCS box-containing 2","biotype":"protein_coding","log2(fold change)":-2.3,"adjusted P-value":4.88e-08,"Low Expressed":false,"Vehicle Med. nRPKM":3.56,"LPS Med. nRPKM":0.831,"Mean Log2(nRPKM)":0.734,"Vehicle Med. Count":226,"LPS Med. Count":21,"Cook's P-value ":0.929,"Feature ID":"65256","chr":"chr12","strand":"-","start":104559352,"end":104594211},"Reg_hUM2Vf_910":{"Feature Symbol":"Tmem167","Feature Name":"transmembrane protein 167","biotype":"protein_coding","log2(fold change)":2.07,"adjusted P-value":4.71e-07,"Low Expressed":false,"Vehicle Med. nRPKM":0.266,"LPS Med. nRPKM":1.15,"Mean Log2(nRPKM)":-1.01,"Vehicle Med. Count":42,"LPS Med. Count":156,"Cook's P-value ":0.903,"Feature ID":"66074","chr":"chr13","strand":"+","start":90229272,"end":90254526},"Reg_hUM2Vf_911":{"Feature Symbol":"Ypel3","Feature Name":"yippee-like 3 (Drosophila)","biotype":"protein_coding","log2(fold change)":-2.57,"adjusted P-value":8.26e-06,"Low Expressed":false,"Vehicle Med. nRPKM":17.1,"LPS Med. nRPKM":1.52,"Mean Log2(nRPKM)":2.42,"Vehicle Med. Count":426,"LPS Med. Count":19,"Cook's P-value ":0.757,"Feature ID":"66090","chr":"chr7","strand":"+","start":133920489,"end":133924028},"Reg_hUM2Vf_912":{"Feature Symbol":"1100001G20Rik","Feature Name":"RIKEN cDNA 1100001G20 gene","biotype":"protein_coding","log2(fold change)":2.6,"adjusted P-value":0.0147,"Low Expressed":false,"Vehicle Med. nRPKM":0,"LPS Med. nRPKM":1.54,"Mean Log2(nRPKM)":-2.84,"Vehicle Med. Count":0,"LPS Med. Count":8,"Cook's P-value ":0.832,"Feature ID":"66107","chr":"chr11","strand":"+","start":83560442,"end":83566148},"Reg_hUM2Vf_913":{"Feature Symbol":"Tspan13","Feature Name":"tetraspanin 13","biotype":"protein_coding","log2(fold change)":-2.42,"adjusted P-value":5.31e-05,"Low Expressed":false,"Vehicle Med. nRPKM":1.3,"LPS Med. nRPKM":0.339,"Mean Log2(nRPKM)":-0.435,"Vehicle Med. Count":59,"LPS Med. Count":8,"Cook's P-value ":0.549,"Feature ID":"66109","chr":"chr12","strand":"-","start":36741142,"end":36769065},"Reg_hUM2Vf_914":{"Feature Symbol":"Ifitm3","Feature Name":"interferon induced transmembrane protein 3","biotype":"protein_coding","log2(fold change)":3.49,"adjusted P-value":8.08e-10,"Low Expressed":false,"Vehicle Med. nRPKM":0.764,"LPS Med. nRPKM":11.9,"Mean Log2(nRPKM)":1.46,"Vehicle Med. Count":14,"LPS Med. Count":100,"Cook's P-value ":0.784,"Feature ID":"66141","chr":"chr7","strand":"-","start":148195489,"end":148196643},"Reg_hUM2Vf_915":{"Feature Symbol":"Nip7","Feature Name":"nuclear import 7 homolog (S. cerevisiae)","biotype":"protein_coding","log2(fold change)":2.92,"adjusted P-value":2.84e-05,"Low Expressed":false,"Vehicle Med. nRPKM":0.0812,"LPS Med. nRPKM":1.02,"Mean Log2(nRPKM)":-2.01,"Vehicle Med. Count":6,"LPS Med. Count":20,"Cook's P-value ":0.704,"Feature ID":"66164","chr":"chr8","strand":"+","start":109580777,"end":109584831},"Reg_hUM2Vf_916":{"Feature Symbol":"1190002H23Rik","Feature Name":"RIKEN cDNA 1190002H23 gene","biotype":"protein_coding","log2(fold change)":4.34,"adjusted P-value":7.05e-06,"Low Expressed":false,"Vehicle Med. nRPKM":0,"LPS Med. nRPKM":2.47,"Mean Log2(nRPKM)":-3.17,"Vehicle Med. Count":0,"LPS Med. Count":31,"Cook's P-value ":0.046,"Feature ID":"66214","chr":"chr14","strand":"-","start":79688557,"end":79701442},"Reg_hUM2Vf_917":{"Feature Symbol":"Pno1","Feature Name":"partner of NOB1 homolog (S. cerevisiae)","biotype":"protein_coding","log2(fold change)":2.51,"adjusted P-value":4.58e-05,"Low Expressed":false,"Vehicle Med. nRPKM":0.529,"LPS Med. nRPKM":4.18,"Mean Log2(nRPKM)":0.0906,"Vehicle Med. Count":18,"LPS Med. Count":41,"Cook's P-value ":0.427,"Feature ID":"66249","chr":"chr11","strand":"-","start":17103201,"end":17111592},"Reg_hUM2Vf_918":{"Feature Symbol":"Nicn1","Feature Name":"nicolin 1","biotype":"protein_coding","log2(fold change)":-2.1,"adjusted P-value":0.0305,"Low Expressed":false,"Vehicle Med. nRPKM":0.906,"LPS Med. nRPKM":0.0757,"Mean Log2(nRPKM)":-3.06,"Vehicle Med. Count":27,"LPS Med. Count":1,"Cook's P-value ":0.611,"Feature ID":"66257","chr":"chr9","strand":"+","start":108192788,"end":108198827},"Reg_hUM2Vf_919":{"Feature Symbol":"1810032O08Rik","Feature Name":"RIKEN cDNA 1810032O08 gene","biotype":"miscRNA","log2(fold change)":2.37,"adjusted P-value":0.00777,"Low Expressed":false,"Vehicle Med. nRPKM":0.185,"LPS Med. nRPKM":0.776,"Mean Log2(nRPKM)":-2.18,"Vehicle Med. Count":5,"LPS Med. Count":24,"Cook's P-value ":0.518,"Feature ID":"66293","chr":"chr11","strand":"+","start":116532974,"end":116537112},"Reg_hUM2Vf_920":{"Feature Symbol":"Susd3","Feature Name":"sushi domain containing 3","biotype":"protein_coding","log2(fold change)":-2.95,"adjusted P-value":1.47e-09,"Low Expressed":false,"Vehicle Med. nRPKM":6.07,"LPS Med. nRPKM":0.573,"Mean Log2(nRPKM)":0.885,"Vehicle Med. Count":286,"LPS Med. Count":5,"Cook's P-value ":0.882,"Feature ID":"66329","chr":"chr13","strand":"-","start":49326198,"end":49344075},"Reg_hUM2Vf_921":{"Feature Symbol":"Exosc3","Feature Name":"exosome component 3","biotype":"protein_coding","log2(fold change)":2.02,"adjusted P-value":0.00157,"Low Expressed":false,"Vehicle Med. nRPKM":0.394,"LPS Med. nRPKM":1.54,"Mean Log2(nRPKM)":-0.201,"Vehicle Med. Count":8,"LPS Med. Count":17,"Cook's P-value ":0.863,"Feature ID":"66362","chr":"chr4","strand":"-","start":45329501,"end":45333475},"Reg_hUM2Vf_922":{"Feature Symbol":"A530088E08Rik","Feature Name":"RIKEN cDNA A530088E08 gene","biotype":"miscRNA","log2(fold change)":-2.42,"adjusted P-value":8.54e-11,"Low Expressed":false,"Vehicle Med. nRPKM":10.4,"LPS Med. nRPKM":2.13,"Mean Log2(nRPKM)":2.37,"Vehicle Med. Count":443,"LPS Med. Count":43,"Cook's P-value ":0.868,"Feature ID":"664702","chr":"chr17","strand":"+","start":32539959,"end":32541753},"Reg_hUM2Vf_923":{"Feature Symbol":"Rpl15","Feature Name":"ribosomal protein L15","biotype":"protein_coding","log2(fold change)":2.74,"adjusted P-value":9.48e-05,"Low Expressed":false,"Vehicle Med. nRPKM":0.134,"LPS Med. nRPKM":0.979,"Mean Log2(nRPKM)":-2.03,"Vehicle Med. Count":4,"LPS Med. Count":25,"Cook's P-value ":0.884,"Feature ID":"66480","chr":"chr14","strand":"-","start":19100337,"end":19103500},"Reg_hUM2Vf_924":{"Feature Symbol":"Gm7367","Feature Name":"1110014K08Rik pseudogene","biotype":"pseudo","log2(fold change)":-3.51,"adjusted P-value":0.000309,"Low Expressed":false,"Vehicle Med. nRPKM":0.725,"LPS Med. nRPKM":0,"Mean Log2(nRPKM)":-3.45,"Vehicle Med. Count":23,"LPS Med. Count":0,"Cook's P-value ":0.00275,"Feature ID":"664849","chr":"chr7","strand":"+","start":67300315,"end":67301715},"Reg_hUM2Vf_925":{"Feature Symbol":"Gm7694","Feature Name":"predicted gene 7694","biotype":"protein_coding","log2(fold change)":-3.61,"adjusted P-value":1.26e-18,"Low Expressed":false,"Vehicle Med. nRPKM":3.04,"LPS Med. nRPKM":0.234,"Mean Log2(nRPKM)":-0.954,"Vehicle Med. Count":298,"LPS Med. Count":11,"Cook's P-value ":0.947,"Feature ID":"665574","chr":"chr1","strand":"-","start":172228324,"end":172236463},"Reg_hUM2Vf_926":{"Feature Symbol":"Abi3","Feature Name":"ABI gene family, member 3","biotype":"protein_coding","log2(fold change)":-2.19,"adjusted P-value":7.73e-10,"Low Expressed":false,"Vehicle Med. nRPKM":96.8,"LPS Med. nRPKM":13.2,"Mean Log2(nRPKM)":5.28,"Vehicle Med. Count":8730,"LPS Med. Count":711,"Cook's P-value ":0.888,"Feature ID":"66610","chr":"chr11","strand":"-","start":95691386,"end":95703790},"Reg_hUM2Vf_927":{"Feature Symbol":"Rpe","Feature Name":"ribulose-5-phosphate-3-epimerase","biotype":"protein_coding","log2(fold change)":2.83,"adjusted P-value":1.04e-08,"Low Expressed":false,"Vehicle Med. nRPKM":0.423,"LPS Med. nRPKM":3.64,"Mean Log2(nRPKM)":0.0787,"Vehicle Med. Count":15,"LPS Med. Count":74,"Cook's P-value ":0.664,"Feature ID":"66646","chr":"chr1","strand":"+","start":66747467,"end":66766379},"Reg_hUM2Vf_928":{"Feature Symbol":"6330409N04Rik","Feature Name":"RIKEN cDNA 6330409N04 gene","biotype":"protein_coding","log2(fold change)":3.06,"adjusted P-value":6.01e-05,"Low Expressed":false,"Vehicle Med. nRPKM":0.0877,"LPS Med. nRPKM":1.51,"Mean Log2(nRPKM)":-1.33,"Vehicle Med. Count":2,"LPS Med. Count":35,"Cook's P-value ":0.288,"Feature ID":"66674","chr":"chr14","strand":"-","start":62153142,"end":62175723},"Reg_hUM2Vf_929":{"Feature Symbol":"Ms4a4a","Feature Name":"membrane-spanning 4-domains, subfamily A, member 4A","biotype":"protein_coding","log2(fold change)":2.45,"adjusted P-value":0.0313,"Low Expressed":false,"Vehicle Med. nRPKM":0.0506,"LPS Med. nRPKM":4.59,"Mean Log2(nRPKM)":-1.1,"Vehicle Med. Count":1,"LPS Med. Count":43,"Cook's P-value ":0.53,"Feature ID":"666907","chr":"chr19","strand":"+","start":11450013,"end":11467280},"Reg_hUM2Vf_930":{"Feature Symbol":"Gm8369","Feature Name":"predicted gene 8369","biotype":"protein_coding","log2(fold change)":3.94,"adjusted P-value":6.94e-08,"Low Expressed":false,"Vehicle Med. nRPKM":0.207,"LPS Med. nRPKM":5.12,"Mean Log2(nRPKM)":-1.28,"Vehicle Med. Count":6,"LPS Med. Count":44,"Cook's P-value ":0.463,"Feature ID":"666926","chr":"chr19","strand":"+","start":11566528,"end":11587067},"Reg_hUM2Vf_931":{"Feature Symbol":"4933404M02Rik","Feature Name":"RIKEN cDNA 4933404M02 gene","biotype":"protein_coding","log2(fold change)":5.22,"adjusted P-value":3.65e-07,"Low Expressed":false,"Vehicle Med. nRPKM":0,"LPS Med. nRPKM":0.977,"Mean Log2(nRPKM)":-4.84,"Vehicle Med. Count":0,"LPS Med. Count":21,"Cook's P-value ":0.087,"Feature ID":"66748","chr":"chr2","strand":"+","start":70346876,"end":70378941},"Reg_hUM2Vf_932":{"Feature Symbol":"9130011J15Rik","Feature Name":"RIKEN cDNA 9130011J15 gene","biotype":"protein_coding","log2(fold change)":2.35,"adjusted P-value":4.02e-06,"Low Expressed":false,"Vehicle Med. nRPKM":0.585,"LPS Med. nRPKM":3.37,"Mean Log2(nRPKM)":0.687,"Vehicle Med. Count":47,"LPS Med. Count":112,"Cook's P-value ":0.746,"Feature ID":"66818","chr":"chr8","strand":"-","start":75089097,"end":75094947},"Reg_hUM2Vf_933":{"Feature Symbol":"Tril","Feature Name":"TLR4 interactor with leucine-rich repeats","biotype":"protein_coding","log2(fold change)":-3.3,"adjusted P-value":0.00487,"Low Expressed":false,"Vehicle Med. nRPKM":0.079,"LPS Med. nRPKM":0,"Mean Log2(nRPKM)":-6.11,"Vehicle Med. Count":16,"LPS Med. Count":0,"Cook's P-value ":0.118,"Feature ID":"66873","chr":"chr6","strand":"-","start":53765462,"end":53770819},"Reg_hUM2Vf_934":{"Feature Symbol":"Mrps18b","Feature Name":"mitochondrial ribosomal protein S18B","biotype":"protein_coding","log2(fold change)":2.27,"adjusted P-value":0.00891,"Low Expressed":false,"Vehicle Med. nRPKM":0.352,"LPS Med. nRPKM":1.47,"Mean Log2(nRPKM)":-1.73,"Vehicle Med. Count":5,"LPS Med. Count":19,"Cook's P-value ":0.768,"Feature ID":"66973","chr":"chr17","strand":"-","start":36047330,"end":36053314},"Reg_hUM2Vf_935":{"Feature Symbol":"Zdhhc6","Feature Name":"zinc finger, DHHC domain containing 6","biotype":"protein_coding","log2(fold change)":2.1,"adjusted P-value":8.56e-05,"Low Expressed":false,"Vehicle Med. nRPKM":0.647,"LPS Med. nRPKM":3.21,"Mean Log2(nRPKM)":0.372,"Vehicle Med. Count":35,"LPS Med. Count":52,"Cook's P-value ":0.802,"Feature ID":"66980","chr":"chr19","strand":"-","start":55372786,"end":55390522},"Reg_hUM2Vf_936":{"Feature Symbol":"Smarcd3","Feature Name":"SWI/SNF related, matrix associated, actin dependent regulator of chromatin, subfamily d, member 3","biotype":"protein_coding","log2(fold change)":-2.13,"adjusted P-value":0.00145,"Low Expressed":false,"Vehicle Med. nRPKM":1.8,"LPS Med. nRPKM":0.308,"Mean Log2(nRPKM)":-1.22,"Vehicle Med. Count":42,"LPS Med. Count":7,"Cook's P-value ":0.682,"Feature ID":"66993","chr":"chr5","strand":"-","start":24098440,"end":24107820},"Reg_hUM2Vf_937":{"Feature Symbol":"Ccdc91","Feature Name":"coiled-coil domain containing 91","biotype":"protein_coding","log2(fold change)":-2.09,"adjusted P-value":0.00361,"Low Expressed":false,"Vehicle Med. nRPKM":1.97,"LPS Med. nRPKM":0.367,"Mean Log2(nRPKM)":-0.748,"Vehicle Med. Count":137,"LPS Med. Count":4,"Cook's P-value ":0.853,"Feature ID":"67015","chr":"chr6","strand":"+","start":147424393,"end":147581134},"Reg_hUM2Vf_938":{"Feature Symbol":"Dram2","Feature Name":"DNA-damage regulated autophagy modulator 2","biotype":"protein_coding","log2(fold change)":2.66,"adjusted P-value":2.08e-07,"Low Expressed":false,"Vehicle Med. nRPKM":1.72,"LPS Med. nRPKM":9.57,"Mean Log2(nRPKM)":1.42,"Vehicle Med. Count":51,"LPS Med. Count":258,"Cook's P-value ":0.913,"Feature ID":"67171","chr":"chr3","strand":"+","start":106350745,"end":106377763},"Reg_hUM2Vf_939":{"Feature Symbol":"Cdt1","Feature Name":"chromatin licensing and DNA replication factor 1","biotype":"protein_coding","log2(fold change)":2.75,"adjusted P-value":6.65e-07,"Low Expressed":false,"Vehicle Med. nRPKM":0.372,"LPS Med. nRPKM":1.86,"Mean Log2(nRPKM)":-0.398,"Vehicle Med. Count":12,"LPS Med. Count":50,"Cook's P-value ":0.877,"Feature ID":"67177","chr":"chr8","strand":"+","start":125091915,"end":125097030},"Reg_hUM2Vf_940":{"Feature Symbol":"2700038G22Rik","Feature Name":"RIKEN cDNA 2700038G22 gene","biotype":"miscRNA","log2(fold change)":2.21,"adjusted P-value":0.00415,"Low Expressed":false,"Vehicle Med. nRPKM":0.29,"LPS Med. nRPKM":2.15,"Mean Log2(nRPKM)":-1.12,"Vehicle Med. Count":10,"LPS Med. Count":39,"Cook's P-value ":0.858,"Feature ID":"67194","chr":"chr5","strand":"+","start":23356329,"end":23360854},"Reg_hUM2Vf_941":{"Feature Symbol":"Lsm1","Feature Name":"LSM1 homolog, U6 small nuclear RNA associated (S. cerevisiae)","biotype":"protein_coding","log2(fold change)":2.11,"adjusted P-value":0.000798,"Low Expressed":false,"Vehicle Med. nRPKM":0.188,"LPS Med. nRPKM":1.05,"Mean Log2(nRPKM)":-1.58,"Vehicle Med. Count":17,"LPS Med. Count":23,"Cook's P-value ":0.915,"Feature ID":"67207","chr":"chr8","strand":"+","start":26896063,"end":26914447},"Reg_hUM2Vf_942":{"Feature Symbol":"Rrp15","Feature Name":"ribosomal RNA processing 15 homolog (S. cerevisiae)","biotype":"protein_coding","log2(fold change)":2.06,"adjusted P-value":0.0161,"Low Expressed":false,"Vehicle Med. nRPKM":0.384,"LPS Med. nRPKM":1.21,"Mean Log2(nRPKM)":-1.59,"Vehicle Med. Count":7,"LPS Med. Count":14,"Cook's P-value ":0.814,"Feature ID":"67223","chr":"chr1","strand":"-","start":188544965,"end":188573237},"Reg_hUM2Vf_943":{"Feature Symbol":"Fam69a","Feature Name":"family with sequence similarity 69, member A","biotype":"protein_coding","log2(fold change)":2.1,"adjusted P-value":0.00686,"Low Expressed":false,"Vehicle Med. nRPKM":0.273,"LPS Med. nRPKM":1.17,"Mean Log2(nRPKM)":-1.33,"Vehicle Med. Count":21,"LPS Med. Count":43,"Cook's P-value ":0.661,"Feature ID":"67266","chr":"chr5","strand":"-","start":108337061,"end":108416096},"Reg_hUM2Vf_944":{"Feature Symbol":"Gm13710","Feature Name":"predicted gene 13710","biotype":"miscRNA","log2(fold change)":-2.31,"adjusted P-value":0.00341,"Low Expressed":false,"Vehicle Med. nRPKM":2.47,"LPS Med. nRPKM":0.224,"Mean Log2(nRPKM)":-1.19,"Vehicle Med. Count":52,"LPS Med. Count":4,"Cook's P-value ":0.751,"Feature ID":"672763","chr":"chr2","strand":"-","start":84340905,"end":84347030},"Reg_hUM2Vf_945":{"Feature Symbol":"1700095B10Rik","Feature Name":"RIKEN cDNA 1700095B10 gene","biotype":"miscRNA","log2(fold change)":-4.38,"adjusted P-value":5.69e-19,"Low Expressed":false,"Vehicle Med. nRPKM":6.86,"LPS Med. nRPKM":0.178,"Mean Log2(nRPKM)":0.34,"Vehicle Med. Count":160,"LPS Med. Count":3,"Cook's P-value ":0.965,"Feature ID":"67360","chr":"chr5","strand":"+","start":113222312,"end":113230721},"Reg_hUM2Vf_946":{"Feature Symbol":"Jam2","Feature Name":"junction adhesion molecule 2","biotype":"protein_coding","log2(fold change)":-2.68,"adjusted P-value":0.00103,"Low Expressed":false,"Vehicle Med. nRPKM":1.82,"LPS Med. nRPKM":0.226,"Mean Log2(nRPKM)":-1.61,"Vehicle Med. Count":54,"LPS Med. Count":4,"Cook's P-value ":0.707,"Feature ID":"67374","chr":"chr16","strand":"+","start":84774368,"end":84823129},"Reg_hUM2Vf_947":{"Feature Symbol":"Cxxc5","Feature Name":"CXXC finger 5","biotype":"protein_coding","log2(fold change)":-3.39,"adjusted P-value":1.06e-12,"Low Expressed":false,"Vehicle Med. nRPKM":7.96,"LPS Med. nRPKM":0.386,"Mean Log2(nRPKM)":0.887,"Vehicle Med. Count":505,"LPS Med. Count":12,"Cook's P-value ":0.8,"Feature ID":"67393","chr":"chr18","strand":"+","start":35989472,"end":36021342},"Reg_hUM2Vf_948":{"Feature Symbol":"Eps8l1","Feature Name":"EPS8-like 1","biotype":"protein_coding","log2(fold change)":-3.47,"adjusted P-value":6.17e-12,"Low Expressed":false,"Vehicle Med. nRPKM":4.01,"LPS Med. nRPKM":0.323,"Mean Log2(nRPKM)":0.172,"Vehicle Med. Count":229,"LPS Med. Count":10,"Cook's P-value ":0.801,"Feature ID":"67425","chr":"chr7","strand":"+","start":4416344,"end":4430844},"Reg_hUM2Vf_949":{"Feature Symbol":"Adck3","Feature Name":"aarF domain containing kinase 3","biotype":"protein_coding","log2(fold change)":-2.01,"adjusted P-value":0.00781,"Low Expressed":false,"Vehicle Med. nRPKM":0.384,"LPS Med. nRPKM":0.111,"Mean Log2(nRPKM)":-1.77,"Vehicle Med. Count":55,"LPS Med. Count":6,"Cook's P-value ":0.18,"Feature ID":"67426","chr":"chr1","strand":"-","start":182095369,"end":182126151},"Reg_hUM2Vf_950":{"Feature Symbol":"Ssr3","Feature Name":"signal sequence receptor, gamma","biotype":"protein_coding","log2(fold change)":2.41,"adjusted P-value":4.09e-08,"Low Expressed":false,"Vehicle Med. nRPKM":2.3,"LPS Med. nRPKM":10.7,"Mean Log2(nRPKM)":1.94,"Vehicle Med. Count":126,"LPS Med. Count":381,"Cook's P-value ":0.952,"Feature ID":"67437","chr":"chr3","strand":"-","start":65183579,"end":65196475},"Reg_hUM2Vf_951":{"Feature Symbol":"Plxdc2","Feature Name":"plexin domain containing 2","biotype":"protein_coding","log2(fold change)":-2.85,"adjusted P-value":1.5e-20,"Low Expressed":false,"Vehicle Med. nRPKM":71.3,"LPS Med. nRPKM":8.17,"Mean Log2(nRPKM)":4.69,"Vehicle Med. Count":4350,"LPS Med. Count":335,"Cook's P-value ":0.953,"Feature ID":"67448","chr":"chr2","strand":"+","start":16277949,"end":16673742},"Reg_hUM2Vf_952":{"Feature Symbol":"Polr3g","Feature Name":"polymerase (RNA) III (DNA directed) polypeptide G","biotype":"protein_coding","log2(fold change)":2.78,"adjusted P-value":3.49e-08,"Low Expressed":false,"Vehicle Med. nRPKM":0.18,"LPS Med. nRPKM":1.78,"Mean Log2(nRPKM)":-0.938,"Vehicle Med. Count":13,"LPS Med. Count":48,"Cook's P-value ":0.905,"Feature ID":"67486","chr":"chr13","strand":"-","start":81812836,"end":81850012},"Reg_hUM2Vf_953":{"Feature Symbol":"Kctd4","Feature Name":"potassium channel tetramerisation domain containing 4","biotype":"protein_coding","log2(fold change)":2.12,"adjusted P-value":0.00179,"Low Expressed":false,"Vehicle Med. nRPKM":0.0983,"LPS Med. nRPKM":0.625,"Mean Log2(nRPKM)":-2.2,"Vehicle Med. Count":11,"LPS Med. Count":23,"Cook's P-value ":0.862,"Feature ID":"67516","chr":"chr14","strand":"+","start":76354810,"end":76365024},"Reg_hUM2Vf_954":{"Feature Symbol":"Dusp6","Feature Name":"dual specificity phosphatase 6","biotype":"protein_coding","log2(fold change)":-2.42,"adjusted P-value":2.87e-15,"Low Expressed":false,"Vehicle Med. nRPKM":26.2,"LPS Med. nRPKM":3.83,"Mean Log2(nRPKM)":3.38,"Vehicle Med. Count":1550,"LPS Med. Count":94,"Cook's P-value ":0.946,"Feature ID":"67603","chr":"chr10","strand":"+","start":98725865,"end":98730123},"Reg_hUM2Vf_955":{"Feature Symbol":"Narf","Feature Name":"nuclear prelamin A recognition factor","biotype":"protein_coding","log2(fold ch
[truncated: 90,454 more chars]
