# Supplementary material for: Untangling the brain's neuroinflammatory and neurodegenerative transcriptional responses
Source: Nat Commun. 2016 Apr 21;7:11295. doi: 10.1038/ncomms11295 (PMC4844685; doi:10.1038/ncomms11295)
Supplement: Supplementary Data 2 — LPS-induced expression in astrocytes, microglia and neurons. The effects of peripheral endotoxemia on gene expression in brain microglia, astrocytes, and neurons are displayed in interactive plots and tables derived from RNA-Seq data. Interactive comparisons of the endotoxemia response between each pair of cell types are also provided. To explore this dataset, download and unpackage the .zip file, and then open the index.html file in your browser (Firefox recommended). If you use Safari or Chrome, the interactive plots and tables will not be rendered unless you change the browser settings; instructions for how to do so are provided within the index.html file. [file ncomms11295-s3.zip › lps-induction-dataset/dataset-3-assBMf.json]

{"type":"plot","name":"plot","label":"plot","description":"plot","value":{"plot":"./dataset-3-assBMf.svg","table":{"type":"table","name":"table","label":"table","description":"table","value":{"data":{"Reg_assBMf_1":{"Feature Symbol":"Gm2109","Feature Name":"predicted gene 2109","biotype":"miscRNA","log2(fold change)":2.4,"adjusted P-value":2.15e-07,"Low Expressed":false,"Vehicle Med. nRPKM":0.0469,"LPS Med. nRPKM":0.463,"Mean Log2(nRPKM)":-2.77,"Vehicle Med. Count":2,"LPS Med. Count":14,"Cook's P-value ":0.626,"Feature ID":"100039222","chr":"chr9","strand":"+","start":83585082,"end":83586854},"Reg_assBMf_2":{"Feature Symbol":"Tigit","Feature Name":"T cell immunoreceptor with Ig and ITIM domains","biotype":"protein_coding","log2(fold change)":2.55,"adjusted P-value":5.24e-10,"Low Expressed":false,"Vehicle Med. nRPKM":0.14,"LPS Med. nRPKM":2.06,"Mean Log2(nRPKM)":-1.22,"Vehicle Med. Count":3,"LPS Med. Count":29,"Cook's P-value ":0.72,"Feature ID":"100043314","chr":"chr16","strand":"-","start":43648974,"end":43664297},"Reg_assBMf_3":{"Feature Symbol":"Gm11525","Feature Name":"predicted gene 11525","biotype":"miscRNA","log2(fold change)":2.49,"adjusted P-value":1.22e-10,"Low Expressed":false,"Vehicle Med. nRPKM":0.079,"LPS Med. nRPKM":0.745,"Mean Log2(nRPKM)":-2.32,"Vehicle Med. Count":5,"LPS Med. Count":31,"Cook's P-value ":0.883,"Feature ID":"100502635","chr":"chr11","strand":"-","start":96780255,"end":96783807},"Reg_assBMf_4":{"Feature Symbol":"","Feature Name":"","biotype":"protein_coding","log2(fold change)":2.04,"adjusted P-value":2.41e-05,"Low Expressed":false,"Vehicle Med. nRPKM":0.0331,"LPS Med. nRPKM":0.352,"Mean Log2(nRPKM)":-3.37,"Vehicle Med. Count":9,"LPS Med. Count":45,"Cook's P-value ":0.208,"Feature ID":"100503983","chr":"chr14","strand":"+","start":27570802,"end":27704820},"Reg_assBMf_5":{"Feature Symbol":"Slc6a20a","Feature Name":"solute carrier family 6 (neurotransmitter transporter), member 20A","biotype":"protein_coding","log2(fold change)":3.06,"adjusted P-value":1.62e-14,"Low Expressed":false,"Vehicle Med. nRPKM":0.071,"LPS Med. nRPKM":1.66,"Mean Log2(nRPKM)":-1.7,"Vehicle Med. Count":3,"LPS Med. Count":41,"Cook's P-value ":0.787,"Feature ID":"102680","chr":"chr9","strand":"-","start":123546025,"end":123587950},"Reg_assBMf_6":{"Feature Symbol":"Arap3","Feature Name":"ArfGAP with RhoGAP domain, ankyrin repeat and PH domain 3","biotype":"protein_coding","log2(fold change)":2.34,"adjusted P-value":5.21e-06,"Low Expressed":false,"Vehicle Med. nRPKM":0.0976,"LPS Med. nRPKM":2.68,"Mean Log2(nRPKM)":-1.76,"Vehicle Med. Count":11,"LPS Med. Count":215,"Cook's P-value ":0.000214,"Feature ID":"106952","chr":"chr18","strand":"-","start":38132277,"end":38158623},"Reg_assBMf_7":{"Feature Symbol":"Tbc1d10c","Feature Name":"TBC1 domain family, member 10c","biotype":"protein_coding","log2(fold change)":2.19,"adjusted P-value":1.43e-10,"Low Expressed":false,"Vehicle Med. nRPKM":0.305,"LPS Med. nRPKM":1.79,"Mean Log2(nRPKM)":-0.568,"Vehicle Med. Count":13,"LPS Med. Count":66,"Cook's P-value ":0.634,"Feature ID":"108995","chr":"chr19","strand":"-","start":4184357,"end":4191047},"Reg_assBMf_8":{"Feature Symbol":"Itga1","Feature Name":"integrin alpha 1","biotype":"protein_coding","log2(fold change)":2.41,"adjusted P-value":5.4e-09,"Low Expressed":false,"Vehicle Med. nRPKM":0.0221,"LPS Med. nRPKM":0.187,"Mean Log2(nRPKM)":-4.11,"Vehicle Med. Count":4,"LPS Med. Count":22,"Cook's P-value ":0.815,"Feature ID":"109700","chr":"chr13","strand":"-","start":115748287,"end":115892172},"Reg_assBMf_9":{"Feature Symbol":"Dnahc12","Feature Name":"dynein, axonemal, heavy chain 12","biotype":"protein_coding","log2(fold change)":2.01,"adjusted P-value":1.8e-07,"Low Expressed":false,"Vehicle Med. nRPKM":0.0517,"LPS Med. nRPKM":0.27,"Mean Log2(nRPKM)":-3.33,"Vehicle Med. Count":14,"LPS Med. Count":53,"Cook's P-value ":0.104,"Feature ID":"110083","chr":"chr14","strand":"+","start":27512760,"end":27704820},"Reg_assBMf_10":{"Feature Symbol":"C8b","Feature Name":"complement component 8, beta polypeptide","biotype":"protein_coding","log2(fold change)":3.52,"adjusted P-value":5.19e-21,"Low Expressed":false,"Vehicle Med. nRPKM":0.0737,"LPS Med. nRPKM":1.51,"Mean Log2(nRPKM)":-1.85,"Vehicle Med. Count":4,"LPS Med. Count":61,"Cook's P-value ":0.843,"Feature ID":"110382","chr":"chr4","strand":"+","start":104438922,"end":104477153},"Reg_assBMf_11":{"Feature Symbol":"Crip3","Feature Name":"cysteine-rich protein 3","biotype":"protein_coding","log2(fold change)":-2.35,"adjusted P-value":9.6e-09,"Low Expressed":false,"Vehicle Med. nRPKM":1.3,"LPS Med. nRPKM":0.176,"Mean Log2(nRPKM)":-1.31,"Vehicle Med. Count":32,"LPS Med. Count":2,"Cook's P-value ":0.843,"Feature ID":"114570","chr":"chr17","strand":"+","start":46565891,"end":46568720},"Reg_assBMf_12":{"Feature Symbol":"Adam8","Feature Name":"a disintegrin and metallopeptidase domain 8","biotype":"protein_coding","log2(fold change)":-2.04,"adjusted P-value":1.3e-12,"Low Expressed":false,"Vehicle Med. nRPKM":1.49,"LPS Med. nRPKM":0.275,"Mean Log2(nRPKM)":-0.525,"Vehicle Med. Count":112,"LPS Med. Count":10,"Cook's P-value ":0.966,"Feature ID":"11501","chr":"chr7","strand":"-","start":147164840,"end":147178387},"Reg_assBMf_13":{"Feature Symbol":"C2","Feature Name":"complement component 2 (within H-2S)","biotype":"protein_coding","log2(fold change)":2.1,"adjusted P-value":2.7e-07,"Low Expressed":false,"Vehicle Med. nRPKM":0.0509,"LPS Med. nRPKM":0.539,"Mean Log2(nRPKM)":-2.65,"Vehicle Med. Count":2,"LPS Med. Count":22,"Cook's P-value ":0.901,"Feature ID":"12263","chr":"chr17","strand":"-","start":34999547,"end":35019045},"Reg_assBMf_14":{"Feature Symbol":"Cct6b","Feature Name":"chaperonin containing Tcp1, subunit 6b (zeta)","biotype":"protein_coding","log2(fold change)":2.31,"adjusted P-value":8.93e-07,"Low Expressed":false,"Vehicle Med. nRPKM":0.0233,"LPS Med. nRPKM":0.499,"Mean Log2(nRPKM)":-3.14,"Vehicle Med. Count":1,"LPS Med. Count":12,"Cook's P-value ":0.823,"Feature ID":"12467","chr":"chr11","strand":"-","start":82532750,"end":82577790},"Reg_assBMf_15":{"Feature Symbol":"Ccr5","Feature Name":"chemokine (C-C motif) receptor 5","biotype":"protein_coding","log2(fold change)":2.15,"adjusted P-value":6.55e-06,"Low Expressed":false,"Vehicle Med. nRPKM":0.0303,"LPS Med. nRPKM":0.226,"Mean Log2(nRPKM)":-4.48,"Vehicle Med. Count":2,"LPS Med. Count":10,"Cook's P-value ":0.656,"Feature ID":"12774","chr":"chr9","strand":"+","start":124036282,"end":124041922},"Reg_assBMf_16":{"Feature Symbol":"Slc6a12","Feature Name":"solute carrier family 6 (neurotransmitter transporter, betaine/GABA), member 12","biotype":"protein_coding","log2(fold change)":2.53,"adjusted P-value":9.63e-08,"Low Expressed":false,"Vehicle Med. nRPKM":0.0262,"LPS Med. nRPKM":0.398,"Mean Log2(nRPKM)":-3.89,"Vehicle Med. Count":1,"LPS Med. Count":16,"Cook's P-value ":0.729,"Feature ID":"14411","chr":"chr6","strand":"+","start":121296715,"end":121315791},"Reg_assBMf_17":{"Feature Symbol":"Gbp2","Feature Name":"guanylate binding protein 2","biotype":"protein_coding","log2(fold change)":3.28,"adjusted P-value":1.77e-12,"Low Expressed":false,"Vehicle Med. nRPKM":0,"LPS Med. nRPKM":0.374,"Mean Log2(nRPKM)":-4.86,"Vehicle Med. Count":0,"LPS Med. Count":11,"Cook's P-value ":0.0616,"Feature ID":"14469","chr":"chr3","strand":"+","start":142283627,"end":142300972},"Reg_assBMf_18":{"Feature Symbol":"Cxcl10","Feature Name":"chemokine (C-X-C motif) ligand 10","biotype":"protein_coding","log2(fold change)":2.55,"adjusted P-value":5.52e-07,"Low Expressed":false,"Vehicle Med. nRPKM":0.0311,"LPS Med. nRPKM":1.87,"Mean Log2(nRPKM)":-3.12,"Vehicle Med. Count":1,"LPS Med. Count":27,"Cook's P-value ":0.000264,"Feature ID":"15945","chr":"chr5","strand":"-","start":92775667,"end":92777880},"Reg_assBMf_19":{"Feature Symbol":"Bbox1","Feature Name":"butyrobetaine (gamma), 2-oxoglutarate dioxygenase 1 (gamma-butyrobetaine hydroxylase)","biotype":"protein_coding","log2(fold change)":2.02,"adjusted P-value":5.29e-06,"Low Expressed":false,"Vehicle Med. nRPKM":0.0609,"LPS Med. nRPKM":0.549,"Mean Log2(nRPKM)":-2.85,"Vehicle Med. Count":3,"LPS Med. Count":16,"Cook's P-value ":0.835,"Feature ID":"170442","chr":"chr2","strand":"-","start":110105240,"end":110145882},"Reg_assBMf_20":{"Feature Symbol":"Stard4","Feature Name":"StAR-related lipid transfer (START) domain containing 4","biotype":"protein_coding","log2(fold change)":2.02,"adjusted P-value":1.83e-11,"Low Expressed":false,"Vehicle Med. nRPKM":0.447,"LPS Med. nRPKM":2.07,"Mean Log2(nRPKM)":-0.115,"Vehicle Med. Count":28,"LPS Med. Count":126,"Cook's P-value ":0.72,"Feature ID":"170459","chr":"chr18","strand":"-","start":33361075,"end":33373470},"Reg_assBMf_21":{"Feature Symbol":"Mt1","Feature Name":"metallothionein 1","biotype":"protein_coding","log2(fold change)":2.15,"adjusted P-value":1.28e-12,"Low Expressed":false,"Vehicle Med. nRPKM":1.22,"LPS Med. nRPKM":5.84,"Mean Log2(nRPKM)":1.17,"Vehicle Med. Count":18,"LPS Med. Count":43,"Cook's P-value ":0.889,"Feature ID":"17748","chr":"chr8","strand":"+","start":96702989,"end":96704227},"Reg_assBMf_22":{"Feature Symbol":"Mt2","Feature Name":"metallothionein 2","biotype":"protein_coding","log2(fold change)":3.01,"adjusted P-value":1.76e-20,"Low Expressed":false,"Vehicle Med. nRPKM":0.594,"LPS Med. nRPKM":7.68,"Mean Log2(nRPKM)":0.964,"Vehicle Med. Count":8,"LPS Med. Count":69,"Cook's P-value ":0.833,"Feature ID":"17750","chr":"chr8","strand":"+","start":96696518,"end":96697467},"Reg_assBMf_23":{"Feature Symbol":"Nid1","Feature Name":"nidogen 1","biotype":"protein_coding","log2(fold change)":3.01,"adjusted P-value":1.77e-10,"Low Expressed":false,"Vehicle Med. nRPKM":0.00547,"LPS Med. nRPKM":0.158,"Mean Log2(nRPKM)":-5.27,"Vehicle Med. Count":1,"LPS Med. Count":19,"Cook's P-value ":0.582,"Feature ID":"18073","chr":"chr13","strand":"+","start":13529869,"end":13604542},"Reg_assBMf_24":{"Feature Symbol":"Pole","Feature Name":"polymerase (DNA directed), epsilon","biotype":"protein_coding","log2(fold change)":2.3,"adjusted P-value":3.62e-12,"Low Expressed":false,"Vehicle Med. nRPKM":0.0808,"LPS Med. nRPKM":0.433,"Mean Log2(nRPKM)":-2.43,"Vehicle Med. Count":13,"LPS Med. Count":73,"Cook's P-value ":0.828,"Feature ID":"18973","chr":"chr5","strand":"+","start":110715338,"end":110766472},"Reg_assBMf_25":{"Feature Symbol":"Eif2ak2","Feature Name":"eukaryotic translation initiation factor 2-alpha kinase 2","biotype":"protein_coding","log2(fold change)":2.01,"adjusted P-value":6.21e-14,"Low Expressed":false,"Vehicle Med. nRPKM":0.246,"LPS Med. nRPKM":1.17,"Mean Log2(nRPKM)":-1.01,"Vehicle Med. Count":24,"LPS Med. Count":69,"Cook's P-value ":0.935,"Feature ID":"19106","chr":"chr17","strand":"-","start":79251890,"end":79281912},"Reg_assBMf_26":{"Feature Symbol":"BC018473","Feature Name":"cDNA sequence BC018473","biotype":"miscRNA","log2(fold change)":2.34,"adjusted P-value":1.25e-06,"Low Expressed":false,"Vehicle Med. nRPKM":0.0743,"LPS Med. nRPKM":1.38,"Mean Log2(nRPKM)":-1.85,"Vehicle Med. Count":6,"LPS Med. Count":71,"Cook's P-value ":0.383,"Feature ID":"193217","chr":"chr11","strand":"+","start":116613481,"end":116619197},"Reg_assBMf_27":{"Feature Symbol":"St6galnac1","Feature Name":"ST6 (alpha-N-acetyl-neuraminyl-2,3-beta-galactosyl-1,3)-N-acetylgalactosaminide alpha-2,6-sialyltransferase 1","biotype":"protein_coding","log2(fold change)":3.1,"adjusted P-value":1.22e-10,"Low Expressed":false,"Vehicle Med. nRPKM":0,"LPS Med. nRPKM":0.409,"Mean Log2(nRPKM)":-5.07,"Vehicle Med. Count":0,"LPS Med. Count":17,"Cook's P-value ":0.311,"Feature ID":"20445","chr":"chr11","strand":"-","start":116626339,"end":116636821},"Reg_assBMf_28":{"Feature Symbol":"Itga10","Feature Name":"integrin, alpha 10","biotype":"protein_coding","log2(fold change)":-2.43,"adjusted P-value":4.83e-24,"Low Expressed":false,"Vehicle Med. nRPKM":1.17,"LPS Med. nRPKM":0.19,"Mean Log2(nRPKM)":-1.09,"Vehicle Med. Count":138,"LPS Med. Count":13,"Cook's P-value ":0.971,"Feature ID":"213119","chr":"chr3","strand":"+","start":96449507,"end":96468442},"Reg_assBMf_29":{"Feature Symbol":"Tap1","Feature Name":"transporter 1, ATP-binding cassette, sub-family B (MDR/TAP)","biotype":"protein_coding","log2(fold change)":2.47,"adjusted P-value":2.71e-11,"Low Expressed":false,"Vehicle Med. nRPKM":0.0685,"LPS Med. nRPKM":0.773,"Mean Log2(nRPKM)":-2.11,"Vehicle Med. Count":5,"LPS Med. Count":31,"Cook's P-value ":0.926,"Feature ID":"21354","chr":"chr17","strand":"+","start":34324501,"end":34334170},"Reg_assBMf_30":{"Feature Symbol":"She","Feature Name":"src homology 2 domain-containing transforming protein E","biotype":"protein_coding","log2(fold change)":2.77,"adjusted P-value":1.19e-08,"Low Expressed":false,"Vehicle Med. nRPKM":0,"LPS Med. nRPKM":0.126,"Mean Log2(nRPKM)":-5.75,"Vehicle Med. Count":0,"LPS Med. Count":11,"Cook's P-value ":0.495,"Feature ID":"214547","chr":"chr3","strand":"+","start":89635292,"end":89662768},"Reg_assBMf_31":{"Feature Symbol":"Wnt1","Feature Name":"wingless-related MMTV integration site 1","biotype":"protein_coding","log2(fold change)":2,"adjusted P-value":4.79e-06,"Low Expressed":false,"Vehicle Med. nRPKM":0.0697,"LPS Med. nRPKM":0.368,"Mean Log2(nRPKM)":-3.06,"Vehicle Med. Count":4,"LPS Med. Count":30,"Cook's P-value ":0.368,"Feature ID":"22408","chr":"chr15","strand":"+","start":98620288,"end":98624261},"Reg_assBMf_32":{"Feature Symbol":"Wnt10b","Feature Name":"wingless related MMTV integration site 10b","biotype":"protein_coding","log2(fold change)":2.81,"adjusted P-value":1.3e-11,"Low Expressed":false,"Vehicle Med. nRPKM":0.0398,"LPS Med. nRPKM":1.03,"Mean Log2(nRPKM)":-2.99,"Vehicle Med. Count":2,"LPS Med. Count":32,"Cook's P-value ":0.325,"Feature ID":"22410","chr":"chr15","strand":"-","start":98602183,"end":98608581},"Reg_assBMf_33":{"Feature Symbol":"Impg2","Feature Name":"interphotoreceptor matrix proteoglycan 2","biotype":"protein_coding","log2(fold change)":-2.46,"adjusted P-value":5.6e-17,"Low Expressed":false,"Vehicle Med. nRPKM":0.383,"LPS Med. nRPKM":0.0532,"Mean Log2(nRPKM)":-2.63,"Vehicle Med. Count":65,"LPS Med. Count":5,"Cook's P-value ":0.942,"Feature ID":"224224","chr":"chr16","strand":"+","start":56204426,"end":56273866},"Reg_assBMf_34":{"Feature Symbol":"Zp2","Feature Name":"zona pellucida glycoprotein 2","biotype":"protein_coding","log2(fold change)":2.07,"adjusted P-value":3.49e-07,"Low Expressed":false,"Vehicle Med. nRPKM":0.131,"LPS Med. nRPKM":0.759,"Mean Log2(nRPKM)":-1.91,"Vehicle Med. Count":7,"LPS Med. Count":29,"Cook's P-value ":0.492,"Feature ID":"22787","chr":"chr7","strand":"-","start":127275875,"end":127288804},"Reg_assBMf_35":{"Feature Symbol":"Arhgap11a","Feature Name":"Rho GTPase activating protein 11A","biotype":"protein_coding","log2(fold change)":2.42,"adjusted P-value":7.35e-12,"Low Expressed":false,"Vehicle Med. nRPKM":0.0645,"LPS Med. nRPKM":0.416,"Mean Log2(nRPKM)":-2.9,"Vehicle Med. Count":6,"LPS Med. Count":39,"Cook's P-value ":0.721,"Feature ID":"228482","chr":"chr2","strand":"-","start":113671649,"end":113688818},"Reg_assBMf_36":{"Feature Symbol":"D630003M21Rik","Feature Name":"RIKEN cDNA D630003M21 gene","biotype":"protein_coding","log2(fold change)":2.13,"adjusted P-value":4.13e-06,"Low Expressed":false,"Vehicle Med. nRPKM":0.0238,"LPS Med. nRPKM":0.144,"Mean Log2(nRPKM)":-4.73,"Vehicle Med. Count":3,"LPS Med. Count":24,"Cook's P-value ":0.541,"Feature ID":"228846","chr":"chr2","strand":"-","start":158008269,"end":158054958},"Reg_assBMf_37":{"Feature Symbol":"Gbp7","Feature Name":"guanylate binding protein 7","biotype":"protein_coding","log2(fold change)":2.02,"adjusted P-value":5.38e-08,"Low Expressed":false,"Vehicle Med. nRPKM":0.0595,"LPS Med. nRPKM":0.316,"Mean Log2(nRPKM)":-3.02,"Vehicle Med. Count":8,"LPS Med. Count":21,"Cook's P-value ":0.917,"Feature ID":"229900","chr":"chr3","strand":"+","start":142193302,"end":142213047},"Reg_assBMf_38":{"Feature Symbol":"Acer2","Feature Name":"alkaline ceramidase 2","biotype":"protein_coding","log2(fold change)":2.38,"adjusted P-value":6.61e-07,"Low Expressed":false,"Vehicle Med. nRPKM":0.064,"LPS Med. nRPKM":0.815,"Mean Log2(nRPKM)":-2.8,"Vehicle Med. Count":4,"LPS Med. Count":50,"Cook's P-value ":0.576,"Feature ID":"230379","chr":"chr4","strand":"+","start":86520318,"end":86566785},"Reg_assBMf_39":{"Feature Symbol":"C8a","Feature Name":"complement component 8, alpha polypeptide","biotype":"protein_coding","log2(fold change)":2.5,"adjusted P-value":4.18e-08,"Low Expressed":false,"Vehicle Med. nRPKM":0.0185,"LPS Med. nRPKM":0.243,"Mean Log2(nRPKM)":-3.64,"Vehicle Med. Count":2,"LPS Med. Count":26,"Cook's P-value ":0.359,"Feature ID":"230558","chr":"chr4","strand":"-","start":104488284,"end":104549003},"Reg_assBMf_40":{"Feature Symbol":"Ddx60","Feature Name":"DEAD (Asp-Glu-Ala-Asp) box polypeptide 60","biotype":"protein_coding","log2(fold change)":2.44,"adjusted P-value":3.84e-08,"Low Expressed":false,"Vehicle Med. nRPKM":0.0221,"LPS Med. nRPKM":0.21,"Mean Log2(nRPKM)":-3.96,"Vehicle Med. Count":4,"LPS Med. Count":14,"Cook's P-value ":0.649,"Feature ID":"234311","chr":"chr8","strand":"+","start":64406886,"end":64516492},"Reg_assBMf_41":{"Feature Symbol":"Stac3","Feature Name":"SH3 and cysteine rich domain 3","biotype":"protein_coding","log2(fold change)":-2.02,"adjusted P-value":1.01e-07,"Low Expressed":false,"Vehicle Med. nRPKM":0.601,"LPS Med. nRPKM":0.125,"Mean Log2(nRPKM)":-1.8,"Vehicle Med. Count":26,"LPS Med. Count":3,"Cook's P-value ":0.954,"Feature ID":"237611","chr":"chr10","strand":"+","start":126938773,"end":126945871},"Reg_assBMf_42":{"Feature Symbol":"Oas1b","Feature Name":"2'-5' oligoadenylate synthetase 1B","biotype":"protein_coding","log2(fold change)":2.34,"adjusted P-value":9.8e-07,"Low Expressed":false,"Vehicle Med. nRPKM":0.0365,"LPS Med. nRPKM":0.583,"Mean Log2(nRPKM)":-4.06,"Vehicle Med. Count":1,"LPS Med. Count":17,"Cook's P-value ":0.637,"Feature ID":"23961","chr":"chr5","strand":"+","start":121262644,"end":121274172},"Reg_assBMf_43":{"Feature Symbol":"Hephl1","Feature Name":"hephaestin-like 1","biotype":"protein_coding","log2(fold change)":2.25,"adjusted P-value":9.68e-06,"Low Expressed":false,"Vehicle Med. nRPKM":0,"LPS Med. nRPKM":0.0768,"Mean Log2(nRPKM)":-5.39,"Vehicle Med. Count":0,"LPS Med. Count":10,"Cook's P-value ":0.264,"Feature ID":"244698","chr":"chr9","strand":"-","start":14856285,"end":14916552},"Reg_assBMf_44":{"Feature Symbol":"Olfr920","Feature Name":"olfactory receptor 920","biotype":"protein_coding","log2(fold change)":2.79,"adjusted P-value":1.29e-09,"Low Expressed":false,"Vehicle Med. nRPKM":0.0169,"LPS Med. nRPKM":0.64,"Mean Log2(nRPKM)":-4.03,"Vehicle Med. Count":1,"LPS Med. Count":21,"Cook's P-value ":0.441,"Feature ID":"258783","chr":"chr9","strand":"+","start":38560381,"end":38564448},"Reg_assBMf_45":{"Feature Symbol":"Gm1564","Feature Name":"predicted gene 1564","biotype":"protein_coding","log2(fold change)":2.32,"adjusted P-value":1.5e-13,"Low Expressed":false,"Vehicle Med. nRPKM":0.195,"LPS Med. nRPKM":0.933,"Mean Log2(nRPKM)":-1.38,"Vehicle Med. Count":18,"LPS Med. Count":73,"Cook's P-value ":0.776,"Feature ID":"268491","chr":"chr11","strand":"+","start":102526902,"end":102543551},"Reg_assBMf_46":{"Feature Symbol":"Greb1","Feature Name":"gene regulated by estrogen in breast cancer protein","biotype":"protein_coding","log2(fold change)":3.22,"adjusted P-value":9.97e-25,"Low Expressed":false,"Vehicle Med. nRPKM":0.0283,"LPS Med. nRPKM":0.398,"Mean Log2(nRPKM)":-3.36,"Vehicle Med. Count":7,"LPS Med. Count":50,"Cook's P-value ":0.961,"Feature ID":"268527","chr":"chr12","strand":"-","start":16677421,"end":16807692},"Reg_assBMf_47":{"Feature Symbol":"Atp1a4","Feature Name":"ATPase, Na+/K+ transporting, alpha 4 polypeptide","biotype":"protein_coding","log2(fold change)":2.43,"adjusted P-value":4.92e-07,"Low Expressed":false,"Vehicle Med. nRPKM":0.0763,"LPS Med. nRPKM":1.44,"Mean Log2(nRPKM)":-1.87,"Vehicle Med. Count":6,"LPS Med. Count":76,"Cook's P-value ":0.0684,"Feature ID":"27222","chr":"chr1","strand":"-","start":174153639,"end":174188555},"Reg_assBMf_48":{"Feature Symbol":"D11Wsu47e","Feature Name":"DNA segment, Chr 11, Wayne State University 47, expressed","biotype":"protein_coding","log2(fold change)":-2.02,"adjusted P-value":5.67e-10,"Low Expressed":false,"Vehicle Med. nRPKM":1.75,"LPS Med. nRPKM":0.342,"Mean Log2(nRPKM)":-0.333,"Vehicle Med. Count":75,"LPS Med. Count":13,"Cook's P-value ":0.918,"Feature ID":"276852","chr":"chr11","strand":"+","start":113545726,"end":113555961},"Reg_assBMf_49":{"Feature Symbol":"E130310I04Rik","Feature Name":"RIKEN cDNA E130310I04 gene","biotype":"miscRNA","log2(fold change)":2.6,"adjusted P-value":1.92e-07,"Low Expressed":false,"Vehicle Med. nRPKM":0,"LPS Med. nRPKM":0.13,"Mean Log2(nRPKM)":-5.55,"Vehicle Med. Count":0,"LPS Med. Count":16,"Cook's P-value ":0.184,"Feature ID":"278725","chr":"chr16","strand":"-","start":34943261,"end":34959080},"Reg_assBMf_50":{"Feature Symbol":"C030034L19Rik","Feature Name":"RIKEN cDNA C030034L19 gene","biotype":"miscRNA","log2(fold change)":2.6,"adjusted P-value":2.09e-14,"Low Expressed":false,"Vehicle Med. nRPKM":0.129,"LPS Med. nRPKM":1.04,"Mean Log2(nRPKM)":-1.65,"Vehicle Med. Count":9,"LPS Med. Count":64,"Cook's P-value ":0.522,"Feature ID":"320088","chr":"chr3","strand":"+","start":9403078,"end":9413903},"Reg_assBMf_51":{"Feature Symbol":"LOC433134","Feature Name":"uncharacterized LOC433134","biotype":"unknown","log2(fold change)":2.63,"adjusted P-value":7.62e-08,"Low Expressed":false,"Vehicle Med. nRPKM":0,"LPS Med. nRPKM":0.149,"Mean Log2(nRPKM)":-4.91,"Vehicle Med. Count":0,"LPS Med. Count":10,"Cook's P-value ":0.923,"Feature ID":"433134","chr":"chr17","strand":"+","start":66542692,"end":66549162},"Reg_assBMf_52":{"Feature Symbol":"Trim72","Feature Name":"tripartite motif-containing 72","biotype":"protein_coding","log2(fold change)":2.46,"adjusted P-value":3.49e-07,"Low Expressed":false,"Vehicle Med. nRPKM":0.0179,"LPS Med. nRPKM":0.49,"Mean Log2(nRPKM)":-4.09,"Vehicle Med. Count":1,"LPS Med. Count":18,"Cook's P-value ":0.169,"Feature ID":"434246","chr":"chr7","strand":"+","start":135147892,"end":135154907},"Reg_assBMf_53":{"Feature Symbol":"Nlrc5","Feature Name":"NLR family, CARD domain containing 5","biotype":"protein_coding","log2(fold change)":2.32,"adjusted P-value":8.29e-09,"Low Expressed":false,"Vehicle Med. nRPKM":0.029,"LPS Med. nRPKM":0.204,"Mean Log2(nRPKM)":-4.08,"Vehicle Med. Count":3,"LPS Med. Count":26,"Cook's P-value ":0.827,"Feature ID":"434341","chr":"chr8","strand":"+","start":96996663,"end":97051172},"Reg_assBMf_54":{"Feature Symbol":"BC065397","Feature Name":"cDNA sequence BC065397","biotype":"miscRNA","log2(fold change)":-2.09,"adjusted P-value":4.36e-12,"Low Expressed":false,"Vehicle Med. nRPKM":1.46,"LPS Med. nRPKM":0.205,"Mean Log2(nRPKM)":-0.676,"Vehicle Med. Count":102,"LPS Med. Count":9,"Cook's P-value ":0.935,"Feature ID":"436230","chr":"chrX","strand":"+","start":133277496,"end":133337903},"Reg_assBMf_55":{"Feature Symbol":"Cpsf4l","Feature Name":"cleavage and polyadenylation specific factor 4-like","biotype":"protein_coding","log2(fold change)":-2.18,"adjusted P-value":1.79e-07,"Low Expressed":false,"Vehicle Med. nRPKM":0.555,"LPS Med. nRPKM":0.0993,"Mean Log2(nRPKM)":-1.99,"Vehicle Med. Count":19,"LPS Med. Count":2,"Cook's P-value ":0.907,"Feature ID":"52670","chr":"chr11","strand":"-","start":113559485,"end":113571331},"Reg_assBMf_56":{"Feature Symbol":"Dll4","Feature Name":"delta-like 4 (Drosophila)","biotype":"protein_coding","log2(fold change)":2.11,"adjusted P-value":6.15e-06,"Low Expressed":false,"Vehicle Med. nRPKM":0.0385,"LPS Med. nRPKM":0.218,"Mean Log2(nRPKM)":-3.74,"Vehicle Med. Count":3,"LPS Med. Count":26,"Cook's P-value ":0.405,"Feature ID":"54485","chr":"chr2","strand":"+","start":119151520,"end":119161402},"Reg_assBMf_57":{"Feature Symbol":"Gbp3","Feature Name":"guanylate binding protein 3","biotype":"protein_coding","log2(fold change)":2.15,"adjusted P-value":2.38e-05,"Low Expressed":false,"Vehicle Med. nRPKM":0,"LPS Med. nRPKM":0.153,"Mean Log2(nRPKM)":-5.21,"Vehicle Med. Count":0,"LPS Med. Count":10,"Cook's P-value ":0.555,"Feature ID":"55932","chr":"chr3","strand":"+","start":142223016,"end":142236176},"Reg_assBMf_58":{"Feature Symbol":"P2ry4","Feature Name":"pyrimidinergic receptor P2Y, G-protein coupled, 4","biotype":"protein_coding","log2(fold change)":2.5,"adjusted P-value":5.8e-07,"Low Expressed":false,"Vehicle Med. nRPKM":0,"LPS Med. nRPKM":0.151,"Mean Log2(nRPKM)":-5.65,"Vehicle Med. Count":0,"LPS Med. Count":10,"Cook's P-value ":0.11,"Feature ID":"57385","chr":"chrX","strand":"-","start":97785493,"end":97790208},"Reg_assBMf_59":{"Feature Symbol":"Cyp3a57","Feature Name":"cytochrome P450, family 3, subfamily a, polypeptide 57","biotype":"protein_coding","log2(fold change)":3.47,"adjusted P-value":1.98e-13,"Low Expressed":false,"Vehicle Med. nRPKM":0,"LPS Med. nRPKM":0.833,"Mean Log2(nRPKM)":-4.12,"Vehicle Med. Count":0,"LPS Med. Count":18,"Cook's P-value ":0.202,"Feature ID":"622127","chr":"chr5","strand":"+","start":146106139,"end":146151381},"Reg_assBMf_60":{"Feature Symbol":"Hmgb1-rs17","Feature Name":"high mobility group box 1, related sequence 17","biotype":"pseudo","log2(fold change)":2.08,"adjusted P-value":2.67e-05,"Low Expressed":false,"Vehicle Med. nRPKM":0.0571,"LPS Med. nRPKM":0.544,"Mean Log2(nRPKM)":-3.62,"Vehicle Med. Count":2,"LPS Med. Count":12,"Cook's P-value ":0.273,"Feature ID":"628431","chr":"chr8","strand":"+","start":34594783,"end":34596229},"Reg_assBMf_61":{"Feature Symbol":"Folr4","Feature Name":"folate receptor 4 (delta)","biotype":"protein_coding","log2(fold change)":2.53,"adjusted P-value":1.24e-08,"Low Expressed":false,"Vehicle Med. nRPKM":0.0659,"LPS Med. nRPKM":0.599,"Mean Log2(nRPKM)":-3.4,"Vehicle Med. Count":2,"LPS Med. Count":20,"Cook's P-value ":0.359,"Feature ID":"64931","chr":"chr9","strand":"-","start":14690258,"end":14708395},"Reg_assBMf_62":{"Feature Symbol":"Gm8482","Feature Name":"predicted pseudogene 8482","biotype":"pseudo","log2(fold change)":2.68,"adjusted P-value":3.51e-10,"Low Expressed":false,"Vehicle Med. nRPKM":0.0959,"LPS Med. nRPKM":1.55,"Mean Log2(nRPKM)":-1.35,"Vehicle Med. Count":1,"LPS Med. Count":22,"Cook's P-value ":0.917,"Feature ID":"667148","chr":"chr12","strand":"-","start":102102179,"end":102102879},"Reg_assBMf_63":{"Feature Symbol":"1700011H14Rik","Feature Name":"RIKEN cDNA 1700011H14 gene","biotype":"protein_coding","log2(fold change)":2.08,"adjusted P-value":3.5e-07,"Low Expressed":false,"Vehicle Med. nRPKM":0.208,"LPS Med. nRPKM":1.15,"Mean Log2(nRPKM)":-1.2,"Vehicle Med. Count":6,"LPS Med. Count":29,"Cook's P-value ":0.883,"Feature ID":"67082","chr":"chr14","strand":"-","start":49846034,"end":49865103},"Reg_assBMf_64":{"Feature Symbol":"1700093K21Rik","Feature Name":"RIKEN cDNA 1700093K21 gene","biotype":"protein_coding","log2(fold change)":2.26,"adjusted P-value":4.78e-21,"Low Expressed":false,"Vehicle Med. nRPKM":0.525,"LPS Med. nRPKM":2.81,"Mean Log2(nRPKM)":0.267,"Vehicle Med. Count":19,"LPS Med. Count":52,"Cook's P-value ":0.987,"Feature ID":"67358","chr":"chr11","strand":"-","start":23416203,"end":23419942},"Reg_assBMf_65":{"Feature Symbol":"Vwa5a","Feature Name":"von Willebrand factor A domain containing 5A","biotype":"protein_coding","log2(fold change)":2.29,"adjusted P-value":8.28e-22,"Low Expressed":false,"Vehicle Med. nRPKM":0.248,"LPS Med. nRPKM":1.49,"Mean Log2(nRPKM)":-0.732,"Vehicle Med. Count":25,"LPS Med. Count":76,"Cook's P-value ":0.958,"Feature ID":"67776","chr":"chr9","strand":"+","start":38525853,"end":38550922},"Reg_assBMf_66":{"Feature Symbol":"Zmym1","Feature Name":"zinc finger, MYM domain containing 1","biotype":"protein_coding","log2(fold change)":-2.54,"adjusted P-value":4.34e-22,"Low Expressed":false,"Vehicle Med. nRPKM":4.28,"LPS Med. nRPKM":0.566,"Mean Log2(nRPKM)":0.734,"Vehicle Med. Count":355,"LPS Med. Count":30,"Cook's P-value ":0.925,"Feature ID":"68310","chr":"chr4","strand":"-","start":126724338,"end":126738376},"Reg_assBMf_67":{"Feature Symbol":"Glb1l3","Feature Name":"galactosidase, beta 1 like 3","biotype":"protein_coding","log2(fold change)":2.81,"adjusted P-value":2.65e-09,"Low Expressed":false,"Vehicle Med. nRPKM":0.0164,"LPS Med. nRPKM":0.448,"Mean Log2(nRPKM)":-4.31,"Vehicle Med. Count":1,"LPS Med. Count":21,"Cook's P-value ":0.129,"Feature ID":"70893","chr":"chr9","strand":"-","start":26625538,"end":26668408},"Reg_assBMf_68":{"Feature Symbol":"4933437F05Rik","Feature Name":"RIKEN cDNA 4933437F05 gene","biotype":"protein_coding","log2(fold change)":-2.69,"adjusted P-value":4.3e-17,"Low Expressed":false,"Vehicle Med. nRPKM":1.86,"LPS Med. nRPKM":0.196,"Mean Log2(nRPKM)":-0.595,"Vehicle Med. Count":65,"LPS Med. Count":5,"Cook's P-value ":0.973,"Feature ID":"71275","chr":"chr12","strand":"-","start":88562073,"end":88579551},"Reg_assBMf_69":{"Feature Symbol":"1300017J02Rik","Feature Name":"RIKEN cDNA 1300017J02 gene","biotype":"protein_coding","log2(fold change)":2.17,"adjusted P-value":2.55e-05,"Low Expressed":false,"Vehicle Med. nRPKM":0.0363,"LPS Med. nRPKM":0.86,"Mean Log2(nRPKM)":-3.49,"Vehicle Med. Count":2,"LPS Med. Count":38,"Cook's P-value ":0.152,"Feature ID":"71775","chr":"chr9","strand":"-","start":103152860,"end":103190627},"Reg_assBMf_70":{"Feature Symbol":"Ush1c","Feature Name":"Usher syndrome 1C homolog (human)","biotype":"protein_coding","log2(fold change)":2.86,"adjusted P-value":1.55e-09,"Low Expressed":false,"Vehicle Med. nRPKM":0,"LPS Med. nRPKM":0.24,"Mean Log2(nRPKM)":-4.71,"Vehicle Med. Count":0,"LPS Med. Count":12,"Cook's P-value ":0.871,"Feature ID":"72088","chr":"chr7","strand":"-","start":53450721,"end":53493860},"Reg_assBMf_71":{"Feature Symbol":"1700057K13Rik","Feature Name":"RIKEN cDNA 1700057K13 gene","biotype":"protein_coding","log2(fold change)":2.2,"adjusted P-value":1.58e-05,"Low Expressed":false,"Vehicle Med. nRPKM":0.276,"LPS Med. nRPKM":5.95,"Mean Log2(nRPKM)":-1.01,"Vehicle Med. Count":6,"LPS Med. Count":64,"Cook's P-value ":0.00474,"Feature ID":"73435","chr":"chr1","strand":"-","start":159029279,"end":159038776},"Reg_assBMf_72":{"Feature Symbol":"Ccdc11","Feature Name":"coiled-coil domain containing 11","biotype":"protein_coding","log2(fold change)":2.15,"adjusted P-value":1.23e-05,"Low Expressed":false,"Vehicle Med. nRPKM":0.0957,"LPS Med. nRPKM":1.45,"Mean Log2(nRPKM)":-1.78,"Vehicle Med. Count":4,"LPS Med. Count":43,"Cook's P-value ":0.637,"Feature ID":"74453","chr":"chr18","strand":"+","start":74442754,"end":74519638},"Reg_assBMf_73":{"Feature Symbol":"Mvp","Feature Name":"major vault protein","biotype":"protein_coding","log2(fold change)":2.31,"adjusted P-value":4.52e-06,"Low Expressed":false,"Vehicle Med. nRPKM":0.126,"LPS Med. nRPKM":1.97,"Mean Log2(nRPKM)":-1.48,"Vehicle Med. Count":8,"LPS Med. Count":100,"Cook's P-value ":0.000545,"Feature ID":"78388","chr":"chr7","strand":"-","start":134130374,"end":134158108},"Reg_assBMf_74":{"Feature Symbol":"Htra3","Feature Name":"HtrA serine peptidase 3","biotype":"protein_coding","log2(fold change)":2.15,"adjusted P-value":2.37e-05,"Low Expressed":false,"Vehicle Med. nRPKM":0,"LPS Med. nRPKM":0.145,"Mean Log2(nRPKM)":-5.41,"Vehicle Med. Count":0,"LPS Med. Count":12,"Cook's P-value ":0.299,"Feature ID":"78558","chr":"chr5","strand":"-","start":35994682,"end":36022431},"Reg_assBMf_75":{"Feature Symbol":"Tnfrsf25","Feature Name":"tumor necrosis factor receptor superfamily, member 25","biotype":"protein_coding","log2(fold change)":-2.09,"adjusted P-value":9.95e-07,"Low Expressed":false,"Vehicle Med. nRPKM":1.39,"LPS Med. nRPKM":0.0929,"Mean Log2(nRPKM)":-1.44,"Vehicle Med. Count":55,"LPS Med. Count":2,"Cook's P-value ":0.847,"Feature ID":"85030","chr":"chr4","strand":"+","start":151490452,"end":151494220}},"meta":{"Feature Symbol":{"label":"Feature Symbol","type":"character"},"Feature Name":{"label":"Feature Name","type":"character"},"biotype":{"label":"biotype","type":"character"},"log2(fold change)":{"label":"log2(fold change)","type":"numeric"},"adjusted P-value":{"label":"adjusted P-value","type":"numeric"},"Low Expressed":{"label":"Low Expressed","type":"logical"},"Vehicle Med. nRPKM":{"label":"Vehicle Med. nRPKM","type":"numeric"},"LPS Med. nRPKM":{"label":"LPS Med. nRPKM","type":"numeric"},"Mean Log2(nRPKM)":{"label":"Mean Log2(nRPKM)","type":"numeric"},"Vehicle Med. Count":{"label":"Vehicle Med. Count","type":"numeric"},"LPS Med. Count":{"label":"LPS Med. Count","type":"numeric"},"Cook's P-value ":{"label":"Cook's P-value ","type":"numeric"},"Feature ID":{"label":"Feature ID","type":"character"},"chr":{"label":"chr","type":"character"},"strand":{"label":"strand","type":"character"},"start":{"label":"start","type":"integer"},"end":{"label":"end","type":"integer"}},"caption":""}}}}
