# Supplementary material for: Untangling the brain's neuroinflammatory and neurodegenerative transcriptional responses
Source: Nat Commun. 2016 Apr 21;7:11295. doi: 10.1038/ncomms11295 (PMC4844685; doi:10.1038/ncomms11295)
Supplement: Supplementary Data 2 — LPS-induced expression in astrocytes, microglia and neurons. The effects of peripheral endotoxemia on gene expression in brain microglia, astrocytes, and neurons are displayed in interactive plots and tables derived from RNA-Seq data. Interactive comparisons of the endotoxemia response between each pair of cell types are also provided. To explore this dataset, download and unpackage the .zip file, and then open the index.html file in your browser (Firefox recommended). If you use Safari or Chrome, the interactive plots and tables will not be rendered unless you change the browser settings; instructions for how to do so are provided within the index.html file. [file ncomms11295-s3.zip › lps-induction-dataset/dataset-4-pYe101.json]

{"type":"plot","name":"plot","label":"plot","description":"plot","value":{"plot":"./dataset-4-pYe101.svg","table":{"type":"table","name":"table","label":"table","description":"table","value":{"data":{"Reg_pYe101_1":{"Feature Symbol":"Gm11428","Feature Name":"predicted gene 11428","biotype":"protein_coding","Microglia log2(fold change)":5.84,"Microglia adjusted P-value":2.04e-11,"Microglia Low Expressed":false,"Microglia Vehicle Med. nRPKM":0,"Microglia LPS Med. nRPKM":6.68,"Microglia Mean Log2(nRPKM)":-2.49,"Microglia Vehicle Med. Count":0,"Microglia LPS Med. Count":16,"Microglia Cook's P-value ":0.325,"Feature ID":"100034251","chr":"chr11","strand":"+","start":83517558,"end":83519771,"Neuron log2(fold change)":0,"Neuron adjusted P-value":"1","Neuron Low Expressed":true,"Neuron Vehicle Med. nRPKM":0,"Neuron LPS Med. nRPKM":0,"Neuron Mean Log2(nRPKM)":-7.1,"Neuron Vehicle Med. Count":0,"Neuron LPS Med. Count":0,"Neuron Cook's P-value ":0.772},"Reg_pYe101_2":{"Feature Symbol":"Gm3373","Feature Name":"predicted gene 3373","biotype":"unknown","Microglia log2(fold change)":-3.1,"Microglia adjusted P-value":0.000285,"Microglia Low Expressed":false,"Microglia Vehicle Med. nRPKM":0.4,"Microglia LPS Med. nRPKM":0.0291,"Microglia Mean Log2(nRPKM)":-3.66,"Microglia Vehicle Med. Count":28,"Microglia LPS Med. Count":1,"Microglia Cook's P-value ":0.961,"Feature ID":"100036568","chr":"chr14","strand":"-","start":5468643,"end":5477394,"Neuron log2(fold change)":0,"Neuron adjusted P-value":"1","Neuron Low Expressed":true,"Neuron Vehicle Med. nRPKM":0,"Neuron LPS Med. nRPKM":0,"Neuron Mean Log2(nRPKM)":-7.06,"Neuron Vehicle Med. Count":0,"Neuron LPS Med. Count":0,"Neuron Cook's P-value ":0.639},"Reg_pYe101_3":{"Feature Symbol":"F630028O10Rik","Feature Name":"RIKEN cDNA F630028O10 gene","biotype":"miscRNA","Microglia log2(fold change)":2.42,"Microglia adjusted P-value":0.00831,"Microglia Low Expressed":false,"Microglia Vehicle Med. nRPKM":0,"Microglia LPS Med. nRPKM":0.69,"Microglia Mean Log2(nRPKM)":-3.15,"Microglia Vehicle Med. Count":0,"Microglia LPS Med. Count":28,"Microglia Cook's P-value ":0.857,"Feature ID":"100038363","chr":"chrX","strand":"+","start":93435265,"end":93438981,"Neuron log2(fold change)":0,"Neuron adjusted P-value":"1","Neuron Low Expressed":true,"Neuron Vehicle Med. nRPKM":0,"Neuron LPS Med. nRPKM":0,"Neuron Mean Log2(nRPKM)":-8,"Neuron Vehicle Med. Count":0,"Neuron LPS Med. Count":0,"Neuron Cook's P-value ":"NA"},"Reg_pYe101_4":{"Feature Symbol":"Gm10677","Feature Name":"predicted gene 10677","biotype":"miscRNA","Microglia log2(fold change)":-2.38,"Microglia adjusted P-value":7.98e-06,"Microglia Low Expressed":false,"Microglia Vehicle Med. nRPKM":2.68,"Microglia LPS Med. nRPKM":0.304,"Microglia Mean Log2(nRPKM)":-0.196,"Microglia Vehicle Med. Count":76,"Microglia LPS Med. Count":7,"Microglia Cook's P-value ":0.924,"Feature ID":"100038460","chr":"chr9","strand":"-","start":47607243,"end":47626291,"Neuron log2(fold change)":0.0156,"Neuron adjusted P-value":"0.947953480514174","Neuron Low Expressed":false,"Neuron Vehicle Med. nRPKM":4.63,"Neuron LPS Med. nRPKM":4.42,"Neuron Mean Log2(nRPKM)":2.19,"Neuron Vehicle Med. Count":236,"Neuron LPS Med. Count":124,"Neuron Cook's P-value ":0.834},"Reg_pYe101_5":{"Feature Symbol":"Gm10578","Feature Name":"predicted gene 10578","biotype":"miscRNA","Microglia log2(fold change)":-2.3,"Microglia adjusted P-value":0.049,"Microglia Low Expressed":false,"Microglia Vehicle Med. nRPKM":0.386,"Microglia LPS Med. nRPKM":0,"Microglia Mean Log2(nRPKM)":-4.78,"Microglia Vehicle Med. Count":15,"Microglia LPS Med. Count":0,"Microglia Cook's P-value ":0.0484,"Feature ID":"100038555","chr":"chr7","strand":"+","start":144426366,"end":144434292,"Neuron log2(fold change)":0,"Neuron adjusted P-value":"1","Neuron Low Expressed":true,"Neuron Vehicle Med. nRPKM":0,"Neuron LPS Med. nRPKM":0,"Neuron Mean Log2(nRPKM)":-8,"Neuron Vehicle Med. Count":0,"Neuron LPS Med. Count":0,"Neuron Cook's P-value ":"NA"},"Reg_pYe101_6":{"Feature Symbol":"Gm10790","Feature Name":"predicted gene 10790","biotype":"miscRNA","Microglia log2(fold change)":-3.24,"Microglia adjusted P-value":1.3e-11,"Microglia Low Expressed":false,"Microglia Vehicle Med. nRPKM":21.4,"Microglia LPS Med. nRPKM":1.22,"Microglia Mean Log2(nRPKM)":2.4,"Microglia Vehicle Med. Count":867,"Microglia LPS Med. Count":40,"Microglia Cook's P-value ":0.859,"Feature ID":"100038577","chr":"chr13","strand":"+","start":41961284,"end":42008461,"Neuron log2(fold change)":0,"Neuron adjusted P-value":"1","Neuron Low Expressed":true,"Neuron Vehicle Med. nRPKM":0,"Neuron LPS Med. nRPKM":0,"Neuron Mean Log2(nRPKM)":-7.74,"Neuron Vehicle Med. Count":0,"Neuron LPS Med. Count":0,"Neuron Cook's P-value ":0.494},"Reg_pYe101_7":{"Feature Symbol":"","Feature Name":"","biotype":"protein_coding","Microglia log2(fold change)":-3.31,"Microglia adjusted P-value":0.000514,"Microglia Low Expressed":false,"Microglia Vehicle Med. nRPKM":0.315,"Microglia LPS Med. nRPKM":0,"Microglia Mean Log2(nRPKM)":-4.23,"Microglia Vehicle Med. Count":21,"Microglia LPS Med. Count":0,"Microglia Cook's P-value ":0.542,"Feature ID":"100038585","chr":"chr7","strand":"+","start":56854626,"end":56857443,"Neuron log2(fold change)":0.295,"Neuron adjusted P-value":"0.336892741254386","Neuron Low Expressed":false,"Neuron Vehicle Med. nRPKM":0.937,"Neuron LPS Med. nRPKM":1.04,"Neuron Mean Log2(nRPKM)":0.0116,"Neuron Vehicle Med. Count":64,"Neuron LPS Med. Count":55,"Neuron Cook's P-value ":0.463},"Reg_pYe101_8":{"Feature Symbol":"Gm10389","Feature Name":"predicted gene 10389","biotype":"miscRNA","Microglia log2(fold change)":2.45,"Microglia adjusted P-value":0.0158,"Microglia Low Expressed":false,"Microglia Vehicle Med. nRPKM":0.0122,"Microglia LPS Med. nRPKM":0.282,"Microglia Mean Log2(nRPKM)":-4.57,"Microglia Vehicle Med. Count":1,"Microglia LPS Med. Count":13,"Microglia Cook's P-value ":0.542,"Feature ID":"100038608","chr":"chr15","strand":"+","start":10530048,"end":10541406,"Neuron log2(fold change)":-0.574,"Neuron adjusted P-value":"0.183571043106482","Neuron Low Expressed":false,"Neuron Vehicle Med. nRPKM":0.257,"Neuron LPS Med. nRPKM":0.184,"Neuron Mean Log2(nRPKM)":-2.41,"Neuron Vehicle Med. Count":20,"Neuron LPS Med. Count":9,"Neuron Cook's P-value ":0.672},"Reg_pYe101_9":{"Feature Symbol":"Gm10384","Feature Name":"predicted gene 10384","biotype":"miscRNA","Microglia log2(fold change)":-2.38,"Microglia adjusted P-value":0.0119,"Microglia Low Expressed":false,"Microglia Vehicle Med. nRPKM":0.471,"Microglia LPS Med. nRPKM":0,"Microglia Mean Log2(nRPKM)":-3.48,"Microglia Vehicle Med. Count":34,"Microglia LPS Med. Count":0,"Microglia Cook's P-value ":0.608,"Feature ID":"100038735","chr":"chr15","strand":"-","start":36800255,"end":36809571,"Neuron log2(fold change)":0,"Neuron adjusted P-value":"1","Neuron Low Expressed":true,"Neuron Vehicle Med. nRPKM":0,"Neuron LPS Med. nRPKM":0,"Neuron Mean Log2(nRPKM)":-7.46,"Neuron Vehicle Med. Count":0,"Neuron LPS Med. Count":0,"Neuron Cook's P-value ":0.719},"Reg_pYe101_10":{"Feature Symbol":"Gm2109","Feature Name":"predicted gene 2109","biotype":"miscRNA","Microglia log2(fold change)":0,"Microglia adjusted P-value":1,"Microglia Low Expressed":true,"Microglia Vehicle Med. nRPKM":0,"Microglia LPS Med. nRPKM":0,"Microglia Mean Log2(nRPKM)":-8,"Microglia Vehicle Med. Count":0,"Microglia LPS Med. Count":0,"Microglia Cook's P-value ":"NA","Feature ID":"100039222","chr":"chr9","strand":"+","start":83585082,"end":83586854,"Neuron log2(fold change)":2.4,"Neuron adjusted P-value":"2.15115274039563e-07","Neuron Low Expressed":false,"Neuron Vehicle Med. nRPKM":0.0469,"Neuron LPS Med. nRPKM":0.463,"Neuron Mean Log2(nRPKM)":-2.77,"Neuron Vehicle Med. Count":2,"Neuron LPS Med. Count":14,"Neuron Cook's P-value ":0.626},"Reg_pYe101_11":{"Feature Symbol":"Gm12942","Feature Name":"predicted gene 12942","biotype":"protein_coding","Microglia log2(fold change)":-2.31,"Microglia adjusted P-value":0.0167,"Microglia Low Expressed":false,"Microglia Vehicle Med. nRPKM":0.507,"Microglia LPS Med. nRPKM":0,"Microglia Mean Log2(nRPKM)":-2.94,"Microglia Vehicle Med. Count":45,"Microglia LPS Med. Count":0,"Microglia Cook's P-value ":0.601,"Feature ID":"100039968","chr":"chr4","strand":"+","start":126803290,"end":126806888,"Neuron log2(fold change)":-1.48,"Neuron adjusted P-value":"0.00263422891606245","Neuron Low Expressed":false,"Neuron Vehicle Med. nRPKM":0.42,"Neuron LPS Med. nRPKM":0,"Neuron Mean Log2(nRPKM)":-3.52,"Neuron Vehicle Med. Count":11,"Neuron LPS Med. Count":0,"Neuron Cook's P-value ":0.936},"Reg_pYe101_12":{"Feature Symbol":"Gm2629","Feature Name":"aldehyde dehydrogenase 9, subfamily A1 pseudogene","biotype":"pseudo","Microglia log2(fold change)":-2.42,"Microglia adjusted P-value":9.81e-09,"Microglia Low Expressed":false,"Microglia Vehicle Med. nRPKM":119,"Microglia LPS Med. nRPKM":13.5,"Microglia Mean Log2(nRPKM)":5.41,"Microglia Vehicle Med. Count":4510,"Microglia LPS Med. Count":244,"Microglia Cook's P-value ":0.881,"Feature ID":"100040151","chr":"chr18","strand":"+","start":15353291,"end":15373220,"Neuron log2(fold change)":0,"Neuron adjusted P-value":"1","Neuron Low Expressed":true,"Neuron Vehicle Med. nRPKM":0.0616,"Neuron LPS Med. nRPKM":0.0457,"Neuron Mean Log2(nRPKM)":-5.1,"Neuron Vehicle Med. Count":3,"Neuron LPS Med. Count":2,"Neuron Cook's P-value ":0.703},"Reg_pYe101_13":{"Feature Symbol":"Gm2888","Feature Name":"predicted gene 2888","biotype":"protein_coding","Microglia log2(fold change)":-2.69,"Microglia adjusted P-value":0.000451,"Microglia Low Expressed":false,"Microglia Vehicle Med. nRPKM":2.27,"Microglia LPS Med. nRPKM":0.243,"Microglia Mean Log2(nRPKM)":-0.602,"Microglia Vehicle Med. Count":35,"Microglia LPS Med. Count":1,"Microglia Cook's P-value ":0.943,"Feature ID":"100040657","chr":"chr14","strand":"+","start":3030007,"end":3032986,"Neuron log2(fold change)":0,"Neuron adjusted P-value":"1","Neuron Low Expressed":true,"Neuron Vehicle Med. nRPKM":0.2,"Neuron LPS Med. nRPKM":0,"Neuron Mean Log2(nRPKM)":-4.7,"Neuron Vehicle Med. Count":3,"Neuron LPS Med. Count":0,"Neuron Cook's P-value ":0.888},"Reg_pYe101_14":{"Feature Symbol":"Gm3134","Feature Name":"predicted gene 3134","biotype":"miscRNA","Microglia log2(fold change)":-2.49,"Microglia adjusted P-value":4.78e-06,"Microglia Low Expressed":false,"Microglia Vehicle Med. nRPKM":8.21,"Microglia LPS Med. nRPKM":1.32,"Microglia Mean Log2(nRPKM)":0.738,"Microglia Vehicle Med. Count":158,"Microglia LPS Med. Count":14,"Microglia Cook's P-value ":0.899,"Feature ID":"100041089","chr":"chr8","strand":"+","start":91565201,"end":91581571,"Neuron log2(fold change)":0,"Neuron adjusted P-value":"1","Neuron Low Expressed":true,"Neuron Vehicle Med. nRPKM":0.0565,"Neuron LPS Med. nRPKM":0,"Neuron Mean Log2(nRPKM)":-5.32,"Neuron Vehicle Med. Count":1,"Neuron LPS Med. Count":0,"Neuron Cook's P-value ":0.845},"Reg_pYe101_15":{"Feature Symbol":"Gm3227","Feature Name":"predicted gene 3227","biotype":"unknown","Microglia log2(fold change)":2.3,"Microglia adjusted P-value":0.0411,"Microglia Low Expressed":false,"Microglia Vehicle Med. nRPKM":0,"Microglia LPS Med. nRPKM":0.49,"Microglia Mean Log2(nRPKM)":-4.14,"Microglia Vehicle Med. Count":0,"Microglia LPS Med. Count":14,"Microglia Cook's P-value ":0.594,"Feature ID":"100041241","chr":"chr18","strand":"+","start":25755991,"end":25762334,"Neuron log2(fold change)":-0.816,"Neuron adjusted P-value":"0.00518738986229678","Neuron Low Expressed":false,"Neuron Vehicle Med. nRPKM":3.64,"Neuron LPS Med. nRPKM":2.08,"Neuron Mean Log2(nRPKM)":1.59,"Neuron Vehicle Med. Count":174,"Neuron LPS Med. Count":54,"Neuron Cook's P-value ":0.832},"Reg_pYe101_16":{"Feature Symbol":"Gm11974","Feature Name":"predicted gene 11974","biotype":"miscRNA","Microglia log2(fold change)":2.68,"Microglia adjusted P-value":0.00251,"Microglia Low Expressed":false,"Microglia Vehicle Med. nRPKM":0.188,"Microglia LPS Med. nRPKM":1.44,"Microglia Mean Log2(nRPKM)":-1.87,"Microglia Vehicle Med. Count":2,"Microglia LPS Med. Count":13,"Microglia Cook's P-value ":0.878,"Feature ID":"100041286","chr":"chr11","strand":"-","start":6425594,"end":6428763,"Neuron log2(fold change)":0,"Neuron adjusted P-value":"1","Neuron Low Expressed":true,"Neuron Vehicle Med. nRPKM":0.224,"Neuron LPS Med. nRPKM":0.497,"Neuron Mean Log2(nRPKM)":-1.48,"Neuron Vehicle Med. Count":4,"Neuron LPS Med. Count":4,"Neuron Cook's P-value ":0.618},"Reg_pYe101_17":{"Feature Symbol":"Gm15535","Feature Name":"predicted gene 15535","biotype":"miscRNA","Microglia log2(fold change)":-2.97,"Microglia adjusted P-value":0.012,"Microglia Low Expressed":false,"Microglia Vehicle Med. nRPKM":0.169,"Microglia LPS Med. nRPKM":0,"Microglia Mean Log2(nRPKM)":-5.26,"Microglia Vehicle Med. Count":17,"Microglia LPS Med. Count":0,"Microglia Cook's P-value ":0.0157,"Feature ID":"100042125","chr":"chr3","strand":"-","start":85359951,"end":85377867,"Neuron log2(fold change)":-1.02,"Neuron adjusted P-value":"0.054220381219944","Neuron Low Expressed":false,"Neuron Vehicle Med. nRPKM":2.24,"Neuron LPS Med. nRPKM":0.652,"Neuron Mean Log2(nRPKM)":0.166,"Neuron Vehicle Med. Count":79,"Neuron LPS Med. Count":12,"Neuron Cook's P-value ":0.728},"Reg_pYe101_18":{"Feature Symbol":"Gm3739","Feature Name":"predicted gene 3739","biotype":"protein_coding","Microglia log2(fold change)":-3.03,"Microglia adjusted P-value":0.000138,"Microglia Low Expressed":false,"Microglia Vehicle Med. nRPKM":2.52,"Microglia LPS Med. nRPKM":0.0334,"Microglia Mean Log2(nRPKM)":-1.76,"Microglia Vehicle Med. Count":37,"Microglia LPS Med. Count":1,"Microglia Cook's P-value ":0.855,"Feature ID":"100042235","chr":"chr14","strand":"-","start":8127275,"end":8142741,"Neuron log2(fold change)":0,"Neuron adjusted P-value":"1","Neuron Low Expressed":true,"Neuron Vehicle Med. nRPKM":0,"Neuron LPS Med. nRPKM":0,"Neuron Mean Log2(nRPKM)":-6.33,"Neuron Vehicle Med. Count":0,"Neuron LPS Med. Count":0,"Neuron Cook's P-value ":0.643},"Reg_pYe101_19":{"Feature Symbol":"Gm3764","Feature Name":"predicted gene 3764","biotype":"unknown","Microglia log2(fold change)":-2.15,"Microglia adjusted P-value":0.00605,"Microglia Low Expressed":false,"Microglia Vehicle Med. nRPKM":0.771,"Microglia LPS Med. nRPKM":0.115,"Microglia Mean Log2(nRPKM)":-2.29,"Microglia Vehicle Med. Count":27,"Microglia LPS Med. Count":2,"Microglia Cook's P-value ":0.856,"Feature ID":"100042277","chr":"chr3","strand":"+","start":88010748,"end":88033881,"Neuron log2(fold change)":-1.38,"Neuron adjusted P-value":"1.9841329202009e-10","Neuron Low Expressed":false,"Neuron Vehicle Med. nRPKM":7.91,"Neuron LPS Med. nRPKM":2.46,"Neuron Mean Log2(nRPKM)":2.29,"Neuron Vehicle Med. Count":409,"Neuron LPS Med. Count":77,"Neuron Cook's P-value ":0.961},"Reg_pYe101_20":{"Feature Symbol":"AI463229","Feature Name":"expressed sequence AI463229","biotype":"unknown","Microglia log2(fold change)":4.02,"Microglia adjusted P-value":1.13e-05,"Microglia Low Expressed":false,"Microglia Vehicle Med. nRPKM":0.00823,"Microglia LPS Med. nRPKM":1.04,"Microglia Mean Log2(nRPKM)":-3.51,"Microglia Vehicle Med. Count":1,"Microglia LPS Med. Count":13,"Microglia Cook's P-value ":0.598,"Feature ID":"100042802","chr":"chr13","strand":"-","start":37749377,"end":37759603,"Neuron log2(fold change)":0,"Neuron adjusted P-value":"1","Neuron Low Expressed":true,"Neuron Vehicle Med. nRPKM":0,"Neuron LPS Med. nRPKM":0,"Neuron Mean Log2(nRPKM)":-7.52,"Neuron Vehicle Med. Count":0,"Neuron LPS Med. Count":0,"Neuron Cook's P-value ":0.674},"Reg_pYe101_21":{"Feature Symbol":"4632428C04Rik","Feature Name":"RIKEN cDNA 4632428C04 gene","biotype":"miscRNA","Microglia log2(fold change)":-3.11,"Microglia adjusted P-value":0.00882,"Microglia Low Expressed":false,"Microglia Vehicle Med. nRPKM":0.16,"Microglia LPS Med. nRPKM":0,"Microglia Mean Log2(nRPKM)":-5.59,"Microglia Vehicle Med. Count":11,"Microglia LPS Med. Count":0,"Microglia Cook's P-value ":0.152,"Feature ID":"100043102","chr":"chr16","strand":"+","start":30008753,"end":30021516,"Neuron log2(fold change)":0,"Neuron adjusted P-value":"1","Neuron Low Expressed":true,"Neuron Vehicle Med. nRPKM":0,"Neuron LPS Med. nRPKM":0,"Neuron Mean Log2(nRPKM)":-6.97,"Neuron Vehicle Med. Count":0,"Neuron LPS Med. Count":0,"Neuron Cook's P-value ":0.396},"Reg_pYe101_22":{"Feature Symbol":"Tigit","Feature Name":"T cell immunoreceptor with Ig and ITIM domains","biotype":"protein_coding","Microglia log2(fold change)":0,"Microglia adjusted P-value":1,"Microglia Low Expressed":true,"Microglia Vehicle Med. nRPKM":0.0769,"Microglia LPS Med. nRPKM":0.0519,"Microglia Mean Log2(nRPKM)":-4.64,"Microglia Vehicle Med. Count":2,"Microglia LPS Med. Count":1,"Microglia Cook's P-value ":0.49,"Feature ID":"100043314","chr":"chr16","strand":"-","start":43648974,"end":43664297,"Neuron log2(fold change)":2.55,"Neuron adjusted P-value":"5.24467612089365e-10","Neuron Low Expressed":false,"Neuron Vehicle Med. nRPKM":0.14,"Neuron LPS Med. nRPKM":2.06,"Neuron Mean Log2(nRPKM)":-1.22,"Neuron Vehicle Med. Count":3,"Neuron LPS Med. Count":29,"Neuron Cook's P-value ":0.72},"Reg_pYe101_23":{"Feature Symbol":"Gm4598","Feature Name":"predicted gene 4598","biotype":"miscRNA","Microglia log2(fold change)":-2.25,"Microglia adjusted P-value":0.0444,"Microglia Low Expressed":false,"Microglia Vehicle Med. nRPKM":0.274,"Microglia LPS Med. nRPKM":0,"Microglia Mean Log2(nRPKM)":-3.39,"Microglia Vehicle Med. Count":13,"Microglia LPS Med. Count":0,"Microglia Cook's P-value ":0.000876,"Feature ID":"100043706","chr":"chr7","strand":"+","start":25446313,"end":25448128,"Neuron log2(fold change)":0,"Neuron adjusted P-value":"1","Neuron Low Expressed":true,"Neuron Vehicle Med. nRPKM":0.0306,"Neuron LPS Med. nRPKM":0,"Neuron Mean Log2(nRPKM)":-6.32,"Neuron Vehicle Med. Count":1,"Neuron LPS Med. Count":0,"Neuron Cook's P-value ":0.701},"Reg_pYe101_24":{"Feature Symbol":"LOC100044374","Feature Name":"protein OSCP1-like","biotype":"protein_coding","Microglia log2(fold change)":-2.02,"Microglia adjusted P-value":0.0218,"Microglia Low Expressed":false,"Microglia Vehicle Med. nRPKM":1.11,"Microglia LPS Med. nRPKM":0.199,"Microglia Mean Log2(nRPKM)":-1.69,"Microglia Vehicle Med. Count":14,"Microglia LPS Med. Count":3,"Microglia Cook's P-value ":0.913,"Feature ID":"100044374","chr":"chr4","strand":"+","start":125763789,"end":125766164,"Neuron log2(fold change)":0.107,"Neuron adjusted P-value":"0.751037823875189","Neuron Low Expressed":false,"Neuron Vehicle Med. nRPKM":2.98,"Neuron LPS Med. nRPKM":2.79,"Neuron Mean Log2(nRPKM)":1.46,"Neuron Vehicle Med. Count":51,"Neuron LPS Med. Count":35,"Neuron Cook's P-value ":0.399},"Reg_pYe101_25":{"Feature Symbol":"LOC100044632","Feature Name":"heterogeneous nuclear ribonucleoprotein A1-like","biotype":"pseudo","Microglia log2(fold change)":2.38,"Microglia adjusted P-value":0.000333,"Microglia Low Expressed":false,"Microglia Vehicle Med. nRPKM":0.221,"Microglia LPS Med. nRPKM":1.61,"Microglia Mean Log2(nRPKM)":-0.859,"Microglia Vehicle Med. Count":7,"Microglia LPS Med. Count":20,"Microglia Cook's P-value ":0.937,"Feature ID":"100044632","chr":"chr15","strand":"+","start":103070945,"end":103074445,"Neuron log2(fold change)":0.559,"Neuron adjusted P-value":"0.135670060660084","Neuron Low Expressed":false,"Neuron Vehicle Med. nRPKM":0.589,"Neuron LPS Med. nRPKM":0.91,"Neuron Mean Log2(nRPKM)":-0.423,"Neuron Vehicle Med. Count":13,"Neuron LPS Med. Count":12,"Neuron Cook's P-value ":0.951},"Reg_pYe101_26":{"Feature Symbol":"LOC100045440","Feature Name":"RNA (guanine-9-)-methyltransferase domain-containing protein 2-like","biotype":"pseudo","Microglia log2(fold change)":-2.41,"Microglia adjusted P-value":1.28e-06,"Microglia Low Expressed":false,"Microglia Vehicle Med. nRPKM":2.34,"Microglia LPS Med. nRPKM":0.32,"Microglia Mean Log2(nRPKM)":-0.23,"Microglia Vehicle Med. Count":128,"Microglia LPS Med. Count":7,"Microglia Cook's P-value ":0.933,"Feature ID":"100045440","chr":"chr3","strand":"+","start":137810344,"end":137821240,"Neuron log2(fold change)":-0.37,"Neuron adjusted P-value":"0.332640116439613","Neuron Low Expressed":false,"Neuron Vehicle Med. nRPKM":0.533,"Neuron LPS Med. nRPKM":0.402,"Neuron Mean Log2(nRPKM)":-1.2,"Neuron Vehicle Med. Count":30,"Neuron LPS Med. Count":7,"Neuron Cook's P-value ":0.353},"Reg_pYe101_27":{"Feature Symbol":"LOC100047753","Feature Name":"uncharacterized LOC100047753","biotype":"miscRNA","Microglia log2(fold change)":2.39,"Microglia adjusted P-value":1.03e-05,"Microglia Low Expressed":false,"Microglia Vehicle Med. nRPKM":1.2,"Microglia LPS Med. nRPKM":6.07,"Microglia Mean Log2(nRPKM)":1.65,"Microglia Vehicle Med. Count":12,"Microglia LPS Med. Count":29,"Microglia Cook's P-value ":0.912,"Feature ID":"100047753","chr":"chr11","strand":"-","start":93820546,"end":93822088,"Neuron log2(fold change)":0.67,"Neuron adjusted P-value":"0.0787747035866946","Neuron Low Expressed":false,"Neuron Vehicle Med. nRPKM":1.73,"Neuron LPS Med. nRPKM":3.22,"Neuron Mean Log2(nRPKM)":1.32,"Neuron Vehicle Med. Count":13,"Neuron LPS Med. Count":25,"Neuron Cook's P-value ":0.864},"Reg_pYe101_28":{"Feature Symbol":"0610009E02Rik","Feature Name":"RIKEN cDNA 0610009E02 gene","biotype":"unknown","Microglia log2(fold change)":2.18,"Microglia adjusted P-value":4.72e-08,"Microglia Low Expressed":false,"Microglia Vehicle Med. nRPKM":0.608,"Microglia LPS Med. nRPKM":3.78,"Microglia Mean Log2(nRPKM)":0.663,"Microglia Vehicle Med. Count":28,"Microglia LPS Med. Count":57,"Microglia Cook's P-value ":0.961,"Feature ID":"100125929","chr":"chr2","strand":"+","start":26301216,"end":26314937,"Neuron log2(fold change)":0.426,"Neuron adjusted P-value":"0.382241187898001","Neuron Low Expressed":false,"Neuron Vehicle Med. nRPKM":0.35,"Neuron LPS Med. nRPKM":0.456,"Neuron Mean Log2(nRPKM)":-2.27,"Neuron Vehicle Med. Count":13,"Neuron LPS Med. Count":9,"Neuron Cook's P-value ":0.858},"Reg_pYe101_29":{"Feature Symbol":"Gm13031","Feature Name":"predicted gene 13031","biotype":"miscRNA","Microglia log2(fold change)":-3.13,"Microglia adjusted P-value":0.000147,"Microglia Low Expressed":false,"Microglia Vehicle Med. nRPKM":1.52,"Microglia LPS Med. nRPKM":0.244,"Microglia Mean Log2(nRPKM)":-0.6,"Microglia Vehicle Med. Count":29,"Microglia LPS Med. Count":4,"Microglia Cook's P-value ":0.000231,"Feature ID":"100126227","chr":"chr4","strand":"-","start":140503581,"end":140513817,"Neuron log2(fold change)":0,"Neuron adjusted P-value":"1","Neuron Low Expressed":true,"Neuron Vehicle Med. nRPKM":0.0875,"Neuron LPS Med. nRPKM":0,"Neuron Mean Log2(nRPKM)":-4.78,"Neuron Vehicle Med. Count":2,"Neuron LPS Med. Count":0,"Neuron Cook's P-value ":0.289},"Reg_pYe101_30":{"Feature Symbol":"Snord22","Feature Name":"small nucleolar RNA, C/D box 22","biotype":"snoRNA","Microglia log2(fold change)":3.31,"Microglia adjusted P-value":5.35e-07,"Microglia Low Expressed":false,"Microglia Vehicle Med. nRPKM":0.795,"Microglia LPS Med. nRPKM":17.9,"Microglia Mean Log2(nRPKM)":2.18,"Microglia Vehicle Med. Count":5,"Microglia LPS Med. Count":24,"Microglia Cook's P-value ":0.907,"Feature ID":"100127111","chr":"chr19","strand":"+","start":8800356,"end":8800481,"Neuron log2(fold change)":0.82,"Neuron adjusted P-value":"0.0545283796536859","Neuron Low Expressed":false,"Neuron Vehicle Med. nRPKM":3.21,"Neuron LPS Med. nRPKM":5.5,"Neuron Mean Log2(nRPKM)":2.01,"Neuron Vehicle Med. Count":10,"Neuron LPS Med. Count":12,"Neuron Cook's P-value ":0.418},"Reg_pYe101_31":{"Feature Symbol":"Snord2","Feature Name":"small nucleolar RNA, C/D box 2","biotype":"snoRNA","Microglia log2(fold change)":4.05,"Microglia adjusted P-value":1.56e-05,"Microglia Low Expressed":false,"Microglia Vehicle Med. nRPKM":0.623,"Microglia LPS Med. nRPKM":23.9,"Microglia Mean Log2(nRPKM)":0.0672,"Microglia Vehicle Med. Count":1,"Microglia LPS Med. Count":12,"Microglia Cook's P-value ":0.182,"Feature ID":"100216532","chr":"chr16","strand":"+","start":23109026,"end":23109093,"Neuron log2(fold change)":0.455,"Neuron adjusted P-value":"0.261250877808415","Neuron Low Expressed":false,"Neuron Vehicle Med. nRPKM":11.3,"Neuron LPS Med. nRPKM":14.1,"Neuron Mean Log2(nRPKM)":3.54,"Neuron Vehicle Med. Count":17,"Neuron LPS Med. Count":15,"Neuron Cook's P-value ":0.605},"Reg_pYe101_32":{"Feature Symbol":"Snora81","Feature Name":"small nucleolar RNA, H/ACA box 81","biotype":"snoRNA","Microglia log2(fold change)":2.7,"Microglia adjusted P-value":0.00382,"Microglia Low Expressed":false,"Microglia Vehicle Med. nRPKM":0.602,"Microglia LPS Med. nRPKM":5.95,"Microglia Mean Log2(nRPKM)":-0.587,"Microglia Vehicle Med. Count":2,"Microglia LPS Med. Count":12,"Microglia Cook's P-value ":0.781,"Feature ID":"100217420","chr":"chr16","strand":"+","start":23110843,"end":23111006,"Neuron log2(fold change)":0.448,"Neuron adjusted P-value":"0.253387591142659","Neuron Low Expressed":false,"Neuron Vehicle Med. nRPKM":8.61,"Neuron LPS Med. nRPKM":10.8,"Neuron Mean Log2(nRPKM)":3.02,"Neuron Vehicle Med. Count":22,"Neuron LPS Med. Count":19,"Neuron Cook's P-value ":0.847},"Reg_pYe101_33":{"Feature Symbol":"Mir1901","Feature Name":"microRNA 1901","biotype":"miscRNA","Microglia log2(fold change)":-2.17,"Microglia adjusted P-value":1.6e-05,"Microglia Low Expressed":false,"Microglia Vehicle Med. nRPKM":59.1,"Microglia LPS Med. nRPKM":10.2,"Microglia Mean Log2(nRPKM)":4.49,"Microglia Vehicle Med. Count":115,"Microglia LPS Med. Count":8,"Microglia Cook's P-value ":0.878,"Feature ID":"100316686","chr":"chr18","strand":"-","start":11998870,"end":11998947,"Neuron log2(fold change)":0,"Neuron adjusted P-value":"1","Neuron Low Expressed":true,"Neuron Vehicle Med. nRPKM":4.15,"Neuron LPS Med. nRPKM":2.45,"Neuron Mean Log2(nRPKM)":0.731,"Neuron Vehicle Med. Count":6,"Neuron LPS Med. Count":5,"Neuron Cook's P-value ":0.814},"Reg_pYe101_34":{"Feature Symbol":"Smpdl3b","Feature Name":"sphingomyelin phosphodiesterase, acid-like 3B","biotype":"protein_coding","Microglia log2(fold change)":3.49,"Microglia adjusted P-value":5.15e-11,"Microglia Low Expressed":false,"Microglia Vehicle Med. nRPKM":0.22,"Microglia LPS Med. nRPKM":3.4,"Microglia Mean Log2(nRPKM)":-0.216,"Microglia Vehicle Med. Count":10,"Microglia LPS Med. Count":54,"Microglia Cook's P-value ":0.786,"Feature ID":"100340","chr":"chr4","strand":"-","start":132288881,"end":132313086,"Neuron log2(fold change)":0.397,"Neuron adjusted P-value":"0.376557619525737","Neuron Low Expressed":false,"Neuron Vehicle Med. nRPKM":0.279,"Neuron LPS Med. nRPKM":0.347,"Neuron Mean Log2(nRPKM)":-1.66,"Neuron Vehicle Med. Count":13,"Neuron LPS Med. Count":9,"Neuron Cook's P-value ":0.289},"Reg_pYe101_35":{"Feature Symbol":"Gm19261","Feature Name":"predicted gene, 19261","biotype":"miscRNA","Microglia log2(fold change)":5.9,"Microglia adjusted P-value":1.59e-09,"Microglia Low Expressed":false,"Microglia Vehicle Med. nRPKM":0,"Microglia LPS Med. nRPKM":3.09,"Microglia Mean Log2(nRPKM)":-3.92,"Microglia Vehicle Med. Count":0,"Microglia LPS Med. Count":24,"Microglia Cook's P-value ":0.0419,"Feature ID":"100502579","chr":"chr19","strand":"-","start":11590620,"end":11591443,"Neuron log2(fold change)":0,"Neuron adjusted P-value":"1","Neuron Low Expressed":true,"Neuron Vehicle Med. nRPKM":0,"Neuron LPS Med. nRPKM":0.0686,"Neuron Mean Log2(nRPKM)":-5.71,"Neuron Vehicle Med. Count":0,"Neuron LPS Med. Count":2,"Neuron Cook's P-value ":0.758},"Reg_pYe101_36":{"Feature Symbol":"Gm19285","Feature Name":"predicted gene, 19285","biotype":"miscRNA","Microglia log2(fold change)":-4.37,"Microglia adjusted P-value":3.2e-05,"Microglia Low Expressed":false,"Microglia Vehicle Med. nRPKM":0.216,"Microglia LPS Med. nRPKM":0,"Microglia Mean Log2(nRPKM)":-4.98,"Microglia Vehicle Med. Count":15,"Microglia LPS Med. Count":0,"Microglia Cook's P-value ":0.642,"Feature ID":"100502614","chr":"chr17","strand":"+","start":71317226,"end":71321145,"Neuron log2(fold change)":0,"Neuron adjusted P-value":"1","Neuron Low Expressed":true,"Neuron Vehicle Med. nRPKM":0,"Neuron LPS Med. nRPKM":0.0434,"Neuron Mean Log2(nRPKM)":-5.97,"Neuron Vehicle Med. Count":0,"Neuron LPS Med. Count":4,"Neuron Cook's P-value ":0.411},"Reg_pYe101_37":{"Feature Symbol":"Gm11525","Feature Name":"predicted gene 11525","biotype":"miscRNA","Microglia log2(fold change)":0,"Microglia adjusted P-value":1,"Microglia Low Expressed":true,"Microglia Vehicle Med. nRPKM":0,"Microglia LPS Med. nRPKM":0.123,"Microglia Mean Log2(nRPKM)":-5.96,"Microglia Vehicle Med. Count":0,"Microglia LPS Med. Count":6,"Microglia Cook's P-value ":0.289,"Feature ID":"100502635","chr":"chr11","strand":"-","start":96780255,"end":96783807,"Neuron log2(fold change)":2.49,"Neuron adjusted P-value":"1.21660779727647e-10","Neuron Low Expressed":false,"Neuron Vehicle Med. nRPKM":0.079,"Neuron LPS Med. nRPKM":0.745,"Neuron Mean Log2(nRPKM)":-2.32,"Neuron Vehicle Med. Count":5,"Neuron LPS Med. Count":31,"Neuron Cook's P-value ":0.883},"Reg_pYe101_38":{"Feature Symbol":"","Feature Name":"","biotype":"miscRNA","Microglia log2(fold change)":2.81,"Microglia adjusted P-value":0.00284,"Microglia Low Expressed":false,"Microglia Vehicle Med. nRPKM":0.0173,"Microglia LPS Med. nRPKM":0.859,"Microglia Mean Log2(nRPKM)":-3.21,"Microglia Vehicle Med. Count":1,"Microglia LPS Med. Count":11,"Microglia Cook's P-value ":0.549,"Feature ID":"100502658","chr":"chr2","strand":"+","start":51978895,"end":51994199,"Neuron log2(fold change)":0.641,"Neuron adjusted P-value":"0.121165845297313","Neuron Low Expressed":false,"Neuron Vehicle Med. nRPKM":0.39,"Neuron LPS Med. nRPKM":0.634,"Neuron Mean Log2(nRPKM)":-1.07,"Neuron Vehicle Med. Count":15,"Neuron LPS Med. Count":14,"Neuron Cook's P-value ":0.716},"Reg_pYe101_39":{"Feature Symbol":"Gm16707","Feature Name":"predicted gene, 16707","biotype":"miscRNA","Microglia log2(fold change)":-2.77,"Microglia adjusted P-value":0.00172,"Microglia Low Expressed":false,"Microglia Vehicle Med. nRPKM":1.77,"Microglia LPS Med. nRPKM":0.0394,"Microglia Mean Log2(nRPKM)":-2.14,"Microglia Vehicle Med. Count":53,"Microglia LPS Med. Count":1,"Microglia Cook's P-value ":0.463,"Feature ID":"100502726","chr":"chr9","strand":"-","start":119349323,"end":119353948,"Neuron log2(fold change)":-0.132,"Neuron adjusted P-value":"0.804919126260312","Neuron Low Expressed":false,"Neuron Vehicle Med. nRPKM":0.626,"Neuron LPS Med. nRPKM":0.659,"Neuron Mean Log2(nRPKM)":-0.721,"Neuron Vehicle Med. Count":18,"Neuron LPS Med. Count":10,"Neuron Cook's P-value ":0.531},"Reg_pYe101_40":{"Feature Symbol":"Gm16617","Feature Name":"predicted gene, 16617","biotype":"miscRNA","Microglia log2(fold change)":-2.28,"Microglia adjusted P-value":0.000127,"Microglia Low Expressed":false,"Microglia Vehicle Med. nRPKM":4.71,"Microglia LPS Med. nRPKM":1.38,"Microglia Mean Log2(nRPKM)":0.404,"Microglia Vehicle Med. Count":86,"Microglia LPS Med. Count":11,"Microglia Cook's P-value ":0.9,"Feature ID":"100502764","chr":"chr14","strand":"-","start":52605959,"end":52608504,"Neuron log2(fold change)":0.0947,"Neuron adjusted P-value":"0.892168729371803","Neuron Low Expressed":false,"Neuron Vehicle Med. nRPKM":0.364,"Neuron LPS Med. nRPKM":0.382,"Neuron Mean Log2(nRPKM)":-2.03,"Neuron Vehicle Med. Count":6,"Neuron LPS Med. Count":6,"Neuron Cook's P-value ":0.799},"Reg_pYe101_41":{"Feature Symbol":"5230400M03Rik","Feature Name":"RIKEN cDNA 5230400M03 gene","biotype":"unknown","Microglia log2(fold change)":3.67,"Microglia adjusted P-value":1.5e-08,"Microglia Low Expressed":false,"Microglia Vehicle Med. nRPKM":1.06,"Microglia LPS Med. nRPKM":13.7,"Microglia Mean Log2(nRPKM)":1.16,"Microglia Vehicle Med. Count":12,"Microglia LPS Med. Count":115,"Microglia Cook's P-value ":0.139,"Feature ID":"100502767","chr":"chr2","strand":"+","start":52724214,"end":52729397,"Neuron log2(fold change)":-0.507,"Neuron adjusted P-value":"0.0854588593017782","Neuron Low Expressed":false,"Neuron Vehicle Med. nRPKM":3.29,"Neuron LPS Med. nRPKM":2.46,"Neuron Mean Log2(nRPKM)":1.65,"Neuron Vehicle Med. Count":68,"Neuron LPS Med. Count":28,"Neuron Cook's P-value ":0.825},"Reg_pYe101_42":{"Feature Symbol":"","Feature Name":"","biotype":"protein_coding","Microglia log2(fold change)":-2.22,"Microglia adjusted P-value":0.00164,"Microglia Low Expressed":false,"Microglia Vehicle Med. nRPKM":1.43,"Microglia LPS Med. nRPKM":0.0944,"Microglia Mean Log2(nRPKM)":-1.91,"Microglia Vehicle Med. Count":146,"Microglia LPS Med. Count":5,"Microglia Cook's P-value ":0.893,"Feature ID":"100502922","chr":"chr19","strand":"+","start":23996344,"end":24000652,"Neuron log2(fold change)":-0.608,"Neuron adjusted P-value":"0.0143936865099458","Neuron Low Expressed":false,"Neuron Vehicle Med. nRPKM":2.08,"Neuron LPS Med. nRPKM":1.38,"Neuron Mean Log2(nRPKM)":0.724,"Neuron Vehicle Med. Count":202,"Neuron LPS Med. Count":71,"Neuron Cook's P-value ":0.857},"Reg_pYe101_43":{"Feature Symbol":"Gm19463","Feature Name":"predicted gene, 19463","biotype":"unknown","Microglia log2(fold change)":-2.48,"Microglia adjusted P-value":0.0137,"Microglia Low Expressed":false,"Microglia Vehicle Med. nRPKM":0.919,"Microglia LPS Med. nRPKM":0.0622,"Microglia Mean Log2(nRPKM)":-2.87,"Microglia Vehicle Med. Count":30,"Microglia LPS Med. Count":1,"Microglia Cook's P-value ":0.618,"Feature ID":"100502937","chr":"chr7","strand":"-","start":139506595,"end":139507902,"Neuron log2(fold change)":-0.0285,"Neuron adjusted P-value":"0.964927180740899","Neuron Low Expressed":false,"Neuron Vehicle Med. nRPKM":0.657,"Neuron LPS Med. nRPKM":0.511,"Neuron Mean Log2(nRPKM)":-0.745,"Neuron Vehicle Med. Count":24,"Neuron LPS Med. Count":9,"Neuron Cook's P-value ":0.666},"Reg_pYe101_44":{"Feature Symbol":"Gm17066","Feature Name":"predicted gene 17066","biotype":"miscRNA","Microglia log2(fold change)":2.21,"Microglia adjusted P-value":2.52e-07,"Microglia Low Expressed":false,"Microglia Vehicle Med. nRPKM":1.77,"Microglia LPS Med. nRPKM":9.9,"Microglia Mean Log2(nRPKM)":1.89,"Microglia Vehicle Med. Count":194,"Microglia LPS Med. Count":296,"Microglia Cook's P-value ":0.731,"Feature ID":"100502987","chr":"chr14","strand":"-","start":105505945,"end":105513893,"Neuron log2(fold change)":0.768,"Neuron adjusted P-value":"0.00674943972421889","Neuron Low Expressed":false,"Neuron Vehicle Med. nRPKM":6.61,"Neuron LPS Med. nRPKM":12.3,"Neuron Mean Log2(nRPKM)":2.94,"Neuron Vehicle Med. Count":552,"Neuron LPS Med. Count":374,"Neuron Cook's P-value ":0.878},"Reg_pYe101_45":{"Feature Symbol":"Gm19520","Feature Name":"predicted gene, 19520","biotype":"protein_coding","Microglia log2(fold change)":2.65,"Microglia adjusted P-value":0.0216,"Microglia Low Expressed":false,"Microglia Vehicle Med. nRPKM":0,"Microglia LPS Med. nRPKM":0.838,"Microglia Mean Log2(nRPKM)":-4.51,"Microglia Vehicle Med. Count":0,"Microglia LPS Med. Count":6,"Microglia Cook's P-value ":0.235,"Feature ID":"100503037","chr":"chr10","strand":"+","start":57943882,"end":57944926,"Neuron log2(fold change)":0.761,"Neuron adjusted P-value":"0.0151797766247908","Neuron Low Expressed":false,"Neuron Vehicle Med. nRPKM":1.54,"Neuron LPS Med. nRPKM":2.32,"Neuron Mean Log2(nRPKM)":0.889,"Neuron Vehicle Med. Count":35,"Neuron LPS Med. Count":29,"Neuron Cook's P-value ":0.613},"Reg_pYe101_46":{"Feature Symbol":"Gm19539","Feature Name":"predicted gene, 19539","biotype":"miscRNA","Microglia log2(fold change)":2.8,"Microglia adjusted P-value":0.000756,"Microglia Low Expressed":false,"Microglia Vehicle Med. nRPKM":0.38,"Microglia LPS Med. nRPKM":3.28,"Microglia Mean Log2(nRPKM)":-0.833,"Microglia Vehicle Med. Count":2,"Microglia LPS Med. Count":15,"Microglia Cook's P-value ":0.786,"Feature ID":"100503076","chr":"chr7","strand":"-","start":17381286,"end":17383011,"Neuron log2(fold change)":0,"Neuron adjusted P-value":"1","Neuron Low Expressed":true,"Neuron Vehicle Med. nRPKM":0,"Neuron LPS Med. nRPKM":0,"Neuron Mean Log2(nRPKM)":-5.85,"Neuron Vehicle Med. Count":0,"Neuron LPS Med. Count":0,"Neuron Cook's P-value ":0.539},"Reg_pYe101_47":{"Feature Symbol":"Klhl3","Feature Name":"kelch-like 3 (Drosophila)","biotype":"protein_coding","Microglia log2(fold change)":-3.1,"Microglia adjusted P-value":0.00108,"Microglia Low Expressed":false,"Microglia Vehicle Med. nRPKM":0.359,"Microglia LPS Med. nRPKM":0,"Microglia Mean Log2(nRPKM)":-3.67,"Microglia Vehicle Med. Count":54,"Microglia LPS Med. Count":0,"Microglia Cook's P-value ":0.274,"Feature ID":"100503085","chr":"chr13","strand":"-","start":58102211,"end":58203789,"Neuron log2(fold change)":-0.308,"Neuron adjusted P-value":"0.213678187052139","Neuron Low Expressed":false,"Neuron Vehicle Med. nRPKM":2.53,"Neuron LPS Med. nRPKM":2.04,"Neuron Mean Log2(nRPKM)":1.21,"Neuron Vehicle Med. Count":140,"Neuron LPS Med. Count":70,"Neuron Cook's P-value ":0.897},"Reg_pYe101_48":{"Feature Symbol":"Gm13293","Feature Name":"predicted gene 13293","biotype":"miscRNA","Microglia log2(fold change)":-8.01,"Microglia adjusted P-value":9.14e-29,"Microglia Low Expressed":false,"Microglia Vehicle Med. nRPKM":9.38,"Microglia LPS Med. nRPKM":0,"Microglia Mean Log2(nRPKM)":-1.97,"Microglia Vehicle Med. Count":493,"Microglia LPS Med. Count":0,"Microglia Cook's P-value ":0.686,"Feature ID":"100503147","chr":"chr2","strand":"+","start":11260964,"end":11265733,"Neuron log2(fold change)":0,"Neuron adjusted P-value":"1","Neuron Low Expressed":true,"Neuron Vehicle Med. nRPKM":0,"Neuron LPS Med. nRPKM":0.0604,"Neuron Mean Log2(nRPKM)":-4.96,"Neuron Vehicle Med. Count":0,"Neuron LPS Med. Count":2,"Neuron Cook's P-value ":0.577},"Reg_pYe101_49":{"Feature Symbol":"Gm19605","Feature Name":"predicted gene, 19605","biotype":"miscRNA","Microglia log2(fold change)":-2.15,"Microglia adjusted P-value":0.00446,"Microglia Low Expressed":false,"Microglia Vehicle Med. nRPKM":0.925,"Microglia LPS Med. nRPKM":0.266,"Microglia Mean Log2(nRPKM)":-1.44,"Microglia Vehicle Med. Count":55,"Microglia LPS Med. Count":10,"Microglia Cook's P-value ":0.113,"Feature ID":"100503237","chr":"chr12","strand":"-","start":111712721,"end":111724418,"Neuron log2(fold change)":0.0475,"Neuron adjusted P-value":"0.920833901985884","Neuron Low Expressed":false,"Neuron Vehicle Med. nRPKM":0.515,"Neuron LPS Med. nRPKM":0.493,"Neuron Mean Log2(nRPKM)":-0.955,"Neuron Vehicle Med. Count":29,"Neuron LPS Med. Count":20,"Neuron Cook's P-value ":0.755},"Reg_pYe101_50":{"Feature Symbol":"Gm19615","Feature Name":"predicted gene, 19615","biotype":"miscRNA","Microglia log2(fold change)":2.02,"Microglia adjusted P-value":0.0478,"Microglia Low Expressed":false,"Microglia Vehicle Med. nRPKM":0.0611,"Microglia LPS Med. nRPKM":1.91,"Microglia Mean Log2(nRPKM)":-1.59,"Microglia Vehicle Med. Count":2,"Microglia LPS Med. Count":10,"Microglia Cook's P-value ":0.842,"Feature ID":"100503256","chr":"chr14","strand":"+","start":45924918,"end":45938247,"Neuron log2(fold change)":-0.0763,"Neuron adjusted P-value":"0.857623660778345","Neuron Low Expressed":false,"Neuron Vehicle Med. nRPKM":3.68,"Neuron LPS Med. nRPKM":3.1,"Neuron Mean Log2(nRPKM)":1.68,"Neuron Vehicle Med. Count":39,"Neuron LPS Med. Count":16,"Neuron Cook's P-value ":0.382},"Reg_pYe101_51":{"Feature Symbol":"AI464196","Feature Name":"expressed sequence AI464196","biotype":"unknown","Microglia log2(fold change)":2.28,"Microglia adjusted P-value":0.00546,"Microglia Low Expressed":false,"Microglia Vehicle Med. nRPKM":0.489,"Microglia LPS Med. nRPKM":1.07,"Microglia Mean Log2(nRPKM)":-0.213,"Microglia Vehicle Med. Count":13,"Microglia LPS Med. Count":30,"Microglia Cook's P-value ":0.00166,"Feature ID":"100503330","chr":"chr3","strand":"+","start":89004283,"end":89017352,"Neuron log2(fold change)":0.122,"Neuron adjusted P-value":"0.756381065891802","Neuron Low Expressed":false,"Neuron Vehicle Med. nRPKM":1.21,"Neuron LPS Med. nRPKM":1.3,"Neuron Mean Log2(nRPKM)":0.235,"Neuron Vehicle Med. Count":33,"Neuron LPS Med. Count":16,"Neuron Cook's P-value ":0.899},"Reg_pYe101_52":{"Feature Symbol":"Snhg4","Feature Name":"small nucleolar RNA host gene 4 (non-protein coding)","biotype":"miscRNA","Microglia log2(fold change)":2.66,"Microglia adjusted P-value":0.00316,"Microglia Low Expressed":false,"Microglia Vehicle Med. nRPKM":0.144,"Microglia LPS Med. nRPKM":3.15,"Microglia Mean Log2(nRPKM)":-1.09,"Microglia Vehicle Med. Count":2,"Microglia LPS Med. Count":41,"Microglia Cook's P-value ":0.614,"Feature ID":"100503380","chr":"chr18","strand":"+","start":35713064,"end":35717970,"Neuron log2(fold change)":-0.548,"Neuron adjusted P-value":"0.108709177561655","Neuron Low Expressed":false,"Neuron Vehicle Med. nRPKM":1.04,"Neuron LPS Med. nRPKM":0.565,"Neuron Mean Log2(nRPKM)":-0.236,"Neuron Vehicle Med. Count":33,"Neuron LPS Med. Count":9,"Neuron Cook's P-value ":0.864},"Reg_pYe101_53":{"Feature Symbol":"C030017K20Rik","Feature Name":"RIKEN cDNA C030017K20 gene","biotype":"protein_coding","Microglia log2(fold change)":-4.01,"Microglia adjusted P-value":3.4e-20,"Microglia Low Expressed":false,"Microglia Vehicle Med. nRPKM":19.7,"Microglia LPS Med. nRPKM":0.442,"Microglia Mean Log2(nRPKM)":1.94,"Microglia Vehicle Med. Count":978,"Microglia LPS Med. Count":13,"Microglia Cook's P-value ":0.926,"Feature ID":"100503428","chr":"chr4","strand":"+","start":154825674,"end":154840514,"Neuron log2(fold change)":-1.5,"Neuron adjusted P-value":"1.10303658298658e-06","Neuron Low Expressed":false,"Neuron Vehicle Med. nRPKM":1.09,"Neuron LPS Med. nRPKM":0.4,"Neuron Mean Log2(nRPKM)":-0.656,"Neuron Vehicle Med. Count":73,"Neuron LPS Med. Count":15,"Neuron Cook's P-value ":0.912},"Reg_pYe101_54":{"Feature Symbol":"","Feature Name":"","biotype":"miscRNA","Microglia log2(fold change)":4.7,"Microglia adjusted P-value":1.37e-09,"Microglia Low Expressed":false,"Microglia Vehicle Med. nRPKM":0,"Microglia LPS Med. nRPKM":2.26,"Microglia Mean Log2(nRPKM)":-2.37,"Microglia Vehicle Med. Count":0,"Microglia LPS Med. Count":34,"Microglia Cook's P-value ":0.848,"Feature ID":"100503439","chr":"chr5","strand":"-","start":104869403,"end":104879477,"Neuron log2(fold change)":0,"Neuron adjusted P-value":"1","Neuron Low Expressed":true,"Neuron Vehicle Med. nRPKM":0.095,"Neuron LPS Med. nRPKM":0.624,"Neuron Mean Log2(nRPKM)":-2.18,"Neuron Vehicle Med. Count":2,"Neuron LPS Med. Count":6,"Neuron Cook's P-value ":0.181},"Reg_pYe101_55":{"Feature Symbol":"Gm11827","Feature Name":"predicted gene 11827","biotype":"miscRNA","Microglia log2(fold change)":2.54,"Microglia adjusted P-value":0.00103,"Microglia Low Expressed":false,"Microglia Vehicle Med. nRPKM":0.343,"Microglia LPS Med. nRPKM":1.99,"Microglia Mean Log2(nRPKM)":-0.799,"Microglia Vehicle Med. Count":7,"Microglia LPS Med. Count":29,"Microglia Cook's P-value ":0.663,"Feature ID":"100503518","chr":"chr4","strand":"+","start":11049952,"end":11054145,"Neuron log2(fold change)":0,"Neuron adjusted P-value":"1","Neuron Low Expressed":true,"Neuron Vehicle Med. nRPKM":0.0324,"Neuron LPS Med. nRPKM":0.0538,"Neuron Mean Log2(nRPKM)":-5.47,"Neuron Vehicle Med. Count":1,"Neuron LPS Med. Count":1,"Neuron Cook's P-value ":0.737},"Reg_pYe101_56":{"Feature Symbol":"Gm19767","Feature Name":"predicted gene, 19767","biotype":"miscRNA","Microglia log2(fold change)":4.87,"Microglia adjusted P-value":1.43e-13,"Microglia Low Expressed":false,"Microglia Vehicle Med. nRPKM":0.0433,"Microglia LPS Med. nRPKM":2.67,"Microglia Mean Log2(nRPKM)":-2.03,"Microglia Vehicle Med. Count":1,"Microglia LPS Med. Count":27,"Microglia Cook's P-value ":0.917,"Feature ID":"100503555","chr":"chr15","strand":"-","start":98864966,"end":98868544,"Neuron log2(fold change)":0,"Neuron adjusted P-value":"1","Neuron Low Expressed":true,"Neuron Vehicle Med. nRPKM":0,"Neuron LPS Med. nRPKM":0,"Neuron Mean Log2(nRPKM)":-6.96,"Neuron Vehicle Med. Count":0,"Neuron LPS Med. Count":0,"Neuron Cook's P-value ":0.266},"Reg_pYe101_57":{"Feature Symbol":"Gm10602","Feature Name":"predicted gene 10602","biotype":"miscRNA","Microglia log2(fold change)":-2.18,"Microglia adjusted P-value":2.34e-07,"Microglia Low Expressed":false,"Microglia Vehicle Med. nRPKM":2.17,"Microglia LPS Med. nRPKM":0.522,"Microglia Mean Log2(nRPKM)":0.121,"Microglia Vehicle Med. Count":179,"Microglia LPS Med. Count":14,"Microglia Cook's P-value ":0.87,"Feature ID":"100503568","chr":"chr7","strand":"+","start":108985017,"end":108990072,"Neuron log2(fold change)":-1.23,"Neuron adjusted P-value":"0.0148126531916523","Neuron Low Expressed":false,"Neuron Vehicle Med. nRPKM":0.145,"Neuron LPS Med. nRPKM":0.0401,"Neuron Mean Log2(nRPKM)":-3.87,"Neuron Vehicle Med. Count":13,"Neuron LPS Med. Count":2,"Neuron Cook's P-value ":0.629},"Reg_pYe101_58":{"Feature Symbol":"Gm19793","Feature Name":"predicted gene, 19793","biotype":"miscRNA","Microglia log2(fold change)":2.93,"Microglia adjusted P-value":0.000816,"Microglia Low Expressed":false,"Microglia Vehicle Med. nRPKM":0.0899,"Microglia LPS Med. nRPKM":1.4,"Microglia Mean Log2(nRPKM)":-2.14,"Microglia Vehicle Med. Count":2,"Microglia LPS Med. Count":13,"Microglia Cook's P-value ":0.818,"Feature ID":"100503601","chr":"chr15","strand":"+","start":37964415,"end":37978828,"Neuron log2(fold change)":0.399,"Neuron adjusted P-value":"0.192889096089386","Neuron Low Expressed":false,"Neuron Vehicle Med. nRPKM":2.51,"Neuron LPS Med. nRPKM":3.71,"Neuron Mean Log2(nRPKM)":1.54,"Neuron Vehicle Med. Count":44,"Neuron LPS Med. Count":31,"Neuron Cook's P-value ":0.778},"Reg_pYe101_59":{"Feature Symbol":"","Feature Name":"","biotype":"miscRNA","Microglia log2(fold change)":2.06,"Microglia adjusted P-value":0.000136,"Microglia Low Expressed":false,"Microglia Vehicle Med. nRPKM":2.53,"Microglia LPS Med. nRPKM":8.32,"Microglia Mean Log2(nRPKM)":2.29,"Microglia Vehicle Med. Count":23,"Microglia LPS Med. Count":36,"Microglia Cook's P-value ":0.602,"Feature ID":"100503641","chr":"chr9","strand":"-","start":21817472,"end":21818671,"Neuron log2(fold change)":0.0432,"Neuron adjusted P-value":"0.917301004943651","Neuron Low Expressed":false,"Neuron Vehicle Med. nRPKM":4.13,"Neuron LPS Med. nRPKM":4.7,"Neuron Mean Log2(nRPKM)":2.16,"Neuron Vehicle Med. Count":43,"Neuron LPS Med. Count":31,"Neuron Cook's P-value ":0.473},"Reg_pYe101_60":{"Feature Symbol":"Rpl5","Feature Name":"ribosomal protein L5","biotype":"protein_coding","Microglia log2(fold change)":2.24,"Microglia adjusted P-value":0.000307,"Microglia Low Expressed":false,"Microglia Vehicle Med. nRPKM":0.413,"Microglia LPS Med. nRPKM":1.21,"Microglia Mean Log2(nRPKM)":-0.674,"Microglia Vehicle Med. Count":26,"Microglia LPS Med. Count":43,"Microglia Cook's P-value ":0.625,"Feature ID":"100503670","chr":"chr5","strand":"+","start":108329547,"end":108338024,"Neuron log2(fold change)":0.653,"Neuron adjusted P-value":"0.0144197321575796","Neuron Low Expressed":false,"Neuron Vehicle Med. nRPKM":1.74,"Neuron LPS Med. nRPKM":2.49,"Neuron Mean Log2(nRPKM)":1.01,"Neuron Vehicle Med. Count":89,"Neuron LPS Med. Count":95,"Neuron Cook's P-value ":0.838},"Reg_pYe101_61":{"Feature Symbol":"","Feature Name":"","biotype":"miscRNA","Microglia log2(fold change)":2.13,"Microglia adjusted P-value":0.000165,"Microglia Low Expressed":false,"Microglia Vehicle Med. nRPKM":0.91,"Microglia LPS Med. nRPKM":6.44,"Microglia Mean Log2(nRPKM)":1.18,"Microglia Vehicle Med. Count":17,"Microglia LPS Med. Count":46,"Microglia Cook's P-value ":0.773,"Feature ID":"100503777","chr":"chr1","strand":"-","start":39590191,"end":39607972,"Neuron log2(fold change)":0.159,"Neuron adjusted P-value":"0.698381309247013","Neuron Low Expressed":false,"Neuron Vehicle Med. nRPKM":1.21,"Neuron LPS Med. nRPKM":1.26,"Neuron Mean Log2(nRPKM)":0.483,"Neuron Vehicle Med. Count":29,"Neuron LPS Med. Count":18,"Neuron Cook's P-value ":0.703},"Reg_pYe101_62":{"Feature Symbol":"Gm19905","Feature Name":"predicted gene, 19905","biotype":"miscRNA","Microglia log2(fold change)":-2.22,"Microglia adjusted P-value":0.00051,"Microglia Low Expressed":false,"Microglia Vehicle Med. nRPKM":5.37,"Microglia LPS Med. nRPKM":1.5,"Microglia Mean Log2(nRPKM)":1.45,"Microglia Vehicle Med. Count":173,"Microglia LPS Med. Count":13,"Microglia Cook's P-value ":0.228,"Feature ID":"100503805","chr":"chr13","strand":"+","start":54664915,"end":54684123,"Neuron log2(fold change)":-0.7,"Neuron adjusted P-value":"0.154899227697973","Neuron Low Expressed":false,"Neuron Vehicle Med. nRPKM":0.957,"Neuron LPS Med. nRPKM":0.477,"Neuron Mean Log2(nRPKM)":-0.532,"Neuron Vehicle Med. Count":15,"Neuron LPS Med. Count":8,"Neuron Cook's P-value ":0.715},"Reg_pYe101_63":{"Feature Symbol":"Gm19941","Feature Name":"predicted gene, 19941","biotype":"miscRNA","Microglia log2(fold change)":-3.6,"Microglia adjusted P-value":3.48e-12,"Microglia Low Expressed":false,"Microglia Vehicle Med. nRPKM":95.4,"Microglia LPS Med. nRPKM":3.18,"Microglia Mean Log2(nRPKM)":4.39,"Microglia Vehicle Med. Count":2980,"Microglia LPS Med. Count":30,"Microglia Cook's P-value ":0.825,"Feature ID":"100503883","chr":"chr5","strand":"+","start":114269266,"end":114280498,"Neuron log2(fold change)":0,"Neuron adjusted P-value":"1","Neuron Low Expressed":true,"Neuron Vehicle Med. nRPKM":0.0897,"Neuron LPS Med. nRPKM":0,"Neuron Mean Log2(nRPKM)":-5.02,"Neuron Vehicle Med. Count":2,"Neuron LPS Med. Count":0,"Neuron Cook's P-value ":0.688},"Reg_pYe101_64":{"Feature Symbol":"","Feature Name":"","biotype":"protein_coding","Microglia log2(fold change)":2.45,"Microglia adjusted P-value":0.0358,"Microglia Low Expressed":false,"Microglia Vehicle Med. nRPKM":0,"Microglia LPS Med. nRPKM":0.071,"Microglia Mean Log2(nRPKM)":-5.99,"Microglia Vehicle Med. Count":0,"Microglia LPS Med. Count":4,"Microglia Cook's P-value ":0.0537,"Feature ID":"100503983","chr":"chr14","strand":"+","start":27570802,"end":27704820,"Neuron log2(fold change)":2.04,"Neuron adjusted P-value":"2.40614519239438e-05","Neuron Low Expressed":false,"Neuron Vehicle Med. nRPKM":0.0331,"Neuron LPS Med. nRPKM":0.352,"Neuron Mean Log2(nRPKM)":-3.37,"Neuron Vehicle Med. Count":9,"Neuron LPS Med. Count":45,"Neuron Cook's P-value ":0.208},"Reg_pYe101_65":{"Feature Symbol":"Acpt","Feature Name":"acid phosphatase, testicular","biotype":"protein_coding","Microglia log2(fold change)":2.11,"Microglia adjusted P-value":0.0224,"Microglia Low Expressed":false,"Microglia Vehicle Med. nRPKM":0.058,"Microglia LPS Med. nRPKM":1.02,"Microglia Mean Log2(nRPKM)":-1.8,"Microglia Vehicle Med. Count":6,"Microglia LPS Med. Count":16,"Microglia Cook's P-value ":0.691,"Feature ID":"100503991","chr":"chr7","strand":"-","start":51508457,"end":51512574,"Neuron log2(fold change)":0.33,"Neuron adjusted P-value":"0.560887039245899","Neuron Low Expressed":false,"Neuron Vehicle Med. nRPKM":0.277,"Neuron LPS Med. nRPKM":0.327,"Neuron Mean Log2(nRPKM)":-2.06,"Neuron Vehicle Med. Count":8,"Neuron LPS Med. Count":14,"Neuron Cook's P-value ":0.678},"Reg_pYe101_66":{"Feature Symbol":"Gm20022","Feature Name":"predicted gene, 20022","biotype":"unknown","Microglia log2(fold change)":2.06,"Microglia adjusted P-value":0.000172,"Microglia Low Expressed":false,"Microglia Vehicle Med. nRPKM":0.53,"Microglia LPS Med. nRPKM":1.76,"Microglia Mean Log2(nRPKM)":-0.273,"Microglia Vehicle Med. Count":48,"Microglia LPS Med. Count":116,"Microglia Cook's P-value ":0.884,"Feature ID":"100504031","chr":"chr6","strand":"+","start":38527973,"end":38534489,"Neuron log2(fold change)":0.202,"Neuron adjusted P-value":"0.332731762072464","Neuron Low Expressed":false,"Neuron Vehicle Med. nRPKM":3.69,"Neuron LPS Med. nRPKM":4.13,"Neuron Mean Log2(nRPKM)":1.86,"Neuron Vehicle Med. Count":446,"Neuron LPS Med. Count":258,"Neuron Cook's P-value ":0.779},"Reg_pYe101_67":{"Feature Symbol":"","Feature Name":"","biotype":"protein_coding","Microglia log2(fold change)":-2.01,"Microglia adjusted P-value":5.91e-08,"Microglia Low Expressed":false,"Microglia Vehicle Med. nRPKM":5.57,"Microglia LPS Med. nRPKM":1.08,"Microglia Mean Log2(nRPKM)":1.39,"Microglia Vehicle Med. Count":693,"Microglia LPS Med. Count":89,"Microglia Cook's P-value ":0.872,"Feature ID":"100504032","chr":"chr6","strand":"-","start":120881564,"end":120952913,"Neuron log2(fold change)":-0.344,"Neuron adjusted P-value":"0.203660828685142","Neuron Low Expressed":false,"Neuron Vehicle Med. nRPKM":5.65,"Neuron LPS Med. nRPKM":4.3,"Neuron Mean Log2(nRPKM)":2.28,"Neuron Vehicle Med. Count":749,"Neuron LPS Med. Count":501,"Neuron Cook's P-value ":0.783},"Reg_pYe101_68":{"Feature Symbol":"Gm20035","Feature Name":"predicted gene, 20035","biotype":"miscRNA","Microglia log2(fold change)":2.18,"Microglia adjusted P-value":0.0126,"Microglia Low Expressed":false,"Microglia Vehicle Med. nRPKM":0.204,"Microglia LPS Med. nRPKM":6.63,"Microglia Mean Log2(nRPKM)":0.267,"Microglia Vehicle Med. Count":6,"Microglia LPS Med. Count":34,"Microglia Cook's P-value ":0.732,"Feature ID":"100504054","chr":"chr6","strand":"-","start":121195924,"end":121202591,"Neuron log2(fold change)":0,"Neuron adjusted P-value":"1","Neuron Low Expressed":true,"Neuron Vehicle Med. nRPKM":0,"Neuron LPS Med. nRPKM":0,"Neuron Mean Log2(nRPKM)":-7.05,"Neuron Vehicle Med. Count":0,"Neuron LPS Med. Count":0,"Neuron Cook's P-value ":0.48},"Reg_pYe101_69":{"Feature Symbol":"Gm6537","Feature Name":"predicted gene 6537","biotype":"protein_coding","Microglia log2(fold change)":2.17,"Microglia adjusted P-value":0.046,"Microglia Low Expressed":false,"Microglia Vehicle Med. nRPKM":0.0953,"Microglia LPS Med. nRPKM":0.912,"Microglia Mean Log2(nRPKM)":-2.78,"Microglia Vehicle Med. Count":5,"Microglia LPS Med. Count":6,"Microglia Cook's P-value ":0.0313,"Feature ID":"100504112","chr":"chr7","strand":"+","start":29541193,"end":29543984,"Neuron log2(fold change)":0,"Neuron adjusted P-value":"1","Neuron Low Expressed":true,"Neuron Vehicle Med. nRPKM":0.064,"Neuron LPS Med. nRPKM":0.35,"Neuron Mean Log2(nRPKM)":-3.22,"Neuron Vehicle Med. Count":1,"Neuron LPS Med. Count":5,"Neuron Cook's P-value ":0.863},"Reg_pYe101_70":{"Feature Symbol":"Gm17690","Feature Name":"predicted gene, 17690","biotype":"miscRNA","Microglia log2(fold change)":-2.06,"Microglia adjusted P-value":0.00164,"Microglia Low Expressed":false,"Microglia Vehicle Med. nRPKM":1.8,"Microglia LPS Med. nRPKM":0.19,"Microglia Mean Log2(nRPKM)":-0.552,"Microglia Vehicle Med. Count":136,"Microglia LPS Med. Count":7,"Microglia Cook's P-value ":0.71,"Feature ID":"100504127","chr":"chr3","strand":"-","start":95971387,"end":95976356,"Neuron log2(fold change)":-0.519,"Neuron adjusted P-value":"0.182172961242025","Neuron Low Expressed":false,"Neuron Vehicle Med. nRPKM":0.446,"Neuron LPS Med. nRPKM":0.287,"Neuron Mean Log2(nRPKM)":-1.48,"Neuron Vehicle Med. Count":37,"Neuron LPS Med. Count":12,"Neuron Cook's P-value ":0.723},"Reg_pYe101_71":{"Feature Symbol":"Gm20100","Feature Name":"predicted gene, 20100","biotype":"unknown","Microglia log2(fold change)":2.31,"Microglia adjusted P-value":0.00468,"Microglia Low Expressed":false,"Microglia Vehicle Med. nRPKM":0.158,"Microglia LPS Med. nRPKM":0.788,"Microglia Mean Log2(nRPKM)":-2.24,"Microglia Vehicle Med. Count":9,"Microglia LPS Med. Count":22,"Microglia Cook's P-value ":0.212,"Feature ID":"100504175","chr":"chr8","strand":"-","start":11457471,"end":11459742,"Neuron log2(fold change)":0,"Neuron adjusted P-value":"1","Neuron Low Expressed":true,"Neuron Vehicle Med. nRPKM":0,"Neuron LPS Med. nRPKM":0,"Neuron Mean Log2(nRPKM)":-8,"Neuron Vehicle Med. Count":0,"Neuron LPS Med. Count":0,"Neuron Cook's P-value ":"NA"},"Reg_pYe101_72":{"Feature Symbol":"Gm16197","Feature Name":"predicted gene 16197","biotype":"miscRNA","Microglia log2(fold change)":-4.09,"Microglia adjusted P-value":2.6e-17,"Microglia Low Expressed":false,"Microglia Vehicle Med. nRPKM":2.97,"Microglia LPS Med. nRPKM":0.102,"Microglia Mean Log2(nRPKM)":-1.15,"Microglia Vehicle Med. Count":276,"Microglia LPS Med. Count":3,"Microglia Cook's P-value ":0.91,"Feature ID":"100504267","chr":"chr17","strand":"-","start":29194419,"end":29216071,"Neuron log2(fold change)":0,"Neuron adjusted P-value":"1","Neuron Low Expressed":true,"Neuron Vehicle Med. nRPKM":0.0212,"Neuron LPS Med. nRPKM":0,"Neuron Mean Log2(nRPKM)":-6.54,"Neuron Vehicle Med. Count":2,"Neuron LPS Med. Count":0,"Neuron Cook's P-value ":0.14},"Reg_pYe101_73":{"Feature Symbol":"","Feature Name":"","biotype":"miscRNA","Microglia log2(fold change)":-2.07,"Microglia adjusted P-value":0.000425,"Microglia Low Expressed":false,"Microglia Vehicle Med. nRPKM":5.81,"Microglia LPS Med. nRPKM":0.856,"Microglia Mean Log2(nRPKM)":0.908,"Microglia Vehicle Med. Count":104,"Microglia LPS Med. Count":10,"Microglia Cook's P-value ":0.925,"Feature ID":"100504302","chr":"chr13","strand":"-","start":101229735,"end":101232112,"Neuron log2(fold change)":-0.583,"Neuron adjusted P-value":"0.0819884375832129","Neuron Low Expressed":false,"Neuron Vehicle Med. nRPKM":1.87,"Neuron LPS Med. nRPKM":1.14,"Neuron Mean Log2(nRPKM)":0.423,"Neuron Vehicle Med. Count":43,"Neuron LPS Med. Count":13,"Neuron Cook's P-value ":0.916},"Reg_pYe101_74":{"Feature Symbol":"Gm20165","Feature Name":"predicted gene, 20165","biotype":"miscRNA","Microglia log2(fold change)":2.34,"Microglia adjusted P-value":0.0108,"Microglia Low Expressed":false,"Microglia Vehicle Med. nRPKM":0.185,"Microglia LPS Med. nRPKM":2.39,"Microglia Mean Log2(nRPKM)":-1.15,"Microglia Vehicle Med. Count":2,"Microglia LPS Med. Count":24,"Microglia Cook's P-value ":0.323,"Feature ID":"100504315","chr":"chr12","strand":"-","start":106270958,"end":106279058,"Neuron log2(fold change)":0.389,"Neuron adjusted P-value":"0.518833270115237","Neuron Low Expressed":false,"Neuron Vehicle Med. nRPKM":0.258,"Neuron LPS Med. nRPKM":0.504,"Neuron Mean Log2(nRPKM)":-2.16,"Neuron Vehicle Med. Count":5,"Neuron LPS Med. Count":7,"Neuron Cook's P-value ":0.79},"Reg_pYe101_75":{"Feature Symbol":"Gm17456","Feature Name":"predicted gene, 17456","biotype":"miscRNA","Microglia log2(fold change)":-2.3,"Microglia adjusted P-value":0.036,"Microglia Low Expressed":false,"Microglia Vehicle Med. nRPKM":0.197,"Microglia LPS Med. nRPKM":0,"Microglia Mean Log2(nRPKM)":-4.66,"Microglia Vehicle Med. Count":10,"Microglia LPS Med. Count":0,"Microglia Cook's P-value ":0.261,"Feature ID":"100504345","chr":"chr6","strand":"+","start":126668702,"end":126691622,"Neuron log2(fold change)":-0.208,"Neuron adjusted P-value":"0.426495605970702","Neuron Low Expressed":false,"Neuron Vehicle Med. nRPKM":2.81,"Neuron LPS Med. nRPKM":2.42,"Neuron Mean Log2(nRPKM)":1.47,"Neuron Vehicle Med. Count":224,"Neuron LPS Med. Count":111,"Neuron Cook's P-value ":0.494},"Reg_pYe101_76":{"Feature Symbol":"Gm13187","Feature Name":"predicted gene 13187","biotype":"miscRNA","Microglia log2(fold change)":-3.32,"Microglia adjusted P-value":0.000143,"Microglia Low Expressed":false,"Microglia Vehicle Med. nRPKM":2.53,"Microglia LPS Med. nRPKM":0.0901,"Microglia Mean Log2(nRPKM)":-1.68,"Microglia Vehicle Med. Count":35,"Microglia LPS Med. Count":1,"Microglia Cook's P-value ":0.724,"Feature ID":"100504349","chr":"chr2","strand":"-","start":4208641,"end":4222213,"Neuron log2(fold change)":-0.724,"Neuron adjusted P-value":"0.00202651083862171","Neuron Low Expressed":false,"Neuron Vehicle Med. nRPKM":6.25,"Neuron LPS Med. nRPKM":3.76,"Neuron Mean Log2(nRPKM)":2.33,"Neuron Vehicle Med. Count":84,"Neuron LPS Med. Count":25,"Neuron Cook's P-value ":0.845},"Reg_pYe101_77":{"Feature Symbol":"C78197","Feature Name":"expressed sequence C78197","biotype":"unknown","Microglia log2(fold change)":3.02,"Microglia adjusted P-value":9.78e-07,"Microglia Low Expressed":false,"Microglia Vehicle Med. nRPKM":0.105,"Microglia LPS Med. nRPKM":0.625,"Microglia Mean Log2(nRPKM)":-2.2,"Microglia Vehicle Med. Count":6,"Microglia LPS Med. Count":26,"Microglia Cook's P-value ":0.879,"Feature ID":"100504352","chr":"chr11","strand":"-","start":68005331,"end":68009655,"Neuron log2(fold change)":0.0708,"Neuron adjusted P-value":"0.891080147078611","Neuron Low Expressed":false,"Neuron Vehicle Med. nRPKM":0.281,"Neuron LPS Med. nRPKM":0.355,"Neuron Mean Log2(nRPKM)":-1.51,"Neuron Vehicle Med. Count":24,"Neuron LPS Med. Count":18,"Neuron Cook's P-value ":0.744},"Reg_pYe101_78":{"Feature Symbol":"LOC100504423","Feature Name":"uncharacterized LOC100504423","biotype":"protein_coding","Microglia log2(fold change)":-2.18,"Microglia adjusted P-value":0.00915,"Microglia Low Expressed":false,"Microglia Vehicle Med. nRPKM":0.569,"Microglia LPS Med. nRPKM":0.108,"Microglia Mean Log2(nRPKM)":-2.48,"Microglia Vehicle Med. Count":37,"Microglia LPS Med. Count":2,"Microglia Cook's P-value ":0.649,"Feature ID":"100504423","chr":"chr10","strand":"+","start":115946115,"end":116020571,"Neuron log2(fold change)":0.3,"Neuron adjusted P-value":"0.429842626806163","Neuron Low Expressed":false,"Neuron Vehicle Med. nRPKM":0.547,"Neuron LPS Med. nRPKM":0.636,"Neuron Mean Log2(nRPKM)":-0.639,"Neuron Vehicle Med. Count":33,"Neuron LPS Med. Count":17,"Neuron Cook's P-value ":0.79},"Reg_pYe101_79":{"Feature Symbol":"Gm20235","Feature Name":"predicted gene, 20235","biotype":"unknown","Microglia log2(fold change)":2.6,"Microglia adjusted P-value":0.000352,"Microglia Low Expressed":false,"Microglia Vehicle Med. nRPKM":0.113,"Microglia LPS Med. nRPKM":1.08,"Microglia Mean Log2(nRPKM)":-1.77,"Microglia Vehicle Med. Count":17,"Microglia LPS Med. Count":44,"Microglia Cook's P-value ":0.683,"Feature ID":"100504452","chr":"chr12","strand":"+","start":75011542,"end":75015488,"Neuron log2(fold change)":0.217,"Neuron adjusted P-value":"0.576885813431609","Neuron Low Expressed":false,"Neuron Vehicle Med. nRPKM":0.86,"Neuron LPS Med. nRPKM":0.808,"Neuron Mean Log2(nRPKM)":-0.255,"Neuron Vehicle Med. Count":84,"Neuron LPS Med. Count":38,"Neuron Cook's P-value ":0.312},"Reg_pYe101_80":{"Feature Symbol":"","Feature Name":"","biotype":"miscRNA","Microglia log2(fold change)":2.37,"Microglia adjusted P-value":0.0211,"Microglia Low Expressed":false,"Microglia Vehicle Med. nRPKM":0,"Microglia LPS Med. nRPKM":0.8,"Microglia Mean Log2(nRPKM)":-3.12,"Microglia Vehicle Med. Count":0,"Microglia LPS Med. Count":10,"Microglia Cook's P-value ":0.84,"Feature ID":"100504534","chr":"chr1","strand":"+","start":189058060,"end":189062618,"Neuron log2(fold change)":0.549,"Neuron adjusted P-value":"0.128593402448895","Neuron Low Expressed":false,"Neuron Vehicle Med. nRPKM":0.712,"Neuron LPS Med. nRPKM":1.12,"Neuron Mean Log2(nRPKM)":-0.376,"Neuron Vehicle Med. Count":18,"Neuron LPS Med. Count":15,"Neuron Cook's P-value ":0.622},"Reg_pYe101_81":{"Feature Symbol":"Gm15987","Feature Name":"predicted gene 15987","biotype":"miscRNA","Microglia log2(fold change)":4.2,"Microglia adjusted P-value":5.62e-08,"Microglia Low Expressed":false,"Microglia Vehicle Med. nRPKM":0,"Microglia LPS Med. nRPKM":0.852,"Microglia Mean Log2(nRPKM)":-3.27,"Microglia Vehicle Med. Count":0,"Microglia LPS Med. Count":32,"Microglia Cook's P-value ":0.882,"Feature ID":"100504591","chr":"chr6","strand":"-","start":128901222,"end":128925047,"Neuron log2(fold change)":0,"Neuron adjusted P-value":"1","Neuron Low Expressed":true,"Neuron Vehicle Med. nRPKM":0,"Neuron LPS Med. nRPKM":0,"Neuron Mean Log2(nRPKM)":-8,"Neuron Vehicle Med. Count":0,"Neuron LPS Med. Count":0,"Neuron Cook's P-value ":"NA"},"Reg_pYe101_82":{"Feature Symbol":"","Feature Name":"","biotype":"miscRNA","Microglia log2(fold change)":2.81,"Microglia adjusted P-value":0.00644,"Microglia Low Expressed":false,"Microglia Vehicle Med. nRPKM":0,"Microglia LPS Med. nRPKM":0.648,"Microglia Mean Log2(nRPKM)":-3.12,"Microglia Vehicle Med. Count":0,"Microglia LPS Med. Count":7,"Microglia Cook's P-value ":0.634,"Feature ID":"100504599","chr":"chr6","strand":"+","start":128902601,"end":128925047,"Neuron log2(fold change)":0,"Neuron adjusted P-value":"1","Neuron Low Expressed":true,"Neuron Vehicle Med. nRPKM":0,"Neuron LPS Med. nRPKM":0,"Neuron Mean Log2(nRPKM)":-8,"Neuron Vehicle Med. Count":0,"Neuron LPS Med. Count":0,"Neuron Cook's P-value ":"NA"},"Reg_pYe101_83":{"Feature Symbol":"","Feature Name":"","biotype":"miscRNA","Microglia log2(fold change)":2.34,"Microglia adjusted P-value":0.000343,"Microglia Low Expressed":false,"Microglia Vehicle Med. nRPKM":0.177,"Microglia LPS Med. nRPKM":2.49,"Microglia Mean Log2(nRPKM)":-0.485,"Microglia Vehicle Med. Count":9,"Microglia LPS Med. Count":56,"Microglia Cook's P-value ":0.833,"Feature ID":"100504602","chr":"chr1","strand":"-","start":107405735,"end":107417634,"Neuron log2(fold change)":-0.324,"Neuron adjusted P-value":"0.348263592521111","Neuron Low Expressed":false,"Neuron Vehicle Med. nRPKM":0.823,"Neuron LPS Med. nRPKM":0.543,"Neuron Mean Log2(nRPKM)":-0.568,"Neuron Vehicle Med. Count":40,"Neuron LPS Med. Count":14,"Neuron Cook's P-value ":0.888},"Reg_pYe101_84":{"Feature Symbol":"Gm20312","Feature Name":"predicted gene, 20312","biotype":"miscRNA","Microglia log2(fold change)":-3.06,"Microglia adjusted P-value":5.91e-11,"Microglia Low Expressed":false,"Microglia Vehicle Med. nRPKM":6.78,"Microglia LPS Med. nRPKM":0.649,"Microglia Mean Log2(nRPKM)":1.09,"Microglia Vehicle Med. Count":117,"Microglia LPS Med. Count":8,"Microglia Cook's P-value ":0.973,"Feature ID":"100504610","chr":"chr16","strand":"+","start":25997289,"end":26105899,"Neuron log2(fold change)":0,"Neuron adjusted P-value":"1","Neuron Low Expressed":true,"Neuron Vehicle Med. nRPKM":0.333,"Neuron LPS Med. nRPKM":0.225,"Neuron Mean Log2(nRPKM)":-2.51,"Neuron Vehicle Med. Count":5,"Neuron LPS Med. Count":3,"Neuron Cook's P-value ":0.963},"Reg_pYe101_85":{"Feature Symbol":"2810029C07Rik","Feature Name":"RIKEN cDNA 2810029C07 gene","biotype":"miscRNA","Microglia log2(fold change)":3.57,"Microglia adjusted P-value":0.00119,"Microglia Low Expressed":false,"Microglia Vehicle Med. nRPKM":0,"Microglia LPS Med. nRPKM":3.46,"Microglia Mean Log2(nRPKM)":-2.55,"Microglia Vehicle Med. Count":0,"Microglia LPS Med. Count":65,"Microglia Cook's P-value ":0.0241,"Feature ID":"100504687","chr":"chr12","strand":"-","start":112810528,"end":112812613,"Neuron log2(fold change)":-0.265,"Neuron adjusted P-value":"0.466692297749103","Neuron Low Expressed":false,"Neuron Vehicle Med. nRPKM":1.31,"Neuron LPS Med. nRPKM":1.22,"Neuron Mean Log2(nRPKM)":0.297,"Neuron Vehicle Med. Count":60,"Neuron LPS Med. Count":20,"Neuron Cook's P-value ":0.842},"Reg_pYe101_86":{"Feature Symbol":"BE692007","Feature Name":"expressed sequence BE692007","biotype":"unknown","Microglia log2(fold change)":6.51,"Microglia adjusted P-value":2.03e-21,"Microglia Low Expressed":false,"Microglia Vehicle Med. nRPKM":0.0229,"Microglia LPS Med. nRPKM":6.81,"Microglia Mean Log2(nRPKM)":-1.76,"Microglia Vehicle Med. Count":1,"Microglia LPS Med. Count":56,"Microglia Cook's P-value ":0.781,"Feature ID":"100504727","chr":"chr19","strand":"-","start":11544531,"end":11559067,"Neuron log2(fold change)":0,"Neuron adjusted P-value":"1","Neuron Low Expressed":true,"Neuron Vehicle Med. nRPKM":0.0749,"Neuron LPS Med. nRPKM":0,"Neuron Mean Log2(nRPKM)":-5.83,"Neuron Vehicle Med. Count":2,"Neuron LPS Med. Count":0,"Neuron Cook's P-value ":0.823},"Reg_pYe101_87":{"Feature Symbol":"LOC100504898","Feature Name":"uncharacterized LOC100504898","biotype":"miscRNA","Microglia log2(fold change)":2.99,"Microglia adjusted P-value":0.00666,"Microglia Low Expressed":false,"Microglia Vehicle Med. nRPKM":0.0134,"Microglia LPS Med. nRPKM":1.37,"Microglia Mean Log2(nRPKM)":-2.61,"Microglia Vehicle Med. Count":1,"Microglia LPS Med. Count":43,"Microglia Cook's P-value ":0.884,"Feature ID":"100504898","chr":"chr9","strand":"-","start":48502583,"end":48505735,"Neuron log2(fold change)":-0.351,"Neuron adjusted P-value":"0.309834660579619","Neuron Low Expressed":false,"Neuron Vehicle Med. nRPKM":0.917,"Neuron LPS Med. nRPKM":0.609,"Neuron Mean Log2(nRPKM)":-0.174,"Neuron Vehicle Med. Count":67,"Neuron LPS Med. Count":32,"Neuron Cook's P-value ":0.751},"Reg_pYe101_88":{"Feature Symbol":"LOC100504934","Feature Name":"extracellular peptidase inhibitor-like","biotype":"protein_coding","Microglia log2(fold change)":5.84,"Microglia adjusted P-value":2.04e-11,"Microglia Low Expressed":false,"Microglia Vehicle Med. nRPKM":0,"Microglia LPS Med. nRPKM":6.15,"Microglia Mean Log2(nRPKM)":-2.57,"Microglia Vehicle Med. Count":0,"Microglia LPS Med. Count":16,"Microglia Cook's P-value ":0.325,"Feature ID":"100504934","chr":"chr11","strand":"+","start":83517518,"end":83519771,"Neuron log2(fold change)":0,"Neuron adjusted P-value":"1","Neuron Low Expressed":true,"Neuron Vehicle Med. nRPKM":0,"Neuron LPS Med. nRPKM":0,"Neuron Mean Log2(nRPKM)":-7.13,"Neuron Vehicle Med. Count":0,"Neuron LPS Med. Count":0,"Neuron Cook's P-value ":0.772},"Reg_pYe101_89":{"Feature Symbol":"LOC100505050","Feature Name":"protein MICAL-3-like","biotype":"protein_coding","Microglia log2(fold change)":-2.01,"Microglia adjusted P-value":5.91e-08,"Microglia Low Expressed":false,"Microglia Vehicle Med. nRPKM":5.57,"Microglia LPS Med. nRPKM":1.08,"Microglia Mean Log2(nRPKM)":1.39,"Microglia Vehicle Med. Count":693,"Microglia LPS Med. Count":89,"Microglia Cook's P-value ":0.872,"Feature ID":"100505050","chr":"chr6","strand":"-","start":120881564,"end":120952913,"Neuron log2(fold change)":-0.344,"Neuron adjusted P-value":"0.203660828685142","Neuron Low Expressed":false,"Neuron Vehicle Med. nRPKM":5.65,"Neuron LPS Med. nRPKM":4.3,"Neuron Mean Log2(nRPKM)":2.28,"Neuron Vehicle Med. Count":749,"Neuron LPS Med. Count":501,"Neuron Cook's P-value ":0.783},"Reg_pYe101_90":{"Feature Symbol":"LOC100505089","Feature Name":"SCO-spondin-like","biotype":"protein_coding","Microglia log2(fold change)":-2.69,"Microglia adjusted P-value":0.0128,"Microglia Low Expressed":false,"Microglia Vehicle Med. nRPKM":0.0476,"Microglia LPS Med. nRPKM":0,"Microglia Mean Log2(nRPKM)":-6.04,"Microglia Vehicle Med. Count":16,"Microglia LPS Med. Count":0,"Microglia Cook's P-value ":0.00704,"Feature ID":"100505089","chr":"chr6","strand":"+","start":48398228,"end":48450522,"Neuron log2(fold change)":0,"Neuron adjusted P-value":"1","Neuron Low Expressed":true,"Neuron Vehicle Med. nRPKM":0.00779,"Neuron LPS Med. nRPKM":0.0041,"Neuron Mean Log2(nRPKM)":-7.27,"Neuron Vehicle Med. Count":3,"Neuron LPS Med. Count":2,"Neuron Cook's P-value ":0.782},"Reg_pYe101_91":{"Feature Symbol":"LOC100505155","Feature Name":"uncharacterized LOC100505155","biotype":"unknown","Microglia log2(fold change)":2.48,"Microglia adjusted P-value":0.00789,"Microglia Low Expressed":false,"Microglia Vehicle Med. nRPKM":0.0544,"Microglia LPS Med. nRPKM":2.31,"Microglia Mean Log2(nRPKM)":-1.59,"Microglia Vehicle Med. Count":6,"Microglia LPS Med. Count":41,"Microglia Cook's P-value ":0.513,"Feature ID":"100505155","chr":"chr5","strand":"-","start":44144148,"end":44145510,"Neuron log2(fold change)":0.946,"Neuron adjusted P-value":"0.00179100360371438","Neuron Low Expressed":false,"Neuron Vehicle Med. nRPKM":1.23,"Neuron LPS Med. nRPKM":2.31,"Neuron Mean Log2(nRPKM)":0.679,"Neuron Vehicle Med. Count":28,"Neuron LPS Med. Count":45,"Neuron Cook's P-value ":0.918},"Reg_pYe101_92":{"Feature Symbol":"LOC100505257","Feature Name":"natural killer cell receptor 2B4-like","biotype":"pseudo","Microglia log2(fold change)":3.84,"Microglia adjusted P-value":2.32e-06,"Microglia Low Expressed":false,"Microglia Vehicle Med. nRPKM":0.119,"Microglia LPS Med. nRPKM":2.55,"Microglia Mean Log2(nRPKM)":-1.72,"Microglia Vehicle Med. Count":2,"Microglia LPS Med. Count":39,"Microglia Cook's P-value ":0.0964,"Feature ID":"100505257","chr":"chr1","strand":"+","start":173489324,"end":173511830,"Neuron log2(fold change)":0,"Neuron adjusted P-value":"1","Neuron Low Expressed":true,"Neuron Vehicle Med. nRPKM":0,"Neuron LPS Med. nRPKM":0,"Neuron Mean Log2(nRPKM)":-7.12,"Neuron Vehicle Med. Count":0,"Neuron LPS Med. Count":0,"Neuron Cook's P-value ":0.351},"Reg_pYe101_93":{"Feature Symbol":"LOC100505263","Feature Name":"uncharacterized LOC100505263","biotype":"miscRNA","Microglia log2(fold change)":2.07,"Microglia adjusted P-value":0.000227,"Microglia Low Expressed":false,"Microglia Vehicle Med. nRPKM":1.15,"Microglia LPS Med. nRPKM":3.14,"Microglia Mean Log2(nRPKM)":0.612,"Microglia Vehicle Med. Count":28,"Microglia LPS Med. Count":80,"Microglia Cook's P-value ":0.873,"Feature ID":"100505263","chr":"chr17","strand":"-","start":17658681,"end":17660187,"Neuron log2(fold change)":0.369,"Neuron adjusted P-value":"0.298345586711542","Neuron Low Expressed":false,"Neuron Vehicle Med. nRPKM":2.01,"Neuron LPS Med. nRPKM":2.44,"Neuron Mean Log2(nRPKM)":1.06,"Neuron Vehicle Med. Count":72,"Neuron LPS Med. Count":44,"Neuron Cook's P-value ":0.572},"Reg_pYe101_94":{"Feature Symbol":"Mir5117","Feature Name":"microRNA 5117","biotype":"miscRNA","Microglia log2(fold change)":3.24,"Microglia adjusted P-value":0.00128,"Microglia Low Expressed":false,"Microglia Vehicle Med. nRPKM":0,"Microglia LPS Med. nRPKM":7.15,"Microglia Mean Log2(nRPKM)":-0.926,"Microglia Vehicle Med. Count":0,"Microglia LPS Med. Count":13,"Microglia Cook's P-value ":0.838,"Feature ID":"100628588","chr":"chr1","strand":"+","start":162967484,"end":162967574,"Neuron log2(fold change)":0.495,"Neuron adjusted P-value":"0.256162414184606","Neuron Low Expressed":false,"Neuron Vehicle Med. nRPKM":8.87,"Neuron LPS Med. nRPKM":16.2,"Neuron Mean Log2(nRPKM)":3.35,"Neuron Vehicle Med. Count":18,"Neuron LPS Med. Count":9,"Neuron Cook's P-value ":0.841},"Reg_pYe101_95":{"Feature Symbol":"Gbp6","Feature Name":"guanylate binding protein 6","biotype":"protein_coding","Microglia log2(fold change)":2.43,"Microglia adjusted P-value":0.00604,"Microglia Low Expressed":false,"Microglia Vehicle Med. nRPKM":0.0696,"Microglia LPS Med. nRPKM":0.999,"Microglia Mean Log2(nRPKM)":-2.31,"Microglia Vehicle Med. Count":6,"Microglia LPS Med. Count":46,"Microglia Cook's P-value ":0.403,"Feature ID":"100702","chr":"chr5","strand":"-","start":105699721,"end":105722718,"Neuron log2(fold change)":0,"Neuron adjusted P-value":"1","Neuron Low Expressed":true,"Neuron Vehicle Med. nRPKM":0.00766,"Neuron LPS Med. nRPKM":0.0769,"Neuron Mean Log2(nRPKM)":-5.26,"Neuron Vehicle Med. Count":1,"Neuron LPS Med. Count":5,"Neuron Cook's P-value ":0.926},"Reg_pYe101_96":{"Feature Symbol":"AI839979","Feature Name":"expressed sequence AI839979","biotype":"miscRNA","Microglia log2(fold change)":2.46,"Microglia adjusted P-value":0.000248,"Microglia Low Expressed":false,"Microglia Vehicle Med. nRPKM":0.254,"Microglia LPS Med. nRPKM":1.51,"Microglia Mean Log2(nRPKM)":-0.578,"Microglia Vehicle Med. Count":5,"Microglia LPS Med. Count":15,"Microglia Cook's P-value ":0.638,"Feature ID":"100740","chr":"chr5","strand":"-","start":31871965,"end":31873764,"Neuron log2(fold change)":1.74,"Neuron adjusted P-value":"2.63144754957955e-08","Neuron Low Expressed":false,"Neuron Vehicle Med. nRPKM":0.601,"Neuron LPS Med. nRPKM":2.27,"Neuron Mean Log2(nRPKM)":0.287,"Neuron Vehicle Med. Count":17,"Neuron LPS Med. Count":49,"Neuron Cook's P-value ":0.937},"Reg_pYe101_97":{"Feature Symbol":"LOC100861650","Feature Name":"uncharacterized LOC100861650","biotype":"miscRNA","Microglia log2(fold change)":2.01,"Microglia adjusted P-value":0.000314,"Microglia Low Expressed":false,"Microglia Vehicle Med. nRPKM":1.41,"Microglia LPS Med. nRPKM":8.24,"Microglia Mean Log2(nRPKM)":1.63,"Microglia Vehicle Med. Count":39,"Microglia LPS Med. Count":62,"Microglia Cook's P-value ":0.892,"Feature ID":"100861650","chr":"chr8","strand":"-","start":71636700,"end":71637621,"Neuron log2(fold change)":0.442,"Neuron adjusted P-value":"0.122699567025768","Neuron Low Expressed":false,"Neuron Vehicle Med. nRPKM":3.72,"Neuron LPS Med. nRPKM":4.39,"Neuron Mean Log2(nRPKM)":1.84,"Neuron Vehicle Med. Count":72,"Neuron LPS Med. Count":55,"Neuron Cook's P-value ":0.651},"Reg_pYe101_98":{"Feature Symbol":"LOC100861684","Feature Name":"uncharacterized LOC100861684","biotype":"miscRNA","Microglia log2(fold change)":4.04,"Microglia adjusted P-value":6.31e-16,"Microglia Low Expressed":false,"Microglia Vehicle Med. nRPKM":1.2,"Microglia LPS Med. nRPKM":29.5,"Microglia Mean Log2(nRPKM)":2.22,"Microglia Vehicle Med. Count":11,"Microglia LPS Med. Count":118,"Microglia Cook's P-value ":0.773,"Feature ID":"100861684","chr":"chr11","strand":"+","start":117827403,"end":117828142,"Neuron log2(fold change)":0,"Neuron adjusted P-value":"1","Neuron Low Expressed":true,"Neuron Vehicle Med. nRPKM":0.182,"Neuron LPS Med. nRPKM":0.574,"Neuron Mean Log2(nRPKM)":-1.6,"Neuron Vehicle Med. Count":3,"Neuron LPS Med. Count":7,"Neuron Cook's P-value ":0.88},"Reg_pYe101_99":{"Feature Symbol":"LOC100861706","Feature Name":"uncharacterized LOC100861706","biotype":"miscRNA","Microglia log2(fold change)":3.05,"Microglia adjusted P-value":2.07e-22,"Microglia Low Expressed":false,"Microglia Vehicle Med. nRPKM":6.32,"Microglia LPS Med. nRPKM":47.8,"Microglia Mean Log2(nRPKM)":4.14,"Microglia Vehicle Med. Count":205,"Microglia LPS Med. Count":744,"Microglia Cook's P-value ":0.829,"Feature ID":"100861706","chr":"chr11","strand":"+","start":118254066,"end":118255333,"Neuron log2(fold change)":0.888,"Neuron adjusted P-value":"0.0473561187585017","Neuron Low Expressed":false,"Neuron Vehicle Med. nRPKM":0.415,"Neuron LPS Med. nRPKM":1.04,"Neuron Mean Log2(nRPKM)":-1.46,"Neuron Vehicle Med. Count":11,"Neuron LPS Med. Count":18,"Neuron Cook's P-value ":0.908},"Reg_pYe101_100":{"Feature Symbol":"LOC100861766","Feature Name":"uncharacterized LOC100861766","biotype":"miscRNA","Microglia log2(fold change)":2.32,"Microglia adjusted P-value":0.00268,"Microglia Low Expressed":false,"Microglia Vehicle Med. nRPKM":0.192,"Microglia LPS Med. nRPKM":2.65,"Microglia Mean Log2(nRPKM)":-0.584,"Microglia Vehicle Med. Count":5,"Microglia LPS Med. Count":20,"Microglia Cook's P-value ":0.708,"Feature ID":"100861766","chr":"chr11","strand":"-","start":120347653,"end":120350067,"Neuron log2(fold change)":-0.577,"Neuron adjusted P-value":"0.257881545537128","Neuron Low Expressed":false,"Neuron Vehicle Med. nRPKM":0.749,"Neuron LPS Med. nRPKM":0.2,"Neuron Mean Log2(nRPKM)":-1.77,"Neuron Vehicle Med. Count":17,"Neuron LPS Med. Count":3,"Neuron Cook's P-value ":0.945},"Reg_pYe101_101":{"Feature Symbol":"LOC100861767","Feature Name":"uncharacterized LOC100861767","biotype":"miscRNA","Microglia log2(fold change)":2.39,"Microglia adjusted P-value":0.000135,"Microglia Low Expressed":false,"Microglia Vehicle Med. nRPKM":0.603,"Microglia LPS Med. nRPKM":5.39,"Microglia Mean Log2(nRPKM)":1.23,"Microglia Vehicle Med. Count":10,"Microglia LPS Med. Count":40,"Microglia Cook's P-value ":0.839,"Feature ID":"100861767","chr":"chr15","strand":"+","start":63762497,"end":63763008,"Neuron log2(fold change)":0.113,"Neuron adjusted P-value":"0.837401561803092","Neuron Low Expressed":false,"Neuron Vehicle Med. nRPKM":1.29,"Neuron LPS Med. nRPKM":1.14,"Neuron Mean Log2(nRPKM)":-0.455,"Neuron Vehicle Med. Count":16,"Neuron LPS Med. Count":7,"Neuron Cook's P-value ":0.37},"Reg_pYe101_102":{"Feature Symbol":"LOC100861810","Feature Name":"uncharacterized LOC100861810","biotype":"miscRNA","Microglia log2(fold change)":2.17,"Microglia adjusted P-value":0.0227,"Microglia Low Expressed":false,"Microglia Vehicle Med. nRPKM":0.194,"Microglia LPS Med. nRPKM":6.33,"Microglia Mean Log2(nRPKM)":-0.621,"Microglia Vehicle Med. Count":5,"Microglia LPS Med. Count":13,"Microglia Cook's P-value ":0.833,"Feature ID":"100861810","chr":"chr17","strand":"+","start":65929392,"end":65929710,"Neuron log2(fold change)":0.0343,"Neuron adjusted P-value":"0.964447853667273","Neuron Low Expressed":false,"Neuron Vehicle Med. nRPKM":1.01,"Neuron LPS Med. nRPKM":0.933,"Neuron Mean Log2(nRPKM)":-0.252,"Neuron Vehicle Med. Count":8,"Neuron LPS Med. Count":3,"Neuron Cook's P-value ":0.72},"Reg_pYe101_103":{"Feature Symbol":"LOC100861855","Feature Name":"uncharacterized LOC100861855","biotype":"miscRNA","Microglia log2(fold change)":-3.64,"Microglia adjusted P-value":0.00018,"Microglia Low Expressed":false,"Microglia Vehicle Med. nRPKM":0.18,"Microglia LPS Med. nRPKM":0.0133,"Microglia Mean Log2(nRPKM)":-4.42,"Microglia Vehicle Med. Count":30,"Microglia LPS Med. Count":1,"Microglia Cook's P-value ":0.00946,"Feature ID":"100861855","chr":"chr11","strand":"-","start":48657150,"end":48666995,"Neuron log2(fold change)":0.274,"Neuron adjusted P-value":"0.556037056694056","Neuron Low Expressed":false,"Neuron Vehicle Med. nRPKM":0.154,"Neuron LPS Med. nRPKM":0.255,"Neuron Mean Log2(nRPKM)":-2.3,"Neuron Vehicle Med. Count":14,"Neuron LPS Med. Count":11,"Neuron Cook's P-value ":0.728},"Reg_pYe101_104":{"Feature Symbol":"LOC100861863","Feature Name":"uncharacterized LOC100861863","biotype":"miscRNA","Microglia log2(fold change)":2.57,"Microglia adjusted P-value":0.00323,"Microglia Low Expressed":false,"Microglia Vehicle Med. nRPKM":0.127,"Microglia LPS Med. nRPKM":2.2,"Microglia Mean Log2(nRPKM)":-1.2,"Microglia Vehicle Med. Count":1,"Microglia LPS Med. Count":10,"Microglia Cook's P-value ":0.736,"Feature ID":"100861863","chr":"chr12","strand":"+","start":85771673,"end":85773107,"Neuron log2(fold change)":0.395,"Neuron adjusted P-value":"0.273526165350427","Neuron Low Expressed":false,"Neuron Vehicle Med. nRPKM":2.34,"Neuron LPS Med. nRPKM":3.03,"Neuron Mean Log2(nRPKM)":1.32,"Neuron Vehicle Med. Count":30,"Neuron LPS Med. Count":19,"Neuron Cook's P-value ":0.798},"Reg_pYe101_105":{"Feature Symbol":"LOC100861917","Feature Name":"uncharacterized LOC100861917","biotype":"miscRNA","Microglia log2(fold change)":4.06,"Microglia adjusted P-value":5.19e-05,"Microglia Low Expressed":false,"Microglia Vehicle Med. nRPKM":0.148,"Microglia LPS Med. nRPKM":15.9,"Microglia Mean Log2(nRPKM)":-0.358,"Microglia Vehicle Med. Count":2,"Microglia LPS Med. Count":86,"Microglia Cook's P-value ":0.00289,"Feature ID":"100861917","chr":"chr3","strand":"+","start":50242768,"end":50247509,"Neuron log2(fold change)":0,"Neuron adjusted P-value":"1","Neuron Low Expressed":true,"Neuron Vehicle Med. nRPKM":0.0979,"Neuron LPS Med. nRPKM":0.199,"Neuron Mean Log2(nRPKM)":-3.81,"Neuron Vehicle Med. Count":2,"Neuron LPS Med. Count":1,"Neuron Cook's P-value ":0.787},"Reg_pYe101_106":{"Feature Symbol":"LOC100861938","Feature Name":"uncharacterized LOC100861938","biotype":"miscRNA","Microglia log2(fold change)":3.49,"Microglia adjusted P-value":0.000451,"Microglia Low Expressed":false,"Microglia Vehicle Med. nRPKM":0.0537,"Microglia LPS Med. nRPKM":1.14,"Microglia Mean Log2(nRPKM)":-2.85,"Microglia Vehicle Med. Count":1,"Microglia LPS Med. Count":11,"Microglia Cook's P-value ":0.0784,"Feature ID":"100861938","chr":"chr8","strand":"+","start":126508517,"end":126520975,"Neuron log2(fold change)":0.226,"Neuron adjusted P-value":"0.694942903080542","Neuron Low Expressed":false,"Neuron Vehicle Med. nRPKM":0.512,"Neuron LPS Med. nRPKM":0.467,"Neuron Mean Log2(nRPKM)":-0.862,"Neuron Vehicle Med. Count":10,"Neuron LPS Med. Count":5,"Neuron Cook's P-value ":0.214},"Reg_pYe101_107":{"Feature Symbol":"LOC100861940","Feature Name":"uncharacterized LOC100861940","biotype":"miscRNA","Microglia log2(fold change)":2.57,"Microglia adjusted P-value":0.00174,"Microglia Low Expressed":false,"Microglia Vehicle Med. nRPKM":0.0958,"Microglia LPS Med. nRPKM":0.701,"Microglia Mean Log2(nRPKM)":-1.67,"Microglia Vehicle Med. Count":3,"Microglia LPS Med. Count":14,"Microglia Cook's P-value ":0.188,"Feature ID":"100861940","chr":"chr5","strand":"-","start":108930165,"end":108933732,"Neuron log2(fold change)":0.55,"Neuron adjusted P-value":"0.11707876109189","Neuron Low Expressed":false,"Neuron Vehicle Med. nRPKM":1.28,"Neuron LPS Med. nRPKM":1.6,"Neuron Mean Log2(nRPKM)":0.408,"Neuron Vehicle Med. Count":35,"Neuron LPS Med. Count":22,"Neuron Cook's P-value ":0.712},"Reg_pYe101_108":{"Feature Symbol":"LOC100861949","Feature Name":"uncharacterized LOC100861949","biotype":"miscRNA","Microglia log2(fold change)":2.11,"Microglia adjusted P-value":1.33e-06,"Microglia Low Expressed":false,"Microglia Vehicle Med. nRPKM":2.96,"Microglia LPS Med. nRPKM":18.7,"Microglia Mean Log2(nRPKM)":3,"Microglia Vehicle Med. Count":29,"Microglia LPS Med. Count":160,"Microglia Cook's P-value ":0.906,"Feature ID":"100861949","chr":"chr5","strand":"-","start":130321475,"end":130322248,"Neuron log2(fold change)":0.261,"Neuron adjusted P-value":"0.347372924043352","Neuron Low Expressed":false,"Neuron Vehicle Med. nRPKM":4.84,"Neuron LPS Med. nRPKM":4.91,"Neuron Mean Log2(nRPKM)":2.24,"Neuron Vehicle Med. Count":83,"Neuron LPS Med. Count":48,"Neuron Cook's P-value ":0.407},"Reg_pYe101_109":{"Feature Symbol":"LOC100861981","Feature Name":"uncharacterized LOC100861981","biotype":"miscRNA","Microglia log2(fold change)":2.29,"Microglia adjusted P-value":0.00421,"Microglia Low Expressed":false,"Microglia Vehicle Med. nRPKM":1.05,"Microglia LPS Med. nRPKM":6.19,"Microglia Mean Log2(nRPKM)":0.383,"Microglia Vehicle Med. Count":9,"Microglia LPS Med. Count":16,"Microglia Cook's P-value ":0.741,"Feature ID":"100861981","chr":"chr14","strand":"+","start":56281099,"end":56281462,"Neuron log2(fold change)":0.332,"Neuron adjusted P-value":"0.592203079685337","Neuron Low Expressed":false,"Neuron Vehicle Med. nRPKM":0.778,"Neuron LPS Med. nRPKM":1.21,"Neuron Mean Log2(nRPKM)":-0.26,"Neuron Vehicle Med. Count":7,"Neuron LPS Med. Count":6,"Neuron Cook's P-value ":0.818},"Reg_pYe101_110":{"Feature Symbol":"LOC100861982","Feature Name":"uncharacterized LOC100861982","biotype":"miscRNA","Microglia log2(fold change)":4.17,"Microglia adjusted P-value":5.04e-06,"Microglia Low Expressed":false,"Microglia Vehicle Med. nRPKM":0,"Microglia LPS Med. nRPKM":1.7,"Microglia Mean Log2(nRPKM)":-2.98,"Microglia Vehicle Med. Count":0,"Microglia LPS Med. Count":23,"Microglia Cook's P-value ":0.117,"Feature ID":"100861982","chr":"chr5","strand":"-","start":64741624,"end":64742723,"Neuron log2(fold change)":0.0315,"Neuron adjusted P-value":"0.964093247233749","Neuron Low Expressed":false,"Neuron Vehicle Med. nRPKM":0.601,"Neuron LPS Med. nRPKM":0.401,"Neuron Mean Log2(nRPKM)":-1.7,"Neuron Vehicle Med. Count":10,"Neuron LPS Med. Count":11,"Neuron Cook's P-value ":0.917},"Reg_pYe101_111":{"Feature Symbol":"LOC100861991","Feature Name":"uncharacterized LOC100861991","biotype":"miscRNA","Microglia log2(fold change)":2.19,"Microglia adjusted P-value":2.41e-05,"Microglia Low Expressed":false,"Microglia Vehicle Med. nRPKM":3.12,"Microglia LPS Med. nRPKM":13.4,"Microglia Mean Log2(nRPKM)":2.36,"Microglia Vehicle Med. Count":27,"Microglia LPS Med. Count":83,"Microglia Cook's P-value ":0.847,"Feature ID":"100861991","chr":"chr15","strand":"-","start":80087404,"end":80087973,"Neuron log2(fold change)":0.00957,"Neuron adjusted P-value":"0.987071785392276","Neuron Low Expressed":false,"Neuron Vehicle Med. nRPKM":2.48,"Neuron LPS Med. nRPKM":2.31,"Neuron Mean Log2(nRPKM)":0.988,"Neuron Vehicle Med. Count":35,"Neuron LPS Med. Count":28,"Neuron Cook's P-value ":0.781},"Reg_pYe101_112":{"Feature Symbol":"LOC100862001","Feature Name":"uncharacterized LOC100862001","biotype":"miscRNA","Microglia log2(fold change)":2.4,"Microglia adjusted P-value":7.71e-06,"Microglia Low Expressed":false,"Microglia Vehicle Med. nRPKM":1.17,"Microglia LPS Med. nRPKM":5.93,"Microglia Mean Log2(nRPKM)":1.63,"Microglia Vehicle Med. Count":12,"Microglia LPS Med. Count":29,"Microglia Cook's P-value ":0.916,"Feature ID":"100862001","chr":"chr11","strand":"+","start":93820546,"end":93822095,"Neuron log2(fold change)":0.687,"Neuron adjusted P-value":"0.0736156971880002","Neuron Low Expressed":false,"Neuron Vehicle Med. nRPKM":1.69,"Neuron LPS Med. nRPKM":3.15,"Neuron Mean Log2(nRPKM)":1.31,"Neuron Vehicle Med. Count":13,"Neuron LPS Med. Count":27,"Neuron Cook's P-value ":0.816},"Reg_pYe101_113":{"Feature Symbol":"LOC100862008","Feature Name":"uncharacterized LOC100862008","biotype":"miscRNA","Microglia log2(fold change)":2.21,"Microglia adjusted P-value":0.00137,"Microglia Low Expressed":false,"Microglia Vehicle Med. nRPKM":0.334,"Microglia LPS Med. nRPKM":1.28,"Microglia Mean Log2(nRPKM)":-0.713,"Microglia Vehicle Med. Count":4,"Microglia LPS Med. Count":14,"Microglia Cook's P-value ":0.904,"Feature ID":"100862008","chr":"chr5","strand":"-","start":110600102,"end":110600989,"Neuron log2(fold change)":0.317,"Neuron adjusted P-value":"0.334523812394711","Neuron Low Expressed":false,"Neuron Vehicle Med. nRPKM":2.12,"Neuron LPS Med. nRPKM":2.69,"Neuron Mean Log2(nRPKM)":1.29,"Neuron Vehicle Med. Count":39,"Neuron LPS Med. Count":28,"Neuron Cook's P-value ":0.744},"Reg_pYe101_114":{"Feature Symbol":"LOC100862023","Feature Name":"uncharacterized LOC100862023","biotype":"miscRNA","Microglia log2(fold change)":5.19,"Microglia adjusted P-value":7.57e-12,"Microglia Low Expressed":false,"Microglia Vehicle Med. nRPKM":0,"Microglia LPS Med. nRPKM":10.6,"Microglia Mean Log2(nRPKM)":-1.28,"Microglia Vehicle Med. Count":0,"Microglia LPS Med. Count":26,"Microglia Cook's P-value ":0.77,"Feature ID":"100862023","chr":"chr19","strand":"-","start":6298589,"end":6298903,"Neuron log2(fold change)":0,"Neuron adjusted P-value":"1","Neuron Low Expressed":true,"Neuron Vehicle Med. nRPKM":0.257,"Neuron LPS Med. nRPKM":0.355,"Neuron Mean Log2(nRPKM)":-2.3,"Neuron Vehicle Med. Count":2,"Neuron LPS Med. Count":2,"Neuron Cook's P-value ":0.717},"Reg_pYe101_115":{"Feature Symbol":"LOC100862094","Feature Name":"uncharacterized LOC100862094","biotype":"miscRNA","Microglia log2(fold change)":-2.19,"Microglia adjusted P-value":0.0374,"Microglia Low Expressed":false,"Microglia Vehicle Med. nRPKM":0.833,"Microglia LPS Med. nRPKM":0.0351,"Microglia Mean Log2(nRPKM)":-2.89,"Microglia Vehicle Med. Count":28,"Microglia LPS Med. Count":1,"Microglia Cook's P-value ":0.381,"Feature ID":"100862094","chr":"chr1","strand":"-","start":171622688,"end":171624373,"Neuron log2(fold change)":0,"Neuron adjusted P-value":"1","Neuron Low Expressed":true,"Neuron Vehicle Med. nRPKM":0.139,"Neuron LPS Med. nRPKM":0.176,"Neuron Mean Log2(nRPKM)":-2.97,"Neuron Vehicle Med. Count":6,"Neuron LPS Med. Count":3,"Neuron Cook's P-value ":0.792},"Reg_pYe101_116":{"Feature Symbol":"LOC100862102","Feature Name":"uncharacterized LOC100862102","biotype":"miscRNA","Microglia log2(fold change)":3.18,"Microglia adjusted P-value":0.00173,"Microglia Low Expressed":false,"Microglia Vehicle Med. nRPKM":0.131,"Microglia LPS Med. nRPKM":2.46,"Microglia Mean Log2(nRPKM)":-2.38,"Microglia Vehicle Med. Count":1,"Microglia LPS Med. Count":12,"Microglia Cook's P-value ":0.292,"Feature ID":"100862102","chr":"chr3","strand":"-","start":69552699,"end":69552968,"Neuron log2(fold change)":0.589,"Neuron adjusted P-value":"0.167534623483883","Neuron Low Expressed":false,"Neuron Vehicle Med. nRPKM":2.3,"Neuron LPS Med. nRPKM":2.98,"Neuron Mean Log2(nRPKM)":1.1,"Neuron Vehicle Med. Count":14,"Neuron LPS Med. Count":13,"Neuron Cook's P-value ":0.878},"Reg_pYe101_117":{"Feature Symbol":"LOC100862138","Feature Name":"uncharacterized LOC100862138","biotype":"miscRNA","Microglia log2(fold change)":2.95,"Microglia adjusted P-value":0.00102,"Microglia Low Expressed":false,"Microglia Vehicle Med. nRPKM":0.0764,"Microglia LPS Med. nRPKM":0.929,"Microglia Mean Log2(nRPKM)":-2.66,"Microglia Vehicle Med. Count":1,"Microglia LPS Med. Count":8,"Microglia Cook's P-value ":0.918,"Feature ID":"100862138","chr":"chr11","strand":"+","start":3807022,"end":3813823,"Neuron log2(fold change)":0.383,"Neuron adjusted P-value":"0.525247508147979","Neuron Low Expressed":false,"Neuron Vehicle Med. nRPKM":0.292,"Neuron LPS Med. nRPKM":0.379,"Neuron Mean Log2(nRPKM)":-2.18,"Neuron Vehicle Med. Count":7,"Neuron LPS Med. Count":9,"Neuron Cook's P-value ":0.885},"Reg_pYe101_118":{"Feature Symbol":"LOC100862171","Feature Name":"uncharacterized LOC100862171","biotype":"miscRNA","Microglia log2(fold change)":4.57,"Microglia adjusted P-value":2.9e-06,"Microglia Low Expressed":false,"Microglia Vehicle Med. nRPKM":0.174,"Microglia LPS Med. nRPKM":18.9,"Microglia Mean Log2(nRPKM)":-0.567,"Microglia Vehicle Med. Count":2,"Microglia LPS Med. Count":50,"Microglia Cook's P-value ":1.61e-05,"Feature ID":"100862171","chr":"chr17","strand":"+","start":26642537,"end":26643022,"Neuron log2(fold change)":-0.868,"Neuron adjusted P-value":"0.0896637461709604","Neuron Low Expressed":false,"Neuron Vehicle Med. nRPKM":0.998,"Neuron LPS Med. nRPKM":0.414,"Neuron Mean Log2(nRPKM)":-0.606,"Neuron Vehicle Med. Count":11,"Neuron LPS Med. Count":3,"Neuron Cook's P-value ":0.725},"Reg_pYe101_119":{"Feature Symbol":"LOC100862195","Feature Name":"uncharacterized LOC100862195","biotype":"miscRNA","Microglia log2(fold change)":-2.1,"Microglia adjusted P-value":8.24e-07,"Microglia Low Expressed":false,"Microglia Vehicle Med. nRPKM":21.5,"Microglia LPS Med. nRPKM":4.05,"Microglia Mean Log2(nRPKM)":3.53,"Microglia Vehicle Med. Count":546,"Microglia LPS Med. Count":28,"Microglia Cook's P-value ":0.875,"Feature ID":"100862195","chr":"chr11","strand":"+","start":103186532,"end":103193629,"Neuron log2(fold change)":0.242,"Neuron adjusted P-value":"0.653999973601287","Neuron Low Expressed":false,"Neuron Vehicle Med. nRPKM":0.594,"Neuron LPS Med. nRPKM":0.562,"Neuron Mean Log2(nRPKM)":-0.805,"Neuron Vehicle Med. Count":10,"Neuron LPS Med. Count":11,"Neuron Cook's P-value ":0.819},"Reg_pYe101_120":{"Feature Symbol":"LOC100862199","Feature Name":"uncharacterized LOC100862199","biotype":"miscRNA","Microglia log2(fold change)":2.99,"Microglia adjusted P-value":1.47e-12,"Microglia Low Expressed":false,"Microglia Vehicle Med. nRPKM":1.19,"Microglia LPS Med. nRPKM":7.72,"Microglia Mean Log2(nRPKM)":1.62,"Microglia Vehicle Med. Count":13,"Microglia LPS Med. Count":73,"Microglia Cook's P-value ":0.969,"Feature ID":"100862199","chr":"chr1","strand":"-","start":174436910,"end":174437509,"Neuron log2(fold change)":0,"Neuron adjusted P-value":"1","Neuron Low Expressed":true,"Neuron Vehicle Med. nRPKM":0,"Neuron LPS Med. nRPKM":0.0354,"Neuron Mean Log2(nRPKM)":-5.92,"Neuron Vehicle Med. Count":0,"Neuron LPS Med. Count":1,"Neuron Cook's P-value ":0.627},"Reg_pYe101_121":{"Feature Symbol":"LOC100862208","Feature Name":"uncharacterized LOC100862208","biotype":"miscRNA","Microglia log2(fold change)":3.15,"Microglia adjusted P-value":0.000225,"Microglia Low Expressed":false,"Microglia Vehicle Med. nRPKM":0,"Microglia LPS Med. nRPKM":1.78,"Microglia Mean Log2(nRPKM)":-2.49,"Microglia Vehicle Med. Count":0,"Microglia LPS Med. Count":14,"Microglia Cook's P-value ":0.817,"Feature ID":"100862208","chr":"chr16","strand":"+","start":23965135,"end":23966044,"Neuron log2(fold change)":-0.0223,"Neuron adjusted P-value":"0.979316601474864","Neuron Low Expressed":false,"Neuron Vehicle Med. nRPKM":0.296,"Neuron LPS Med. nRPKM":0.275,"Neuron Mean Log2(nRPKM)":-3.03,"Neuron Vehicle Med. Count":6,"Neuron LPS Med. Count":3,"Neuron Cook's P-value ":0.467},"Reg_pYe101_122":{"Feature Symbol":"LOC100862240","Feature Name":"uncharacterized LOC100862240","biotype":"miscRNA","Microglia log2(fold change)":-2.15,"Microglia adjusted P-value":0.0121,"Microglia Low Expressed":false,"Microglia Vehicle Med. nRPKM":1.82,"Microglia LPS Med. nRPKM":0.357,"Microglia Mean Log2(nRPKM)":-0.257,"Microglia Vehicle Med. Count":22,"Microglia LPS Med. Count":2,"Microglia Cook's P-value ":0.807,"Feature ID":"100862240","chr":"chr7","strand":"+","start":26399028,"end":26415395,"Neuron log2(fold change)":0,"Neuron adjusted P-value":"1","Neuron Low Expressed":true,"Neuron Vehicle Med. nRPKM":0.181,"Neuron LPS Med. nRPKM":0.381,"Neuron Mean Log2(nRPKM)":-3.39,"Neuron Vehicle Med. Count":2,"Neuron LPS Med. Count":3,"Neuron Cook's P-value ":0.816},"Reg_pYe101_123":{"Feature Symbol":"LOC100862259","Feature Name":"uncharacterized LOC100862259","biotype":"miscRNA","Microglia log2(fold change)":2.59,"Microglia adjusted P-value":0.00867,"Microglia Low Expressed":false,"Microglia Vehicle Med. nRPKM":0.15,"Microglia LPS Med. nRPKM":1.15,"Microglia Mean Log2(nRPKM)":-2.83,"Microglia Vehicle Med. Count":2,"Microglia LPS Med. Count":11,"Microglia Cook's P-value ":0.52,"Feature ID":"100862259","chr":"chr4","strand":"+","start":131907910,"end":131908614,"Neuron log2(fold change)":0,"Neuron adjusted P-value":"1","Neuron Low Expressed":true,"Neuron Vehicle Med. nRPKM":0.351,"Neuron LPS Med. nRPKM":0.237,"Neuron Mean Log2(nRPKM)":-2.67,"Neuron Vehicle Med. Count":7,"Neuron LPS Med. Count":2,"Neuron Cook's P-value ":0.869},"Reg_pYe101_124":{"Feature Symbol":"LOC100862285","Feature Name":"uncharacterized LOC100862285","biotype":"miscRNA","Microglia log2(fold change)":2.45,"Microglia adjusted P-value":0.00469,"Microglia Low Expressed":false,"Microglia Vehicle Med. nRPKM":0.241,"Microglia LPS Med. nRPKM":1.76,"Microglia Mean Log2(nRPKM)":-1.56,"Microglia Vehicle Med. Count":3,"Microglia LPS Med. Count":9,"Microglia Cook's P-value ":0.78,"Feature ID":"100862285","chr":"chr9","strand":"+","start":43029984,"end":43030752,"Neuron log2(fold change)":0,"Neuron adjusted P-value":"1","Neuron Low Expressed":true,"Neuron Vehicle Med. nRPKM":0,"Neuron LPS Med. nRPKM":0,"Neuron Mean Log2(nRPKM)":-7.71,"Neuron Vehicle Med. Count":0,"Neuron LPS Med. Count":0,"Neuron Cook's P-value ":0.463},"Reg_pYe101_125":{"Feature Symbol":"LOC100862287","Feature Name":"uncharacterized LOC100862287","biotype":"miscRNA","Microglia log2(fold change)":3.82,"Microglia adjusted P-value":5.57e-05,"Microglia Low Expressed":false,"Microglia Vehicle Med. nRPKM":0,"Microglia LPS Med. nRPKM":0.327,"Microglia Mean Log2(nRPKM)":-4.07,"Microglia Vehicle Med. Count":0,"Microglia LPS Med. Count":11,"Microglia Cook's P-value ":0.612,"Feature ID":"100862287","chr":"chr17","strand":"-","start":28634280,"end":28654469,"Neuron log2(fold change)":0,"Neuron adjusted P-value":"1","Neuron Low Expressed":true,"Neuron Vehicle Med. nRPKM":0.027,"Neuron LPS Med. nRPKM":0.0869,"Neuron Mean Log2(nRPKM)":-4.58,"Neuron Vehicle Med. Count":2,"Neuron LPS Med. Count":1,"Neuron Cook's P-value ":0.802},"Reg_pYe101_126":{"Feature Symbol":"LOC100862307","Feature Name":"uncharacterized LOC100862307","biotype":"miscRNA","Microglia log2(fold change)":-2.07,"Microglia adjusted P-value":0.000425,"Microglia Low Expressed":false,"Microglia Vehicle Med. nRPKM":5.81,"Microglia LPS Med. nRPKM":0.856,"Microglia Mean Log2(nRPKM)":0.908,"Microglia Vehicle Med. Count":104,"Microglia LPS Med. Count":10,"Microglia Cook's P-value ":0.925,"Feature ID":"100862307","chr":"chr13","strand":"-","start":101229735,"end":101232112,"Neuron log2(fold change)":-0.583,"Neuron adjusted P-value":"0.0819884375832129","Neuron Low Expressed":false,"Neuron Vehicle Med. nRPKM":1.87,"Neuron LPS Med. nRPKM":1.14,"Neuron Mean Log2(nRPKM)":0.423,"Neuron Vehicle Med. Count":43,"Neuron LPS Med. Count":13,"Neuron Cook's P-value ":0.916},"Reg_pYe101_127":{"Feature Symbol":"LOC100862308","Feature Name":"uncharacterized LOC100862308","biotype":"miscRNA","Microglia log2(fold change)":-3.06,"Microglia adjusted P-value":1.93e-07,"Microglia Low Expressed":false,"Microglia Vehicle Med. nRPKM":4.76,"Microglia LPS Med. nRPKM":0.283,"Microglia Mean Log2(nRPKM)":-0.0739,"Microglia Vehicle Med. Count":254,"Microglia LPS Med. Count":4,"Microglia Cook's P-value ":0.758,"Feature ID":"100862308","chr":"chr14","strand":"-","start":34179137,"end":34183329,"Neuron log2(fold change)":0,"Neuron adjusted P-value":"1","Neuron Low Expressed":true,"Neuron Vehicle Med. nRPKM":0.0879,"Neuron LPS Med. nRPKM":0.119,"Neuron Mean Log2(nRPKM)":-3.04,"Neuron Vehicle Med. Count":5,"Neuron LPS Med. Count":5,"Neuron Cook's P-value ":0.276},"Reg_pYe101_128":{"Feature Symbol":"LOC100862340","Feature Name":"uncharacterized LOC100862340","biotype":"miscRNA","Microglia log2(fold change)":3.89,"Microglia adjusted P-value":2.59e-06,"Microglia Low Expressed":false,"Microglia Vehicle Med. nRPKM":0.259,"Microglia LPS Med. nRPKM":7.49,"Microglia Mean Log2(nRPKM)":-1.08,"Microglia Vehicle Med. Count":2,"Microglia LPS Med. Count":40,"Microglia Cook's P-value ":0.081,"Feature ID":"100862340","chr":"chrX","strand":"+","start":9013782,"end":9014352,"Neuron log2(fold change)":0,"Neuron adjusted P-value":"1","Neuron Low Expressed":true,"Neuron Vehicle Med. nRPKM":0,"Neuron LPS Med. nRPKM":0,"Neuron Mean Log2(nRPKM)":-6.4,"Neuron Vehicle Med. Count":0,"Neuron LPS Med. Count":0,"Neuron Cook's P-value ":0.665},"Reg_pYe101_129":{"Feature Symbol":"LOC100862400","Feature Name":"uncharacterized LOC100862400","biotype":"miscRNA","Microglia log2(fold change)":2.37,"Microglia adjusted P-value":0.0211,"Microglia Low Expressed":false,"Microglia Vehicle Med. nRPKM":0,"Microglia LPS Med. nRPKM":0.8,"Microglia Mean Log2(nRPKM)":-3.12,"Microglia Vehicle Med. Count":0,"Microglia LPS Med. Count":10,"Microglia Cook's P-value ":0.84,"Feature ID":"100862400","chr":"chr1","strand":"+","start":189058060,"end":189062618,"Neuron log2(fold change)":0.549,"Neuron adjusted P-value":"0.128593402448895","Neuron Low Expressed":false,"Neuron Vehicle Med. nRPKM":0.712,"Neuron LPS Med. nRPKM":1.12,"Neuron Mean Log2(nRPKM)":-0.376,"Neuron Vehicle Med. Count":18,"Neuron LPS Med. Count":15,"Neuron Cook's P-value ":0.622},"Reg_pYe101_130":{"Feature Symbol":"LOC100862511","Feature Name":"uncharacterized LOC100862511","biotype":"miscRNA","Microglia log2(fold change)":5.27,"Microglia adjusted P-value":1.43e-19,"Microglia Low Expressed":false,"Microglia Vehicle Med. nRPKM":0.437,"Microglia LPS Med. nRPKM":25.4,"Microglia Mean Log2(nRPKM)":0.461,"Microglia Vehicle Med. Count":5,"Microglia LPS Med. Count":94,"Microglia Cook's P-value ":0.75,"Feature ID":"100862511","chr":"chr11","strand":"+","start":86388981,"end":86398718,"Neuron log2(fold change)":-0.0555,"Neuron adjusted P-value":"0.914323134396061","Neuron Low Expressed":false,"Neuron Vehicle Med. nRPKM":3.69,"Neuron LPS Med. nRPKM":2.94,"Neuron Mean Log2(nRPKM)":1.53,"Neuron Vehicle Med. Count":42,"Neuron LPS Med. Count":18,"Neuron Cook's P-value ":0.65},"Reg_pYe101_131":{"Feature Symbol":"LOC100862515","Feature Name":"TBC1 domain family member 1-like","biotype":"protein_coding","Microglia log2(fold change)":2.78,"Microglia adjusted P-value":9.59e-17,"Microglia Low Expressed":false,"Microglia Vehicle Med. nRPKM":1.94,"Microglia LPS Med. nRPKM":12.5,"Microglia Mean Log2(nRPKM)":2.09,"Microglia Vehicle Med. Count":261,"Microglia LPS Med. Count":581,"Microglia Cook's P-value ":0.886,"Feature ID":"100862515","chr":"chr5","strand":"+","start":64551228,"end":64742725,"Neuron log2(fold change)":0.0946,"Neuron adjusted P-value":"0.638744390399707","Neuron Low Expressed":false,"Neuron Vehicle Med. nRPKM":2.4,"Neuron LPS Med. nRPKM":2.42,"Neuron Mean Log2(nRPKM)":1.26,"Neuron Vehicle Med. Count":320,"Neuron LPS Med. Count":192,"Neuron Cook's P-value ":0.884},"Reg_pYe101_132":{"Feature Symbol":"LOC100862568","Feature Name":"uncharacterized LOC100862568","biotype":"miscRNA","Microglia log2(fold change)":2.68,"Microglia adjusted P-value":0.00216,"Microglia Low Expressed":false,"Microglia Vehicle Med. nRPKM":0.209,"Microglia LPS Med. nRPKM":1.94,"Microglia Mean Log2(nRPKM)":-1.31,"Microglia Vehicle Med. Count":3,"Microglia LPS Med. Count":38,"Microglia Cook's P-value ":0.471,"Feature ID":"100862568","chr":"chr12","strand":"-","start":75047081,"end":75048514,"Neuron log2(fold change)":0.274,"Neuron adjusted P-value":"0.507204990460466","Neuron Low Expressed":false,"Neuron Vehicle Med. nRPKM":1.1,"Neuron LPS Med. nRPKM":1.39,"Neuron Mean Log2(nRPKM)":0.374,"Neuron Vehicle Med. Count":39,"Neuron LPS Med. Count":21,"Neuron Cook's P-value ":0.855},"Reg_pYe101_133":{"Feature Symbol":"LOC100862578","Feature Name":"c-C motif chemokine 12-like","biotype":"protein_coding","Microglia log2(fold change)":3.21,"Microglia adjusted P-value":2.75e-11,"Microglia Low Expressed":false,"Microglia Vehicle Med. nRPKM":1.2,"Microglia LPS Med. nRPKM":13.4,"Microglia Mean Log2(nRPKM)":2.04,"Microglia Vehicle Med. Count":15,"Microglia LPS Med. Count":68,"Microglia Cook's P-value ":0.95,"Feature ID":"100862578","chr":"chr11","strand":"+","start":81915353,"end":81916902,"Neuron log2(fold change)":0,"Neuron adjusted P-value":"1","Neuron Low Expressed":true,"Neuron Vehicle Med. nRPKM":0,"Neuron LPS Med. nRPKM":0,"Neuron Mean Log2(nRPKM)":-6.84,"Neuron Vehicle Med. Count":0,"Neuron LPS Med. Count":0,"Neuron Cook's P-value ":0.448},"Reg_pYe101_134":{"Feature Symbol":"LOC100862616","Feature Name":"uncharacterized LOC100862616","biotype":"miscRNA","Microglia log2(fold change)":2.38,"Microglia adjusted P-value":0.0224,"Microglia Low Expressed":false,"Microglia Vehicle Med. nRPKM":0,"Microglia LPS Med. nRPKM":2.31,"Microglia Mean Log2(nRPKM)":-2.16,"Microglia Vehicle Med. Count":0,"Microglia LPS Med. Count":10,"Microglia Cook's P-value ":0.688,"Feature ID":"100862616","chr":"chr3","strand":"-","start":32625505,"end":32625895,"Neuron log2(fold change)":-0.00944,"Neuron adjusted P-value":"0.987801721756944","Neuron Low Expressed":false,"Neuron Vehicle Med. nRPKM":3.38,"Neuron LPS Med. nRPKM":3.15,"Neuron Mean Log2(nRPKM)":1.41,"Neuron Vehicle Med. Count":32,"Neuron LPS Med. Count":15,"Neuron Cook's P-value ":0.898},"Reg_pYe101_135":{"Feature Symbol":"LOC100862636","Feature Name":"uncharacterized LOC100862636","biotype":"miscRNA","Microglia log2(fold change)":-2.05,"Microglia adjusted P-value":0.0384,"Microglia Low Expressed":false,"Microglia Vehicle Med. nRPKM":0.579,"Microglia LPS Med. nRPKM":0.0353,"Microglia Mean Log2(nRPKM)":-3.04,"Microglia Vehicle Med. Count":36,"Microglia LPS Med. Count":1,"Microglia Cook's P-value ":0.25,"Feature ID":"100862636","chr":"chr3","strand":"+","start":88010735,"end":88015318,"Neuron log2(fold change)":-0.71,"Neuron adjusted P-value":"0.0017788870023833","Neuron Low Expressed":false,"Neuron Vehicle Med. nRPKM":3.69,"Neuron LPS Med. nRPKM":1.78,"Neuron Mean Log2(nRPKM)":1.45,"Neuron Vehicle Med. Count":210,"Neuron LPS Med. Count":53,"Neuron Cook's P-value ":0.95},"Reg_pYe101_136":{"Feature Symbol":"LOC100862641","Feature Name":"uncharacterized LOC100862641","biotype":"miscRNA","Microglia log2(fold change)":-2.1,"Microglia adjusted P-value":8.19e-07,"Microglia Low Expressed":false,"Microglia Vehicle Med. nRPKM":21.9,"Microglia LPS Med. nRPKM":4.12,"Microglia Mean Log2(nRPKM)":3.56,"Microglia Vehicle Med. Count":547,"Microglia LPS Med. Count":28,"Microglia Cook's P-value ":0.875,"Feature ID":"100862641","chr":"chr11","strand":"+","start":103192810,"end":103193629,"Neuron log2(fold change)":0.242,"Neuron adjusted P-value":"0.653999973601287","Neuron Low Expressed":false,"Neuron Vehicle Med. nRPKM":0.605,"Neuron LPS Med. nRPKM":0.572,"Neuron Mean Log2(nRPKM)":-0.779,"Neuron Vehicle Med. Count":10,"Neuron LPS Med. Count":11,"Neuron Cook's P-value ":0.819},"Reg_pYe101_137":{"Feature Symbol":"LOC100862648","Feature Name":"tubulin alpha-1C chain-like","biotype":"protein_coding","Microglia log2(fold change)":4.72,"Microglia adjusted P-value":3.84e-11,"Microglia Low Expressed":false,"Microglia Vehicle Med. nRPKM":0.0252,"Microglia LPS Med. nRPKM":2.73,"Microglia Mean Log2(nRPKM)":-2.08,"Microglia Vehicle Med. Count":1,"Microglia LPS Med. Count":21,"Microglia Cook's P-value ":0.886,"Feature ID":"100862648","chr":"chr15","strand":"+","start":98867563,"end":98868544,"Neuron log2(fold change)":0,"Neuron adjusted P-value":"1","Neuron Low Expressed":true,"Neuron Vehicle Med. nRPKM":0,"Neuron LPS Med. nRPKM":0,"Neuron Mean Log2(nRPKM)":-7.21,"Neuron Vehicle Med. Count":0,"Neuron LPS Med. Count":0,"Neuron Cook's P-value ":0.179},"Reg_pYe101_138":{"Feature Symbol":"LOC100862652","Feature Name":"uncharacterized LOC100862652","biotype":"miscRNA","Microglia log2(fold change)":3.84,"Microglia adjusted P-value":1.42e-06,"Microglia Low Expressed":false,"Microglia Vehicle Med. nRPKM":0.272,"Microglia LPS Med. nRPKM":6,"Microglia Mean Log2(nRPKM)":-1.1,"Microglia Vehicle Med. Count":2,"Microglia LPS Med. Count":22,"Microglia Cook's P-value ":0.148,"Feature ID":"100862652","chr":"chrX","strand":"+","start":9013731,"end":9014676,"Neuron log2(fold change)":0,"Neuron adjusted P-value":"1","Neuron Low Expressed":true,"Neuron Vehicle Med. nRPKM":0,"Neuron LPS Med. nRPKM":0,"Neuron Mean Log2(nRPKM)":-6.12,"Neuron Vehicle Med. Count":0,"Neuron LPS Med. Count":0,"Neuron Cook's P-value ":0.706},"Reg_pYe101_139":{"Feature Symbol":"Dyrk4","Feature Name":"dual-specificity tyrosine-(Y)-phosphorylation regulated kinase 4","biotype":"protein_coding","Microglia log2(fold change)":-3.7,"Microglia adjusted P-value":1.93e-05,"Microglia Low Expressed":false,"Microglia Vehicle Med. nRPKM":9.76,"Microglia LPS Med. nRPKM":0.192,"Microglia Mean Log2(nRPKM)":0.235,"Microglia Vehicle Med. Count":413,"Microglia LPS Med. Count":6,"Microglia Cook's P-value ":0.734,"Feature ID":"101320","chr":"chr6","strand":"-","start":126826217,"end":126871857,"Neuron log2(fold change)":0,"Neuron adjusted P-value":"1","Neuron Low Expressed":true,"Neuron Vehicle Med. nRPKM":0.0159,"Neuron LPS Med. nRPKM":0,"Neuron Mean Log2(nRPKM)":-6.87,"Neuron Vehicle Med. Count":1,"Neuron LPS Med. Count":0,"Neuron Cook's P-value ":0.815},"Reg_pYe101_140":{"Feature Symbol":"Slco2b1","Feature Name":"solute carrier organic anion transporter family, member 2b1","biotype":"protein_coding","Microglia log2(fold change)":-2.27,"Microglia adjusted P-value":0.01,"Microglia Low Expressed":false,"Microglia Vehicle Med. nRPKM":58.6,"Microglia LPS Med. nRPKM":3.57,"Microglia Mean Log2(nRPKM)":3.96,"Microglia Vehicle Med. Count":6380,"Microglia LPS Med. Count":249,"Microglia Cook's P-value ":0.692,"Feature ID":"101488","chr":"chr7","strand":"-","start":106806314,"end":106859850,"Neuron log2(fold change)":0,"Neuron adjusted P-value":"1","Neuron Low Expressed":true,"Neuron Vehicle Med. nRPKM":0.00888,"Neuron LPS Med. nRPKM":0.0269,"Neuron Mean Log2(nRPKM)":-5.74,"Neuron Vehicle Med. Count":1,"Neuron LPS Med. Count":3,"Neuron Cook's P-value ":0.634},"Reg_pYe101_141":{"Feature Symbol":"Klk9","Feature Name":"kallikrein related-peptidase 9","biotype":"protein_coding","Microglia log2(fold change)":-2.65,"Microglia adjusted P-value":0.0146,"Microglia Low Expressed":false,"Microglia Vehicle Med. nRPKM":0.264,"Microglia LPS Med. nRPKM":0,"Microglia Mean Log2(nRPKM)":-4.16,"Microglia Vehicle Med. Count":11,"Microglia LPS Med. Count":0,"Microglia Cook's P-value ":0.704,"Feature ID":"101533","chr":"chr7","strand":"+","start":51047261,"end":51052126,"Neuron log2(fold change)":0,"Neuron adjusted P-value":"1","Neuron Low Expressed":true,"Neuron Vehicle Med. nRPKM":0.0912,"Neuron LPS Med. nRPKM":0.0757,"Neuron Mean Log2(nRPKM)":-4.1,"Neuron Vehicle Med. Count":3,"Neuron LPS Med. Count":2,"Neuron Cook's P-value ":0.713},"Reg_pYe101_142":{"Feature Symbol":"Grwd1","Feature Name":"glutamate-rich WD repeat containing 1","biotype":"protein_coding","Microglia log2(fold change)":2,"Microglia adjusted P-value":0.00013,"Microglia Low Expressed":false,"Microglia Vehicle Med. nRPKM":0.353,"Microglia LPS Med. nRPKM":1.42,"Microglia Mean Log2(nRPKM)":-0.458,"Microglia Vehicle Med. Count":19,"Microglia LPS Med. Count":27,"Microglia Cook's P-value ":0.942,"Feature ID":"101612","chr":"chr7","strand":"-","start":53080593,"end":53086159,"Neuron log2(fold change)":-0.0435,"Neuron adjusted P-value":"0.952611321544366","Neuron Low Expressed":false,"Neuron Vehicle Med. nRPKM":0.21,"Neuron LPS Med. nRPKM":0.175,"Neuron Mean Log2(nRPKM)":-2.49,"Neuron Vehicle Med. Count":9,"Neuron LPS Med. Count":6,"Neuron Cook's P-value ":0.798},"Reg_pYe101_143":{"Feature Symbol":"Plekhg4","Feature Name":"pleckstrin homology domain containing, family G (with RhoGef domain) member 4","biotype":"protein_coding","Microglia log2(fold change)":7.66,"Microglia adjusted P-value":5.18e-20,"Microglia Low Expressed":false,"Microglia Vehicle Med. nRPKM":0,"Microglia LPS Med. nRPKM":1.23,"Microglia Mean Log2(nRPKM)":-3.91,"Microglia Vehicle Med. Count":0,"Microglia LPS Med. Count":46,"Microglia Cook's P-value ":0.378,"Feature ID":"102075","chr":"chr8","strand":"+","start":107899281,"end":107906762,"Neuron log2(fold change)":-0.713,"Neuron adjusted P-value":"0.0384291936685918","Neuron Low Expressed":false,"Neuron Vehicle Med. nRPKM":0.444,"Neuron LPS Med. nRPKM":0.177,"Neuron Mean Log2(nRPKM)":-2.32,"Neuron Vehicle Med. Count":34,"Neuron LPS Med. Count":10,"Neuron Cook's P-value ":0.959},"Reg_pYe101_144":{"Feature Symbol":"Cmtm7","Feature Name":"CKLF-like MARVEL transmembrane domain containing 7","biotype":"protein_coding","Microglia log2(fold change)":-2.47,"Microglia adjusted P-value":7.44e-06,"Microglia Low Expressed":false,"Microglia Vehicle Med. nRPKM":22.1,"Microglia LPS Med. nRPKM":3.01,"Microglia Mean Log2(nRPKM)":2.75,"Microglia Vehicle Med. Count":578,"Microglia LPS Med. Count":42,"Microglia Cook's P-value ":0.83,"Feature ID":"102545","chr":"chr9","strand":"-","start":114665954,"end":114691111,"Neuron log2(fold change)":0,"Neuron adjusted P-value":"1","Neuron Low Expressed":true,"Neuron Vehicle Med. nRPKM":0.117,"Neuron LPS Med. nRPKM":0.0748,"Neuron Mean Log2(nRPKM)":-4.16,"Neuron Vehicle Med. Count":3,"Neuron LPS Med. Count":3,"Neuron Cook's P-value ":0.754},"Reg_pYe101_145":{"Feature Symbol":"Slc6a20a","Feature Name":"solute carrier family 6 (neurotransmitter transporter), member 20A","biotype":"protein_coding","Microglia log2(fold change)":0,"Microglia adjusted P-value":1,"Microglia Low Expressed":true,"Microglia Vehicle Med. nRPKM":0.0187,"Microglia LPS Med. nRPKM":0.337,"Microglia Mean Log2(nRPKM)":-4.58,"Microglia Vehicle Med. Count":1,"Microglia LPS Med. Count":4,"Microglia Cook's P-value ":0.285,"Feature ID":"102680","chr":"chr9","strand":"-","start":123546025,"end":123587950,"Neuron log2(fold change)":3.06,"Neuron adjusted P-value":"1.61939554213948e-14","Neuron Low Expressed":false,"Neuron Vehicle Med. nRPKM":0.071,"Neuron LPS Med. nRPKM":1.66,"Neuron Mean Log2(nRPKM)":-1.7,"Neuron Vehicle Med. Count":3,"Neuron LPS Med. Count":41,"Neuron Cook's P-value ":0.787},"Reg_pYe101_146":{"Feature Symbol":"Pwp1","Feature Name":"PWP1 homolog (S. cerevisiae)","biotype":"protein_coding","Microglia log2(fold change)":2.51,"Microglia adjusted P-value":6.65e-05,"Microglia Low Expressed":false,"Microglia Vehicle Med. nRPKM":0.261,"Microglia LPS Med. nRPKM":2.71,"Microglia Mean Log2(nRPKM)":-0.357,"Microglia Vehicle Med. Count":19,"Microglia LPS Med. Count":62,"Microglia Cook's P-value ":0.826,"Feature ID":"103136","chr":"chr10","strand":"+","start":85334576,"end":85351848,"Neuron log2(fold change)":0.23,"Neuron adjusted P-value":"0.39946998942972","Neuron Low Expressed":false,"Neuron Vehicle Med. nRPKM":1.07,"Neuron LPS Med. nRPKM":1.17,"Neuron Mean Log2(nRPKM)":0.123,"Neuron Vehicle Med. Count":62,"Neuron LPS Med. Count":41,"Neuron Cook's P-value ":0.756},"Reg_pYe101_147":{"Feature Symbol":"Xpo1","Feature Name":"exportin 1, CRM1 homolog (yeast)","biotype":"protein_coding","Microglia log2(fold change)":2,"Microglia adjusted P-value":1.63e-08,"Microglia Low Expressed":false,"Microglia Vehicle Med. nRPKM":1.3,"Microglia LPS Med. nRPKM":4.81,"Microglia Mean Log2(nRPKM)":1.27,"Microglia Vehicle Med. Count":148,"Microglia LPS Med. Count":303,"Microglia Cook's P-value ":0.953,"Feature ID":"103573","chr":"chr11","strand":"+","start":23156041,"end":23197597,"Neuron log2(fold change)":0.0292,"Neuron adjusted P-value":"0.912676073435309","Neuron Low Expressed":false,"Neuron Vehicle Med. nRPKM":2.56,"Neuron LPS Med. nRPKM":2.54,"Neuron Mean Log2(nRPKM)":1.38,"Neuron Vehicle Med. Count":297,"Neuron LPS Med. Count":200,"Neuron Cook's P-value ":0.55},"Reg_pYe101_148":{"Feature Symbol":"Slc35e4","Feature Name":"solute carrier family 35, member E4","biotype":"protein_coding","Microglia log2(fold change)":2.74,"Microglia adjusted P-value":4.46e-05,"Microglia Low Expressed":false,"Microglia Vehicle Med. nRPKM":0.0554,"Microglia LPS Med. nRPKM":0.469,"Microglia Mean Log2(nRPKM)":-2.74,"Microglia Vehicle Med. Count":4,"Microglia LPS Med. Count":13,"Microglia Cook's P-value ":0.976,"Feature ID":"103710","chr":"chr11","strand":"-","start":3807025,"end":3814667,"Neuron log2(fold change)":0.512,"Neuron adjusted P-value":"0.276962432576813","Neuron Low Expressed":false,"Neuron Vehicle Med. nRPKM":0.159,"Neuron LPS Med. nRPKM":0.313,"Neuron Mean Log2(nRPKM)":-2.27,"Neuron Vehicle Med. Count":12,"Neuron LPS Med. Count":13,"Neuron Cook's P-value ":0.863},"Reg_pYe101_149":{"Feature Symbol":"AI450353","Feature Name":"expressed sequence AI450353","biotype":"miscRNA","Microglia log2(fold change)":2.27,"Microglia adjusted P-value":0.00376,"Microglia Low Expressed":false,"Microglia Vehicle Med. nRPKM":0.296,"Microglia LPS Med. nRPKM":1.25,"Microglia Mean Log2(nRPKM)":-1.47,"Microglia Vehicle Med. Count":10,"Microglia LPS Med. Count":23,"Microglia Cook's P-value ":0.633,"Feature ID":"103729","chr":"chr11","strand":"+","start":83106932,"end":83108431,"Neuron log2(fold change)":-0.781,"Neuron adjusted P-value":"0.000576038454665575","Neuron Low Expressed":false,"Neuron Vehicle Med. nRPKM":3.33,"Neuron LPS Med. nRPKM":1.73,"Neuron Mean Log2(nRPKM)":1.26,"Neuron Vehicle Med. Count":141,"Neuron LPS Med. Count":39,"Neuron Cook's P-value ":0.939},"Reg_pYe101_150":{"Feature Symbol":"Cyp27a1","Feature Name":"cytochrome P450, family 27, subfamily a, polypeptide 1","biotype":"protein_coding","Microglia log2(fold change)":-2.95,"Microglia adjusted P-value":1.39e-08,"Microglia Low Expressed":false,"Microglia Vehicle Med. nRPKM":8.53,"Microglia LPS Med. nRPKM":0.435,"Microglia Mean Log2(nRPKM)":1.14,"Microglia Vehicle Med. Count":254,"Microglia LPS Med. Count":29,"Microglia Cook's P-value ":0.868,"Feature ID":"104086","chr":"chr1","strand":"+","start":74760148,"end":74784464,"Neuron log2(fold change)":0,"Neuron adjusted P-value":"1","Neuron Low Expressed":true,"Neuron Vehicle Med. nRPKM":0,"Neuron LPS Med. nRPKM":0,"Neuron Mean Log2(nRPKM)":-7.47,"Neuron Vehicle Med. Count":0,"Neuron LPS Med. Count":0,"Neuron Cook's P-value ":0.792},"Reg_pYe101_151":{"Feature Symbol":"Golm1","Feature Name":"golgi membrane protein 1","biotype":"protein_coding","Microglia log2(fold change)":-2.14,"Microglia adjusted P-value":9.59e-17,"Microglia Low Expressed":false,"Microglia Vehicle Med. nRPKM":32.8,"Microglia LPS Med. nRPKM":6.1,"Microglia Mean Log2(nRPKM)":3.99,"Microglia Vehicle Med. Count":3420,"Microglia LPS Med. Count":257,"Microglia Cook's P-value ":0.979,"Feature ID":"105348","chr":"chr13","strand":"-","start":59736357,"end":59777145,"Neuron log2(fold change)":0.659,"Neuron adjusted P-value":"0.00123988504888818","Neuron Low Expressed":false,"Neuron Vehicle Med. nRPKM":1.49,"Neuron LPS Med. nRPKM":2.4,"Neuron Mean Log2(nRPKM)":0.765,"Neuron Vehicle Med. Count":120,"Neuron LPS Med. Count":121,"Neuron Cook's P-value ":0.836},"Reg_pYe101_152":{"Feature Symbol":"Slain1","Feature Name":"SLAIN motif family, member 1","biotype":"protein_coding","Microglia log2(fold change)":-2.76,"Microglia adjusted P-value":0.00264,"Microglia Low Expressed":false,"Microglia Vehicle Med. nRPKM":0.247,"Microglia LPS Med. nRPKM":0.0387,"Microglia Mean Log2(nRPKM)":-3.16,"Microglia Vehicle Med. Count":19,"Microglia LPS Med. Count":4,"Microglia Cook's P-value ":0.00498,"Feature ID":"105439","chr":"chr14","strand":"+","start":104049460,"end":104104019,"Neuron log2(fold change)":-0.224,"Neuron adjusted P-value":"0.199840951588524","Neuron Low Expressed":false,"Neuron Vehicle Med. nRPKM":6.34,"Neuron LPS Med. nRPKM":5.24,"Neuron Mean Log2(nRPKM)":2.49,"Neuron Vehicle Med. Count":421,"Neuron LPS Med. Count":217,"Neuron Cook's P-value ":0.815},"Reg_pYe101_153":{"Feature Symbol":"Dock9","Feature Name":"dedicator of cytokinesis 9","biotype":"protein_coding","Microglia log2(fold change)":-2.07,"Microglia adjusted P-value":1.09e-05,"Microglia Low Expressed":false,"Microglia Vehicle Med. nRPKM":3.93,"Microglia LPS Med. nRPKM":0.507,"Microglia Mean Log2(nRPKM)":0.614,"Microglia Vehicle Med. Count":671,"Microglia LPS Med. Count":58,"Microglia Cook's P-value ":0.836,"Feature ID":"105445","chr":"chr14","strand":"-","start":121941261,"end":122196956,"Neuron log2(fold change)":-0.165,"Neuron adjusted P-value":"0.257048448028654","Neuron Low Expressed":false,"Neuron Vehicle Med. nRPKM":8.12,"Neuron LPS Med. nRPKM":6.95,"Neuron Mean Log2(nRPKM)":2.91,"Neuron Vehicle Med. Count":1810,"Neuron LPS Med. Count":916,"Neuron Cook's P-value ":0.89},"Reg_pYe101_154":{"Feature Symbol":"Rcbtb2","Feature Name":"regulator of chromosome condensation (RCC1) and BTB (POZ) domain containing protein 2","biotype":"protein_coding","Microglia log2(fold change)":-2.23,"Microglia adjusted P-value":3.66e-07,"Microglia Low Expressed":false,"Microglia Vehicle Med. nRPKM":4.52,"Microglia LPS Med. nRPKM":0.935,"Microglia Mean Log2(nRPKM)":0.99,"Microglia Vehicle Med. Count":332,"Microglia LPS Med. Count":52,"Microglia Cook's P-value ":0.9,"Feature ID":"105670","chr":"chr14","strand":"+","start":73542317,"end":73583862,"Neuron log2(fold change)":0.151,"Neuron adjusted P-value":"0.622601573099157","Neuron Low Expressed":false,"Neuron Vehicle Med. nRPKM":0.881,"Neuron LPS Med. nRPKM":0.993,"Neuron Mean Log2(nRPKM)":-0.185,"Neuron Vehicle Med. Count":76,"Neuron LPS Med. Count":47,"Neuron Cook's P-value ":0.806},"Reg_pYe101_155":{"Feature Symbol":"Ildr1","Feature Name":"immunoglobulin-like domain containing receptor 1","biotype":"protein_coding","Microglia log2(fold change)":-2.94,"Microglia adjusted P-value":0.000412,"Microglia Low Expressed":false,"Microglia Vehicle Med. nRPKM":0.383,"Microglia LPS Med. nRPKM":0.0283,"Microglia Mean Log2(nRPKM)":-3.42,"Microglia Vehicle Med. Count":20,"Microglia LPS Med. Count":1,"Microglia Cook's P-value ":0.912,"Feature ID":"106347","chr":"chr16","strand":"+","start":36694124,"end":36726827,"Neuron log2(fold change)":0,"Neuron adjusted P-value":"1","Neuron Low Expressed":true,"Neuron Vehicle Med. nRPKM":0.0143,"Neuron LPS Med. nRPKM":0.0155,"Neuron Mean Log2(nRPKM)":-6.06,"Neuron Vehicle Med. Count":1,"Neuron LPS Med. Count":1,"Neuron Cook's P-value ":0.825},"Reg_pYe101_156":{"Feature Symbol":"Srl","Feature Name":"sarcalumenin","biotype":"protein_coding","Microglia log2(fold change)":-2.69,"Microglia adjusted P-value":2.38e-05,"Microglia Low Expressed":false,"Microglia Vehicle Med. nRPKM":0.871,"Microglia LPS Med. nRPKM":0.0963,"Microglia Mean Log2(nRPKM)":-1.64,"Microglia Vehicle Med. Count":64,"Microglia LPS Med. Count":12,"Microglia Cook's P-value ":0.122,"Feature ID":"106393","chr":"chr16","strand":"-","start":4480228,"end":4523053,"Neuron log2(fold change)":-0.238,"Neuron adjusted P-value":"0.639561836177026","Neuron Low Expressed":false,"Neuron Vehicle Med. nRPKM":0.154,"Neuron LPS Med. nRPKM":0.117,"Neuron Mean Log2(nRPKM)":-3.01,"Neuron Vehicle Med. Count":17,"Neuron LPS Med. Count":7,"Neuron Cook's P-value ":0.843},"Reg_pYe101_157":{"Feature Symbol":"Ttbk1","Feature Name":"tau tubulin kinase 1","biotype":"protein_coding","Microglia log2(fold change)":-2.76,"Microglia adjusted P-value":0.000547,"Microglia Low Expressed":false,"Microglia Vehicle Med. nRPKM":0.197,"Microglia LPS Med. nRPKM":0.0351,"Microglia Mean Log2(nRPKM)":-3.78,"Microglia Vehicle Med. Count":72,"Microglia LPS Med. Count":3,"Microglia Cook's P-value ":0.324,"Feature ID":"106763","chr":"chr17","strand":"-","start":46579397,"end":46624624,"Neuron log2(fold change)":0.449,"Neuron adjusted P-value":"0.192314955475637","Neuron Low Expressed":false,"Neuron Vehicle Med. nRPKM":0.531,"Neuron LPS Med. nRPKM":0.716,"Neuron Mean Log2(nRPKM)":-0.573,"Neuron Vehicle Med. Count":91,"Neuron LPS Med. Count":133,"Neuron Cook's P-value ":0.555},"Reg_pYe101_158":{"Feature Symbol":"Tcf19","Feature Name":"transcription factor 19","biotype":"protein_coding","Microglia log2(fold change)":2.45,"Microglia adjusted P-value":0.0328,"Microglia Low Expressed":false,"Microglia Vehicle Med. nRPKM":0,"Microglia LPS Med. nRPKM":0.0918,"Microglia Mean Log2(nRPKM)":-4.62,"Microglia Vehicle Med. Count":0,"Microglia LPS Med. Count":2,"Microglia Cook's P-value ":0.00968,"Feature ID":"106795","chr":"chr17","strand":"-","start":35649680,"end":35653769,"Neuron log2(fold change)":0,"Neuron adjusted P-value":"1","Neuron Low Expressed":true,"Neuron Vehicle Med. nRPKM":0.125,"Neuron LPS Med. nRPKM":0.0471,"Neuron Mean Log2(nRPKM)":-3.74,"Neuron Vehicle Med. Count":5,"Neuron LPS Med. Count":1,"Neuron Cook's P-value ":0.709},"Reg_pYe101_159":{"Feature Symbol":"2010002N04Rik","Feature Name":"RIKEN cDNA 2010002N04 gene","biotype":"protein_coding","Microglia log2(fold change)":2.2,"Microglia adjusted P-value":4.83e-05,"Microglia Low Expressed":false,"Microglia Vehicle Med. nRPKM":0.356,"Microglia LPS Med. nRPKM":2.46,"Microglia Mean Log2(nRPKM)":-0.00382,"Microglia Vehicle Med. Count":22,"Microglia LPS Med. Count":59,"Microglia Cook's P-value ":0.871,"Feature ID":"106878","chr":"chr18","strand":"-","start":60633845,"end":60661637,"Neuron log2(fold change)":0,"Neuron adjusted P-value":"1","Neuron Low Expressed":true,"Neuron Vehicle Med. nRPKM":0.0677,"Neuron LPS Med. nRPKM":0.182,"Neuron Mean Log2(nRPKM)":-3.7,"Neuron Vehicle Med. Count":2,"Neuron LPS Med. Count":6,"Neuron Cook's P-value ":0.828},"Reg_pYe101_160":{"Feature Symbol":"Arap3","Feature Name":"ArfGAP with RhoGAP domain, ankyrin repeat and PH domain 3","biotype":"protein_coding","Microglia log2(fold change)":-2.92,"Microglia adjusted P-value":7.1e-14,"Microglia Low Expressed":false,"Microglia Vehicle Med. nRPKM":33,"Microglia LPS Med. nRPKM":2.29,"Microglia Mean Log2(nRPKM)":3.36,"Microglia Vehicle Med. Count":2860,"Microglia LPS Med. Count":155,"Microglia Cook's P-value ":0.937,"Feature ID":"106952","chr":"chr18","strand":"-","start":38132277,"end":38158623,"Neuron log2(fold change)":2.34,"Neuron adjusted P-value":"5.21107265808318e-06","Neuron Low Expressed":false,"Neuron Vehicle Med. nRPKM":0.0976,"Neuron LPS Med. nRPKM":2.68,"Neuron Mean Log2(nRPKM)":-1.76,"Neuron Vehicle Med. Count":11,"Neuron LPS Med. Count":215,"Neuron Cook's P-value ":0.000214},"Reg_pYe101_161":{"Feature Symbol":"AW112010","Feature Name":"expressed sequence AW112010","biotype":"protein_coding","Microglia log2(fold change)":8.03,"Microglia adjusted P-value":2.82e-35,"Microglia Low Expressed":false,"Microglia Vehicle Med. nRPKM":0.0546,"Microglia LPS Med. nRPKM":45.1,"Microglia Mean Log2(nRPKM)":0.163,"Microglia Vehicle Med. Count":1,"Microglia LPS Med. Count":220,"Microglia Cook's P-value ":0.0169,"Feature ID":"107350","chr":"chr19","strand":"-","start":11122102,"end":11125056,"Neuron log2(fold change)":0,"Neuron adjusted P-value":"1","Neuron Low Expressed":true,"Neuron Vehicle Med. nRPKM":0,"Neuron LPS Med. nRPKM":0,"Neuron Mean Log2(nRPKM)":-5.77,"Neuron Vehicle Med. Count":0,"Neuron LPS Med. Count":0,"Neuron Cook's P-value ":0.268},"Reg_pYe101_162":{"Feature Symbol":"Lgr4","Feature Name":"leucine-rich repeat-containing G protein-coupled receptor 4","biotype":"protein_coding","Microglia log2(fold change)":3.6,"Microglia adjusted P-value":2.28e-09,"Microglia Low Expressed":false,"Microglia Vehicle Med. nRPKM":0.146,"Microglia LPS Med. nRPKM":2.27,"Microglia Mean Log2(nRPKM)":-1.46,"Microglia Vehicle Med. Count":10,"Microglia LPS Med. Count":90,"Microglia Cook's P-value ":0.107,"Feature ID":"107515","chr":"chr2","strand":"+","start":109757804,"end":109854414,"Neuron log2(fold change)":0.391,"Neuron adjusted P-value":"0.0649806118242562","Neuron Low Expressed":false,"Neuron Vehicle Med. nRPKM":1.38,"Neuron LPS Med. nRPKM":1.72,"Neuron Mean Log2(nRPKM)":0.539,"Neuron Vehicle Med. Count":148,"Neuron LPS Med. Count":113,"Neuron Cook's P-value ":0.91},"Reg_pYe101_163":{"Feature Symbol":"Haao","Feature Name":"3-hydroxyanthranilate 3,4-dioxygenase","biotype":"protein_coding","Microglia log2(fold change)":-2.46,"Microglia adjusted P-value":0.00604,"Microglia Low Expressed":false,"Microglia Vehicle Med. nRPKM":0.787,"Microglia LPS Med. nRPKM":0.368,"Microglia Mean Log2(nRPKM)":-1.12,"Microglia Vehicle Med. Count":20,"Microglia LPS Med. Count":4,"Microglia Cook's P-value ":6.9e-06,"Feature ID":"107766","chr":"chr17","strand":"-","start":84230694,"end":84246130,"Neuron log2(fold change)":0,"Neuron adjusted P-value":"1","Neuron Low Expressed":true,"Neuron Vehicle Med. nRPKM":0,"Neuron LPS Med. nRPKM":0.073,"Neuron Mean Log2(nRPKM)":-5.36,"Neuron Vehicle Med. Count":0,"Neuron LPS Med. Count":2,"Neuron Cook's P-value ":0.908},"Reg_pYe101_164":{"Feature Symbol":"Bmyc","Feature Name":"brain expressed myelocytomatosis oncogene","biotype":"protein_coding","Microglia log2(fold change)":-2.31,"Microglia adjusted P-value":3.02e-13,"Microglia Low Expressed":false,"Microglia Vehicle Med. nRPKM":25.5,"Microglia LPS Med. nRPKM":5.08,"Microglia Mean Log2(nRPKM)":3.47,"Microglia Vehicle Med. Count":543,"Microglia LPS Med. Count":41,"Microglia Cook's P-value ":0.971,"Feature ID":"107771","chr":"chr2","strand":"+","start":25562399,"end":25563241,"Neuron log2(fold change)":-0.154,"Neuron adjusted P-value":"0.540440643102534","Neuron Low Expressed":false,"Neuron Vehicle Med. nRPKM":5.63,"Neuron LPS Med. nRPKM":4.66,"Neuron Mean Log2(nRPKM)":2.39,"Neuron Vehicle Med. Count":115,"Neuron LPS Med. Count":66,"Neuron Cook's P-value ":0.868},"Reg_pYe101_165":{"Feature Symbol":"Celsr3","Feature Name":"cadherin, EGF LAG seven-pass G-type receptor 3 (flamingo homolog, Drosophila)","biotype":"protein_coding","Microglia log2(fold change)":2.47,"Microglia adjusted P-value":9.81e-09,"Microglia Low Expressed":false,"Microglia Vehicle Med. nRPKM":0.237,"Microglia LPS Med. nRPKM":1.2,"Microglia Mean Log2(nRPKM)":-1.03,"Microglia Vehicle Med. Count":45,"Microglia LPS Med. Count":123,"Microglia Cook's P-value ":0.933,"Feature ID":"107934","chr":"chr9","strand":"+","start":108728651,"end":108755300,"Neuron log2(fold change)":0.179,"Neuron adjusted P-value":"0.259775441022342","Neuron Low Expressed":false,"Neuron Vehicle Med. nRPKM":8.61,"Neuron LPS Med. nRPKM":8.75,"Neuron Mean Log2(nRPKM)":3.13,"Neuron Vehicle Med. Count":2200,"Neuron LPS Med. Count":1620,"Neuron Cook's P-value ":0.646},"Reg_pYe101_166":{"Feature Symbol":"Cenpf","Feature Name":"centromere protein F","biotype":"protein_coding","Microglia log2(fold change)":-3.37,"Microglia adjusted P-value":9.89e-05,"Microglia Low Expressed":false,"Microglia Vehicle Med. nRPKM":0.335,"Microglia LPS Med. nRPKM":0.00716,"Microglia Mean Log2(nRPKM)":-4.55,"Microglia Vehicle Med. Count":88,"Microglia LPS Med. Count":1,"Microglia Cook's P-value ":0.361,"Feature ID":"108000","chr":"chr1","strand":"-","start":191464485,"end":191511965,"Neuron log2(fold change)":0,"Neuron adjusted P-value":"1","Neuron Low Expressed":true,"Neuron Vehicle Med. nRPKM":0.0109,"Neuron LPS Med. nRPKM":0,"Neuron Mean Log2(nRPKM)":-7.19,"Neuron Vehicle Med. Count":2,"Neuron LPS Med. Count":0,"Neuron Cook's P-value ":0.666},"Reg_pYe101_167":{"Feature Symbol":"Atic","Feature Name":"5-aminoimidazole-4-carboxamide ribonucleotide formyltransferase/IMP cyclohydrolase","biotype":"protein_coding","Microglia log2(fold change)":2.24,"Microglia adjusted P-value":3.95e-07,"Microglia Low Expressed":false,"Microglia Vehicle Med. nRPKM":1.13,"Microglia LPS Med. nRPKM":5.43,"Microglia Mean Log2(nRPKM)":1.16,"Microglia Vehicle Med. Count":55,"Microglia LPS Med. Count":126,"Microglia Cook's P-value ":0.898,"Feature ID":"108147","chr":"chr1","strand":"+","start":71603730,"end":71625977,"Neuron log2(fold change)":0.323,"Neuron adjusted P-value":"0.155589373591088","Neuron Low Expressed":false,"Neuron Vehicle Med. nRPKM":1.44,"Neuron LPS Med. nRPKM":1.89,"Neuron Mean Log2(nRPKM)":0.736,"Neuron Vehicle Med. Count":89,"Neuron LPS Med. Count":64,"Neuron Cook's P-value ":0.839},"Reg_pYe101_168":{"Feature Symbol":"Ccdc86","Feature Name":"coiled-coil domain containing 86","biotype":"protein_coding","Microglia log2(fold change)":3.19,"Microglia adjusted P-value":1.8e-16,"Microglia Low Expressed":false,"Microglia Vehicle Med. nRPKM":0.6,"Microglia LPS Med. nRPKM":6.81,"Microglia Mean Log2(nRPKM)":0.791,"Microglia Vehicle Med. Count":42,"Microglia LPS Med. Count":128,"Microglia Cook's P-value ":0.816,"Feature ID":"108673","chr":"chr19","strand":"-","start":11015971,"end":11023756,"Neuron log2(fold change)":0.456,"Neuron adjusted P-value":"0.176942702395602","Neuron Low Expressed":false,"Neuron Vehicle Med. nRPKM":0.56,"Neuron LPS Med. nRPKM":0.829,"Neuron Mean Log2(nRPKM)":-0.786,"Neuron Vehicle Med. Count":41,"Neuron LPS Med. Count":40,"Neuron Cook's P-value ":0.58},"Reg_pYe101_169":{"Feature Symbol":"Card11","Feature Name":"caspase recruitment domain family, member 11","biotype":"protein_coding","Microglia log2(fold change)":-5.2,"Microglia adjusted P-value":3.67e-16,"Microglia Low Expressed":false,"Microglia Vehicle Med. nRPKM":1.16,"Microglia LPS Med. nRPKM":0.0129,"Microglia Mean Log2(nRPKM)":-3.1,"Microglia Vehicle Med. Count":113,"Microglia LPS Med. Count":1,"Microglia Cook's P-value ":0.907,"Feature ID":"108723","chr":"chr5","strand":"-","start":141348953,"end":141476550,"Neuron log2(fold change)":0,"Neuron adjusted P-value":"1","Neuron Low Expressed":true,"Neuron Vehicle Med. nRPKM":0.00804,"Neuron LPS Med. nRPKM":0,"Neuron Mean Log2(nRPKM)":-7.59,"Neuron Vehicle Med. Count":1,"Neuron LPS Med. Count":0,"Neuron Cook's P-value ":0.883},"Reg_pYe101_170":{"Feature Symbol":"Rnf169","Feature Name":"ring finger protein 169","biotype":"protein_coding","Microglia log2(fold change)":2.75,"Microglia adjusted P-value":4.51e-14,"Microglia Low Expressed":false,"Microglia Vehicle Med. nRPKM":7.15,"Microglia LPS Med. nRPKM":65.2,"Microglia Mean Log2(nRPKM)":4.3,"Microglia Vehicle Med. Count":1180,"Microglia LPS Med. Count":2980,"Microglia Cook's P-value ":0.771,"Feature ID":"108937","chr":"chr7","strand":"-","start":107068764,"end":107128968,"Neuron log2(fold change)":0.686,"Neuron adjusted P-value":"6.14823563030113e-05","Neuron Low Expressed":false,"Neuron Vehicle Med. nRPKM":3.96,"Neuron LPS Med. nRPKM":6.45,"Neuron Mean Log2(nRPKM)":2.29,"Neuron Vehicle Med. Count":665,"Neuron LPS Med. Count":731,"Neuron Cook's P-value ":0.697},"Reg_pYe101_171":{"Feature Symbol":"Rg9mtd2","Feature Name":"RNA (guanine-9-) methyltransferase domain containing 2","biotype":"protein_coding","Microglia log2(fold change)":-2.34,"Microglia adjusted P-value":2.57e-06,"Microglia Low Expressed":false,"Microglia Vehicle Med. nRPKM":1.39,"Microglia LPS Med. nRPKM":0.203,"Microglia Mean Log2(nRPKM)":-0.939,"Microglia Vehicle Med. Count":129,"Microglia LPS Med. Count":7,"Microglia Cook's P-value ":0.93,"Feature ID":"108943","chr":"chr3","strand":"+","start":137806502,"end":137822785,"Neuron log2(fold change)":-0.292,"Neuron adjusted P-value":"0.441471503607324","Neuron Low Expressed":false,"Neuron Vehicle Med. nRPKM":0.349,"Neuron LPS Med. nRPKM":0.253,"Neuron Mean Log2(nRPKM)":-1.77,"Neuron Vehicle Med. Count":32,"Neuron LPS Med. Count":10,"Neuron Cook's P-value ":0.644},"Reg_pYe101_172":{"Feature Symbol":"Tbc1d10c","Feature Name":"TBC1 domain family, member 10c","biotype":"protein_coding","Microglia log2(fold change)":0,"Microglia adjusted P-value":1,"Microglia Low Expressed":true,"Microglia Vehicle Med. nRPKM":0.253,"Microglia LPS Med. nRPKM":0.0908,"Microglia Mean Log2(nRPKM)":-3.64,"Microglia Vehicle Med. Count":6,"Microglia LPS Med. Count":1,"Microglia Cook's P-value ":0.0508,"Feature ID":"108995","chr":"chr19","strand":"-","start":4184357,"end":4191047,"Neuron log2(fold change)":2.19,"Neuron adjusted P-value":"1.42915242319834e-10","Neuron Low Expressed":false,"Neuron Vehicle Med. nRPKM":0.305,"Neuron LPS Med. nRPKM":1.79,"Neuron Mean Log2(nRPKM)":-0.568,"Neuron Vehicle Med. Count":13,"Neuron LPS Med. Count":66,"Neuron Cook's P-value ":0.634},"Reg_pYe101_173":{"Feature Symbol":"Supt3h","Feature Name":"suppressor of Ty 3 homolog (S. cerevisiae)","biotype":"protein_coding","Microglia log2(fold change)":-2.26,"Microglia adjusted P-value":3.13e-05,"Microglia Low Expressed":false,"Microglia Vehicle Med. nRPKM":5.3,"Microglia LPS Med. nRPKM":0.456,"Microglia Mean Log2(nRPKM)":0.734,"Microglia Vehicle Med. Count":120,"Microglia LPS Med. Count":4,"Microglia Cook's P-value ":0.937,"Feature ID":"109115","chr":"chr17","strand":"+","start":44914120,"end":45256233,"Neuron log2(fold change)":-1.31,"Neuron adjusted P-value":"0.000434141328860675","Neuron Low Expressed":false,"Neuron Vehicle Med. nRPKM":1.69,"Neuron LPS Med. nRPKM":0.347,"Neuron Mean Log2(nRPKM)":-0.103,"Neuron Vehicle Med. Count":62,"Neuron LPS Med. Count":7,"Neuron Cook's P-value ":0.725},"Reg_pYe101_174":{"Feature Symbol":"Mmaa","Feature Name":"methylmalonic aciduria (cobalamin deficiency) type A","biotype":"protein_coding","Microglia log2(fold change)":-2.08,"Microglia adjusted P-value":0.000595,"Microglia Low Expressed":false,"Microglia Vehicle Med. nRPKM":0.999,"Microglia LPS Med. nRPKM":0.172,"Microglia Mean Log2(nRPKM)":-1.77,"Microglia Vehicle Med. Count":83,"Microglia LPS Med. Count":6,"Microglia Cook's P-value ":0.911,"Feature ID":"109136","chr":"chr8","strand":"-","start":81790323,"end":81818855,"Neuron log2(fold change)":-0.585,"Neuron adjusted P-value":"0.00394410883369151","Neuron Low Expressed":false,"Neuron Vehicle Med. nRPKM":1.67,"Neuron LPS Med. nRPKM":1.03,"Neuron Mean Log2(nRPKM)":0.374,"Neuron Vehicle Med. Count":115,"Neuron LPS Med. Count":42,"Neuron Cook's P-value ":0.976},"Reg_pYe101_175":{"Feature Symbol":"Chd9","Feature Name":"chromodomain helicase DNA binding protein 9","biotype":"protein_coding","Microglia log2(fold change)":-2.15,"Microglia adjusted P-value":1.8e-10,"Microglia Low Expressed":false,"Microglia Vehicle Med. nRPKM":31.9,"Microglia LPS Med. nRPKM":5.94,"Microglia Mean Log2(nRPKM)":3.83,"Microglia Vehicle Med. Count":10400,"Microglia LPS Med. Count":841,"Microglia Cook's P-value ":0.93,"Feature ID":"109151","chr":"chr8","strand":"+","start":93352734,"end":93578407,"Neuron log2(fold change)":-0.198,"Neuron adjusted P-value":"0.182405202540997","Neuron Low Expressed":false,"Neuron Vehicle Med. nRPKM":9.96,"Neuron LPS Med. nRPKM":8.65,"Neuron Mean Log2(nRPKM)":3.2,"Neuron Vehicle Med. Count":2930,"Neuron LPS Med. Count":1230,"Neuron Cook's P-value ":0.545},"Reg_pYe101_176":{"Feature Symbol":"Slc5a10","Feature Name":"solute carrier family 5 (sodium/glucose cotransporter), member 10","biotype":"protein_coding","Microglia log2(fold change)":-2.59,"Microglia adjusted P-value":0.00646,"Microglia Low Expressed":false,"Microglia Vehicle Med. nRPKM":0.333,"Microglia LPS Med. nRPKM":0.047,"Microglia Mean Log2(nRPKM)":-3.32,"Microglia Vehicle Med. Count":26,"Microglia LPS Med. Count":2,"Microglia Cook's P-value ":0.638,"Feature ID":"109342","chr":"chr11","strand":"-","start":61486284,"end":61534301,"Neuron log2(fold change)":0,"Neuron adjusted P-value":"1","Neuron Low Expressed":true,"Neuron Vehicle Med. nRPKM":0.0179,"Neuron LPS Med. nRPKM":0.0325,"Neuron Mean Log2(nRPKM)":-5.67,"Neuron Vehicle Med. Count":1,"Neuron LPS Med. Count":1,"Neuron Cook's P-value ":0.854},"Reg_pYe101_177":{"Feature Symbol":"Itga1","Feature Name":"integrin alpha 1","biotype":"protein_coding","Microglia log2(fold change)":0,"Microglia adjusted P-value":1,"Microglia Low Expressed":true,"Microglia Vehicle Med. nRPKM":0.0248,"Microglia LPS Med. nRPKM":0,"Microglia Mean Log2(nRPKM)":-6.16,"Microglia Vehicle Med. Count":2,"Microglia LPS Med. Count":0,"Microglia Cook's P-value ":0.00127,"Feature ID":"109700","chr":"chr13","strand":"-","start":115748287,"end":115892172,"Neuron log2(fold change)":2.41,"Neuron adjusted P-value":"5.40147203461065e-09","Neuron Low Expressed":false,"Neuron Vehicle Med. nRPKM":0.0221,"Neuron LPS Med. nRPKM":0.187,"Neuron Mean Log2(nRPKM)":-4.11,"Neuron Vehicle Med. Count":4,"Neuron LPS Med. Count":22,"Neuron Cook's P-value ":0.815},"Reg_pYe101_178":{"Feature Symbol":"Dnahc12","Feature Name":"dynein, axonemal, heavy chain 12","biotype":"protein_coding","Microglia log2(fold change)":1.59,"Microglia adjusted P-value":0.203,"Microglia Low Expressed":false,"Microglia Vehicle Med. nRPKM":0.00353,"Microglia LPS Med. nRPKM":0.0533,"Microglia Mean Log2(nRPKM)":-6.01,"Microglia Vehicle Med. Count":1,"Microglia LPS Med. Count":4,"Microglia Cook's P-value ":0.158,"Feature ID":"110083","chr":"chr14","strand":"+","start":27512760,"end":27704820,"Neuron log2(fold change)":2.01,"Neuron adjusted P-value":"1.80064292758272e-07","Neuron Low Expressed":false,"Neuron Vehicle Med. nRPKM":0.0517,"Neuron LPS Med. nRPKM":0.27,"Neuron Mean Log2(nRPKM)":-3.33,"Neuron Vehicle Med. Count":14,"Neuron LPS Med. Count":53,"Neuron Cook's P-value ":0.104},"Reg_pYe101_179":{"Feature Symbol":"Gpr18","Feature Name":"G protein-coupled receptor 18","biotype":"protein_coding","Microglia log2(fold change)":2.41,"Microglia adjusted P-value":8.18e-05,"Microglia Low Expressed":false,"Microglia Vehicle Med. nRPKM":0.675,"Microglia LPS Med. nRPKM":4.63,"Microglia Mean Log2(nRPKM)":0.518,"Microglia Vehicle Med. Count":17,"Microglia LPS Med. Count":38,"Microglia Cook's P-value ":0.509,"Feature ID":"110168","chr":"chr14","strand":"-","start":122310656,"end":122314996,"Neuron log2(fold change)":-0.424,"Neuron adjusted P-value":"0.233783793633137","Neuron Low Expressed":false,"Neuron Vehicle Med. nRPKM":1.05,"Neuron LPS Med. nRPKM":0.674,"Neuron Mean Log2(nRPKM)":-0.318,"Neuron Vehicle Med. Count":31,"Neuron LPS Med. Count":12,"Neuron Cook's P-value ":0.792},"Reg_pYe101_180":{"Feature Symbol":"Bcr","Feature Name":"breakpoint cluster region","biotype":"protein_coding","Microglia log2(fold change)":-2.04,"Microglia adjusted P-value":1.15e-08,"Microglia Low Expressed":false,"Microglia Vehicle Med. nRPKM":1.63,"Microglia LPS Med. nRPKM":0.448,"Microglia Mean Log2(nRPKM)":-0.162,"Microglia Vehicle Med. Count":219,"Microglia LPS Med. Count":27,"Microglia Cook's P-value ":0.92,"Feature ID":"110279","chr":"chr10","strand":"+","start":74523641,"end":74647668,"Neuron log2(fold change)":-0.381,"Neuron adjusted P-value":"0.101981869007342","Neuron Low Expressed":false,"Neuron Vehicle Med. nRPKM":2.81,"Neuron LPS Med. nRPKM":2.18,"Neuron Mean Log2(nRPKM)":1.4,"Neuron Vehicle Med. Count":454,"Neuron LPS Med. Count":234,"Neuron Cook's P-value ":0.86},"Reg_pYe101_181":{"Feature Symbol":"C8b","Feature Name":"complement component 8, beta polypeptide","biotype":"protein_coding","Microglia log2(fold change)":0,"Microglia adjusted P-value":1,"Microglia Low Expressed":true,"Microglia Vehicle Med. nRPKM":0,"Microglia LPS Med. nRPKM":0,"Microglia Mean Log2(nRPKM)":-8,"Microglia Vehicle Med. Count":0,"Microglia LPS Med. Count":0,"Microglia Cook's P-value ":"NA","Feature ID":"110382","chr":"chr4","strand":"+","start":104438922,"end":104477153,"Neuron log2(fold change)":3.52,"Neuron adjusted P-value":"5.18723806329786e-21","Neuron Low Expressed":false,"Neuron Vehicle Med. nRPKM":0.0737,"Neuron LPS Med. nRPKM":1.51,"Neuron Mean Log2(nRPKM)":-1.85,"Neuron Vehicle Med. Count":4,"Neuron LPS Med. Count":61,"Neuron Cook's P-value ":0.843},"Reg_pYe101_182":{"Feature Symbol":"H2-Q6","Feature Name":"histocompatibility 2, Q region locus 6","biotype":"protein_coding","Microglia log2(fold change)":3.62,"Microglia adjusted P-value":2.56e-06,"Microglia Low Expressed":false,"Microglia Vehicle Med. nRPKM":0.129,"Microglia LPS Med. nRPKM":1.83,"Microglia Mean Log2(nRPKM)":-2.06,"Microglia Vehicle Med. Count":2,"Microglia LPS Med. Count":22,"Microglia Cook's P-value ":0.825,"Feature ID":"110557","chr":"chr17","strand":"+","start":35561822,"end":35565306,"Neuron log2(fold change)":0,"Neuron adjusted P-value":"1","Neuron Low Expressed":true,"Neuron Vehicle Med. nRPKM":0,"Neuron LPS Med. nRPKM":0,"Neuron Mean Log2(nRPKM)":-7.41,"Neuron Vehicle Med. Count":0,"Neuron LPS Med. Count":0,"Neuron Cook's P-value ":0.683},"Reg_pYe101_183":{"Feature Symbol":"Nr3c2","Feature Name":"nuclear receptor subfamily 3, group C, member 2","biotype":"protein_coding","Microglia log2(fold change)":-2.36,"Microglia adjusted P-value":3.47e-12,"Microglia Low Expressed":false,"Microglia Vehicle Med. nRPKM":4.01,"Microglia LPS Med. nRPKM":0.757,"Microglia Mean Log2(nRPKM)":0.94,"Microglia Vehicle Med. Count":406,"Microglia LPS Med. Count":38,"Microglia Cook's P-value ":0.922,"Feature ID":"110784","chr":"chr8","strand":"+","start":79426407,"end":79767538,"Neuron log2(fold change)":-0.35,"Neuron adjusted P-value":"0.0595901402601193","Neuron Low Expressed":false,"Neuron Vehicle Med. nRPKM":7.62,"Neuron LPS Med. nRPKM":5.22,"Neuron Mean Log2(nRPKM)":2.67,"Neuron Vehicle Med. Count":759,"Neuron LPS Med. Count":290,"Neuron Cook's P-value ":0.891},"Reg_pYe101_184":{"Feature Symbol":"Abl1","Feature Name":"c-abl oncogene 1, non-receptor tyrosine kinase","biotype":"protein_coding","Microglia log2(fold change)":-2.05,"Microglia adjusted P-value":1.25e-12,"Microglia Low Expressed":false,"Microglia Vehicle Med. nRPKM":17.3,"Microglia LPS Med. nRPKM":3.58,"Microglia Mean Log2(nRPKM)":3.12,"Microglia Vehicle Med. Count":2930,"Microglia LPS Med. Count":316,"Microglia Cook's P-value ":0.951,"Feature ID":"11350","chr":"chr2","strand":"+","start":31544076,"end":31659747,"Neuron log2(fold change)":0.0761,"Neuron adjusted P-value":"0.735739566551012","Neuron Low Expressed":false,"Neuron Vehicle Med. nRPKM":1.31,"Neuron LPS Med. nRPKM":1.33,"Neuron Mean Log2(nRPKM)":0.39,"Neuron Vehicle Med. Count":228,"Neuron LPS Med. Count":148,"Neuron Cook's P-value ":0.582},"Reg_pYe101_185":{"Feature Symbol":"Ache","Feature Name":"acetylcholinesterase","biotype":"protein_coding","Microglia log2(fold change)":-2.26,"Microglia adjusted P-value":0.00067,"Microglia Low Expressed":false,"Microglia Vehicle Med. nRPKM":1.09,"Microglia LPS Med. nRPKM":0.183,"Microglia Mean Log2(nRPKM)":-1.53,"Microglia Vehicle Med. Count":40,"Microglia LPS Med. Count":6,"Microglia Cook's P-value ":0.888,"Feature ID":"11423","chr":"chr5","strand":"+","start":137729505,"end":137735691,"Neuron log2(fold change)":-0.965,"Neuron adjusted P-value":"8.73474417074495e-05","Neuron Low Expressed":false,"Neuron Vehicle Med. nRPKM":1.36,"Neuron LPS Med. nRPKM":0.64,"Neuron Mean Log2(nRPKM)":-0.103,"Neuron Vehicle Med. Count":78,"Neuron LPS Med. Count":19,"Neuron Cook's P-value ":0.977},"Reg_pYe101_186":{"Feature Symbol":"Npnt","Feature Name":"nephronectin","biotype":"protein_coding","Microglia log2(fold change)":-2.94,"Microglia adjusted P-value":0.00497,"Microglia Low Expressed":false,"Microglia Vehicle Med. nRPKM":1.91,"Microglia LPS Med. nRPKM":0.00711,"Microglia Mean Log2(nRPKM)":-2.26,"Microglia Vehicle Med. Count":202,"Microglia LPS Med. Count":1,"Microglia Cook's P-value ":0.79,"Feature ID":"114249","chr":"chr3","strand":"-","start":132545647,"end":132613255,"Neuron log2(fold change)":0.417,"Neuron adjusted P-value":"0.196705004066614","Neuron Low Expressed":false,"Neuron Vehicle Med. nRPKM":0.496,"Neuron LPS Med. nRPKM":0.701,"Neuron Mean Log2(nRPKM)":-0.803,"Neuron Vehicle Med. Count":56,"Neuron LPS Med. Count":39,"Neuron Cook's P-value ":0.842},"Reg_pYe101_187":{"Feature Symbol":"Lyve1","Feature Name":"lymphatic vessel endothelial hyaluronan receptor 1","biotype":"protein_coding","Microglia log2(fold change)":-2.22,"Microglia adjusted P-value":0.018,"Microglia Low Expressed":false,"Microglia Vehicle Med. nRPKM":0.398,"Microglia LPS Med. nRPKM":0.0306,"Microglia Mean Log2(nRPKM)":-3.22,"Microglia Vehicle Med. Count":23,"Microglia LPS Med. Count":3,"Microglia Cook's P-value ":0.631,"Feature ID":"114332","chr":"chr7","strand":"-","start":117994121,"end":118006467,"Neuron log2(fold change)":0,"Neuron adjusted P-value":"1","Neuron Low Expressed":true,"Neuron Vehicle Med. nRPKM":0.0254,"Neuron LPS Med. nRPKM":0.00816,"Neuron Mean Log2(nRPKM)":-6.06,"Neuron Vehicle Med. Count":2,"Neuron LPS Med. Count":1,"Neuron Cook's P-value ":0.872},"Reg_pYe101_188":{"Feature Symbol":"Crip3","Feature Name":"cysteine-rich protein 3","biotype":"protein_coding","Microglia log2(fold change)":0,"Microglia adjusted P-value":1,"Microglia Low Expressed":true,"Microglia Vehicle Med. nRPKM":0,"Microglia LPS Med. nRPKM":0,"Microglia Mean Log2(nRPKM)":-6.84,"Microglia Vehicle Med. Count":0,"Microglia LPS Med. Count":0,"Microglia Cook's P-value ":0.00796,"Feature ID":"114570","chr":"chr17","strand":"+","start":46565891,"end":46568720,"Neuron log2(fold change)":-2.35,"Neuron adjusted P-value":"9.60159307273586e-09","Neuron Low Expressed":false,"Neuron Vehicle Med. nRPKM":1.3,"Neuron LPS Med. nRPKM":0.176,"Neuron Mean Log2(nRPKM)":-1.31,"Neuron Vehicle Med. Count":32,"Neuron LPS Med. Count":2,"Neuron Cook's P-value ":0.843},"Reg_pYe101_189":{"Feature Symbol":"Slc13a3","Feature Name":"solute carrier family 13 (sodium-dependent dicarboxylate transporter), member 3","biotype":"protein_coding","Microglia log2(fold change)":3.79,"Microglia adjusted P-value":2.42e-21,"Microglia Low Expressed":false,"Microglia Vehicle Med. nRPKM":0.705,"Microglia LPS Med. nRPKM":13.8,"Microglia Mean Log2(nRPKM)":1.75,"Microglia Vehicle Med. Count":56,"Microglia LPS Med. Count":378,"Microglia Cook's P-value ":0.878,"Feature ID":"114644","chr":"chr2","strand":"-","start":165230795,"end":165298697,"Neuron log2(fold change)":0,"Neuron adjusted P-value":"1","Neuron Low Expressed":true,"Neuron Vehicle Med. nRPKM":0.0209,"Neuron LPS Med. nRPKM":0.0264,"Neuron Mean Log2(nRPKM)":-5.42,"Neuron Vehicle Med. Count":1,"Neuron LPS Med. Count":1,"Neuron Cook's P-value ":0.538},"Reg_pYe101_190":{"Feature Symbol":"Acvr2b","Feature Name":"activin receptor IIB","biotype":"protein_coding","Microglia log2(fold change)":-2.02,"Microglia adjusted P-value":7.52e-05,"Microglia Low Expressed":false,"Microglia Vehicle Med. nRPKM":3.64,"Microglia LPS Med. nRPKM":0.571,"Microglia Mean Log2(nRPKM)":0.369,"Microglia Vehicle Med. Count":84,"Microglia LPS Med. Count":12,"Microglia Cook's P-value ":0.863,"Feature ID":"11481","chr":"chr9","strand":"+","start":119311619,"end":119342633,"Neuron log2(fold change)":0.238,"Neuron adjusted P-value":"0.521808016319978","Neuron Low Expressed":false,"Neuron Vehicle Med. nRPKM":0.773,"Neuron LPS Med. nRPKM":0.784,"Neuron Mean Log2(nRPKM)":-0.348,"Neuron Vehicle Med. Count":28,"Neuron LPS Med. Count":24,"Neuron Cook's P-value ":0.667},"Reg_pYe101_191":{"Feature Symbol":"Adam8","Feature Name":"a disintegrin and metallopeptidase domain 8","biotype":"protein_coding","Microglia log2(fold change)":2.03,"Microglia adjusted P-value":0.0015,"Microglia Low Expressed":false,"Microglia Vehicle Med. nRPKM":0.858,"Microglia LPS Med. nRPKM":2.11,"Microglia Mean Log2(nRPKM)":0.273,"Microglia Vehicle Med. Count":26,"Microglia LPS Med. Count":40,"Microglia Cook's P-value ":0.0816,"Feature ID":"11501","chr":"chr7","strand":"-","start":147164840,"end":147178387,"Neuron log2(fold change)":-2.04,"Neuron adjusted P-value":"1.29592069308276e-12","Neuron Low Expressed":false,"Neuron Vehicle Med. nRPKM":1.49,"Neuron LPS Med. nRPKM":0.275,"Neuron Mean Log2(nRPKM)":-0.525,"Neuron Vehicle Med. Count":112,"Neuron LPS Med. Count":10,"Neuron Cook's P-value ":0.966},"Reg_pYe101_192":{"Feature Symbol":"Adam9","Feature Name":"a disintegrin and metallopeptidase domain 9 (meltrin gamma)","biotype":"protein_coding","Microglia log2(fold change)":2.02,"Microglia adjusted P-value":1.8e-10,"Microglia Low Expressed":false,"Microglia Vehicle Med. nRPKM":1.03,"Microglia LPS Med. nRPKM":4.1,"Microglia Mean Log2(nRPKM)":0.916,"Microglia Vehicle Med. Count":127,"Microglia LPS Med. Count":201,"Microglia Cook's P-value ":0.971,"Feature ID":"11502","chr":"chr8","strand":"-","start":26060083,"end":26127394,"Neuron log2(fold change)":0.0123,"Neuron adjusted P-value":"0.966636153804541","Neuron Low Expressed":false,"Neuron Vehicle Med. nRPKM":1.4,"Neuron LPS Med. nRPKM":1.33,"Neuron Mean Log2(nRPKM)":0.436,"Neuron Vehicle Med. Count":113,"Neuron LPS Med. Count":72,"Neuron Cook's P-value ":0.699},"Reg_pYe101_193":{"Feature Symbol":"Adcy8","Feature Name":"adenylate cyclase 8","biotype":"protein_coding","Microglia log2(fold change)":-3.61,"Microglia adjusted P-value":7.43e-06,"Microglia Low Expressed":false,"Microglia Vehicle Med. nRPKM":0.457,"Microglia LPS Med. nRPKM":0,"Microglia Mean Log2(nRPKM)":-3.48,"Microglia Vehicle Med. Count":55,"Microglia LPS Med. Count":0,"Microglia Cook's P-value ":0.594,"Feature ID":"11514","chr":"chr15","strand":"-","start":64530597,"end":64753858,"Neuron log2(fold change)":-0.717,"Neuron adjusted P-value":"5.46879932305556e-05","Neuron Low Expressed":false,"Neuron Vehicle Med. nRPKM":2.56,"Neuron LPS Med. nRPKM":1.45,"Neuron Mean Log2(nRPKM)":1.01,"Neuron Vehicle Med. Count":298,"Neuron LPS Med. Count":86,"Neuron Cook's P-value ":0.945},"Reg_pYe101_194":{"Feature Symbol":"Plin2","Feature Name":"perilipin 2","biotype":"protein_coding","Microglia log2(fold change)":2.33,"Microglia adjusted P-value":0.00011,"Microglia Low Expressed":false,"Microglia Vehicle Med. nRPKM":0.746,"Microglia LPS Med. nRPKM":5.22,"Microglia Mean Log2(nRPKM)":0.805,"Microglia Vehicle Med. Count":19,"Microglia LPS Med. Count":121,"Microglia Cook's P-value ":0.889,"Feature ID":"11520","chr":"chr4","strand":"-","start":86302469,"end":86315963,"Neuron log2(fold change)":0,"Neuron adjusted P-value":"1","Neuron Low Expressed":true,"Neuron Vehicle Med. nRPKM":0.0175,"Neuron LPS Med. nRPKM":0,"Neuron Mean Log2(nRPKM)":-6.5,"Neuron Vehicle Med. Count":1,"Neuron LPS Med. Count":0,"Neuron Cook's P-value ":0.653},"Reg_pYe101_195":{"Feature Symbol":"Adora2a","Feature Name":"adenosine A2a receptor","biotype":"protein_coding","Microglia log2(fold change)":3.34,"Microglia adjusted P-value":5.43e-06,"Microglia Low Expressed":false,"Microglia Vehicle Med. nRPKM":0.0926,"Microglia LPS Med. nRPKM":1.13,"Microglia Mean Log2(nRPKM)":-2.42,"Microglia Vehicle Med. Count":4,"Microglia LPS Med. Count":18,"Microglia Cook's P-value ":0.565,"Feature ID":"11540","chr":"chr10","strand":"+","start":74779688,"end":74797533,"Neuron log2(fold change)":-0.416,"Neuron adjusted P-value":"0.159085821055454","Neuron Low Expressed":false,"Neuron Vehicle Med. nRPKM":1.21,"Neuron LPS Med. nRPKM":0.932,"Neuron Mean Log2(nRPKM)":-0.0284,"Neuron Vehicle Med. Count":69,"Neuron LPS Med. Count":27,"Neuron Cook's P-value ":0.424},"Reg_pYe101_196":{"Feature Symbol":"Gla","Feature Name":"galactosidase, alpha","biotype":"protein_coding","Microglia log2(fold change)":2.83,"Microglia adjusted P-value":0.00145,"Microglia Low Expressed":false,"Microglia Vehicle Med. nRPKM":0.0285,"Microglia LPS Med. nRPKM":0.841,"Microglia Mean Log2(nRPKM)":-2.9,"Microglia Vehicle Med. Count":4,"Microglia LPS Med. Count":23,"Microglia Cook's P-value ":0.5,"Feature ID":"11605","chr":"chrX","strand":"-","start":131122708,"end":131135544,"Neuron log2(fold change)":0.623,"Neuron adjusted P-value":"0.0568388980056768","Neuron Low Expressed":false,"Neuron Vehicle Med. nRPKM":0.6,"Neuron LPS Med. nRPKM":0.799,"Neuron Mean Log2(nRPKM)":-0.561,"Neuron Vehicle Med. Count":45,"Neuron LPS Med. Count":48,"Neuron Cook's P-value ":0.811},"Reg_pYe101_197":{"Feature Symbol":"Agtrap","Feature Name":"angiotensin II, type I receptor-associated protein","biotype":"protein_coding","Microglia log2(fold change)":3.01,"Microglia adjusted P-value":7.52e-09,"Microglia Low Expressed":false,"Microglia Vehicle Med. nRPKM":0.527,"Microglia LPS Med. nRPKM":5.52,"Microglia Mean Log2(nRPKM)":0.389,"Microglia Vehicle Med. Count":36,"Microglia LPS Med. Count":147,"Microglia Cook's P-value ":0.183,"Feature ID":"11610","chr":"chr4","strand":"-","start":147451170,"end":147462173,"Neuron log2(fold change)":0,"Neuron adjusted P-value":"1","Neuron Low Expressed":true,"Neuron Vehicle Med. nRPKM":0.0512,"Neuron LPS Med. nRPKM":0.037,"Neuron Mean Log2(nRPKM)":-5.01,"Neuron Vehicle Med. Count":5,"Neuron LPS Med. Count":7,"Neuron Cook's P-value ":0.6},"Reg_pYe101_198":{"Feature Symbol":"Ahr","Feature Name":"aryl-hydrocarbon receptor","biotype":"protein_coding","Microglia log2(fold change)":4.43,"Microglia adjusted P-value":2.2e-09,"Microglia Low Expressed":false,"Microglia Vehicle Med. nRPKM":0.0135,"Microglia LPS Med. nRPKM":0.677,"Microglia Mean Log2(nRPKM)":-3.46,"Microglia Vehicle Med. Count":1,"Microglia LPS Med. Count":47,"Microglia Cook's P-value ":0.332,"Feature ID":"11622","chr":"chr12","strand":"-","start":36182651,"end":36219661,"Neuron log2(fold change)":-0.221,"Neuron adjusted P-value":"0.455866101056012","Neuron Low Expressed":false,"Neuron Vehicle Med. nRPKM":0.812,"Neuron LPS Med. nRPKM":0.557,"Neuron Mean Log2(nRPKM)":-0.486,"Neuron Vehicle Med. Count":90,"Neuron LPS Med. Count":46,"Neuron Cook's P-value ":0.808},"Reg_pYe101_199":{"Feature Symbol":"Prelp","Feature Name":"proline arginine-rich end leucine-rich repeat","biotype":"protein_coding","Microglia log2(fold change)":-3.67,"Microglia adjusted P-value":0.00029,"Microglia Low Expressed":false,"Microglia Vehicle Med. nRPKM":0.236,"Microglia LPS Med. nRPKM":0,"Microglia Mean Log2(nRPKM)":-4.82,"Microglia Vehicle Med. Count":26,"Microglia LPS Med. Count":0,"Microglia Cook's P-value ":0.197,"Feature ID":"116847","chr":"chr1","strand":"-","start":135806881,"end":135817978,"Neuron log2(fold change)":0,"Neuron adjusted P-value":"1","Neuron Low Expressed":true,"Neuron Vehicle Med. nRPKM":0.0367,"Neuron LPS Med. nRPKM":0.0434,"Neuron Mean Log2(nRPKM)":-4.94,"Neuron Vehicle Med. Count":4,"Neuron LPS Med. Count":5,"Neuron Cook's P-value ":0.403},"Reg_pYe101_200":{"Feature Symbol":"Pnpla3","Feature Name":"patatin-like phospholipase domain containing 3","biotype":"protein_coding","Microglia log2(fold change)":-3.2,"Microglia adjusted P-value":0.00107,"Microglia Low Expressed":false,"Microglia Vehicle Med. nRPKM":0.173,"Microglia LPS Med. nRPKM":0,"Microglia Mean Log2(nRPKM)":-4.66,"Microglia Vehicle Med. Count":19,"Microglia LPS Med. Count":0,"Microglia Cook's P-value ":0.131,"Feature ID":"116939","chr":"chr15","strand":"+","start":83998246,"end":84019951,"Neuron log2(fold change)":-0.365,"Neuron adjusted P-value":"0.119111025513621","Neuron Low Expressed":false,"Neuron Vehicle Med. nRPKM":1.41,"Neuron LPS Med. nRPKM":0.97,"Neuron Mean Log2(nRPKM)":0.319,"Neuron Vehicle Med. Count":170,"Neuron LPS Med. Count":54,"Neuron Cook's P-value ":0.826},"Reg_pYe101_201":{"Feature Symbol":"Ivns1abp","Feature Name":"influenza virus NS1A binding protein","biotype":"protein_coding","Microglia log2(fold change)":-2.03,"Microglia adjusted P-value":4.55e-11,"Microglia Low Expressed":false,"Microglia Vehicle Med. nRPKM":95.7,"Microglia LPS Med. nRPKM":19.4,"Microglia Mean Log2(nRPKM)":5.48,"Microglia Vehicle Med. Count":9750,"Microglia LPS Med. Count":1080,"Microglia Cook's P-value ":0.95,"Feature ID":"117198","chr":"chr1","strand":"+","start":153191628,"end":153211575,"Neuron log2(fold change)":0.455,"Neuron adjusted P-value":"0.00277345647195085","Neuron Low Expressed":false,"Neuron Vehicle Med. nRPKM":8.71,"Neuron LPS Med. nRPKM":11.4,"Neuron Mean Log2(nRPKM)":3.37,"Neuron Vehicle Med. Count":1190,"Neuron LPS Med. Count":775,"Neuron Cook's P-value ":0.924},"Reg_pYe101_202":{"Feature Symbol":"Ang","Feature Name":"angiogenin, ribonuclease, RNase A family, 5","biotype":"protein_coding","Microglia log2(fold change)":-2.07,"Microglia adjusted P-value":0.000181,"Microglia Low Expressed":false,"Microglia Vehicle Med. nRPKM":15.2,"Microglia LPS Med. nRPKM":1.81,"Microglia Mean Log2(nRPKM)":2.41,"Microglia Vehicle Med. Count":538,"Microglia LPS Med. Count":27,"Microglia Cook's P-value ":0.797,"Feature ID":"11727","chr":"chr14","strand":"+","start":51710752,"end":51721684,"Neuron log2(fold change)":0,"Neuron adjusted P-value":"1","Neuron Low Expressed":true,"Neuron Vehicle Med. nRPKM":0.0634,"Neuron LPS Med. nRPKM":0.1,"Neuron Mean Log2(nRPKM)":-4.33,"Neuron Vehicle Med. Count":2,"Neuron LPS Med. Count":3,"Neuron Cook's P-value ":0.753},"Reg_pYe101_203":{"Feature Symbol":"Slc25a5","Feature Name":"solute carrier family 25 (mitochondrial carrier, adenine nucleotide translocator), member 5","biotype":"protein_coding","Microglia log2(fold change)":2.05,"Microglia adjusted P-value":0.000716,"Microglia Low Expressed":false,"Microglia Vehicle Med. nRPKM":0.286,"Microglia LPS Med. nRPKM":1.58,"Microglia Mean Log2(nRPKM)":-0.408,"Microglia Vehicle Med. Count":10,"Microglia LPS Med. Count":24,"Microglia Cook's P-value ":0.889,"Feature ID":"11740","chr":"chrX","strand":"+","start":34335647,"end":34338801,"Neuron log2(fold change)":0.952,"Neuron adjusted P-value":"0.0289432845038469","Neuron Low Expressed":false,"Neuron Vehicle Med. nRPKM":0.294,"Neuron LPS Med. nRPKM":0.505,"Neuron Mean Log2(nRPKM)":-1.55,"Neuron Vehicle Med. Count":9,"Neuron LPS Med. Count":12,"Neuron Cook's P-value ":0.525},"Reg_pYe101_204":{"Feature Symbol":"Anxa11","Feature Name":"annexin A11","biotype":"protein_coding","Microglia log2(fold change)":2.57,"Microglia adjusted P-value":0.0062,"Microglia Low Expressed":false,"Microglia Vehicle Med. nRPKM":0.0619,"Microglia LPS Med. nRPKM":0.41,"Microglia Mean Log2(nRPKM)":-3.6,"Microglia Vehicle Med. Count":2,"Microglia LPS Med. Count":8,"Microglia Cook's P-value ":0.492,"Feature ID":"11744","chr":"chr14","strand":"+","start":26661641,"end":26706290,"Neuron log2(fold change)":0.055,"Neuron adjusted P-value":"0.916066081492404","Neuron Low Expressed":false,"Neuron Vehicle Med. nRPKM":0.448,"Neuron LPS Med. nRPKM":0.453,"Neuron Mean Log2(nRPKM)":-1.21,"Neuron Vehicle Med. Count":26,"Neuron LPS Med. Count":22,"Neuron Cook's P-value ":0.824},"Reg_pYe101_205":{"Feature Symbol":"Asb10","Feature Name":"ankyrin repeat and SOCS box-containing 10","biotype":"protein_coding","Microglia log2(fold change)":-4.33,"Microglia adjusted P-value":7.17e-07,"Microglia Low Expressed":false,"Microglia Vehicle Med. nRPKM":0.559,"Microglia LPS Med. nRPKM":0.0216,"Microglia Mean Log2(nRPKM)":-3.19,"Microglia Vehicle Med. Count":68,"Microglia LPS Med. Count":1,"Microglia Cook's P-value ":0.21,"Feature ID":"117590","chr":"chr5","strand":"-","start":24038515,"end":24046266,"Neuron log2(fold change)":0,"Neuron adjusted P-value":"1","Neuron Low Expressed":true,"Neuron Vehicle Med. nRPKM":0,"Neuron LPS Med. nRPKM":0,"Neuron Mean Log2(nRPKM)":-8,"Neuron Vehicle Med. Count":0,"Neuron LPS Med. Count":0,"Neuron Cook's P-value ":"NA"},"Reg_pYe101_206":{"Feature Symbol":"Apoa2","Feature Name":"apolipoprotein A-II","biotype":"protein_coding","Microglia log2(fold change)":2.1,"Microglia adjusted P-value":0.0264,"Microglia Low Expressed":false,"Microglia Vehicle Med. nRPKM":0.284,"Microglia LPS Med. nRPKM":1.27,"Microglia Mean Log2(nRPKM)":-1.26,"Microglia Vehicle Med. Count":3,"Microglia LPS Med. Count":9,"Microglia Cook's P-value ":0.783,"Feature ID":"11807","chr":"chr1","strand":"+","start":173155185,"end":173156510,"Neuron log2(fold change)":0,"Neuron adjusted P-value":"1","Neuron Low Expressed":true,"Neuron Vehicle Med. nRPKM":0.0634,"Neuron LPS Med. nRPKM":0,"Neuron Mean Log2(nRPKM)":-5.97,"Neuron Vehicle Med. Count":1,"Neuron LPS Med. Count":0,"Neuron Cook's P-value ":0.301},"Reg_pYe101_207":{"Feature Symbol":"Arc","Feature Name":"activity regulated cytoskeletal-associated protein","biotype":"protein_coding","Microglia log2(fold change)":-2.47,"Microglia adjusted P-value":0.000698,"Microglia Low Expressed":false,"Microglia Vehicle Med. nRPKM":0.8,"Microglia LPS Med. nRPKM":0.105,"Microglia Mean Log2(nRPKM)":-1.89,"Microglia Vehicle Med. Count":33,"Microglia LPS Med. Count":2,"Microglia Cook's P-value ":0.58,"Feature ID":"11838","chr":"chr15","strand":"-","start":74499513,"end":74503000,"Neuron log2(fold change)":-1.36,"Neuron adjusted P-value":"0.00666703730003547","Neuron Low Expressed":false,"Neuron Vehicle Med. nRPKM":5.05,"Neuron LPS Med. nRPKM":0.82,"Neuron Mean Log2(nRPKM)":1.24,"Neuron Vehicle Med. Count":424,"Neuron LPS Med. Count":33,"Neuron Cook's P-value ":0.815},"Reg_pYe101_208":{"Feature Symbol":"Mmp28","Feature Name":"matrix metallopeptidase 28 (epilysin)","biotype":"protein_coding","Microglia log2(fold change)":-3.17,"Microglia adjusted P-value":0.00372,"Microglia Low Expressed":false,"Microglia Vehicle Med. nRPKM":0.26,"Microglia LPS Med. nRPKM":0,"Microglia Mean Log2(nRPKM)":-4.65,"Microglia Vehicle Med. Count":17,"Microglia LPS Med. Count":0,"Microglia Cook's P-value ":0.472,"Feature ID":"118453","chr":"chr11","strand":"-","start":83255378,"end":83276463,"Neuron log2(fold change)":0,"Neuron adjusted P-value":"1","Neuron Low Expressed":true,"Neuron Vehicle Med. nRPKM":0,"Neuron LPS Med. nRPKM":0,"Neuron Mean Log2(nRPKM)":-7.31,"Neuron Vehicle Med. Count":0,"Neuron LPS Med. Count":0,"Neuron Cook's P-value ":0.382},"Reg_pYe101_209":{"Feature Symbol":"Arvcf","Feature Name":"armadillo repeat gene deleted in velo-cardio-facial syndrome","biotype":"protein_coding","Microglia log2(fold change)":-2.54,"Microglia adjusted P-value":1.95e-06,"Microglia Low Expressed":false,"Microglia Vehicle Med. nRPKM":2.2,"Microglia LPS Med. nRPKM":0.264,"Microglia Mean Log2(nRPKM)":-0.703,"Microglia Vehicle Med. Count":381,"Microglia LPS Med. Count":22,"Microglia Cook's P-value ":0.826,"Feature ID":"11877","chr":"chr16","strand":"+","start":18348367,"end":18407169,"Neuron log2(fold change)":0.379,"Neuron adjusted P-value":"0.140306940606058","Neuron Low Expressed":false,"Neuron Vehicle Med. nRPKM":0.678,"Neuron LPS Med. nRPKM":0.923,"Neuron Mean Log2(nRPKM)":-0.373,"Neuron Vehicle Med. Count":76,"Neuron LPS Med. Count":58,"Neuron Cook's P-value ":0.835},"Reg_pYe101_210":{"Feature Symbol":"Zfhx3","Feature Name":"zinc finger homeobox 3","biotype":"protein_coding","Microglia log2(fold change)":-2.26,"Microglia adjusted P-value":7.29e-15,"Microglia Low Expressed":false,"Microglia Vehicle Med. nRPKM":38.3,"Microglia LPS Med. nRPKM":6.76,"Microglia Mean Log2(nRPKM)":4.08,"Microglia Vehicle Med. Count":17000,"Microglia LPS Med. Count":1200,"Microglia Cook's P-value ":0.973,"Feature ID":"11906","chr":"chr8","strand":"+","start":111238544,"end":111485536,"Neuron log2(fold change)":-0.0753,"Neuron adjusted P-value":"0.83423945939634","Neuron Low Expressed":false,"Neuron Vehicle Med. nRPKM":0.473,"Neuron LPS Med. nRPKM":0.363,"Neuron Mean Log2(nRPKM)":-1.25,"Neuron Vehicle Med. Count":178,"Neuron LPS Med. Count":95,"Neuron Cook's P-value ":0.481},"Reg_pYe101_211":{"Feature Symbol":"Atp10a","Feature Name":"ATPase, class V, type 10A","biotype":"protein_coding","Microglia log2(fold change)":2.35,"Microglia adjusted P-value":0.00031,"Microglia Low Expressed":false,"Microglia Vehicle Med. nRPKM":0.0851,"Microglia LPS Med. nRPKM":0.536,"Microglia Mean Log2(nRPKM)":-2.29,"Microglia Vehicle Med. Count":11,"Microglia LPS Med. Count":26,"Microglia Cook's P-value ":0.613,"Feature ID":"11982","chr":"chr7","strand":"+","start":65913572,"end":66084796,"Neuron log2(fold change)":0.0309,"Neuron adjusted P-value":"0.933561442534415","Neuron Low Expressed":false,"Neuron Vehicle Med. nRPKM":0.495,"Neuron LPS Med. nRPKM":0.552,"Neuron Mean Log2(nRPKM)":-1,"Neuron Vehicle Med. Count":65,"Neuron LPS Med. Count":45,"Neuron Cook's P-value ":0.855},"Reg_pYe101_212":{"Feature Symbol":"Slc7a1","Feature Name":"solute carrier family 7 (cationic amino acid transporter, y+ system), member 1","biotype":"protein_coding","Microglia log2(fold change)":2.95,"Microglia adjusted P-value":1.04e-16,"Microglia Low Expressed":false,"Microglia Vehicle Med. nRPKM":0.33,"Microglia LPS Med. nRPKM":2.81,"Microglia Mean Log2(nRPKM)":-0.184,"Microglia Vehicle Med. Count":44,"Microglia LPS Med. Count":161,"Microglia Cook's P-value ":0.872,"Feature ID":"11987","chr":"chr5","strand":"-","start":149138986,"end":149211480,"Neuron log2(fold change)":-0.295,"Neuron adjusted P-value":"0.137033375097344","Neuron Low Expressed":false,"Neuron Vehicle Med. nRPKM":0.743,"Neuron LPS Med. nRPKM":0.574,"Neuron Mean Log2(nRPKM)":-0.599,"Neuron Vehicle Med. Count":122,"Neuron LPS Med. Count":56,"Neuron Cook's P-value ":0.963},"Reg_pYe101_213":{"Feature Symbol":"Bach2","Feature Name":"BTB and CNC homology 2","biotype":"protein_coding","Microglia log2(fold change)":-2.11,"Microglia adjusted P-value":3.14e-07,"Microglia Low Expressed":false,"Microglia Vehicle Med. nRPKM":2.15,"Microglia LPS Med. nRPKM":0.335,"Microglia Mean Log2(nRPKM)":-0.0105,"Microglia Vehicle Med. Count":425,"Microglia LPS Med. Count":35,"Microglia Cook's P-value ":0.937,"Feature ID":"12014","chr":"chr4","strand":"+","start":32504410,"end":32673083,"Neuron log2(fold change)":-0.631,"Neuron adjusted P-value":"0.0296839033235051","Neuron Low Expressed":false,"Neuron Vehicle Med. nRPKM":0.699,"Neuron LPS Med. nRPKM":0.452,"Neuron Mean Log2(nRPKM)":-0.903,"Neuron Vehicle Med. Count":134,"Neuron LPS Med. Count":46,"Neuron Cook's P-value ":0.885},"Reg_pYe101_214":{"Feature Symbol":"Bcan","Feature Name":"brevican","biotype":"protein_coding","Microglia log2(fold change)":-2.34,"Microglia adjusted P-value":0.000265,"Microglia Low Expressed":false,"Microglia Vehicle Med. nRPKM":1.04,"Microglia LPS Med. nRPKM":0.158,"Microglia Mean Log2(nRPKM)":-1.67,"Microglia Vehicle Med. Count":94,"Microglia LPS Med. Count":10,"Microglia Cook's P-value ":0.806,"Feature ID":"12032","chr":"chr3","strand":"-","start":87791453,"end":87804278,"Neuron log2(fold change)":0.354,"Neuron adjusted P-value":"0.128013911146215","Neuron Low Expressed":false,"Neuron Vehicle Med. nRPKM":1.45,"Neuron LPS Med. nRPKM":1.78,"Neuron Mean Log2(nRPKM)":0.727,"Neuron Vehicle Med. Count":134,"Neuron LPS Med. Count":123,"Neuron Cook's P-value ":0.74},"Reg_pYe101_215":{"Feature Symbol":"Bcl3","Feature Name":"B cell leukemia/lymphoma 3","biotype":"protein_coding","Microglia log2(fold change)":3.12,"Microglia adjusted P-value":4.71e-07,"Microglia Low Expressed":false,"Microglia Vehicle Med. nRPKM":0.202,"Microglia LPS Med. nRPKM":3.87,"Microglia Mean Log2(nRPKM)":-0.473,"Microglia Vehicle Med. Count":5,"Microglia LPS Med. Count":86,"Microglia Cook's P-value ":0.858,"Feature ID":"12051","chr":"chr7","strand":"-","start":20393811,"end":20408104,"Neuron log2(fold change)":0,"Neuron adjusted P-value":"1","Neuron Low Expressed":true,"Neuron Vehicle Med. nRPKM":0,"Neuron LPS Med. nRPKM":0,"Neuron Mean Log2(nRPKM)":-6.98,"Neuron Vehicle Med. Count":0,"Neuron LPS Med. Count":0,"Neuron Cook's P-value ":0.822},"Reg_pYe101_216":{"Feature Symbol":"Bsn","Feature Name":"bassoon","biotype":"protein_coding","Microglia log2(fold change)":-2.09,"Microglia adjusted P-value":1.35e-06,"Microglia Low Expressed":false,"Microglia Vehicle Med. nRPKM":1.37,"Microglia LPS Med. nRPKM":0.19,"Microglia Mean Log2(nRPKM)":-0.933,"Microglia Vehicle Med. Count":437,"Microglia LPS Med. Count":26,"Microglia Cook's P-value ":0.9,"Feature ID":"12217","chr":"chr9","strand":"-","start":107998353,"end":108092714,"Neuron log2(fold change)":-0.293,"Neuron adjusted P-value":"0.170201637217472","Neuron Low Expressed":false,"Neuron Vehicle Med. nRPKM":3.68,"Neuron LPS Med. nRPKM":2.79,"Neuron Mean Log2(nRPKM)":1.54,"Neuron Vehicle Med. Count":1060,"Neuron LPS Med. Count":673,"Neuron Cook's P-value ":0.79},"Reg_pYe101_217":{"Feature Symbol":"Tspo","Feature Name":"translocator protein","biotype":"protein_coding","Microglia log2(fold change)":2.57,"Microglia adjusted P-value":0.000607,"Microglia Low Expressed":false,"Microglia Vehicle Med. nRPKM":0.188,"Microglia LPS Med. nRPKM":0.933,"Microglia Mean Log2(nRPKM)":-1.07,"Microglia Vehicle Med. Count":3,"Microglia LPS Med. Count":9,"Microglia Cook's P-value ":0.885,"Feature ID":"12257","chr":"chr15","strand":"+","start":83394003,"end":83404633,"Neuron log2(fold change)":0,"Neuron adjusted P-value":"1","Neuron Low Expressed":true,"Neuron Vehicle Med. nRPKM":0,"Neuron LPS Med. nRPKM":0,"Neuron Mean Log2(nRPKM)":-6.9,"Neuron Vehicle Med. Count":0,"Neuron LPS Med. Count":0,"Neuron Cook's P-value ":0.764},"Reg_pYe101_218":{"Feature Symbol":"C2","Feature Name":"complement component 2 (within H-2S)","biotype":"protein_coding","Microglia log2(fold change)":0,"Microglia adjusted P-value":1,"Microglia Low Expressed":true,"Microglia Vehicle Med. nRPKM":0,"Microglia LPS Med. nRPKM":0.121,"Microglia Mean Log2(nRPKM)":-5.24,"Microglia Vehicle Med. Count":0,"Microglia LPS Med. Count":2,"Microglia Cook's P-value ":0.0132,"Feature ID":"12263","chr":"chr17","strand":"-","start":34999547,"end":35019045,"Neuron log2(fold change)":2.1,"Neuron adjusted P-value":"2.69610970329661e-07","Neuron Low Expressed":false,"Neuron Vehicle Med. nRPKM":0.0509,"Neuron LPS Med. nRPKM":0.539,"Neuron Mean Log2(nRPKM)":-2.65,"Neuron Vehicle Med. Count":2,"Neuron LPS Med. Count":22,"Neuron Cook's P-value ":0.901},"Reg_pYe101_219":{"Feature Symbol":"C3ar1","Feature Name":"complement component 3a receptor 1","biotype":"protein_coding","Microglia log2(fold change)":2.03,"Microglia adjusted P-value":2.18e-08,"Microglia Low Expressed":false,"Microglia Vehicle Med. nRPKM":3.65,"Microglia LPS Med. nRPKM":15,"Microglia Mean Log2(nRPKM)":2.76,"Microglia Vehicle Med. Count":242,"Microglia LPS Med. Count":601,"Microglia Cook's P-value ":0.922,"Feature ID":"12267","chr":"chr6","strand":"-","start":122797158,"end":122806175,"Neuron log2(fold change)":-0.0857,"Neuron adjusted P-value":"0.867905401438917","Neuron Low Expressed":false,"Neuron Vehicle Med. nRPKM":0.23,"Neuron LPS Med. nRPKM":0.198,"Neuron Mean Log2(nRPKM)":-2.21,"Neuron Vehicle Med. Count":23,"Neuron LPS Med. Count":16,"Neuron Cook's P-value ":0.818},"Reg_pYe101_220":{"Feature Symbol":"C5ar1","Feature Name":"complement component 5a receptor 1","biotype":"protein_coding","Microglia log2(fold change)":2.55,"Microglia adjusted P-value":4.24e-11,"Microglia Low Expressed":false,"Microglia Vehicle Med. nRPKM":2.39,"Microglia LPS Med. nRPKM":14.1,"Microglia Mean Log2(nRPKM)":2.38,"Microglia Vehicle Med. Count":83,"Microglia LPS Med. Count":456,"Microglia Cook's P-value ":0.938,"Feature ID":"12273","chr":"chr7","strand":"-","start":16832092,"end":16844889,"Neuron log2(fold change)":0,"Neuron adjusted P-value":"1","Neuron Low Expressed":true,"Neuron Vehicle Med. nRPKM":0,"Neuron LPS Med. nRPKM":0.0166,"Neuron Mean Log2(nRPKM)":-6.33,"Neuron Vehicle Med. Count":0,"Neuron LPS Med. Count":1,"Neuron Cook's P-value ":0.237},"Reg_pYe101_221":{"Feature Symbol":"Cacna1s","Feature Name":"calcium channel, voltage-dependent, L type, alpha 1S subunit","biotype":"protein_coding","Microglia log2(fold change)":-3.45,"Microglia adjusted P-value":1.51e-05,"Microglia Low Expressed":false,"Microglia Vehicle Med. nRPKM":0.284,"Microglia LPS Med. nRPKM":0.0127,"Microglia Mean Log2(nRPKM)":-4.1,"Microglia Vehicle Med. Count":26,"Microglia LPS Med. Count":1,"Microglia Cook's P-value ":0.771,"Feature ID":"12292","chr":"chr1","strand":"+","start":137949478,"end":138016399,"Neuron log2(fold change)":0,"Neuron adjusted P-value":"1","Neuron Low Expressed":true,"Neuron Vehicle Med. nRPKM":0.0396,"Neuron LPS Med. nRPKM":0.0353,"Neuron Mean Log2(nRPKM)":-5.1,"Neuron Vehicle Med. Count":6,"Neuron LPS Med. Count":3,"Neuron Cook's P-value ":0.318},"Reg_pYe101_222":{"Feature Symbol":"Capn3","Feature Name":"calpain 3","biotype":"protein_coding","Microglia log2(fold change)":-2.66,"Microglia adjusted P-value":0.00471,"Microglia Low Expressed":false,"Microglia Vehicle Med. nRPKM":44.7,"Microglia LPS Med. nRPKM":0.84,"Microglia Mean Log2(nRPKM)":2.94,"Microglia Vehicle Med. Count":2930,"Microglia LPS Med. Count":39,"Microglia Cook's P-value ":0.718,"Feature ID":"12335","chr":"chr2","strand":"+","start":120289329,"end":120330655,"Neuron log2(fold change)":-1.08,"Neuron adjusted P-value":"0.00358592565353122","Neuron Low Expressed":false,"Neuron Vehicle Med. nRPKM":0.58,"Neuron LPS Med. nRPKM":0.239,"Neuron Mean Log2(nRPKM)":-1.42,"Neuron Vehicle Med. Count":50,"Neuron LPS Med. Count":11,"Neuron Cook's P-value ":0.775},"Reg_pYe101_223":{"Feature Symbol":"Casp12","Feature Name":"caspase 12","biotype":"protein_coding","Microglia log2(fold change)":-2.65,"Microglia adjusted P-value":0.0122,"Microglia Low Expressed":false,"Microglia Vehicle Med. nRPKM":0.209,"Microglia LPS Med. nRPKM":0.0204,"Microglia Mean Log2(nRPKM)":-4.06,"Microglia Vehicle Med. Count":14,"Microglia LPS Med. Count":1,"Microglia Cook's P-value ":0.00219,"Feature ID":"12364","chr":"chr9","strand":"+","start":5345476,"end":5373034,"Neuron log2(fold change)":0,"Neuron adjusted P-value":"1","Neuron Low Expressed":true,"Neuron Vehicle Med. nRPKM":0.0155,"Neuron LPS Med. nRPKM":0.0282,"Neuron Mean Log2(nRPKM)":-6.14,"Neuron Vehicle Med. Count":1,"Neuron LPS Med. Count":1,"Neuron Cook's P-value ":0.777},"Reg_pYe101_224":{"Feature Symbol":"Cav2","Feature Name":"caveolin 2","biotype":"protein_coding","Microglia log2(fold change)":-2.17,"Microglia adjusted P-value":0.043,"Microglia Low Expressed":false,"Microglia Vehicle Med. nRPKM":0.137,"Microglia LPS Med. nRPKM":0.0537,"Microglia Mean Log2(nRPKM)":-3.99,"Microglia Vehicle Med. Count":10,"Microglia LPS Med. Count":1,"Microglia Cook's P-value ":0.23,"Feature ID":"12390","chr":"chr6","strand":"+","start":17231341,"end":17239011,"Neuron log2(fold change)":0.172,"Neuron adjusted P-value":"0.780058214415502","Neuron Low Expressed":false,"Neuron Vehicle Med. nRPKM":0.134,"Neuron LPS Med. nRPKM":0.149,"Neuron Mean Log2(nRPKM)":-3.17,"Neuron Vehicle Med. Count":8,"Neuron LPS Med. Count":5,"Neuron Cook's P-value ":0.887},"Reg_pYe101_225":{"Feature Symbol":"Cbfa2t3","Feature Name":"core-binding factor, runt domain, alpha subunit 2, translocated to, 3 (human)","biotype":"protein_coding","Microglia log2(fold change)":-4.4,"Microglia adjusted P-value":3.67e-14,"Microglia Low Expressed":false,"Microglia Vehicle Med. nRPKM":2.96,"Microglia LPS Med. nRPKM":0.0307,"Microglia Mean Log2(nRPKM)":-1.59,"Microglia Vehicle Med. Count":459,"Microglia LPS Med. Count":3,"Microglia Cook's P-value ":0.748,"Feature ID":"12398","chr":"chr8","strand":"-","start":125149036,"end":125223009,"Neuron log2(fold change)":-0.997,"Neuron adjusted P-value":"0.000761856209914856","Neuron Low Expressed":false,"Neuron Vehicle Med. nRPKM":0.447,"Neuron LPS Med. nRPKM":0.273,"Neuron Mean Log2(nRPKM)":-1.41,"Neuron Vehicle Med. Count":88,"Neuron LPS Med. Count":34,"Neuron Cook's P-value ":0.713},"Reg_pYe101_226":{"Feature Symbol":"Cckbr","Feature Name":"cholecystokinin B receptor","biotype":"protein_coding","Microglia log2(fold change)":-2.24,"Microglia adjusted P-value":0.0464,"Microglia Low Expressed":false,"Microglia Vehicle Med. nRPKM":0.444,"Microglia LPS Med. nRPKM":0,"Microglia Mean Log2(nRPKM)":-4.31,"Microglia Vehicle Med. Count":11,"Microglia LPS Med. Count":0,"Microglia Cook's P-value ":0.000455,"Feature ID":"12426","chr":"chr7","strand":"+","start":112574334,"end":112584852,"Neuron log2(fold change)":-1.2,"Neuron adjusted P-value":"2.78313089957486e-08","Neuron Low Expressed":false,"Neuron Vehicle Med. nRPKM":5.35,"Neuron LPS Med. nRPKM":1.83,"Neuron Mean Log2(nRPKM)":1.63,"Neuron Vehicle Med. Count":269,"Neuron LPS Med. Count":59,"Neuron Cook's P-value ":0.945},"Reg_pYe101_227":{"Feature Symbol":"Ccnd2","Feature Name":"cyclin D2","biotype":"protein_coding","Microglia log2(fold change)":2.52,"Microglia adjusted P-value":0.000149,"Microglia Low Expressed":false,"Microglia Vehicle Med. nRPKM":0.312,"Microglia LPS Med. nRPKM":1.58,"Microglia Mean Log2(nRPKM)":-1.22,"Microglia Vehicle Med. Count":18,"Microglia LPS Med. Count":136,"Microglia Cook's P-value ":0.908,"Feature ID":"12444","chr":"chr6","strand":"-","start":127075726,"end":127101066,"Neuron log2(fold change)":-0.524,"Neuron adjusted P-value":"0.0146963671861619","Neuron Low Expressed":false,"Neuron Vehicle Med. nRPKM":1.52,"Neuron LPS Med. nRPKM":0.972,"Neuron Mean Log2(nRPKM)":0.358,"Neuron Vehicle Med. Count":222,"Neuron LPS Med. Count":62,"Neuron Cook's P-value ":0.815},"Reg_pYe101_228":{"Feature Symbol":"Ccnf","Feature Name":"cyclin F","biotype":"protein_coding","Microglia log2(fold change)":2.85,"Microglia adjusted P-value":0.00415,"Microglia Low Expressed":false,"Microglia Vehicle Med. nRPKM":0.0239,"Microglia LPS Med. nRPKM":0.307,"Microglia Mean Log2(nRPKM)":-4.18,"Microglia Vehicle Med. Count":1,"Microglia LPS Med. Count":15,"Microglia Cook's P-value ":0.109,"Feature ID":"12449","chr":"chr17","strand":"-","start":24360177,"end":24388354,"Neuron log2(fold change)":-0.57,"Neuron adjusted P-value":"0.157864407114422","Neuron Low Expressed":false,"Neuron Vehicle Med. nRPKM":0.372,"Neuron LPS Med. nRPKM":0.214,"Neuron Mean Log2(nRPKM)":-1.89,"Neuron Vehicle Med. Count":19,"Neuron LPS Med. Count":8,"Neuron Cook's P-value ":0.396},"Reg_pYe101_229":{"Feature Symbol":"Ccng2","Feature Name":"cyclin G2","biotype":"protein_coding","Microglia log2(fold change)":-2.87,"Microglia adjusted P-value":1.09e-06,"Microglia Low Expressed":false,"Microglia Vehicle Med. nRPKM":4.04,"Microglia LPS Med. nRPKM":0.228,"Microglia Mean Log2(nRPKM)":-0.287,"Microglia Vehicle Med. Count":285,"Microglia LPS Med. Count":7,"Microglia Cook's P-value ":0.763,"Feature ID":"12452","chr":"chr5","strand":"+","start":93696599,"end":93705257,"Neuron log2(fold change)":-0.0951,"Neuron adjusted P-value":"0.783264169152625","Neuron Low Expressed":false,"Neuron Vehicle Med. nRPKM":1.08,"Neuron LPS Med. nRPKM":1,"Neuron Mean Log2(nRPKM)":-0.0133,"Neuron Vehicle Med. Count":64,"Neuron LPS Med. Count":30,"Neuron Cook's P-value ":0.625},"Reg_pYe101_230":{"Feature Symbol":"Cct6b","Feature Name":"chaperonin containing Tcp1, subunit 6b (zeta)","biotype":"protein_coding","Microglia log2(fold change)":0,"Microglia adjusted P-value":1,"Microglia Low Expressed":true,"Microglia Vehicle Med. nRPKM":0,"Microglia LPS Med. nRPKM":0,"Microglia Mean Log2(nRPKM)":-7.18,"Microglia Vehicle Med. Count":0,"Microglia LPS Med. Count":0,"Microglia Cook's P-value ":0.247,"Feature ID":"12467","chr":"chr11","strand":"-","start":82532750,"end":82577790,"Neuron log2(fold change)":2.31,"Neuron adjusted P-value":"8.93435913440329e-07","Neuron Low Expressed":false,"Neuron Vehicle Med. nRPKM":0.0233,"Neuron LPS Med. nRPKM":0.499,"Neuron Mean Log2(nRPKM)":-3.14,"Neuron Vehicle Med. Count":1,"Neuron LPS Med. Count":12,"Neuron Cook's P-value ":0.823},"Reg_pYe101_231":{"Feature Symbol":"Cd38","Feature Name":"CD38 antigen","biotype":"protein_coding","Microglia log2(fold change)":2.66,"Microglia adjusted P-value":0.000467,"Microglia Low Expressed":false,"Microglia Vehicle Med. nRPKM":0.173,"Microglia LPS Med. nRPKM":1.77,"Microglia Mean Log2(nRPKM)":-1.18,"Microglia Vehicle Med. Count":7,"Microglia LPS Med. Count":65,"Microglia Cook's P-value ":0.799,"Feature ID":"12494","chr":"chr5","strand":"+","start":44260066,"end":44303613,"Neuron log2(fold change)":-0.0121,"Neuron adjusted P-value":"0.989015395527468","Neuron Low Expressed":false,"Neuron Vehicle Med. nRPKM":0.0689,"Neuron LPS Med. nRPKM":0.0279,"Neuron Mean Log2(nRPKM)":-4.7,"Neuron Vehicle Med. Count":5,"Neuron LPS Med. Count":1,"Neuron Cook's P-value ":0.649},"Reg_pYe101_232":{"Feature Symbol":"Entpd1","Feature Name":"ectonucleoside triphosphate diphosphohydrolase 1","biotype":"protein_coding","Microglia log2(fold change)":-3.12,"Microglia adjusted P-value":3.53e-11,"Microglia Low Expressed":false,"Microglia Vehicle Med. nRPKM":51.3,"Microglia LPS Med. nRPKM":3.88,"Microglia Mean Log2(nRPKM)":3.75,"Microglia Vehicle Med. Count":4540,"Microglia LPS Med. Count":200,"Microglia Cook's P-value ":0.866,"Feature ID":"12495","chr":"chr19","strand":"+","start":40734284,"end":40816092,"Neuron log2(fold change)":-0.532,"Neuron adjusted P-value":"0.271853646521275","Neuron Low Expressed":false,"Neuron Vehicle Med. nRPKM":0.207,"Neuron LPS Med. nRPKM":0.0791,"Neuron Mean Log2(nRPKM)":-2.76,"Neuron Vehicle Med. Count":17,"Neuron LPS Med. Count":9,"Neuron Cook's P-value ":0.777},"Reg_pYe101_233":{"Feature Symbol":"Cd44","Feature Name":"CD44 antigen","biotype":"protein_coding","Microglia log2(fold change)":2.17,"Microglia adjusted P-value":0.0162,"Microglia Low Expressed":false,"Microglia Vehicle Med. nRPKM":0.304,"Microglia LPS Med. nRPKM":2.31,"Microglia Mean Log2(nRPKM)":-0.818,"Microglia Vehicle Med. Count":40,"Microglia LPS Med. Count":149,"Microglia Cook's P-value ":0.936,"Feature ID":"12505","chr":"chr2","strand":"-","start":102651298,"end":102741822,"Neuron log2(fold change)":0.156,"Neuron adjusted P-value":"0.789901109676668","Neuron Low Expressed":false,"Neuron Vehicle Med. nRPKM":0.0952,"Neuron LPS Med. nRPKM":0.105,"Neuron Mean Log2(nRPKM)":-3.58,"Neuron Vehicle Med. Count":9,"Neuron LPS Med. Count":6,"Neuron Cook's P-value ":0.746},"Reg_pYe101_234":{"Feature Symbol":"Cd72","Feature Name":"CD72 antigen","biotype":"protein_coding","Microglia log2(fold change)":2.65,"Microglia adjusted P-value":1.66e-10,"Microglia Low Expressed":false,"Microglia Vehicle Med. nRPKM":1.47,"Microglia LPS Med. nRPKM":9.75,"Microglia Mean Log2(nRPKM)":2.02,"Microglia Vehicle Med. Count":28,"Microglia LPS Med. Count":265,"Microglia Cook's P-value ":0.91,"Feature ID":"12517","chr":"chr4","strand":"-","start":43460596,"end":43467498,"Neuron log2(fold change)":-0.422,"Neuron adjusted P-value":"0.4203327127017","Neuron Low Expressed":false,"Neuron Vehicle Med. nRPKM":0.537,"Neuron LPS Med. nRPKM":0.269,"Neuron Mean Log2(nRPKM)":-2.18,"Neuron Vehicle Med. Count":16,"Neuron LPS Med. Count":7,"Neuron Cook's P-value ":0.806},"Reg_pYe101_235":{"Feature Symbol":"Cdc45","Feature Name":"cell division cycle 45 homolog (S. cerevisiae)","biotype":"protein_coding","Microglia log2(fold change)":2.08,"Microglia adjusted P-value":0.0217,"Microglia Low Expressed":false,"Microglia Vehicle Med. nRPKM":0.079,"Microglia LPS Med. nRPKM":0.447,"Microglia Mean Log2(nRPKM)":-2.59,"Microglia Vehicle Med. Count":4,"Microglia LPS Med. Count":11,"Microglia Cook's P-value ":0.533,"Feature ID":"12544","chr":"chr16","strand":"-","start":18780540,"end":18812065,"Neuron log2(fold change)":0,"Neuron adjusted P-value":"1","Neuron Low Expressed":true,"Neuron Vehicle Med. nRPKM":0.0943,"Neuron LPS Med. nRPKM":0.156,"Neuron Mean Log2(nRPKM)":-3.77,"Neuron Vehicle Med. Count":5,"Neuron LPS Med. Count":4,"Neuron Cook's P-value ":0.686},"Reg_pYe101_236":{"Feature Symbol":"Cdkn1a","Feature Name":"cyclin-dependent kinase inhibitor 1A (P21)","biotype":"protein_coding","Microglia log2(fold change)":2.68,"Microglia adjusted P-value":5.28e-06,"Microglia Low Expressed":false,"Microglia Vehicle Med. nRPKM":0.731,"Microglia LPS Med. nRPKM":4.42,"Microglia Mean Log2(nRPKM)":0.369,"Microglia Vehicle Med. Count":22,"Microglia LPS Med. Count":69,"Microglia Cook's P-value ":0.453,"Feature ID":"12575","chr":"chr17","strand":"+","start":29227931,"end":29237667,"Neuron log2(fold change)":0.382,"Neuron adjusted P-value":"0.433137701457672","Neuron Low Expressed":false,"Neuron Vehicle Med. nRPKM":0.199,"Neuron LPS Med. nRPKM":0.328,"Neuron Mean Log2(nRPKM)":-2.03,"Neuron Vehicle Med. Count":11,"Neuron LPS Med. Count":7,"Neuron Cook's P-value ":0.906},"Reg_pYe101_237":{"Feature Symbol":"Cdkn2b","Feature Name":"cyclin-dependent kinase inhibitor 2B (p15, inhibits CDK4)","biotype":"protein_coding","Microglia log2(fold change)":2.47,"Microglia adjusted P-value":0.00989,"Microglia Low Expressed":false,"Microglia Vehicle Med. nRPKM":0.0304,"Microglia LPS Med. nRPKM":0.459,"Microglia Mean Log2(nRPKM)":-2.7,"Microglia Vehicle Med. Count":1,"Microglia LPS Med. Count":10,"Microglia Cook's P-value ":0.28,"Feature ID":"12579","chr":"chr4","strand":"-","start":88952198,"end":88956941,"Neuron log2(fold change)":0,"Neuron adjusted P-value":"1","Neuron Low Expressed":true,"Neuron Vehicle Med. nRPKM":0.0296,"Neuron LPS Med. nRPKM":0.0528,"Neuron Mean Log2(nRPKM)":-5.64,"Neuron Vehicle Med. Count":1,"Neuron LPS Med. Count":1,"Neuron Cook's P-value ":0.881},"Reg_pYe101_238":{"Feature Symbol":"Cebpa","Feature Name":"CCAAT/enhancer binding protein (C/EBP), alpha","biotype":"protein_coding","Microglia log2(fold change)":-2.12,"Microglia adjusted P-value":2.05e-07,"Microglia Low Expressed":false,"Microglia Vehicle Med. nRPKM":2.19,"Microglia LPS Med. nRPKM":0.432,"Microglia Mean Log2(nRPKM)":-0.0103,"Microglia Vehicle Med. Count":136,"Microglia LPS Med. Count":14,"Microglia Cook's P-value ":0.972,"Feature ID":"12606","chr":"chr7","strand":"+","start":35904312,"end":35906947,"Neuron log2(fold change)":0,"Neuron adjusted P-value":"1","Neuron Low Expressed":true,"Neuron Vehicle Med. nRPKM":0.047,"Neuron LPS Med. nRPKM":0.0339,"Neuron Mean Log2(nRPKM)":-5.26,"Neuron Vehicle Med. Count":2,"Neuron LPS Med. Count":3,"Neuron Cook's P-value ":0.822},"Reg_pYe101_239":{"Feature Symbol":"Cebpb","Feature Name":"CCAAT/enhancer binding protein (C/EBP), beta","biotype":"protein_coding","Microglia log2(fold change)":2.3,"Microglia adjusted P-value":3.59e-05,"Microglia Low Expressed":false,"Microglia Vehicle Med. nRPKM":0.533,"Microglia LPS Med. nRPKM":2.54,"Microglia Mean Log2(nRPKM)":0.07,"Microglia Vehicle Med. Count":12,"Microglia LPS Med. Count":39,"Microglia Cook's P-value ":0.894,"Feature ID":"12608","chr":"chr2","strand":"+","start":167514415,"end":167515918,"Neuron log2(fold change)":0,"Neuron adjusted P-value":"1","Neuron Low Expressed":true,"Neuron Vehicle Med. nRPKM":0.0447,"Neuron LPS Med. nRPKM":0.0594,"Neuron Mean Log2(nRPKM)":-5.09,"Neuron Vehicle Med. Count":1,"Neuron LPS Med. Count":2,"Neuron Cook's P-value ":0.856},"Reg_pYe101_240":{"Feature Symbol":"Ch25h","Feature Name":"cholesterol 25-hydroxylase","biotype":"protein_coding","Microglia log2(fold change)":4.5,"Microglia adjusted P-value":3.31e-05,"Microglia Low Expressed":false,"Microglia Vehicle Med. nRPKM":0,"Microglia LPS Med. nRPKM":10.3,"Microglia Mean Log2(nRPKM)":-1.9,"Microglia Vehicle Med. Count":0,"Microglia LPS Med. Count":210,"Microglia Cook's P-value ":2.52e-05,"Feature ID":"12642","chr":"chr19","strand":"-","start":34548273,"end":34549625,"Neuron log2(fold change)":0,"Neuron adjusted P-value":"1","Neuron Low Expressed":true,"Neuron Vehicle Med. nRPKM":0,"Neuron LPS Med. nRPKM":0.0165,"Neuron Mean Log2(nRPKM)":-6.1,"Neuron Vehicle Med. Count":0,"Neuron LPS Med. Count":1,"Neuron Cook's P-value ":0.536},"Reg_pYe101_241":{"Feature Symbol":"Chi3l3","Feature Name":"chitinase 3-like 3","biotype":"protein_coding","Microglia log2(fold change)":2.73,"Microglia adjusted P-value":0.00757,"Microglia Low Expressed":false,"Microglia Vehicle Med. nRPKM":0,"Microglia LPS Med. nRPKM":1.04,"Microglia Mean Log2(nRPKM)":-3.54,"Microglia Vehicle Med. Count":0,"Microglia LPS Med. Count":10,"Microglia Cook's P-value ":0.183,"Feature ID":"12655","chr":"chr3","strand":"-","start":105950472,"end":105970482,"Neuron log2(fold change)":0,"Neuron adjusted P-value":"1","Neuron Low Expressed":true,"Neuron Vehicle Med. nRPKM":0.0536,"Neuron LPS Med. nRPKM":0.0691,"Neuron Mean Log2(nRPKM)":-4.07,"Neuron Vehicle Med. Count":2,"Neuron LPS Med. Count":2,"Neuron Cook's P-value ":0.385},"Reg_pYe101_242":{"Feature Symbol":"Socs3","Feature Name":"suppressor of cytokine signaling 3","biotype":"protein_coding","Microglia log2(fold change)":4.47,"Microglia adjusted P-value":4.77e-26,"Microglia Low Expressed":false,"Microglia Vehicle Med. nRPKM":0.936,"Microglia LPS Med. nRPKM":20.3,"Microglia Mean Log2(nRPKM)":1.94,"Microglia Vehicle Med. Count":47,"Microglia LPS Med. Count":442,"Microglia Cook's P-value ":0.762,"Feature ID":"12702","chr":"chr11","strand":"-","start":117827393,"end":117830680,"Neuron log2(fold change)":1.48,"Neuron adjusted P-value":"0.00046576854509458","Neuron Low Expressed":false,"Neuron Vehicle Med. nRPKM":0.0604,"Neuron LPS Med. nRPKM":0.296,"Neuron Mean Log2(nRPKM)":-2.7,"Neuron Vehicle Med. Count":4,"Neuron LPS Med. Count":18,"Neuron Cook's P-value ":0.914},"Reg_pYe101_243":{"Feature Symbol":"Ccr2","Feature Name":"chemokine (C-C motif) receptor 2","biotype":"protein_coding","Microglia log2(fold change)":-3.39,"Microglia adjusted P-value":2.46e-06,"Microglia Low Expressed":false,"Microglia Vehicle Med. nRPKM":0.753,"Microglia LPS Med. nRPKM":0.068,"Microglia Mean Log2(nRPKM)":-2.43,"Microglia Vehicle Med. Count":51,"Microglia LPS Med. Count":3,"Microglia Cook's P-value ":0.239,"Feature ID":"12772","chr":"chr9","strand":"+","start":124016922,"end":124023879,"Neuron log2(fold change)":0,"Neuron adjusted P-value":"1","Neuron Low Expressed":true,"Neuron Vehicle Med. nRPKM":0,"Neuron LPS Med. nRPKM":0.0623,"Neuron Mean Log2(nRPKM)":-5.97,"Neuron Vehicle Med. Count":0,"Neuron LPS Med. Count":9,"Neuron Cook's P-value ":0.476},"Reg_pYe101_244":{"Feature Symbol":"Ccr5","Feature Name":"chemokine (C-C motif) receptor 5","biotype":"protein_coding","Microglia log2(fold change)":-2.16,"Microglia adjusted P-value":0.0304,"Microglia Low Expressed":false,"Microglia Vehicle Med. nRPKM":11.9,"Microglia LPS Med. nRPKM":0.445,"Microglia Mean Log2(nRPKM)":1.34,"Microglia Vehicle Med. Count":825,"Microglia LPS Med. Count":16,"Microglia Cook's P-value ":0.678,"Feature ID":"12774","chr":"chr9","strand":"+","start":124036282,"end":124041922,"Neuron log2(fold change)":2.15,"Neuron adjusted P-value":"6.54779560423952e-06","Neuron Low Expressed":false,"Neuron Vehicle Med. nRPKM":0.0303,"Neuron LPS Med. nRPKM":0.226,"Neuron Mean Log2(nRPKM)":-4.48,"Neuron Vehicle Med. Count":2,"Neuron LPS Med. Count":10,"Neuron Cook's P-value ":0.656},"Reg_pYe101_245":{"Feature Symbol":"Ccr7","Feature Name":"chemokine (C-C motif) receptor 7","biotype":"protein_coding","Microglia log2(fold change)":3.26,"Microglia adjusted P-value":2.99e-05,"Microglia Low Expressed":false,"Microglia Vehicle Med. nRPKM":0.0375,"Microglia LPS Med. nRPKM":0.591,"Microglia Mean Log2(nRPKM)":-2.89,"Microglia Vehicle Med. Count":1,"Microglia LPS Med. Count":13,"Microglia Cook's P-value ":0.749,"Feature ID":"12775","chr":"chr11","strand":"-","start":99005513,"end":99016391,"Neuron log2(fold change)":0,"Neuron adjusted P-value":"1","Neuron Low Expressed":true,"Neuron Vehicle Med. nRPKM":0,"Neuron LPS Med. nRPKM":0,"Neuron Mean Log2(nRPKM)":-6.75,"Neuron Vehicle Med. Count":0,"Neuron LPS Med. Count":0,"Neuron Cook's P-value ":0.146},"Reg_pYe101_246":{"Feature Symbol":"Cntfr","Feature Name":"ciliary neurotrophic factor receptor","biotype":"protein_coding","Microglia log2(fold change)":-2.07,"Microglia adjusted P-value":0.0388,"Microglia Low Expressed":false,"Microglia Vehicle Med. nRPKM":0.327,"Microglia LPS Med. nRPKM":0.0221,"Microglia Mean Log2(nRPKM)":-3.6,"Microglia Vehicle Med. Count":20,"Microglia LPS Med. Count":1,"Microglia Cook's P-value ":0.722,"Feature ID":"12804","chr":"chr4","strand":"-","start":41604529,"end":41644123,"Neuron log2(fold change)":0.191,"Neuron adjusted P-value":"0.504624216252771","Neuron Low Expressed":false,"Neuron Vehicle Med. nRPKM":1.42,"Neuron LPS Med. nRPKM":1.61,"Neuron Mean Log2(nRPKM)":0.555,"Neuron Vehicle Med. Count":86,"Neuron LPS Med. Count":57,"Neuron Cook's P-value ":0.537},"Reg_pYe101_247":{"Feature Symbol":"Col15a1","Feature Name":"collagen, type XV, alpha 1","biotype":"protein_coding","Microglia log2(fold change)":-2.13,"Microglia adjusted P-value":6.65e-05,"Microglia Low Expressed":false,"Microglia Vehicle Med. nRPKM":4.28,"Microglia LPS Med. nRPKM":0.765,"Microglia Mean Log2(nRPKM)":0.703,"Microglia Vehicle Med. Count":605,"Microglia LPS Med. Count":34,"Microglia Cook's P-value ":0.882,"Feature ID":"12819","chr":"chr4","strand":"+","start":47220884,"end":47326037,"Neuron log2(fold change)":-0.906,"Neuron adjusted P-value":"0.0123483043854566","Neuron Low Expressed":false,"Neuron Vehicle Med. nRPKM":0.211,"Neuron LPS Med. nRPKM":0.105,"Neuron Mean Log2(nRPKM)":-2.77,"Neuron Vehicle Med. Count":22,"Neuron LPS Med. Count":10,"Neuron Cook's P-value ":0.901},"Reg_pYe101_248":{"Feature Symbol":"Col4a4","Feature Name":"collagen, type IV, alpha 4","biotype":"protein_coding","Microglia log2(fold change)":2.1,"Microglia adjusted P-value":0.00104,"Microglia Low Expressed":false,"Microglia Vehicle Med. nRPKM":0.0522,"Microglia LPS Med. nRPKM":0.307,"Microglia Mean Log2(nRPKM)":-3.02,"Microglia Vehicle Med. Count":19,"Microglia LPS Med. Count":23,"Microglia Cook's P-value ":0.874,"Feature ID":"12829","chr":"chr1","strand":"-","start":82447298,"end":82583424,"Neuron log2(fold change)":0,"Neuron adjusted P-value":"1","Neuron Low Expressed":true,"Neuron Vehicle Med. nRPKM":0.0296,"Neuron LPS Med. nRPKM":0.066,"Neuron Mean Log2(nRPKM)":-4.48,"Neuron Vehicle Med. Count":6,"Neuron LPS Med. Count":7,"Neuron Cook's P-value ":0.932},"Reg_pYe101_249":{"Feature Symbol":"Col6a3","Feature Name":"collagen, type VI, alpha 3","biotype":"protein_coding","Microglia log2(fold change)":-4.56,"Microglia adjusted P-value":7.28e-18,"Microglia Low Expressed":false,"Microglia Vehicle Med. nRPKM":2.91,"Microglia LPS Med. nRPKM":0.06,"Microglia Mean Log2(nRPKM)":-1.23,"Microglia Vehicle Med. Count":610,"Microglia LPS Med. Count":7,"Microglia Cook's P-value ":0.614,"Feature ID":"12835","chr":"chr1","strand":"-","start":92663435,"end":92740548,"Neuron log2(fold change)":-0.673,"Neuron adjusted P-value":"0.202018894360639","Neuron Low Expressed":false,"Neuron Vehicle Med. nRPKM":0.041,"Neuron LPS Med. nRPKM":0.0196,"Neuron Mean Log2(nRPKM)":-5.03,"Neuron Vehicle Med. Count":11,"Neuron LPS Med. Count":7,"Neuron Cook's P-value ":0.855},"Reg_pYe101_250":{"Feature Symbol":"Cp","Feature Name":"ceruloplasmin","biotype":"protein_coding","Microglia log2(fold change)":5.21,"Microglia adjusted P-value":1.9e-34,"Microglia Low Expressed":false,"Microglia Vehicle Med. nRPKM":0.449,"Microglia LPS Med. nRPKM":19.1,"Microglia Mean Log2(nRPKM)":1.25,"Microglia Vehicle Med. Count":53,"Microglia LPS Med. Count":675,"Microglia Cook's P-value ":0.549,"Feature ID":"12870","chr":"chr3","strand":"+","start":19857054,"end":19907609,"Neuron log2(fold change)":1.13,"Neuron adjusted P-value":"0.00334859575716418","Neuron Low Expressed":false,"Neuron Vehicle Med. nRPKM":0.202,"Neuron LPS Med. nRPKM":0.452,"Neuron Mean Log2(nRPKM)":-2.11,"Neuron Vehicle Med. Count":15,"Neuron LPS Med. Count":32,"Neuron Cook's P-value ":0.927},"Reg_pYe101_251":{"Feature Symbol":"Cpd","Feature Name":"carboxypeptidase D","biotype":"protein_coding","Microglia log2(fold change)":4.28,"Microglia adjusted P-value":5.99e-37,"Microglia Low Expressed":false,"Microglia Vehicle Med. nRPKM":0.974,"Microglia LPS Med. nRPKM":20.8,"Microglia Mean Log2(nRPKM)":1.97,"Microglia Vehicle Med. Count":152,"Microglia LPS Med. Count":1270,"Microglia Cook's P-value ":0.843,"Feature ID":"12874","chr":"chr11","strand":"-","start":76590710,"end":76660510,"Neuron log2(fold change)":0.198,"Neuron adjusted P-value":"0.313926619942499","Neuron Low Expressed":false,"Neuron Vehicle Med. nRPKM":2.28,"Neuron LPS Med. nRPKM":2.49,"Neuron Mean Log2(nRPKM)":1.19,"Neuron Vehicle Med. Count":542,"Neuron LPS Med. Count":299,"Neuron Cook's P-value ":0.651},"Reg_pYe101_252":{"Feature Symbol":"Cryba4","Feature Name":"crystallin, beta A4","biotype":"protein_coding","Microglia log2(fold change)":-2.48,"Microglia adjusted P-value":0.0139,"Microglia Low Expressed":false,"Microglia Vehicle Med. nRPKM":1.95,"Microglia LPS Med. nRPKM":0,"Microglia Mean Log2(nRPKM)":-2.53,"Microglia Vehicle Med. Count":43,"Microglia LPS Med. Count":0,"Microglia Cook's P-value ":0.655,"Feature ID":"12959","chr":"chr5","strand":"-","start":112675553,"end":112681522,"Neuron log2(fold change)":0,"Neuron adjusted P-value":"1","Neuron Low Expressed":true,"Neuron Vehicle Med. nRPKM":0,"Neuron LPS Med. nRPKM":0,"Neuron Mean Log2(nRPKM)":-8,"Neuron Vehicle Med. Count":0,"Neuron LPS Med. Count":0,"Neuron Cook's P-value ":"NA"},"Reg_pYe101_253":{"Feature Symbol":"Crybb1","Feature Name":"crystallin, beta B1","biotype":"protein_coding","Microglia log2(fold change)":-3.5,"Microglia adjusted P-value":1.32e-05,"Microglia Low Expressed":false,"Microglia Vehicle Med. nRPKM":31.6,"Microglia LPS Med. nRPKM":0.516,"Microglia Mean Log2(nRPKM)":2.36,"Microglia Vehicle Med. Count":734,"Microglia LPS Med. Count":2,"Microglia Cook's P-value ":0.837,"Feature ID":"12960","chr":"chr5","strand":"+","start":112684841,"end":112698602,"Neuron log2(fold change)":0,"Neuron adjusted P-value":"1","Neuron Low Expressed":true,"Neuron Vehicle Med. nRPKM":0,"Neuron LPS Med. nRPKM":0,"Neuron Mean Log2(nRPKM)":-7.64,"Neuron Vehicle Med. Count":0,"Neuron LPS Med. Count":0,"Neuron Cook's P-value ":0.494},"Reg_pYe101_254":{"Feature Symbol":"Csf3","Feature Name":"colony stimulating factor 3 (granulocyte)","biotype":"protein_coding","Microglia log2(fold change)":4.68,"Microglia adjusted P-value":1.19e-05,"Microglia Low Expressed":false,"Microglia Vehicle Med. nRPKM":0,"Microglia LPS Med. nRPKM":0.896,"Microglia Mean Log2(nRPKM)":-4.96,"Microglia Vehicle Med. Count":0,"Microglia LPS Med. Count":10,"Microglia Cook's P-value ":0.264,"Feature ID":"12985","chr":"chr11","strand":"+","start":98562627,"end":98564943,"Neuron log2(fold change)":0,"Neuron adjusted P-value":"1","Neuron Low Expressed":true,"Neuron Vehicle Med. nRPKM":0,"Neuron LPS Med. nRPKM":0,"Neuron Mean Log2(nRPKM)":-6.9,"Neuron Vehicle Med. Count":0,"Neuron LPS Med. Count":0,"Neuron Cook's P-value ":0.267},"Reg_pYe101_255":{"Feature Symbol":"Csf3r","Feature Name":"colony stimulating factor 3 receptor (granulocyte)","biotype":"protein_coding","Microglia log2(fold change)":-2.88,"Microglia adjusted P-value":9.5e-09,"Microglia Low Expressed":false,"Microglia Vehicle Med. nRPKM":103,"Microglia LPS Med. nRPKM":7.08,"Microglia Mean Log2(nRPKM)":5,"Microglia Vehicle Med. Count":9090,"Microglia LPS Med. Count":352,"Microglia Cook's P-value ":0.809,"Feature ID":"12986","chr":"chr4","strand":"+","start":125701903,"end":125722219,"Neuron log2(fold change)":0.227,"Neuron adjusted P-value":"0.745334637644983","Neuron Low Expressed":false,"Neuron Vehicle Med. nRPKM":0.0438,"Neuron LPS Med. nRPKM":0.082,"Neuron Mean Log2(nRPKM)":-4.18,"Neuron Vehicle Med. Count":4,"Neuron LPS Med. Count":8,"Neuron Cook's P-value ":0.824},"Reg_pYe101_256":{"Feature Symbol":"Cst7","Feature Name":"cystatin F (leukocystatin)","biotype":"protein_coding","Microglia log2(fold change)":2.81,"Microglia adjusted P-value":0.000381,"Microglia Low Expressed":false,"Microglia Vehicle Med. nRPKM":0.15,"Microglia LPS Med. nRPKM":1.78,"Microglia Mean Log2(nRPKM)":-1.55,"Microglia Vehicle Med. Count":6,"Microglia LPS Med. Count":11,"Microglia Cook's P-value ":0.425,"Feature ID":"13011","chr":"chr2","strand":"+","start":150396151,"end":150404680,"Neuron log2(fold change)":0.0314,"Neuron adjusted P-value":"0.958346832125329","Neuron Low Expressed":false,"Neuron Vehicle Med. nRPKM":0.629,"Neuron LPS Med. nRPKM":0.589,"Neuron Mean Log2(nRPKM)":-0.69,"Neuron Vehicle Med. Count":14,"Neuron LPS Med. Count":10,"Neuron Cook's P-value ":0.911},"Reg_pYe101_257":{"Feature Symbol":"Cstb","Feature Name":"cystatin B","biotype":"protein_coding","Microglia log2(fold change)":2.48,"Microglia adjusted P-value":0.00221,"Microglia Low Expressed":false,"Microglia Vehicle Med. nRPKM":0.235,"Microglia LPS Med. nRPKM":2.16,"Microglia Mean Log2(nRPKM)":-0.19,"Microglia Vehicle Med. Count":6,"Microglia LPS Med. Count":19,"Microglia Cook's P-value ":0.589,"Feature ID":"13014","chr":"chr10","strand":"+","start":77888415,"end":77890367,"Neuron log2(fold change)":0,"Neuron adjusted P-value":"1","Neuron Low Expressed":true,"Neuron Vehicle Med. nRPKM":0.411,"Neuron LPS Med. nRPKM":0.416,"Neuron Mean Log2(nRPKM)":-1.38,"Neuron Vehicle Med. Count":5,"Neuron LPS Med. Count":3,"Neuron Cook's P-value ":0.749},"Reg_pYe101_258":{"Feature Symbol":"Ctla2a","Feature Name":"cytotoxic T lymphocyte-associated protein 2 alpha","biotype":"protein_coding","Microglia log2(fold change)":4.6,"Microglia adjusted P-value":9.04e-08,"Microglia Low Expressed":false,"Microglia Vehicle Med. nRPKM":0,"Microglia LPS Med. nRPKM":2.1,"Microglia Mean Log2(nRPKM)":-3.01,"Microglia Vehicle Med. Count":0,"Microglia LPS Med. Count":20,"Microglia Cook's P-value ":0.057,"Feature ID":"13024","chr":"chr13","strand":"-","start":61035516,"end":61037986,"Neuron log2(fold change)":0,"Neuron adjusted P-value":"1","Neuron Low Expressed":true,"Neuron Vehicle Med. nRPKM":0,"Neuron LPS Med. nRPKM":0.106,"Neuron Mean Log2(nRPKM)":-5.58,"Neuron Vehicle Med. Count":0,"Neuron LPS Med. Count":2,"Neuron Cook's P-value ":0.00305},"Reg_pYe101_259":{"Feature Symbol":"Ctsd","Feature Name":"cathepsin D","biotype":"protein_coding","Microglia log2(fold change)":-2.03,"Microglia adjusted P-value":7.91e-20,"Microglia Low Expressed":false,"Microglia Vehicle Med. nRPKM":297,"Microglia LPS Med. nRPKM":71.4,"Microglia Mean Log2(nRPKM)":7.27,"Microglia Vehicle Med. Count":14500,"Microglia LPS Med. Count":1580,"Microglia Cook's P-value ":0.961,"Feature ID":"13033","chr":"chr7","strand":"-","start":149561821,"end":149573775,"Neuron log2(fold change)":0.0151,"Neuron adjusted P-value":"0.968479132893743","Neuron Low Expressed":false,"Neuron Vehicle Med. nRPKM":3.87,"Neuron LPS Med. nRPKM":3.91,"Neuron Mean Log2(nRPKM)":1.99,"Neuron Vehicle Med. Count":187,"Neuron LPS Med. Count":93,"Neuron Cook's P-value ":0.485},"Reg_pYe101_260":{"Feature Symbol":"Ctsl","Feature Name":"cathepsin L","biotype":"protein_coding","Microglia log2(fold change)":2.57,"Microglia adjusted P-value":6.44e-13,"Microglia Low Expressed":false,"Microglia Vehicle Med. nRPKM":3.27,"Microglia LPS Med. nRPKM":21.4,"Microglia Mean Log2(nRPKM)":3.1,"Microglia Vehicle Med. Count":246,"Microglia LPS Med. Count":519,"Microglia Cook's P-value ":0.928,"Feature ID":"13039","chr":"chr13","strand":"-","start":64464522,"end":64471614,"Neuron log2(fold change)":0.418,"Neuron adjusted P-value":"0.134617443531014","Neuron Low Expressed":false,"Neuron Vehicle Med. nRPKM":1.09,"Neuron LPS Med. nRPKM":1.44,"Neuron Mean Log2(nRPKM)":0.331,"Neuron Vehicle Med. Count":51,"Neuron LPS Med. Count":34,"Neuron Cook's P-value ":0.782},"Reg_pYe101_261":{"Feature Symbol":"Cux2","Feature Name":"cut-like homeobox 2","biotype":"protein_coding","Microglia log2(fold change)":-2.34,"Microglia adjusted P-value":0.000224,"Microglia Low Expressed":false,"Microglia Vehicle Med. nRPKM":0.519,"Microglia LPS Med. nRPKM":0.0987,"Microglia Mean Log2(nRPKM)":-1.86,"Microglia Vehicle Med. Count":75,"Microglia LPS Med. Count":11,"Microglia Cook's P-value ":0.27,"Feature ID":"13048","chr":"chr5","strand":"-","start":122310225,"end":122497834,"Neuron log2(fold change)":0.446,"Neuron adjusted P-value":"0.0712706550825898","Neuron Low Expressed":false,"Neuron Vehicle Med. nRPKM":2.22,"Neuron LPS Med. nRPKM":2.47,"Neuron Mean Log2(nRPKM)":1.26,"Neuron Vehicle Med. Count":225,"Neuron LPS Med. Count":273,"Neuron Cook's P-value ":0.496},"Reg_pYe101_262":{"Feature Symbol":"Cx3cr1","Feature Name":"chemokine (C-X3-C) receptor 1","biotype":"protein_coding","Microglia log2(fold change)":-2.38,"Microglia adjusted P-value":2.5e-07,"Microglia Low Expressed":false,"Microglia Vehicle Med. nRPKM":98.9,"Microglia LPS Med. nRPKM":15.6,"Microglia Mean Log2(nRPKM)":5.21,"Microglia Vehicle Med. Count":9740,"Microglia LPS Med. Count":777,"Microglia Cook's P-value ":0.854,"Feature ID":"13051","chr":"chr9","strand":"-","start":119957811,"end":119977400,"Neuron log2(fold change)":0,"Neuron adjusted P-value":"1","Neuron Low Expressed":true,"Neuron Vehicle Med. nRPKM":0.0361,"Neuron LPS Med. nRPKM":0.03,"Neuron Mean Log2(nRPKM)":-4.83,"Neuron Vehicle Med. Count":2,"Neuron LPS Med. Count":2,"Neuron Cook's P-value ":0.501},"Reg_pYe101_263":{"Feature Symbol":"Cxadr","Feature Name":"coxsackie virus and adenovirus receptor","biotype":"protein_coding","Microglia log2(fold change)":3.94,"Microglia adjusted P-value":2.75e-08,"Microglia Low Expressed":false,"Microglia Vehicle Med. nRPKM":0.0208,"Microglia LPS Med. nRPKM":0.47,"Microglia Mean Log2(nRPKM)":-3.69,"Microglia Vehicle Med. Count":3,"Microglia LPS Med. Count":20,"Microglia Cook's P-value ":0.676,"Feature ID":"13052","chr":"chr16","strand":"+","start":78301936,"end":78360030,"Neuron log2(fold change)":0.0478,"Neuron adjusted P-value":"0.869059703085315","Neuron Low Expressed":false,"Neuron Vehicle Med. nRPKM":2.07,"Neuron LPS Med. nRPKM":1.98,"Neuron Mean Log2(nRPKM)":0.964,"Neuron Vehicle Med. Count":313,"Neuron LPS Med. Count":145,"Neuron Cook's P-value ":0.688},"Reg_pYe101_264":{"Feature Symbol":"Cybb","Feature Name":"cytochrome b-245, beta polypeptide","biotype":"protein_coding","Microglia log2(fold change)":4.73,"Microglia adjusted P-value":5.66e-24,"Microglia Low Expressed":false,"Microglia Vehicle Med. nRPKM":0.588,"Microglia LPS Med. nRPKM":21.4,"Microglia Mean Log2(nRPKM)":1.51,"Microglia Vehicle Med. Count":66,"Microglia LPS Med. Count":655,"Microglia Cook's P-value ":0.562,"Feature ID":"13058","chr":"chrX","strand":"-","start":9012378,"end":9046450,"Neuron log2(fold change)":0.258,"Neuron adjusted P-value":"0.680887427259891","Neuron Low Expressed":false,"Neuron Vehicle Med. nRPKM":0.0487,"Neuron LPS Med. nRPKM":0.103,"Neuron Mean Log2(nRPKM)":-4.13,"Neuron Vehicle Med. Count":7,"Neuron LPS Med. Count":6,"Neuron Cook's P-value ":0.881},"Reg_pYe101_265":{"Feature Symbol":"Ddc","Feature Name":"dopa decarboxylase","biotype":"protein_coding","Microglia log2(fold change)":3.77,"Microglia adjusted P-value":8.75e-05,"Microglia Low Expressed":false,"Microglia Vehicle Med. nRPKM":0.0177,"Microglia LPS Med. nRPKM":0.863,"Microglia Mean Log2(nRPKM)":-3.72,"Microglia Vehicle Med. Count":1,"Microglia LPS Med. Count":19,"Microglia Cook's P-value ":0.0844,"Feature ID":"13195","chr":"chr11","strand":"-","start":11714104,"end":11798147,"Neuron log2(fold change)":0,"Neuron adjusted P-value":"1","Neuron Low Expressed":true,"Neuron Vehicle Med. nRPKM":0.0316,"Neuron LPS Med. nRPKM":0.04,"Neuron Mean Log2(nRPKM)":-5.38,"Neuron Vehicle Med. Count":1,"Neuron LPS Med. Count":1,"Neuron Cook's P-value ":0.51},"Reg_pYe101_266":{"Feature Symbol":"Degs1","Feature Name":"degenerative spermatocyte homolog 1 (Drosophila)","biotype":"protein_coding","Microglia log2(fold change)":2.12,"Microglia adjusted P-value":0.000134,"Microglia Low Expressed":false,"Microglia Vehicle Med. nRPKM":1.18,"Microglia LPS Med. nRPKM":8.09,"Microglia Mean Log2(nRPKM)":1.4,"Microglia Vehicle Med. Count":45,"Microglia LPS Med. Count":108,"Microglia Cook's P-value ":0.808,"Feature ID":"13244","chr":"chr1","strand":"-","start":184205901,"end":184212890,"Neuron log2(fold change)":0.364,"Neuron adjusted P-value":"0.152468578729988","Neuron Low Expressed":false,"Neuron Vehicle Med. nRPKM":1.58,"Neuron LPS Med. nRPKM":2.2,"Neuron Mean Log2(nRPKM)":0.782,"Neuron Vehicle Med. Count":77,"Neuron LPS Med. Count":43,"Neuron Cook's P-value ":0.245},"Reg_pYe101_267":{"Feature Symbol":"Slc29a2","Feature Name":"solute carrier family 29 (nucleoside transporters), member 2","biotype":"protein_coding","Microglia log2(fold change)":2.21,"Microglia adjusted P-value":0.000555,"Microglia Low Expressed":false,"Microglia Vehicle Med. nRPKM":0.615,"Microglia LPS Med. nRPKM":3.26,"Microglia Mean Log2(nRPKM)":0.0511,"Microglia Vehicle Med. Count":23,"Microglia LPS Med. Count":60,"Microglia Cook's P-value ":0.707,"Feature ID":"13340","chr":"chr19","strand":"+","start":5024006,"end":5031972,"Neuron log2(fold change)":-0.00783,"Neuron adjusted P-value":"0.983911524143634","Neuron Low Expressed":false,"Neuron Vehicle Med. nRPKM":1.19,"Neuron LPS Med. nRPKM":1.11,"Neuron Mean Log2(nRPKM)":0.12,"Neuron Vehicle Med. Count":71,"Neuron LPS Med. Count":35,"Neuron Cook's P-value ":0.593},"Reg_pYe101_268":{"Feature Symbol":"Diap1","Feature Name":"diaphanous homolog 1 (Drosophila)","biotype":"protein_coding","Microglia log2(fold change)":2.02,"Microglia adjusted P-value":1.1e-09,"Microglia Low Expressed":false,"Microglia Vehicle Med. nRPKM":1.88,"Microglia LPS Med. nRPKM":7.39,"Microglia Mean Log2(nRPKM)":1.87,"Microglia Vehicle Med. Count":102,"Microglia LPS Med. Count":308,"Microglia Cook's P-value ":0.952,"Feature ID":"13367","chr":"chr18","strand":"-","start":38004478,"end":38095065,"Neuron log2(fold change)":0.0385,"Neuron adjusted P-value":"0.884166309037756","Neuron Low Expressed":false,"Neuron Vehicle Med. nRPKM":2.85,"Neuron LPS Med. nRPKM":2.55,"Neuron Mean Log2(nRPKM)":1.45,"Neuron Vehicle Med. Count":309,"Neuron LPS Med. Count":189,"Neuron Cook's P-value ":0.811},"Reg_pYe101_269":{"Feature Symbol":"Dync1i1","Feature Name":"dynein cytoplasmic 1 intermediate chain 1","biotype":"protein_coding","Microglia log2(fold change)":2.56,"Microglia adjusted P-value":0.0126,"Microglia Low Expressed":false,"Microglia Vehicle Med. nRPKM":0.0264,"Microglia LPS Med. nRPKM":0.275,"Microglia Mean Log2(nRPKM)":-3.88,"Microglia Vehicle Med. Count":1,"Microglia LPS Med. Count":19,"Microglia Cook's P-value ":0.0754,"Feature ID":"13426","chr":"chr6","strand":"+","start":5675639,"end":5978039,"Neuron log2(fold change)":0.368,"Neuron adjusted P-value":"0.100915930498419","Neuron Low Expressed":false,"Neuron Vehicle Med. nRPKM":3.27,"Neuron LPS Med. nRPKM":4.52,"Neuron Mean Log2(nRPKM)":1.83,"Neuron Vehicle Med. Count":222,"Neuron LPS Med. Count":181,"Neuron Cook's P-value ":0.942},"Reg_pYe101_270":{"Feature Symbol":"Trdmt1","Feature Name":"tRNA aspartic acid methyltransferase 1","biotype":"protein_coding","Microglia log2(fold change)":2.18,"Microglia adjusted P-value":0.000411,"Microglia Low Expressed":false,"Microglia Vehicle Med. nRPKM":0.321,"Microglia LPS Med. nRPKM":1.5,"Microglia Mean Log2(nRPKM)":-0.911,"Microglia Vehicle Med. Count":20,"Microglia LPS Med. Count":54,"Microglia Cook's P-value ":0.915,"Feature ID":"13434","chr":"chr2","strand":"-","start":13431788,"end":13466291,"Neuron log2(fold change)":0.417,"Neuron adjusted P-value":"0.0639623070206132","Neuron Low Expressed":false,"Neuron Vehicle Med. nRPKM":1.41,"Neuron LPS Med. nRPKM":1.81,"Neuron Mean Log2(nRPKM)":0.619,"Neuron Vehicle Med. Count":84,"Neuron LPS Med. Count":65,"Neuron Cook's P-value ":0.939},"Reg_pYe101_271":{"Feature Symbol":"Dusp2","Feature Name":"dual specificity phosphatase 2","biotype":"protein_coding","Microglia log2(fold change)":4.78,"Microglia adjusted P-value":3.2e-06,"Microglia Low Expressed":false,"Microglia Vehicle Med. nRPKM":0,"Microglia LPS Med. nRPKM":5.99,"Microglia Mean Log2(nRPKM)":-2.25,"Microglia Vehicle Med. Count":0,"Microglia LPS Med. Count":59,"Microglia Cook's P-value ":0.000772,"Feature ID":"13537","chr":"chr2","strand":"+","start":127161895,"end":127164113,"Neuron log2(fold change)":0,"Neuron adjusted P-value":"1","Neuron Low Expressed":true,"Neuron Vehicle Med. nRPKM":0.0409,"Neuron LPS Med. nRPKM":0.0394,"Neuron Mean Log2(nRPKM)":-5.41,"Neuron Vehicle Med. Count":2,"Neuron LPS Med. Count":3,"Neuron Cook's P-value ":0.758},"Reg_pYe101_272":{"Feature Symbol":"Dyrk1b","Feature Name":"dual-specificity tyrosine-(Y)-phosphorylation regulated kinase 1b","biotype":"protein_coding","Microglia log2(fold change)":-2.04,"Microglia adjusted P-value":0.000355,"Microglia Low Expressed":false,"Microglia Vehicle Med. nRPKM":6.29,"Microglia LPS Med. nRPKM":0.906,"Microglia Mean Log2(nRPKM)":1.18,"Microglia Vehicle Med. Count":273,"Microglia LPS Med. Count":24,"Microglia Cook's P-value ":0.849,"Feature ID":"13549","chr":"chr7","strand":"+","start":28964502,"end":28972313,"Neuron log2(fold change)":0.0744,"Neuron adjusted P-value":"0.806601600269546","Neuron Low Expressed":false,"Neuron Vehicle Med. nRPKM":3.74,"Neuron LPS Med. nRPKM":3.61,"Neuron Mean Log2(nRPKM)":1.89,"Neuron Vehicle Med. Count":220,"Neuron LPS Med. Count":192,"Neuron Cook's P-value ":0.0872},"Reg_pYe101_273":{"Feature Symbol":"Ebf3","Feature Name":"early B cell factor 3","biotype":"protein_coding","Microglia log2(fold change)":-2.38,"Microglia adjusted P-value":4.7e-13,"Microglia Low Expressed":false,"Microglia Vehicle Med. nRPKM":5.22,"Microglia LPS Med. nRPKM":0.859,"Microglia Mean Log2(nRPKM)":0.933,"Microglia Vehicle Med. Count":628,"Microglia LPS Med. Count":46,"Microglia Cook's P-value ":0.857,"Feature ID":"13593","chr":"chr7","strand":"-","start":144385354,"end":144506128,"Neuron log2(fold change)":0,"Neuron adjusted P-value":"1","Neuron Low Expressed":true,"Neuron Vehicle Med. nRPKM":0.00805,"Neuron LPS Med. nRPKM":0,"Neuron Mean Log2(nRPKM)":-6.83,"Neuron Vehicle Med. Count":1,"Neuron LPS Med. Count":0,"Neuron Cook's P-value ":0.652},"Reg_pYe101_274":{"Feature Symbol":"Ecm1","Feature Name":"extracellular matrix protein 1","biotype":"protein_coding","Microglia log2(fold change)":3.02,"Microglia adjusted P-value":5.77e-08,"Microglia Low Expressed":false,"Microglia Vehicle Med. nRPKM":0.484,"Microglia LPS Med. nRPKM":4.98,"Microglia Mean Log2(nRPKM)":0.37,"Microglia Vehicle Med. Count":24,"Microglia LPS Med. Count":42,"Microglia Cook's P-value ":0.795,"Feature ID":"13601","chr":"chr3","strand":"-","start":95538071,"end":95543492,"Neuron log2(fold change)":-0.4,"Neuron adjusted P-value":"0.109671645336947","Neuron Low Expressed":false,"Neuron Vehicle Med. nRPKM":1.9,"Neuron LPS Med. nRPKM":1.36,"Neuron Mean Log2(nRPKM)":0.631,"Neuron Vehicle Med. Count":90,"Neuron LPS Med. Count":44,"Neuron Cook's P-value ":0.636},"Reg_pYe101_275":{"Feature Symbol":"S1pr1","Feature Name":"sphingosine-1-phosphate receptor 1","biotype":"protein_coding","Microglia log2(fold change)":-2.49,"Microglia adjusted P-value":0.000137,"Microglia Low Expressed":false,"Microglia Vehicle Med. nRPKM":1.58,"Microglia LPS Med. nRPKM":0.215,"Microglia Mean Log2(nRPKM)":-1.72,"Microglia Vehicle Med. Count":68,"Microglia LPS Med. Count":8,"Microglia Cook's P-value ":0.919,"Feature ID":"13609","chr":"chr3","strand":"-","start":115413351,"end":115417973,"Neuron log2(fold change)":0,"Neuron adjusted P-value":"1","Neuron Low Expressed":true,"Neuron Vehicle Med. nRPKM":0.0667,"Neuron LPS Med. nRPKM":0.204,"Neuron Mean Log2(nRPKM)":-3.34,"Neuron Vehicle Med. Count":5,"Neuron LPS Med. Count":9,"Neuron Cook's P-value ":0.915},"Reg_pYe101_276":{"Feature Symbol":"Edn1","Feature Name":"endothelin 1","biotype":"protein_coding","Microglia log2(fold change)":5.66,"Microglia adjusted P-value":2.15e-10,"Microglia Low Expressed":false,"Microglia Vehicle Med. nRPKM":0.0905,"Microglia LPS Med. nRPKM":37.5,"Microglia Mean Log2(nRPKM)":0.389,"Microglia Vehicle Med. Count":6,"Microglia LPS Med. Count":794,"Microglia Cook's P-value ":2.42e-06,"Feature ID":"13614","chr":"chr13","strand":"+","start":42396639,"end":42403358,"Neuron log2(fold change)":0,"Neuron adjusted P-value":"1","Neuron Low Expressed":true,"Neuron Vehicle Med. nRPKM":0.0378,"Neuron LPS Med. nRPKM":0.0726,"Neuron Mean Log2(nRPKM)":-4.76,"Neuron Vehicle Med. Count":2,"Neuron LPS Med. Count":2,"Neuron Cook's P-value ":0.734},"Reg_pYe101_277":{"Feature Symbol":"Ednrb","Feature Name":"endothelin receptor type B","biotype":"protein_coding","Microglia log2(fold change)":-2.69,"Microglia adjusted P-value":0.00457,"Microglia Low Expressed":false,"Microglia Vehicle Med. nRPKM":0.33,"Microglia LPS Med. nRPKM":0.0202,"Microglia Mean Log2(nRPKM)":-4.04,"Microglia Vehicle Med. Count":21,"Microglia LPS Med. Count":1,"Microglia Cook's P-value ":0.718,"Feature ID":"13618","chr":"chr14","strand":"-","start":104213842,"end":104243390,"Neuron log2(fold change)":0.554,"Neuron adjusted P-value":"0.319154307191229","Neuron Low Expressed":false,"Neuron Vehicle Med. nRPKM":0.0549,"Neuron LPS Med. nRPKM":0.083,"Neuron Mean Log2(nRPKM)":-4.15,"Neuron Vehicle Med. Count":6,"Neuron LPS Med. Count":8,"Neuron Cook's P-value ":0.827},"Reg_pYe101_278":{"Feature Symbol":"Eef2k","Feature Name":"eukaryotic elongation factor-2 kinase","biotype":"protein_coding","Microglia log2(fold change)":-2.26,"Microglia adjusted P-value":4.2e-07,"Microglia Low Expressed":false,"Microglia Vehicle Med. nRPKM":8.35,"Microglia LPS Med. nRPKM":1.18,"Microglia Mean Log2(nRPKM)":1.63,"Microglia Vehicle Med. Count":847,"Microglia LPS Med. Count":61,"Microglia Cook's P-value ":0.852,"Feature ID":"13631","chr":"chr7","strand":"+","start":127986397,"end":128050733,"Neuron log2(fold change)":0.144,"Neuron adjusted P-value":"0.443991431717372","Neuron Low Expressed":false,"Neuron Vehicle Med. nRPKM":2.03,"Neuron LPS Med. nRPKM":2.19,"Neuron Mean Log2(nRPKM)":1.09,"Neuron Vehicle Med. Count":352,"Neuron LPS Med. Count":190,"Neuron Cook's P-value ":0.783},"Reg_pYe101_279":{"Feature Symbol":"Efnb1","Feature Name":"ephrin B1","biotype":"protein_coding","Microglia log2(fold change)":-2.59,"Microglia adjusted P-value":0.000229,"Microglia Low Expressed":false,"Microglia Vehicle Med. nRPKM":0.727,"Microglia LPS Med. nRPKM":0.107,"Microglia Mean Log2(nRPKM)":-2.71,"Microglia Vehicle Med. Count":67,"Microglia LPS Med. Count":5,"Microglia Cook's P-value ":0.931,"Feature ID":"13641","chr":"chrX","strand":"+","start":96331469,"end":96344330,"Neuron log2(fold change)":-0.381,"Neuron adjusted P-value":"0.396480572156566","Neuron Low Expressed":false,"Neuron Vehicle Med. nRPKM":0.315,"Neuron LPS Med. nRPKM":0.181,"Neuron Mean Log2(nRPKM)":-2.16,"Neuron Vehicle Med. Count":17,"Neuron LPS Med. Count":8,"Neuron Cook's P-value ":0.7},"Reg_pYe101_280":{"Feature Symbol":"Ehd1","Feature Name":"EH-domain containing 1","biotype":"protein_coding","Microglia log2(fold change)":5.74,"Microglia adjusted P-value":4.59e-33,"Microglia Low Expressed":false,"Microglia Vehicle Med. nRPKM":0.171,"Microglia LPS Med. nRPKM":13.1,"Microglia Mean Log2(nRPKM)":0.259,"Microglia Vehicle Med. Count":18,"Microglia LPS Med. Count":443,"Microglia Cook's P-value ":0.87,"Feature ID":"13660","chr":"chr19","strand":"+","start":6276896,"end":6300096,"Neuron log2(fold change)":-0.0204,"Neuron adjusted P-value":"0.966636153804541","Neuron Low Expressed":false,"Neuron Vehicle Med. nRPKM":0.407,"Neuron LPS Med. nRPKM":0.386,"Neuron Mean Log2(nRPKM)":-1.3,"Neuron Vehicle Med. Count":32,"Neuron LPS Med. Count":21,"Neuron Cook's P-value ":0.736},"Reg_pYe101_281":{"Feature Symbol":"Eif2s1","Feature Name":"eukaryotic translation initiation factor 2, subunit 1 alpha","biotype":"protein_coding","Microglia log2(fold change)":2.06,"Microglia adjusted P-value":1.06e-05,"Microglia Low Expressed":false,"Microglia Vehicle Med. nRPKM":0.67,"Microglia LPS Med. nRPKM":2.88,"Microglia Mean Log2(nRPKM)":0.333,"Microglia Vehicle Med. Count":33,"Microglia LPS Med. Count":66,"Microglia Cook's P-value ":0.843,"Feature ID":"13665","chr":"chr12","strand":"+","start":79963059,"end":79987997,"Neuron log2(fold change)":0.261,"Neuron adjusted P-value":"0.326845422552551","Neuron Low Expressed":false,"Neuron Vehicle Med. nRPKM":1.28,"Neuron LPS Med. nRPKM":1.43,"Neuron Mean Log2(nRPKM)":0.31,"Neuron Vehicle Med. Count":100,"Neuron LPS Med. Count":54,"Neuron Cook's P-value ":0.91},"Reg_pYe101_282":{"Feature Symbol":"Emb","Feature Name":"embigin","biotype":"protein_coding","Microglia log2(fold change)":3.16,"Microglia adjusted P-value":3.37e-06,"Microglia Low Expressed":false,"Microglia Vehicle Med. nRPKM":0.17,"Microglia LPS Med. nRPKM":1.56,"Microglia Mean Log2(nRPKM)":-1.76,"Microglia Vehicle Med. Count":6,"Microglia LPS Med. Count":46,"Microglia Cook's P-value ":0.906,"Feature ID":"13723","chr":"chr13","strand":"+","start":118009380,"end":118063222,"Neuron log2(fold change)":0.695,"Neuron adjusted P-value":"0.000107645152500942","Neuron Low Expressed":false,"Neuron Vehicle Med. nRPKM":2.85,"Neuron LPS Med. nRPKM":4.49,"Neuron Mean Log2(nRPKM)":1.76,"Neuron Vehicle Med. Count":176,"Neuron LPS Med. Count":169,"Neuron Cook's P-value ":0.935},"Reg_pYe101_283":{"Feature Symbol":"Epb4.1l2","Feature Name":"erythrocyte protein band 4.1-like 2","biotype":"protein_coding","Microglia log2(fold change)":-2.58,"Microglia adjusted P-value":3.98e-14,"Microglia Low Expressed":false,"Microglia Vehicle Med. nRPKM":176,"Microglia LPS Med. nRPKM":21.2,"Microglia Mean Log2(nRPKM)":6.09,"Microglia Vehicle Med. Count":15400,"Microglia LPS Med. Count":947,"Microglia Cook's P-value ":0.915,"Feature ID":"13822","chr":"chr10","strand":"+","start":25079604,"end":25243325,"Neuron log2(fold change)":-0.48,"Neuron adjusted P-value":"0.0172859634401265","Neuron Low Expressed":false,"Neuron Vehicle Med. nRPKM":3.05,"Neuron LPS Med. nRPKM":2.19,"Neuron Mean Log2(nRPKM)":1.45,"Neuron Vehicle Med. Count":337,"Neuron LPS Med. Count":133,"Neuron Cook's P-value ":0.736},"Reg_pYe101_284":{"Feature Symbol":"Epb4.1l4a","Feature Name":"erythrocyte protein band 4.1-like 4a","biotype":"protein_coding","Microglia log2(fold change)":2.62,"Microglia adjusted P-value":0.00789,"Microglia Low Expressed":false,"Microglia Vehicle Med. nRPKM":0.026,"Microglia LPS Med. nRPKM":0.409,"Microglia Mean Log2(nRPKM)":-3.98,"Microglia Vehicle Med. Count":1,"Microglia LPS Med. Count":12,"Microglia Cook's P-value ":0.728,"Feature ID":"13824","chr":"chr18","strand":"-","start":33955981,"end":34166860,"Neuron log2(fold change)":-0.296,"Neuron adjusted P-value":"0.490174634306977","Neuron Low Expressed":false,"Neuron Vehicle Med. nRPKM":0.368,"Neuron LPS Med. nRPKM":0.29,"Neuron Mean Log2(nRPKM)":-1.82,"Neuron Vehicle Med. Count":32,"Neuron LPS Med. Count":16,"Neuron Cook's P-value ":0.758},"Reg_pYe101_285":{"Feature Symbol":"Ephx1","Feature Name":"epoxide hydrolase 1, microsomal","biotype":"protein_coding","Microglia log2(fold change)":-2.71,"Microglia adjusted P-value":0.000227,"Microglia Low Expressed":false,"Microglia Vehicle Med. nRPKM":0.962,"Microglia LPS Med. nRPKM":0.147,"Microglia Mean Log2(nRPKM)":-1.81,"Microglia Vehicle Med. Count":57,"Microglia LPS Med. Count":2,"Microglia Cook's P-value ":0.852,"Feature ID":"13849","chr":"chr1","strand":"-","start":182919687,"end":182947626,"Neuron log2(fold change)":0.481,"Neuron adjusted P-value":"0.115515859750866","Neuron Low Expressed":false,"Neuron Vehicle Med. nRPKM":1.37,"Neuron LPS Med. nRPKM":1.6,"Neuron Mean Log2(nRPKM)":0.536,"Neuron Vehicle Med. Count":45,"Neuron LPS Med. Count":37,"Neuron Cook's P-value ":0.369},"Reg_pYe101_286":{"Feature Symbol":"Stx2","Feature Name":"syntaxin 2","biotype":"protein_coding","Microglia log2(fold change)":-2.03,"Microglia adjusted P-value":4.9e-11,"Microglia Low Expressed":false,"Microglia Vehicle Med. nRPKM":4.4,"Microglia LPS Med. nRPKM":0.889,"Microglia Mean Log2(nRPKM)":1.09,"Microglia Vehicle Med. Count":304,"Microglia LPS Med. Count":28,"Microglia Cook's P-value ":0.988,"Feature ID":"13852","chr":"chr5","strand":"-","start":129490436,"end":129514439,"Neuron log2(fold change)":-0.0418,"Neuron adjusted P-value":"0.906430362425035","Neuron Low Expressed":false,"Neuron Vehicle Med. nRPKM":1.15,"Neuron LPS Med. nRPKM":1.08,"Neuron Mean Log2(nRPKM)":0.118,"Neuron Vehicle Med. Count":77,"Neuron LPS Med. Count":38,"Neuron Cook's P-value ":0.774},"Reg_pYe101_287":{"Feature Symbol":"Epn2","Feature Name":"epsin 2","biotype":"protein_coding","Microglia log2(fold change)":-2.39,"Microglia adjusted P-value":0.000343,"Microglia Low Expressed":false,"Microglia Vehicle Med. nRPKM":1.34,"Microglia LPS Med. nRPKM":0.402,"Microglia Mean Log2(nRPKM)":-0.707,"Microglia Vehicle Med. Count":84,"Microglia LPS Med. Count":19,"Microglia Cook's P-value ":0.00288,"Feature ID":"13855","chr":"chr11","strand":"-","start":61330751,"end":61393189,"Neuron log2(fold change)":-0.0982,"Neuron adjusted P-value":"0.604857142283049","Neuron Low Expressed":false,"Neuron Vehicle Med. nRPKM":3.26,"Neuron LPS Med. nRPKM":3.07,"Neuron Mean Log2(nRPKM)":1.65,"Neuron Vehicle Med. Count":351,"Neuron LPS Med. Count":175,"Neuron Cook's P-value ":0.32},"Reg_pYe101_288":{"Feature Symbol":"Khdrbs3","Feature Name":"KH domain containing, RNA binding, signal transduction associated 3","biotype":"protein_coding","Microglia log2(fold change)":-2.48,"Microglia adjusted P-value":1.01e-08,"Microglia Low Expressed":false,"Microglia Vehicle Med. nRPKM":5.4,"Microglia LPS Med. nRPKM":1.01,"Microglia Mean Log2(nRPKM)":1.08,"Microglia Vehicle Med. Count":178,"Microglia LPS Med. Count":15,"Microglia Cook's P-value ":0.937,"Feature ID":"13992","chr":"chr15","strand":"+","start":68758850,"end":68923949,"Neuron log2(fold change)":-0.485,"Neuron adjusted P-value":"0.00943902260919131","Neuron Low Expressed":false,"Neuron Vehicle Med. nRPKM":16.4,"Neuron LPS Med. nRPKM":11.8,"Neuron Mean Log2(nRPKM)":3.88,"Neuron Vehicle Med. Count":846,"Neuron LPS Med. Count":378,"Neuron Cook's P-value ":0.863},"Reg_pYe101_289":{"Feature Symbol":"Zfp358","Feature Name":"zinc finger protein 358","biotype":"protein_coding","Microglia log2(fold change)":-2.43,"Microglia adjusted P-value":9.23e-07,"Microglia Low Expressed":false,"Microglia Vehicle Med. nRPKM":3.67,"Microglia LPS Med. nRPKM":0.451,"Microglia Mean Log2(nRPKM)":0.253,"Microglia Vehicle Med. Count":199,"Microglia LPS Med. Count":12,"Microglia Cook's P-value ":0.927,"Feature ID":"140482","chr":"chr8","strand":"+","start":3493138,"end":3497208,"Neuron log2(fold change)":-0.0466,"Neuron adjusted P-value":"0.917301004943651","Neuron Low Expressed":false,"Neuron Vehicle Med. nRPKM":0.761,"Neuron LPS Med. nRPKM":0.71,"Neuron Mean Log2(nRPKM)":-0.364,"Neuron Vehicle Med. Count":40,"Neuron LPS Med. Count":28,"Neuron Cook's P-value ":0.612},"Reg_pYe101_290":{"Feature Symbol":"AF251705","Feature Name":"cDNA sequence AF251705","biotype":"protein_coding","Microglia log2(fold change)":-2.05,"Microglia adjusted P-value":0.000677,"Microglia Low Expressed":false,"Microglia Vehicle Med. nRPKM":20.5,"Microglia LPS Med. nRPKM":2,"Microglia Mean Log2(nRPKM)":2.75,"Microglia Vehicle Med. Count":502,"Microglia LPS Med. Count":28,"Microglia Cook's P-value ":0.618,"Feature ID":"140497","chr":"chr11","strand":"-","start":114858083,"end":114863194,"Neuron log2(fold change)":0,"Neuron adjusted P-value":"1","Neuron Low Expressed":true,"Neuron Vehicle Med. nRPKM":0,"Neuron LPS Med. nRPKM":0,"Neuron Mean Log2(nRPKM)":-7.27,"Neuron Vehicle Med. Count":0,"Neuron LPS Med. Count":0,"Neuron Cook's P-value ":0.648},"Reg_pYe101_291":{"Feature Symbol":"Plxnb3","Feature Name":"plexin B3","biotype":"protein_coding","Microglia log2(fold change)":-2.73,"Microglia adjusted P-value":1.46e-07,"Microglia Low Expressed":false,"Microglia Vehicle Med. nRPKM":1.62,"Microglia LPS Med. nRPKM":0.282,"Microglia Mean Log2(nRPKM)":-0.894,"Microglia Vehicle Med. Count":203,"Microglia LPS Med. Count":25,"Microglia Cook's P-value ":0.809,"Feature ID":"140571","chr":"chrX","strand":"+","start":71002442,"end":71017849,"Neuron log2(fold change)":1.33,"Neuron adjusted P-value":"0.0110998742469145","Neuron Low Expressed":false,"Neuron Vehicle Med. nRPKM":0.022,"Neuron LPS Med. nRPKM":0.12,"Neuron Mean Log2(nRPKM)":-4.96,"Neuron Vehicle Med. Count":4,"Neuron LPS Med. Count":12,"Neuron Cook's P-value ":0.238},"Reg_pYe101_292":{"Feature Symbol":"Elmo1","Feature Name":"engulfment and cell motility 1, ced-12 homolog (C. elegans)","biotype":"protein_coding","Microglia log2(fold change)":-2.1,"Microglia adjusted P-value":6.54e-14,"Microglia Low Expressed":false,"Microglia Vehicle Med. nRPKM":49.6,"Microglia LPS Med. nRPKM":8.83,"Microglia Mean Log2(nRPKM)":4.46,"Microglia Vehicle Med. Count":6770,"Microglia LPS Med. Count":498,"Microglia Cook's P-value ":0.964,"Feature ID":"140580","chr":"chr13","strand":"+","start":20277294,"end":20700222,"Neuron log2(fold change)":-0.256,"Neuron adjusted P-value":"0.143513137688265","Neuron Low Expressed":false,"Neuron Vehicle Med. nRPKM":4,"Neuron LPS Med. nRPKM":3.35,"Neuron Mean Log2(nRPKM)":1.87,"Neuron Vehicle Med. Count":548,"Neuron LPS Med. Count":240,"Neuron Cook's P-value ":0.742},"Reg_pYe101_293":{"Feature Symbol":"F3","Feature Name":"coagulation factor III","biotype":"protein_coding","Microglia log2(fold change)":2.68,"Microglia adjusted P-value":3.48e-07,"Microglia Low Expressed":false,"Microglia Vehicle Med. nRPKM":0.496,"Microglia LPS Med. nRPKM":3.3,"Microglia Mean Log2(nRPKM)":-0.203,"Microglia Vehicle Med. Count":22,"Microglia LPS Med. Count":55,"Microglia Cook's P-value ":0.915,"Feature ID":"14066","chr":"chr3","strand":"+","start":121426455,"end":121437970,"Neuron log2(fold change)":0.689,"Neuron adjusted P-value":"0.103575328991158","Neuron Low Expressed":false,"Neuron Vehicle Med. nRPKM":0.242,"Neuron LPS Med. nRPKM":0.49,"Neuron Mean Log2(nRPKM)":-1.6,"Neuron Vehicle Med. Count":11,"Neuron LPS Med. Count":11,"Neuron Cook's P-value ":0.89},"Reg_pYe101_294":{"Feature Symbol":"F5","Feature Name":"coagulation factor V","biotype":"protein_coding","Microglia log2(fold change)":-2.2,"Microglia adjusted P-value":0.0436,"Microglia Low Expressed":false,"Microglia Vehicle Med. nRPKM":0.0334,"Microglia LPS Med. nRPKM":0.0179,"Microglia Mean Log2(nRPKM)":-5.33,"Microglia Vehicle Med. Count":20,"Microglia LPS Med. Count":1,"Microglia Cook's P-value ":0.0293,"Feature ID":"14067","chr":"chr1","strand":"+","start":166081990,"end":166150405,"Neuron log2(fold change)":0,"Neuron adjusted P-value":"1","Neuron Low Expressed":true,"Neuron Vehicle Med. nRPKM":0.0167,"Neuron LPS Med. nRPKM":0.0144,"Neuron Mean Log2(nRPKM)":-5.72,"Neuron Vehicle Med. Count":3,"Neuron LPS Med. Count":1,"Neuron Cook's P-value ":0.0958},"Reg_pYe101_295":{"Feature Symbol":"Caskin2","Feature Name":"CASK-interacting protein 2","biotype":"protein_coding","Microglia log2(fold change)":-3.14,"Microglia adjusted P-value":0.00831,"Microglia Low Expressed":false,"Microglia Vehicle Med. nRPKM":0.105,"Microglia LPS Med. nRPKM":0,"Microglia Mean Log2(nRPKM)":-5.01,"Microglia Vehicle Med. Count":16,"Microglia LPS Med. Count":0,"Microglia Cook's P-value ":1.21e-07,"Feature ID":"140721","chr":"chr11","strand":"-","start":115660666,"end":115674906,"Neuron log2(fold change)":0,"Neuron adjusted P-value":"1","Neuron Low Expressed":true,"Neuron Vehicle Med. nRPKM":0.0427,"Neuron LPS Med. nRPKM":0,"Neuron Mean Log2(nRPKM)":-6.19,"Neuron Vehicle Med. Count":3,"Neuron LPS Med. Count":0,"Neuron Cook's P-value ":0.763},"Reg_pYe101_296":{"Feature Symbol":"Fap","Feature Name":"fibroblast activation protein","biotype":"protein_coding","Microglia log2(fold change)":3.65,"Microglia adjusted P-value":1.45e-06,"Microglia Low Expressed":false,"Microglia Vehicle Med. nRPKM":0.0743,"Microglia LPS Med. nRPKM":1.25,"Microglia Mean Log2(nRPKM)":-2.26,"Microglia Vehicle Med. Count":3,"Microglia LPS Med. Count":44,"Microglia Cook's P-value ":0.313,"Feature ID":"14089","chr":"chr2","strand":"-","start":62339002,"end":62412078,"Neuron log2(fold change)":0.426,"Neuron adjusted P-value":"0.2616449313565","Neuron Low Expressed":false,"Neuron Vehicle Med. nRPKM":0.49,"Neuron LPS Med. nRPKM":0.651,"Neuron Mean Log2(nRPKM)":-0.923,"Neuron Vehicle Med. Count":32,"Neuron LPS Med. Count":21,"Neuron Cook's P-value ":0.114},"Reg_pYe101_297":{"Feature Symbol":"Fas","Feature Name":"Fas (TNF receptor superfamily member 6)","biotype":"protein_coding","Microglia log2(fold change)":3.28,"Microglia adjusted P-value":0.000118,"Microglia Low Expressed":false,"Microglia Vehicle Med. nRPKM":0.0754,"Microglia LPS Med. nRPKM":1.15,"Microglia Mean Log2(nRPKM)":-2.66,"Microglia Vehicle Med. Count":4,"Microglia LPS Med. Count":21,"Microglia Cook's P-value ":0.476,"Feature ID":"14102","chr":"chr19","strand":"+","start":34365149,"end":34402260,"Neuron log2(fold change)":0,"Neuron adjusted P-value":"1","Neuron Low Expressed":true,"Neuron Vehicle Med. nRPKM":0,"Neuron LPS Med. nRPKM":0.0464,"Neuron Mean Log2(nRPKM)":-6.12,"Neuron Vehicle Med. Count":0,"Neuron LPS Med. Count":1,"Neuron Cook's P-value ":0.446},"Reg_pYe101_298":{"Feature Symbol":"Fen1","Feature Name":"flap structure specific endonuclease 1","biotype":"protein_coding","Microglia log2(fold change)":2.68,"Microglia adjusted P-value":0.00177,"Microglia Low Expressed":false,"Microglia Vehicle Med. nRPKM":0.0956,"Microglia LPS Med. nRPKM":0.755,"Microglia Mean Log2(nRPKM)":-2.47,"Microglia Vehicle Med. Count":4,"Microglia LPS Med. Count":20,"Microglia Cook's P-value ":0.617,"Feature ID":"14156","chr":"chr19","strand":"-","start":10273629,"end":10278433,"Neuron log2(fold change)":1.11,"Neuron adjusted P-value":"0.0308637058340204","Neuron Low Expressed":false,"Neuron Vehicle Med. nRPKM":0.08,"Neuron LPS Med. nRPKM":0.189,"Neuron Mean Log2(nRPKM)":-3.65,"Neuron Vehicle Med. Count":3,"Neuron LPS Med. Count":12,"Neuron Cook's P-value ":0.799},"Reg_pYe101_299":{"Feature Symbol":"Fgf11","Feature Name":"fibroblast growth factor 11","biotype":"protein_coding","Microglia log2(fold change)":-2.45,"Microglia adjusted P-value":0.0106,"Microglia Low Expressed":false,"Microglia Vehicle Med. nRPKM":1.75,"Microglia LPS Med. nRPKM":0.0392,"Microglia Mean Log2(nRPKM)":-2.08,"Microglia Vehicle Med. Count":28,"Microglia LPS Med. Count":1,"Microglia Cook's P-value ":0.655,"Feature ID":"14166","chr":"chr11","strand":"-","start":69611704,"end":69615127,"Neuron log2(fold change)":-0.489,"Neuron adjusted P-value":"0.309834660579619","Neuron Low Expressed":false,"Neuron Vehicle Med. nRPKM":1.09,"Neuron LPS Med. nRPKM":0.791,"Neuron Mean Log2(nRPKM)":-0.242,"Neuron Vehicle Med. Count":12,"Neuron LPS Med. Count":8,"Neuron Cook's P-value ":0.459},"Reg_pYe101_300":{"Feature Symbol":"Fgl2","Feature Name":"fibrinogen-like protein 2","biotype":"protein_coding","Microglia log2(fold change)":2.14,"Microglia adjusted P-value":0.00248,"Microglia Low Expressed":false,"Microglia Vehicle Med. nRPKM":0.258,"Microglia LPS Med. nRPKM":0.796,"Microglia Mean Log2(nRPKM)":-1.67,"Microglia Vehicle Med. Count":20,"Microglia LPS Med. Count":34,"Microglia Cook's P-value ":0.736,"Feature ID":"14190","chr":"chr5","strand":"+","start":20878491,"end":20884204,"Neuron log2(fold change)":0,"Neuron adjusted P-value":"1","Neuron Low Expressed":true,"Neuron Vehicle Med. nRPKM":0.0322,"Neuron LPS Med. nRPKM":0.0443,"Neuron Mean Log2(nRPKM)":-5.2,"Neuron Vehicle Med. Count":2,"Neuron LPS Med. Count":4,"Neuron Cook's P-value ":0.808},"Reg_pYe101_301":{"Feature Symbol":"Fgr","Feature Name":"Gardner-Rasheed feline sarcoma viral (Fgr) oncogene homolog","biotype":"protein_coding","Microglia log2(fold change)":3.69,"Microglia adjusted P-value":8.14e-11,"Microglia Low Expressed":false,"Microglia Vehicle Med. nRPKM":0.189,"Microglia LPS Med. nRPKM":5.22,"Microglia Mean Log2(nRPKM)":0.0277,"Microglia Vehicle Med. Count":15,"Microglia LPS Med. Count":227,"Microglia Cook's P-value ":0.722,"Feature ID":"14191","chr":"chr4","strand":"+","start":132530010,"end":132557808,"Neuron log2(fold change)":0,"Neuron adjusted P-value":"1","Neuron Low Expressed":true,"Neuron Vehicle Med. nRPKM":0.0201,"Neuron LPS Med. nRPKM":0,"Neuron Mean Log2(nRPKM)":-7.04,"Neuron Vehicle Med. Count":1,"Neuron LPS Med. Count":0,"Neuron Cook's P-value ":0.594},"Reg_pYe101_302":{"Feature Symbol":"Foxn2","Feature Name":"forkhead box N2","biotype":"protein_coding","Microglia log2(fold change)":2.1,"Microglia adjusted P-value":3.96e-07,"Microglia Low Expressed":false,"Microglia Vehicle Med. nRPKM":0.306,"Microglia LPS Med. nRPKM":1.9,"Microglia Mean Log2(nRPKM)":-0.426,"Microglia Vehicle Med. Count":70,"Microglia LPS Med. Count":129,"Microglia Cook's P-value ":0.945,"Feature ID":"14236","chr":"chr17","strand":"+","start":88840052,"end":88889873,"Neuron log2(fold change)":-0.299,"Neuron adjusted P-value":"0.281043765423082","Neuron Low Expressed":false,"Neuron Vehicle Med. nRPKM":0.661,"Neuron LPS Med. nRPKM":0.522,"Neuron Mean Log2(nRPKM)":-0.727,"Neuron Vehicle Med. Count":91,"Neuron LPS Med. Count":28,"Neuron Cook's P-value ":0.647},"Reg_pYe101_303":{"Feature Symbol":"Lpin1","Feature Name":"lipin 1","biotype":"protein_coding","Microglia log2(fold change)":-2.39,"Microglia adjusted P-value":7.84e-10,"Microglia Low Expressed":false,"Microglia Vehicle Med. nRPKM":6.58,"Microglia LPS Med. nRPKM":1.12,"Microglia Mean Log2(nRPKM)":1.41,"Microglia Vehicle Med. Count":720,"Microglia LPS Med. Count":79,"Microglia Cook's P-value ":0.916,"Feature ID":"14245","chr":"chr12","strand":"-","start":16542475,"end":16596576,"Neuron log2(fold change)":0.858,"Neuron adjusted P-value":"4.43368559983606e-05","Neuron Low Expressed":false,"Neuron Vehicle Med. nRPKM":2.2,"Neuron LPS Med. nRPKM":4.44,"Neuron Mean Log2(nRPKM)":1.6,"Neuron Vehicle Med. Count":321,"Neuron LPS Med. Count":434,"Neuron Cook's P-value ":0.856},"Reg_pYe101_304":{"Feature Symbol":"Fmo5","Feature Name":"flavin containing monooxygenase 5","biotype":"protein_coding","Microglia log2(fold change)":-3.11,"Microglia adjusted P-value":1.97e-08,"Microglia Low Expressed":false,"Microglia Vehicle Med. nRPKM":0.963,"Microglia LPS Med. nRPKM":0.0901,"Microglia Mean Log2(nRPKM)":-2.2,"Microglia Vehicle Med. Count":121,"Microglia LPS Med. Count":7,"Microglia Cook's P-value ":0.929,"Feature ID":"14263","chr":"chr3","strand":"+","start":97432727,"end":97459210,"Neuron log2(fold change)":0,"Neuron adjusted P-value":"1","Neuron Low Expressed":true,"Neuron Vehicle Med. nRPKM":0.0228,"Neuron LPS Med. nRPKM":0.0157,"Neuron Mean Log2(nRPKM)":-6.01,"Neuron Vehicle Med. Count":2,"Neuron LPS Med. Count":3,"Neuron Cook's P-value ":0.873},"Reg_pYe101_305":{"Feature Symbol":"Srgap2","Feature Name":"SLIT-ROBO Rho GTPase activating protein 2","biotype":"protein_coding","Microglia log2(fold change)":-2.21,"Microglia adjusted P-value":2.02e-18,"Microglia Low Expressed":false,"Microglia Vehicle Med. nRPKM":66,"Microglia LPS Med. nRPKM":12.9,"Microglia Mean Log2(nRPKM)":4.98,"Microglia Vehicle Med. Count":12500,"Microglia LPS Med. Count":1270,"Microglia Cook's P-value ":0.97,"Feature ID":"14270","chr":"chr1","strand":"-","start":133181828,"end":133423938,"Neuron log2(fold change)":0.277,"Neuron adjusted P-value":"0.0317835852604865","Neuron Low Expressed":false,"Neuron Vehicle Med. nRPKM":4.16,"Neuron LPS Med. nRPKM":4.85,"Neuron Mean Log2(nRPKM)":2.17,"Neuron Vehicle Med. Count":829,"Neuron LPS Med. Count":578,"Neuron Cook's P-value ":0.868},"Reg_pYe101_306":{"Feature Symbol":"Fos","Feature Name":"FBJ osteosarcoma oncogene","biotype":"protein_coding","Microglia log2(fold change)":3.35,"Microglia adjusted P-value":1.93e-05,"Microglia Low Expressed":false,"Microglia Vehicle Med. nRPKM":0.0708,"Microglia LPS Med. nRPKM":0.687,"Microglia Mean Log2(nRPKM)":-2.36,"Microglia Vehicle Med. Count":2,"Microglia LPS Med. Count":15,"Microglia Cook's P-value ":0.357,"Feature ID":"14281","chr":"chr12","strand":"+","start":86814851,"end":86818219,"Neuron log2(fold change)":-1.77,"Neuron adjusted P-value":"0.000123874723900702","Neuron Low Expressed":false,"Neuron Vehicle Med. nRPKM":0.411,"Neuron LPS Med. nRPKM":0.0711,"Neuron Mean Log2(nRPKM)":-2.9,"Neuron Vehicle Med. Count":22,"Neuron LPS Med. Count":2,"Neuron Cook's P-value ":0.374},"Reg_pYe101_307":{"Feature Symbol":"Fpr2","Feature Name":"formyl peptide receptor 2","biotype":"protein_coding","Microglia log2(fold change)":5.98,"Microglia adjusted P-value":3.83e-16,"Microglia Low Expressed":false,"Microglia Vehicle Med. nRPKM":0,"Microglia LPS Med. nRPKM":3.7,"Microglia Mean Log2(nRPKM)":-2.38,"Microglia Vehicle Med. Count":0,"Microglia LPS Med. Count":59,"Microglia Cook's P-value ":0.0564,"Feature ID":"14289","chr":"chr17","strand":"+","start":18024788,"end":18030916,"Neuron log2(fold change)":0,"Neuron adjusted P-value":"1","Neuron Low Expressed":true,"Neuron Vehicle Med. nRPKM":0.051,"Neuron LPS Med. nRPKM":0.0568,"Neuron Mean Log2(nRPKM)":-4.65,"Neuron Vehicle Med. Count":2,"Neuron LPS Med. Count":1,"Neuron Cook's P-value ":0.869},"Reg_pYe101_308":{"Feature Symbol":"Gab1","Feature Name":"growth factor receptor bound protein 2-associated protein 1","biotype":"protein_coding","Microglia log2(fold change)":-3.15,"Microglia adjusted P-value":2.35e-16,"Microglia Low Expressed":false,"Microglia Vehicle Med. nRPKM":8.75,"Microglia LPS Med. nRPKM":0.716,"Microglia Mean Log2(nRPKM)":1.43,"Microglia Vehicle Med. Count":1000,"Microglia LPS Med. Count":47,"Microglia Cook's P-value ":0.906,"Feature ID":"14388","chr":"chr8","strand":"-","start":83288333,"end":83404378,"Neuron log2(fold change)":0.0179,"Neuron adjusted P-value":"0.979749036789219","Neuron Low Expressed":false,"Neuron Vehicle Med. nRPKM":0.141,"Neuron LPS Med. nRPKM":0.109,"Neuron Mean Log2(nRPKM)":-2.79,"Neuron Vehicle Med. Count":17,"Neuron LPS Med. Count":6,"Neuron Cook's P-value ":0.391},"Reg_pYe101_309":{"Feature Symbol":"Slc6a12","Feature Name":"solute carrier family 6 (neurotransmitter transporter, betaine/GABA), member 12","biotype":"protein_coding","Microglia log2(fold change)":3.62,"Microglia adjusted P-value":0.00162,"Microglia Low Expressed":false,"Microglia Vehicle Med. nRPKM":0,"Microglia LPS Med. nRPKM":4.05,"Microglia Mean Log2(nRPKM)":-3.19,"Microglia Vehicle Med. Count":0,"Microglia LPS Med. Count":65,"Microglia Cook's P-value ":0.00102,"Feature ID":"14411","chr":"chr6","strand":"+","start":121296715,"end":121315791,"Neuron log2(fold change)":2.53,"Neuron adjusted P-value":"9.63108084637425e-08","Neuron Low Expressed":false,"Neuron Vehicle Med. nRPKM":0.0262,"Neuron LPS Med. nRPKM":0.398,"Neuron Mean Log2(nRPKM)":-3.89,"Neuron Vehicle Med. Count":1,"Neuron LPS Med. Count":16,"Neuron Cook's P-value ":0.729},"Reg_pYe101_310":{"Feature Symbol":"Gas5","Feature Name":"growth arrest specific 5","biotype":"miscRNA","Microglia log2(fold change)":2.06,"Microglia adjusted P-value":5.7e-15,"Microglia Low Expressed":false,"Microglia Vehicle Med. nRPKM":3.38,"Microglia LPS Med. nRPKM":13.3,"Microglia Mean Log2(nRPKM)":2.79,"Microglia Vehicle Med. Count":194,"Microglia LPS Med. Count":416,"Microglia Cook's P-value ":0.985,"Feature ID":"14455","chr":"chr1","strand":"+","start":162965297,"end":162968668,"Neuron log2(fold change)":0.0648,"Neuron adjusted P-value":"0.809560262438391","Neuron Low Expressed":false,"Neuron Vehicle Med. nRPKM":10.3,"Neuron LPS Med. nRPKM":10.5,"Neuron Mean Log2(nRPKM)":3.37,"Neuron Vehicle Med. Count":649,"Neuron LPS Med. Count":283,"Neuron Cook's P-value ":0.69},"Reg_pYe101_311":{"Feature Symbol":"Gas7","Feature Name":"growth arrest specific 7","biotype":"protein_coding","Microglia log2(fold change)":2.77,"Microglia adjusted P-value":8.05e-09,"Microglia Low Expressed":false,"Microglia Vehicle Med. nRPKM":0.78,"Microglia LPS Med. nRPKM":8.44,"Microglia Mean Log2(nRPKM)":1.21,"Microglia Vehicle Med. Count":156,"Microglia LPS Med. Count":416,"Microglia Cook's P-value ":0.715,"Feature ID":"14457","chr":"chr11","strand":"+","start":67400038,"end":67502494,"Neuron log2(fold change)":-0.224,"Neuron adjusted P-value":"0.0687350628914574","Neuron Low Expressed":false,"Neuron Vehicle Med. nRPKM":6.03,"Neuron LPS Med. nRPKM":5.2,"Neuron Mean Log2(nRPKM)":2.5,"Neuron Vehicle Med. Count":1040,"Neuron LPS Med. Count":455,"Neuron Cook's P-value ":0.882},"Reg_pYe101_312":{"Feature Symbol":"Gbp2","Feature Name":"guanylate binding protein 2","biotype":"protein_coding","Microglia log2(fold change)":4.67,"Microglia adjusted P-value":1.41e-14,"Microglia Low Expressed":false,"Microglia Vehicle Med. nRPKM":0.221,"Microglia LPS Med. nRPKM":7.86,"Microglia Mean Log2(nRPKM)":-0.425,"Microglia Vehicle Med. Count":12,"Microglia LPS Med. Count":142,"Microglia Cook's P-value ":0.193,"Feature ID":"14469","chr":"chr3","strand":"+","start":142283627,"end":142300972,"Neuron log2(fold change)":3.28,"Neuron adjusted P-value":"1.76752544054893e-12","Neuron Low Expressed":false,"Neuron Vehicle Med. nRPKM":0,"Neuron LPS Med. nRPKM":0.374,"Neuron Mean Log2(nRPKM)":-4.86,"Neuron Vehicle Med. Count":0,"Neuron LPS Med. Count":11,"Neuron Cook's P-value ":0.0616},"Reg_pYe101_313":{"Feature Symbol":"B4galt1","Feature Name":"UDP-Gal:betaGlcNAc beta 1,4- galactosyltransferase, polypeptide 1","biotype":"protein_coding","Microglia log2(fold change)":2.05,"Microglia adjusted P-value":2.68e-08,"Microglia Low Expressed":false,"Microglia Vehicle Med. nRPKM":7,"Microglia LPS Med. nRPKM":27.7,"Microglia Mean Log2(nRPKM)":3.71,"Microglia Vehicle Med. Count":421,"Microglia LPS Med. Count":907,"Microglia Cook's P-value ":0.74,"Feature ID":"14595","chr":"chr4","strand":"-","start":40751635,"end":40801031,"Neuron log2(fold change)":-0.217,"Neuron adjusted P-value":"0.524444444656895","Neuron Low Expressed":false,"Neuron Vehicle Med. nRPKM":0.557,"Neuron LPS Med. nRPKM":0.444,"Neuron Mean Log2(nRPKM)":-0.933,"Neuron Vehicle Med. Count":56,"Neuron LPS Med. Count":27,"Neuron Cook's P-value ":0.771},"Reg_pYe101_314":{"Feature Symbol":"Tsc22d3","Feature Name":"TSC22 domain family, member 3","biotype":"protein_coding","Microglia log2(fold change)":2.77,"Microglia adjusted P-value":3.33e-08,"Microglia Low Expressed":false,"Microglia Vehicle Med. nRPKM":0.833,"Microglia LPS Med. nRPKM":5.79,"Microglia Mean Log2(nRPKM)":0.843,"Microglia Vehicle Med. Count":49,"Microglia LPS Med. Count":146,"Microglia Cook's P-value ":0.902,"Feature ID":"14605","chr":"chrX","strand":"-","start":137074067,"end":137135061,"Neuron log2(fold change)":0.134,"Neuron adjusted P-value":"0.860475323092455","Neuron Low Expressed":false,"Neuron Vehicle Med. nRPKM":0.054,"Neuron LPS Med. nRPKM":0.133,"Neuron Mean Log2(nRPKM)":-3.74,"Neuron Vehicle Med. Count":4,"Neuron LPS Med. Count":1,"Neuron Cook's P-value ":0.871},"Reg_pYe101_315":{"Feature Symbol":"Lilrb4","Feature Name":"leukocyte immunoglobulin-like receptor, subfamily B, member 4","biotype":"protein_coding","Microglia log2(fold change)":2.29,"Microglia adjusted P-value":1.86e-09,"Microglia Low Expressed":false,"Microglia Vehicle Med. nRPKM":5.63,"Microglia LPS Med. nRPKM":29.2,"Microglia Mean Log2(nRPKM)":3.58,"Microglia Vehicle Med. Count":189,"Microglia LPS Med. Count":509,"Microglia Cook's P-value ":0.95,"Feature ID":"14728","chr":"chr10","strand":"+","start":51210781,"end":51216419,"Neuron log2(fold change)":0,"Neuron adjusted P-value":"1","Neuron Low Expressed":true,"Neuron Vehicle Med. nRPKM":0,"Neuron LPS Med. nRPKM":0,"Neuron Mean Log2(nRPKM)":-6.83,"Neuron Vehicle Med. Count":0,"Neuron LPS Med. Count":0,"Neuron Cook's P-value ":0.328},"Reg_pYe101_316":{"Feature Symbol":"Gpr65","Feature Name":"G-protein coupled receptor 65","biotype":"protein_coding","Microglia log2(fold change)":3.32,"Microglia adjusted P-value":1.47e-09,"Microglia Low Expressed":false,"Microglia Vehicle Med. nRPKM":0.655,"Microglia LPS Med. nRPKM":6.32,"Microglia Mean Log2(nRPKM)":0.839,"Microglia Vehicle Med. Count":18,"Microglia LPS Med. Count":158,"Microglia Cook's P-value ":0.696,"Feature ID":"14744","chr":"chr12","strand":"+","start":99506867,"end":99514842,"Neuron log2(fold change)":0,"Neuron adjusted P-value":"1","Neuron Low Expressed":true,"Neuron Vehicle Med. nRPKM":0,"Neuron LPS Med. nRPKM":0,"Neuron Mean Log2(nRPKM)":-7.39,"Neuron Vehicle Med. Count":0,"Neuron LPS Med. Count":0,"Neuron Cook's P-value ":0.856},"Reg_pYe101_317":{"Feature Symbol":"Gpr44","Feature Name":"G protein-coupled receptor 44","biotype":"protein_coding","Microglia log2(fold change)":2.76,"Microglia adjusted P-value":0.00246,"Microglia Low Expressed":false,"Microglia Vehicle Med. nRPKM":0.0268,"Microglia LPS Med. nRPKM":0.894,"Microglia Mean Log2(nRPKM)":-2.85,"Microglia Vehicle Med. Count":2,"Microglia LPS Med. Count":20,"Microglia Cook's P-value ":0.718,"Feature ID":"14764","chr":"chr19","strand":"+","start":11011650,"end":11017001,"Neuron log2(fold change)":0.554,"Neuron adjusted P-value":"0.310083189904624","Neuron Low Expressed":false,"Neuron Vehicle Med. nRPKM":0.0763,"Neuron LPS Med. nRPKM":0.177,"Neuron Mean Log2(nRPKM)":-3.5,"Neuron Vehicle Med. Count":6,"Neuron LPS Med. Count":8,"Neuron Cook's P-value ":0.921},"Reg_pYe101_318":{"Feature Symbol":"Gpr56","Feature Name":"G protein-coupled receptor 56","biotype":"protein_coding","Microglia log2(fold change)":-2.51,"Microglia adjusted P-value":0.000574,"Microglia Low Expressed":false,"Microglia Vehicle Med. nRPKM":23.1,"Microglia LPS Med. nRPKM":1.2,"Microglia Mean Log2(nRPKM)":2.65,"Microglia Vehicle Med. Count":2400,"Microglia LPS Med. Count":64,"Microglia Cook's P-value ":0.857,"Feature ID":"14766","chr":"chr8","strand":"+","start":97501009,"end":97538108,"Neuron log2(fold change)":-0.343,"Neuron adjusted P-value":"0.283244775076102","Neuron Low Expressed":false,"Neuron Vehicle Med. nRPKM":0.56,"Neuron LPS Med. nRPKM":0.36,"Neuron Mean Log2(nRPKM)":-0.986,"Neuron Vehicle Med. Count":49,"Neuron LPS Med. Count":16,"Neuron Cook's P-value ":0.937},"Reg_pYe101_319":{"Feature Symbol":"Gsr","Feature Name":"glutathione reductase","biotype":"protein_coding","Microglia log2(fold change)":3.19,"Microglia adjusted P-value":5.93e-09,"Microglia Low Expressed":false,"Microglia Vehicle Med. nRPKM":0.562,"Microglia LPS Med. nRPKM":8.28,"Microglia Mean Log2(nRPKM)":0.742,"Microglia Vehicle Med. Count":15,"Microglia LPS Med. Count":148,"Microglia Cook's P-value ":0.813,"Feature ID":"14782","chr":"chr8","strand":"+","start":34763710,"end":34808634,"Neuron log2(fold change)":-0.0216,"Neuron adjusted P-value":"0.963308637531855","Neuron Low Expressed":false,"Neuron Vehicle Med. nRPKM":0.908,"Neuron LPS Med. nRPKM":0.811,"Neuron Mean Log2(nRPKM)":-0.156,"Neuron Vehicle Med. Count":59,"Neuron LPS Med. Count":24,"Neuron Cook's P-value ":0.683},"Reg_pYe101_320":{"Feature Symbol":"Gpr162","Feature Name":"G protein-coupled receptor 162","biotype":"protein_coding","Microglia log2(fold change)":-2.31,"Microglia adjusted P-value":0.00688,"Microglia Low Expressed":false,"Microglia Vehicle Med. nRPKM":0.316,"Microglia LPS Med. nRPKM":0.0397,"Microglia Mean Log2(nRPKM)":-3.42,"Microglia Vehicle Med. Count":20,"Microglia LPS Med. Count":4,"Microglia Cook's P-value ":0.881,"Feature ID":"14788","chr":"chr6","strand":"-","start":124808462,"end":124813935,"Neuron log2(fold change)":-0.543,"Neuron adjusted P-value":"0.00396834611287438","Neuron Low Expressed":false,"Neuron Vehicle Med. nRPKM":3.06,"Neuron LPS Med. nRPKM":2.06,"Neuron Mean Log2(nRPKM)":1.3,"Neuron Vehicle Med. Count":188,"Neuron LPS Med. Count":75,"Neuron Cook's P-value ":0.789},"Reg_pYe101_321":{"Feature Symbol":"Leprel2","Feature Name":"leprecan-like 2","biotype":"protein_coding","Microglia log2(fold change)":-2.3,"Microglia adjusted P-value":7.77e-06,"Microglia Low Expressed":false,"Microglia Vehicle Med. nRPKM":2.38,"Microglia LPS Med. nRPKM":0.264,"Microglia Mean Log2(nRPKM)":-0.471,"Microglia Vehicle Med. Count":138,"Microglia LPS Med. Count":9,"Microglia Cook's P-value ":0.933,"Feature ID":"14789","chr":"chr6","strand":"-","start":124791113,"end":124807705,"Neuron log2(fold change)":-0.289,"Neuron adjusted P-value":"0.396432993849112","Neuron Low Expressed":false,"Neuron Vehicle Med. nRPKM":2.3,"Neuron LPS Med. nRPKM":2.13,"Neuron Mean Log2(nRPKM)":0.889,"Neuron Vehicle Med. Count":144,"Neuron LPS Med. Count":84,"Neuron Cook's P-value ":0.0172},"Reg_pYe101_322":{"Feature Symbol":"Grin2c","Feature Name":"glutamate receptor, ionotropic, NMDA2C (epsilon 3)","biotype":"protein_coding","Microglia log2(fold change)":-2.28,"Microglia adjusted P-value":0.0154,"Microglia Low Expressed":false,"Microglia Vehicle Med. nRPKM":0.333,"Microglia LPS Med. nRPKM":0.046,"Microglia Mean Log2(nRPKM)":-3.43,"Microglia Vehicle Med. Count":30,"Microglia LPS Med. Count":4,"Microglia Cook's P-value ":0.0266,"Feature ID":"14813","chr":"chr11","strand":"-","start":115110483,"end":115128557,"Neuron log2(fold change)":0,"Neuron adjusted P-value":"1","Neuron Low Expressed":true,"Neuron Vehicle Med. nRPKM":0.0248,"Neuron LPS Med. nRPKM":0.0678,"Neuron Mean Log2(nRPKM)":-4.72,"Neuron Vehicle Med. Count":3,"Neuron LPS Med. Count":7,"Neuron Cook's P-value ":0.9},"Reg_pYe101_323":{"Feature Symbol":"Gsto1","Feature Name":"glutathione S-transferase omega 1","biotype":"protein_coding","Microglia log2(fold change)":2,"Microglia adjusted P-value":0.00163,"Microglia Low Expressed":false,"Microglia Vehicle Med. nRPKM":0.639,"Microglia LPS Med. nRPKM":3.98,"Microglia Mean Log2(nRPKM)":-0.0253,"Microglia Vehicle Med. Count":21,"Microglia LPS Med. Count":33,"Microglia Cook's P-value ":0.877,"Feature ID":"14873","chr":"chr19","strand":"+","start":47929479,"end":47939280,"Neuron log2(fold change)":0.798,"Neuron adjusted P-value":"0.0105588551863866","Neuron Low Expressed":false,"Neuron Vehicle Med. nRPKM":0.973,"Neuron LPS Med. nRPKM":1.72,"Neuron Mean Log2(nRPKM)":0.353,"Neuron Vehicle Med. Count":28,"Neuron LPS Med. Count":33,"Neuron Cook's P-value ":0.793},"Reg_pYe101_324":{"Feature Symbol":"Gyk","Feature Name":"glycerol kinase","biotype":"protein_coding","Microglia log2(fold change)":2.63,"Microglia adjusted P-value":0.000366,"Microglia Low Expressed":false,"Microglia Vehicle Med. nRPKM":0.117,"Microglia LPS Med. nRPKM":0.809,"Microglia Mean Log2(nRPKM)":-2.47,"Microglia Vehicle Med. Count":7,"Microglia LPS Med. Count":21,"Microglia Cook's P-value ":0.721,"Feature ID":"14933","chr":"chrX","strand":"-","start":82947276,"end":83022158,"Neuron log2(fold change)":0.584,"Neuron adjusted P-value":"0.0322276916236543","Neuron Low Expressed":false,"Neuron Vehicle Med. nRPKM":0.539,"Neuron LPS Med. nRPKM":0.727,"Neuron Mean Log2(nRPKM)":-0.792,"Neuron Vehicle Med. Count":49,"Neuron LPS Med. Count":33,"Neuron Cook's P-value ":0.723},"Reg_pYe101_325":{"Feature Symbol":"H2-Aa","Feature Name":"histocompatibility 2, class II antigen A, alpha","biotype":"protein_coding","Microglia log2(fold change)":-2.11,"Microglia adjusted P-value":0.000709,"Microglia Low Expressed":false,"Microglia Vehicle Med. nRPKM":7.48,"Microglia LPS Med. nRPKM":2.24,"Microglia Mean Log2(nRPKM)":1.67,"Microglia Vehicle Med. Count":226,"Microglia LPS Med. Count":15,"Microglia Cook's P-value ":0.461,"Feature ID":"14960","chr":"chr17","strand":"-","start":34419696,"end":34424716,"Neuron log2(fold change)":0,"Neuron adjusted P-value":"1","Neuron Low Expressed":true,"Neuron Vehicle Med. nRPKM":0,"Neuron LPS Med. nRPKM":0,"Neuron Mean Log2(nRPKM)":-6.94,"Neuron Vehicle Med. Count":0,"Neuron LPS Med. Count":0,"Neuron Cook's P-value ":0.261},"Reg_pYe101_326":{"Feature Symbol":"Cfb","Feature Name":"complement factor B","biotype":"protein_coding","Microglia log2(fold change)":2.64,"Microglia adjusted P-value":5.58e-05,"Microglia Low Expressed":false,"Microglia Vehicle Med. nRPKM":0.0771,"Microglia LPS Med. nRPKM":1.21,"Microglia Mean Log2(nRPKM)":-1.54,"Microglia Vehicle Med. Count":5,"Microglia LPS Med. Count":41,"Microglia Cook's P-value ":0.861,"Feature ID":"14962","chr":"chr17","strand":"-","start":34993319,"end":34999459,"Neuron log2(fold change)":0.961,"Neuron adjusted P-value":"0.000108637231573468","Neuron Low Expressed":false,"Neuron Vehicle Med. nRPKM":0.992,"Neuron LPS Med. nRPKM":1.94,"Neuron Mean Log2(nRPKM)":0.323,"Neuron Vehicle Med. Count":50,"Neuron LPS Med. Count":81,"Neuron Cook's P-value ":0.925},"Reg_pYe101_327":{"Feature Symbol":"H2-Ob","Feature Name":"histocompatibility 2, O region beta locus","biotype":"protein_coding","Microglia log2(fold change)":-2.52,"Microglia adjusted P-value":0.00157,"Microglia Low Expressed":false,"Microglia Vehicle Med. nRPKM":0.634,"Microglia LPS Med. nRPKM":0.0497,"Microglia Mean Log2(nRPKM)":-2.69,"Microglia Vehicle Med. Count":40,"Microglia LPS Med. Count":3,"Microglia Cook's P-value ":0.827,"Feature ID":"15002","chr":"chr17","strand":"+","start":34375850,"end":34382853,"Neuron log2(fold change)":0,"Neuron adjusted P-value":"1","Neuron Low Expressed":true,"Neuron Vehicle Med. nRPKM":0,"Neuron LPS Med. nRPKM":0,"Neuron Mean Log2(nRPKM)":-7.9,"Neuron Vehicle Med. Count":0,"Neuron LPS Med. Count":0,"Neuron Cook's P-value ":0.463},"Reg_pYe101_328":{"Feature Symbol":"Hdac5","Feature Name":"histone deacetylase 5","biotype":"protein_coding","Microglia log2(fold change)":-2.85,"Microglia adjusted P-value":5.01e-10,"Microglia Low Expressed":false,"Microglia Vehicle Med. nRPKM":10.8,"Microglia LPS Med. nRPKM":1.03,"Microglia Mean Log2(nRPKM)":1.96,"Microglia Vehicle Med. Count":973,"Microglia LPS Med. Count":48,"Microglia Cook's P-value ":0.856,"Feature ID":"15184","chr":"chr11","strand":"-","start":102057061,"end":102091486,"Neuron log2(fold change)":-0.297,"Neuron adjusted P-value":"0.26027891383247","Neuron Low Expressed":false,"Neuron Vehicle Med. nRPKM":3.61,"Neuron LPS Med. nRPKM":2.62,"Neuron Mean Log2(nRPKM)":1.53,"Neuron Vehicle Med. Count":325,"Neuron LPS Med. Count":169,"Neuron Cook's P-value ":0.84},"Reg_pYe101_329":{"Feature Symbol":"Hdc","Feature Name":"histidine decarboxylase","biotype":"protein_coding","Microglia log2(fold change)":2.06,"Microglia adjusted P-value":0.0277,"Microglia Low Expressed":false,"Microglia Vehicle Med. nRPKM":0.0421,"Microglia LPS Med. nRPKM":0.636,"Microglia Mean Log2(nRPKM)":-2.68,"Microglia Vehicle Med. Count":1,"Microglia LPS Med. Count":15,"Microglia Cook's P-value ":0.671,"Feature ID":"15186","chr":"chr2","strand":"-","start":126419404,"end":126444401,"Neuron log2(fold change)":0,"Neuron adjusted P-value":"1","Neuron Low Expressed":true,"Neuron Vehicle Med. nRPKM":0,"Neuron LPS Med. nRPKM":0.0309,"Neuron Mean Log2(nRPKM)":-5.45,"Neuron Vehicle Med. Count":0,"Neuron LPS Med. Count":3,"Neuron Cook's P-value ":0.655},"Reg_pYe101_330":{"Feature Symbol":"Hells","Feature Name":"helicase, lymphoid specific","biotype":"protein_coding","Microglia log2(fold change)":2.18,"Microglia adjusted P-value":0.00221,"Microglia Low Expressed":false,"Microglia Vehicle Med. nRPKM":0.0982,"Microglia LPS Med. nRPKM":0.378,"Microglia Mean Log2(nRPKM)":-1.9,"Microglia Vehicle Med. Count":8,"Microglia LPS Med. Count":20,"Microglia Cook's P-value ":0.435,"Feature ID":"15201","chr":"chr19","strand":"+","start":39005480,"end":39042767,"Neuron log2(fold change)":0.222,"Neuron adjusted P-value":"0.521430714470584","Neuron Low Expressed":false,"Neuron Vehicle Med. nRPKM":0.479,"Neuron LPS Med. nRPKM":0.514,"Neuron Mean Log2(nRPKM)":-0.989,"Neuron Vehicle Med. Count":28,"Neuron LPS Med. Count":21,"Neuron Cook's P-value ":0.788},"Reg_pYe101_331":{"Feature Symbol":"Hhex","Feature Name":"hematopoietically expressed homeobox","biotype":"protein_coding","Microglia log2(fold change)":-2.34,"Microglia adjusted P-value":4.76e-12,"Microglia Low Expressed":false,"Microglia Vehicle Med. nRPKM":8.96,"Microglia LPS Med. nRPKM":1.62,"Microglia Mean Log2(nRPKM)":1.98,"Microglia Vehicle Med. Count":375,"Microglia LPS Med. Count":42,"Microglia Cook's P-value ":0.915,"Feature ID":"15242","chr":"chr19","strand":"+","start":37509331,"end":37515221,"Neuron log2(fold change)":0,"Neuron adjusted P-value":"1","Neuron Low Expressed":true,"Neuron Vehicle Med. nRPKM":0,"Neuron LPS Med. nRPKM":0,"Neuron Mean Log2(nRPKM)":-8,"Neuron Vehicle Med. Count":0,"Neuron LPS Med. Count":0,"Neuron Cook's P-value ":"NA"},"Reg_pYe101_332":{"Feature Symbol":"Hmga2-ps1","Feature Name":"high mobility group AT-hook 2, pseudogene 1","biotype":"pseudo","Microglia log2(fold change)":-2.43,"Microglia adjusted P-value":8.36e-06,"Microglia Low Expressed":false,"Microglia Vehicle Med. nRPKM":10.3,"Microglia LPS Med. nRPKM":0.862,"Microglia Mean Log2(nRPKM)":1.73,"Microglia Vehicle Med. Count":321,"Microglia LPS Med. Count":16,"Microglia Cook's P-value ":0.849,"Feature ID":"15365","chr":"chr1","strand":"-","start":178764755,"end":178766264,"Neuron log2(fold change)":-0.043,"Neuron adjusted P-value":"0.915787845852926","Neuron Low Expressed":false,"Neuron Vehicle Med. nRPKM":3.24,"Neuron LPS Med. nRPKM":2.6,"Neuron Mean Log2(nRPKM)":1.63,"Neuron Vehicle Med. Count":134,"Neuron LPS Med. Count":47,"Neuron Cook's P-value ":0.433},"Reg_pYe101_333":{"Feature Symbol":"Hmox1","Feature Name":"heme oxygenase (decycling) 1","biotype":"protein_coding","Microglia log2(fold change)":2.07,"Microglia adjusted P-value":0.0134,"Microglia Low Expressed":false,"Microglia Vehicle Med. nRPKM":0.445,"Microglia LPS Med. nRPKM":2.89,"Microglia Mean Log2(nRPKM)":-0.906,"Microglia Vehicle Med. Count":7,"Microglia LPS Med. Count":35,"Microglia Cook's P-value ":0.607,"Feature ID":"15368","chr":"chr8","strand":"+","start":77617517,"end":77624492,"Neuron log2(fold change)":0,"Neuron adjusted P-value":"1","Neuron Low Expressed":true,"Neuron Vehicle Med. nRPKM":0.154,"Neuron LPS Med. nRPKM":0.17,"Neuron Mean Log2(nRPKM)":-3.3,"Neuron Vehicle Med. Count":5,"Neuron LPS Med. Count":7,"Neuron Cook's P-value ":0.736},"Reg_pYe101_334":{"Feature Symbol":"Hnrnpa1","Feature Name":"heterogeneous nuclear ribonucleoprotein A1","biotype":"protein_coding","Microglia log2(fold change)":2.61,"Microglia adjusted P-value":9.76e-06,"Microglia Low Expressed":false,"Microglia Vehicle Med. nRPKM":0.148,"Microglia LPS Med. nRPKM":1.17,"Microglia Mean Log2(nRPKM)":-1.31,"Microglia Vehicle Med. Count":8,"Microglia LPS Med. Count":29,"Microglia Cook's P-value ":0.949,"Feature ID":"15382","chr":"chr15","strand":"+","start":103070863,"end":103075386,"Neuron log2(fold change)":0.339,"Neuron adjusted P-value":"0.348629721065075","Neuron Low Expressed":false,"Neuron Vehicle Med. nRPKM":0.508,"Neuron LPS Med. nRPKM":0.743,"Neuron Mean Log2(nRPKM)":-0.553,"Neuron Vehicle Med. Count":26,"Neuron LPS Med. Count":15,"Neuron Cook's P-value ":0.849},"Reg_pYe101_335":{"Feature Symbol":"Hp","Feature Name":"haptoglobin","biotype":"protein_coding","Microglia log2(fold change)":3.34,"Microglia adjusted P-value":1.6e-06,"Microglia Low Expressed":false,"Microglia Vehicle Med. nRPKM":0.149,"Microglia LPS Med. nRPKM":2.53,"Microglia Mean Log2(nRPKM)":-1.17,"Microglia Vehicle Med. Count":2,"Microglia LPS Med. Count":52,"Microglia Cook's P-value ":0.834,"Feature ID":"15439","chr":"chr8","strand":"-","start":112099028,"end":112103072,"Neuron log2(fold change)":0,"Neuron adjusted P-value":"1","Neuron Low Expressed":true,"Neuron Vehicle Med. nRPKM":0,"Neuron LPS Med. nRPKM":0,"Neuron Mean Log2(nRPKM)":-6.63,"Neuron Vehicle Med. Count":0,"Neuron LPS Med. Count":0,"Neuron Cook's P-value ":0.424},"Reg_pYe101_336":{"Feature Symbol":"Hpgd","Feature Name":"hydroxyprostaglandin dehydrogenase 15 (NAD)","biotype":"protein_coding","Microglia log2(fold change)":-2.35,"Microglia adjusted P-value":0.000387,"Microglia Low Expressed":false,"Microglia Vehicle Med. nRPKM":5.04,"Microglia LPS Med. nRPKM":0.386,"Microglia Mean Log2(nRPKM)":0.0341,"Microglia Vehicle Med. Count":159,"Microglia LPS Med. Count":12,"Microglia Cook's P-value ":0.756,"Feature ID":"15446","chr":"chr8","strand":"+","start":58773349,"end":58799843,"Neuron log2(fold change)":0,"Neuron adjusted P-value":"1","Neuron Low Expressed":true,"Neuron Vehicle Med. nRPKM":0.0769,"Neuron LPS Med. nRPKM":0.124,"Neuron Mean Log2(nRPKM)":-4.18,"Neuron Vehicle Med. Count":4,"Neuron LPS Med. Count":6,"Neuron Cook's P-value ":0.861},"Reg_pYe101_337":{"Feature Symbol":"Id2","Feature Name":"inhibitor of DNA binding 2","biotype":"protein_coding","Microglia log2(fold change)":2.93,"Microglia adjusted P-value":1.96e-08,"Microglia Low Expressed":false,"Microglia Vehicle Med. nRPKM":0.394,"Microglia LPS Med. nRPKM":4.67,"Microglia Mean Log2(nRPKM)":0.747,"Microglia Vehicle Med. Count":12,"Microglia LPS Med. Count":73,"Microglia Cook's P-value ":0.862,"Feature ID":"15902","chr":"chr12","strand":"-","start":25778664,"end":25780957,"Neuron log2(fold change)":-0.215,"Neuron adjusted P-value":"0.653291253303793","Neuron Low Expressed":false,"Neuron Vehicle Med. nRPKM":0.795,"Neuron LPS Med. nRPKM":0.755,"Neuron Mean Log2(nRPKM)":-0.645,"Neuron Vehicle Med. Count":25,"Neuron LPS Med. Count":5,"Neuron Cook's P-value ":0.74},"Reg_pYe101_338":{"Feature Symbol":"Ier2","Feature Name":"immediate early response 2","biotype":"protein_coding","Microglia log2(fold change)":2.05,"Microglia adjusted P-value":0.0271,"Microglia Low Expressed":false,"Microglia Vehicle Med. nRPKM":0.0974,"Microglia LPS Med. nRPKM":2.37,"Microglia Mean Log2(nRPKM)":-1.29,"Microglia Vehicle Med. Count":2,"Microglia LPS Med. Count":24,"Microglia Cook's P-value ":0.661,"Feature ID":"15936","chr":"chr8","strand":"-","start":87185230,"end":87186751,"Neuron log2(fold change)":0,"Neuron adjusted P-value":"1","Neuron Low Expressed":true,"Neuron Vehicle Med. nRPKM":0.0434,"Neuron LPS Med. nRPKM":0,"Neuron Mean Log2(nRPKM)":-5.85,"Neuron Vehicle Med. Count":2,"Neuron LPS Med. Count":0,"Neuron Cook's P-value ":0.639},"Reg_pYe101_339":{"Feature Symbol":"Ier3","Feature Name":"immediate early response 3","biotype":"protein_coding","Microglia log2(fold change)":3.7,"Microglia adjusted P-value":2.53e-12,"Microglia Low Expressed":false,"Microglia Vehicle Med. nRPKM":0.589,"Microglia LPS Med. nRPKM":7.62,"Microglia Mean Log2(nRPKM)":1.17,"Microglia Vehicle Med. Count":13,"Microglia LPS Med. Count":97,"Microglia Cook's P-value ":0.815,"Feature ID":"15937","chr":"chr17","strand":"+","start":35958658,"end":35959856,"Neuron log2(fold change)":0.16,"Neuron adjusted P-value":"0.800636279643392","Neuron Low Expressed":false,"Neuron Vehicle Med. nRPKM":0.454,"Neuron LPS Med. nRPKM":0.405,"Neuron Mean Log2(nRPKM)":-2.07,"Neuron Vehicle Med. Count":12,"Neuron LPS Med. Count":6,"Neuron Cook's P-value ":0.492},"Reg_pYe101_340":{"Feature Symbol":"Cxcl10","Feature Name":"chemokine (C-X-C motif) ligand 10","biotype":"protein_coding","Microglia log2(fold change)":3.77,"Microglia adjusted P-value":0.000219,"Microglia Low Expressed":false,"Microglia Vehicle Med. nRPKM":0.0665,"Microglia LPS Med. nRPKM":15.4,"Microglia Mean Log2(nRPKM)":-0.122,"Microglia Vehicle Med. Count":2,"Microglia LPS Med. Count":137,"Microglia Cook's P-value ":0.074,"Feature ID":"15945","chr":"chr5","strand":"-","start":92775667,"end":92777880,"Neuron log2(fold change)":2.55,"Neuron adjusted P-value":"5.52151174826504e-07","Neuron Low Expressed":false,"Neuron Vehicle Med. nRPKM":0.0311,"Neuron LPS Med. nRPKM":1.87,"Neuron Mean Log2(nRPKM)":-3.12,"Neuron Vehicle Med. Count":1,"Neuron LPS Med. Count":27,"Neuron Cook's P-value ":0.000264},"Reg_pYe101_341":{"Feature Symbol":"Ifi204","Feature Name":"interferon activated gene 204","biotype":"protein_coding","Microglia log2(fold change)":3.7,"Microglia adjusted P-value":7.21e-27,"Microglia Low Expressed":false,"Microglia Vehicle Med. nRPKM":0.576,"Microglia LPS Med. nRPKM":6.91,"Microglia Mean Log2(nRPKM)":0.831,"Microglia Vehicle Med. Count":27,"Microglia LPS Med. Count":195,"Microglia Cook's P-value ":0.968,"Feature ID":"15951","chr":"chr1","strand":"-","start":175677424,"end":175697050,"Neuron log2(fold change)":0,"Neuron adjusted P-value":"1","Neuron Low Expressed":true,"Neuron Vehicle Med. nRPKM":0,"Neuron LPS Med. nRPKM":0,"Neuron Mean Log2(nRPKM)":-7.46,"Neuron Vehicle Med. Count":0,"Neuron LPS Med. Count":0,"Neuron Cook's P-value ":0.496},"Reg_pYe101_342":{"Feature Symbol":"Ifi47","Feature Name":"interferon gamma inducible protein 47","biotype":"protein_coding","Microglia log2(fold change)":3.86,"Microglia adjusted P-value":4.52e-06,"Microglia Low Expressed":false,"Microglia Vehicle Med. nRPKM":0.0211,"Microglia LPS Med. nRPKM":0.827,"Microglia Mean Log2(nRPKM)":-2.71,"Microglia Vehicle Med. Count":1,"Microglia LPS Med. Count":26,"Microglia Cook's P-value ":0.395,"Feature ID":"15953","chr":"chr11","strand":"+","start":48900557,"end":48910473,"Neuron log2(fold change)":0,"Neuron adjusted P-value":"1","Neuron Low Expressed":true,"Neuron Vehicle Med. nRPKM":0,"Neuron LPS Med. nRPKM":0.0998,"Neuron Mean Log2(nRPKM)":-6.01,"Neuron Vehicle Med. Count":0,"Neuron LPS Med. Count":2,"Neuron Cook's P-value ":0.349},"Reg_pYe101_343":{"Feature Symbol":"Il15ra","Feature Name":"interleukin 15 receptor, alpha chain","biotype":"protein_coding","Microglia log2(fold change)":3.62,"Microglia adjusted P-value":8.87e-32,"Microglia Low Expressed":false,"Microglia Vehicle Med. nRPKM":3.04,"Microglia LPS Med. nRPKM":40.8,"Microglia Mean Log2(nRPKM)":3.33,"Microglia Vehicle Med. Count":90,"Microglia LPS Med. Count":598,"Microglia Cook's P-value ":0.952,"Feature ID":"16169","chr":"chr2","strand":"+","start":11627163,"end":11655589,"Neuron log2(fold change)":-0.379,"Neuron adjusted P-value":"0.294004951038654","Neuron Low Expressed":false,"Neuron Vehicle Med. nRPKM":0.858,"Neuron LPS Med. nRPKM":0.65,"Neuron Mean Log2(nRPKM)":-0.373,"Neuron Vehicle Med. Count":32,"Neuron LPS Med. Count":12,"Neuron Cook's P-value ":0.629},"Reg_pYe101_344":{"Feature Symbol":"Il18rap","Feature Name":"interleukin 18 receptor accessory protein","biotype":"protein_coding","Microglia log2(fold change)":4.72,"Microglia adjusted P-value":1.49e-21,"Microglia Low Expressed":false,"Microglia Vehicle Med. nRPKM":0.136,"Microglia LPS Med. nRPKM":8.34,"Microglia Mean Log2(nRPKM)":0.396,"Microglia Vehicle Med. Count":9,"Microglia LPS Med. Count":255,"Microglia Cook's P-value ":0.814,"Feature ID":"16174","chr":"chr1","strand":"+","start":40572207,"end":40606148,"Neuron log2(fold change)":0,"Neuron adjusted P-value":"1","Neuron Low Expressed":true,"Neuron Vehicle Med. nRPKM":0,"Neuron LPS Med. nRPKM":0,"Neuron Mean Log2(nRPKM)":-7.01,"Neuron Vehicle Med. Count":0,"Neuron LPS Med. Count":0,"Neuron Cook's P-value ":0.485},"Reg_pYe101_345":{"Feature Symbol":"Il1r1","Feature Name":"interleukin 1 receptor, type I","biotype":"protein_coding","Microglia log2(fold change)":3.64,"Microglia adjusted P-value":2.08e-12,"Microglia Low Expressed":false,"Microglia Vehicle Med. nRPKM":0.132,"Microglia LPS Med. nRPKM":2.16,"Microglia Mean Log2(nRPKM)":-1.49,"Microglia Vehicle Med. Count":12,"Microglia LPS Med. Count":82,"Microglia Cook's P-value ":0.834,"Feature ID":"16177","chr":"chr1","strand":"+","start":40281925,"end":40373022,"Neuron log2(fold change)":0.0681,"Neuron adjusted P-value":"0.884664971610069","Neuron Low Expressed":false,"Neuron Vehicle Med. nRPKM":0.501,"Neuron LPS Med. nRPKM":0.372,"Neuron Mean Log2(nRPKM)":-1.13,"Neuron Vehicle Med. Count":57,"Neuron LPS Med. Count":40,"Neuron Cook's P-value ":0.866},"Reg_pYe101_346":{"Feature Symbol":"Il1r2","Feature Name":"interleukin 1 receptor, type II","biotype":"protein_coding","Microglia log2(fold change)":4.39,"Microglia adjusted P-value":1.72e-07,"Microglia Low Expressed":false,"Microglia Vehicle Med. nRPKM":0,"Microglia LPS Med. nRPKM":1.58,"Microglia Mean Log2(nRPKM)":-2.72,"Microglia Vehicle Med. Count":0,"Microglia LPS Med. Count":26,"Microglia Cook's P-value ":0.199,"Feature ID":"16178","chr":"chr1","strand":"+","start":40141613,"end":40182070,"Neuron log2(fold change)":0,"Neuron adjusted P-value":"1","Neuron Low Expressed":true,"Neuron Vehicle Med. nRPKM":0.0307,"Neuron LPS Med. nRPKM":0,"Neuron Mean Log2(nRPKM)":-5.83,"Neuron Vehicle Med. Count":1,"Neuron LPS Med. Count":0,"Neuron Cook's P-value ":0.765},"Reg_pYe101_347":{"Feature Symbol":"Il1rn","Feature Name":"interleukin 1 receptor antagonist","biotype":"protein_coding","Microglia log2(fold change)":5.13,"Microglia adjusted P-value":5.62e-08,"Microglia Low Expressed":false,"Microglia Vehicle Med. nRPKM":0.138,"Microglia LPS Med. nRPKM":20.2,"Microglia Mean Log2(nRPKM)":0.135,"Microglia Vehicle Med. Count":4,"Microglia LPS Med. Count":668,"Microglia Cook's P-value ":0.243,"Feature ID":"16181","chr":"chr2","strand":"+","start":24192380,"end":24207011,"Neuron log2(fold change)":0,"Neuron adjusted P-value":"1","Neuron Low Expressed":true,"Neuron Vehicle Med. nRPKM":0,"Neuron LPS Med. nRPKM":0.0395,"Neuron Mean Log2(nRPKM)":-6.41,"Neuron Vehicle Med. Count":0,"Neuron LPS Med. Count":2,"Neuron Cook's P-value ":0.0887},"Reg_pYe101_348":{"Feature Symbol":"Il2ra","Feature Name":"interleukin 2 receptor, alpha chain","biotype":"protein_coding","Microglia log2(fold change)":3.06,"Microglia adjusted P-value":0.00607,"Microglia Low Expressed":false,"Microglia Vehicle Med. nRPKM":0,"Microglia LPS Med. nRPKM":0.174,"Microglia Mean Log2(nRPKM)":-5.43,"Microglia Vehicle Med. Count":0,"Microglia LPS Med. Count":13,"Microglia Cook's P-value ":0.0218,"Feature ID":"16184","chr":"chr2","strand":"+","start":11564419,"end":11614821,"Neuron log2(fold change)":0,"Neuron adjusted P-value":"1","Neuron Low Expressed":true,"Neuron Vehicle Med. nRPKM":0,"Neuron LPS Med. nRPKM":0.0144,"Neuron Mean Log2(nRPKM)":-6.92,"Neuron Vehicle Med. Count":0,"Neuron LPS Med. Count":2,"Neuron Cook's P-value ":0.489},"Reg_pYe101_349":{"Feature Symbol":"Il2rg","Feature Name":"interleukin 2 receptor, gamma chain","biotype":"protein_coding","Microglia log2(fold change)":2.06,"Microglia adjusted P-value":0.0441,"Microglia Low Expressed":false,"Microglia Vehicle Med. nRPKM":0.276,"Microglia LPS Med. nRPKM":4.55,"Microglia Mean Log2(nRPKM)":-0.24,"Microglia Vehicle Med. Count":6,"Microglia LPS Med. Count":62,"Microglia Cook's P-value ":0.672,"Feature ID":"16186","chr":"chrX","strand":"-","start":98459726,"end":98463545,"Neuron log2(fold change)":0,"Neuron adjusted P-value":"1","Neuron Low Expressed":true,"Neuron Vehicle Med. nRPKM":0,"Neuron LPS Med. nRPKM":0,"Neuron Mean Log2(nRPKM)":-7.03,"Neuron Vehicle Med. Count":0,"Neuron LPS Med. Count":0,"Neuron Cook's P-value ":0.734},"Reg_pYe101_350":{"Feature Symbol":"Il6","Feature Name":"interleukin 6","biotype":"protein_coding","Microglia log2(fold change)":-2.49,"Microglia adjusted P-value":0.0216,"Microglia Low Expressed":false,"Microglia Vehicle Med. nRPKM":1.1,"Microglia LPS Med. nRPKM":0,"Microglia Mean Log2(nRPKM)":-3.43,"Microglia Vehicle Med. Count":16,"Microglia LPS Med. Count":0,"Microglia Cook's P-value ":0.363,"Feature ID":"16193","chr":"chr5","strand":"+","start":30339701,"end":30346508,"Neuron log2(fold change)":0,"Neuron adjusted P-value":"1","Neuron Low Expressed":true,"Neuron Vehicle Med. nRPKM":0,"Neuron LPS Med. nRPKM":0,"Neuron Mean Log2(nRPKM)":-7.43,"Neuron Vehicle Med. Count":0,"Neuron LPS Med. Count":0,"Neuron Cook's P-value ":0.434},"Reg_pYe101_351":{"Feature Symbol":"Il7r","Feature Name":"interleukin 7 receptor","biotype":"protein_coding","Microglia log2(fold change)":-2.14,"Microglia adjusted P-value":4.18e-06,"Microglia Low Expressed":false,"Microglia Vehicle Med. nRPKM":4.18,"Microglia LPS Med. nRPKM":0.632,"Microglia Mean Log2(nRPKM)":0.739,"Microglia Vehicle Med. Count":203,"Microglia LPS Med. Count":47,"Microglia Cook's P-value ":0.921,"Feature ID":"16197","chr":"chr15","strand":"-","start":9435914,"end":9459631,"Neuron log2(fold change)":0,"Neuron adjusted P-value":"1","Neuron Low Expressed":true,"Neuron Vehicle Med. nRPKM":0,"Neuron LPS Med. nRPKM":0.0994,"Neuron Mean Log2(nRPKM)":-5.29,"Neuron Vehicle Med. Count":0,"Neuron LPS Med. Count":3,"Neuron Cook's P-value ":0.956},"Reg_pYe101_352":{"Feature Symbol":"Irf4","Feature Name":"interferon regulatory factor 4","biotype":"protein_coding","Microglia log2(fold change)":-2.01,"Microglia adjusted P-value":0.00567,"Microglia Low Expressed":false,"Microglia Vehicle Med. nRPKM":0.515,"Microglia LPS Med. nRPKM":0.0907,"Microglia Mean Log2(nRPKM)":-2.03,"Microglia Vehicle Med. Count":57,"Microglia LPS Med. Count":9,"Microglia Cook's P-value ":0.716,"Feature ID":"16364","chr":"chr13","strand":"+","start":30841127,"end":30858796,"Neuron log2(fold change)":1,"Neuron adjusted P-value":"0.0236903689593463","Neuron Low Expressed":false,"Neuron Vehicle Med. nRPKM":0.0574,"Neuron LPS Med. nRPKM":0.142,"Neuron Mean Log2(nRPKM)":-3.48,"Neuron Vehicle Med. Count":5,"Neuron LPS Med. Count":12,"Neuron Cook's P-value ":0.888},"Reg_pYe101_353":{"Feature Symbol":"Irg1","Feature Name":"immunoresponsive gene 1","biotype":"protein_coding","Microglia log2(fold change)":5.05,"Microglia adjusted P-value":2.5e-07,"Microglia Low Expressed":false,"Microglia Vehicle Med. nRPKM":0.0387,"Microglia LPS Med. nRPKM":38.1,"Microglia Mean Log2(nRPKM)":0.234,"Microglia Vehicle Med. Count":6,"Microglia LPS Med. Count":803,"Microglia Cook's P-value ":0.000204,"Feature ID":"16365","chr":"chr14","strand":"+","start":103446229,"end":103455790,"Neuron log2(fold change)":0,"Neuron adjusted P-value":"1","Neuron Low Expressed":true,"Neuron Vehicle Med. nRPKM":0,"Neuron LPS Med. nRPKM":0,"Neuron Mean Log2(nRPKM)":-6.93,"Neuron Vehicle Med. Count":0,"Neuron LPS Med. Count":0,"Neuron Cook's P-value ":0.565},"Reg_pYe101_354":{"Feature Symbol":"Irs1","Feature Name":"insulin receptor substrate 1","biotype":"protein_coding","Microglia log2(fold change)":-3.89,"Microglia adjusted P-value":1.43e-05,"Microglia Low Expressed":false,"Microglia Vehicle Med. nRPKM":0.123,"Microglia LPS Med. nRPKM":0.00579,"Microglia Mean Log2(nRPKM)":-4.46,"Microglia Vehicle Med. Count":51,"Microglia LPS Med. Count":2,"Microglia Cook's P-value ":0.000121,"Feature ID":"16367","chr":"chr1","strand":"-","start":82229680,"end":82288014,"Neuron log2(fold change)":-0.391,"Neuron adjusted P-value":"0.0601622571413578","Neuron Low Expressed":false,"Neuron Vehicle Med. nRPKM":1.42,"Neuron LPS Med. nRPKM":1.04,"Neuron Mean Log2(nRPKM)":0.273,"Neuron Vehicle Med. Count":309,"Neuron LPS Med. Count":129,"Neuron Cook's P-value ":0.771},"Reg_pYe101_355":{"Feature Symbol":"Itga5","Feature Name":"integrin alpha 5 (fibronectin receptor alpha)","biotype":"protein_coding","Microglia log2(fold change)":2.38,"Microglia adjusted P-value":3.96e-11,"Microglia Low Expressed":false,"Microglia Vehicle Med. nRPKM":3.8,"Microglia LPS Med. nRPKM":23.2,"Microglia Mean Log2(nRPKM)":3.15,"Microglia Vehicle Med. Count":375,"Microglia LPS Med. Count":711,"Microglia Cook's P-value ":0.824,"Feature ID":"16402","chr":"chr15","strand":"-","start":103174717,"end":103197179,"Neuron log2(fold change)":-0.4,"Neuron adjusted P-value":"0.133720810568695","Neuron Low Expressed":false,"Neuron Vehicle Med. nRPKM":1,"Neuron LPS Med. nRPKM":0.746,"Neuron Mean Log2(nRPKM)":-0.225,"Neuron Vehicle Med. Count":108,"Neuron LPS Med. Count":39,"Neuron Cook's P-value ":0.887},"Reg_pYe101_356":{"Feature Symbol":"Itgae","Feature Name":"integrin alpha E, epithelial-associated","biotype":"protein_coding","Microglia log2(fold change)":-2.06,"Microglia adjusted P-value":1.98e-05,"Microglia Low Expressed":false,"Microglia Vehicle Med. nRPKM":1.07,"Microglia LPS Med. nRPKM":0.245,"Microglia Mean Log2(nRPKM)":-0.787,"Microglia Vehicle Med. Count":137,"Microglia LPS Med. Count":11,"Microglia Cook's P-value ":0.912,"Feature ID":"16407","chr":"chr11","strand":"+","start":72904097,"end":72960951,"Neuron log2(fold change)":0,"Neuron adjusted P-value":"1","Neuron Low Expressed":true,"Neuron Vehicle Med. nRPKM":0.0147,"Neuron LPS Med. nRPKM":0.0279,"Neuron Mean Log2(nRPKM)":-5.87,"Neuron Vehicle Med. Count":1,"Neuron LPS Med. Count":3,"Neuron Cook's P-value ":0.432},"Reg_pYe101_357":{"Feature Symbol":"Itgal","Feature Name":"integrin alpha L","biotype":"protein_coding","Microglia log2(fold change)":3.69,"Microglia adjusted P-value":3.86e-10,"Microglia Low Expressed":false,"Microglia Vehicle Med. nRPKM":0.196,"Microglia LPS Med. nRPKM":3.35,"Microglia Mean Log2(nRPKM)":-0.791,"Microglia Vehicle Med. Count":15,"Microglia LPS Med. Count":215,"Microglia Cook's P-value ":0.827,"Feature ID":"16408","chr":"chr7","strand":"+","start":134439774,"end":134478651,"Neuron log2(fold change)":0,"Neuron adjusted P-value":"1","Neuron Low Expressed":true,"Neuron Vehicle Med. nRPKM":0.0127,"Neuron LPS Med. nRPKM":0.032,"Neuron Mean Log2(nRPKM)":-6.29,"Neuron Vehicle Med. Count":1,"Neuron LPS Med. Count":2,"Neuron Cook's P-value ":0.679},"Reg_pYe101_358":{"Feature Symbol":"Eif6","Feature Name":"eukaryotic translation initiation factor 6","biotype":"protein_coding","Microglia log2(fold change)":2.77,"Microglia adjusted P-value":6.42e-06,"Microglia Low Expressed":false,"Microglia Vehicle Med. nRPKM":0.496,"Microglia LPS Med. nRPKM":3.21,"Microglia Mean Log2(nRPKM)":-0.0944,"Microglia Vehicle Med. Count":10,"Microglia LPS Med. Count":35,"Microglia Cook's P-value ":0.811,"Feature ID":"16418","chr":"chr2","strand":"-","start":155645573,"end":155652661,"Neuron log2(fold change)":0.11,"Neuron adjusted P-value":"0.867905401438917","Neuron Low Expressed":false,"Neuron Vehicle Med. nRPKM":0.359,"Neuron LPS Med. nRPKM":0.295,"Neuron Mean Log2(nRPKM)":-2.41,"Neuron Vehicle Med. Count":11,"Neuron LPS Med. Count":6,"Neuron Cook's P-value ":0.868},"Reg_pYe101_359":{"Feature Symbol":"Cd47","Feature Name":"CD47 antigen (Rh-related antigen, integrin-associated signal transducer)","biotype":"protein_coding","Microglia log2(fold change)":2.64,"Microglia adjusted P-value":1.04e-08,"Microglia Low Expressed":false,"Microglia Vehicle Med. nRPKM":4.28,"Microglia LPS Med. nRPKM":34,"Microglia Mean Log2(nRPKM)":3.33,"Microglia Vehicle Med. Count":156,"Microglia LPS Med. Count":408,"Microglia Cook's P-value ":0.589,"Feature ID":"16423","chr":"chr16","strand":"+","start":49855767,"end":49911801,"Neuron log2(fold change)":0.146,"Neuron adjusted P-value":"0.494075111486762","Neuron Low Expressed":false,"Neuron Vehicle Med. nRPKM":12.5,"Neuron LPS Med. nRPKM":13.8,"Neuron Mean Log2(nRPKM)":3.72,"Neuron Vehicle Med. Count":642,"Neuron LPS Med. Count":317,"Neuron Cook's P-value ":0.861},"Reg_pYe101_360":{"Feature Symbol":"Jup","Feature Name":"junction plakoglobin","biotype":"protein_coding","Microglia log2(fold change)":-2.35,"Microglia adjusted P-value":5.32e-08,"Microglia Low Expressed":false,"Microglia Vehicle Med. nRPKM":2.77,"Microglia LPS Med. nRPKM":0.564,"Microglia Mean Log2(nRPKM)":0.274,"Microglia Vehicle Med. Count":250,"Microglia LPS Med. Count":24,"Microglia Cook's P-value ":0.933,"Feature ID":"16480","chr":"chr11","strand":"-","start":100231933,"end":100259053,"Neuron log2(fold change)":-0.19,"Neuron adjusted P-value":"0.627880582652442","Neuron Low Expressed":false,"Neuron Vehicle Med. nRPKM":0.581,"Neuron LPS Med. nRPKM":0.49,"Neuron Mean Log2(nRPKM)":-0.874,"Neuron Vehicle Med. Count":45,"Neuron LPS Med. Count":32,"Neuron Cook's P-value ":0.545},"Reg_pYe101_361":{"Feature Symbol":"Kcna3","Feature Name":"potassium voltage-gated channel, shaker-related subfamily, member 3","biotype":"protein_coding","Microglia log2(fold change)":3.55,"Microglia adjusted P-value":3.65e-09,"Microglia Low Expressed":false,"Microglia Vehicle Med. nRPKM":0.194,"Microglia LPS Med. nRPKM":3.41,"Microglia Mean Log2(nRPKM)":-0.837,"Microglia Vehicle Med. Count":9,"Microglia LPS Med. Count":44,"Microglia Cook's P-value ":0.71,"Feature ID":"16491","chr":"chr3","strand":"+","start":106839080,"end":106841047,"Neuron log2(fold change)":-0.508,"Neuron adjusted P-value":"0.0679172710181416","Neuron Low Expressed":false,"Neuron Vehicle Med. nRPKM":1.07,"Neuron LPS Med. nRPKM":0.785,"Neuron Mean Log2(nRPKM)":-0.143,"Neuron Vehicle Med. Count":50,"Neuron LPS Med. Count":21,"Neuron Cook's P-value ":0.922},"Reg_pYe101_362":{"Feature Symbol":"Kcna6","Feature Name":"potassium voltage-gated channel, shaker-related, subfamily, member 6","biotype":"protein_coding","Microglia log2(fold change)":-2.07,"Microglia adjusted P-value":0.0185,"Microglia Low Expressed":false,"Microglia Vehicle Med. nRPKM":0.216,"Microglia LPS Med. nRPKM":0.0386,"Microglia Mean Log2(nRPKM)":-3.99,"Microglia Vehicle Med. Count":17,"Microglia LPS Med. Count":1,"Microglia Cook's P-value ":0.505,"Feature ID":"16494","chr":"chr6","strand":"-","start":126658347,"end":126690692,"Neuron log2(fold change)":-0.432,"Neuron adjusted P-value":"0.0237699239087073","Neuron Low Expressed":false,"Neuron Vehicle Med. nRPKM":2.69,"Neuron LPS Med. nRPKM":1.92,"Neuron Mean Log2(nRPKM)":1.22,"Neuron Vehicle Med. Count":377,"Neuron LPS Med. Count":152,"Neuron Cook's P-value ":0.854},"Reg_pYe101_363":{"Feature Symbol":"Kcnd1","Feature Name":"potassium voltage-gated channel, Shal-related family, member 1","biotype":"protein_coding","Microglia log2(fold change)":-3.22,"Microglia adjusted P-value":5.06e-08,"Microglia Low Expressed":false,"Microglia Vehicle Med. nRPKM":8.72,"Microglia LPS Med. nRPKM":0.448,"Microglia Mean Log2(nRPKM)":0.356,"Microglia Vehicle Med. Count":403,"Microglia LPS Med. Count":13,"Microglia Cook's P-value ":0.808,"Feature ID":"16506","chr":"chrX","strand":"+","start":7400969,"end":7413629,"Neuron log2(fold change)":0.254,"Neuron adjusted P-value":"0.531351224355343","Neuron Low Expressed":false,"Neuron Vehicle Med. nRPKM":0.844,"Neuron LPS Med. nRPKM":0.892,"Neuron Mean Log2(nRPKM)":-0.42,"Neuron Vehicle Med. Count":39,"Neuron LPS Med. Count":31,"Neuron Cook's P-value ":0.811},"Reg_pYe101_364":{"Feature Symbol":"Kdr","Feature Name":"kinase insert domain protein receptor","biotype":"protein_coding","Microglia log2(fold change)":-4.21,"Microglia adjusted P-value":1.08e-06,"Microglia Low Expressed":false,"Microglia Vehicle Med. nRPKM":0.404,"Microglia LPS Med. nRPKM":0,"Microglia Mean Log2(nRPKM)":-4.17,"Microglia Vehicle Med. Count":50,"Microglia LPS Med. Count":0,"Microglia Cook's P-value ":0.0916,"Feature ID":"16542","chr":"chr5","strand":"-","start":76329290,"end":76374453,"Neuron log2(fold change)":0,"Neuron adjusted P-value":"1","Neuron Low Expressed":true,"Neuron Vehicle Med. nRPKM":0.0247,"Neuron LPS Med. nRPKM":0.0153,"Neuron Mean Log2(nRPKM)":-5.98,"Neuron Vehicle Med. Count":3,"Neuron LPS Med. Count":1,"Neuron Cook's P-value ":0.781},"Reg_pYe101_365":{"Feature Symbol":"Kif21b","Feature Name":"kinesin family member 21B","biotype":"protein_coding","Microglia log2(fold change)":-2.93,"Microglia adjusted P-value":3.82e-13,"Microglia Low Expressed":false,"Microglia Vehicle Med. nRPKM":39.1,"Microglia LPS Med. nRPKM":3.29,"Microglia Mean Log2(nRPKM)":3.76,"Microglia Vehicle Med. Count":8420,"Microglia LPS Med. Count":369,"Microglia Cook's P-value ":0.865,"Feature ID":"16565","chr":"chr1","strand":"+","start":138027978,"end":138074591,"Neuron log2(fold change)":-0.357,"Neuron adjusted P-value":"0.0393247762487384","Neuron Low Expressed":false,"Neuron Vehicle Med. nRPKM":7.13,"Neuron LPS Med. nRPKM":5.15,"Neuron Mean Log2(nRPKM)":2.62,"Neuron Vehicle Med. Count":1580,"Neuron LPS Med. Count":777,"Neuron Cook's P-value ":0.803},"Reg_pYe101_366":{"Feature Symbol":"Klf12","Feature Name":"Kruppel-like factor 12","biotype":"protein_coding","Microglia log2(fold change)":-2.04,"Microglia adjusted P-value":1.83e-05,"Microglia Low Expressed":false,"Microglia Vehicle Med. nRPKM":4.42,"Microglia LPS Med. nRPKM":0.584,"Microglia Mean Log2(nRPKM)":0.814,"Microglia Vehicle Med. Count":600,"Microglia LPS Med. Count":40,"Microglia Cook's P-value ":0.83,"Feature ID":"16597","chr":"chr14","strand":"-","start":100269851,"end":100549015,"Neuron log2(fold change)":-0.228,"Neuron adjusted P-value":"0.201819206553826","Neuron Low Expressed":false,"Neuron Vehicle Med. nRPKM":3.05,"Neuron LPS Med. nRPKM":2.43,"Neuron Mean Log2(nRPKM)":1.43,"Neuron Vehicle Med. Count":417,"Neuron LPS Med. Count":166,"Neuron Cook's P-value ":0.854},"Reg_pYe101_367":{"Feature Symbol":"Lama5","Feature Name":"laminin, alpha 5","biotype":"protein_coding","Microglia log2(fold change)":2.7,"Microglia adjusted P-value":0.000609,"Microglia Low Expressed":false,"Microglia Vehicle Med. nRPKM":0.0404,"Microglia LPS Med. nRPKM":0.533,"Microglia Mean Log2(nRPKM)":-3.06,"Microglia Vehicle Med. Count":13,"Microglia LPS Med. Count":46,"Microglia Cook's P-value ":0.753,"Feature ID":"16776","chr":"chr2","strand":"-","start":179911078,"end":179960564,"Neuron log2(fold change)":0.813,"Neuron adjusted P-value":"0.0247226669894575","Neuron Low Expressed":false,"Neuron Vehicle Med. nRPKM":0.104,"Neuron LPS Med. nRPKM":0.168,"Neuron Mean Log2(nRPKM)":-2.86,"Neuron Vehicle Med. Count":30,"Neuron LPS Med. Count":53,"Neuron Cook's P-value ":0.678},"Reg_pYe101_368":{"Feature Symbol":"Rpsa","Feature Name":"ribosomal protein SA","biotype":"protein_coding","Microglia log2(fold change)":2.25,"Microglia adjusted P-value":1.62e-06,"Microglia Low Expressed":false,"Microglia Vehicle Med. nRPKM":0.318,"Microglia LPS Med. nRPKM":1.85,"Microglia Mean Log2(nRPKM)":-0.242,"Microglia Vehicle Med. Count":14,"Microglia LPS Med. Count":38,"Microglia Cook's P-value ":0.94,"Feature ID":"16785","chr":"chr9","strand":"+","start":120036884,"end":120041487,"Neuron log2(fold change)":-0.0917,"Neuron adjusted P-value":"0.87752799749071","Neuron Low Expressed":false,"Neuron Vehicle Med. nRPKM":0.286,"Neuron LPS Med. nRPKM":0.336,"Neuron Mean Log2(nRPKM)":-1.83,"Neuron Vehicle Med. Count":12,"Neuron LPS Med. Count":8,"Neuron Cook's P-value ":0.615},"Reg_pYe101_369":{"Feature Symbol":"Lcn2","Feature Name":"lipocalin 2","biotype":"protein_coding","Microglia log2(fold change)":4.88,"Microglia adjusted P-value":4.88e-08,"Microglia Low Expressed":false,"Microglia Vehicle Med. nRPKM":0.782,"Microglia LPS Med. nRPKM":48.5,"Microglia Mean Log2(nRPKM)":2.59,"Microglia Vehicle Med. Count":9,"Microglia LPS Med. Count":624,"Microglia Cook's P-value ":0.177,"Feature ID":"16819","chr":"chr2","strand":"-","start":32240157,"end":32243259,"Neuron log2(fold change)":0.192,"Neuron adjusted P-value":"0.758650841558471","Neuron Low Expressed":false,"Neuron Vehicle Med. nRPKM":0,"Neuron LPS Med. nRPKM":0.69,"Neuron Mean Log2(nRPKM)":-3.29,"Neuron Vehicle Med. Count":0,"Neuron LPS Med. Count":8,"Neuron Cook's P-value ":0.938},"Reg_pYe101_370":{"Feature Symbol":"Lepr","Feature Name":"leptin receptor","biotype":"protein_coding","Microglia log2(fold change)":2.37,"Microglia adjusted P-value":0.023,"Microglia Low Expressed":false,"Microglia Vehicle Med. nRPKM":0.00638,"Microglia LPS Med. nRPKM":0.188,"Microglia Mean Log2(nRPKM)":-4.7,"Microglia Vehicle Med. Count":1,"Microglia LPS Med. Count":9,"Microglia Cook's P-value ":0.547,"Feature ID":"16847","chr":"chr4","strand":"+","start":101390012,"end":101487959,"Neuron log2(fold change)":-0.00838,"Neuron adjusted P-value":"0.984824686587415","Neuron Low Expressed":false,"Neuron Vehicle Med. nRPKM":0.334,"Neuron LPS Med. nRPKM":0.365,"Neuron Mean Log2(nRPKM)":-1.55,"Neuron Vehicle Med. Count":59,"Neuron LPS Med. Count":26,"Neuron Cook's P-value ":0.595},"Reg_pYe101_371":{"Feature Symbol":"Lhx2","Feature Name":"LIM homeobox protein 2","biotype":"protein_coding","Microglia log2(fold change)":-3.21,"Microglia adjusted P-value":0.000151,"Microglia Low Expressed":false,"Microglia Vehicle Med. nRPKM":0.964,"Microglia LPS Med. nRPKM":0.14,"Microglia Mean Log2(nRPKM)":-1.76,"Microglia Vehicle Med. Count":35,"Microglia LPS Med. Count":2,"Microglia Cook's P-value ":0.0143,"Feature ID":"16870","chr":"chr2","strand":"+","start":38206828,"end":38225248,"Neuron log2(fold change)":-0.498,"Neuron adjusted P-value":"0.049259375142194","Neuron Low Expressed":false,"Neuron Vehicle Med. nRPKM":1.71,"Neuron LPS Med. nRPKM":1.17,"Neuron Mean Log2(nRPKM)":0.446,"Neuron Vehicle Med. Count":93,"Neuron LPS Med. Count":44,"Neuron Cook's P-value ":0.748},"Reg_pYe101_372":{"Feature Symbol":"Lmo2","Feature Name":"LIM domain only 2","biotype":"protein_coding","Microglia log2(fold change)":-2.11,"Microglia adjusted P-value":3.62e-06,"Microglia Low Expressed":false,"Microglia Vehicle Med. nRPKM":4.8,"Microglia LPS Med. nRPKM":0.942,"Microglia Mean Log2(nRPKM)":1.01,"Microglia Vehicle Med. Count":217,"Microglia LPS Med. Count":18,"Microglia Cook's P-value ":0.916,"Feature ID":"16909","chr":"chr2","strand":"+","start":103798152,"end":103822035,"Neuron log2(fold change)":-0.294,"Neuron adjusted P-value":"0.583788130333177","Neuron Low Expressed":false,"Neuron Vehicle Med. nRPKM":0.278,"Neuron LPS Med. nRPKM":0.212,"Neuron Mean Log2(nRPKM)":-1.94,"Neuron Vehicle Med. Count":10,"Neuron LPS Med. Count":6,"Neuron Cook's P-value ":0.438},"Reg_pYe101_373":{"Feature Symbol":"Mycl1","Feature Name":"v-myc myelocytomatosis viral oncogene homolog 1, lung carcinoma derived (avian)","biotype":"protein_coding","Microglia log2(fold change)":-3.22,"Microglia adjusted P-value":4.32e-05,"Microglia Low Expressed":false,"Microglia Vehicle Med. nRPKM":1.33,"Microglia LPS Med. nRPKM":0.0913,"Microglia Mean Log2(nRPKM)":-1.96,"Microglia Vehicle Med. Count":104,"Microglia LPS Med. Count":2,"Microglia Cook's P-value ":0.489,"Feature ID":"16918","chr":"chr4","strand":"+","start":122673342,"end":122679728,"Neuron log2(fold change)":0.0542,"Neuron adjusted P-value":"0.930357165921445","Neuron Low Expressed":false,"Neuron Vehicle Med. nRPKM":0.15,"Neuron LPS Med. nRPKM":0.166,"Neuron Mean Log2(nRPKM)":-2.73,"Neuron Vehicle Med. Count":13,"Neuron LPS Med. Count":11,"Neuron Cook's P-value ":0.882},"Reg_pYe101_374":{"Feature Symbol":"Lst1","Feature Name":"leukocyte specific transcript 1","biotype":"protein_coding","Microglia log2(fold change)":-2.73,"Microglia adjusted P-value":1.9e-07,"Microglia Low Expressed":false,"Microglia Vehicle Med. nRPKM":10.5,"Microglia LPS Med. nRPKM":0.978,"Microglia Mean Log2(nRPKM)":0.872,"Microglia Vehicle Med. Count":103,"Microglia LPS Med. Count":5,"Microglia Cook's P-value ":0.952,"Feature ID":"16988","chr":"chr17","strand":"-","start":35322040,"end":35325385,"Neuron log2(fold change)":0,"Neuron adjusted P-value":"1","Neuron Low Expressed":true,"Neuron Vehicle Med. nRPKM":0.292,"Neuron LPS Med. nRPKM":0.102,"Neuron Mean Log2(nRPKM)":-3.57,"Neuron Vehicle Med. Count":3,"Neuron LPS Med. Count":1,"Neuron Cook's P-value ":0.702},"Reg_pYe101_375":{"Feature Symbol":"Ltbp2","Feature Name":"latent transforming growth factor beta binding protein 2","biotype":"protein_coding","Microglia log2(fold change)":4.07,"Microglia adjusted P-value":6.23e-06,"Microglia Low Expressed":false,"Microglia Vehicle Med. nRPKM":0.00536,"Microglia LPS Med. nRPKM":0.0986,"Microglia Mean Log2(nRPKM)":-5.14,"Microglia Vehicle Med. Count":1,"Microglia LPS Med. Count":15,"Microglia Cook's P-value ":0.298,"Feature ID":"16997","chr":"chr12","strand":"-","start":86124162,"end":86217445,"Neuron log2(fold change)":0.439,"Neuron adjusted P-value":"0.365193264173439","Neuron Low Expressed":false,"Neuron Vehicle Med. nRPKM":0.0805,"Neuron LPS Med. nRPKM":0.0914,"Neuron Mean Log2(nRPKM)":-3.85,"Neuron Vehicle Med. Count":12,"Neuron LPS Med. Count":16,"Neuron Cook's P-value ":0.705},"Reg_pYe101_376":{"Feature Symbol":"Ltc4s","Feature Name":"leukotriene C4 synthase","biotype":"protein_coding","Microglia log2(fold change)":-2.67,"Microglia adjusted P-value":6.67e-05,"Microglia Low Expressed":false,"Microglia Vehicle Med. nRPKM":15,"Microglia LPS Med. nRPKM":0.815,"Microglia Mean Log2(nRPKM)":1.29,"Microglia Vehicle Med. Count":210,"Microglia LPS Med. Count":4,"Microglia Cook's P-value ":0.735,"Feature ID":"17001","chr":"chr11","strand":"-","start":50049974,"end":50051973,"Neuron log2(fold change)":0,"Neuron adjusted P-value":"1","Neuron Low Expressed":true,"Neuron Vehicle Med. nRPKM":0.112,"Neuron LPS Med. nRPKM":0.114,"Neuron Mean Log2(nRPKM)":-4.58,"Neuron Vehicle Med. Count":1,"Neuron LPS Med. Count":1,"Neuron Cook's P-value ":0.633},"Reg_pYe101_377":{"Feature Symbol":"Bbox1","Feature Name":"butyrobetaine (gamma), 2-oxoglutarate dioxygenase 1 (gamma-butyrobetaine hydroxylase)","biotype":"protein_coding","Microglia log2(fold change)":0,"Microglia adjusted P-value":1,"Microglia Low Expressed":true,"Microglia Vehicle Med. nRPKM":0,"Microglia LPS Med. nRPKM":0,"Microglia Mean Log2(nRPKM)":-8,"Microglia Vehicle Med. Count":0,"Microglia LPS Med. Count":0,"Microglia Cook's P-value ":"NA","Feature ID":"170442","chr":"chr2","strand":"-","start":110105240,"end":110145882,"Neuron log2(fold change)":2.02,"Neuron adjusted P-value":"5.28634124586506e-06","Neuron Low Expressed":false,"Neuron Vehicle Med. nRPKM":0.0609,"Neuron LPS Med. nRPKM":0.549,"Neuron Mean Log2(nRPKM)":-2.85,"Neuron Vehicle Med. Count":3,"Neuron LPS Med. Count":16,"Neuron Cook's P-value ":0.835},"Reg_pYe101_378":{"Feature Symbol":"Stard4","Feature Name":"StAR-related lipid transfer (START) domain containing 4","biotype":"protein_coding","Microglia log2(fold change)":0,"Microglia adjusted P-value":1,"Microglia Low Expressed":true,"Microglia Vehicle Med. nRPKM":0.0745,"Microglia LPS Med. nRPKM":0.0535,"Microglia Mean Log2(nRPKM)":-4.63,"Microglia Vehicle Med. Count":3,"Microglia LPS Med. Count":2,"Microglia Cook's P-value ":0.0157,"Feature ID":"170459","chr":"chr18","strand":"-","start":33361075,"end":33373470,"Neuron log2(fold change)":2.02,"Neuron adjusted P-value":"1.83415354970526e-11","Neuron Low Expressed":false,"Neuron Vehicle Med. nRPKM":0.447,"Neuron LPS Med. nRPKM":2.07,"Neuron Mean Log2(nRPKM)":-0.115,"Neuron Vehicle Med. Count":28,"Neuron LPS Med. Count":126,"Neuron Cook's P-value ":0.72},"Reg_pYe101_379":{"Feature Symbol":"Blnk","Feature Name":"B cell linker","biotype":"protein_coding","Microglia log2(fold change)":-2.11,"Microglia adjusted P-value":1.34e-10,"Microglia Low Expressed":false,"Microglia Vehicle Med. nRPKM":36.1,"Microglia LPS Med. nRPKM":7.72,"Microglia Mean Log2(nRPKM)":3.83,"Microglia Vehicle Med. Count":1000,"Microglia LPS Med. Count":199,"Microglia Cook's P-value ":0.919,"Feature ID":"17060","chr":"chr19","strand":"-","start":41003417,"end":41069025,"Neuron log2(fold change)":0.625,"Neuron adjusted P-value":"0.0623926988274262","Neuron Low Expressed":false,"Neuron Vehicle Med. nRPKM":0.676,"Neuron LPS Med. nRPKM":1.02,"Neuron Mean Log2(nRPKM)":-0.334,"Neuron Vehicle Med. Count":32,"Neuron LPS Med. Count":43,"Neuron Cook's P-value ":0.81},"Reg_pYe101_380":{"Feature Symbol":"Pilrb1","Feature Name":"paired immunoglobin-like type 2 receptor beta 1","biotype":"protein_coding","Microglia log2(fold change)":6.41,"Microglia adjusted P-value":4.08e-29,"Microglia Low Expressed":false,"Microglia Vehicle Med. nRPKM":0,"Microglia LPS Med. nRPKM":10.4,"Microglia Mean Log2(nRPKM)":-1.41,"Microglia Vehicle Med. Count":0,"Microglia LPS Med. Count":85,"Microglia Cook's P-value ":0.776,"Feature ID":"170741","chr":"chr5","strand":"-","start":138293375,"end":138299277,"Neuron log2(fold change)":0,"Neuron adjusted P-value":"1","Neuron Low Expressed":true,"Neuron Vehicle Med. nRPKM":0,"Neuron LPS Med. nRPKM":0,"Neuron Mean Log2(nRPKM)":-7.57,"Neuron Vehicle Med. Count":0,"Neuron LPS Med. Count":0,"Neuron Cook's P-value ":0.287},"Reg_pYe101_381":{"Feature Symbol":"Pfkfb3","Feature Name":"6-phosphofructo-2-kinase/fructose-2,6-biphosphatase 3","biotype":"protein_coding","Microglia log2(fold change)":3.25,"Microglia adjusted P-value":2.26e-12,"Microglia Low Expressed":false,"Microglia Vehicle Med. nRPKM":4.97,"Microglia LPS Med. nRPKM":68.2,"Microglia Mean Log2(nRPKM)":3.97,"Microglia Vehicle Med. Count":507,"Microglia LPS Med. Count":2400,"Microglia Cook's P-value ":0.0918,"Feature ID":"170768","chr":"chr2","strand":"-","start":11393057,"end":11475556,"Neuron log2(fold change)":-0.609,"Neuron adjusted P-value":"0.00781359206484673","Neuron Low Expressed":false,"Neuron Vehicle Med. nRPKM":1.36,"Neuron LPS Med. nRPKM":0.817,"Neuron Mean Log2(nRPKM)":-0.0111,"Neuron Vehicle Med. Count":178,"Neuron LPS Med. Count":54,"Neuron Cook's P-value ":0.68},"Reg_pYe101_382":{"Feature Symbol":"Cd180","Feature Name":"CD180 antigen","biotype":"protein_coding","Microglia log2(fold change)":-2.23,"Microglia adjusted P-value":1.3e-11,"Microglia Low Expressed":false,"Microglia Vehicle Med. nRPKM":56.3,"Microglia LPS Med. nRPKM":12.8,"Microglia Mean Log2(nRPKM)":4.69,"Microglia Vehicle Med. Count":3090,"Microglia LPS Med. Count":365,"Microglia Cook's P-value ":0.951,"Feature ID":"17079","chr":"chr13","strand":"+","start":103483638,"end":103496711,"Neuron log2(fold change)":0,"Neuron adjusted P-value":"1","Neuron Low Expressed":true,"Neuron Vehicle Med. nRPKM":0,"Neuron LPS Med. nRPKM":0,"Neuron Mean Log2(nRPKM)":-6.97,"Neuron Vehicle Med. Count":0,"Neuron LPS Med. Count":0,"Neuron Cook's P-value ":0.127},"Reg_pYe101_383":{"Feature Symbol":"Ppargc1b","Feature Name":"peroxisome proliferative activated receptor, gamma, coactivator 1 beta","biotype":"protein_coding","Microglia log2(fold change)":3.28,"Microglia adjusted P-value":1.26e-09,"Microglia Low Expressed":false,"Microglia Vehicle Med. nRPKM":0.116,"Microglia LPS Med. nRPKM":1.71,"Microglia Mean Log2(nRPKM)":-0.772,"Microglia Vehicle Med. Count":22,"Microglia LPS Med. Count":77,"Microglia Cook's P-value ":0.76,"Feature ID":"170826","chr":"chr18","strand":"-","start":61457790,"end":61560085,"Neuron log2(fold change)":0.174,"Neuron adjusted P-value":"0.458272567535774","Neuron Low Expressed":false,"Neuron Vehicle Med. nRPKM":2.51,"Neuron LPS Med. nRPKM":2.45,"Neuron Mean Log2(nRPKM)":1.41,"Neuron Vehicle Med. Count":234,"Neuron LPS Med. Count":171,"Neuron Cook's P-value ":0.228},"Reg_pYe101_384":{"Feature Symbol":"Lyl1","Feature Name":"lymphoblastomic leukemia 1","biotype":"protein_coding","Microglia log2(fold change)":-2.16,"Microglia adjusted P-value":3.87e-14,"Microglia Low Expressed":false,"Microglia Vehicle Med. nRPKM":14.9,"Microglia LPS Med. nRPKM":3.53,"Microglia Mean Log2(nRPKM)":2.78,"Microglia Vehicle Med. Count":722,"Microglia LPS Med. Count":84,"Microglia Cook's P-value ":0.973,"Feature ID":"17095","chr":"chr8","strand":"+","start":87225356,"end":87228615,"Neuron log2(fold change)":0,"Neuron adjusted P-value":"1","Neuron Low Expressed":true,"Neuron Vehicle Med. nRPKM":0.0747,"Neuron LPS Med. nRPKM":0,"Neuron Mean Log2(nRPKM)":-5.15,"Neuron Vehicle Med. Count":3,"Neuron LPS Med. Count":0,"Neuron Cook's P-value ":0.768},"Reg_pYe101_385":{"Feature Symbol":"Smad3","Feature Name":"MAD homolog 3 (Drosophila)","biotype":"protein_coding","Microglia log2(fold change)":-2.22,"Microglia adjusted P-value":4.22e-14,"Microglia Low Expressed":false,"Microglia Vehicle Med. nRPKM":6.57,"Microglia LPS Med. nRPKM":1.48,"Microglia Mean Log2(nRPKM)":1.66,"Microglia Vehicle Med. Count":762,"Microglia LPS Med. Count":63,"Microglia Cook's P-value ":0.966,"Feature ID":"17127","chr":"chr9","strand":"-","start":63494574,"end":63605801,"Neuron log2(fold change)":-0.635,"Neuron adjusted P-value":"0.00385630282704292","Neuron Low Expressed":false,"Neuron Vehicle Med. nRPKM":1.54,"Neuron LPS Med. nRPKM":0.935,"Neuron Mean Log2(nRPKM)":0.303,"Neuron Vehicle Med. Count":190,"Neuron LPS Med. Count":60,"Neuron Cook's P-value ":0.737},"Reg_pYe101_386":{"Feature Symbol":"Man2a1","Feature Name":"mannosidase 2, alpha 1","biotype":"protein_coding","Microglia log2(fold change)":2.43,"Microglia adjusted P-value":1.59e-22,"Microglia Low Expressed":false,"Microglia Vehicle Med. nRPKM":2.64,"Microglia LPS Med. nRPKM":13.4,"Microglia Mean Log2(nRPKM)":2.58,"Microglia Vehicle Med. Count":295,"Microglia LPS Med. Count":999,"Microglia Cook's P-value ":0.989,"Feature ID":"17158","chr":"chr17","strand":"+","start":64950989,"end":65104450,"Neuron log2(fold change)":-0.297,"Neuron adjusted P-value":"0.139741360615561","Neuron Low Expressed":false,"Neuron Vehicle Med. nRPKM":3.6,"Neuron LPS Med. nRPKM":2.64,"Neuron Mean Log2(nRPKM)":1.7,"Neuron Vehicle Med. Count":570,"Neuron LPS Med. Count":218,"Neuron Cook's P-value ":0.878},"Reg_pYe101_387":{"Feature Symbol":"Mapkapk2","Feature Name":"MAP kinase-activated protein kinase 2","biotype":"protein_coding","Microglia log2(fold change)":2.25,"Microglia adjusted P-value":2.75e-08,"Microglia Low Expressed":false,"Microglia Vehicle Med. nRPKM":3.61,"Microglia LPS Med. nRPKM":21.2,"Microglia Mean Log2(nRPKM)":2.88,"Microglia Vehicle Med. Count":174,"Microglia LPS Med. Count":340,"Microglia Cook's P-value ":0.668,"Feature ID":"17164","chr":"chr1","strand":"-","start":132950281,"end":132994120,"Neuron log2(fold change)":-0.108,"Neuron adjusted P-value":"0.734509698945692","Neuron Low Expressed":false,"Neuron Vehicle Med. nRPKM":0.917,"Neuron LPS Med. nRPKM":0.829,"Neuron Mean Log2(nRPKM)":-0.221,"Neuron Vehicle Med. Count":54,"Neuron LPS Med. Count":32,"Neuron Cook's P-value ":0.862},"Reg_pYe101_388":{"Feature Symbol":"Marco","Feature Name":"macrophage receptor with collagenous structure","biotype":"protein_coding","Microglia log2(fold change)":6.59,"Microglia adjusted P-value":2.28e-13,"Microglia Low Expressed":false,"Microglia Vehicle Med. nRPKM":0.168,"Microglia LPS Med. nRPKM":142,"Microglia Mean Log2(nRPKM)":1.73,"Microglia Vehicle Med. Count":6,"Microglia LPS Med. Count":1620,"Microglia Cook's P-value ":0.00242,"Feature ID":"17167","chr":"chr1","strand":"-","start":122371115,"end":122401661,"Neuron log2(fold change)":-0.376,"Neuron adjusted P-value":"0.451578169691852","Neuron Low Expressed":false,"Neuron Vehicle Med. nRPKM":0,"Neuron LPS Med. nRPKM":0.0421,"Neuron Mean Log2(nRPKM)":-4.8,"Neuron Vehicle Med. Count":0,"Neuron LPS Med. Count":1,"Neuron Cook's P-value ":0.00233},"Reg_pYe101_389":{"Feature Symbol":"Masp1","Feature Name":"mannan-binding lectin serine peptidase 1","biotype":"protein_coding","Microglia log2(fold change)":-3.22,"Microglia adjusted P-value":0.000143,"Microglia Low Expressed":false,"Microglia Vehicle Med. nRPKM":0.615,"Microglia LPS Med. nRPKM":0.0386,"Microglia Mean Log2(nRPKM)":-2.95,"Microglia Vehicle Med. Count":40,"Microglia LPS Med. Count":4,"Microglia Cook's P-value ":0.0539,"Feature ID":"17174","chr":"chr16","strand":"-","start":23451858,"end":23520663,"Neuron log2(fold change)":0.0221,"Neuron adjusted P-value":"0.974130849478937","Neuron Low Expressed":false,"Neuron Vehicle Med. nRPKM":0.264,"Neuron LPS Med. nRPKM":0.267,"Neuron Mean Log2(nRPKM)":-2.69,"Neuron Vehicle Med. Count":22,"Neuron LPS Med. Count":11,"Neuron Cook's P-value ":0.899},"Reg_pYe101_390":{"Feature Symbol":"Matk","Feature Name":"megakaryocyte-associated tyrosine kinase","biotype":"protein_coding","Microglia log2(fold change)":-2.57,"Microglia adjusted P-value":2.6e-09,"Microglia Low Expressed":false,"Microglia Vehicle Med. nRPKM":2.63,"Microglia LPS Med. nRPKM":0.368,"Microglia Mean Log2(nRPKM)":0.154,"Microglia Vehicle Med. Count":148,"Microglia LPS Med. Count":6,"Microglia Cook's P-value ":0.98,"Feature ID":"17179","chr":"chr10","strand":"+","start":80720290,"end":80725726,"Neuron log2(fold change)":-0.675,"Neuron adjusted P-value":"0.0102991823289212","Neuron Low Expressed":false,"Neuron Vehicle Med. nRPKM":6.23,"Neuron LPS Med. nRPKM":2.84,"Neuron Mean Log2(nRPKM)":2.2,"Neuron Vehicle Med. Count":244,"Neuron LPS Med. Count":60,"Neuron Cook's P-value ":0.884},"Reg_pYe101_391":{"Feature Symbol":"Mdfi","Feature Name":"MyoD family inhibitor","biotype":"protein_coding","Microglia log2(fold change)":-3.65,"Microglia adjusted P-value":3.7e-07,"Microglia Low Expressed":false,"Microglia Vehicle Med. nRPKM":2.2,"Microglia LPS Med. nRPKM":0.0771,"Microglia Mean Log2(nRPKM)":-1.62,"Microglia Vehicle Med. Count":95,"Microglia LPS Med. Count":5,"Microglia Cook's P-value ":0.768,"Feature ID":"17240","chr":"chr17","strand":"-","start":47952281,"end":47971640,"Neuron log2(fold change)":0,"Neuron adjusted P-value":"1","Neuron Low Expressed":true,"Neuron Vehicle Med. nRPKM":0,"Neuron LPS Med. nRPKM":0,"Neuron Mean Log2(nRPKM)":-7.74,"Neuron Vehicle Med. Count":0,"Neuron LPS Med. Count":0,"Neuron Cook's P-value ":0.494},"Reg_pYe101_392":{"Feature Symbol":"Slc3a2","Feature Name":"solute carrier family 3 (activators of dibasic and neutral amino acid transport), member 2","biotype":"protein_coding","Microglia log2(fold change)":2.27,"Microglia adjusted P-value":1.38e-10,"Microglia Low Expressed":false,"Microglia Vehicle Med. nRPKM":2.44,"Microglia LPS Med. nRPKM":11.1,"Microglia Mean Log2(nRPKM)":2.32,"Microglia Vehicle Med. Count":216,"Microglia LPS Med. Count":402,"Microglia Cook's P-value ":0.962,"Feature ID":"17254","chr":"chr19","strand":"-","start":8781372,"end":8797859,"Neuron log2(fold change)":0.0932,"Neuron adjusted P-value":"0.731127367558535","Neuron Low Expressed":false,"Neuron Vehicle Med. nRPKM":1.98,"Neuron LPS Med. nRPKM":1.96,"Neuron Mean Log2(nRPKM)":0.947,"Neuron Vehicle Med. Count":137,"Neuron LPS Med. Count":89,"Neuron Cook's P-value ":0.811},"Reg_pYe101_393":{"Feature Symbol":"Mfng","Feature Name":"MFNG O-fucosylpeptide 3-beta-N-acetylglucosaminyltransferase","biotype":"protein_coding","Microglia log2(fold change)":-3.09,"Microglia adjusted P-value":5.76e-15,"Microglia Low Expressed":false,"Microglia Vehicle Med. nRPKM":7.43,"Microglia LPS Med. nRPKM":0.651,"Microglia Mean Log2(nRPKM)":1.24,"Microglia Vehicle Med. Count":233,"Microglia LPS Med. Count":11,"Microglia Cook's P-value ":0.945,"Feature ID":"17305","chr":"chr15","strand":"-","start":78586313,"end":78603875,"Neuron log2(fold change)":0,"Neuron adjusted P-value":"1","Neuron Low Expressed":true,"Neuron Vehicle Med. nRPKM":0,"Neuron LPS Med. nRPKM":0,"Neuron Mean Log2(nRPKM)":-7.75,"Neuron Vehicle Med. Count":0,"Neuron LPS Med. Count":0,"Neuron Cook's P-value ":0.494},"Reg_pYe101_394":{"Feature Symbol":"Kitl","Feature Name":"kit ligand","biotype":"protein_coding","Microglia log2(fold change)":-2.21,"Microglia adjusted P-value":0.00911,"Microglia Low Expressed":false,"Microglia Vehicle Med. nRPKM":0.344,"Microglia LPS Med. nRPKM":0.0293,"Microglia Mean Log2(nRPKM)":-3.69,"Microglia Vehicle Med. Count":30,"Microglia LPS Med. Count":1,"Microglia Cook's P-value ":0.808,"Feature ID":"17311","chr":"chr10","strand":"+","start":99478458,"end":99563046,"Neuron log2(fold change)":0.227,"Neuron adjusted P-value":"0.397378122859089","Neuron Low Expressed":false,"Neuron Vehicle Med. nRPKM":0.707,"Neuron LPS Med. nRPKM":0.757,"Neuron Mean Log2(nRPKM)":-0.405,"Neuron Vehicle Med. Count":95,"Neuron LPS Med. Count":48,"Neuron Cook's P-value ":0.074},"Reg_pYe101_395":{"Feature Symbol":"Cxcl9","Feature Name":"chemokine (C-X-C motif) ligand 9","biotype":"protein_coding","Microglia log2(fold change)":2.94,"Microglia adjusted P-value":0.0013,"Microglia Low Expressed":false,"Microglia Vehicle Med. nRPKM":0.0213,"Microglia LPS Med. nRPKM":1.52,"Microglia Mean Log2(nRPKM)":-2.67,"Microglia Vehicle Med. Count":5,"Microglia LPS Med. Count":36,"Microglia Cook's P-value ":0.516,"Feature ID":"17329","chr":"chr5","strand":"-","start":92750357,"end":92757105,"Neuron log2(fold change)":0,"Neuron adjusted P-value":"1","Neuron Low Expressed":true,"Neuron Vehicle Med. nRPKM":0,"Neuron LPS Med. nRPKM":0.022,"Neuron Mean Log2(nRPKM)":-7.11,"Neuron Vehicle Med. Count":0,"Neuron LPS Med. Count":2,"Neuron Cook's P-value ":0.7},"Reg_pYe101_396":{"Feature Symbol":"Mmp14","Feature Name":"matrix metallopeptidase 14 (membrane-inserted)","biotype":"protein_coding","Microglia log2(fold change)":3.23,"Microglia adjusted P-value":2.27e-16,"Microglia Low Expressed":false,"Microglia Vehicle Med. nRPKM":2.7,"Microglia LPS Med. nRPKM":31.3,"Microglia Mean Log2(nRPKM)":2.92,"Microglia Vehicle Med. Count":90,"Microglia LPS Med. Count":509,"Microglia Cook's P-value ":0.722,"Feature ID":"17387","chr":"chr14","strand":"+","start":55050441,"end":55060095,"Neuron log2(fold change)":0,"Neuron adjusted P-value":"1","Neuron Low Expressed":true,"Neuron Vehicle Med. nRPKM":0.0518,"Neuron LPS Med. nRPKM":0.0567,"Neuron Mean Log2(nRPKM)":-4.55,"Neuron Vehicle Med. Count":3,"Neuron LPS Med. Count":3,"Neuron Cook's P-value ":0.607},"Reg_pYe101_397":{"Feature Symbol":"Mmp15","Feature Name":"matrix metallopeptidase 15","biotype":"protein_coding","Microglia log2(fold change)":-4.05,"Microglia adjusted P-value":0.00021,"Microglia Low Expressed":false,"Microglia Vehicle Med. nRPKM":0.173,"Microglia LPS Med. nRPKM":0,"Microglia Mean Log2(nRPKM)":-5.46,"Microglia Vehicle Med. Count":11,"Microglia LPS Med. Count":0,"Microglia Cook's P-value ":0.106,"Feature ID":"17388","chr":"chr8","strand":"+","start":97876237,"end":97898193,"Neuron log2(fold change)":-0.266,"Neuron adjusted P-value":"0.675898094978841","Neuron Low Expressed":false,"Neuron Vehicle Med. nRPKM":0.106,"Neuron LPS Med. nRPKM":0.0783,"Neuron Mean Log2(nRPKM)":-4.4,"Neuron Vehicle Med. Count":11,"Neuron LPS Med. Count":5,"Neuron Cook's P-value ":0.655},"Reg_pYe101_398":{"Feature Symbol":"Gbp4","Feature Name":"guanylate binding protein 4","biotype":"protein_coding","Microglia log2(fold change)":3.4,"Microglia adjusted P-value":2.29e-06,"Microglia Low Expressed":false,"Microglia Vehicle Med. nRPKM":0.0623,"Microglia LPS Med. nRPKM":0.879,"Microglia Mean Log2(nRPKM)":-2.33,"Microglia Vehicle Med. Count":9,"Microglia LPS Med. Count":49,"Microglia Cook's P-value ":0.182,"Feature ID":"17472","chr":"chr5","strand":"-","start":105544786,"end":105568605,"Neuron log2(fold change)":0,"Neuron adjusted P-value":"1","Neuron Low Expressed":true,"Neuron Vehicle Med. nRPKM":0.00891,"Neuron LPS Med. nRPKM":0.0492,"Neuron Mean Log2(nRPKM)":-6.25,"Neuron Vehicle Med. Count":1,"Neuron LPS Med. Count":4,"Neuron Cook's P-value ":0.804},"Reg_pYe101_399":{"Feature Symbol":"Clec4d","Feature Name":"C-type lectin domain family 4, member d","biotype":"protein_coding","Microglia log2(fold change)":5.81,"Microglia adjusted P-value":6.43e-12,"Microglia Low Expressed":false,"Microglia Vehicle Med. nRPKM":0,"Microglia LPS Med. nRPKM":1.41,"Microglia Mean Log2(nRPKM)":-3.4,"Microglia Vehicle Med. Count":0,"Microglia LPS Med. Count":14,"Microglia Cook's P-value ":0.663,"Feature ID":"17474","chr":"chr6","strand":"+","start":123212125,"end":123225286,"Neuron log2(fold change)":0,"Neuron adjusted P-value":"1","Neuron Low Expressed":true,"Neuron Vehicle Med. nRPKM":0,"Neuron LPS Med. nRPKM":0,"Neuron Mean Log2(nRPKM)":-7.33,"Neuron Vehicle Med. Count":0,"Neuron LPS Med. Count":0,"Neuron Cook's P-value ":0.177},"Reg_pYe101_400":{"Feature Symbol":"Mrc2","Feature Name":"mannose receptor, C type 2","biotype":"protein_coding","Microglia log2(fold change)":-3.82,"Microglia adjusted P-value":3.34e-17,"Microglia Low Expressed":false,"Microglia Vehicle Med. nRPKM":2.84,"Microglia LPS Med. nRPKM":0.168,"Microglia Mean Log2(nRPKM)":-0.597,"Microglia Vehicle Med. Count":372,"Microglia LPS Med. Count":12,"Microglia Cook's P-value ":0.899,"Feature ID":"17534","chr":"chr11","strand":"+","start":105153960,"end":105212459,"Neuron log2(fold change)":0.268,"Neuron adjusted P-value":"0.628060678215372","Neuron Low Expressed":false,"Neuron Vehicle Med. nRPKM":0.0906,"Neuron LPS Med. nRPKM":0.0864,"Neuron Mean Log2(nRPKM)":-3.42,"Neuron Vehicle Med. Count":13,"Neuron LPS Med. Count":13,"Neuron Cook's P-value ":0.474},"Reg_pYe101_401":{"Feature Symbol":"Cited2","Feature Name":"Cbp/p300-interacting transactivator, with Glu/Asp-rich carboxy-terminal domain, 2","biotype":"protein_coding","Microglia log2(fold change)":2.27,"Microglia adjusted P-value":0.00046,"Microglia Low Expressed":false,"Microglia Vehicle Med. nRPKM":1.05,"Microglia LPS Med. nRPKM":8.13,"Microglia Mean Log2(nRPKM)":1.21,"Microglia Vehicle Med. Count":42,"Microglia LPS Med. Count":81,"Microglia Cook's P-value ":0.714,"Feature ID":"17684","chr":"chr10","strand":"+","start":17443034,"end":17445480,"Neuron log2(fold change)":0.372,"Neuron adjusted P-value":"0.316178440204238","Neuron Low Expressed":false,"Neuron Vehicle Med. nRPKM":0.755,"Neuron LPS Med. nRPKM":0.918,"Neuron Mean Log2(nRPKM)":-0.468,"Neuron Vehicle Med. Count":36,"Neuron LPS Med. Count":28,"Neuron Cook's P-value ":0.757},"Reg_pYe101_402":{"Feature Symbol":"Msh5","Feature Name":"mutS homolog 5 (E. coli)","biotype":"protein_coding","Microglia log2(fold change)":-2.89,"Microglia adjusted P-value":2.87e-06,"Microglia Low Expressed":false,"Microglia Vehicle Med. nRPKM":0.896,"Microglia LPS Med. nRPKM":0.169,"Microglia Mean Log2(nRPKM)":-1.2,"Microglia Vehicle Med. Count":50,"Microglia LPS Med. Count":4,"Microglia Cook's P-value ":0.543,"Feature ID":"17687","chr":"chr17","strand":"-","start":35165550,"end":35183668,"Neuron log2(fold change)":0,"Neuron adjusted P-value":"1","Neuron Low Expressed":true,"Neuron Vehicle Med. nRPKM":0.0428,"Neuron LPS Med. nRPKM":0.0441,"Neuron Mean Log2(nRPKM)":-5.52,"Neuron Vehicle Med. Count":2,"Neuron LPS Med. Count":3,"Neuron Cook's P-value ":0.911},"Reg_pYe101_403":{"Feature Symbol":"Sik1","Feature Name":"salt inducible kinase 1","biotype":"protein_coding","Microglia log2(fold change)":3.98,"Microglia adjusted P-value":5.64e-15,"Microglia Low Expressed":false,"Microglia Vehicle Med. nRPKM":0.164,"Microglia LPS Med. nRPKM":3.2,"Microglia Mean Log2(nRPKM)":-0.588,"Microglia Vehicle Med. Count":18,"Microglia LPS Med. Count":92,"Microglia Cook's P-value ":0.805,"Feature ID":"17691","chr":"chr17","strand":"-","start":31981195,"end":31992737,"Neuron log2(fold change)":-0.213,"Neuron adjusted P-value":"0.598539212357614","Neuron Low Expressed":false,"Neuron Vehicle Med. nRPKM":0.283,"Neuron LPS Med. nRPKM":0.185,"Neuron Mean Log2(nRPKM)":-2.06,"Neuron Vehicle Med. Count":25,"Neuron LPS Med. Count":16,"Neuron Cook's P-value ":0.721},"Reg_pYe101_404":{"Feature Symbol":"Mt1","Feature Name":"metallothionein 1","biotype":"protein_coding","Microglia log2(fold change)":2.54,"Microglia adjusted P-value":6.54e-10,"Microglia Low Expressed":false,"Microglia Vehicle Med. nRPKM":6.07,"Microglia LPS Med. nRPKM":35.9,"Microglia Mean Log2(nRPKM)":3.81,"Microglia Vehicle Med. Count":83,"Microglia LPS Med. Count":161,"Microglia Cook's P-value ":0.902,"Feature ID":"17748","chr":"chr8","strand":"+","start":96702989,"end":96704227,"Neuron log2(fold change)":2.15,"Neuron adjusted P-value":"1.28256943010818e-12","Neuron Low Expressed":false,"Neuron Vehicle Med. nRPKM":1.22,"Neuron LPS Med. nRPKM":5.84,"Neuron Mean Log2(nRPKM)":1.17,"Neuron Vehicle Med. Count":18,"Neuron LPS Med. Count":43,"Neuron Cook's P-value ":0.889},"Reg_pYe101_405":{"Feature Symbol":"Mt2","Feature Name":"metallothionein 2","biotype":"protein_coding","Microglia log2(fold change)":3.88,"Microglia adjusted P-value":3.75e-12,"Microglia Low Expressed":false,"Microglia Vehicle Med. nRPKM":1.98,"Microglia LPS Med. nRPKM":65.5,"Microglia Mean Log2(nRPKM)":3.65,"Microglia Vehicle Med. Count":44,"Microglia LPS Med. Count":255,"Microglia Cook's P-value ":0.208,"Feature ID":"17750","chr":"chr8","strand":"+","start":96696518,"end":96697467,"Neuron log2(fold change)":3.01,"Neuron adjusted P-value":"1.7561779787435e-20","Neuron Low Expressed":false,"Neuron Vehicle Med. nRPKM":0.594,"Neuron LPS Med. nRPKM":7.68,"Neuron Mean Log2(nRPKM)":0.964,"Neuron Vehicle Med. Count":8,"Neuron LPS Med. Count":69,"Neuron Cook's P-value ":0.833},"Reg_pYe101_406":{"Feature Symbol":"Mybpc3","Feature Name":"myosin binding protein C, cardiac","biotype":"protein_coding","Microglia log2(fold change)":4.05,"Microglia adjusted P-value":5.09e-10,"Microglia Low Expressed":false,"Microglia Vehicle Med. nRPKM":0.0722,"Microglia LPS Med. nRPKM":2.29,"Microglia Mean Log2(nRPKM)":-1.47,"Microglia Vehicle Med. Count":4,"Microglia LPS Med. Count":107,"Microglia Cook's P-value ":0.099,"Feature ID":"17868","chr":"chr2","strand":"+","start":90958301,"end":90976673,"Neuron log2(fold change)":0,"Neuron adjusted P-value":"1","Neuron Low Expressed":true,"Neuron Vehicle Med. nRPKM":0.0646,"Neuron LPS Med. nRPKM":0.0255,"Neuron Mean Log2(nRPKM)":-4.85,"Neuron Vehicle Med. Count":6,"Neuron LPS Med. Count":2,"Neuron Cook's P-value ":0.97},"Reg_pYe101_407":{"Feature Symbol":"Gadd45b","Feature Name":"growth arrest and DNA-damage-inducible 45 beta","biotype":"protein_coding","Microglia log2(fold change)":2.8,"Microglia adjusted P-value":0.0028,"Microglia Low Expressed":false,"Microglia Vehicle Med. nRPKM":0.0791,"Microglia LPS Med. nRPKM":1.51,"Microglia Mean Log2(nRPKM)":-2.06,"Microglia Vehicle Med. Count":1,"Microglia LPS Med. Count":19,"Microglia Cook's P-value ":0.28,"Feature ID":"17873","chr":"chr10","strand":"+","start":80392836,"end":80394949,"Neuron log2(fold change)":-0.517,"Neuron adjusted P-value":"0.334185829247946","Neuron Low Expressed":false,"Neuron Vehicle Med. nRPKM":0.313,"Neuron LPS Med. nRPKM":0.252,"Neuron Mean Log2(nRPKM)":-1.9,"Neuron Vehicle Med. Count":8,"Neuron LPS Med. Count":3,"Neuron Cook's P-value ":0.48},"Reg_pYe101_408":{"Feature Symbol":"Myl2","Feature Name":"myosin, light polypeptide 2, regulatory, cardiac, slow","biotype":"protein_coding","Microglia log2(fold change)":-4.42,"Microglia adjusted P-value":2.07e-06,"Microglia Low Expressed":false,"Microglia Vehicle Med. nRPKM":2.59,"Microglia LPS Med. nRPKM":0,"Microglia Mean Log2(nRPKM)":-3.07,"Microglia Vehicle Med. Count":31,"Microglia LPS Med. Count":0,"Microglia Cook's P-value ":0.822,"Feature ID":"17906","chr":"chr5","strand":"+","start":122550989,"end":122556863,"Neuron log2(fold change)":0,"Neuron adjusted P-value":"1","Neuron Low Expressed":true,"Neuron Vehicle Med. nRPKM":0,"Neuron LPS Med. nRPKM":0,"Neuron Mean Log2(nRPKM)":-8,"Neuron Vehicle Med. Count":0,"Neuron LPS Med. Count":0,"Neuron Cook's P-value ":"NA"},"Reg_pYe101_409":{"Feature Symbol":"Myom1","Feature Name":"myomesin 1","biotype":"protein_coding","Microglia log2(fold change)":-2.86,"Microglia adjusted P-value":6.03e-07,"Microglia Low Expressed":false,"Microglia Vehicle Med. nRPKM":0.977,"Microglia LPS Med. nRPKM":0.13,"Microglia Mean Log2(nRPKM)":-2,"Microglia Vehicle Med. Count":94,"Microglia LPS Med. Count":10,"Microglia Cook's P-value ":0.826,"Feature ID":"17929","chr":"chr17","strand":"+","start":71368897,"end":71476196,"Neuron log2(fold change)":0.671,"Neuron adjusted P-value":"0.0743232887613958","Neuron Low Expressed":false,"Neuron Vehicle Med. nRPKM":0.181,"Neuron LPS Med. nRPKM":0.273,"Neuron Mean Log2(nRPKM)":-2.19,"Neuron Vehicle Med. Count":23,"Neuron LPS Med. Count":35,"Neuron Cook's P-value ":0.679},"Reg_pYe101_410":{"Feature Symbol":"Nedd1","Feature Name":"neural precursor cell expressed, developmentally down-regulated gene 1","biotype":"protein_coding","Microglia log2(fold change)":2.15,"Microglia adjusted P-value":2.91e-05,"Microglia Low Expressed":false,"Microglia Vehicle Med. nRPKM":0.269,"Microglia LPS Med. nRPKM":1.07,"Microglia Mean Log2(nRPKM)":-1.13,"Microglia Vehicle Med. Count":15,"Microglia LPS Med. Count":74,"Microglia Cook's P-value ":0.877,"Feature ID":"17997","chr":"chr10","strand":"-","start":92147490,"end":92185163,"Neuron log2(fold change)":0.066,"Neuron adjusted P-value":"0.923624649027359","Neuron Low Expressed":false,"Neuron Vehicle Med. nRPKM":0.103,"Neuron LPS Med. nRPKM":0.0949,"Neuron Mean Log2(nRPKM)":-3.67,"Neuron Vehicle Med. Count":9,"Neuron LPS Med. Count":7,"Neuron Cook's P-value ":0.58},"Reg_pYe101_411":{"Feature Symbol":"Nedd8","Feature Name":"neural precursor cell expressed, developmentally down-regulated gene 8","biotype":"protein_coding","Microglia log2(fold change)":2.26,"Microglia adjusted P-value":0.00304,"Microglia Low Expressed":false,"Microglia Vehicle Med. nRPKM":0.703,"Microglia LPS Med. nRPKM":4.19,"Microglia Mean Log2(nRPKM)":-0.0756,"Microglia Vehicle Med. Count":10,"Microglia LPS Med. Count":16,"Microglia Cook's P-value ":0.815,"Feature ID":"18002","chr":"chr14","strand":"-","start":56281104,"end":56290743,"Neuron log2(fold change)":0.479,"Neuron adjusted P-value":"0.348227810414655","Neuron Low Expressed":false,"Neuron Vehicle Med. nRPKM":0.739,"Neuron LPS Med. nRPKM":1.45,"Neuron Mean Log2(nRPKM)":-0.201,"Neuron Vehicle Med. Count":11,"Neuron LPS Med. Count":12,"Neuron Cook's P-value ":0.886},"Reg_pYe101_412":{"Feature Symbol":"Nfatc1","Feature Name":"nuclear factor of activated T cells, cytoplasmic, calcineurin dependent 1","biotype":"protein_coding","Microglia log2(fold change)":-2.23,"Microglia adjusted P-value":1.95e-12,"Microglia Low Expressed":false,"Microglia Vehicle Med. nRPKM":15,"Microglia LPS Med. nRPKM":2.97,"Microglia Mean Log2(nRPKM)":2.73,"Microglia Vehicle Med. Count":2630,"Microglia LPS Med. Count":182,"Microglia Cook's P-value ":0.952,"Feature ID":"18018","chr":"chr18","strand":"-","start":80802944,"end":80909810,"Neuron log2(fold change)":0,"Neuron adjusted P-value":"1","Neuron Low Expressed":true,"Neuron Vehicle Med. nRPKM":0.0181,"Neuron LPS Med. nRPKM":0.00286,"Neuron Mean Log2(nRPKM)":-6.54,"Neuron Vehicle Med. Count":2,"Neuron LPS Med. Count":1,"Neuron Cook's P-value ":0.798},"Reg_pYe101_413":{"Feature Symbol":"Nfe2","Feature Name":"nuclear factor, erythroid derived 2","biotype":"protein_coding","Microglia log2(fold change)":3.35,"Microglia adjusted P-value":0.00143,"Microglia Low Expressed":false,"Microglia Vehicle Med. nRPKM":0,"Microglia LPS Med. nRPKM":0.27,"Microglia Mean Log2(nRPKM)":-4.22,"Microglia Vehicle Med. Count":0,"Microglia LPS Med. Count":3,"Microglia Cook's P-value ":0.0296,"Feature ID":"18022","chr":"chr15","strand":"-","start":103078648,"end":103085847,"Neuron log2(fold change)":0,"Neuron adjusted P-value":"1","Neuron Low Expressed":true,"Neuron Vehicle Med. nRPKM":0.0403,"Neuron LPS Med. nRPKM":0,"Neuron Mean Log2(nRPKM)":-6.46,"Neuron Vehicle Med. Count":1,"Neuron LPS Med. Count":0,"Neuron Cook's P-value ":0.596},"Reg_pYe101_414":{"Feature Symbol":"Nfil3","Feature Name":"nuclear factor, interleukin 3, regulated","biotype":"protein_coding","Microglia log2(fold change)":5.36,"Microglia adjusted P-value":8.54e-32,"Microglia Low Expressed":false,"Microglia Vehicle Med. nRPKM":0.234,"Microglia LPS Med. nRPKM":9.06,"Microglia Mean Log2(nRPKM)":0.353,"Microglia Vehicle Med. Count":9,"Microglia LPS Med. Count":164,"Microglia Cook's P-value ":0.841,"Feature ID":"18030","chr":"chr13","strand":"-","start":53062578,"end":53076408,"Neuron log2(fold change)":-0.229,"Neuron adjusted P-value":"0.621039073283403","Neuron Low Expressed":false,"Neuron Vehicle Med. nRPKM":0.556,"Neuron LPS Med. nRPKM":0.419,"Neuron Mean Log2(nRPKM)":-1.06,"Neuron Vehicle Med. Count":23,"Neuron LPS Med. Count":16,"Neuron Cook's P-value ":0.755},"Reg_pYe101_415":{"Feature Symbol":"Nfkbia","Feature Name":"nuclear factor of kappa light polypeptide gene enhancer in B cells inhibitor, alpha","biotype":"protein_coding","Microglia log2(fold change)":3.64,"Microglia adjusted P-value":4.49e-17,"Microglia Low Expressed":false,"Microglia Vehicle Med. nRPKM":2.76,"Microglia LPS Med. nRPKM":36.4,"Microglia Mean Log2(nRPKM)":3.09,"Microglia Vehicle Med. Count":103,"Microglia LPS Med. Count":500,"Microglia Cook's P-value ":0.752,"Feature ID":"18035","chr":"chr12","strand":"-","start":56590396,"end":56593634,"Neuron log2(fold change)":0.533,"Neuron adjusted P-value":"0.213678187052139","Neuron Low Expressed":false,"Neuron Vehicle Med. nRPKM":0.341,"Neuron LPS Med. nRPKM":0.582,"Neuron Mean Log2(nRPKM)":-1.78,"Neuron Vehicle Med. Count":13,"Neuron LPS Med. Count":17,"Neuron Cook's P-value ":0.868},"Reg_pYe101_416":{"Feature Symbol":"Nfkbie","Feature Name":"nuclear factor of kappa light polypeptide gene enhancer in B cells inhibitor, epsilon","biotype":"protein_coding","Microglia log2(fold change)":-2.47,"Microglia adjusted P-value":0.0179,"Microglia Low Expressed":false,"Microglia Vehicle Med. nRPKM":2.91,"Microglia LPS Med. nRPKM":1.31,"Microglia Mean Log2(nRPKM)":1.4,"Microglia Vehicle Med. Count":113,"Microglia LPS Med. Count":39,"Microglia Cook's P-value ":5.03e-06,"Feature ID":"18037","chr":"chr17","strand":"+","start":45692665,"end":45700118,"Neuron log2(fold change)":0,"Neuron adjusted P-value":"1","Neuron Low Expressed":true,"Neuron Vehicle Med. nRPKM":0.0555,"Neuron LPS Med. nRPKM":0.0345,"Neuron Mean Log2(nRPKM)":-4.37,"Neuron Vehicle Med. Count":3,"Neuron LPS Med. Count":1,"Neuron Cook's P-value ":0.00128},"Reg_pYe101_417":{"Feature Symbol":"Nid1","Feature Name":"nidogen 1","biotype":"protein_coding","Microglia log2(fold change)":0,"Microglia adjusted P-value":1,"Microglia Low Expressed":true,"Microglia Vehicle Med. nRPKM":0.0166,"Microglia LPS Med. nRPKM":0.0351,"Microglia Mean Log2(nRPKM)":-5.55,"Microglia Vehicle Med. Count":2,"Microglia LPS Med. Count":2,"Microglia Cook's P-value ":0.462,"Feature ID":"18073","chr":"chr13","strand":"+","start":13529869,"end":13604542,"Neuron log2(fold change)":3.01,"Neuron adjusted P-value":"1.76731979489415e-10","Neuron Low Expressed":false,"Neuron Vehicle Med. nRPKM":0.00547,"Neuron LPS Med. nRPKM":0.158,"Neuron Mean Log2(nRPKM)":-5.27,"Neuron Vehicle Med. Count":1,"Neuron LPS Med. Count":19,"Neuron Cook's P-value ":0.582},"Reg_pYe101_418":{"Feature Symbol":"Nme1","Feature Name":"NME/NM23 nucleoside diphosphate kinase 1","biotype":"protein_coding","Microglia log2(fold change)":2.28,"Microglia adjusted P-value":2.69e-06,"Microglia Low Expressed":false,"Microglia Vehicle Med. nRPKM":0.583,"Microglia LPS Med. nRPKM":2.72,"Microglia Mean Log2(nRPKM)":0.487,"Microglia Vehicle Med. Count":17,"Microglia LPS Med. Count":37,"Microglia Cook's P-value ":0.924,"Feature ID":"18102","chr":"chr11","strand":"-","start":93820239,"end":93829835,"Neuron log2(fold change)":0.371,"Neuron adjusted P-value":"0.231483083030202","Neuron Low Expressed":false,"Neuron Vehicle Med. nRPKM":2.17,"Neuron LPS Med. nRPKM":2.91,"Neuron Mean Log2(nRPKM)":1.11,"Neuron Vehicle Med. Count":64,"Neuron LPS Med. Count":53,"Neuron Cook's P-value ":0.807},"Reg_pYe101_419":{"Feature Symbol":"Nme2","Feature Name":"NME/NM23 nucleoside diphosphate kinase 2","biotype":"protein_coding","Microglia log2(fold change)":2.65,"Microglia adjusted P-value":0.00101,"Microglia Low Expressed":false,"Microglia Vehicle Med. nRPKM":0.165,"Microglia LPS Med. nRPKM":1.16,"Microglia Mean Log2(nRPKM)":-1.43,"Microglia Vehicle Med. Count":2,"Microglia LPS Med. Count":7,"Microglia Cook's P-value ":0.898,"Feature ID":"18103","chr":"chr11","strand":"-","start":93811129,"end":93817321,"Neuron log2(fold change)":0,"Neuron adjusted P-value":"1","Neuron Low Expressed":true,"Neuron Vehicle Med. nRPKM":0.201,"Neuron LPS Med. nRPKM":0.179,"Neuron Mean Log2(nRPKM)":-3.16,"Neuron Vehicle Med. Count":4,"Neuron LPS Med. Count":2,"Neuron Cook's P-value ":0.577},"Reg_pYe101_420":{"Feature Symbol":"Cd244","Feature Name":"CD244 natural killer cell receptor 2B4","biotype":"protein_coding","Microglia log2(fold change)":3.98,"Microglia adjusted P-value":8.65e-09,"Microglia Low Expressed":false,"Microglia Vehicle Med. nRPKM":0.0591,"Microglia LPS Med. nRPKM":1.95,"Microglia Mean Log2(nRPKM)":-1.67,"Microglia Vehicle Med. Count":5,"Microglia LPS Med. Count":103,"Microglia Cook's P-value ":0.449,"Feature ID":"18106","chr":"chr1","strand":"+","start":173489324,"end":173515447,"Neuron log2(fold change)":0,"Neuron adjusted P-value":"1","Neuron Low Expressed":true,"Neuron Vehicle Med. nRPKM":0,"Neuron LPS Med. nRPKM":0,"Neuron Mean Log2(nRPKM)":-6.86,"Neuron Vehicle Med. Count":0,"Neuron LPS Med. Count":0,"Neuron Cook's P-value ":0.352},"Reg_pYe101_421":{"Feature Symbol":"Notch3","Feature Name":"Notch gene homolog 3 (Drosophila)","biotype":"protein_coding","Microglia log2(fold change)":-3.09,"Microglia adjusted P-value":0.0036,"Microglia Low Expressed":false,"Microglia Vehicle Med. nRPKM":0.0466,"Microglia LPS Med. nRPKM":0.00334,"Microglia Mean Log2(nRPKM)":-5.39,"Microglia Vehicle Med. Count":10,"Microglia LPS Med. Count":1,"Microglia Cook's P-value ":4.08e-05,"Feature ID":"18131","chr":"chr17","strand":"-","start":32257838,"end":32303797,"Neuron log2(fold change)":0.307,"Neuron adjusted P-value":"0.369665128642844","Neuron Low Expressed":false,"Neuron Vehicle Med. nRPKM":0.209,"Neuron LPS Med. nRPKM":0.294,"Neuron Mean Log2(nRPKM)":-1.91,"Neuron Vehicle Med. Count":41,"Neuron LPS Med. Count":37,"Neuron Cook's P-value ":0.917},"Reg_pYe101_422":{"Feature Symbol":"Slc11a2","Feature Name":"solute carrier family 11 (proton-coupled divalent metal ion transporters), member 2","biotype":"protein_coding","Microglia log2(fold change)":2.71,"Microglia adjusted P-value":3.72e-09,"Microglia Low Expressed":false,"Microglia Vehicle Med. nRPKM":1.08,"Microglia LPS Med. nRPKM":7.88,"Microglia Mean Log2(nRPKM)":1.32,"Microglia Vehicle Med. Count":125,"Microglia LPS Med. Count":367,"Microglia Cook's P-value ":0.0903,"Feature ID":"18174","chr":"chr15","strand":"-","start":100218329,"end":100253486,"Neuron log2(fold change)":0.235,"Neuron adjusted P-value":"0.155929487211319","Neuron Low Expressed":false,"Neuron Vehicle Med. nRPKM":2.58,"Neuron LPS Med. nRPKM":2.77,"Neuron Mean Log2(nRPKM)":1.44,"Neuron Vehicle Med. Count":323,"Neuron LPS Med. Count":238,"Neuron Cook's P-value ":0.543},"Reg_pYe101_423":{"Feature Symbol":"Ntn1","Feature Name":"netrin 1","biotype":"protein_coding","Microglia log2(fold change)":3.24,"Microglia adjusted P-value":3.04e-05,"Microglia Low Expressed":false,"Microglia Vehicle Med. nRPKM":0.0175,"Microglia LPS Med. nRPKM":0.223,"Microglia Mean Log2(nRPKM)":-3.71,"Microglia Vehicle Med. Count":2,"Microglia LPS Med. Count":20,"Microglia Cook's P-value ":0.607,"Feature ID":"18208","chr":"chr11","strand":"-","start":68022866,"end":68200328,"Neuron log2(fold change)":0.368,"Neuron adjusted P-value":"0.349088848851942","Neuron Low Expressed":false,"Neuron Vehicle Med. nRPKM":0.144,"Neuron LPS Med. nRPKM":0.215,"Neuron Mean Log2(nRPKM)":-2.63,"Neuron Vehicle Med. Count":19,"Neuron LPS Med. Count":15,"Neuron Cook's P-value ":0.868},"Reg_pYe101_424":{"Feature Symbol":"Ntn3","Feature Name":"netrin 3","biotype":"protein_coding","Microglia log2(fold change)":-2.14,"Microglia adjusted P-value":0.0378,"Microglia Low Expressed":false,"Microglia Vehicle Med. nRPKM":0.256,"Microglia LPS Med. nRPKM":0.0166,"Microglia Mean Log2(nRPKM)":-4.6,"Microglia Vehicle Med. Count":32,"Microglia LPS Med. Count":1,"Microglia Cook's P-value ":0.662,"Feature ID":"18209","chr":"chr17","strand":"-","start":24340776,"end":24346332,"Neuron log2(fold change)":-0.366,"Neuron adjusted P-value":"0.268846830141982","Neuron Low Expressed":false,"Neuron Vehicle Med. nRPKM":0.424,"Neuron LPS Med. nRPKM":0.33,"Neuron Mean Log2(nRPKM)":-1.55,"Neuron Vehicle Med. Count":47,"Neuron LPS Med. Count":24,"Neuron Cook's P-value ":0.802},"Reg_pYe101_425":{"Feature Symbol":"Numb","Feature Name":"numb gene homolog (Drosophila)","biotype":"protein_coding","Microglia log2(fold change)":-2.52,"Microglia adjusted P-value":8e-09,"Microglia Low Expressed":false,"Microglia Vehicle Med. nRPKM":53.8,"Microglia LPS Med. nRPKM":5.45,"Microglia Mean Log2(nRPKM)":4.32,"Microglia Vehicle Med. Count":2320,"Microglia LPS Med. Count":92,"Microglia Cook's P-value ":0.846,"Feature ID":"18222","chr":"chr12","strand":"-","start":85136389,"end":85183293,"Neuron log2(fold change)":-1.07,"Neuron adjusted P-value":"2.6525754609273e-08","Neuron Low Expressed":false,"Neuron Vehicle Med. nRPKM":8.88,"Neuron LPS Med. nRPKM":3.97,"Neuron Mean Log2(nRPKM)":2.63,"Neuron Vehicle Med. Count":431,"Neuron LPS Med. Count":106,"Neuron Cook's P-value ":0.95},"Reg_pYe101_426":{"Feature Symbol":"Nxn","Feature Name":"nucleoredoxin","biotype":"protein_coding","Microglia log2(fold change)":2.38,"Microglia adjusted P-value":0.0221,"Microglia Low Expressed":false,"Microglia Vehicle Med. nRPKM":0.013,"Microglia LPS Med. nRPKM":0.176,"Microglia Mean Log2(nRPKM)":-4.36,"Microglia Vehicle Med. Count":1,"Microglia LPS Med. Count":8,"Microglia Cook's P-value ":0.859,"Feature ID":"18230","chr":"chr11","strand":"-","start":76070728,"end":76212643,"Neuron log2(fold change)":1.61,"Neuron adjusted P-value":"0.000251763539155243","Neuron Low Expressed":false,"Neuron Vehicle Med. nRPKM":0.074,"Neuron LPS Med. nRPKM":0.213,"Neuron Mean Log2(nRPKM)":-2.85,"Neuron Vehicle Med. Count":5,"Neuron LPS Med. Count":18,"Neuron Cook's P-value ":0.668},"Reg_pYe101_427":{"Feature Symbol":"Odc1","Feature Name":"ornithine decarboxylase, structural 1","biotype":"protein_coding","Microglia log2(fold change)":2.9,"Microglia adjusted P-value":2e-05,"Microglia Low Expressed":false,"Microglia Vehicle Med. nRPKM":0.0873,"Microglia LPS Med. nRPKM":0.708,"Microglia Mean Log2(nRPKM)":-2.04,"Microglia Vehicle Med. Count":5,"Microglia LPS Med. Count":24,"Microglia Cook's P-value ":0.802,"Feature ID":"18263","chr":"chr12","strand":"+","start":17551679,"end":17558308,"Neuron log2(fold change)":0.296,"Neuron adjusted P-value":"0.491095087523888","Neuron Low Expressed":false,"Neuron Vehicle Med. nRPKM":0.324,"Neuron LPS Med. nRPKM":0.368,"Neuron Mean Log2(nRPKM)":-1.68,"Neuron Vehicle Med. Count":20,"Neuron LPS Med. Count":12,"Neuron Cook's P-value ":0.753},"Reg_pYe101_428":{"Feature Symbol":"Orm3","Feature Name":"orosomucoid 3","biotype":"protein_coding","Microglia log2(fold change)":2.45,"Microglia adjusted P-value":0.00792,"Microglia Low Expressed":false,"Microglia Vehicle Med. nRPKM":0.183,"Microglia LPS Med. nRPKM":2.06,"Microglia Mean Log2(nRPKM)":-1.82,"Microglia Vehicle Med. Count":3,"Microglia LPS Med. Count":14,"Microglia Cook's P-value ":0.608,"Feature ID":"18407","chr":"chr4","strand":"+","start":63017196,"end":63020545,"Neuron log2(fold change)":0,"Neuron adjusted P-value":"1","Neuron Low Expressed":true,"Neuron Vehicle Med. nRPKM":0,"Neuron LPS Med. nRPKM":0,"Neuron Mean Log2(nRPKM)":-6.9,"Neuron Vehicle Med. Count":0,"Neuron LPS Med. Count":0,"Neuron Cook's P-value ":0.803},"Reg_pYe101_429":{"Feature Symbol":"Hspa4l","Feature Name":"heat shock protein 4 like","biotype":"protein_coding","Microglia log2(fold change)":2.12,"Microglia adjusted P-value":0.00129,"Microglia Low Expressed":false,"Microglia Vehicle Med. nRPKM":0.236,"Microglia LPS Med. nRPKM":1.48,"Microglia Mean Log2(nRPKM)":-0.943,"Microglia Vehicle Med. Count":16,"Microglia LPS Med. Count":46,"Microglia Cook's P-value ":0.771,"Feature ID":"18415","chr":"chr3","strand":"+","start":40549535,"end":40594287,"Neuron log2(fold change)":0.418,"Neuron adjusted P-value":"0.0294729562736649","Neuron Low Expressed":false,"Neuron Vehicle Med. nRPKM":6.05,"Neuron LPS Med. nRPKM":7.7,"Neuron Mean Log2(nRPKM)":2.72,"Neuron Vehicle Med. Count":530,"Neuron LPS Med. Count":400,"Neuron Cook's P-value ":0.771},"Reg_pYe101_430":{"Feature Symbol":"P2ry2","Feature Name":"purinergic receptor P2Y, G-protein coupled 2","biotype":"protein_coding","Microglia log2(fold change)":5.38,"Microglia adjusted P-value":1.7e-14,"Microglia Low Expressed":false,"Microglia Vehicle Med. nRPKM":0,"Microglia LPS Med. nRPKM":0.977,"Microglia Mean Log2(nRPKM)":-3.64,"Microglia Vehicle Med. Count":0,"Microglia LPS Med. Count":36,"Microglia Cook's P-value ":0.876,"Feature ID":"18442","chr":"chr7","strand":"-","start":108145086,"end":108160505,"Neuron log2(fold change)":0,"Neuron adjusted P-value":"1","Neuron Low Expressed":true,"Neuron Vehicle Med. nRPKM":0,"Neuron LPS Med. nRPKM":0.0298,"Neuron Mean Log2(nRPKM)":-6.47,"Neuron Vehicle Med. Count":0,"Neuron LPS Med. Count":2,"Neuron Cook's P-value ":0.546},"Reg_pYe101_431":{"Feature Symbol":"Pdcd2","Feature Name":"programmed cell death 2","biotype":"protein_coding","Microglia log2(fold change)":2.41,"Microglia adjusted P-value":0.000724,"Microglia Low Expressed":false,"Microglia Vehicle Med. nRPKM":0.442,"Microglia LPS Med. nRPKM":2.35,"Microglia Mean Log2(nRPKM)":-0.891,"Microglia Vehicle Med. Count":11,"Microglia LPS Med. Count":37,"Microglia Cook's P-value ":0.721,"Feature ID":"18567","chr":"chr17","strand":"-","start":15658539,"end":15664265,"Neuron log2(fold change)":0.751,"Neuron adjusted P-value":"0.00648601761513596","Neuron Low Expressed":false,"Neuron Vehicle Med. nRPKM":2.38,"Neuron LPS Med. nRPKM":3.87,"Neuron Mean Log2(nRPKM)":1.56,"Neuron Vehicle Med. Count":66,"Neuron LPS Med. Count":70,"Neuron Cook's P-value ":0.723},"Reg_pYe101_432":{"Feature Symbol":"Pde4b","Feature Name":"phosphodiesterase 4B, cAMP specific","biotype":"protein_coding","Microglia log2(fold change)":2.12,"Microglia adjusted P-value":3.36e-08,"Microglia Low Expressed":false,"Microglia Vehicle Med. nRPKM":2.7,"Microglia LPS Med. nRPKM":15.1,"Microglia Mean Log2(nRPKM)":2.37,"Microglia Vehicle Med. Count":344,"Microglia LPS Med. Count":577,"Microglia Cook's P-value ":0.367,"Feature ID":"18578","chr":"chr4","strand":"+","start":101927347,"end":102279867,"Neuron log2(fold change)":0.254,"Neuron adjusted P-value":"0.116901346131674","Neuron Low Expressed":false,"Neuron Vehicle Med. nRPKM":3.66,"Neuron LPS Med. nRPKM":4.26,"Neuron Mean Log2(nRPKM)":1.97,"Neuron Vehicle Med. Count":560,"Neuron LPS Med. Count":358,"Neuron Cook's P-value ":0.856},"Reg_pYe101_433":{"Feature Symbol":"Pdgfb","Feature Name":"platelet derived growth factor, B polypeptide","biotype":"protein_coding","Microglia log2(fold change)":-2.42,"Microglia adjusted P-value":0.00845,"Microglia Low Expressed":false,"Microglia Vehicle Med. nRPKM":9.78,"Microglia LPS Med. nRPKM":1.02,"Microglia Mean Log2(nRPKM)":1.32,"Microglia Vehicle Med. Count":680,"Microglia LPS Med. Count":16,"Microglia Cook's P-value ":0.778,"Feature ID":"18591","chr":"chr15","strand":"-","start":79826304,"end":79845238,"Neuron log2(fold change)":-0.131,"Neuron adjusted P-value":"0.768637384234153","Neuron Low Expressed":false,"Neuron Vehicle Med. nRPKM":0.439,"Neuron LPS Med. nRPKM":0.433,"Neuron Mean Log2(nRPKM)":-1.38,"Neuron Vehicle Med. Count":32,"Neuron LPS Med. Count":18,"Neuron Cook's P-value ":0.742},"Reg_pYe101_434":{"Feature Symbol":"Padi2","Feature Name":"peptidyl arginine deiminase, type II","biotype":"protein_coding","Microglia log2(fold change)":-2.43,"Microglia adjusted P-value":2.58e-09,"Microglia Low Expressed":false,"Microglia Vehicle Med. nRPKM":3.54,"Microglia LPS Med. nRPKM":0.772,"Microglia Mean Log2(nRPKM)":0.823,"Microglia Vehicle Med. Count":416,"Microglia LPS Med. Count":55,"Microglia Cook's P-value ":0.858,"Feature ID":"18600","chr":"chr4","strand":"+","start":140462275,"end":140508501,"Neuron log2(fold change)":-0.382,"Neuron adjusted P-value":"0.528364767403999","Neuron Low Expressed":false,"Neuron Vehicle Med. nRPKM":0.085,"Neuron LPS Med. nRPKM":0.0626,"Neuron Mean Log2(nRPKM)":-4.34,"Neuron Vehicle Med. Count":7,"Neuron LPS Med. Count":5,"Neuron Cook's P-value ":0.562},"Reg_pYe101_435":{"Feature Symbol":"Per3","Feature Name":"period homolog 3 (Drosophila)","biotype":"protein_coding","Microglia log2(fold change)":-2.26,"Microglia adjusted P-value":2.98e-08,"Microglia Low Expressed":false,"Microglia Vehicle Med. nRPKM":2.48,"Microglia LPS Med. nRPKM":0.403,"Microglia Mean Log2(nRPKM)":-0.154,"Microglia Vehicle Med. Count":204,"Microglia LPS Med. Count":36,"Microglia Cook's P-value ":0.918,"Feature ID":"18628","chr":"chr4","strand":"-","start":150377764,"end":150418731,"Neuron log2(fold change)":0.836,"Neuron adjusted P-value":"1.28752507888355e-09","Neuron Low Expressed":false,"Neuron Vehicle Med. nRPKM":5.18,"Neuron LPS Med. nRPKM":8.99,"Neuron Mean Log2(nRPKM)":2.77,"Neuron Vehicle Med. Count":762,"Neuron LPS Med. Count":751,"Neuron Cook's P-value ":0.965},"Reg_pYe101_436":{"Feature Symbol":"Phex","Feature Name":"phosphate regulating gene with homologies to endopeptidases on the X chromosome (hypophosphatemia, vitamin D resistant rickets)","biotype":"protein_coding","Microglia log2(fold change)":2.5,"Microglia adjusted P-value":0.0348,"Microglia Low Expressed":false,"Microglia Vehicle Med. nRPKM":0,"Microglia LPS Med. nRPKM":0.299,"Microglia Mean Log2(nRPKM)":-5.53,"Microglia Vehicle Med. Count":0,"Microglia LPS Med. Count":9,"Microglia Cook's P-value ":0.0789,"Feature ID":"18675","chr":"chrX","strand":"-","start":153596618,"end":153853218,"Neuron log2(fold change)":0.288,"Neuron adjusted P-value":"0.518833270115237","Neuron Low Expressed":false,"Neuron Vehicle Med. nRPKM":0.219,"Neuron LPS Med. nRPKM":0.292,"Neuron Mean Log2(nRPKM)":-2.27,"Neuron Vehicle Med. Count":32,"Neuron LPS Med. Count":16,"Neuron Cook's P-value ":0.666},"Reg_pYe101_437":{"Feature Symbol":"Pim1","Feature Name":"proviral integration site 1","biotype":"protein_coding","Microglia log2(fold change)":3.97,"Microglia adjusted P-value":1.59e-17,"Microglia Low Expressed":false,"Microglia Vehicle Med. nRPKM":0.218,"Microglia LPS Med. nRPKM":4.12,"Microglia Mean Log2(nRPKM)":-0.268,"Microglia Vehicle Med. Count":9,"Microglia LPS Med. Count":103,"Microglia Cook's P-value ":0.952,"Feature ID":"18712","chr":"chr17","strand":"+","start":29627990,"end":29632410,"Neuron log2(fold change)":0,"Neuron adjusted P-value":"1","Neuron Low Expressed":true,"Neuron Vehicle Med. nRPKM":0.0564,"Neuron LPS Med. nRPKM":0.0475,"Neuron Mean Log2(nRPKM)":-4.47,"Neuron Vehicle Med. Count":3,"Neuron LPS Med. Count":1,"Neuron Cook's P-value ":0.684},"Reg_pYe101_438":{"Feature Symbol":"Pira6","Feature Name":"paired-Ig-like receptor A6","biotype":"protein_coding","Microglia log2(fold change)":2.16,"Microglia adjusted P-value":4.21e-06,"Microglia Low Expressed":false,"Microglia Vehicle Med. nRPKM":0.701,"Microglia LPS Med. nRPKM":3.16,"Microglia Mean Log2(nRPKM)":0.498,"Microglia Vehicle Med. Count":34,"Microglia LPS Med. Count":45,"Microglia Cook's P-value ":0.558,"Feature ID":"18729","chr":"chr7","strand":"-","start":3667635,"end":3849686,"Neuron log2(fold change)":0,"Neuron adjusted P-value":"1","Neuron Low Expressed":true,"Neuron Vehicle Med. nRPKM":0,"Neuron LPS Med. nRPKM":0,"Neuron Mean Log2(nRPKM)":-7.4,"Neuron Vehicle Med. Count":0,"Neuron LPS Med. Count":0,"Neuron Cook's P-value ":0.491},"Reg_pYe101_439":{"Feature Symbol":"Pknox1","Feature Name":"Pbx/knotted 1 homeobox","biotype":"protein_coding","Microglia log2(fold change)":-2.2,"Microglia adjusted P-value":1.46e-05,"Microglia Low Expressed":false,"Microglia Vehicle Med. nRPKM":7.07,"Microglia LPS Med. nRPKM":0.895,"Microglia Mean Log2(nRPKM)":1.25,"Microglia Vehicle Med. Count":745,"Microglia LPS Med. Count":34,"Microglia Cook's P-value ":0.831,"Feature ID":"18771","chr":"chr17","strand":"+","start":31701718,"end":31744638,"Neuron log2(fold change)":-0.74,"Neuron adjusted P-value":"0.0160619363887585","Neuron Low Expressed":false,"Neuron Vehicle Med. nRPKM":0.663,"Neuron LPS Med. nRPKM":0.297,"Neuron Mean Log2(nRPKM)":-1.17,"Neuron Vehicle Med. Count":55,"Neuron LPS Med. Count":18,"Neuron Cook's P-value ":0.872},"Reg_pYe101_440":{"Feature Symbol":"Plau","Feature Name":"plasminogen activator, urokinase","biotype":"protein_coding","Microglia log2(fold change)":-2.95,"Microglia adjusted P-value":7.31e-06,"Microglia Low Expressed":false,"Microglia Vehicle Med. nRPKM":1.96,"Microglia LPS Med. nRPKM":0.136,"Microglia Mean Log2(nRPKM)":-0.663,"Microglia Vehicle Med. Count":186,"Microglia LPS Med. Count":3,"Microglia Cook's P-value ":0.688,"Feature ID":"18792","chr":"chr14","strand":"+","start":21655884,"end":21662610,"Neuron log2(fold change)":-1.12,"Neuron adjusted P-value":"0.0381312308744074","Neuron Low Expressed":false,"Neuron Vehicle Med. nRPKM":0.183,"Neuron LPS Med. nRPKM":0.0381,"Neuron Mean Log2(nRPKM)":-4.04,"Neuron Vehicle Med. Count":13,"Neuron LPS Med. Count":3,"Neuron Cook's P-value ":0.821},"Reg_pYe101_441":{"Feature Symbol":"Plaur","Feature Name":"plasminogen activator, urokinase receptor","biotype":"protein_coding","Microglia log2(fold change)":2.58,"Microglia adjusted P-value":1.75e-11,"Microglia Low Expressed":false,"Microglia Vehicle Med. nRPKM":0.963,"Microglia LPS Med. nRPKM":4.87,"Microglia Mean Log2(nRPKM)":1.27,"Microglia Vehicle Med. Count":28,"Microglia LPS Med. Count":81,"Microglia Cook's P-value ":0.967,"Feature ID":"18793","chr":"chr7","strand":"+","start":25247519,"end":25260892,"Neuron log2(fold change)":0,"Neuron adjusted P-value":"1","Neuron Low Expressed":true,"Neuron Vehicle Med. nRPKM":0,"Neuron LPS Med. nRPKM":0,"Neuron Mean Log2(nRPKM)":-6.28,"Neuron Vehicle Med. Count":0,"Neuron LPS Med. Count":0,"Neuron Cook's P-value ":0.528},"Reg_pYe101_442":{"Feature Symbol":"Pld1","Feature Name":"phospholipase D1","biotype":"protein_coding","Microglia log2(fold change)":-2.52,"Microglia adjusted P-value":9.86e-08,"Microglia Low Expressed":false,"Microglia Vehicle Med. nRPKM":26.5,"Microglia LPS Med. nRPKM":2.57,"Microglia Mean Log2(nRPKM)":3.11,"Microglia Vehicle Med. Count":2650,"Microglia LPS Med. Count":163,"Microglia Cook's P-value ":0.822,"Feature ID":"18805","chr":"chr3","strand":"+","start":27837602,"end":28032284,"Neuron log2(fold change)":0.448,"Neuron adjusted P-value":"0.331183522014399","Neuron Low Expressed":false,"Neuron Vehicle Med. nRPKM":0.104,"Neuron LPS Med. nRPKM":0.186,"Neuron Mean Log2(nRPKM)":-2.89,"Neuron Vehicle Med. Count":11,"Neuron LPS Med. Count":8,"Neuron Cook's P-value ":0.827},"Reg_pYe101_443":{"Feature Symbol":"Pln","Feature Name":"phospholamban","biotype":"protein_coding","Microglia log2(fold change)":2.34,"Microglia adjusted P-value":0.00641,"Microglia Low Expressed":false,"Microglia Vehicle Med. nRPKM":0.057,"Microglia LPS Med. nRPKM":0.364,"Microglia Mean Log2(nRPKM)":-2.93,"Microglia Vehicle Med. Count":4,"Microglia LPS Med. Count":10,"Microglia Cook's P-value ":0.243,"Feature ID":"18821","chr":"chr10","strand":"+","start":53057492,"end":53065805,"Neuron log2(fold change)":-0.266,"Neuron adjusted P-value":"0.523659464173368","Neuron Low Expressed":false,"Neuron Vehicle Med. nRPKM":0.75,"Neuron LPS Med. nRPKM":0.55,"Neuron Mean Log2(nRPKM)":-0.933,"Neuron Vehicle Med. Count":42,"Neuron LPS Med. Count":24,"Neuron Cook's P-value ":0.815},"Reg_pYe101_444":{"Feature Symbol":"Pole","Feature Name":"polymerase (DNA directed), epsilon","biotype":"protein_coding","Microglia log2(fold change)":3.27,"Microglia adjusted P-value":1.61e-06,"Microglia Low Expressed":false,"Microglia Vehicle Med. nRPKM":0.0416,"Microglia LPS Med. nRPKM":0.512,"Microglia Mean Log2(nRPKM)":-2.56,"Microglia Vehicle Med. Count":10,"Microglia LPS Med. Count":73,"Microglia Cook's P-value ":0.63,"Feature ID":"18973","chr":"chr5","strand":"+","start":110715338,"end":110766472,"Neuron log2(fold change)":2.3,"Neuron adjusted P-value":"3.62490909315442e-12","Neuron Low Expressed":false,"Neuron Vehicle Med. nRPKM":0.0808,"Neuron LPS Med. nRPKM":0.433,"Neuron Mean Log2(nRPKM)":-2.43,"Neuron Vehicle Med. Count":13,"Neuron LPS Med. Count":73,"Neuron Cook's P-value ":0.828},"Reg_pYe101_445":{"Feature Symbol":"Ppard","Feature Name":"peroxisome proliferator activator receptor delta","biotype":"protein_coding","Microglia log2(fold change)":-2.54,"Microglia adjusted P-value":4.14e-10,"Microglia Low Expressed":false,"Microglia Vehicle Med. nRPKM":12.5,"Microglia LPS Med. nRPKM":1.69,"Microglia Mean Log2(nRPKM)":2.16,"Microglia Vehicle Med. Count":684,"Microglia LPS Med. Count":67,"Microglia Cook's P-value ":0.914,"Feature ID":"19015","chr":"chr17","strand":"+","start":28369699,"end":28438414,"Neuron log2(fold change)":-0.639,"Neuron adjusted P-value":"0.0320188029159115","Neuron Low Expressed":false,"Neuron Vehicle Med. nRPKM":0.591,"Neuron LPS Med. nRPKM":0.363,"Neuron Mean Log2(nRPKM)":-1.04,"Neuron Vehicle Med. Count":47,"Neuron LPS Med. Count":23,"Neuron Cook's P-value ":0.905},"Reg_pYe101_446":{"Feature Symbol":"Pparg","Feature Name":"peroxisome proliferator activated receptor gamma","biotype":"protein_coding","Microglia log2(fold change)":2.19,"Microglia adjusted P-value":0.0322,"Microglia Low Expressed":false,"Microglia Vehicle Med. nRPKM":0.0356,"Microglia LPS Med. nRPKM":0.205,"Microglia Mean Log2(nRPKM)":-3.63,"Microglia Vehicle Med. Count":2,"Microglia LPS Med. Count":5,"Microglia Cook's P-value ":0.617,"Feature ID":"19016","chr":"chr6","strand":"+","start":115311239,"end":115440419,"Neuron log2(fold change)":0.254,"Neuron adjusted P-value":"0.272936731096657","Neuron Low Expressed":false,"Neuron Vehicle Med. nRPKM":2.12,"Neuron LPS Med. nRPKM":2.48,"Neuron Mean Log2(nRPKM)":1.13,"Neuron Vehicle Med. Count":98,"Neuron LPS Med. Count":67,"Neuron Cook's P-value ":0.498},"Reg_pYe101_447":{"Feature Symbol":"Lgals3bp","Feature Name":"lectin, galactoside-binding, soluble, 3 binding protein","biotype":"protein_coding","Microglia log2(fold change)":3.05,"Microglia adjusted P-value":5.68e-26,"Microglia Low Expressed":false,"Microglia Vehicle Med. nRPKM":4.89,"Microglia LPS Med. nRPKM":34,"Microglia Mean Log2(nRPKM)":3.77,"Microglia Vehicle Med. Count":240,"Microglia LPS Med. Count":905,"Microglia Cook's P-value ":0.906,"Feature ID":"19039","chr":"chr11","strand":"-","start":118254066,"end":118263245,"Neuron log2(fold change)":0.797,"Neuron adjusted P-value":"0.0525322461106878","Neuron Low Expressed":false,"Neuron Vehicle Med. nRPKM":0.354,"Neuron LPS Med. nRPKM":0.747,"Neuron Mean Log2(nRPKM)":-1.67,"Neuron Vehicle Med. Count":19,"Neuron LPS Med. Count":22,"Neuron Cook's P-value ":0.913},"Reg_pYe101_448":{"Feature Symbol":"Ppl","Feature Name":"periplakin","biotype":"protein_coding","Microglia log2(fold change)":-2.2,"Microglia adjusted P-value":0.0073,"Microglia Low Expressed":false,"Microglia Vehicle Med. nRPKM":0.193,"Microglia LPS Med. nRPKM":0.0718,"Microglia Mean Log2(nRPKM)":-3.29,"Microglia Vehicle Med. Count":29,"Microglia LPS Med. Count":3,"Microglia Cook's P-value ":0.0144,"Feature ID":"19041","chr":"chr16","strand":"-","start":5086384,"end":5132574,"Neuron log2(fold change)":0.00734,"Neuron adjusted P-value":"0.987801721756944","Neuron Low Expressed":false,"Neuron Vehicle Med. nRPKM":0.364,"Neuron LPS Med. nRPKM":0.317,"Neuron Mean Log2(nRPKM)":-1.64,"Neuron Vehicle Med. Count":47,"Neuron LPS Med. Count":34,"Neuron Cook's P-value ":0.852},"Reg_pYe101_449":{"Feature Symbol":"Srgn","Feature Name":"serglycin","biotype":"protein_coding","Microglia log2(fold change)":3.66,"Microglia adjusted P-value":1.25e-14,"Microglia Low Expressed":false,"Microglia Vehicle Med. nRPKM":1.03,"Microglia LPS Med. nRPKM":19.2,"Microglia Mean Log2(nRPKM)":1.92,"Microglia Vehicle Med. Count":19,"Microglia LPS Med. Count":137,"Microglia Cook's P-value ":0.846,"Feature ID":"19073","chr":"chr10","strand":"-","start":61957176,"end":61970503,"Neuron log2(fold change)":0,"Neuron adjusted P-value":"1","Neuron Low Expressed":true,"Neuron Vehicle Med. nRPKM":0,"Neuron LPS Med. nRPKM":0,"Neuron Mean Log2(nRPKM)":-6.36,"Neuron Vehicle Med. Count":0,"Neuron LPS Med. Count":0,"Neuron Cook's P-value ":0.265},"Reg_pYe101_450":{"Feature Symbol":"Prkar2b","Feature Name":"protein kinase, cAMP dependent regulatory, type II beta","biotype":"protein_coding","Microglia log2(fold change)":3.07,"Microglia adjusted P-value":2.94e-05,"Microglia Low Expressed":false,"Microglia Vehicle Med. nRPKM":0.0504,"Microglia LPS Med. nRPKM":0.47,"Microglia Mean Log2(nRPKM)":-3.05,"Microglia Vehicle Med. Count":4,"Microglia LPS Med. Count":20,"Microglia Cook's P-value ":0.908,"Feature ID":"19088","chr":"chr12","strand":"-","start":32643344,"end":32746144,"Neuron log2(fold change)":-0.194,"Neuron adjusted P-value":"0.415896409844622","Neuron Low Expressed":false,"Neuron Vehicle Med. nRPKM":1.38,"Neuron LPS Med. nRPKM":1.23,"Neuron Mean Log2(nRPKM)":0.362,"Neuron Vehicle Med. Count":112,"Neuron LPS Med. Count":44,"Neuron Cook's P-value ":0.891},"Reg_pYe101_451":{"Feature Symbol":"Prkg1","Feature Name":"protein kinase, cGMP-dependent, type I","biotype":"protein_coding","Microglia log2(fold change)":-3.7,"Microglia adjusted P-value":3.55e-06,"Microglia Low Expressed":false,"Microglia Vehicle Med. nRPKM":0.464,"Microglia LPS Med. nRPKM":0,"Microglia Mean Log2(nRPKM)":-3.86,"Microglia Vehicle Med. Count":20,"Microglia LPS Med. Count":0,"Microglia Cook's P-value ":0.565,"Feature ID":"19091","chr":"chr19","strand":"-","start":30642041,"end":31839523,"Neuron log2(fold change)":-0.727,"Neuron adjusted P-value":"0.000160102855008734","Neuron Low Expressed":false,"Neuron Vehicle Med. nRPKM":2.62,"Neuron LPS Med. nRPKM":1.74,"Neuron Mean Log2(nRPKM)":1.06,"Neuron Vehicle Med. Count":296,"Neuron LPS Med. Count":107,"Neuron Cook's P-value ":0.92},"Reg_pYe101_452":{"Feature Symbol":"Eif2ak2","Feature Name":"eukaryotic translation initiation factor 2-alpha kinase 2","biotype":"protein_coding","Microglia log2(fold change)":0.945,"Microglia adjusted P-value":0.0298,"Microglia Low Expressed":false,"Microglia Vehicle Med. nRPKM":2.33,"Microglia LPS Med. nRPKM":5.39,"Microglia Mean Log2(nRPKM)":1.79,"Microglia Vehicle Med. Count":220,"Microglia LPS Med. Count":371,"Microglia Cook's P-value ":0.813,"Feature ID":"19106","chr":"chr17","strand":"-","start":79251890,"end":79281912,"Neuron log2(fold change)":2.01,"Neuron adjusted P-value":"6.20626755751933e-14","Neuron Low Expressed":false,"Neuron Vehicle Med. nRPKM":0.246,"Neuron LPS Med. nRPKM":1.17,"Neuron Mean Log2(nRPKM)":-1.01,"Neuron Vehicle Med. Count":24,"Neuron LPS Med. Count":69,"Neuron Cook's P-value ":0.935},"Reg_pYe101_453":{"Feature Symbol":"Psen2","Feature Name":"presenilin 2","biotype":"protein_coding","Microglia log2(fold change)":2.27,"Microglia adjusted P-value":1.52e-09,"Microglia Low Expressed":false,"Microglia Vehicle Med. nRPKM":0.88,"Microglia LPS Med. nRPKM":4.84,"Microglia Mean Log2(nRPKM)":1.1,"Microglia Vehicle Med. Count":56,"Microglia LPS Med. Count":94,"Microglia Cook's P-value ":0.915,"Feature ID":"19165","chr":"chr1","strand":"-","start":182157135,"end":182186431,"Neuron log2(fold change)":-0.322,"Neuron adjusted P-value":"0.326934101146584","Neuron Low Expressed":false,"Neuron Vehicle Med. nRPKM":0.778,"Neuron LPS Med. nRPKM":0.61,"Neuron Mean Log2(nRPKM)":-0.553,"Neuron Vehicle Med. Count":36,"Neuron LPS Med. Count":17,"Neuron Cook's P-value ":0.832},"Reg_pYe101_454":{"Feature Symbol":"Psme2","Feature Name":"proteasome (prosome, macropain) 28 subunit, beta","biotype":"protein_coding","Microglia log2(fold change)":2.66,"Microglia adjusted P-value":8.8e-05,"Microglia Low Expressed":false,"Microglia Vehicle Med. nRPKM":0.177,"Microglia LPS Med. nRPKM":1.96,"Microglia Mean Log2(nRPKM)":-0.543,"Microglia Vehicle Med. Count":5,"Microglia LPS Med. Count":17,"Microglia Cook's P-value ":0.835,"Feature ID":"19188","chr":"chr14","strand":"-","start":56206277,"end":56209938,"Neuron log2(fold change)":-0.378,"Neuron adjusted P-value":"0.540548007106561","Neuron Low Expressed":false,"Neuron Vehicle Med. nRPKM":0.272,"Neuron LPS Med. nRPKM":0.226,"Neuron Mean Log2(nRPKM)":-2.67,"Neuron Vehicle Med. Count":7,"Neuron LPS Med. Count":3,"Neuron Cook's P-value ":0.675},"Reg_pYe101_455":{"Feature Symbol":"Pstpip2","Feature Name":"proline-serine-threonine phosphatase-interacting protein 2","biotype":"protein_coding","Microglia log2(fold change)":3.47,"Microglia adjusted P-value":5.58e-09,"Microglia Low Expressed":false,"Microglia Vehicle Med. nRPKM":0.721,"Microglia LPS Med. nRPKM":10.6,"Microglia Mean Log2(nRPKM)":0.937,"Microglia Vehicle Med. Count":22,"Microglia LPS Med. Count":167,"Microglia Cook's P-value ":0.717,"Feature ID":"19201","chr":"chr18","strand":"+","start":78033289,"end":78121618,"Neuron log2(fold change)":1.24,"Neuron adjusted P-value":"3.31940376084282e-05","Neuron Low Expressed":false,"Neuron Vehicle Med. nRPKM":0.803,"Neuron LPS Med. nRPKM":1.49,"Neuron Mean Log2(nRPKM)":0.118,"Neuron Vehicle Med. Count":34,"Neuron LPS Med. Count":80,"Neuron Cook's P-value ":0.756},"Reg_pYe101_456":{"Feature Symbol":"Mvd","Feature Name":"mevalonate (diphospho) decarboxylase","biotype":"protein_coding","Microglia log2(fold change)":2.5,"Microglia adjusted P-value":1.6e-11,"Microglia Low Expressed":false,"Microglia Vehicle Med. nRPKM":0.759,"Microglia LPS Med. nRPKM":4.24,"Microglia Mean Log2(nRPKM)":0.791,"Microglia Vehicle Med. Count":22,"Microglia LPS Med. Count":79,"Microglia Cook's P-value ":0.966,"Feature ID":"192156","chr":"chr8","strand":"-","start":124957496,"end":124967322,"Neuron log2(fold change)":-0.17,"Neuron adjusted P-value":"0.784187767733301","Neuron Low Expressed":false,"Neuron Vehicle Med. nRPKM":0.285,"Neuron LPS Med. nRPKM":0.312,"Neuron Mean Log2(nRPKM)":-1.91,"Neuron Vehicle Med. Count":11,"Neuron LPS Med. Count":7,"Neuron Cook's P-value ":0.488},"Reg_pYe101_457":{"Feature Symbol":"Flna","Feature Name":"filamin, alpha","biotype":"protein_coding","Microglia log2(fold change)":2.3,"Microglia adjusted P-value":4.24e-22,"Microglia Low Expressed":false,"Microglia Vehicle Med. nRPKM":2.33,"Microglia LPS Med. nRPKM":10.3,"Microglia Mean Log2(nRPKM)":2.35,"Microglia Vehicle Med. Count":392,"Microglia LPS Med. Count":1130,"Microglia Cook's P-value ":0.978,"Feature ID":"192176","chr":"chrX","strand":"-","start":71468800,"end":71491873,"Neuron log2(fold change)":0.0508,"Neuron adjusted P-value":"0.82918117961908","Neuron Low Expressed":false,"Neuron Vehicle Med. nRPKM":2.49,"Neuron LPS Med. nRPKM":2.62,"Neuron Mean Log2(nRPKM)":1.32,"Neuron Vehicle Med. Count":530,"Neuron LPS Med. Count":315,"Neuron Cook's P-value ":0.399},"Reg_pYe101_458":{"Feature Symbol":"Ptger4","Feature Name":"prostaglandin E receptor 4 (subtype EP4)","biotype":"protein_coding","Microglia log2(fold change)":2.34,"Microglia adjusted P-value":0.00391,"Microglia Low Expressed":false,"Microglia Vehicle Med. nRPKM":0.0749,"Microglia LPS Med. nRPKM":0.927,"Microglia Mean Log2(nRPKM)":-2.24,"Microglia Vehicle Med. Count":3,"Microglia LPS Med. Count":36,"Microglia Cook's P-value ":0.717,"Feature ID":"19219","chr":"chr15","strand":"-","start":5183404,"end":5193831,"Neuron log2(fold change)":0.876,"Neuron adjusted P-value":"0.02126942387974","Neuron Low Expressed":false,"Neuron Vehicle Med. nRPKM":0.237,"Neuron LPS Med. nRPKM":0.448,"Neuron Mean Log2(nRPKM)":-1.85,"Neuron Vehicle Med. Count":17,"Neuron LPS Med. Count":19,"Neuron Cook's P-value ":0.566},"Reg_pYe101_459":{"Feature Symbol":"Ptgfrn","Feature Name":"prostaglandin F2 receptor negative regulator","biotype":"protein_coding","Microglia log2(fold change)":2.6,"Microglia adjusted P-value":5.62e-08,"Microglia Low Expressed":false,"Microglia Vehicle Med. nRPKM":0.491,"Microglia LPS Med. nRPKM":2.79,"Microglia Mean Log2(nRPKM)":-0.0029,"Microglia Vehicle Med. Count":52,"Microglia LPS Med. Count":117,"Microglia Cook's P-value ":0.775,"Feature ID":"19221","chr":"chr3","strand":"-","start":100844159,"end":100914089,"Neuron log2(fold change)":-0.873,"Neuron adjusted P-value":"0.000887414297017514","Neuron Low Expressed":false,"Neuron Vehicle Med. nRPKM":0.535,"Neuron LPS Med. nRPKM":0.287,"Neuron Mean Log2(nRPKM)":-1.37,"Neuron Vehicle Med. Count":64,"Neuron LPS Med. Count":16,"Neuron Cook's P-value ":0.932},"Reg_pYe101_460":{"Feature Symbol":"Prom2","Feature Name":"prominin 2","biotype":"protein_coding","Microglia log2(fold change)":-2.64,"Microglia adjusted P-value":0.0201,"Microglia Low Expressed":false,"Microglia Vehicle Med. nRPKM":0.156,"Microglia LPS Med. nRPKM":0,"Microglia Mean Log2(nRPKM)":-5.32,"Microglia Vehicle Med. Count":13,"Microglia LPS Med. Count":0,"Microglia Cook's P-value ":0.079,"Feature ID":"192212","chr":"chr2","strand":"-","start":127352689,"end":127367153,"Neuron log2(fold change)":0,"Neuron adjusted P-value":"1","Neuron Low Expressed":true,"Neuron Vehicle Med. nRPKM":0.0311,"Neuron LPS Med. nRPKM":0,"Neuron Mean Log2(nRPKM)":-6.25,"Neuron Vehicle Med. Count":3,"Neuron LPS Med. Count":0,"Neuron Cook's P-value ":0.892},"Reg_pYe101_461":{"Feature Symbol":"Hps4","Feature Name":"Hermansky-Pudlak syndrome 4 homolog (human)","biotype":"protein_coding","Microglia log2(fold change)":-2.3,"Microglia adjusted P-value":0.00527,"Microglia Low Expressed":false,"Microglia Vehicle Med. nRPKM":37.6,"Microglia LPS Med. nRPKM":2.69,"Microglia Mean Log2(nRPKM)":3.67,"Microglia Vehicle Med. Count":2530,"Microglia LPS Med. Count":73,"Microglia Cook's P-value ":0.815,"Feature ID":"192232","chr":"chr5","strand":"+","start":112772115,"end":112807444,"Neuron log2(fold change)":-1.18,"Neuron adjusted P-value":"4.99401764628938e-05","Neuron Low Expressed":false,"Neuron Vehicle Med. nRPKM":2.46,"Neuron LPS Med. nRPKM":0.698,"Neuron Mean Log2(nRPKM)":0.466,"Neuron Vehicle Med. Count":170,"Neuron LPS Med. Count":27,"Neuron Cook's P-value ":0.894},"Reg_pYe101_462":{"Feature Symbol":"Ptgs2","Feature Name":"prostaglandin-endoperoxide synthase 2","biotype":"protein_coding","Microglia log2(fold change)":2.65,"Microglia adjusted P-value":0.023,"Microglia Low Expressed":false,"Microglia Vehicle Med. nRPKM":0,"Microglia LPS Med. nRPKM":0.196,"Microglia Mean Log2(nRPKM)":-5.44,"Microglia Vehicle Med. Count":0,"Microglia LPS Med. Count":10,"Microglia Cook's P-value ":0.256,"Feature ID":"19225","chr":"chr1","strand":"+","start":151947254,"end":151955147,"Neuron log2(fold change)":-0.249,"Neuron adjusted P-value":"0.310581681937971","Neuron Low Expressed":false,"Neuron Vehicle Med. nRPKM":1.64,"Neuron LPS Med. nRPKM":1.28,"Neuron Mean Log2(nRPKM)":0.534,"Neuron Vehicle Med. Count":141,"Neuron LPS Med. Count":58,"Neuron Cook's P-value ":0.798},"Reg_pYe101_463":{"Feature Symbol":"Dusp1","Feature Name":"dual specificity phosphatase 1","biotype":"protein_coding","Microglia log2(fold change)":5.06,"Microglia adjusted P-value":5.73e-27,"Microglia Low Expressed":false,"Microglia Vehicle Med. nRPKM":1.14,"Microglia LPS Med. nRPKM":58,"Microglia Mean Log2(nRPKM)":2.98,"Microglia Vehicle Med. Count":55,"Microglia LPS Med. Count":1030,"Microglia Cook's P-value ":0.309,"Feature ID":"19252","chr":"chr17","strand":"-","start":26642536,"end":26645417,"Neuron log2(fold change)":-0.827,"Neuron adjusted P-value":"0.0163137107246383","Neuron Low Expressed":false,"Neuron Vehicle Med. nRPKM":2.5,"Neuron LPS Med. nRPKM":1.17,"Neuron Mean Log2(nRPKM)":1.09,"Neuron Vehicle Med. Count":147,"Neuron LPS Med. Count":31,"Neuron Cook's P-value ":0.797},"Reg_pYe101_464":{"Feature Symbol":"Sirpa","Feature Name":"signal-regulatory protein alpha","biotype":"protein_coding","Microglia log2(fold change)":-2.23,"Microglia adjusted P-value":4.13e-17,"Microglia Low Expressed":false,"Microglia Vehicle Med. nRPKM":92.9,"Microglia LPS Med. nRPKM":14.9,"Microglia Mean Log2(nRPKM)":5.32,"Microglia Vehicle Med. Count":9530,"Microglia LPS Med. Count":772,"Microglia Cook's P-value ":0.955,"Feature ID":"19261","chr":"chr2","strand":"+","start":129418575,"end":129457964,"Neuron log2(fold change)":-0.745,"Neuron adjusted P-value":"9.4510861388054e-06","Neuron Low Expressed":false,"Neuron Vehicle Med. nRPKM":10,"Neuron LPS Med. nRPKM":5.46,"Neuron Mean Log2(nRPKM)":2.91,"Neuron Vehicle Med. Count":967,"Neuron LPS Med. Count":251,"Neuron Cook's P-value ":0.913},"Reg_pYe101_465":{"Feature Symbol":"Ell2","Feature Name":"elongation factor RNA polymerase II 2","biotype":"protein_coding","Microglia log2(fold change)":2.33,"Microglia adjusted P-value":1.43e-13,"Microglia Low Expressed":false,"Microglia Vehicle Med. nRPKM":1.14,"Microglia LPS Med. nRPKM":7,"Microglia Mean Log2(nRPKM)":1.6,"Microglia Vehicle Med. Count":67,"Microglia LPS Med. Count":327,"Microglia Cook's P-value ":0.98,"Feature ID":"192657","chr":"chr13","strand":"+","start":75844932,"end":75909809,"Neuron log2(fold change)":0.0442,"Neuron adjusted P-value":"0.865933235182788","Neuron Low Expressed":false,"Neuron Vehicle Med. nRPKM":3.76,"Neuron LPS Med. nRPKM":3.67,"Neuron Mean Log2(nRPKM)":1.88,"Neuron Vehicle Med. Count":319,"Neuron LPS Med. Count":181,"Neuron Cook's P-value ":0.379},"Reg_pYe101_466":{"Feature Symbol":"Ptpre","Feature Name":"protein tyrosine phosphatase, receptor type, E","biotype":"protein_coding","Microglia log2(fold change)":-2.05,"Microglia adjusted P-value":9.86e-07,"Microglia Low Expressed":false,"Microglia Vehicle Med. nRPKM":14,"Microglia LPS Med. nRPKM":1.74,"Microglia Mean Log2(nRPKM)":2.61,"Microglia Vehicle Med. Count":1770,"Microglia LPS Med. Count":110,"Microglia Cook's P-value ":0.847,"Feature ID":"19267","chr":"chr7","strand":"+","start":142729507,"end":142877977,"Neuron log2(fold change)":-0.156,"Neuron adjusted P-value":"0.355024801521309","Neuron Low Expressed":false,"Neuron Vehicle Med. nRPKM":3.55,"Neuron LPS Med. nRPKM":2.91,"Neuron Mean Log2(nRPKM)":1.65,"Neuron Vehicle Med. Count":442,"Neuron LPS Med. Count":214,"Neuron Cook's P-value ":0.832},"Reg_pYe101_467":{"Feature Symbol":"Ptprz1","Feature Name":"protein tyrosine phosphatase, receptor type Z, polypeptide 1","biotype":"protein_coding","Microglia log2(fold change)":-2.09,"Microglia adjusted P-value":2.54e-06,"Microglia Low Expressed":false,"Microglia Vehicle Med. nRPKM":0.84,"Microglia LPS Med. nRPKM":0.22,"Microglia Mean Log2(nRPKM)":-1.27,"Microglia Vehicle Med. Count":110,"Microglia LPS Med. Count":23,"Microglia Cook's P-value ":0.884,"Feature ID":"19283","chr":"chr6","strand":"+","start":22825502,"end":23002916,"Neuron log2(fold change)":0.997,"Neuron adjusted P-value":"5.67209864179654e-10","Neuron Low Expressed":false,"Neuron Vehicle Med. nRPKM":2.4,"Neuron LPS Med. nRPKM":4.79,"Neuron Mean Log2(nRPKM)":1.75,"Neuron Vehicle Med. Count":469,"Neuron LPS Med. Count":554,"Neuron Cook's P-value ":0.955},"Reg_pYe101_468":{"Feature Symbol":"BC018473","Feature Name":"cDNA sequence BC018473","biotype":"miscRNA","Microglia log2(fold change)":0,"Microglia adjusted P-value":1,"Microglia Low Expressed":true,"Microglia Vehicle Med. nRPKM":0,"Microglia LPS Med. nRPKM":0,"Microglia Mean Log2(nRPKM)":-7.6,"Microglia Vehicle Med. Count":0,"Microglia LPS Med. Count":0,"Microglia Cook's P-value ":0.719,"Feature ID":"193217","chr":"chr11","strand":"+","start":116613481,"end":116619197,"Neuron log2(fold change)":2.34,"Neuron adjusted P-value":"1.25297831093667e-06","Neuron Low Expressed":false,"Neuron Vehicle Med. nRPKM":0.0743,"Neuron LPS Med. nRPKM":1.38,"Neuron Mean Log2(nRPKM)":-1.85,"Neuron Vehicle Med. Count":6,"Neuron LPS Med. Count":71,"Neuron Cook's P-value ":0.383},"Reg_pYe101_469":{"Feature Symbol":"Fam65b","Feature Name":"family with sequence similarity 65, member B","biotype":"protein_coding","Microglia log2(fold change)":2.79,"Microglia adjusted P-value":2.52e-25,"Microglia Low Expressed":false,"Microglia Vehicle Med. nRPKM":0.808,"Microglia LPS Med. nRPKM":5.01,"Microglia Mean Log2(nRPKM)":1.08,"Microglia Vehicle Med. Count":133,"Microglia LPS Med. Count":429,"Microglia Cook's P-value ":0.981,"Feature ID":"193385","chr":"chr13","strand":"+","start":24706479,"end":24825675,"Neuron log2(fold change)":-0.315,"Neuron adjusted P-value":"0.0659071683267828","Neuron Low Expressed":false,"Neuron Vehicle Med. nRPKM":4.37,"Neuron LPS Med. nRPKM":3.38,"Neuron Mean Log2(nRPKM)":1.9,"Neuron Vehicle Med. Count":754,"Neuron LPS Med. Count":311,"Neuron Cook's P-value ":0.88},"Reg_pYe101_470":{"Feature Symbol":"Zfp691","Feature Name":"zinc finger protein 691","biotype":"protein_coding","Microglia log2(fold change)":-2.19,"Microglia adjusted P-value":1.88e-08,"Microglia Low Expressed":false,"Microglia Vehicle Med. nRPKM":6.34,"Microglia LPS Med. nRPKM":1.31,"Microglia Mean Log2(nRPKM)":1.56,"Microglia Vehicle Med. Count":554,"Microglia LPS Med. Count":58,"Microglia Cook's P-value ":0.957,"Feature ID":"195522","chr":"chr4","strand":"-","start":118842121,"end":118846800,"Neuron log2(fold change)":-0.128,"Neuron adjusted P-value":"0.797963252622247","Neuron Low Expressed":false,"Neuron Vehicle Med. nRPKM":0.351,"Neuron LPS Med. nRPKM":0.429,"Neuron Mean Log2(nRPKM)":-1.27,"Neuron Vehicle Med. Count":19,"Neuron LPS Med. Count":17,"Neuron Cook's P-value ":0.864},"Reg_pYe101_471":{"Feature Symbol":"Relb","Feature Name":"avian reticuloendotheliosis viral (v-rel) oncogene related B","biotype":"protein_coding","Microglia log2(fold change)":2.16,"Microglia adjusted P-value":0.00202,"Microglia Low Expressed":false,"Microglia Vehicle Med. nRPKM":0.711,"Microglia LPS Med. nRPKM":3.29,"Microglia Mean Log2(nRPKM)":0.555,"Microglia Vehicle Med. Count":37,"Microglia LPS Med. Count":88,"Microglia Cook's P-value ":0.011,"Feature ID":"19698","chr":"chr7","strand":"-","start":20191571,"end":20214787,"Neuron log2(fold change)":-0.444,"Neuron adjusted P-value":"0.418104859408881","Neuron Low Expressed":false,"Neuron Vehicle Med. nRPKM":0.225,"Neuron LPS Med. nRPKM":0.152,"Neuron Mean Log2(nRPKM)":-3,"Neuron Vehicle Med. Count":12,"Neuron LPS Med. Count":6,"Neuron Cook's P-value ":0.792},"Reg_pYe101_472":{"Feature Symbol":"Rgs2","Feature Name":"regulator of G-protein signaling 2","biotype":"protein_coding","Microglia log2(fold change)":-2.4,"Microglia adjusted P-value":2.18e-17,"Microglia Low Expressed":false,"Microglia Vehicle Med. nRPKM":12.8,"Microglia LPS Med. nRPKM":2.39,"Microglia Mean Log2(nRPKM)":2.51,"Microglia Vehicle Med. Count":852,"Microglia LPS Med. Count":59,"Microglia Cook's P-value ":0.977,"Feature ID":"19735","chr":"chr1","strand":"-","start":145846468,"end":145851279,"Neuron log2(fold change)":-0.595,"Neuron adjusted P-value":"0.00761265077657944","Neuron Low Expressed":false,"Neuron Vehicle Med. nRPKM":2,"Neuron LPS Med. nRPKM":1.41,"Neuron Mean Log2(nRPKM)":0.701,"Neuron Vehicle Med. Count":150,"Neuron LPS Med. Count":48,"Neuron Cook's P-value ":0.825},"Reg_pYe101_473":{"Feature Symbol":"Robo1","Feature Name":"roundabout homolog 1 (Drosophila)","biotype":"protein_coding","Microglia log2(fold change)":-2.3,"Microglia adjusted P-value":0.00815,"Microglia Low Expressed":false,"Microglia Vehicle Med. nRPKM":0.147,"Microglia LPS Med. nRPKM":0.0298,"Microglia Mean Log2(nRPKM)":-3.97,"Microglia Vehicle Med. Count":39,"Microglia LPS Med. Count":3,"Microglia Cook's P-value ":0.165,"Feature ID":"19876","chr":"chr16","strand":"+","start":72663394,"end":73046345,"Neuron log2(fold change)":-0.218,"Neuron adjusted P-value":"0.166646893786503","Neuron Low Expressed":false,"Neuron Vehicle Med. nRPKM":2.97,"Neuron LPS Med. nRPKM":2.37,"Neuron Mean Log2(nRPKM)":1.41,"Neuron Vehicle Med. Count":568,"Neuron LPS Med. Count":230,"Neuron Cook's P-value ":0.891},"Reg_pYe101_474":{"Feature Symbol":"Rps12","Feature Name":"ribosomal protein S12","biotype":"protein_coding","Microglia log2(fold change)":2.45,"Microglia adjusted P-value":0.000526,"Microglia Low Expressed":false,"Microglia Vehicle Med. nRPKM":0.478,"Microglia LPS Med. nRPKM":2.47,"Microglia Mean Log2(nRPKM)":0.0708,"Microglia Vehicle Med. Count":4,"Microglia LPS Med. Count":15,"Microglia Cook's P-value ":0.681,"Feature ID":"20042","chr":"chr10","strand":"-","start":23504989,"end":23507015,"Neuron log2(fold change)":0,"Neuron adjusted P-value":"1","Neuron Low Expressed":true,"Neuron Vehicle Med. nRPKM":0.546,"Neuron LPS Med. nRPKM":0.568,"Neuron Mean Log2(nRPKM)":-1.48,"Neuron Vehicle Med. Count":7,"Neuron LPS Med. Count":4,"Neuron Cook's P-value ":0.695},"Reg_pYe101_475":{"Feature Symbol":"Rps18","Feature Name":"ribosomal protein S18","biotype":"protein_coding","Microglia log2(fold change)":2.24,"Microglia adjusted P-value":0.00852,"Microglia Low Expressed":false,"Microglia Vehicle Med. nRPKM":0.404,"Microglia LPS Med. nRPKM":1.55,"Microglia Mean Log2(nRPKM)":-0.635,"Microglia Vehicle Med. Count":3,"Microglia LPS Med. Count":12,"Microglia Cook's P-value ":0.826,"Feature ID":"20084","chr":"chr17","strand":"-","start":34088944,"end":34092586,"Neuron log2(fold change)":0,"Neuron adjusted P-value":"1","Neuron Low Expressed":true,"Neuron Vehicle Med. nRPKM":0.315,"Neuron LPS Med. nRPKM":0.682,"Neuron Mean Log2(nRPKM)":-1.15,"Neuron Vehicle Med. Count":5,"Neuron LPS Med. Count":5,"Neuron Cook's P-value ":0.446},"Reg_pYe101_476":{"Feature Symbol":"Dhrs3","Feature Name":"dehydrogenase/reductase (SDR family) member 3","biotype":"protein_coding","Microglia log2(fold change)":-2.45,"Microglia adjusted P-value":1.71e-09,"Microglia Low Expressed":false,"Microglia Vehicle Med. nRPKM":9.23,"Microglia LPS Med. nRPKM":1.63,"Microglia Mean Log2(nRPKM)":2.1,"Microglia Vehicle Med. Count":392,"Microglia LPS Med. Count":36,"Microglia Cook's P-value ":0.914,"Feature ID":"20148","chr":"chr4","strand":"+","start":144482730,"end":144517548,"Neuron log2(fold change)":-0.0171,"Neuron adjusted P-value":"0.982650044270981","Neuron Low Expressed":false,"Neuron Vehicle Med. nRPKM":0.292,"Neuron LPS Med. nRPKM":0.225,"Neuron Mean Log2(nRPKM)":-2.13,"Neuron Vehicle Med. Count":13,"Neuron LPS Med. Count":7,"Neuron Cook's P-value ":0.746},"Reg_pYe101_477":{"Feature Symbol":"S100a6","Feature Name":"S100 calcium binding protein A6 (calcyclin)","biotype":"protein_coding","Microglia log2(fold change)":2.13,"Microglia adjusted P-value":0.0119,"Microglia Low Expressed":false,"Microglia Vehicle Med. nRPKM":0.246,"Microglia LPS Med. nRPKM":1.57,"Microglia Mean Log2(nRPKM)":-1.2,"Microglia Vehicle Med. Count":5,"Microglia LPS Med. Count":15,"Microglia Cook's P-value ":0.842,"Feature ID":"20200","chr":"chr3","strand":"+","start":90416816,"end":90418336,"Neuron log2(fold change)":0,"Neuron adjusted P-value":"1","Neuron Low Expressed":true,"Neuron Vehicle Med. nRPKM":0.185,"Neuron LPS Med. nRPKM":0.307,"Neuron Mean Log2(nRPKM)":-2.9,"Neuron Vehicle Med. Count":3,"Neuron LPS Med. Count":3,"Neuron Cook's P-value ":0.809},"Reg_pYe101_478":{"Feature Symbol":"Saa3","Feature Name":"serum amyloid A 3","biotype":"protein_coding","Microglia log2(fold change)":6.18,"Microglia adjusted P-value":1.07e-13,"Microglia Low Expressed":false,"Microglia Vehicle Med. nRPKM":0.943,"Microglia LPS Med. nRPKM":158,"Microglia Mean Log2(nRPKM)":2.88,"Microglia Vehicle Med. Count":5,"Microglia LPS Med. Count":775,"Microglia Cook's P-value ":0.173,"Feature ID":"20210","chr":"chr7","strand":"-","start":53967368,"end":53971046,"Neuron log2(fold change)":-0.169,"Neuron adjusted P-value":"0.809722842270617","Neuron Low Expressed":false,"Neuron Vehicle Med. nRPKM":0.0623,"Neuron LPS Med. nRPKM":0.625,"Neuron Mean Log2(nRPKM)":-2.39,"Neuron Vehicle Med. Count":1,"Neuron LPS Med. Count":3,"Neuron Cook's P-value ":0.535},"Reg_pYe101_479":{"Feature Symbol":"Satb1","Feature Name":"special AT-rich sequence binding protein 1","biotype":"protein_coding","Microglia log2(fold change)":-2.3,"Microglia adjusted P-value":2.39e-08,"Microglia Low Expressed":false,"Microglia Vehicle Med. nRPKM":2.2,"Microglia LPS Med. nRPKM":0.317,"Microglia Mean Log2(nRPKM)":-0.304,"Microglia Vehicle Med. Count":352,"Microglia LPS Med. Count":35,"Microglia Cook's P-value ":0.956,"Feature ID":"20230","chr":"chr17","strand":"-","start":51875512,"end":51972615,"Neuron log2(fold change)":-0.233,"Neuron adjusted P-value":"0.106586346629286","Neuron Low Expressed":false,"Neuron Vehicle Med. nRPKM":3.47,"Neuron LPS Med. nRPKM":2.75,"Neuron Mean Log2(nRPKM)":1.59,"Neuron Vehicle Med. Count":575,"Neuron LPS Med. Count":254,"Neuron Cook's P-value ":0.909},"Reg_pYe101_480":{"Feature Symbol":"Msr1","Feature Name":"macrophage scavenger receptor 1","biotype":"protein_coding","Microglia log2(fold change)":6.53,"Microglia adjusted P-value":1.84e-23,"Microglia Low Expressed":false,"Microglia Vehicle Med. nRPKM":0.401,"Microglia LPS Med. nRPKM":57.6,"Microglia Mean Log2(nRPKM)":1.95,"Microglia Vehicle Med. Count":23,"Microglia LPS Med. Count":2830,"Microglia Cook's P-value ":0.891,"Feature ID":"20288","chr":"chr8","strand":"-","start":40667054,"end":40728032,"Neuron log2(fold change)":0,"Neuron adjusted P-value":"1","Neuron Low Expressed":true,"Neuron Vehicle Med. nRPKM":0.0111,"Neuron LPS Med. nRPKM":0.00532,"Neuron Mean Log2(nRPKM)":-5.69,"Neuron Vehicle Med. Count":1,"Neuron LPS Med. Count":1,"Neuron Cook's P-value ":0.00351},"Reg_pYe101_481":{"Feature Symbol":"Ccl12","Feature Name":"chemokine (C-C motif) ligand 12","biotype":"protein_coding","Microglia log2(fold change)":3.21,"Microglia adjusted P-value":2.75e-11,"Microglia Low Expressed":false,"Microglia Vehicle Med. nRPKM":1.18,"Microglia LPS Med. nRPKM":13.3,"Microglia Mean Log2(nRPKM)":2.03,"Microglia Vehicle Med. Count":15,"Microglia LPS Med. Count":68,"Microglia Cook's P-value ":0.95,"Feature ID":"20293","chr":"chr11","strand":"+","start":81915347,"end":81916901,"Neuron log2(fold change)":0,"Neuron adjusted P-value":"1","Neuron Low Expressed":true,"Neuron Vehicle Med. nRPKM":0,"Neuron LPS Med. nRPKM":0,"Neuron Mean Log2(nRPKM)":-6.84,"Neuron Vehicle Med. Count":0,"Neuron LPS Med. Count":0,"Neuron Cook's P-value ":0.448},"Reg_pYe101_482":{"Feature Symbol":"Ccl17","Feature Name":"chemokine (C-C motif) ligand 17","biotype":"protein_coding","Microglia log2(fold change)":5.08,"Microglia adjusted P-value":7.29e-08,"Microglia Low Expressed":false,"Microglia Vehicle Med. nRPKM":0,"Microglia LPS Med. nRPKM":4.12,"Microglia Mean Log2(nRPKM)":-2.97,"Microglia Vehicle Med. Count":0,"Microglia LPS Med. Count":16,"Microglia Cook's P-value ":0.0483,"Feature ID":"20295","chr":"chr8","strand":"+","start":97334353,"end":97335936,"Neuron log2(fold change)":1.7,"Neuron adjusted P-value":"6.14823563030113e-05","Neuron Low Expressed":false,"Neuron Vehicle Med. nRPKM":0.472,"Neuron LPS Med. nRPKM":1.95,"Neuron Mean Log2(nRPKM)":-0.464,"Neuron Vehicle Med. Count":5,"Neuron LPS Med. Count":18,"Neuron Cook's P-value ":0.904},"Reg_pYe101_483":{"Feature Symbol":"Ccl2","Feature Name":"chemokine (C-C motif) ligand 2","biotype":"protein_coding","Microglia log2(fold change)":2.38,"Microglia adjusted P-value":0.00236,"Microglia Low Expressed":false,"Microglia Vehicle Med. nRPKM":0.176,"Microglia LPS Med. nRPKM":2.24,"Microglia Mean Log2(nRPKM)":-0.881,"Microglia Vehicle Med. Count":4,"Microglia LPS Med. Count":11,"Microglia Cook's P-value ":0.839,"Feature ID":"20296","chr":"chr11","strand":"+","start":81849079,"end":81850954,"Neuron log2(fold change)":0,"Neuron adjusted P-value":"1","Neuron Low Expressed":true,"Neuron Vehicle Med. nRPKM":0.055,"Neuron LPS Med. nRPKM":0.0832,"Neuron Mean Log2(nRPKM)":-4.48,"Neuron Vehicle Med. Count":1,"Neuron LPS Med. Count":3,"Neuron Cook's P-value ":0.445},"Reg_pYe101_484":{"Feature Symbol":"Ccl22","Feature Name":"chemokine (C-C motif) ligand 22","biotype":"protein_coding","Microglia log2(fold change)":2.95,"Microglia adjusted P-value":0.0011,"Microglia Low Expressed":false,"Microglia Vehicle Med. nRPKM":0.0234,"Microglia LPS Med. nRPKM":1.59,"Microglia Mean Log2(nRPKM)":-2.21,"Microglia Vehicle Med. Count":1,"Microglia LPS Med. Count":36,"Microglia Cook's P-value ":0.576,"Feature ID":"20299","chr":"chr8","strand":"+","start":97269584,"end":97275288,"Neuron log2(fold change)":0,"Neuron adjusted P-value":"1","Neuron Low Expressed":true,"Neuron Vehicle Med. nRPKM":0,"Neuron LPS Med. nRPKM":0,"Neuron Mean Log2(nRPKM)":-7.05,"Neuron Vehicle Med. Count":0,"Neuron LPS Med. Count":0,"Neuron Cook's P-value ":0.535},"Reg_pYe101_485":{"Feature Symbol":"Ccl3","Feature Name":"chemokine (C-C motif) ligand 3","biotype":"protein_coding","Microglia log2(fold change)":4.02,"Microglia adjusted P-value":2.24e-06,"Microglia Low Expressed":false,"Microglia Vehicle Med. nRPKM":2.25,"Microglia LPS Med. nRPKM":101,"Microglia Mean Log2(nRPKM)":3.42,"Microglia Vehicle Med. Count":44,"Microglia LPS Med. Count":668,"Microglia Cook's P-value ":0.0661,"Feature ID":"20302","chr":"chr11","strand":"-","start":83461345,"end":83462880,"Neuron log2(fold change)":0,"Neuron adjusted P-value":"1","Neuron Low Expressed":true,"Neuron Vehicle Med. nRPKM":0,"Neuron LPS Med. nRPKM":0.108,"Neuron Mean Log2(nRPKM)":-5.27,"Neuron Vehicle Med. Count":0,"Neuron LPS Med. Count":1,"Neuron Cook's P-value ":0.537},"Reg_pYe101_486":{"Feature Symbol":"Ccl4","Feature Name":"chemokine (C-C motif) ligand 4","biotype":"protein_coding","Microglia log2(fold change)":3.17,"Microglia adjusted P-value":0.00176,"Microglia Low Expressed":false,"Microglia Vehicle Med. nRPKM":1.23,"Microglia LPS Med. nRPKM":23,"Microglia Mean Log2(nRPKM)":0.733,"Microglia Vehicle Med. Count":21,"Microglia LPS Med. Count":92,"Microglia Cook's P-value ":0.0486,"Feature ID":"20303","chr":"chr11","strand":"+","start":83476086,"end":83478185,"Neuron log2(fold change)":0,"Neuron adjusted P-value":"1","Neuron Low Expressed":true,"Neuron Vehicle Med. nRPKM":0,"Neuron LPS Med. nRPKM":0,"Neuron Mean Log2(nRPKM)":-7.5,"Neuron Vehicle Med. Count":0,"Neuron LPS Med. Count":0,"Neuron Cook's P-value ":0.287},"Reg_pYe101_487":{"Feature Symbol":"Ccl5","Feature Name":"chemokine (C-C motif) ligand 5","biotype":"protein_coding","Microglia log2(fold change)":6.19,"Microglia adjusted P-value":1.01e-35,"Microglia Low Expressed":false,"Microglia Vehicle Med. nRPKM":1.39,"Microglia LPS Med. nRPKM":117,"Microglia Mean Log2(nRPKM)":3.34,"Microglia Vehicle Med. Count":10,"Microglia LPS Med. Count":390,"Microglia Cook's P-value ":0.486,"Feature ID":"20304","chr":"chr11","strand":"-","start":83339280,"end":83344020,"Neuron log2(fold change)":0,"Neuron adjusted P-value":"1","Neuron Low Expressed":true,"Neuron Vehicle Med. nRPKM":0.435,"Neuron LPS Med. nRPKM":0.138,"Neuron Mean Log2(nRPKM)":-2.91,"Neuron Vehicle Med. Count":7,"Neuron LPS Med. Count":1,"Neuron Cook's P-value ":0.725},"Reg_pYe101_488":{"Feature Symbol":"Serpinf1","Feature Name":"serine (or cysteine) peptidase inhibitor, clade F, member 1","biotype":"protein_coding","Microglia log2(fold change)":-2.49,"Microglia adjusted P-value":7.71e-06,"Microglia Low Expressed":false,"Microglia Vehicle Med. nRPKM":2.83,"Microglia LPS Med. nRPKM":0.381,"Microglia Mean Log2(nRPKM)":-0.696,"Microglia Vehicle Med. Count":80,"Microglia LPS Med. Count":7,"Microglia Cook's P-value ":0.924,"Feature ID":"20317","chr":"chr11","strand":"-","start":75223531,"end":75236125,"Neuron log2(fold change)":-0.43,"Neuron adjusted P-value":"0.424371066100397","Neuron Low Expressed":false,"Neuron Vehicle Med. nRPKM":0.354,"Neuron LPS Med. nRPKM":0.284,"Neuron Mean Log2(nRPKM)":-2.47,"Neuron Vehicle Med. Count":16,"Neuron LPS Med. Count":7,"Neuron Cook's P-value ":0.845},"Reg_pYe101_489":{"Feature Symbol":"Sell","Feature Name":"selectin, lymphocyte","biotype":"protein_coding","Microglia log2(fold change)":2.71,"Microglia adjusted P-value":0.00238,"Microglia Low Expressed":false,"Microglia Vehicle Med. nRPKM":0.0863,"Microglia LPS Med. nRPKM":0.413,"Microglia Mean Log2(nRPKM)":-2.7,"Microglia Vehicle Med. Count":2,"Microglia LPS Med. Count":6,"Microglia Cook's P-value ":0.0794,"Feature ID":"20343","chr":"chr1","strand":"+","start":165992207,"end":166010916,"Neuron log2(fold change)":0,"Neuron adjusted P-value":"1","Neuron Low Expressed":true,"Neuron Vehicle Med. nRPKM":0,"Neuron LPS Med. nRPKM":0,"Neuron Mean Log2(nRPKM)":-7.31,"Neuron Vehicle Med. Count":0,"Neuron LPS Med. Count":0,"Neuron Cook's P-value ":0.233},"Reg_pYe101_490":{"Feature Symbol":"Selplg","Feature Name":"selectin, platelet (p-selectin) ligand","biotype":"protein_coding","Microglia log2(fold change)":-3.28,"Microglia adjusted P-value":2.15e-10,"Microglia Low Expressed":false,"Microglia Vehicle Med. nRPKM":77.8,"Microglia LPS Med. nRPKM":2.72,"Microglia Mean Log2(nRPKM)":4.25,"Microglia Vehicle Med. Count":5340,"Microglia LPS Med. Count":87,"Microglia Cook's P-value ":0.837,"Feature ID":"20345","chr":"chr5","strand":"-","start":114267807,"end":114280510,"Neuron log2(fold change)":0,"Neuron adjusted P-value":"1","Neuron Low Expressed":true,"Neuron Vehicle Med. nRPKM":0.0516,"Neuron LPS Med. nRPKM":0,"Neuron Mean Log2(nRPKM)":-5.6,"Neuron Vehicle Med. Count":3,"Neuron LPS Med. Count":0,"Neuron Cook's P-value ":0.845},"Reg_pYe101_491":{"Feature Symbol":"Sema4d","Feature Name":"sema domain, immunoglobulin domain (Ig), transmembrane domain (TM) and short cytoplasmic domain, (semaphorin) 4D","biotype":"protein_coding","Microglia log2(fold change)":-2.48,"Microglia adjusted P-value":1.65e-11,"Microglia Low Expressed":false,"Microglia Vehicle Med. nRPKM":14.6,"Microglia LPS Med. nRPKM":1.86,"Microglia Mean Log2(nRPKM)":2.38,"Microglia Vehicle Med. Count":1540,"Microglia LPS Med. Count":129,"Microglia Cook's P-value ":0.928,"Feature ID":"20354","chr":"chr13","strand":"-","start":51796617,"end":51889013,"Neuron log2(fold change)":0.104,"Neuron adjusted P-value":"0.63011167030964","Neuron Low Expressed":false,"Neuron Vehicle Med. nRPKM":2.58,"Neuron LPS Med. nRPKM":2.55,"Neuron Mean Log2(nRPKM)":1.38,"Neuron Vehicle Med. Count":269,"Neuron LPS Med. Count":181,"Neuron Cook's P-value ":0.776},"Reg_pYe101_492":{"Feature Symbol":"Sema6a","Feature Name":"sema domain, transmembrane domain (TM), and cytoplasmic domain, (semaphorin) 6A","biotype":"protein_coding","Microglia log2(fold change)":-2.04,"Microglia adjusted P-value":0.00727,"Microglia Low Expressed":false,"Microglia Vehicle Med. nRPKM":0.251,"Microglia LPS Med. nRPKM":0.0927,"Microglia Mean Log2(nRPKM)":-3.13,"Microglia Vehicle Med. Count":49,"Microglia LPS Med. Count":8,"Microglia Cook's P-value ":0.0876,"Feature ID":"20358","chr":"chr18","strand":"-","start":47404908,"end":47528522,"Neuron log2(fold change)":0.0448,"Neuron adjusted P-value":"0.856288993125872","Neuron Low Expressed":false,"Neuron Vehicle Med. nRPKM":1.23,"Neuron LPS Med. nRPKM":1.35,"Neuron Mean Log2(nRPKM)":0.403,"Neuron Vehicle Med. Count":230,"Neuron LPS Med. Count":129,"Neuron Cook's P-value ":0.806},"Reg_pYe101_493":{"Feature Symbol":"Sema6b","Feature Name":"sema domain, transmembrane domain (TM), and cytoplasmic domain, (semaphorin) 6B","biotype":"protein_coding","Microglia log2(fold change)":3.15,"Microglia adjusted P-value":1.11e-12,"Microglia Low Expressed":false,"Microglia Vehicle Med. nRPKM":0.335,"Microglia LPS Med. nRPKM":2.33,"Microglia Mean Log2(nRPKM)":-0.239,"Microglia Vehicle Med. Count":40,"Microglia LPS Med. Count":114,"Microglia Cook's P-value ":0.892,"Feature ID":"20359","chr":"chr17","strand":"-","start":56262508,"end":56279766,"Neuron log2(fold change)":0.0558,"Neuron adjusted P-value":"0.80936652987994","Neuron Low Expressed":false,"Neuron Vehicle Med. nRPKM":2.35,"Neuron LPS Med. nRPKM":2.42,"Neuron Mean Log2(nRPKM)":1.21,"Neuron Vehicle Med. Count":217,"Neuron LPS Med. Count":137,"Neuron Cook's P-value ":0.273},"Reg_pYe101_494":{"Feature Symbol":"Sepp1","Feature Name":"selenoprotein P, plasma, 1","biotype":"protein_coding","Microglia log2(fold change)":-2.15,"Microglia adjusted P-value":1.52e-13,"Microglia Low Expressed":false,"Microglia Vehicle Med. nRPKM":38.7,"Microglia LPS Med. nRPKM":7.21,"Microglia Mean Log2(nRPKM)":4.02,"Microglia Vehicle Med. Count":1700,"Microglia LPS Med. Count":148,"Microglia Cook's P-value ":0.951,"Feature ID":"20363","chr":"chr15","strand":"+","start":3220767,"end":3230508,"Neuron log2(fold change)":0.232,"Neuron adjusted P-value":"0.681613140260917","Neuron Low Expressed":false,"Neuron Vehicle Med. nRPKM":0.243,"Neuron LPS Med. nRPKM":0.398,"Neuron Mean Log2(nRPKM)":-1.66,"Neuron Vehicle Med. Count":16,"Neuron LPS Med. Count":12,"Neuron Cook's P-value ":0.82},"Reg_pYe101_495":{"Feature Symbol":"St6gal1","Feature Name":"beta galactoside alpha 2,6 sialyltransferase 1","biotype":"protein_coding","Microglia log2(fold change)":-3.1,"Microglia adjusted P-value":1.35e-10,"Microglia Low Expressed":false,"Microglia Vehicle Med. nRPKM":2.28,"Microglia LPS Med. nRPKM":0.276,"Microglia Mean Log2(nRPKM)":-1.08,"Microglia Vehicle Med. Count":231,"Microglia LPS Med. Count":17,"Microglia Cook's P-value ":0.921,"Feature ID":"20440","chr":"chr16","strand":"+","start":23224835,"end":23360423,"Neuron log2(fold change)":0.0958,"Neuron adjusted P-value":"0.808596644872056","Neuron Low Expressed":false,"Neuron Vehicle Med. nRPKM":0.309,"Neuron LPS Med. nRPKM":0.295,"Neuron Mean Log2(nRPKM)":-1.65,"Neuron Vehicle Med. Count":39,"Neuron LPS Med. Count":17,"Neuron Cook's P-value ":0.534},"Reg_pYe101_496":{"Feature Symbol":"St6galnac1","Feature Name":"ST6 (alpha-N-acetyl-neuraminyl-2,3-beta-galactosyl-1,3)-N-acetylgalactosaminide alpha-2,6-sialyltransferase 1","biotype":"protein_coding","Microglia log2(fold change)":0,"Microglia adjusted P-value":1,"Microglia Low Expressed":true,"Microglia Vehicle Med. nRPKM":0,"Microglia LPS Med. nRPKM":0,"Microglia Mean Log2(nRPKM)":-7.7,"Microglia Vehicle Med. Count":0,"Microglia LPS Med. Count":0,"Microglia Cook's P-value ":0.524,"Feature ID":"20445","chr":"chr11","strand":"-","start":116626339,"end":116636821,"Neuron log2(fold change)":3.1,"Neuron adjusted P-value":"1.22157699723805e-10","Neuron Low Expressed":false,"Neuron Vehicle Med. nRPKM":0,"Neuron LPS Med. nRPKM":0.409,"Neuron Mean Log2(nRPKM)":-5.07,"Neuron Vehicle Med. Count":0,"Neuron LPS Med. Count":17,"Neuron Cook's P-value ":0.311},"Reg_pYe101_497":{"Feature Symbol":"Stil","Feature Name":"Scl/Tal1 interrupting locus","biotype":"protein_coding","Microglia log2(fold change)":3.3,"Microglia adjusted P-value":0.00252,"Microglia Low Expressed":false,"Microglia Vehicle Med. nRPKM":0,"Microglia LPS Med. nRPKM":0.0899,"Microglia Mean Log2(nRPKM)":-5.42,"Microglia Vehicle Med. Count":0,"Microglia LPS Med. Count":11,"Microglia Cook's P-value ":0.032,"Feature ID":"20460","chr":"chr4","strand":"+","start":114672723,"end":114715808,"Neuron log2(fold change)":0.826,"Neuron adjusted P-value":"0.0536085731849049","Neuron Low Expressed":false,"Neuron Vehicle Med. nRPKM":0.0664,"Neuron LPS Med. nRPKM":0.138,"Neuron Mean Log2(nRPKM)":-3.24,"Neuron Vehicle Med. Count":8,"Neuron LPS Med. Count":13,"Neuron Cook's P-value ":0.891},"Reg_pYe101_498":{"Feature Symbol":"Slc19a1","Feature Name":"solute carrier family 19 (folate transporter), member 1","biotype":"protein_coding","Microglia log2(fold change)":2.1,"Microglia adjusted P-value":1.4e-05,"Microglia Low Expressed":false,"Microglia Vehicle Med. nRPKM":0.427,"Microglia LPS Med. nRPKM":1.83,"Microglia Mean Log2(nRPKM)":-0.262,"Microglia Vehicle Med. Count":21,"Microglia LPS Med. Count":44,"Microglia Cook's P-value ":0.888,"Feature ID":"20509","chr":"chr10","strand":"+","start":76495484,"end":76513177,"Neuron log2(fold change)":0.326,"Neuron adjusted P-value":"0.271312927495816","Neuron Low Expressed":false,"Neuron Vehicle Med. nRPKM":0.934,"Neuron LPS Med. nRPKM":1.05,"Neuron Mean Log2(nRPKM)":-0.132,"Neuron Vehicle Med. Count":45,"Neuron LPS Med. Count":36,"Neuron Cook's P-value ":0.772},"Reg_pYe101_499":{"Feature Symbol":"Slc1a5","Feature Name":"solute carrier family 1 (neutral amino acid transporter), member 5","biotype":"protein_coding","Microglia log2(fold change)":3.2,"Microglia adjusted P-value":2.77e-13,"Microglia Low Expressed":false,"Microglia Vehicle Med. nRPKM":0.871,"Microglia LPS Med. nRPKM":6.99,"Microglia Mean Log2(nRPKM)":0.948,"Microglia Vehicle Med. Count":24,"Microglia LPS Med. Count":222,"Microglia Cook's P-value ":0.934,"Feature ID":"20514","chr":"chr7","strand":"+","start":17366695,"end":17383623,"Neuron log2(fold change)":0,"Neuron adjusted P-value":"1","Neuron Low Expressed":true,"Neuron Vehicle Med. nRPKM":0.036,"Neuron LPS Med. nRPKM":0.0617,"Neuron Mean Log2(nRPKM)":-4.38,"Neuron Vehicle Med. Count":3,"Neuron LPS Med. Count":2,"Neuron Cook's P-value ":0.498},"Reg_pYe101_500":{"Feature Symbol":"Slc31a2","Feature Name":"solute carrier family 31, member 2","biotype":"protein_coding","Microglia log2(fold change)":2.47,"Microglia adjusted P-value":2.14e-09,"Microglia Low Expressed":false,"Microglia Vehicle Med. nRPKM":3.81,"Microglia LPS Med. nRPKM":14.6,"Microglia Mean Log2(nRPKM)":2.87,"Microglia Vehicle Med. Count":76,"Microglia LPS Med. Count":531,"Microglia Cook's P-value ":0.858,"Feature ID":"20530","chr":"chr4","strand":"+","start":61947479,"end":61959445,"Neuron log2(fold change)":-0.279,"Neuron adjusted P-value":"0.263966834587971","Neuron Low Expressed":false,"Neuron Vehicle Med. nRPKM":2.62,"Neuron LPS Med. nRPKM":1.99,"Neuron Mean Log2(nRPKM)":1.2,"Neuron Vehicle Med. Count":118,"Neuron LPS Med. Count":63,"Neuron Cook's P-value ":0.815},"Reg_pYe101_501":{"Feature Symbol":"Slc6a2","Feature Name":"solute carrier family 6 (neurotransmitter transporter, noradrenalin), member 2","biotype":"protein_coding","Microglia log2(fold change)":5.61,"Microglia adjusted P-value":4.05e-09,"Microglia Low Expressed":false,"Microglia Vehicle Med. nRPKM":0,"Microglia LPS Med. nRPKM":0.737,"Microglia Mean Log2(nRPKM)":-5.09,"Microglia Vehicle Med. Count":0,"Microglia LPS Med. Count":30,"Microglia Cook's P-value ":0.0468,"Feature ID":"20538","chr":"chr8","strand":"+","start":95484946,"end":95525566,"Neuron log2(fold change)":0,"Neuron adjusted P-value":"1","Neuron Low Expressed":true,"Neuron Vehicle Med. nRPKM":0,"Neuron LPS Med. nRPKM":0.0275,"Neuron Mean Log2(nRPKM)":-6.58,"Neuron Vehicle Med. Count":0,"Neuron LPS Med. Count":5,"Neuron Cook's P-value ":0.357},"Reg_pYe101_502":{"Feature Symbol":"Slfn1","Feature Name":"schlafen 1","biotype":"protein_coding","Microglia log2(fold change)":2.29,"Microglia adjusted P-value":0.00195,"Microglia Low Expressed":false,"Microglia Vehicle Med. nRPKM":0.108,"Microglia LPS Med. nRPKM":0.971,"Microglia Mean Log2(nRPKM)":-1.39,"Microglia Vehicle Med. Count":2,"Microglia LPS Med. Count":15,"Microglia Cook's P-value ":0.782,"Feature ID":"20555","chr":"chr11","strand":"+","start":82930347,"end":82936161,"Neuron log2(fold change)":0,"Neuron adjusted P-value":"1","Neuron Low Expressed":true,"Neuron Vehicle Med. nRPKM":0,"Neuron LPS Med. nRPKM":0,"Neuron Mean Log2(nRPKM)":-7.75,"Neuron Vehicle Med. Count":0,"Neuron LPS Med. Count":0,"Neuron Cook's P-value ":0.494},"Reg_pYe101_503":{"Feature Symbol":"Slfn2","Feature Name":"schlafen 2","biotype":"protein_coding","Microglia log2(fold change)":4.21,"Microglia adjusted P-value":5.61e-31,"Microglia Low Expressed":false,"Microglia Vehicle Med. nRPKM":0.609,"Microglia LPS Med. nRPKM":15,"Microglia Mean Log2(nRPKM)":1.62,"Microglia Vehicle Med. Count":18,"Microglia LPS Med. Count":272,"Microglia Cook's P-value ":0.929,"Feature ID":"20556","chr":"chr11","strand":"+","start":82878614,"end":82884180,"Neuron log2(fold change)":0,"Neuron adjusted P-value":"1","Neuron Low Expressed":true,"Neuron Vehicle Med. nRPKM":0.0404,"Neuron LPS Med. nRPKM":0.0269,"Neuron Mean Log2(nRPKM)":-5.7,"Neuron Vehicle Med. Count":1,"Neuron LPS Med. Count":1,"Neuron Cook's P-value ":0.76},"Reg_pYe101_504":{"Feature Symbol":"Slfn4","Feature Name":"schlafen 4","biotype":"protein_coding","Microglia log2(fold change)":2.21,"Microglia adjusted P-value":0.0147,"Microglia Low Expressed":false,"Microglia Vehicle Med. nRPKM":0.474,"Microglia LPS Med. nRPKM":2.38,"Microglia Mean Log2(nRPKM)":-0.0968,"Microglia Vehicle Med. Count":53,"Microglia LPS Med. Count":68,"Microglia Cook's P-value ":0.464,"Feature ID":"20558","chr":"chr11","strand":"+","start":82988688,"end":83003718,"Neuron log2(fold change)":0,"Neuron adjusted P-value":"1","Neuron Low Expressed":true,"Neuron Vehicle Med. nRPKM":0.0104,"Neuron LPS Med. nRPKM":0,"Neuron Mean Log2(nRPKM)":-7.26,"Neuron Vehicle Med. Count":1,"Neuron LPS Med. Count":0,"Neuron Cook's P-value ":0.725},"Reg_pYe101_505":{"Feature Symbol":"Siglec1","Feature Name":"sialic acid binding Ig-like lectin 1, sialoadhesin","biotype":"protein_coding","Microglia log2(fold change)":3.41,"Microglia adjusted P-value":9.42e-15,"Microglia Low Expressed":false,"Microglia Vehicle Med. nRPKM":0.394,"Microglia LPS Med. nRPKM":5.75,"Microglia Mean Log2(nRPKM)":0.9,"Microglia Vehicle Med. Count":42,"Microglia LPS Med. Count":451,"Microglia Cook's P-value ":0.855,"Feature ID":"20612","chr":"chr2","strand":"-","start":130894956,"end":130912501,"Neuron log2(fold change)":0.742,"Neuron adjusted P-value":"0.195073576401059","Neuron Low Expressed":false,"Neuron Vehicle Med. nRPKM":0.0105,"Neuron LPS Med. nRPKM":0.123,"Neuron Mean Log2(nRPKM)":-5.43,"Neuron Vehicle Med. Count":1,"Neuron LPS Med. Count":10,"Neuron Cook's P-value ":0.152},"Reg_pYe101_506":{"Feature Symbol":"Snn","Feature Name":"stannin","biotype":"protein_coding","Microglia log2(fold change)":-2.2,"Microglia adjusted P
[truncated: 577,712 more chars]
