# Supplementary material for: Untangling the brain's neuroinflammatory and neurodegenerative transcriptional responses
Source: Nat Commun. 2016 Apr 21;7:11295. doi: 10.1038/ncomms11295 (PMC4844685; doi:10.1038/ncomms11295)
Supplement: Supplementary Data 2 — LPS-induced expression in astrocytes, microglia and neurons. The effects of peripheral endotoxemia on gene expression in brain microglia, astrocytes, and neurons are displayed in interactive plots and tables derived from RNA-Seq data. Interactive comparisons of the endotoxemia response between each pair of cell types are also provided. To explore this dataset, download and unpackage the .zip file, and then open the index.html file in your browser (Firefox recommended). If you use Safari or Chrome, the interactive plots and tables will not be rendered unless you change the browser settings; instructions for how to do so are provided within the index.html file. [file ncomms11295-s3.zip › lps-induction-dataset/dataset-5-nUklJp.json]

{"type":"plot","name":"plot","label":"plot","description":"plot","value":{"plot":"./dataset-5-nUklJp.svg","table":{"type":"table","name":"table","label":"table","description":"table","value":{"data":{"Reg_nUklJp_1":{"Feature Symbol":"Fam174b","Feature Name":"family with sequence similarity 174, member B","biotype":"protein_coding","Neuron log2(fold change)":-0.261,"Neuron adjusted P-value":0.481,"Neuron Low Expressed":false,"Neuron Vehicle Med. nRPKM":0.634,"Neuron LPS Med. nRPKM":0.453,"Neuron Mean Log2(nRPKM)":-1.53,"Neuron Vehicle Med. Count":35,"Neuron LPS Med. Count":22,"Neuron Cook's P-value ":0.899,"Feature ID":"100038347","chr":"chr7","strand":"+","start":80885193,"end":80921805,"Astrocyte log2(fold change)":-2.53,"Astrocyte adjusted P-value":"0.0426959000221754","Astrocyte Low Expressed":false,"Astrocyte Vehicle Med. nRPKM":0.646,"Astrocyte LPS Med. nRPKM":0.0353,"Astrocyte Mean Log2(nRPKM)":-3.51,"Astrocyte Vehicle Med. Count":27.5,"Astrocyte LPS Med. Count":2.5,"Astrocyte Cook's P-value ":0.00014},"Reg_nUklJp_2":{"Feature Symbol":"Gm10862","Feature Name":"predicted gene 10862","biotype":"unknown","Neuron log2(fold change)":-0.22,"Neuron adjusted P-value":0.403,"Neuron Low Expressed":false,"Neuron Vehicle Med. nRPKM":5.46,"Neuron LPS Med. nRPKM":4.87,"Neuron Mean Log2(nRPKM)":2.41,"Neuron Vehicle Med. Count":413,"Neuron LPS Med. Count":226,"Neuron Cook's P-value ":0.84,"Feature ID":"100038349","chr":"chr2","strand":"+","start":4012186,"end":4015533,"Astrocyte log2(fold change)":-2.91,"Astrocyte adjusted P-value":"5.6423016036826e-08","Astrocyte Low Expressed":false,"Astrocyte Vehicle Med. nRPKM":3.87,"Astrocyte LPS Med. nRPKM":0.559,"Astrocyte Mean Log2(nRPKM)":0.0553,"Astrocyte Vehicle Med. Count":253,"Astrocyte LPS Med. Count":47,"Astrocyte Cook's P-value ":0.873},"Reg_nUklJp_3":{"Feature Symbol":"Gm15441","Feature Name":"predicted gene 15441","biotype":"miscRNA","Neuron log2(fold change)":0,"Neuron adjusted P-value":1,"Neuron Low Expressed":true,"Neuron Vehicle Med. nRPKM":0.0197,"Neuron LPS Med. nRPKM":0.0498,"Neuron Mean Log2(nRPKM)":-5.88,"Neuron Vehicle Med. Count":1,"Neuron LPS Med. Count":1,"Neuron Cook's P-value ":0.597,"Feature ID":"100038464","chr":"chr3","strand":"-","start":96359688,"end":96370724,"Astrocyte log2(fold change)":5.05,"Astrocyte adjusted P-value":"2.52666945091639e-33","Astrocyte Low Expressed":false,"Astrocyte Vehicle Med. nRPKM":0.22,"Astrocyte LPS Med. nRPKM":8.96,"Astrocyte Mean Log2(nRPKM)":0.45,"Astrocyte Vehicle Med. Count":8,"Astrocyte LPS Med. Count":382,"Astrocyte Cook's P-value ":0.98},"Reg_nUklJp_4":{"Feature Symbol":"Gm10846","Feature Name":"predicted gene 10846","biotype":"unknown","Neuron log2(fold change)":0,"Neuron adjusted P-value":1,"Neuron Low Expressed":true,"Neuron Vehicle Med. nRPKM":0.065,"Neuron LPS Med. nRPKM":0.131,"Neuron Mean Log2(nRPKM)":-3.44,"Neuron Vehicle Med. Count":4,"Neuron LPS Med. Count":4,"Neuron Cook's P-value ":0.475,"Feature ID":"100038625","chr":"chr2","strand":"+","start":21801957,"end":21804497,"Astrocyte log2(fold change)":-3.81,"Astrocyte adjusted P-value":"1.9206757421651e-06","Astrocyte Low Expressed":false,"Astrocyte Vehicle Med. nRPKM":0.847,"Astrocyte LPS Med. nRPKM":0.0184,"Astrocyte Mean Log2(nRPKM)":-2.8,"Astrocyte Vehicle Med. Count":44,"Astrocyte LPS Med. Count":1.5,"Astrocyte Cook's P-value ":0.783},"Reg_nUklJp_5":{"Feature Symbol":"Gm2109","Feature Name":"predicted gene 2109","biotype":"miscRNA","Neuron log2(fold change)":2.4,"Neuron adjusted P-value":2.15e-07,"Neuron Low Expressed":false,"Neuron Vehicle Med. nRPKM":0.0469,"Neuron LPS Med. nRPKM":0.463,"Neuron Mean Log2(nRPKM)":-2.77,"Neuron Vehicle Med. Count":2,"Neuron LPS Med. Count":14,"Neuron Cook's P-value ":0.626,"Feature ID":"100039222","chr":"chr9","strand":"+","start":83585082,"end":83586854,"Astrocyte log2(fold change)":0,"Astrocyte adjusted P-value":"1","Astrocyte Low Expressed":true,"Astrocyte Vehicle Med. nRPKM":0.331,"Astrocyte LPS Med. nRPKM":0.00623,"Astrocyte Mean Log2(nRPKM)":-4.13,"Astrocyte Vehicle Med. Count":9,"Astrocyte LPS Med. Count":0.5,"Astrocyte Cook's P-value ":0.101},"Reg_nUklJp_6":{"Feature Symbol":"Gm2115","Feature Name":"predicted gene 2115","biotype":"miscRNA","Neuron log2(fold change)":-0.34,"Neuron adjusted P-value":0.452,"Neuron Low Expressed":false,"Neuron Vehicle Med. nRPKM":0.541,"Neuron LPS Med. nRPKM":0.356,"Neuron Mean Log2(nRPKM)":-1.29,"Neuron Vehicle Med. Count":20,"Neuron LPS Med. Count":12,"Neuron Cook's P-value ":0.636,"Feature ID":"100039239","chr":"chr7","strand":"+","start":91677464,"end":91726849,"Astrocyte log2(fold change)":-2.99,"Astrocyte adjusted P-value":"1.04009882105559e-10","Astrocyte Low Expressed":false,"Astrocyte Vehicle Med. nRPKM":2.81,"Astrocyte LPS Med. nRPKM":0.343,"Astrocyte Mean Log2(nRPKM)":-0.0834,"Astrocyte Vehicle Med. Count":116,"Astrocyte LPS Med. Count":16.5,"Astrocyte Cook's P-value ":0.975},"Reg_nUklJp_7":{"Feature Symbol":"Gm2149","Feature Name":"predicted gene 2149","biotype":"miscRNA","Neuron log2(fold change)":0.286,"Neuron adjusted P-value":0.588,"Neuron Low Expressed":false,"Neuron Vehicle Med. nRPKM":0.828,"Neuron LPS Med. nRPKM":1.04,"Neuron Mean Log2(nRPKM)":-0.972,"Neuron Vehicle Med. Count":12,"Neuron LPS Med. Count":11,"Neuron Cook's P-value ":0.904,"Feature ID":"100039307","chr":"chr1","strand":"+","start":191167863,"end":191168776,"Astrocyte log2(fold change)":-3.15,"Astrocyte adjusted P-value":"0.000202553682574061","Astrocyte Low Expressed":false,"Astrocyte Vehicle Med. nRPKM":2.01,"Astrocyte LPS Med. nRPKM":0.225,"Astrocyte Mean Log2(nRPKM)":-1.19,"Astrocyte Vehicle Med. Count":26,"Astrocyte LPS Med. Count":4,"Astrocyte Cook's P-value ":0.391},"Reg_nUklJp_8":{"Feature Symbol":"Tgtp2","Feature Name":"T cell specific GTPase 2","biotype":"protein_coding","Neuron log2(fold change)":0,"Neuron adjusted P-value":1,"Neuron Low Expressed":true,"Neuron Vehicle Med. nRPKM":0,"Neuron LPS Med. nRPKM":0,"Neuron Mean Log2(nRPKM)":-7.42,"Neuron Vehicle Med. Count":0,"Neuron LPS Med. Count":0,"Neuron Cook's P-value ":0.305,"Feature ID":"100039796","chr":"chr11","strand":"-","start":48870698,"end":48877714,"Astrocyte log2(fold change)":5.11,"Astrocyte adjusted P-value":"1.04748960488632e-07","Astrocyte Low Expressed":false,"Astrocyte Vehicle Med. nRPKM":0,"Astrocyte LPS Med. nRPKM":0.502,"Astrocyte Mean Log2(nRPKM)":-4.48,"Astrocyte Vehicle Med. Count":0,"Astrocyte LPS Med. Count":40.5,"Astrocyte Cook's P-value ":0.941},"Reg_nUklJp_9":{"Feature Symbol":"Gm2545","Feature Name":"predicted gene 2545","biotype":"unknown","Neuron log2(fold change)":-0.899,"Neuron adjusted P-value":0.0488,"Neuron Low Expressed":false,"Neuron Vehicle Med. nRPKM":0.523,"Neuron LPS Med. nRPKM":0.271,"Neuron Mean Log2(nRPKM)":-1.36,"Neuron Vehicle Med. Count":16,"Neuron LPS Med. Count":5,"Neuron Cook's P-value ":0.813,"Feature ID":"100040000","chr":"chr5","strand":"+","start":31947374,"end":31948729,"Astrocyte log2(fold change)":-2.21,"Astrocyte adjusted P-value":"0.0122228019861929","Astrocyte Low Expressed":false,"Astrocyte Vehicle Med. nRPKM":1.72,"Astrocyte LPS Med. nRPKM":0.221,"Astrocyte Mean Log2(nRPKM)":-1.44,"Astrocyte Vehicle Med. Count":52,"Astrocyte LPS Med. Count":7.5,"Astrocyte Cook's P-value ":0.817},"Reg_nUklJp_10":{"Feature Symbol":"Gm2749","Feature Name":"predicted gene 2749","biotype":"protein_coding","Neuron log2(fold change)":1.68,"Neuron adjusted P-value":0.000118,"Neuron Low Expressed":false,"Neuron Vehicle Med. nRPKM":0.158,"Neuron LPS Med. nRPKM":0.594,"Neuron Mean Log2(nRPKM)":-1.99,"Neuron Vehicle Med. Count":4,"Neuron LPS Med. Count":17,"Neuron Cook's P-value ":0.86,"Feature ID":"100040392","chr":"chr8","strand":"+","start":56201489,"end":56203010,"Astrocyte log2(fold change)":2.82,"Astrocyte adjusted P-value":"0.0099999952086443","Astrocyte Low Expressed":false,"Astrocyte Vehicle Med. nRPKM":0.0307,"Astrocyte LPS Med. nRPKM":0.414,"Astrocyte Mean Log2(nRPKM)":-3.53,"Astrocyte Vehicle Med. Count":1,"Astrocyte LPS Med. Count":17,"Astrocyte Cook's P-value ":0.737},"Reg_nUklJp_11":{"Feature Symbol":"Gm3219","Feature Name":"B-cell CLL/lymphoma 7C pseudogene","biotype":"pseudo","Neuron log2(fold change)":0,"Neuron adjusted P-value":1,"Neuron Low Expressed":true,"Neuron Vehicle Med. nRPKM":0.314,"Neuron LPS Med. nRPKM":0.424,"Neuron Mean Log2(nRPKM)":-2.28,"Neuron Vehicle Med. Count":4,"Neuron LPS Med. Count":1,"Neuron Cook's P-value ":0.474,"Feature ID":"100041231","chr":"chr14","strand":"+","start":35158241,"end":35158872,"Astrocyte log2(fold change)":-2.54,"Astrocyte adjusted P-value":"0.000294361651713358","Astrocyte Low Expressed":false,"Astrocyte Vehicle Med. nRPKM":3.48,"Astrocyte LPS Med. nRPKM":0.652,"Astrocyte Mean Log2(nRPKM)":0.364,"Astrocyte Vehicle Med. Count":43.5,"Astrocyte LPS Med. Count":10,"Astrocyte Cook's P-value ":0.831},"Reg_nUklJp_12":{"Feature Symbol":"Gm14762","Feature Name":"predicted gene 14762","biotype":"unknown","Neuron log2(fold change)":0,"Neuron adjusted P-value":1,"Neuron Low Expressed":true,"Neuron Vehicle Med. nRPKM":0,"Neuron LPS Med. nRPKM":0.0415,"Neuron Mean Log2(nRPKM)":-6.68,"Neuron Vehicle Med. Count":0,"Neuron LPS Med. Count":1,"Neuron Cook's P-value ":0.661,"Feature ID":"100041562","chr":"chrX","strand":"+","start":83071231,"end":83073001,"Astrocyte log2(fold change)":-2.88,"Astrocyte adjusted P-value":"0.0151172052504705","Astrocyte Low Expressed":false,"Astrocyte Vehicle Med. nRPKM":0.389,"Astrocyte LPS Med. nRPKM":0,"Astrocyte Mean Log2(nRPKM)":-4.89,"Astrocyte Vehicle Med. Count":12,"Astrocyte LPS Med. Count":0,"Astrocyte Cook's P-value ":0.0176},"Reg_nUklJp_13":{"Feature Symbol":"Gm13111","Feature Name":"predicted gene 13111","biotype":"unknown","Neuron log2(fold change)":0,"Neuron adjusted P-value":1,"Neuron Low Expressed":true,"Neuron Vehicle Med. nRPKM":0.0373,"Neuron LPS Med. nRPKM":0.0126,"Neuron Mean Log2(nRPKM)":-5.57,"Neuron Vehicle Med. Count":4,"Neuron LPS Med. Count":2,"Neuron Cook's P-value ":0.85,"Feature ID":"100042178","chr":"chr4","strand":"+","start":154011685,"end":154018833,"Astrocyte log2(fold change)":-2.66,"Astrocyte adjusted P-value":"6.05618474768244e-11","Astrocyte Low Expressed":false,"Astrocyte Vehicle Med. nRPKM":5.31,"Astrocyte LPS Med. nRPKM":0.853,"Astrocyte Mean Log2(nRPKM)":0.871,"Astrocyte Vehicle Med. Count":364,"Astrocyte LPS Med. Count":76,"Astrocyte Cook's P-value ":0.943},"Reg_nUklJp_14":{"Feature Symbol":"Gm3764","Feature Name":"predicted gene 3764","biotype":"unknown","Neuron log2(fold change)":-1.38,"Neuron adjusted P-value":1.98e-10,"Neuron Low Expressed":false,"Neuron Vehicle Med. nRPKM":7.91,"Neuron LPS Med. nRPKM":2.46,"Neuron Mean Log2(nRPKM)":2.29,"Neuron Vehicle Med. Count":409,"Neuron LPS Med. Count":77,"Neuron Cook's P-value ":0.961,"Feature ID":"100042277","chr":"chr3","strand":"+","start":88010748,"end":88033881,"Astrocyte log2(fold change)":-2.13,"Astrocyte adjusted P-value":"0.00345041063229495","Astrocyte Low Expressed":false,"Astrocyte Vehicle Med. nRPKM":137,"Astrocyte LPS Med. nRPKM":13.5,"Astrocyte Mean Log2(nRPKM)":5.77,"Astrocyte Vehicle Med. Count":6290,"Astrocyte LPS Med. Count":729,"Astrocyte Cook's P-value ":0.8},"Reg_nUklJp_15":{"Feature Symbol":"Nps","Feature Name":"neuropeptide S","biotype":"protein_coding","Neuron log2(fold change)":0,"Neuron adjusted P-value":1,"Neuron Low Expressed":true,"Neuron Vehicle Med. nRPKM":0,"Neuron LPS Med. nRPKM":0,"Neuron Mean Log2(nRPKM)":-8,"Neuron Vehicle Med. Count":0,"Neuron LPS Med. Count":0,"Neuron Cook's P-value ":"NA","Feature ID":"100043254","chr":"chr7","strand":"+","start":142460302,"end":142464625,"Astrocyte log2(fold change)":2.95,"Astrocyte adjusted P-value":"0.016022714842806","Astrocyte Low Expressed":false,"Astrocyte Vehicle Med. nRPKM":0,"Astrocyte LPS Med. nRPKM":0.532,"Astrocyte Mean Log2(nRPKM)":-5.23,"Astrocyte Vehicle Med. Count":0,"Astrocyte LPS Med. Count":15,"Astrocyte Cook's P-value ":0.0418},"Reg_nUklJp_16":{"Feature Symbol":"Tigit","Feature Name":"T cell immunoreceptor with Ig and ITIM domains","biotype":"protein_coding","Neuron log2(fold change)":2.55,"Neuron adjusted P-value":5.24e-10,"Neuron Low Expressed":false,"Neuron Vehicle Med. nRPKM":0.14,"Neuron LPS Med. nRPKM":2.06,"Neuron Mean Log2(nRPKM)":-1.22,"Neuron Vehicle Med. Count":3,"Neuron LPS Med. Count":29,"Neuron Cook's P-value ":0.72,"Feature ID":"100043314","chr":"chr16","strand":"-","start":43648974,"end":43664297,"Astrocyte log2(fold change)":2.51,"Astrocyte adjusted P-value":"0.0205938710698559","Astrocyte Low Expressed":false,"Astrocyte Vehicle Med. nRPKM":0.179,"Astrocyte LPS Med. nRPKM":9.11,"Astrocyte Mean Log2(nRPKM)":0.463,"Astrocyte Vehicle Med. Count":3.5,"Astrocyte LPS Med. Count":209,"Astrocyte Cook's P-value ":0.666},"Reg_nUklJp_17":{"Feature Symbol":"AA387883","Feature Name":"expressed sequence AA387883","biotype":"miscRNA","Neuron log2(fold change)":0,"Neuron adjusted P-value":1,"Neuron Low Expressed":true,"Neuron Vehicle Med. nRPKM":0.157,"Neuron LPS Med. nRPKM":0.038,"Neuron Mean Log2(nRPKM)":-3.97,"Neuron Vehicle Med. Count":5,"Neuron LPS Med. Count":1,"Neuron Cook's P-value ":0.786,"Feature ID":"100043450","chr":"chr19","strand":"+","start":52997671,"end":53001421,"Astrocyte log2(fold change)":-2.97,"Astrocyte adjusted P-value":"7.44998303392267e-07","Astrocyte Low Expressed":false,"Astrocyte Vehicle Med. nRPKM":4.72,"Astrocyte LPS Med. nRPKM":0.387,"Astrocyte Mean Log2(nRPKM)":0.363,"Astrocyte Vehicle Med. Count":140,"Astrocyte LPS Med. Count":16,"Astrocyte Cook's P-value ":0.831},"Reg_nUklJp_18":{"Feature Symbol":"Gm4710","Feature Name":"predicted gene 4710","biotype":"miscRNA","Neuron log2(fold change)":0,"Neuron adjusted P-value":1,"Neuron Low Expressed":true,"Neuron Vehicle Med. nRPKM":0,"Neuron LPS Med. nRPKM":0,"Neuron Mean Log2(nRPKM)":-7.6,"Neuron Vehicle Med. Count":0,"Neuron LPS Med. Count":0,"Neuron Cook's P-value ":0.439,"Feature ID":"100043885","chr":"chr17","strand":"+","start":76260363,"end":76288379,"Astrocyte log2(fold change)":4.69,"Astrocyte adjusted P-value":"7.64041637032955e-11","Astrocyte Low Expressed":false,"Astrocyte Vehicle Med. nRPKM":0.0559,"Astrocyte LPS Med. nRPKM":3.22,"Astrocyte Mean Log2(nRPKM)":-2,"Astrocyte Vehicle Med. Count":1,"Astrocyte LPS Med. Count":90,"Astrocyte Cook's P-value ":0.852},"Reg_nUklJp_19":{"Feature Symbol":"LOC100048759","Feature Name":"complement C3-like","biotype":"protein_coding","Neuron log2(fold change)":0,"Neuron adjusted P-value":1,"Neuron Low Expressed":true,"Neuron Vehicle Med. nRPKM":0,"Neuron LPS Med. nRPKM":0.00489,"Neuron Mean Log2(nRPKM)":-6.42,"Neuron Vehicle Med. Count":0,"Neuron LPS Med. Count":1,"Neuron Cook's P-value ":0.295,"Feature ID":"100048759","chr":"chr17","strand":"-","start":57343679,"end":57365751,"Astrocyte log2(fold change)":3.38,"Astrocyte adjusted P-value":"0.000973494365021168","Astrocyte Low Expressed":false,"Astrocyte Vehicle Med. nRPKM":0.0243,"Astrocyte LPS Med. nRPKM":2.6,"Astrocyte Mean Log2(nRPKM)":-1.83,"Astrocyte Vehicle Med. Count":2.5,"Astrocyte LPS Med. Count":318,"Astrocyte Cook's P-value ":0.92},"Reg_nUklJp_20":{"Feature Symbol":"Gm12945","Feature Name":"predicted gene 12945","biotype":"unknown","Neuron log2(fold change)":-0.47,"Neuron adjusted P-value":0.299,"Neuron Low Expressed":false,"Neuron Vehicle Med. nRPKM":0.281,"Neuron LPS Med. nRPKM":0.15,"Neuron Mean Log2(nRPKM)":-2.31,"Neuron Vehicle Med. Count":18,"Neuron LPS Med. Count":12,"Neuron Cook's P-value ":0.806,"Feature ID":"100048926","chr":"chr4","strand":"+","start":125998407,"end":126002487,"Astrocyte log2(fold change)":-2.33,"Astrocyte adjusted P-value":"0.00422655492170853","Astrocyte Low Expressed":false,"Astrocyte Vehicle Med. nRPKM":0.571,"Astrocyte LPS Med. nRPKM":0.0873,"Astrocyte Mean Log2(nRPKM)":-2.41,"Astrocyte Vehicle Med. Count":36,"Astrocyte LPS Med. Count":7,"Astrocyte Cook's P-value ":0.718},"Reg_nUklJp_21":{"Feature Symbol":"0610009E02Rik","Feature Name":"RIKEN cDNA 0610009E02 gene","biotype":"unknown","Neuron log2(fold change)":0.426,"Neuron adjusted P-value":0.382,"Neuron Low Expressed":false,"Neuron Vehicle Med. nRPKM":0.35,"Neuron LPS Med. nRPKM":0.456,"Neuron Mean Log2(nRPKM)":-2.27,"Neuron Vehicle Med. Count":13,"Neuron LPS Med. Count":9,"Neuron Cook's P-value ":0.858,"Feature ID":"100125929","chr":"chr2","strand":"+","start":26301216,"end":26314937,"Astrocyte log2(fold change)":-2.19,"Astrocyte adjusted P-value":"0.0183851938023586","Astrocyte Low Expressed":false,"Astrocyte Vehicle Med. nRPKM":11.5,"Astrocyte LPS Med. nRPKM":4.09,"Astrocyte Mean Log2(nRPKM)":2.81,"Astrocyte Vehicle Med. Count":362,"Astrocyte LPS Med. Count":154,"Astrocyte Cook's P-value ":0.00013},"Reg_nUklJp_22":{"Feature Symbol":"Gm13031","Feature Name":"predicted gene 13031","biotype":"miscRNA","Neuron log2(fold change)":0,"Neuron adjusted P-value":1,"Neuron Low Expressed":true,"Neuron Vehicle Med. nRPKM":0.0875,"Neuron LPS Med. nRPKM":0,"Neuron Mean Log2(nRPKM)":-4.78,"Neuron Vehicle Med. Count":2,"Neuron LPS Med. Count":0,"Neuron Cook's P-value ":0.289,"Feature ID":"100126227","chr":"chr4","strand":"-","start":140503581,"end":140513817,"Astrocyte log2(fold change)":-3.49,"Astrocyte adjusted P-value":"3.06952309040787e-07","Astrocyte Low Expressed":false,"Astrocyte Vehicle Med. nRPKM":4.85,"Astrocyte LPS Med. nRPKM":0.218,"Astrocyte Mean Log2(nRPKM)":-0.136,"Astrocyte Vehicle Med. Count":90.5,"Astrocyte LPS Med. Count":8.5,"Astrocyte Cook's P-value ":0.762},"Reg_nUklJp_23":{"Feature Symbol":"Snora30","Feature Name":"small nucleolar RNA, H/ACA box 30","biotype":"snoRNA","Neuron log2(fold change)":0.423,"Neuron adjusted P-value":0.405,"Neuron Low Expressed":false,"Neuron Vehicle Med. nRPKM":4.55,"Neuron LPS Med. nRPKM":6.21,"Neuron Mean Log2(nRPKM)":2.4,"Neuron Vehicle Med. Count":10,"Neuron LPS Med. Count":8,"Neuron Cook's P-value ":0.453,"Feature ID":"100217442","chr":"chr7","strand":"+","start":134671411,"end":134671517,"Astrocyte log2(fold change)":2,"Astrocyte adjusted P-value":"0.0289570269924579","Astrocyte Low Expressed":false,"Astrocyte Vehicle Med. nRPKM":4.71,"Astrocyte LPS Med. nRPKM":16.9,"Astrocyte Mean Log2(nRPKM)":1.86,"Astrocyte Vehicle Med. Count":8.5,"Astrocyte LPS Med. Count":55.5,"Astrocyte Cook's P-value ":0.125},"Reg_nUklJp_24":{"Feature Symbol":"Gm17660","Feature Name":"predicted gene, 17660","biotype":"protein_coding","Neuron log2(fold change)":0,"Neuron adjusted P-value":1,"Neuron Low Expressed":true,"Neuron Vehicle Med. nRPKM":0.158,"Neuron LPS Med. nRPKM":0.122,"Neuron Mean Log2(nRPKM)":-3.34,"Neuron Vehicle Med. Count":2,"Neuron LPS Med. Count":1,"Neuron Cook's P-value ":0.941,"Feature ID":"100271704","chr":"chr5","strand":"-","start":104499079,"end":104506627,"Astrocyte log2(fold change)":-2.29,"Astrocyte adjusted P-value":"0.00541154670081367","Astrocyte Low Expressed":false,"Astrocyte Vehicle Med. nRPKM":3.69,"Astrocyte LPS Med. nRPKM":0.371,"Astrocyte Mean Log2(nRPKM)":0.0734,"Astrocyte Vehicle Med. Count":35.5,"Astrocyte LPS Med. Count":5,"Astrocyte Cook's P-value ":0.879},"Reg_nUklJp_25":{"Feature Symbol":"","Feature Name":"","biotype":"miscRNA","Neuron log2(fold change)":-0.901,"Neuron adjusted P-value":0.0104,"Neuron Low Expressed":false,"Neuron Vehicle Med. nRPKM":0.746,"Neuron LPS Med. nRPKM":0.34,"Neuron Mean Log2(nRPKM)":-0.866,"Neuron Vehicle Med. Count":28,"Neuron LPS Med. Count":7,"Neuron Cook's P-value ":0.868,"Feature ID":"100302626","chr":"chr15","strand":"-","start":76156447,"end":76157963,"Astrocyte log2(fold change)":-2.45,"Astrocyte adjusted P-value":"0.0045377329043216","Astrocyte Low Expressed":false,"Astrocyte Vehicle Med. nRPKM":1.81,"Astrocyte LPS Med. nRPKM":0.114,"Astrocyte Mean Log2(nRPKM)":-1.58,"Astrocyte Vehicle Med. Count":47.5,"Astrocyte LPS Med. Count":4.5,"Astrocyte Cook's P-value ":0.787},"Reg_nUklJp_26":{"Feature Symbol":"Gm10844","Feature Name":"predicted gene 10844","biotype":"unknown","Neuron log2(fold change)":-0.193,"Neuron adjusted P-value":0.439,"Neuron Low Expressed":false,"Neuron Vehicle Med. nRPKM":3.2,"Neuron LPS Med. nRPKM":2.67,"Neuron Mean Log2(nRPKM)":1.59,"Neuron Vehicle Med. Count":121,"Neuron LPS Med. Count":80,"Neuron Cook's P-value ":0.656,"Feature ID":"100303739","chr":"chr11","strand":"-","start":104155417,"end":104162595,"Astrocyte log2(fold change)":-2.55,"Astrocyte adjusted P-value":"0.000129423345056213","Astrocyte Low Expressed":false,"Astrocyte Vehicle Med. nRPKM":2.17,"Astrocyte LPS Med. nRPKM":0.331,"Astrocyte Mean Log2(nRPKM)":-0.309,"Astrocyte Vehicle Med. Count":78,"Astrocyte LPS Med. Count":13,"Astrocyte Cook's P-value ":0.822},"Reg_nUklJp_27":{"Feature Symbol":"Gm14872","Feature Name":"predicted gene 14872","biotype":"miscRNA","Neuron log2(fold change)":0.127,"Neuron adjusted P-value":0.784,"Neuron Low Expressed":false,"Neuron Vehicle Med. nRPKM":0.294,"Neuron LPS Med. nRPKM":0.331,"Neuron Mean Log2(nRPKM)":-1.73,"Neuron Vehicle Med. Count":21,"Neuron LPS Med. Count":10,"Neuron Cook's P-value ":0.864,"Feature ID":"100415787","chr":"chr17","strand":"+","start":47824559,"end":47828041,"Astrocyte log2(fold change)":-2.1,"Astrocyte adjusted P-value":"0.000716688310983028","Astrocyte Low Expressed":false,"Astrocyte Vehicle Med. nRPKM":0.994,"Astrocyte LPS Med. nRPKM":0.189,"Astrocyte Mean Log2(nRPKM)":-1.05,"Astrocyte Vehicle Med. Count":55.5,"Astrocyte LPS Med. Count":20.5,"Astrocyte Cook's P-value ":0.882},"Reg_nUklJp_28":{"Feature Symbol":"Gm11525","Feature Name":"predicted gene 11525","biotype":"miscRNA","Neuron log2(fold change)":2.49,"Neuron adjusted P-value":1.22e-10,"Neuron Low Expressed":false,"Neuron Vehicle Med. nRPKM":0.079,"Neuron LPS Med. nRPKM":0.745,"Neuron Mean Log2(nRPKM)":-2.32,"Neuron Vehicle Med. Count":5,"Neuron LPS Med. Count":31,"Neuron Cook's P-value ":0.883,"Feature ID":"100502635","chr":"chr11","strand":"-","start":96780255,"end":96783807,"Astrocyte log2(fold change)":0,"Astrocyte adjusted P-value":"1","Astrocyte Low Expressed":true,"Astrocyte Vehicle Med. nRPKM":0,"Astrocyte LPS Med. nRPKM":0.107,"Astrocyte Mean Log2(nRPKM)":-5.9,"Astrocyte Vehicle Med. Count":0,"Astrocyte LPS Med. Count":7.5,"Astrocyte Cook's P-value ":0.0971},"Reg_nUklJp_29":{"Feature Symbol":"Gm15577","Feature Name":"predicted gene 15577","biotype":"unknown","Neuron log2(fold change)":-0.228,"Neuron adjusted P-value":0.427,"Neuron Low Expressed":false,"Neuron Vehicle Med. nRPKM":5.55,"Neuron LPS Med. nRPKM":4.7,"Neuron Mean Log2(nRPKM)":2.18,"Neuron Vehicle Med. Count":315,"Neuron LPS Med. Count":129,"Neuron Cook's P-value ":0.72,"Feature ID":"100502679","chr":"chr3","strand":"-","start":156566827,"end":156583744,"Astrocyte log2(fold change)":-2.24,"Astrocyte adjusted P-value":"0.00330645234994788","Astrocyte Low Expressed":false,"Astrocyte Vehicle Med. nRPKM":2.76,"Astrocyte LPS Med. nRPKM":0.367,"Astrocyte Mean Log2(nRPKM)":-0.62,"Astrocyte Vehicle Med. Count":122,"Astrocyte LPS Med. Count":22,"Astrocyte Cook's P-value ":0.856},"Reg_nUklJp_30":{"Feature Symbol":"","Feature Name":"","biotype":"miscRNA","Neuron log2(fold change)":0.268,"Neuron adjusted P-value":0.529,"Neuron Low Expressed":false,"Neuron Vehicle Med. nRPKM":0.665,"Neuron LPS Med. nRPKM":0.689,"Neuron Mean Log2(nRPKM)":-0.626,"Neuron Vehicle Med. Count":19,"Neuron LPS Med. Count":13,"Neuron Cook's P-value ":0.666,"Feature ID":"100502711","chr":"chr15","strand":"-","start":12452319,"end":12479987,"Astrocyte log2(fold change)":2.48,"Astrocyte adjusted P-value":"0.0243013725367219","Astrocyte Low Expressed":false,"Astrocyte Vehicle Med. nRPKM":0.0475,"Astrocyte LPS Med. nRPKM":0.493,"Astrocyte Mean Log2(nRPKM)":-3.05,"Astrocyte Vehicle Med. Count":1,"Astrocyte LPS Med. Count":21,"Astrocyte Cook's P-value ":0.573},"Reg_nUklJp_31":{"Feature Symbol":"Gm12239","Feature Name":"predicted gene 12239","biotype":"protein_coding","Neuron log2(fold change)":0,"Neuron adjusted P-value":1,"Neuron Low Expressed":true,"Neuron Vehicle Med. nRPKM":0.0739,"Neuron LPS Med. nRPKM":0.0409,"Neuron Mean Log2(nRPKM)":-5,"Neuron Vehicle Med. Count":1,"Neuron LPS Med. Count":1,"Neuron Cook's P-value ":0.34,"Feature ID":"100502790","chr":"chr11","strand":"+","start":55585590,"end":55884397,"Astrocyte log2(fold change)":-2.37,"Astrocyte adjusted P-value":"0.00426094456721999","Astrocyte Low Expressed":false,"Astrocyte Vehicle Med. nRPKM":2.4,"Astrocyte LPS Med. nRPKM":0.362,"Astrocyte Mean Log2(nRPKM)":-0.221,"Astrocyte Vehicle Med. Count":26,"Astrocyte LPS Med. Count":4.5,"Astrocyte Cook's P-value ":0.847},"Reg_nUklJp_32":{"Feature Symbol":"Ccdc13","Feature Name":"coiled-coil domain containing 13","biotype":"protein_coding","Neuron log2(fold change)":0.118,"Neuron adjusted P-value":0.801,"Neuron Low Expressed":false,"Neuron Vehicle Med. nRPKM":0.301,"Neuron LPS Med. nRPKM":0.302,"Neuron Mean Log2(nRPKM)":-1.81,"Neuron Vehicle Med. Count":18,"Neuron LPS Med. Count":18,"Neuron Cook's P-value ":0.634,"Feature ID":"100502861","chr":"chr9","strand":"-","start":121706745,"end":121748579,"Astrocyte log2(fold change)":-3.2,"Astrocyte adjusted P-value":"7.7711253079874e-06","Astrocyte Low Expressed":false,"Astrocyte Vehicle Med. nRPKM":0.663,"Astrocyte LPS Med. nRPKM":0.0566,"Astrocyte Mean Log2(nRPKM)":-2.51,"Astrocyte Vehicle Med. Count":39.5,"Astrocyte LPS Med. Count":4.5,"Astrocyte Cook's P-value ":0.632},"Reg_nUklJp_33":{"Feature Symbol":"Gm19423","Feature Name":"predicted gene, 19423","biotype":"miscRNA","Neuron log2(fold change)":0,"Neuron adjusted P-value":1,"Neuron Low Expressed":true,"Neuron Vehicle Med. nRPKM":0.203,"Neuron LPS Med. nRPKM":0.384,"Neuron Mean Log2(nRPKM)":-2.97,"Neuron Vehicle Med. Count":3,"Neuron LPS Med. Count":3,"Neuron Cook's P-value ":0.806,"Feature ID":"100502870","chr":"chr17","strand":"+","start":34112217,"end":34133584,"Astrocyte log2(fold change)":3.71,"Astrocyte adjusted P-value":"1.70284937363583e-20","Astrocyte Low Expressed":false,"Astrocyte Vehicle Med. nRPKM":5.44,"Astrocyte LPS Med. nRPKM":88.8,"Astrocyte Mean Log2(nRPKM)":4.4,"Astrocyte Vehicle Med. Count":77,"Astrocyte LPS Med. Count":1400,"Astrocyte Cook's P-value ":0.948},"Reg_nUklJp_34":{"Feature Symbol":"","Feature Name":"","biotype":"miscRNA","Neuron log2(fold change)":-0.4,"Neuron adjusted P-value":0.16,"Neuron Low Expressed":false,"Neuron Vehicle Med. nRPKM":2.12,"Neuron LPS Med. nRPKM":1.68,"Neuron Mean Log2(nRPKM)":0.919,"Neuron Vehicle Med. Count":49,"Neuron LPS Med. Count":21,"Neuron Cook's P-value ":0.746,"Feature ID":"100502885","chr":"chr1","strand":"+","start":133924503,"end":133929189,"Astrocyte log2(fold change)":3.37,"Astrocyte adjusted P-value":"3.03401534089287e-05","Astrocyte Low Expressed":false,"Astrocyte Vehicle Med. nRPKM":0.117,"Astrocyte LPS Med. nRPKM":2.23,"Astrocyte Mean Log2(nRPKM)":-1.32,"Astrocyte Vehicle Med. Count":2.5,"Astrocyte LPS Med. Count":59.5,"Astrocyte Cook's P-value ":0.608},"Reg_nUklJp_35":{"Feature Symbol":"Gm15821","Feature Name":"predicted gene 15821","biotype":"unknown","Neuron log2(fold change)":0,"Neuron adjusted P-value":1,"Neuron Low Expressed":true,"Neuron Vehicle Med. nRPKM":0,"Neuron LPS Med. nRPKM":0.269,"Neuron Mean Log2(nRPKM)":-4.16,"Neuron Vehicle Med. Count":0,"Neuron LPS Med. Count":3,"Neuron Cook's P-value ":0.84,"Feature ID":"100502931","chr":"chr17","strand":"-","start":34348751,"end":34351399,"Astrocyte log2(fold change)":2.16,"Astrocyte adjusted P-value":"0.000341215011848855","Astrocyte Low Expressed":false,"Astrocyte Vehicle Med. nRPKM":0.961,"Astrocyte LPS Med. nRPKM":5.19,"Astrocyte Mean Log2(nRPKM)":1.1,"Astrocyte Vehicle Med. Count":12.5,"Astrocyte LPS Med. Count":104,"Astrocyte Cook's P-value ":0.925},"Reg_nUklJp_36":{"Feature Symbol":"Gm11626","Feature Name":"predicted gene 11626","biotype":"unknown","Neuron log2(fold change)":0,"Neuron adjusted P-value":1,"Neuron Low Expressed":true,"Neuron Vehicle Med. nRPKM":0.105,"Neuron LPS Med. nRPKM":0.0531,"Neuron Mean Log2(nRPKM)":-4.68,"Neuron Vehicle Med. Count":4,"Neuron LPS Med. Count":1,"Neuron Cook's P-value ":0.649,"Feature ID":"100502949","chr":"chr11","strand":"-","start":101318225,"end":101335150,"Astrocyte log2(fold change)":3.78,"Astrocyte adjusted P-value":"1.51627158670817e-07","Astrocyte Low Expressed":false,"Astrocyte Vehicle Med. nRPKM":0.0949,"Astrocyte LPS Med. nRPKM":1.8,"Astrocyte Mean Log2(nRPKM)":-1.9,"Astrocyte Vehicle Med. Count":3,"Astrocyte LPS Med. Count":80.5,"Astrocyte Cook's P-value ":0.87},"Reg_nUklJp_37":{"Feature Symbol":"Gm17484","Feature Name":"predicted gene, 17484","biotype":"miscRNA","Neuron log2(fold change)":-0.636,"Neuron adjusted P-value":0.197,"Neuron Low Expressed":false,"Neuron Vehicle Med. nRPKM":0.969,"Neuron LPS Med. nRPKM":0.624,"Neuron Mean Log2(nRPKM)":-0.418,"Neuron Vehicle Med. Count":13,"Neuron LPS Med. Count":6,"Neuron Cook's P-value ":0.917,"Feature ID":"100503003","chr":"chr8","strand":"+","start":26864952,"end":26878365,"Astrocyte log2(fold change)":-2.33,"Astrocyte adjusted P-value":"0.0389224078596153","Astrocyte Low Expressed":false,"Astrocyte Vehicle Med. nRPKM":1.21,"Astrocyte LPS Med. nRPKM":0.354,"Astrocyte Mean Log2(nRPKM)":-1.81,"Astrocyte Vehicle Med. Count":9.5,"Astrocyte LPS Med. Count":4.5,"Astrocyte Cook's P-value ":0.000867},"Reg_nUklJp_38":{"Feature Symbol":"Gm19512","Feature Name":"predicted gene, 19512","biotype":"miscRNA","Neuron log2(fold change)":-0.782,"Neuron adjusted P-value":0.0221,"Neuron Low Expressed":false,"Neuron Vehicle Med. nRPKM":1.28,"Neuron LPS Med. nRPKM":0.64,"Neuron Mean Log2(nRPKM)":-0.0897,"Neuron Vehicle Med. Count":32,"Neuron LPS Med. Count":11,"Neuron Cook's P-value ":0.94,"Feature ID":"100503024","chr":"chr7","strand":"-","start":16890283,"end":16915267,"Astrocyte log2(fold change)":-2.01,"Astrocyte adjusted P-value":"0.00804648329731044","Astrocyte Low Expressed":false,"Astrocyte Vehicle Med. nRPKM":2.68,"Astrocyte LPS Med. nRPKM":0.457,"Astrocyte Mean Log2(nRPKM)":-0.041,"Astrocyte Vehicle Med. Count":53,"Astrocyte LPS Med. Count":17,"Astrocyte Cook's P-value ":0.831},"Reg_nUklJp_39":{"Feature Symbol":"","Feature Name":"","biotype":"protein_coding","Neuron log2(fold change)":0,"Neuron adjusted P-value":1,"Neuron Low Expressed":true,"Neuron Vehicle Med. nRPKM":0.576,"Neuron LPS Med. nRPKM":0.327,"Neuron Mean Log2(nRPKM)":-1.3,"Neuron Vehicle Med. Count":6,"Neuron LPS Med. Count":2,"Neuron Cook's P-value ":0.673,"Feature ID":"100503065","chr":"chr3","strand":"+","start":88411376,"end":88421261,"Astrocyte log2(fold change)":3.78,"Astrocyte adjusted P-value":"1.39129562703357e-09","Astrocyte Low Expressed":false,"Astrocyte Vehicle Med. nRPKM":0.254,"Astrocyte LPS Med. nRPKM":5.21,"Astrocyte Mean Log2(nRPKM)":0.232,"Astrocyte Vehicle Med. Count":3.5,"Astrocyte LPS Med. Count":93.5,"Astrocyte Cook's P-value ":0.962},"Reg_nUklJp_40":{"Feature Symbol":"Gm19539","Feature Name":"predicted gene, 19539","biotype":"miscRNA","Neuron log2(fold change)":0,"Neuron adjusted P-value":1,"Neuron Low Expressed":true,"Neuron Vehicle Med. nRPKM":0,"Neuron LPS Med. nRPKM":0,"Neuron Mean Log2(nRPKM)":-5.85,"Neuron Vehicle Med. Count":0,"Neuron LPS Med. Count":0,"Neuron Cook's P-value ":0.539,"Feature ID":"100503076","chr":"chr7","strand":"-","start":17381286,"end":17383011,"Astrocyte log2(fold change)":2.96,"Astrocyte adjusted P-value":"0.00874673078903992","Astrocyte Low Expressed":false,"Astrocyte Vehicle Med. nRPKM":0,"Astrocyte LPS Med. nRPKM":1.51,"Astrocyte Mean Log2(nRPKM)":-3.03,"Astrocyte Vehicle Med. Count":0,"Astrocyte LPS Med. Count":19,"Astrocyte Cook's P-value ":0.0506},"Reg_nUklJp_41":{"Feature Symbol":"Gm19549","Feature Name":"predicted gene, 19549","biotype":"miscRNA","Neuron log2(fold change)":-0.805,"Neuron adjusted P-value":0.0267,"Neuron Low Expressed":false,"Neuron Vehicle Med. nRPKM":0.999,"Neuron LPS Med. nRPKM":0.437,"Neuron Mean Log2(nRPKM)":-1.25,"Neuron Vehicle Med. Count":31,"Neuron LPS Med. Count":10,"Neuron Cook's P-value ":0.963,"Feature ID":"100503091","chr":"chr7","strand":"-","start":62089673,"end":62091695,"Astrocyte log2(fold change)":-2.25,"Astrocyte adjusted P-value":"3.28518730365761e-05","Astrocyte Low Expressed":false,"Astrocyte Vehicle Med. nRPKM":8.22,"Astrocyte LPS Med. nRPKM":1.51,"Astrocyte Mean Log2(nRPKM)":1.68,"Astrocyte Vehicle Med. Count":198,"Astrocyte LPS Med. Count":64.5,"Astrocyte Cook's P-value ":0.914},"Reg_nUklJp_42":{"Feature Symbol":"Gm13293","Feature Name":"predicted gene 13293","biotype":"miscRNA","Neuron log2(fold change)":0,"Neuron adjusted P-value":1,"Neuron Low Expressed":true,"Neuron Vehicle Med. nRPKM":0,"Neuron LPS Med. nRPKM":0.0604,"Neuron Mean Log2(nRPKM)":-4.96,"Neuron Vehicle Med. Count":0,"Neuron LPS Med. Count":2,"Neuron Cook's P-value ":0.577,"Feature ID":"100503147","chr":"chr2","strand":"+","start":11260964,"end":11265733,"Astrocyte log2(fold change)":2.04,"Astrocyte adjusted P-value":"0.000567198346447764","Astrocyte Low Expressed":false,"Astrocyte Vehicle Med. nRPKM":0.939,"Astrocyte LPS Med. nRPKM":4.89,"Astrocyte Mean Log2(nRPKM)":1.07,"Astrocyte Vehicle Med. Count":34.5,"Astrocyte LPS Med. Count":238,"Astrocyte Cook's P-value ":0.795},"Reg_nUklJp_43":{"Feature Symbol":"LOC100503186","Feature Name":"uncharacterized LOC100503186","biotype":"miscRNA","Neuron log2(fold change)":0.484,"Neuron adjusted P-value":0.0317,"Neuron Low Expressed":false,"Neuron Vehicle Med. nRPKM":4.71,"Neuron LPS Med. nRPKM":6.38,"Neuron Mean Log2(nRPKM)":2.49,"Neuron Vehicle Med. Count":102,"Neuron LPS Med. Count":83,"Neuron Cook's P-value ":0.5,"Feature ID":"100503186","chr":"chr5","strand":"-","start":123583732,"end":123588118,"Astrocyte log2(fold change)":-2.05,"Astrocyte adjusted P-value":"3.78904693262505e-06","Astrocyte Low Expressed":false,"Astrocyte Vehicle Med. nRPKM":21.8,"Astrocyte LPS Med. nRPKM":5.11,"Astrocyte Mean Log2(nRPKM)":3.42,"Astrocyte Vehicle Med. Count":462,"Astrocyte LPS Med. Count":114,"Astrocyte Cook's P-value ":0.88},"Reg_nUklJp_44":{"Feature Symbol":"","Feature Name":"","biotype":"protein_coding","Neuron log2(fold change)":0,"Neuron adjusted P-value":1,"Neuron Low Expressed":true,"Neuron Vehicle Med. nRPKM":0,"Neuron LPS Med. nRPKM":0.0166,"Neuron Mean Log2(nRPKM)":-6.83,"Neuron Vehicle Med. Count":0,"Neuron LPS Med. Count":2,"Neuron Cook's P-value ":0.765,"Feature ID":"100503297","chr":"chr1","strand":"+","start":167731446,"end":167736461,"Astrocyte log2(fold change)":3.83,"Astrocyte adjusted P-value":"0.000555920122599995","Astrocyte Low Expressed":false,"Astrocyte Vehicle Med. nRPKM":0,"Astrocyte LPS Med. nRPKM":0.0721,"Astrocyte Mean Log2(nRPKM)":-5.63,"Astrocyte Vehicle Med. Count":0,"Astrocyte LPS Med. Count":14,"Astrocyte Cook's P-value ":0.133},"Reg_nUklJp_45":{"Feature Symbol":"Gm11714","Feature Name":"predicted gene 11714","biotype":"miscRNA","Neuron log2(fold change)":-1.01,"Neuron adjusted P-value":0.0488,"Neuron Low Expressed":false,"Neuron Vehicle Med. nRPKM":0.528,"Neuron LPS Med. nRPKM":0.128,"Neuron Mean Log2(nRPKM)":-2.41,"Neuron Vehicle Med. Count":8,"Neuron LPS Med. Count":2,"Neuron Cook's P-value ":0.947,"Feature ID":"100503397","chr":"chr11","strand":"+","start":107289590,"end":107297000,"Astrocyte log2(fold change)":-2.66,"Astrocyte adjusted P-value":"0.000970738174925285","Astrocyte Low Expressed":false,"Astrocyte Vehicle Med. nRPKM":3.1,"Astrocyte LPS Med. nRPKM":0.265,"Astrocyte Mean Log2(nRPKM)":-0.871,"Astrocyte Vehicle Med. Count":56.5,"Astrocyte LPS Med. Count":6,"Astrocyte Cook's P-value ":0.878},"Reg_nUklJp_46":{"Feature Symbol":"Gm19684","Feature Name":"predicted gene, 19684","biotype":"protein_coding","Neuron log2(fold change)":0,"Neuron adjusted P-value":1,"Neuron Low Expressed":true,"Neuron Vehicle Med. nRPKM":0,"Neuron LPS Med. nRPKM":0.0139,"Neuron Mean Log2(nRPKM)":-6.03,"Neuron Vehicle Med. Count":0,"Neuron LPS Med. Count":1,"Neuron Cook's P-value ":0.6,"Feature ID":"100503422","chr":"chr17","strand":"+","start":36258623,"end":36266637,"Astrocyte log2(fold change)":3.04,"Astrocyte adjusted P-value":"0.000111217403269045","Astrocyte Low Expressed":false,"Astrocyte Vehicle Med. nRPKM":0.109,"Astrocyte LPS Med. nRPKM":1.45,"Astrocyte Mean Log2(nRPKM)":-2.03,"Astrocyte Vehicle Med. Count":3.5,"Astrocyte LPS Med. Count":55,"Astrocyte Cook's P-value ":0.885},"Reg_nUklJp_47":{"Feature Symbol":"C030017K20Rik","Feature Name":"RIKEN cDNA C030017K20 gene","biotype":"protein_coding","Neuron log2(fold change)":-1.5,"Neuron adjusted P-value":1.1e-06,"Neuron Low Expressed":false,"Neuron Vehicle Med. nRPKM":1.09,"Neuron LPS Med. nRPKM":0.4,"Neuron Mean Log2(nRPKM)":-0.656,"Neuron Vehicle Med. Count":73,"Neuron LPS Med. Count":15,"Neuron Cook's P-value ":0.912,"Feature ID":"100503428","chr":"chr4","strand":"+","start":154825674,"end":154840514,"Astrocyte log2(fold change)":-2.6,"Astrocyte adjusted P-value":"4.02307608064272e-07","Astrocyte Low Expressed":false,"Astrocyte Vehicle Med. nRPKM":2.14,"Astrocyte LPS Med. nRPKM":0.36,"Astrocyte Mean Log2(nRPKM)":-0.203,"Astrocyte Vehicle Med. Count":99,"Astrocyte LPS Med. Count":21,"Astrocyte Cook's P-value ":0.929},"Reg_nUklJp_48":{"Feature Symbol":"","Feature Name":"","biotype":"miscRNA","Neuron log2(fold change)":0,"Neuron adjusted P-value":1,"Neuron Low Expressed":true,"Neuron Vehicle Med. nRPKM":0.095,"Neuron LPS Med. nRPKM":0.624,"Neuron Mean Log2(nRPKM)":-2.18,"Neuron Vehicle Med. Count":2,"Neuron LPS Med. Count":6,"Neuron Cook's P-value ":0.181,"Feature ID":"100503439","chr":"chr5","strand":"-","start":104869403,"end":104879477,"Astrocyte log2(fold change)":4.19,"Astrocyte adjusted P-value":"1.82247535369332e-05","Astrocyte Low Expressed":false,"Astrocyte Vehicle Med. nRPKM":0,"Astrocyte LPS Med. nRPKM":1.53,"Astrocyte Mean Log2(nRPKM)":-3.13,"Astrocyte Vehicle Med. Count":0,"Astrocyte LPS Med. Count":32,"Astrocyte Cook's P-value ":0.916},"Reg_nUklJp_49":{"Feature Symbol":"Gm19723","Feature Name":"predicted gene, 19723","biotype":"miscRNA","Neuron log2(fold change)":0,"Neuron adjusted P-value":1,"Neuron Low Expressed":true,"Neuron Vehicle Med. nRPKM":0,"Neuron LPS Med. nRPKM":0,"Neuron Mean Log2(nRPKM)":-7.21,"Neuron Vehicle Med. Count":0,"Neuron LPS Med. Count":0,"Neuron Cook's P-value ":0.434,"Feature ID":"100503490","chr":"chr16","strand":"+","start":49955940,"end":49959027,"Astrocyte log2(fold change)":4.47,"Astrocyte adjusted P-value":"1.54672059228022e-05","Astrocyte Low Expressed":false,"Astrocyte Vehicle Med. nRPKM":0,"Astrocyte LPS Med. nRPKM":2.31,"Astrocyte Mean Log2(nRPKM)":-3.65,"Astrocyte Vehicle Med. Count":0,"Astrocyte LPS Med. Count":28,"Astrocyte Cook's P-value ":0.102},"Reg_nUklJp_50":{"Feature Symbol":"Gm11827","Feature Name":"predicted gene 11827","biotype":"miscRNA","Neuron log2(fold change)":0,"Neuron adjusted P-value":1,"Neuron Low Expressed":true,"Neuron Vehicle Med. nRPKM":0.0324,"Neuron LPS Med. nRPKM":0.0538,"Neuron Mean Log2(nRPKM)":-5.47,"Neuron Vehicle Med. Count":1,"Neuron LPS Med. Count":1,"Neuron Cook's P-value ":0.737,"Feature ID":"100503518","chr":"chr4","strand":"+","start":11049952,"end":11054145,"Astrocyte log2(fold change)":2.64,"Astrocyte adjusted P-value":"3.79317403587224e-07","Astrocyte Low Expressed":false,"Astrocyte Vehicle Med. nRPKM":0.446,"Astrocyte LPS Med. nRPKM":3.84,"Astrocyte Mean Log2(nRPKM)":0.491,"Astrocyte Vehicle Med. Count":12,"Astrocyte LPS Med. Count":132,"Astrocyte Cook's P-value ":0.929},"Reg_nUklJp_51":{"Feature Symbol":"A330076C08Rik","Feature Name":"RIKEN cDNA A330076C08 gene","biotype":"miscRNA","Neuron log2(fold change)":0.0197,"Neuron adjusted P-value":0.979,"Neuron Low Expressed":false,"Neuron Vehicle Med. nRPKM":0.107,"Neuron LPS Med. nRPKM":0.088,"Neuron Mean Log2(nRPKM)":-3.39,"Neuron Vehicle Med. Count":16,"Neuron LPS Med. Count":7,"Neuron Cook's P-value ":0.69,"Feature ID":"100503592","chr":"chr13","strand":"-","start":44281129,"end":44311856,"Astrocyte log2(fold change)":-2.11,"Astrocyte adjusted P-value":"0.0250584178931129","Astrocyte Low Expressed":false,"Astrocyte Vehicle Med. nRPKM":0.152,"Astrocyte LPS Med. nRPKM":0.0473,"Astrocyte Mean Log2(nRPKM)":-3.64,"Astrocyte Vehicle Med. Count":22.5,"Astrocyte LPS Med. Count":11,"Astrocyte Cook's P-value ":0.105},"Reg_nUklJp_52":{"Feature Symbol":"Gm19825","Feature Name":"predicted gene, 19825","biotype":"unknown","Neuron log2(fold change)":-0.311,"Neuron adjusted P-value":0.493,"Neuron Low Expressed":false,"Neuron Vehicle Med. nRPKM":4.84,"Neuron LPS Med. nRPKM":2.58,"Neuron Mean Log2(nRPKM)":1.92,"Neuron Vehicle Med. Count":556,"Neuron LPS Med. Count":160,"Neuron Cook's P-value ":0.307,"Feature ID":"100503674","chr":"chr18","strand":"-","start":72498491,"end":72503672,"Astrocyte log2(fold change)":-3.07,"Astrocyte adjusted P-value":"8.28972234361301e-10","Astrocyte Low Expressed":false,"Astrocyte Vehicle Med. nRPKM":1.14,"Astrocyte LPS Med. nRPKM":0.139,"Astrocyte Mean Log2(nRPKM)":-1.28,"Astrocyte Vehicle Med. Count":133,"Astrocyte LPS Med. Count":24.5,"Astrocyte Cook's P-value ":0.859},"Reg_nUklJp_53":{"Feature Symbol":"Gm19871","Feature Name":"predicted gene, 19871","biotype":"miscRNA","Neuron log2(fold change)":0,"Neuron adjusted P-value":1,"Neuron Low Expressed":true,"Neuron Vehicle Med. nRPKM":0,"Neuron LPS Med. nRPKM":0,"Neuron Mean Log2(nRPKM)":-7.44,"Neuron Vehicle Med. Count":0,"Neuron LPS Med. Count":0,"Neuron Cook's P-value ":0.0916,"Feature ID":"100503750","chr":"chr4","strand":"-","start":140462285,"end":140473759,"Astrocyte log2(fold change)":-2.57,"Astrocyte adjusted P-value":"0.0175975894914863","Astrocyte Low Expressed":false,"Astrocyte Vehicle Med. nRPKM":2.46,"Astrocyte LPS Med. nRPKM":0,"Astrocyte Mean Log2(nRPKM)":-2.41,"Astrocyte Vehicle Med. Count":21.5,"Astrocyte LPS Med. Count":0,"Astrocyte Cook's P-value ":0.793},"Reg_nUklJp_54":{"Feature Symbol":"Gm11738","Feature Name":"predicted gene 11738","biotype":"unknown","Neuron log2(fold change)":1.79,"Neuron adjusted P-value":0.000354,"Neuron Low Expressed":false,"Neuron Vehicle Med. nRPKM":0.0205,"Neuron LPS Med. nRPKM":0.207,"Neuron Mean Log2(nRPKM)":-4.45,"Neuron Vehicle Med. Count":1,"Neuron LPS Med. Count":10,"Neuron Cook's P-value ":0.761,"Feature ID":"100503797","chr":"chr11","strand":"+","start":117976169,"end":117979593,"Astrocyte log2(fold change)":4.51,"Astrocyte adjusted P-value":"3.78483695631033e-06","Astrocyte Low Expressed":false,"Astrocyte Vehicle Med. nRPKM":0,"Astrocyte LPS Med. nRPKM":0.454,"Astrocyte Mean Log2(nRPKM)":-4.21,"Astrocyte Vehicle Med. Count":0,"Astrocyte LPS Med. Count":24.5,"Astrocyte Cook's P-value ":0.0166},"Reg_nUklJp_55":{"Feature Symbol":"Gm19938","Feature Name":"predicted gene, 19938","biotype":"miscRNA","Neuron log2(fold change)":-0.3,"Neuron adjusted P-value":0.181,"Neuron Low Expressed":false,"Neuron Vehicle Med. nRPKM":13.3,"Neuron LPS Med. nRPKM":9.66,"Neuron Mean Log2(nRPKM)":3.42,"Neuron Vehicle Med. Count":963,"Neuron LPS Med. Count":413,"Neuron Cook's P-value ":0.804,"Feature ID":"100503874","chr":"chr1","strand":"-","start":3637390,"end":3648985,"Astrocyte log2(fold change)":2.53,"Astrocyte adjusted P-value":"0.00472586874702514","Astrocyte Low Expressed":false,"Astrocyte Vehicle Med. nRPKM":0.0801,"Astrocyte LPS Med. nRPKM":0.416,"Astrocyte Mean Log2(nRPKM)":-2.64,"Astrocyte Vehicle Med. Count":5,"Astrocyte LPS Med. Count":53,"Astrocyte Cook's P-value ":0.246},"Reg_nUklJp_56":{"Feature Symbol":"","Feature Name":"","biotype":"protein_coding","Neuron log2(fold change)":2.04,"Neuron adjusted P-value":2.41e-05,"Neuron Low Expressed":false,"Neuron Vehicle Med. nRPKM":0.0331,"Neuron LPS Med. nRPKM":0.352,"Neuron Mean Log2(nRPKM)":-3.37,"Neuron Vehicle Med. Count":9,"Neuron LPS Med. Count":45,"Neuron Cook's P-value ":0.208,"Feature ID":"100503983","chr":"chr14","strand":"+","start":27570802,"end":27704820,"Astrocyte log2(fold change)":0.16,"Astrocyte adjusted P-value":"0.85607011488309","Astrocyte Low Expressed":false,"Astrocyte Vehicle Med. nRPKM":0.467,"Astrocyte LPS Med. nRPKM":0.419,"Astrocyte Mean Log2(nRPKM)":-1.2,"Astrocyte Vehicle Med. Count":79,"Astrocyte LPS Med. Count":90.5,"Astrocyte Cook's P-value ":0.0587},"Reg_nUklJp_57":{"Feature Symbol":"Gm20016","Feature Name":"predicted gene, 20016","biotype":"miscRNA","Neuron log2(fold change)":0,"Neuron adjusted P-value":1,"Neuron Low Expressed":true,"Neuron Vehicle Med. nRPKM":0.0447,"Neuron LPS Med. nRPKM":0.169,"Neuron Mean Log2(nRPKM)":-4.6,"Neuron Vehicle Med. Count":1,"Neuron LPS Med. Count":3,"Neuron Cook's P-value ":0.787,"Feature ID":"100504018","chr":"chr12","strand":"+","start":58614167,"end":58615953,"Astrocyte log2(fold change)":2.85,"Astrocyte adjusted P-value":"0.0165869572728527","Astrocyte Low Expressed":false,"Astrocyte Vehicle Med. nRPKM":0,"Astrocyte LPS Med. nRPKM":0.297,"Astrocyte Mean Log2(nRPKM)":-4.48,"Astrocyte Vehicle Med. Count":0,"Astrocyte LPS Med. Count":14,"Astrocyte Cook's P-value ":0.596},"Reg_nUklJp_58":{"Feature Symbol":"Gm20035","Feature Name":"predicted gene, 20035","biotype":"miscRNA","Neuron log2(fold change)":0,"Neuron adjusted P-value":1,"Neuron Low Expressed":true,"Neuron Vehicle Med. nRPKM":0,"Neuron LPS Med. nRPKM":0,"Neuron Mean Log2(nRPKM)":-7.05,"Neuron Vehicle Med. Count":0,"Neuron LPS Med. Count":0,"Neuron Cook's P-value ":0.48,"Feature ID":"100504054","chr":"chr6","strand":"-","start":121195924,"end":121202591,"Astrocyte log2(fold change)":3.82,"Astrocyte adjusted P-value":"0.000302860344932466","Astrocyte Low Expressed":false,"Astrocyte Vehicle Med. nRPKM":0,"Astrocyte LPS Med. nRPKM":2.1,"Astrocyte Mean Log2(nRPKM)":-3.1,"Astrocyte Vehicle Med. Count":0,"Astrocyte LPS Med. Count":36,"Astrocyte Cook's P-value ":0.00971},"Reg_nUklJp_59":{"Feature Symbol":"Gm20083","Feature Name":"predicted gene, 20083","biotype":"miscRNA","Neuron log2(fold change)":0,"Neuron adjusted P-value":1,"Neuron Low Expressed":true,"Neuron Vehicle Med. nRPKM":0,"Neuron LPS Med. nRPKM":0,"Neuron Mean Log2(nRPKM)":-8,"Neuron Vehicle Med. Count":0,"Neuron LPS Med. Count":0,"Neuron Cook's P-value ":"NA","Feature ID":"100504141","chr":"chr7","strand":"+","start":80330689,"end":80334332,"Astrocyte log2(fold change)":-3.09,"Astrocyte adjusted P-value":"0.000151213339934294","Astrocyte Low Expressed":false,"Astrocyte Vehicle Med. nRPKM":2.36,"Astrocyte LPS Med. nRPKM":0.131,"Astrocyte Mean Log2(nRPKM)":-1.69,"Astrocyte Vehicle Med. Count":40.5,"Astrocyte LPS Med. Count":3.5,"Astrocyte Cook's P-value ":0.874},"Reg_nUklJp_60":{"Feature Symbol":"Gm20117","Feature Name":"predicted gene, 20117","biotype":"miscRNA","Neuron log2(fold change)":0,"Neuron adjusted P-value":1,"Neuron Low Expressed":true,"Neuron Vehicle Med. nRPKM":0.102,"Neuron LPS Med. nRPKM":0.0863,"Neuron Mean Log2(nRPKM)":-4.22,"Neuron Vehicle Med. Count":2,"Neuron LPS Med. Count":1,"Neuron Cook's P-value ":0.773,"Feature ID":"100504219","chr":"chr15","strand":"+","start":79741604,"end":79746338,"Astrocyte log2(fold change)":2.26,"Astrocyte adjusted P-value":"0.000433375898356263","Astrocyte Low Expressed":false,"Astrocyte Vehicle Med. nRPKM":0.689,"Astrocyte LPS Med. nRPKM":4.36,"Astrocyte Mean Log2(nRPKM)":0.58,"Astrocyte Vehicle Med. Count":15,"Astrocyte LPS Med. Count":99,"Astrocyte Cook's P-value ":0.94},"Reg_nUklJp_61":{"Feature Symbol":"Abhd12b","Feature Name":"abhydrolase domain containing 12B","biotype":"protein_coding","Neuron log2(fold change)":0,"Neuron adjusted P-value":1,"Neuron Low Expressed":true,"Neuron Vehicle Med. nRPKM":0.125,"Neuron LPS Med. nRPKM":0.0681,"Neuron Mean Log2(nRPKM)":-4.36,"Neuron Vehicle Med. Count":2,"Neuron LPS Med. Count":1,"Neuron Cook's P-value ":0.911,"Feature ID":"100504285","chr":"chr12","strand":"+","start":71255158,"end":71284193,"Astrocyte log2(fold change)":4.32,"Astrocyte adjusted P-value":"2.13185029730961e-06","Astrocyte Low Expressed":false,"Astrocyte Vehicle Med. nRPKM":0,"Astrocyte LPS Med. nRPKM":1.48,"Astrocyte Mean Log2(nRPKM)":-3.16,"Astrocyte Vehicle Med. Count":0,"Astrocyte LPS Med. Count":45,"Astrocyte Cook's P-value ":0.802},"Reg_nUklJp_62":{"Feature Symbol":"LOC100504354","Feature Name":"uncharacterized LOC100504354","biotype":"unknown","Neuron log2(fold change)":-0.27,"Neuron adjusted P-value":0.493,"Neuron Low Expressed":false,"Neuron Vehicle Med. nRPKM":0.199,"Neuron LPS Med. nRPKM":0.144,"Neuron Mean Log2(nRPKM)":-2.54,"Neuron Vehicle Med. Count":29,"Neuron LPS Med. Count":11,"Neuron Cook's P-value ":0.82,"Feature ID":"100504354","chr":"chr2","strand":"-","start":101973955,"end":101980923,"Astrocyte log2(fold change)":-2.26,"Astrocyte adjusted P-value":"0.00395952544466819","Astrocyte Low Expressed":false,"Astrocyte Vehicle Med. nRPKM":0.271,"Astrocyte LPS Med. nRPKM":0.0462,"Astrocyte Mean Log2(nRPKM)":-3.06,"Astrocyte Vehicle Med. Count":42,"Astrocyte LPS Med. Count":7,"Astrocyte Cook's P-value ":0.656},"Reg_nUklJp_63":{"Feature Symbol":"Dcdc2b","Feature Name":"doublecortin domain containing 2b","biotype":"protein_coding","Neuron log2(fold change)":-1.6,"Neuron adjusted P-value":5.36e-06,"Neuron Low Expressed":false,"Neuron Vehicle Med. nRPKM":1.85,"Neuron LPS Med. nRPKM":0.547,"Neuron Mean Log2(nRPKM)":-0.039,"Neuron Vehicle Med. Count":43,"Neuron LPS Med. Count":7,"Neuron Cook's P-value ":0.913,"Feature ID":"100504491","chr":"chr4","strand":"-","start":129285992,"end":129291501,"Astrocyte log2(fold change)":-2.79,"Astrocyte adjusted P-value":"0.000346696495167015","Astrocyte Low Expressed":false,"Astrocyte Vehicle Med. nRPKM":2,"Astrocyte LPS Med. nRPKM":0.207,"Astrocyte Mean Log2(nRPKM)":-1.37,"Astrocyte Vehicle Med. Count":40.5,"Astrocyte LPS Med. Count":6,"Astrocyte Cook's P-value ":0.918},"Reg_nUklJp_64":{"Feature Symbol":"Gm20257","Feature Name":"caspase 8 pseudogene","biotype":"pseudo","Neuron log2(fold change)":-0.386,"Neuron adjusted P-value":0.439,"Neuron Low Expressed":false,"Neuron Vehicle Med. nRPKM":0.586,"Neuron LPS Med. nRPKM":0.51,"Neuron Mean Log2(nRPKM)":-0.951,"Neuron Vehicle Med. Count":13,"Neuron LPS Med. Count":6,"Neuron Cook's P-value ":0.674,"Feature ID":"100504501","chr":"chr1","strand":"+","start":58709438,"end":58712675,"Astrocyte log2(fold change)":2.28,"Astrocyte adjusted P-value":"0.0248031853934544","Astrocyte Low Expressed":false,"Astrocyte Vehicle Med. nRPKM":0.167,"Astrocyte LPS Med. nRPKM":2.04,"Astrocyte Mean Log2(nRPKM)":-1.71,"Astrocyte Vehicle Med. Count":3.5,"Astrocyte LPS Med. Count":76,"Astrocyte Cook's P-value ":0.508},"Reg_nUklJp_65":{"Feature Symbol":"3425401B19Rik","Feature Name":"RIKEN cDNA 3425401B19 gene","biotype":"protein_coding","Neuron log2(fold change)":0,"Neuron adjusted P-value":1,"Neuron Low Expressed":true,"Neuron Vehicle Med. nRPKM":0,"Neuron LPS Med. nRPKM":0,"Neuron Mean Log2(nRPKM)":-7.74,"Neuron Vehicle Med. Count":0,"Neuron LPS Med. Count":0,"Neuron Cook's P-value ":0.29,"Feature ID":"100504518","chr":"chr14","strand":"-","start":33472305,"end":33498458,"Astrocyte log2(fold change)":-2.35,"Astrocyte adjusted P-value":"0.0273553355200274","Astrocyte Low Expressed":false,"Astrocyte Vehicle Med. nRPKM":0.227,"Astrocyte LPS Med. nRPKM":0.00643,"Astrocyte Mean Log2(nRPKM)":-4.41,"Astrocyte Vehicle Med. Count":23.5,"Astrocyte LPS Med. Count":2,"Astrocyte Cook's P-value ":0.708},"Reg_nUklJp_66":{"Feature Symbol":"LOC100505025","Feature Name":"uncharacterized LOC100505025","biotype":"miscRNA","Neuron log2(fold change)":0,"Neuron adjusted P-value":1,"Neuron Low Expressed":true,"Neuron Vehicle Med. nRPKM":0.0182,"Neuron LPS Med. nRPKM":0.0369,"Neuron Mean Log2(nRPKM)":-5.86,"Neuron Vehicle Med. Count":1,"Neuron LPS Med. Count":1,"Neuron Cook's P-value ":0.604,"Feature ID":"100505025","chr":"chr7","strand":"+","start":80455266,"end":80460080,"Astrocyte log2(fold change)":-4.63,"Astrocyte adjusted P-value":"6.07833840426508e-09","Astrocyte Low Expressed":false,"Astrocyte Vehicle Med. nRPKM":1.17,"Astrocyte LPS Med. nRPKM":0.00981,"Astrocyte Mean Log2(nRPKM)":-3.14,"Astrocyte Vehicle Med. Count":41.5,"Astrocyte LPS Med. Count":1,"Astrocyte Cook's P-value ":0.936},"Reg_nUklJp_67":{"Feature Symbol":"LOC100505256","Feature Name":"uncharacterized LOC100505256","biotype":"miscRNA","Neuron log2(fold change)":-0.166,"Neuron adjusted P-value":0.722,"Neuron Low Expressed":false,"Neuron Vehicle Med. nRPKM":0.394,"Neuron LPS Med. nRPKM":0.29,"Neuron Mean Log2(nRPKM)":-1.62,"Neuron Vehicle Med. Count":27,"Neuron LPS Med. Count":10,"Neuron Cook's P-value ":0.691,"Feature ID":"100505256","chr":"chr1","strand":"+","start":158385421,"end":158387983,"Astrocyte log2(fold change)":-2.12,"Astrocyte adjusted P-value":"0.000505747465880703","Astrocyte Low Expressed":false,"Astrocyte Vehicle Med. nRPKM":3.77,"Astrocyte LPS Med. nRPKM":0.529,"Astrocyte Mean Log2(nRPKM)":0.344,"Astrocyte Vehicle Med. Count":169,"Astrocyte LPS Med. Count":32.5,"Astrocyte Cook's P-value ":0.705},"Reg_nUklJp_68":{"Feature Symbol":"Noc4l","Feature Name":"nucleolar complex associated 4 homolog (S. cerevisiae)","biotype":"protein_coding","Neuron log2(fold change)":0.394,"Neuron adjusted P-value":0.211,"Neuron Low Expressed":false,"Neuron Vehicle Med. nRPKM":1.26,"Neuron LPS Med. nRPKM":1.56,"Neuron Mean Log2(nRPKM)":0.438,"Neuron Vehicle Med. Count":55,"Neuron LPS Med. Count":72,"Neuron Cook's P-value ":0.4,"Feature ID":"100608","chr":"chr5","strand":"-","start":111077438,"end":111082401,"Astrocyte log2(fold change)":2.38,"Astrocyte adjusted P-value":"4.78068653547051e-05","Astrocyte Low Expressed":false,"Astrocyte Vehicle Med. nRPKM":0.433,"Astrocyte LPS Med. nRPKM":2.87,"Astrocyte Mean Log2(nRPKM)":0.141,"Astrocyte Vehicle Med. Count":18,"Astrocyte LPS Med. Count":172,"Astrocyte Cook's P-value ":0.854},"Reg_nUklJp_69":{"Feature Symbol":"9330133O14Rik","Feature Name":"RIKEN cDNA 9330133O14 gene","biotype":"miscRNA","Neuron log2(fold change)":0.0389,"Neuron adjusted P-value":0.931,"Neuron Low Expressed":false,"Neuron Vehicle Med. nRPKM":0.556,"Neuron LPS Med. nRPKM":0.535,"Neuron Mean Log2(nRPKM)":-0.815,"Neuron Vehicle Med. Count":33,"Neuron LPS Med. Count":22,"Neuron Cook's P-value ":0.83,"Feature ID":"100689703","chr":"chr8","strand":"+","start":124967556,"end":124970376,"Astrocyte log2(fold change)":-2.64,"Astrocyte adjusted P-value":"0.000574376172653537","Astrocyte Low Expressed":false,"Astrocyte Vehicle Med. nRPKM":1.07,"Astrocyte LPS Med. nRPKM":0.112,"Astrocyte Mean Log2(nRPKM)":-1.82,"Astrocyte Vehicle Med. Count":51.5,"Astrocyte LPS Med. Count":8,"Astrocyte Cook's P-value ":0.402},"Reg_nUklJp_70":{"Feature Symbol":"Gbp6","Feature Name":"guanylate binding protein 6","biotype":"protein_coding","Neuron log2(fold change)":0,"Neuron adjusted P-value":1,"Neuron Low Expressed":true,"Neuron Vehicle Med. nRPKM":0.00766,"Neuron LPS Med. nRPKM":0.0769,"Neuron Mean Log2(nRPKM)":-5.26,"Neuron Vehicle Med. Count":1,"Neuron LPS Med. Count":5,"Neuron Cook's P-value ":0.926,"Feature ID":"100702","chr":"chr5","strand":"-","start":105699721,"end":105722718,"Astrocyte log2(fold change)":6.73,"Astrocyte adjusted P-value":"1.67665010454972e-70","Astrocyte Low Expressed":false,"Astrocyte Vehicle Med. nRPKM":0.546,"Astrocyte LPS Med. nRPKM":63.6,"Astrocyte Mean Log2(nRPKM)":2.24,"Astrocyte Vehicle Med. Count":46.5,"Astrocyte LPS Med. Count":6700,"Astrocyte Cook's P-value ":0.835},"Reg_nUklJp_71":{"Feature Symbol":"LOC100861684","Feature Name":"uncharacterized LOC100861684","biotype":"miscRNA","Neuron log2(fold change)":0,"Neuron adjusted P-value":1,"Neuron Low Expressed":true,"Neuron Vehicle Med. nRPKM":0.182,"Neuron LPS Med. nRPKM":0.574,"Neuron Mean Log2(nRPKM)":-1.6,"Neuron Vehicle Med. Count":3,"Neuron LPS Med. Count":7,"Neuron Cook's P-value ":0.88,"Feature ID":"100861684","chr":"chr11","strand":"+","start":117827403,"end":117828142,"Astrocyte log2(fold change)":3.38,"Astrocyte adjusted P-value":"4.64960565101592e-07","Astrocyte Low Expressed":false,"Astrocyte Vehicle Med. nRPKM":0.314,"Astrocyte LPS Med. nRPKM":5.64,"Astrocyte Mean Log2(nRPKM)":-0.248,"Astrocyte Vehicle Med. Count":5,"Astrocyte LPS Med. Count":119,"Astrocyte Cook's P-value ":0.888},"Reg_nUklJp_72":{"Feature Symbol":"LOC100861706","Feature Name":"uncharacterized LOC100861706","biotype":"miscRNA","Neuron log2(fold change)":0.888,"Neuron adjusted P-value":0.0474,"Neuron Low Expressed":false,"Neuron Vehicle Med. nRPKM":0.415,"Neuron LPS Med. nRPKM":1.04,"Neuron Mean Log2(nRPKM)":-1.46,"Neuron Vehicle Med. Count":11,"Neuron LPS Med. Count":18,"Neuron Cook's P-value ":0.908,"Feature ID":"100861706","chr":"chr11","strand":"+","start":118254066,"end":118255333,"Astrocyte log2(fold change)":2.33,"Astrocyte adjusted P-value":"3.77729341394387e-13","Astrocyte Low Expressed":false,"Astrocyte Vehicle Med. nRPKM":4.09,"Astrocyte LPS Med. nRPKM":19.7,"Astrocyte Mean Log2(nRPKM)":3.08,"Astrocyte Vehicle Med. Count":91.5,"Astrocyte LPS Med. Count":542,"Astrocyte Cook's P-value ":0.974},"Reg_nUklJp_73":{"Feature Symbol":"LOC100861841","Feature Name":"uncharacterized LOC100861841","biotype":"miscRNA","Neuron log2(fold change)":-0.177,"Neuron adjusted P-value":0.698,"Neuron Low Expressed":false,"Neuron Vehicle Med. nRPKM":1.53,"Neuron LPS Med. nRPKM":1.28,"Neuron Mean Log2(nRPKM)":0.262,"Neuron Vehicle Med. Count":28,"Neuron LPS Med. Count":14,"Neuron Cook's P-value ":0.583,"Feature ID":"100861841","chr":"chr3","strand":"-","start":95444943,"end":95467099,"Astrocyte log2(fold change)":3.08,"Astrocyte adjusted P-value":"2.85170936444519e-10","Astrocyte Low Expressed":false,"Astrocyte Vehicle Med. nRPKM":0.697,"Astrocyte LPS Med. nRPKM":6.59,"Astrocyte Mean Log2(nRPKM)":1.22,"Astrocyte Vehicle Med. Count":11.5,"Astrocyte LPS Med. Count":188,"Astrocyte Cook's P-value ":0.927},"Reg_nUklJp_74":{"Feature Symbol":"LOC100861887","Feature Name":"uncharacterized LOC100861887","biotype":"miscRNA","Neuron log2(fold change)":0,"Neuron adjusted P-value":1,"Neuron Low Expressed":true,"Neuron Vehicle Med. nRPKM":0.121,"Neuron LPS Med. nRPKM":0,"Neuron Mean Log2(nRPKM)":-5.05,"Neuron Vehicle Med. Count":2,"Neuron LPS Med. Count":0,"Neuron Cook's P-value ":0.733,"Feature ID":"100861887","chr":"chr17","strand":"+","start":71343634,"end":71345626,"Astrocyte log2(fold change)":2.94,"Astrocyte adjusted P-value":"0.00463868374738623","Astrocyte Low Expressed":false,"Astrocyte Vehicle Med. nRPKM":0.0405,"Astrocyte LPS Med. nRPKM":1.11,"Astrocyte Mean Log2(nRPKM)":-2.6,"Astrocyte Vehicle Med. Count":0.5,"Astrocyte LPS Med. Count":22.5,"Astrocyte Cook's P-value ":0.911},"Reg_nUklJp_75":{"Feature Symbol":"LOC100862040","Feature Name":"uncharacterized LOC100862040","biotype":"miscRNA","Neuron log2(fold change)":0.318,"Neuron adjusted P-value":0.402,"Neuron Low Expressed":false,"Neuron Vehicle Med. nRPKM":0.703,"Neuron LPS Med. nRPKM":0.944,"Neuron Mean Log2(nRPKM)":-0.361,"Neuron Vehicle Med. Count":25,"Neuron LPS Med. Count":12,"Neuron Cook's P-value ":0.716,"Feature ID":"100862040","chr":"chr10","strand":"+","start":117233334,"end":117254515,"Astrocyte log2(fold change)":2.21,"Astrocyte adjusted P-value":"0.00266238954801862","Astrocyte Low Expressed":false,"Astrocyte Vehicle Med. nRPKM":0.258,"Astrocyte LPS Med. nRPKM":1.17,"Astrocyte Mean Log2(nRPKM)":-0.726,"Astrocyte Vehicle Med. Count":8,"Astrocyte LPS Med. Count":58.5,"Astrocyte Cook's P-value ":0.528},"Reg_nUklJp_76":{"Feature Symbol":"LOC100862086","Feature Name":"uncharacterized LOC100862086","biotype":"miscRNA","Neuron log2(fold change)":-0.2,"Neuron adjusted P-value":0.598,"Neuron Low Expressed":false,"Neuron Vehicle Med. nRPKM":3.18,"Neuron LPS Med. nRPKM":2.84,"Neuron Mean Log2(nRPKM)":1.58,"Neuron Vehicle Med. Count":37,"Neuron LPS Med. Count":17,"Neuron Cook's P-value ":0.618,"Feature ID":"100862086","chr":"chr15","strand":"+","start":25293028,"end":25293497,"Astrocyte log2(fold change)":2.31,"Astrocyte adjusted P-value":"0.0302805205981811","Astrocyte Low Expressed":false,"Astrocyte Vehicle Med. nRPKM":0.243,"Astrocyte LPS Med. nRPKM":1.21,"Astrocyte Mean Log2(nRPKM)":-1.11,"Astrocyte Vehicle Med. Count":2,"Astrocyte LPS Med. Count":18.5,"Astrocyte Cook's P-value ":0.0198},"Reg_nUklJp_77":{"Feature Symbol":"LOC100862095","Feature Name":"uncharacterized LOC100862095","biotype":"miscRNA","Neuron log2(fold change)":0,"Neuron adjusted P-value":1,"Neuron Low Expressed":true,"Neuron Vehicle Med. nRPKM":0.184,"Neuron LPS Med. nRPKM":0.29,"Neuron Mean Log2(nRPKM)":-2.61,"Neuron Vehicle Med. Count":3,"Neuron LPS Med. Count":8,"Neuron Cook's P-value ":0.323,"Feature ID":"100862095","chr":"chr13","strand":"-","start":21283976,"end":21284732,"Astrocyte log2(fold change)":-2.24,"Astrocyte adjusted P-value":"0.0494116378298058","Astrocyte Low Expressed":false,"Astrocyte Vehicle Med. nRPKM":1.28,"Astrocyte LPS Med. nRPKM":0.0613,"Astrocyte Mean Log2(nRPKM)":-2.3,"Astrocyte Vehicle Med. Count":15,"Astrocyte LPS Med. Count":1,"Astrocyte Cook's P-value ":0.766},"Reg_nUklJp_78":{"Feature Symbol":"LOC100862098","Feature Name":"uncharacterized LOC100862098","biotype":"miscRNA","Neuron log2(fold change)":-0.661,"Neuron adjusted P-value":0.127,"Neuron Low Expressed":false,"Neuron Vehicle Med. nRPKM":0.866,"Neuron LPS Med. nRPKM":0.384,"Neuron Mean Log2(nRPKM)":-0.566,"Neuron Vehicle Med. Count":19,"Neuron LPS Med. Count":5,"Neuron Cook's P-value ":0.882,"Feature ID":"100862098","chr":"chr13","strand":"-","start":41002701,"end":41013264,"Astrocyte log2(fold change)":2.39,"Astrocyte adjusted P-value":"0.00154543821215642","Astrocyte Low Expressed":false,"Astrocyte Vehicle Med. nRPKM":0.315,"Astrocyte LPS Med. nRPKM":2.41,"Astrocyte Mean Log2(nRPKM)":-0.231,"Astrocyte Vehicle Med. Count":5.5,"Astrocyte LPS Med. Count":71.5,"Astrocyte Cook's P-value ":0.881},"Reg_nUklJp_79":{"Feature Symbol":"LOC100862140","Feature Name":"uncharacterized LOC100862140","biotype":"miscRNA","Neuron log2(fold change)":0,"Neuron adjusted P-value":1,"Neuron Low Expressed":true,"Neuron Vehicle Med. nRPKM":0.0367,"Neuron LPS Med. nRPKM":0,"Neuron Mean Log2(nRPKM)":-6.53,"Neuron Vehicle Med. Count":1,"Neuron LPS Med. Count":0,"Neuron Cook's P-value ":0.644,"Feature ID":"100862140","chr":"chr4","strand":"+","start":137297656,"end":137298555,"Astrocyte log2(fold change)":-3.3,"Astrocyte adjusted P-value":"7.20153506612537e-08","Astrocyte Low Expressed":false,"Astrocyte Vehicle Med. nRPKM":5.42,"Astrocyte LPS Med. nRPKM":0.308,"Astrocyte Mean Log2(nRPKM)":0.321,"Astrocyte Vehicle Med. Count":97.5,"Astrocyte LPS Med. Count":10.5,"Astrocyte Cook's P-value ":0.848},"Reg_nUklJp_80":{"Feature Symbol":"LOC100862160","Feature Name":"uncharacterized LOC100862160","biotype":"miscRNA","Neuron log2(fold change)":0,"Neuron adjusted P-value":1,"Neuron Low Expressed":true,"Neuron Vehicle Med. nRPKM":0,"Neuron LPS Med. nRPKM":0,"Neuron Mean Log2(nRPKM)":-6.41,"Neuron Vehicle Med. Count":0,"Neuron LPS Med. Count":0,"Neuron Cook's P-value ":0.839,"Feature ID":"100862160","chr":"chr4","strand":"+","start":41446159,"end":41450108,"Astrocyte log2(fold change)":-3.02,"Astrocyte adjusted P-value":"6.93405987946505e-08","Astrocyte Low Expressed":false,"Astrocyte Vehicle Med. nRPKM":11.9,"Astrocyte LPS Med. nRPKM":0.92,"Astrocyte Mean Log2(nRPKM)":1.74,"Astrocyte Vehicle Med. Count":130,"Astrocyte LPS Med. Count":14.5,"Astrocyte Cook's P-value ":0.851},"Reg_nUklJp_81":{"Feature Symbol":"LOC100862184","Feature Name":"uncharacterized LOC100862184","biotype":"miscRNA","Neuron log2(fold change)":0.227,"Neuron adjusted P-value":0.727,"Neuron Low Expressed":false,"Neuron Vehicle Med. nRPKM":0.438,"Neuron LPS Med. nRPKM":0.68,"Neuron Mean Log2(nRPKM)":-1.62,"Neuron Vehicle Med. Count":4,"Neuron LPS Med. Count":5,"Neuron Cook's P-value ":0.539,"Feature ID":"100862184","chr":"chr17","strand":"-","start":35403713,"end":35419049,"Astrocyte log2(fold change)":3.62,"Astrocyte adjusted P-value":"3.87665024035332e-12","Astrocyte Low Expressed":false,"Astrocyte Vehicle Med. nRPKM":1.11,"Astrocyte LPS Med. nRPKM":36.6,"Astrocyte Mean Log2(nRPKM)":2.84,"Astrocyte Vehicle Med. Count":14.5,"Astrocyte LPS Med. Count":558,"Astrocyte Cook's P-value ":0.721},"Reg_nUklJp_82":{"Feature Symbol":"LOC100862199","Feature Name":"uncharacterized LOC100862199","biotype":"miscRNA","Neuron log2(fold change)":0,"Neuron adjusted P-value":1,"Neuron Low Expressed":true,"Neuron Vehicle Med. nRPKM":0,"Neuron LPS Med. nRPKM":0.0354,"Neuron Mean Log2(nRPKM)":-5.92,"Neuron Vehicle Med. Count":0,"Neuron LPS Med. Count":1,"Neuron Cook's P-value ":0.627,"Feature ID":"100862199","chr":"chr1","strand":"-","start":174436910,"end":174437509,"Astrocyte log2(fold change)":3.86,"Astrocyte adjusted P-value":"2.62251179334925e-05","Astrocyte Low Expressed":false,"Astrocyte Vehicle Med. nRPKM":0.0452,"Astrocyte LPS Med. nRPKM":2.19,"Astrocyte Mean Log2(nRPKM)":-2.24,"Astrocyte Vehicle Med. Count":0.5,"Astrocyte LPS Med. Count":33.5,"Astrocyte Cook's P-value ":0.889},"Reg_nUklJp_83":{"Feature Symbol":"LOC100862215","Feature Name":"uncharacterized LOC100862215","biotype":"miscRNA","Neuron log2(fold change)":0,"Neuron adjusted P-value":1,"Neuron Low Expressed":true,"Neuron Vehicle Med. nRPKM":0.0267,"Neuron LPS Med. nRPKM":0.112,"Neuron Mean Log2(nRPKM)":-4.77,"Neuron Vehicle Med. Count":1,"Neuron LPS Med. Count":3,"Neuron Cook's P-value ":0.595,"Feature ID":"100862215","chr":"chr9","strand":"+","start":107561428,"end":107581944,"Astrocyte log2(fold change)":-2.68,"Astrocyte adjusted P-value":"0.000921606513489006","Astrocyte Low Expressed":false,"Astrocyte Vehicle Med. nRPKM":1.59,"Astrocyte LPS Med. nRPKM":0.179,"Astrocyte Mean Log2(nRPKM)":-1.68,"Astrocyte Vehicle Med. Count":40,"Astrocyte LPS Med. Count":7,"Astrocyte Cook's P-value ":0.801},"Reg_nUklJp_84":{"Feature Symbol":"LOC100862287","Feature Name":"uncharacterized LOC100862287","biotype":"miscRNA","Neuron log2(fold change)":0,"Neuron adjusted P-value":1,"Neuron Low Expressed":true,"Neuron Vehicle Med. nRPKM":0.027,"Neuron LPS Med. nRPKM":0.0869,"Neuron Mean Log2(nRPKM)":-4.58,"Neuron Vehicle Med. Count":2,"Neuron LPS Med. Count":1,"Neuron Cook's P-value ":0.802,"Feature ID":"100862287","chr":"chr17","strand":"-","start":28634280,"end":28654469,"Astrocyte log2(fold change)":4.08,"Astrocyte adjusted P-value":"1.4581236280994e-11","Astrocyte Low Expressed":false,"Astrocyte Vehicle Med. nRPKM":0.0569,"Astrocyte LPS Med. nRPKM":2.46,"Astrocyte Mean Log2(nRPKM)":-1.28,"Astrocyte Vehicle Med. Count":3,"Astrocyte LPS Med. Count":166,"Astrocyte Cook's P-value ":0.836},"Reg_nUklJp_85":{"Feature Symbol":"LOC100862313","Feature Name":"uncharacterized LOC100862313","biotype":"miscRNA","Neuron log2(fold change)":0,"Neuron adjusted P-value":1,"Neuron Low Expressed":true,"Neuron Vehicle Med. nRPKM":0.0967,"Neuron LPS Med. nRPKM":0.743,"Neuron Mean Log2(nRPKM)":-3.2,"Neuron Vehicle Med. Count":1,"Neuron LPS Med. Count":5,"Neuron Cook's P-value ":0.928,"Feature ID":"100862313","chr":"chr16","strand":"+","start":31297204,"end":31297661,"Astrocyte log2(fold change)":2.17,"Astrocyte adjusted P-value":"5.3312414431598e-05","Astrocyte Low Expressed":false,"Astrocyte Vehicle Med. nRPKM":2.56,"Astrocyte LPS Med. nRPKM":12.2,"Astrocyte Mean Log2(nRPKM)":2.42,"Astrocyte Vehicle Med. Count":22,"Astrocyte LPS Med. Count":165,"Astrocyte Cook's P-value ":0.89},"Reg_nUklJp_86":{"Feature Symbol":"LOC100862396","Feature Name":"uncharacterized LOC100862396","biotype":"miscRNA","Neuron log2(fold change)":0.268,"Neuron adjusted P-value":0.529,"Neuron Low Expressed":false,"Neuron Vehicle Med. nRPKM":0.665,"Neuron LPS Med. nRPKM":0.689,"Neuron Mean Log2(nRPKM)":-0.626,"Neuron Vehicle Med. Count":19,"Neuron LPS Med. Count":13,"Neuron Cook's P-value ":0.666,"Feature ID":"100862396","chr":"chr15","strand":"-","start":12452319,"end":12479987,"Astrocyte log2(fold change)":2.48,"Astrocyte adjusted P-value":"0.0243013725367219","Astrocyte Low Expressed":false,"Astrocyte Vehicle Med. nRPKM":0.0475,"Astrocyte LPS Med. nRPKM":0.493,"Astrocyte Mean Log2(nRPKM)":-3.05,"Astrocyte Vehicle Med. Count":1,"Astrocyte LPS Med. Count":21,"Astrocyte Cook's P-value ":0.573},"Reg_nUklJp_87":{"Feature Symbol":"LOC100862431","Feature Name":"h-2 class I histocompatibility antigen, D-D alpha chain-like","biotype":"protein_coding","Neuron log2(fold change)":0,"Neuron adjusted P-value":1,"Neuron Low Expressed":true,"Neuron Vehicle Med. nRPKM":0.119,"Neuron LPS Med. nRPKM":0.0805,"Neuron Mean Log2(nRPKM)":-3.65,"Neuron Vehicle Med. Count":2,"Neuron LPS Med. Count":3,"Neuron Cook's P-value ":0.66,"Feature ID":"100862431","chr":"chr17","strand":"+","start":35400059,"end":35534557,"Astrocyte log2(fold change)":3.99,"Astrocyte adjusted P-value":"3.42544154166018e-11","Astrocyte Low Expressed":false,"Astrocyte Vehicle Med. nRPKM":0.157,"Astrocyte LPS Med. nRPKM":5.2,"Astrocyte Mean Log2(nRPKM)":-0.227,"Astrocyte Vehicle Med. Count":3,"Astrocyte LPS Med. Count":137,"Astrocyte Cook's P-value ":0.869},"Reg_nUklJp_88":{"Feature Symbol":"LOC100862435","Feature Name":"h-2 class I histocompatibility antigen, D-B alpha chain-like","biotype":"protein_coding","Neuron log2(fold change)":0,"Neuron adjusted P-value":1,"Neuron Low Expressed":true,"Neuron Vehicle Med. nRPKM":0.186,"Neuron LPS Med. nRPKM":0.105,"Neuron Mean Log2(nRPKM)":-3.42,"Neuron Vehicle Med. Count":6,"Neuron LPS Med. Count":4,"Neuron Cook's P-value ":0.824,"Feature ID":"100862435","chr":"chr17","strand":"-","start":36155484,"end":36283329,"Astrocyte log2(fold change)":2.25,"Astrocyte adjusted P-value":"0.0213312325699941","Astrocyte Low Expressed":false,"Astrocyte Vehicle Med. nRPKM":0.0634,"Astrocyte LPS Med. nRPKM":0.875,"Astrocyte Mean Log2(nRPKM)":-2.37,"Astrocyte Vehicle Med. Count":2,"Astrocyte LPS Med. Count":30,"Astrocyte Cook's P-value ":0.875},"Reg_nUklJp_89":{"Feature Symbol":"LOC100862447","Feature Name":"h-2 class I histocompatibility antigen, D-D alpha chain-like","biotype":"protein_coding","Neuron log2(fold change)":0,"Neuron adjusted P-value":1,"Neuron Low Expressed":true,"Neuron Vehicle Med. nRPKM":0.119,"Neuron LPS Med. nRPKM":0.0805,"Neuron Mean Log2(nRPKM)":-3.65,"Neuron Vehicle Med. Count":2,"Neuron LPS Med. Count":3,"Neuron Cook's P-value ":0.66,"Feature ID":"100862447","chr":"chr17","strand":"+","start":35400059,"end":35534557,"Astrocyte log2(fold change)":3.99,"Astrocyte adjusted P-value":"3.42544154166018e-11","Astrocyte Low Expressed":false,"Astrocyte Vehicle Med. nRPKM":0.157,"Astrocyte LPS Med. nRPKM":5.2,"Astrocyte Mean Log2(nRPKM)":-0.227,"Astrocyte Vehicle Med. Count":3,"Astrocyte LPS Med. Count":137,"Astrocyte Cook's P-value ":0.869},"Reg_nUklJp_90":{"Feature Symbol":"LOC100862514","Feature Name":"schlafen family member 13-like","biotype":"pseudo","Neuron log2(fold change)":0,"Neuron adjusted P-value":1,"Neuron Low Expressed":true,"Neuron Vehicle Med. nRPKM":0,"Neuron LPS Med. nRPKM":0,"Neuron Mean Log2(nRPKM)":-6.72,"Neuron Vehicle Med. Count":0,"Neuron LPS Med. Count":0,"Neuron Cook's P-value ":0.18,"Feature ID":"100862514","chr":"chr11","strand":"-","start":82829377,"end":82831217,"Astrocyte log2(fold change)":6.3,"Astrocyte adjusted P-value":"4.33634418532865e-22","Astrocyte Low Expressed":false,"Astrocyte Vehicle Med. nRPKM":0.037,"Astrocyte LPS Med. nRPKM":6.12,"Astrocyte Mean Log2(nRPKM)":-1.51,"Astrocyte Vehicle Med. Count":1,"Astrocyte LPS Med. Count":224,"Astrocyte Cook's P-value ":0.9},"Reg_nUklJp_91":{"Feature Symbol":"LOC100862563","Feature Name":"inhibitor of nuclear factor kappa-B kinase-interacting protein-like","biotype":"protein_coding","Neuron log2(fold change)":-1.5,"Neuron adjusted P-value":0.000575,"Neuron Low Expressed":false,"Neuron Vehicle Med. nRPKM":0.844,"Neuron LPS Med. nRPKM":0.171,"Neuron Mean Log2(nRPKM)":-2.36,"Neuron Vehicle Med. Count":19,"Neuron LPS Med. Count":2,"Neuron Cook's P-value ":0.943,"Feature ID":"100862563","chr":"chr10","strand":"+","start":90555247,"end":90559362,"Astrocyte log2(fold change)":-2.49,"Astrocyte adjusted P-value":"0.000210335164184011","Astrocyte Low Expressed":false,"Astrocyte Vehicle Med. nRPKM":4.44,"Astrocyte LPS Med. nRPKM":0.33,"Astrocyte Mean Log2(nRPKM)":0.395,"Astrocyte Vehicle Med. Count":74.5,"Astrocyte LPS Med. Count":7.5,"Astrocyte Cook's P-value ":0.788},"Reg_nUklJp_92":{"Feature Symbol":"LOC100862618","Feature Name":"protein tweety homolog 2-like","biotype":"protein_coding","Neuron log2(fold change)":0,"Neuron adjusted P-value":1,"Neuron Low Expressed":true,"Neuron Vehicle Med. nRPKM":0.104,"Neuron LPS Med. nRPKM":0,"Neuron Mean Log2(nRPKM)":-5.26,"Neuron Vehicle Med. Count":1,"Neuron LPS Med. Count":0,"Neuron Cook's P-value ":0.312,"Feature ID":"100862618","chr":"chr11","strand":"+","start":114571339,"end":114573152,"Astrocyte log2(fold change)":-2.37,"Astrocyte adjusted P-value":"0.00053003189431583","Astrocyte Low Expressed":false,"Astrocyte Vehicle Med. nRPKM":6.57,"Astrocyte LPS Med. nRPKM":1.38,"Astrocyte Mean Log2(nRPKM)":1.33,"Astrocyte Vehicle Med. Count":51,"Astrocyte LPS Med. Count":13.5,"Astrocyte Cook's P-value ":0.755},"Reg_nUklJp_93":{"Feature Symbol":"Ano1","Feature Name":"anoctamin 1, calcium activated chloride channel","biotype":"protein_coding","Neuron log2(fold change)":0,"Neuron adjusted P-value":1,"Neuron Low Expressed":true,"Neuron Vehicle Med. nRPKM":0.0482,"Neuron LPS Med. nRPKM":0.0243,"Neuron Mean Log2(nRPKM)":-4.74,"Neuron Vehicle Med. Count":5,"Neuron LPS Med. Count":4,"Neuron Cook's P-value ":0.851,"Feature ID":"101772","chr":"chr7","strand":"-","start":151774454,"end":151924497,"Astrocyte log2(fold change)":-3.14,"Astrocyte adjusted P-value":"1.00967621829165e-05","Astrocyte Low Expressed":false,"Astrocyte Vehicle Med. nRPKM":1.01,"Astrocyte LPS Med. nRPKM":0.0413,"Astrocyte Mean Log2(nRPKM)":-2.32,"Astrocyte Vehicle Med. Count":77.5,"Astrocyte LPS Med. Count":5,"Astrocyte Cook's P-value ":0.745},"Reg_nUklJp_94":{"Feature Symbol":"Cyp4v3","Feature Name":"cytochrome P450, family 4, subfamily v, polypeptide 3","biotype":"protein_coding","Neuron log2(fold change)":-0.0469,"Neuron adjusted P-value":0.951,"Neuron Low Expressed":false,"Neuron Vehicle Med. nRPKM":0.169,"Neuron LPS Med. nRPKM":0.113,"Neuron Mean Log2(nRPKM)":-3.3,"Neuron Vehicle Med. Count":8,"Neuron LPS Med. Count":3,"Neuron Cook's P-value ":0.759,"Feature ID":"102294","chr":"chr8","strand":"-","start":46391156,"end":46418550,"Astrocyte log2(fold change)":2.39,"Astrocyte adjusted P-value":"1.94887657564264e-08","Astrocyte Low Expressed":false,"Astrocyte Vehicle Med. nRPKM":0.845,"Astrocyte LPS Med. nRPKM":4.36,"Astrocyte Mean Log2(nRPKM)":0.881,"Astrocyte Vehicle Med. Count":47.5,"Astrocyte LPS Med. Count":359,"Astrocyte Cook's P-value ":0.953},"Reg_nUklJp_95":{"Feature Symbol":"Slc6a20a","Feature Name":"solute carrier family 6 (neurotransmitter transporter), member 20A","biotype":"protein_coding","Neuron log2(fold change)":3.06,"Neuron adjusted P-value":1.62e-14,"Neuron Low Expressed":false,"Neuron Vehicle Med. nRPKM":0.071,"Neuron LPS Med. nRPKM":1.66,"Neuron Mean Log2(nRPKM)":-1.7,"Neuron Vehicle Med. Count":3,"Neuron LPS Med. Count":41,"Neuron Cook's P-value ":0.787,"Feature ID":"102680","chr":"chr9","strand":"-","start":123546025,"end":123587950,"Astrocyte log2(fold change)":2.31,"Astrocyte adjusted P-value":"1.54127500920278e-05","Astrocyte Low Expressed":false,"Astrocyte Vehicle Med. nRPKM":0.53,"Astrocyte LPS Med. nRPKM":2.83,"Astrocyte Mean Log2(nRPKM)":0.196,"Astrocyte Vehicle Med. Count":18.5,"Astrocyte LPS Med. Count":177,"Astrocyte Cook's P-value ":0.73},"Reg_nUklJp_96":{"Feature Symbol":"Wdr92","Feature Name":"WD repeat domain 92","biotype":"protein_coding","Neuron log2(fold change)":-0.656,"Neuron adjusted P-value":0.0483,"Neuron Low Expressed":false,"Neuron Vehicle Med. nRPKM":0.674,"Neuron LPS Med. nRPKM":0.387,"Neuron Mean Log2(nRPKM)":-1.12,"Neuron Vehicle Med. Count":56,"Neuron LPS Med. Count":19,"Neuron Cook's P-value ":0.913,"Feature ID":"103784","chr":"chr11","strand":"+","start":17111896,"end":17135203,"Astrocyte log2(fold change)":-2.06,"Astrocyte adjusted P-value":"0.0190265038835972","Astrocyte Low Expressed":false,"Astrocyte Vehicle Med. nRPKM":0.31,"Astrocyte LPS Med. nRPKM":0.155,"Astrocyte Mean Log2(nRPKM)":-1.88,"Astrocyte Vehicle Med. Count":19.5,"Astrocyte LPS Med. Count":18.5,"Astrocyte Cook's P-value ":0.00186},"Reg_nUklJp_97":{"Feature Symbol":"Synpo","Feature Name":"synaptopodin","biotype":"protein_coding","Neuron log2(fold change)":-0.543,"Neuron adjusted P-value":0.00544,"Neuron Low Expressed":false,"Neuron Vehicle Med. nRPKM":2.39,"Neuron LPS Med. nRPKM":1.7,"Neuron Mean Log2(nRPKM)":0.984,"Neuron Vehicle Med. Count":416,"Neuron LPS Med. Count":178,"Neuron Cook's P-value ":0.909,"Feature ID":"104027","chr":"chr18","strand":"-","start":60753644,"end":60783959,"Astrocyte log2(fold change)":2.4,"Astrocyte adjusted P-value":"0.0143515628362978","Astrocyte Low Expressed":false,"Astrocyte Vehicle Med. nRPKM":0.101,"Astrocyte LPS Med. nRPKM":1.6,"Astrocyte Mean Log2(nRPKM)":-0.985,"Astrocyte Vehicle Med. Count":12.5,"Astrocyte LPS Med. Count":254,"Astrocyte Cook's P-value ":0.692},"Reg_nUklJp_98":{"Feature Symbol":"Sbk1","Feature Name":"SH3-binding kinase 1","biotype":"protein_coding","Neuron log2(fold change)":-0.203,"Neuron adjusted P-value":0.548,"Neuron Low Expressed":false,"Neuron Vehicle Med. nRPKM":0.445,"Neuron LPS Med. nRPKM":0.404,"Neuron Mean Log2(nRPKM)":-1.23,"Neuron Vehicle Med. Count":45,"Neuron LPS Med. Count":28,"Neuron Cook's P-value ":0.707,"Feature ID":"104175","chr":"chr7","strand":"+","start":133416133,"end":133438513,"Astrocyte log2(fold change)":-2.11,"Astrocyte adjusted P-value":"0.00069209232565883","Astrocyte Low Expressed":false,"Astrocyte Vehicle Med. nRPKM":0.964,"Astrocyte LPS Med. nRPKM":0.191,"Astrocyte Mean Log2(nRPKM)":-1.5,"Astrocyte Vehicle Med. Count":69,"Astrocyte LPS Med. Count":17,"Astrocyte Cook's P-value ":0.521},"Reg_nUklJp_99":{"Feature Symbol":"Rcor2","Feature Name":"REST corepressor 2","biotype":"protein_coding","Neuron log2(fold change)":-0.0205,"Neuron adjusted P-value":0.972,"Neuron Low Expressed":false,"Neuron Vehicle Med. nRPKM":0.574,"Neuron LPS Med. nRPKM":0.422,"Neuron Mean Log2(nRPKM)":-1.17,"Neuron Vehicle Med. Count":28,"Neuron LPS Med. Count":16,"Neuron Cook's P-value ":0.714,"Feature ID":"104383","chr":"chr19","strand":"+","start":7344255,"end":7349715,"Astrocyte log2(fold change)":-3.59,"Astrocyte adjusted P-value":"1.69017140950208e-07","Astrocyte Low Expressed":false,"Astrocyte Vehicle Med. nRPKM":1.45,"Astrocyte LPS Med. nRPKM":0.105,"Astrocyte Mean Log2(nRPKM)":-1.67,"Astrocyte Vehicle Med. Count":49.5,"Astrocyte LPS Med. Count":6,"Astrocyte Cook's P-value ":0.546},"Reg_nUklJp_100":{"Feature Symbol":"Mycbpap","Feature Name":"MYCBP associated protein","biotype":"protein_coding","Neuron log2(fold change)":-1.5,"Neuron adjusted P-value":2.1e-05,"Neuron Low Expressed":false,"Neuron Vehicle Med. nRPKM":0.429,"Neuron LPS Med. nRPKM":0.114,"Neuron Mean Log2(nRPKM)":-2.22,"Neuron Vehicle Med. Count":32,"Neuron LPS Med. Count":7,"Neuron Cook's P-value ":0.971,"Feature ID":"104601","chr":"chr11","strand":"-","start":94362661,"end":94382816,"Astrocyte log2(fold change)":-3.51,"Astrocyte adjusted P-value":"1.3898227516449e-05","Astrocyte Low Expressed":false,"Astrocyte Vehicle Med. nRPKM":0.706,"Astrocyte LPS Med. nRPKM":0.0228,"Astrocyte Mean Log2(nRPKM)":-3,"Astrocyte Vehicle Med. Count":41.5,"Astrocyte LPS Med. Count":2,"Astrocyte Cook's P-value ":0.827},"Reg_nUklJp_101":{"Feature Symbol":"Aspg","Feature Name":"asparaginase homolog (S. cerevisiae)","biotype":"protein_coding","Neuron log2(fold change)":0,"Neuron adjusted P-value":1,"Neuron Low Expressed":true,"Neuron Vehicle Med. nRPKM":0.0486,"Neuron LPS Med. nRPKM":0.139,"Neuron Mean Log2(nRPKM)":-4.16,"Neuron Vehicle Med. Count":3,"Neuron LPS Med. Count":5,"Neuron Cook's P-value ":0.818,"Feature ID":"104816","chr":"chr12","strand":"+","start":113344894,"end":113365784,"Astrocyte log2(fold change)":3.75,"Astrocyte adjusted P-value":"2.93934173697401e-25","Astrocyte Low Expressed":false,"Astrocyte Vehicle Med. nRPKM":0.974,"Astrocyte LPS Med. nRPKM":18,"Astrocyte Mean Log2(nRPKM)":2.08,"Astrocyte Vehicle Med. Count":59,"Astrocyte LPS Med. Count":1340,"Astrocyte Cook's P-value ":0.92},"Reg_nUklJp_102":{"Feature Symbol":"Arrdc3","Feature Name":"arrestin domain containing 3","biotype":"protein_coding","Neuron log2(fold change)":0.749,"Neuron adjusted P-value":7.16e-05,"Neuron Low Expressed":false,"Neuron Vehicle Med. nRPKM":1.88,"Neuron LPS Med. nRPKM":3.04,"Neuron Mean Log2(nRPKM)":1.26,"Neuron Vehicle Med. Count":198,"Neuron LPS Med. Count":153,"Neuron Cook's P-value ":0.908,"Feature ID":"105171","chr":"chr13","strand":"+","start":81022683,"end":81035303,"Astrocyte log2(fold change)":2.46,"Astrocyte adjusted P-value":"2.77006351354356e-09","Astrocyte Low Expressed":false,"Astrocyte Vehicle Med. nRPKM":1.28,"Astrocyte LPS Med. nRPKM":7.22,"Astrocyte Mean Log2(nRPKM)":1.48,"Astrocyte Vehicle Med. Count":98,"Astrocyte LPS Med. Count":898,"Astrocyte Cook's P-value ":0.93},"Reg_nUklJp_103":{"Feature Symbol":"Amigo2","Feature Name":"adhesion molecule with Ig like domain 2","biotype":"protein_coding","Neuron log2(fold change)":-0.214,"Neuron adjusted P-value":0.632,"Neuron Low Expressed":false,"Neuron Vehicle Med. nRPKM":0.289,"Neuron LPS Med. nRPKM":0.26,"Neuron Mean Log2(nRPKM)":-1.84,"Neuron Vehicle Med. Count":19,"Neuron LPS Med. Count":10,"Neuron Cook's P-value ":0.403,"Feature ID":"105827","chr":"chr15","strand":"-","start":97074505,"end":97077718,"Astrocyte log2(fold change)":2.96,"Astrocyte adjusted P-value":"1.13172214250375e-05","Astrocyte Low Expressed":false,"Astrocyte Vehicle Med. nRPKM":0.154,"Astrocyte LPS Med. nRPKM":1.76,"Astrocyte Mean Log2(nRPKM)":-0.771,"Astrocyte Vehicle Med. Count":10,"Astrocyte LPS Med. Count":134,"Astrocyte Cook's P-value ":0.567},"Reg_nUklJp_104":{"Feature Symbol":"Dennd3","Feature Name":"DENN/MADD domain containing 3","biotype":"protein_coding","Neuron log2(fold change)":1.25,"Neuron adjusted P-value":1.79e-07,"Neuron Low Expressed":false,"Neuron Vehicle Med. nRPKM":0.823,"Neuron LPS Med. nRPKM":1.83,"Neuron Mean Log2(nRPKM)":0.206,"Neuron Vehicle Med. Count":90,"Neuron LPS Med. Count":189,"Neuron Cook's P-value ":0.868,"Feature ID":"105841","chr":"chr15","strand":"+","start":73342990,"end":73402672,"Astrocyte log2(fold change)":3.6,"Astrocyte adjusted P-value":"2.97832247997545e-15","Astrocyte Low Expressed":false,"Astrocyte Vehicle Med. nRPKM":0.297,"Astrocyte LPS Med. nRPKM":5.88,"Astrocyte Mean Log2(nRPKM)":0.697,"Astrocyte Vehicle Med. Count":34,"Astrocyte LPS Med. Count":996,"Astrocyte Cook's P-value ":0.845},"Reg_nUklJp_105":{"Feature Symbol":"Csdc2","Feature Name":"cold shock domain containing C2, RNA binding","biotype":"protein_coding","Neuron log2(fold change)":0.646,"Neuron adjusted P-value":0.00223,"Neuron Low Expressed":false,"Neuron Vehicle Med. nRPKM":1.57,"Neuron LPS Med. nRPKM":2.92,"Neuron Mean Log2(nRPKM)":1.01,"Neuron Vehicle Med. Count":88,"Neuron LPS Med. Count":100,"Neuron Cook's P-value ":0.92,"Feature ID":"105859","chr":"chr15","strand":"+","start":81767189,"end":81781371,"Astrocyte log2(fold change)":-2.26,"Astrocyte adjusted P-value":"6.61684580831275e-09","Astrocyte Low Expressed":false,"Astrocyte Vehicle Med. nRPKM":7.73,"Astrocyte LPS Med. nRPKM":1.79,"Astrocyte Mean Log2(nRPKM)":1.96,"Astrocyte Vehicle Med. Count":383,"Astrocyte LPS Med. Count":102,"Astrocyte Cook's P-value ":0.833},"Reg_nUklJp_106":{"Feature Symbol":"Rfc4","Feature Name":"replication factor C (activator 1) 4","biotype":"protein_coding","Neuron log2(fold change)":-0.13,"Neuron adjusted P-value":0.819,"Neuron Low Expressed":false,"Neuron Vehicle Med. nRPKM":0.798,"Neuron LPS Med. nRPKM":0.546,"Neuron Mean Log2(nRPKM)":-0.748,"Neuron Vehicle Med. Count":24,"Neuron LPS Med. Count":7,"Neuron Cook's P-value ":0.811,"Feature ID":"106344","chr":"chr16","strand":"-","start":23114021,"end":23127803,"Astrocyte log2(fold change)":2.39,"Astrocyte adjusted P-value":"0.0266867472197842","Astrocyte Low Expressed":false,"Astrocyte Vehicle Med. nRPKM":0,"Astrocyte LPS Med. nRPKM":0.969,"Astrocyte Mean Log2(nRPKM)":-3.09,"Astrocyte Vehicle Med. Count":0,"Astrocyte LPS Med. Count":39,"Astrocyte Cook's P-value ":0.778},"Reg_nUklJp_107":{"Feature Symbol":"Srl","Feature Name":"sarcalumenin","biotype":"protein_coding","Neuron log2(fold change)":-0.238,"Neuron adjusted P-value":0.64,"Neuron Low Expressed":false,"Neuron Vehicle Med. nRPKM":0.154,"Neuron LPS Med. nRPKM":0.117,"Neuron Mean Log2(nRPKM)":-3.01,"Neuron Vehicle Med. Count":17,"Neuron LPS Med. Count":7,"Neuron Cook's P-value ":0.843,"Feature ID":"106393","chr":"chr16","strand":"-","start":4480228,"end":4523053,"Astrocyte log2(fold change)":-2.39,"Astrocyte adjusted P-value":"0.000226059500410157","Astrocyte Low Expressed":false,"Astrocyte Vehicle Med. nRPKM":0.467,"Astrocyte LPS Med. nRPKM":0.0936,"Astrocyte Mean Log2(nRPKM)":-2.21,"Astrocyte Vehicle Med. Count":39,"Astrocyte LPS Med. Count":13,"Astrocyte Cook's P-value ":0.497},"Reg_nUklJp_108":{"Feature Symbol":"Cyp4f15","Feature Name":"cytochrome P450, family 4, subfamily f, polypeptide 15","biotype":"protein_coding","Neuron log2(fold change)":0,"Neuron adjusted P-value":1,"Neuron Low Expressed":true,"Neuron Vehicle Med. nRPKM":0.0208,"Neuron LPS Med. nRPKM":0.0345,"Neuron Mean Log2(nRPKM)":-5.61,"Neuron Vehicle Med. Count":1,"Neuron LPS Med. Count":1,"Neuron Cook's P-value ":0.356,"Feature ID":"106648","chr":"chr17","strand":"+","start":32822604,"end":32840294,"Astrocyte log2(fold change)":-2.08,"Astrocyte adjusted P-value":"0.00970071837630733","Astrocyte Low Expressed":false,"Astrocyte Vehicle Med. nRPKM":13.1,"Astrocyte LPS Med. nRPKM":1.88,"Astrocyte Mean Log2(nRPKM)":2.11,"Astrocyte Vehicle Med. Count":514,"Astrocyte LPS Med. Count":102,"Astrocyte Cook's P-value ":0.869},"Reg_nUklJp_109":{"Feature Symbol":"Tmem146","Feature Name":"transmembrane protein 146","biotype":"protein_coding","Neuron log2(fold change)":-0.592,"Neuron adjusted P-value":0.205,"Neuron Low Expressed":false,"Neuron Vehicle Med. nRPKM":0.345,"Neuron LPS Med. nRPKM":0.143,"Neuron Mean Log2(nRPKM)":-2.09,"Neuron Vehicle Med. Count":20,"Neuron LPS Med. Count":7,"Neuron Cook's P-value ":0.164,"Feature ID":"106757","chr":"chr17","strand":"+","start":56767566,"end":56803879,"Astrocyte log2(fold change)":-2.1,"Astrocyte adjusted P-value":"0.0218789109612833","Astrocyte Low Expressed":false,"Astrocyte Vehicle Med. nRPKM":0.382,"Astrocyte LPS Med. nRPKM":0.15,"Astrocyte Mean Log2(nRPKM)":-2.09,"Astrocyte Vehicle Med. Count":19.5,"Astrocyte LPS Med. Count":9,"Astrocyte Cook's P-value ":0.0209},"Reg_nUklJp_110":{"Feature Symbol":"2010002N04Rik","Feature Name":"RIKEN cDNA 2010002N04 gene","biotype":"protein_coding","Neuron log2(fold change)":0,"Neuron adjusted P-value":1,"Neuron Low Expressed":true,"Neuron Vehicle Med. nRPKM":0.0677,"Neuron LPS Med. nRPKM":0.182,"Neuron Mean Log2(nRPKM)":-3.7,"Neuron Vehicle Med. Count":2,"Neuron LPS Med. Count":6,"Neuron Cook's P-value ":0.828,"Feature ID":"106878","chr":"chr18","strand":"-","start":60633845,"end":60661637,"Astrocyte log2(fold change)":2.09,"Astrocyte adjusted P-value":"0.00224145059907095","Astrocyte Low Expressed":false,"Astrocyte Vehicle Med. nRPKM":0.218,"Astrocyte LPS Med. nRPKM":1.36,"Astrocyte Mean Log2(nRPKM)":-0.999,"Astrocyte Vehicle Med. Count":8.5,"Astrocyte LPS Med. Count":72.5,"Astrocyte Cook's P-value ":0.918},"Reg_nUklJp_111":{"Feature Symbol":"Arap3","Feature Name":"ArfGAP with RhoGAP domain, ankyrin repeat and PH domain 3","biotype":"protein_coding","Neuron log2(fold change)":2.34,"Neuron adjusted P-value":5.21e-06,"Neuron Low Expressed":false,"Neuron Vehicle Med. nRPKM":0.0976,"Neuron LPS Med. nRPKM":2.68,"Neuron Mean Log2(nRPKM)":-1.76,"Neuron Vehicle Med. Count":11,"Neuron LPS Med. Count":215,"Neuron Cook's P-value ":0.000214,"Feature ID":"106952","chr":"chr18","strand":"-","start":38132277,"end":38158623,"Astrocyte log2(fold change)":2.34,"Astrocyte adjusted P-value":"0.00431715353233953","Astrocyte Low Expressed":false,"Astrocyte Vehicle Med. nRPKM":0.0549,"Astrocyte LPS Med. nRPKM":0.26,"Astrocyte Mean Log2(nRPKM)":-2.95,"Astrocyte Vehicle Med. Count":6,"Astrocyte LPS Med. Count":41.5,"Astrocyte Cook's P-value ":0.0924},"Reg_nUklJp_112":{"Feature Symbol":"AW112010","Feature Name":"expressed sequence AW112010","biotype":"protein_coding","Neuron log2(fold change)":0,"Neuron adjusted P-value":1,"Neuron Low Expressed":true,"Neuron Vehicle Med. nRPKM":0,"Neuron LPS Med. nRPKM":0,"Neuron Mean Log2(nRPKM)":-5.77,"Neuron Vehicle Med. Count":0,"Neuron LPS Med. Count":0,"Neuron Cook's P-value ":0.268,"Feature ID":"107350","chr":"chr19","strand":"-","start":11122102,"end":11125056,"Astrocyte log2(fold change)":4.05,"Astrocyte adjusted P-value":"5.73533178657587e-05","Astrocyte Low Expressed":false,"Astrocyte Vehicle Med. nRPKM":0,"Astrocyte LPS Med. nRPKM":1.21,"Astrocyte Mean Log2(nRPKM)":-3.37,"Astrocyte Vehicle Med. Count":0,"Astrocyte LPS Med. Count":29,"Astrocyte Cook's P-value ":0.846},"Reg_nUklJp_113":{"Feature Symbol":"Mrpl41","Feature Name":"mitochondrial ribosomal protein L41","biotype":"protein_coding","Neuron log2(fold change)":0.093,"Neuron adjusted P-value":0.751,"Neuron Low Expressed":false,"Neuron Vehicle Med. nRPKM":1.39,"Neuron LPS Med. nRPKM":1.5,"Neuron Mean Log2(nRPKM)":0.555,"Neuron Vehicle Med. Count":81,"Neuron LPS Med. Count":46,"Neuron Cook's P-value ":0.465,"Feature ID":"107733","chr":"chr2","strand":"-","start":24827990,"end":24830618,"Astrocyte log2(fold change)":2.21,"Astrocyte adjusted P-value":"0.000235017151513556","Astrocyte Low Expressed":false,"Astrocyte Vehicle Med. nRPKM":0.51,"Astrocyte LPS Med. nRPKM":2.97,"Astrocyte Mean Log2(nRPKM)":0.101,"Astrocyte Vehicle Med. Count":23.5,"Astrocyte LPS Med. Count":181,"Astrocyte Cook's P-value ":0.842},"Reg_nUklJp_114":{"Feature Symbol":"Bmyc","Feature Name":"brain expressed myelocytomatosis oncogene","biotype":"protein_coding","Neuron log2(fold change)":-0.154,"Neuron adjusted P-value":0.54,"Neuron Low Expressed":false,"Neuron Vehicle Med. nRPKM":5.63,"Neuron LPS Med. nRPKM":4.66,"Neuron Mean Log2(nRPKM)":2.39,"Neuron Vehicle Med. Count":115,"Neuron LPS Med. Count":66,"Neuron Cook's P-value ":0.868,"Feature ID":"107771","chr":"chr2","strand":"+","start":25562399,"end":25563241,"Astrocyte log2(fold change)":-2.86,"Astrocyte adjusted P-value":"3.32774127357375e-07","Astrocyte Low Expressed":false,"Astrocyte Vehicle Med. nRPKM":13.7,"Astrocyte LPS Med. nRPKM":1.01,"Astrocyte Mean Log2(nRPKM)":1.91,"Astrocyte Vehicle Med. Count":198,"Astrocyte LPS Med. Count":21,"Astrocyte Cook's P-value ":0.827},"Reg_nUklJp_115":{"Feature Symbol":"B3gnt5","Feature Name":"UDP-GlcNAc:betaGal beta-1,3-N-acetylglucosaminyltransferase 5","biotype":"protein_coding","Neuron log2(fold change)":0,"Neuron adjusted P-value":1,"Neuron Low Expressed":true,"Neuron Vehicle Med. nRPKM":0.0166,"Neuron LPS Med. nRPKM":0,"Neuron Mean Log2(nRPKM)":-6.28,"Neuron Vehicle Med. Count":2,"Neuron LPS Med. Count":0,"Neuron Cook's P-value ":0.67,"Feature ID":"108105","chr":"chr16","strand":"+","start":19760327,"end":19772846,"Astrocyte log2(fold change)":3.63,"Astrocyte adjusted P-value":"4.9345377011292e-06","Astrocyte Low Expressed":false,"Astrocyte Vehicle Med. nRPKM":0.0264,"Astrocyte LPS Med. nRPKM":0.325,"Astrocyte Mean Log2(nRPKM)":-3.59,"Astrocyte Vehicle Med. Count":2.5,"Astrocyte LPS Med. Count":63,"Astrocyte Cook's P-value ":0.752},"Reg_nUklJp_116":{"Feature Symbol":"Slco4a1","Feature Name":"solute carrier organic anion transporter family, member 4a1","biotype":"protein_coding","Neuron log2(fold change)":0.173,"Neuron adjusted P-value":0.791,"Neuron Low Expressed":false,"Neuron Vehicle Med. nRPKM":0.0964,"Neuron LPS Med. nRPKM":0.103,"Neuron Mean Log2(nRPKM)":-3.36,"Neuron Vehicle Med. Count":9,"Neuron LPS Med. Count":3,"Neuron Cook's P-value ":0.792,"Feature ID":"108115","chr":"chr2","strand":"+","start":180195683,"end":180209557,"Astrocyte log2(fold change)":2.1,"Astrocyte adjusted P-value":"0.0205643922482713","Astrocyte Low Expressed":false,"Astrocyte Vehicle Med. nRPKM":0.0675,"Astrocyte LPS Med. nRPKM":0.417,"Astrocyte Mean Log2(nRPKM)":-2.79,"Astrocyte Vehicle Med. Count":4,"Astrocyte LPS Med. Count":37,"Astrocyte Cook's P-value ":0.879},"Reg_nUklJp_117":{"Feature Symbol":"Fam50a","Feature Name":"family with sequence similarity 50, member A","biotype":"protein_coding","Neuron log2(fold change)":-0.669,"Neuron adjusted P-value":0.00612,"Neuron Low Expressed":false,"Neuron Vehicle Med. nRPKM":3.08,"Neuron LPS Med. nRPKM":1.65,"Neuron Mean Log2(nRPKM)":1.27,"Neuron Vehicle Med. Count":106,"Neuron LPS Med. Count":34,"Neuron Cook's P-value ":0.918,"Feature ID":"108160","chr":"chrX","strand":"+","start":71558372,"end":71565488,"Astrocyte log2(fold change)":-2.45,"Astrocyte adjusted P-value":"2.84458084988005e-05","Astrocyte Low Expressed":false,"Astrocyte Vehicle Med. nRPKM":4.4,"Astrocyte LPS Med. nRPKM":0.84,"Astrocyte Mean Log2(nRPKM)":0.827,"Astrocyte Vehicle Med. Count":111,"Astrocyte LPS Med. Count":28.5,"Astrocyte Cook's P-value ":0.631},"Reg_nUklJp_118":{"Feature Symbol":"Epsti1","Feature Name":"epithelial stromal interaction 1 (breast)","biotype":"protein_coding","Neuron log2(fold change)":0,"Neuron adjusted P-value":1,"Neuron Low Expressed":true,"Neuron Vehicle Med. nRPKM":0.0427,"Neuron LPS Med. nRPKM":0,"Neuron Mean Log2(nRPKM)":-6.29,"Neuron Vehicle Med. Count":3,"Neuron LPS Med. Count":0,"Neuron Cook's P-value ":0.769,"Feature ID":"108670","chr":"chr14","strand":"+","start":78304046,"end":78402463,"Astrocyte log2(fold change)":2.77,"Astrocyte adjusted P-value":"0.0188065800612975","Astrocyte Low Expressed":false,"Astrocyte Vehicle Med. nRPKM":0,"Astrocyte LPS Med. nRPKM":0.18,"Astrocyte Mean Log2(nRPKM)":-4.77,"Astrocyte Vehicle Med. Count":0,"Astrocyte LPS Med. Count":15,"Astrocyte Cook's P-value ":0.293},"Reg_nUklJp_119":{"Feature Symbol":"Calr4","Feature Name":"calreticulin 4","biotype":"protein_coding","Neuron log2(fold change)":0,"Neuron adjusted P-value":1,"Neuron Low Expressed":true,"Neuron Vehicle Med. nRPKM":0,"Neuron LPS Med. nRPKM":0.0458,"Neuron Mean Log2(nRPKM)":-6.42,"Neuron Vehicle Med. Count":0,"Neuron LPS Med. Count":1,"Neuron Cook's P-value ":0.341,"Feature ID":"108802","chr":"chr4","strand":"+","start":108908237,"end":108926856,"Astrocyte log2(fold change)":-3.12,"Astrocyte adjusted P-value":"0.000136245420533741","Astrocyte Low Expressed":false,"Astrocyte Vehicle Med. nRPKM":1.88,"Astrocyte LPS Med. nRPKM":0.0667,"Astrocyte Mean Log2(nRPKM)":-2.08,"Astrocyte Vehicle Med. Count":51,"Astrocyte LPS Med. Count":6,"Astrocyte Cook's P-value ":0.773},"Reg_nUklJp_120":{"Feature Symbol":"Ibtk","Feature Name":"inhibitor of Bruton agammaglobulinemia tyrosine kinase","biotype":"protein_coding","Neuron log2(fold change)":0.306,"Neuron adjusted P-value":0.0681,"Neuron Low Expressed":false,"Neuron Vehicle Med. nRPKM":2.29,"Neuron LPS Med. nRPKM":2.77,"Neuron Mean Log2(nRPKM)":1.32,"Neuron Vehicle Med. Count":335,"Neuron LPS Med. Count":209,"Neuron Cook's P-value ":0.867,"Feature ID":"108837","chr":"chr9","strand":"-","start":85580963,"end":85637766,"Astrocyte log2(fold change)":2.1,"Astrocyte adjusted P-value":"8.2060967205459e-16","Astrocyte Low Expressed":false,"Astrocyte Vehicle Med. nRPKM":2.62,"Astrocyte LPS Med. nRPKM":10.8,"Astrocyte Mean Log2(nRPKM)":2.34,"Astrocyte Vehicle Med. Count":272,"Astrocyte LPS Med. Count":1600,"Astrocyte Cook's P-value ":0.984},"Reg_nUklJp_121":{"Feature Symbol":"Aif1l","Feature Name":"allograft inflammatory factor 1-like","biotype":"protein_coding","Neuron log2(fold change)":0,"Neuron adjusted P-value":1,"Neuron Low Expressed":true,"Neuron Vehicle Med. nRPKM":0,"Neuron LPS Med. nRPKM":0,"Neuron Mean Log2(nRPKM)":-7.14,"Neuron Vehicle Med. Count":0,"Neuron LPS Med. Count":0,"Neuron Cook's P-value ":0.406,"Feature ID":"108897","chr":"chr2","strand":"+","start":31805823,"end":31828962,"Astrocyte log2(fold change)":-3.39,"Astrocyte adjusted P-value":"7.44280747464909e-06","Astrocyte Low Expressed":false,"Astrocyte Vehicle Med. nRPKM":1.18,"Astrocyte LPS Med. nRPKM":0.0642,"Astrocyte Mean Log2(nRPKM)":-2.4,"Astrocyte Vehicle Med. Count":59.5,"Astrocyte LPS Med. Count":7,"Astrocyte Cook's P-value ":0.538},"Reg_nUklJp_122":{"Feature Symbol":"Tbc1d10c","Feature Name":"TBC1 domain family, member 10c","biotype":"protein_coding","Neuron log2(fold change)":2.19,"Neuron adjusted P-value":1.43e-10,"Neuron Low Expressed":false,"Neuron Vehicle Med. nRPKM":0.305,"Neuron LPS Med. nRPKM":1.79,"Neuron Mean Log2(nRPKM)":-0.568,"Neuron Vehicle Med. Count":13,"Neuron LPS Med. Count":66,"Neuron Cook's P-value ":0.634,"Feature ID":"108995","chr":"chr19","strand":"-","start":4184357,"end":4191047,"Astrocyte log2(fold change)":1.27,"Astrocyte adjusted P-value":"0.313658145897511","Astrocyte Low Expressed":false,"Astrocyte Vehicle Med. nRPKM":0.132,"Astrocyte LPS Med. nRPKM":0.316,"Astrocyte Mean Log2(nRPKM)":-2.74,"Astrocyte Vehicle Med. Count":4.5,"Astrocyte LPS Med. Count":14,"Astrocyte Cook's P-value ":0.351},"Reg_nUklJp_123":{"Feature Symbol":"Tspan9","Feature Name":"tetraspanin 9","biotype":"protein_coding","Neuron log2(fold change)":0.104,"Neuron adjusted P-value":0.789,"Neuron Low Expressed":false,"Neuron Vehicle Med. nRPKM":0.496,"Neuron LPS Med. nRPKM":0.507,"Neuron Mean Log2(nRPKM)":-1.14,"Neuron Vehicle Med. Count":42,"Neuron LPS Med. Count":20,"Neuron Cook's P-value ":0.468,"Feature ID":"109246","chr":"chr6","strand":"-","start":127911418,"end":128093596,"Astrocyte log2(fold change)":-2.3,"Astrocyte adjusted P-value":"5.59766698942355e-10","Astrocyte Low Expressed":false,"Astrocyte Vehicle Med. nRPKM":6.86,"Astrocyte LPS Med. nRPKM":1.27,"Astrocyte Mean Log2(nRPKM)":1.48,"Astrocyte Vehicle Med. Count":515,"Astrocyte LPS Med. Count":110,"Astrocyte Cook's P-value ":0.96},"Reg_nUklJp_124":{"Feature Symbol":"Itga1","Feature Name":"integrin alpha 1","biotype":"protein_coding","Neuron log2(fold change)":2.41,"Neuron adjusted P-value":5.4e-09,"Neuron Low Expressed":false,"Neuron Vehicle Med. nRPKM":0.0221,"Neuron LPS Med. nRPKM":0.187,"Neuron Mean Log2(nRPKM)":-4.11,"Neuron Vehicle Med. Count":4,"Neuron LPS Med. Count":22,"Neuron Cook's P-value ":0.815,"Feature ID":"109700","chr":"chr13","strand":"-","start":115748287,"end":115892172,"Astrocyte log2(fold change)":0.231,"Astrocyte adjusted P-value":"0.764849722281038","Astrocyte Low Expressed":false,"Astrocyte Vehicle Med. nRPKM":0.741,"Astrocyte LPS Med. nRPKM":1.09,"Astrocyte Mean Log2(nRPKM)":-0.283,"Astrocyte Vehicle Med. Count":85.5,"Astrocyte LPS Med. Count":142,"Astrocyte Cook's P-value ":0.808},"Reg_nUklJp_125":{"Feature Symbol":"F11","Feature Name":"coagulation factor XI","biotype":"protein_coding","Neuron log2(fold change)":0,"Neuron adjusted P-value":1,"Neuron Low Expressed":true,"Neuron Vehicle Med. nRPKM":0.0589,"Neuron LPS Med. nRPKM":0.00948,"Neuron Mean Log2(nRPKM)":-5.52,"Neuron Vehicle Med. Count":4,"Neuron LPS Med. Count":1,"Neuron Cook's P-value ":0.792,"Feature ID":"109821","chr":"chr8","strand":"-","start":46326524,"end":46347385,"Astrocyte log2(fold change)":3.64,"Astrocyte adjusted P-value":"0.00129757191418309","Astrocyte Low Expressed":false,"Astrocyte Vehicle Med. nRPKM":0,"Astrocyte LPS Med. nRPKM":0.248,"Astrocyte Mean Log2(nRPKM)":-5.11,"Astrocyte Vehicle Med. Count":0,"Astrocyte LPS Med. Count":18.5,"Astrocyte Cook's P-value ":0.0658},"Reg_nUklJp_126":{"Feature Symbol":"Syt17","Feature Name":"synaptotagmin XVII","biotype":"protein_coding","Neuron log2(fold change)":-0.595,"Neuron adjusted P-value":0.0146,"Neuron Low Expressed":false,"Neuron Vehicle Med. nRPKM":11.8,"Neuron LPS Med. nRPKM":6.25,"Neuron Mean Log2(nRPKM)":3.13,"Neuron Vehicle Med. Count":462,"Neuron LPS Med. Count":121,"Neuron Cook's P-value ":0.824,"Feature ID":"110058","chr":"chr7","strand":"-","start":125525370,"end":125587066,"Astrocyte log2(fold change)":-2.66,"Astrocyte adjusted P-value":"3.84458095059898e-12","Astrocyte Low Expressed":false,"Astrocyte Vehicle Med. nRPKM":8.04,"Astrocyte LPS Med. nRPKM":1.14,"Astrocyte Mean Log2(nRPKM)":1.52,"Astrocyte Vehicle Med. Count":247,"Astrocyte LPS Med. Count":55,"Astrocyte Cook's P-value ":0.962},"Reg_nUklJp_127":{"Feature Symbol":"Dnahc12","Feature Name":"dynein, axonemal, heavy chain 12","biotype":"protein_coding","Neuron log2(fold change)":2.01,"Neuron adjusted P-value":1.8e-07,"Neuron Low Expressed":false,"Neuron Vehicle Med. nRPKM":0.0517,"Neuron LPS Med. nRPKM":0.27,"Neuron Mean Log2(nRPKM)":-3.33,"Neuron Vehicle Med. Count":14,"Neuron LPS Med. Count":53,"Neuron Cook's P-value ":0.104,"Feature ID":"110083","chr":"chr14","strand":"+","start":27512760,"end":27704820,"Astrocyte log2(fold change)":-0.443,"Astrocyte adjusted P-value":"0.536964598407816","Astrocyte Low Expressed":false,"Astrocyte Vehicle Med. nRPKM":0.526,"Astrocyte LPS Med. nRPKM":0.381,"Astrocyte Mean Log2(nRPKM)":-0.992,"Astrocyte Vehicle Med. Count":134,"Astrocyte LPS Med. Count":128,"Astrocyte Cook's P-value ":0.272},"Reg_nUklJp_128":{"Feature Symbol":"Rap1gap","Feature Name":"Rap1 GTPase-activating protein","biotype":"protein_coding","Neuron log2(fold change)":-0.022,"Neuron adjusted P-value":0.939,"Neuron Low Expressed":false,"Neuron Vehicle Med. nRPKM":6.78,"Neuron LPS Med. nRPKM":5.82,"Neuron Mean Log2(nRPKM)":2.67,"Neuron Vehicle Med. Count":529,"Neuron LPS Med. Count":361,"Neuron Cook's P-value ":0.547,"Feature ID":"110351","chr":"chr4","strand":"+","start":137220641,"end":137285782,"Astrocyte log2(fold change)":-3.03,"Astrocyte adjusted P-value":"2.18706047977322e-07","Astrocyte Low Expressed":false,"Astrocyte Vehicle Med. nRPKM":3.1,"Astrocyte LPS Med. nRPKM":0.372,"Astrocyte Mean Log2(nRPKM)":-0.427,"Astrocyte Vehicle Med. Count":225,"Astrocyte LPS Med. Count":30,"Astrocyte Cook's P-value ":0.81},"Reg_nUklJp_129":{"Feature Symbol":"C8b","Feature Name":"complement component 8, beta polypeptide","biotype":"protein_coding","Neuron log2(fold change)":3.52,"Neuron adjusted P-value":5.19e-21,"Neuron Low Expressed":false,"Neuron Vehicle Med. nRPKM":0.0737,"Neuron LPS Med. nRPKM":1.51,"Neuron Mean Log2(nRPKM)":-1.85,"Neuron Vehicle Med. Count":4,"Neuron LPS Med. Count":61,"Neuron Cook's P-value ":0.843,"Feature ID":"110382","chr":"chr4","strand":"+","start":104438922,"end":104477153,"Astrocyte log2(fold change)":0.575,"Astrocyte adjusted P-value":"0.748362904438736","Astrocyte Low Expressed":false,"Astrocyte Vehicle Med. nRPKM":0,"Astrocyte LPS Med. nRPKM":0.277,"Astrocyte Mean Log2(nRPKM)":-3.97,"Astrocyte Vehicle Med. Count":0,"Astrocyte LPS Med. Count":23.5,"Astrocyte Cook's P-value ":0.274},"Reg_nUklJp_130":{"Feature Symbol":"Pecr","Feature Name":"peroxisomal trans-2-enoyl-CoA reductase","biotype":"protein_coding","Neuron log2(fold change)":0.167,"Neuron adjusted P-value":0.708,"Neuron Low Expressed":false,"Neuron Vehicle Med. nRPKM":0.975,"Neuron LPS Med. nRPKM":0.986,"Neuron Mean Log2(nRPKM)":-0.0284,"Neuron Vehicle Med. Count":27,"Neuron LPS Med. Count":14,"Neuron Cook's P-value ":0.604,"Feature ID":"111175","chr":"chr1","strand":"-","start":72305746,"end":72330888,"Astrocyte log2(fold change)":-2.16,"Astrocyte adjusted P-value":"0.0421310189378178","Astrocyte Low Expressed":false,"Astrocyte Vehicle Med. nRPKM":0.495,"Astrocyte LPS Med. nRPKM":0.192,"Astrocyte Mean Log2(nRPKM)":-2.12,"Astrocyte Vehicle Med. Count":11,"Astrocyte LPS Med. Count":7.5,"Astrocyte Cook's P-value ":0.0139},"Reg_nUklJp_131":{"Feature Symbol":"2010002M12Rik","Feature Name":"RIKEN cDNA 2010002M12 gene","biotype":"protein_coding","Neuron log2(fold change)":0.369,"Neuron adjusted P-value":0.37,"Neuron Low Expressed":false,"Neuron Vehicle Med. nRPKM":0.204,"Neuron LPS Med. nRPKM":0.297,"Neuron Mean Log2(nRPKM)":-2.06,"Neuron Vehicle Med. Count":17,"Neuron LPS Med. Count":14,"Neuron Cook's P-value ":0.855,"Feature ID":"112419","chr":"chr19","strand":"-","start":34691541,"end":34715233,"Astrocyte log2(fold change)":4.55,"Astrocyte adjusted P-value":"2.28614903507196e-06","Astrocyte Low Expressed":false,"Astrocyte Vehicle Med. nRPKM":0,"Astrocyte LPS Med. nRPKM":0.491,"Astrocyte Mean Log2(nRPKM)":-4.53,"Astrocyte Vehicle Med. Count":0,"Astrocyte LPS Med. Count":38.5,"Astrocyte Cook's P-value ":0.24},"Reg_nUklJp_132":{"Feature Symbol":"Ache","Feature Name":"acetylcholinesterase","biotype":"protein_coding","Neuron log2(fold change)":-0.965,"Neuron adjusted P-value":8.73e-05,"Neuron Low Expressed":false,"Neuron Vehicle Med. nRPKM":1.36,"Neuron LPS Med. nRPKM":0.64,"Neuron Mean Log2(nRPKM)":-0.103,"Neuron Vehicle Med. Count":78,"Neuron LPS Med. Count":19,"Neuron Cook's P-value ":0.977,"Feature ID":"11423","chr":"chr5","strand":"+","start":137729505,"end":137735691,"Astrocyte log2(fold change)":-2.07,"Astrocyte adjusted P-value":"0.0290300616679295","Astrocyte Low Expressed":false,"Astrocyte Vehicle Med. nRPKM":0.595,"Astrocyte LPS Med. nRPKM":0.0643,"Astrocyte Mean Log2(nRPKM)":-2.16,"Astrocyte Vehicle Med. Count":27.5,"Astrocyte LPS Med. Count":4.5,"Astrocyte Cook's P-value ":0.573},"Reg_nUklJp_133":{"Feature Symbol":"Acr","Feature Name":"acrosin prepropeptide","biotype":"protein_coding","Neuron log2(fold change)":1.56,"Neuron adjusted P-value":7.31e-07,"Neuron Low Expressed":false,"Neuron Vehicle Med. nRPKM":1.25,"Neuron LPS Med. nRPKM":3.39,"Neuron Mean Log2(nRPKM)":1.02,"Neuron Vehicle Med. Count":44,"Neuron LPS Med. Count":118,"Neuron Cook's P-value ":0.802,"Feature ID":"11434","chr":"chr15","strand":"+","start":89398757,"end":89405016,"Astrocyte log2(fold change)":2.51,"Astrocyte adjusted P-value":"0.0207592587353963","Astrocyte Low Expressed":false,"Astrocyte Vehicle Med. nRPKM":0.0316,"Astrocyte LPS Med. nRPKM":0.402,"Astrocyte Mean Log2(nRPKM)":-3.2,"Astrocyte Vehicle Med. Count":1,"Astrocyte LPS Med. Count":15,"Astrocyte Cook's P-value ":0.0685},"Reg_nUklJp_134":{"Feature Symbol":"Crip3","Feature Name":"cysteine-rich protein 3","biotype":"protein_coding","Neuron log2(fold change)":-2.35,"Neuron adjusted P-value":9.6e-09,"Neuron Low Expressed":false,"Neuron Vehicle Med. nRPKM":1.3,"Neuron LPS Med. nRPKM":0.176,"Neuron Mean Log2(nRPKM)":-1.31,"Neuron Vehicle Med. Count":32,"Neuron LPS Med. Count":2,"Neuron Cook's P-value ":0.843,"Feature ID":"114570","chr":"chr17","strand":"+","start":46565891,"end":46568720,"Astrocyte log2(fold change)":0,"Astrocyte adjusted P-value":"1","Astrocyte Low Expressed":true,"Astrocyte Vehicle Med. nRPKM":0.45,"Astrocyte LPS Med. nRPKM":0.0088,"Astrocyte Mean Log2(nRPKM)":-3.54,"Astrocyte Vehicle Med. Count":8,"Astrocyte LPS Med. Count":0.5,"Astrocyte Cook's P-value ":0.724},"Reg_nUklJp_135":{"Feature Symbol":"Zmynd10","Feature Name":"zinc finger, MYND domain containing 10","biotype":"protein_coding","Neuron log2(fold change)":0.225,"Neuron adjusted P-value":0.628,"Neuron Low Expressed":false,"Neuron Vehicle Med. nRPKM":0.404,"Neuron LPS Med. nRPKM":0.497,"Neuron Mean Log2(nRPKM)":-1.11,"Neuron Vehicle Med. Count":16,"Neuron LPS Med. Count":16,"Neuron Cook's P-value ":0.605,"Feature ID":"114602","chr":"chr9","strand":"+","start":107449641,"end":107453650,"Astrocyte log2(fold change)":-3.03,"Astrocyte adjusted P-value":"0.00150767637983818","Astrocyte Low Expressed":false,"Astrocyte Vehicle Med. nRPKM":1.17,"Astrocyte LPS Med. nRPKM":0.0327,"Astrocyte Mean Log2(nRPKM)":-2.76,"Astrocyte Vehicle Med. Count":41,"Astrocyte LPS Med. Count":2.5,"Astrocyte Cook's P-value ":0.0754},"Reg_nUklJp_136":{"Feature Symbol":"Pawr","Feature Name":"PRKC, apoptosis, WT1, regulator","biotype":"protein_coding","Neuron log2(fold change)":0,"Neuron adjusted P-value":1,"Neuron Low Expressed":true,"Neuron Vehicle Med. nRPKM":0.0723,"Neuron LPS Med. nRPKM":0.0402,"Neuron Mean Log2(nRPKM)":-4.56,"Neuron Vehicle Med. Count":3,"Neuron LPS Med. Count":2,"Neuron Cook's P-value ":0.891,"Feature ID":"114774","chr":"chr10","strand":"+","start":107769245,"end":107851447,"Astrocyte log2(fold change)":2.46,"Astrocyte adjusted P-value":"3.93669226761575e-05","Astrocyte Low Expressed":false,"Astrocyte Vehicle Med. nRPKM":0.394,"Astrocyte LPS Med. nRPKM":2.23,"Astrocyte Mean Log2(nRPKM)":-0.0968,"Astrocyte Vehicle Med. Count":16,"Astrocyte LPS Med. Count":122,"Astrocyte Cook's P-value ":0.748},"Reg_nUklJp_137":{"Feature Symbol":"Adam8","Feature Name":"a disintegrin and metallopeptidase domain 8","biotype":"protein_coding","Neuron log2(fold change)":-2.04,"Neuron adjusted P-value":1.3e-12,"Neuron Low Expressed":false,"Neuron Vehicle Med. nRPKM":1.49,"Neuron LPS Med. nRPKM":0.275,"Neuron Mean Log2(nRPKM)":-0.525,"Neuron Vehicle Med. Count":112,"Neuron LPS Med. Count":10,"Neuron Cook's P-value ":0.966,"Feature ID":"11501","chr":"chr7","strand":"-","start":147164840,"end":147178387,"Astrocyte log2(fold change)":-1.33,"Astrocyte adjusted P-value":"0.17845296036354","Astrocyte Low Expressed":false,"Astrocyte Vehicle Med. nRPKM":0.789,"Astrocyte LPS Med. nRPKM":0.264,"Astrocyte Mean Log2(nRPKM)":-1.91,"Astrocyte Vehicle Med. Count":40,"Astrocyte LPS Med. Count":23,"Astrocyte Cook's P-value ":0.618},"Reg_nUklJp_138":{"Feature Symbol":"Adamts1","Feature Name":"a disintegrin-like and metallopeptidase (reprolysin type) with thrombospondin type 1 motif, 1","biotype":"protein_coding","Neuron log2(fold change)":1.06,"Neuron adjusted P-value":0.000566,"Neuron Low Expressed":false,"Neuron Vehicle Med. nRPKM":0.182,"Neuron LPS Med. nRPKM":0.41,"Neuron Mean Log2(nRPKM)":-1.83,"Neuron Vehicle Med. Count":22,"Neuron LPS Med. Count":25,"Neuron Cook's P-value ":0.798,"Feature ID":"11504","chr":"chr16","strand":"-","start":85794072,"end":85803360,"Astrocyte log2(fold change)":2.59,"Astrocyte adjusted P-value":"2.89334162283401e-11","Astrocyte Low Expressed":false,"Astrocyte Vehicle Med. nRPKM":1.43,"Astrocyte LPS Med. nRPKM":8.26,"Astrocyte Mean Log2(nRPKM)":1.5,"Astrocyte Vehicle Med. Count":119,"Astrocyte LPS Med. Count":941,"Astrocyte Cook's P-value ":0.899},"Reg_nUklJp_139":{"Feature Symbol":"Adm","Feature Name":"adrenomedullin","biotype":"protein_coding","Neuron log2(fold change)":0,"Neuron adjusted P-value":1,"Neuron Low Expressed":true,"Neuron Vehicle Med. nRPKM":0.0239,"Neuron LPS Med. nRPKM":0.077,"Neuron Mean Log2(nRPKM)":-5.5,"Neuron Vehicle Med. Count":1,"Neuron LPS Med. Count":2,"Neuron Cook's P-value ":0.545,"Feature ID":"11535","chr":"chr7","strand":"+","start":117771183,"end":117773333,"Astrocyte log2(fold change)":2.84,"Astrocyte adjusted P-value":"0.00764713790244653","Astrocyte Low Expressed":false,"Astrocyte Vehicle Med. nRPKM":0.0238,"Astrocyte LPS Med. nRPKM":0.684,"Astrocyte Mean Log2(nRPKM)":-3.37,"Astrocyte Vehicle Med. Count":0.5,"Astrocyte LPS Med. Count":30,"Astrocyte Cook's P-value ":0.201},"Reg_nUklJp_140":{"Feature Symbol":"Ahr","Feature Name":"aryl-hydrocarbon receptor","biotype":"protein_coding","Neuron log2(fold change)":-0.221,"Neuron adjusted P-value":0.456,"Neuron Low Expressed":false,"Neuron Vehicle Med. nRPKM":0.812,"Neuron LPS Med. nRPKM":0.557,"Neuron Mean Log2(nRPKM)":-0.486,"Neuron Vehicle Med. Count":90,"Neuron LPS Med. Count":46,"Neuron Cook's P-value ":0.808,"Feature ID":"11622","chr":"chr12","strand":"-","start":36182651,"end":36219661,"Astrocyte log2(fold change)":3.28,"Astrocyte adjusted P-value":"0.000174173331816243","Astrocyte Low Expressed":false,"Astrocyte Vehicle Med. nRPKM":0.0185,"Astrocyte LPS Med. nRPKM":0.25,"Astrocyte Mean Log2(nRPKM)":-4.07,"Astrocyte Vehicle Med. Count":2,"Astrocyte LPS Med. Count":41.5,"Astrocyte Cook's P-value ":0.486},"Reg_nUklJp_141":{"Feature Symbol":"Aim1","Feature Name":"absent in melanoma 1","biotype":"protein_coding","Neuron log2(fold change)":0.0344,"Neuron adjusted P-value":0.952,"Neuron Low Expressed":false,"Neuron Vehicle Med. nRPKM":0.0907,"Neuron LPS Med. nRPKM":0.109,"Neuron Mean Log2(nRPKM)":-3.34,"Neuron Vehicle Med. Count":14,"Neuron LPS Med. Count":12,"Neuron Cook's P-value ":0.908,"Feature ID":"11630","chr":"chr10","strand":"-","start":43670113,"end":43724652,"Astrocyte log2(fold change)":2.19,"Astrocyte adjusted P-value":"0.000156783027943686","Astrocyte Low Expressed":false,"Astrocyte Vehicle Med. nRPKM":0.119,"Astrocyte LPS Med. nRPKM":0.662,"Astrocyte Mean Log2(nRPKM)":-1.96,"Astrocyte Vehicle Med. Count":17,"Astrocyte LPS Med. Count":121,"Astrocyte Cook's P-value ":0.704},"Reg_nUklJp_142":{"Feature Symbol":"Aire","Feature Name":"autoimmune regulator (autoimmune polyendocrinopathy candidiasis ectodermal dystrophy)","biotype":"protein_coding","Neuron log2(fold change)":0,"Neuron adjusted P-value":1,"Neuron Low Expressed":true,"Neuron Vehicle Med. nRPKM":0.021,"Neuron LPS Med. nRPKM":0.0866,"Neuron Mean Log2(nRPKM)":-4.24,"Neuron Vehicle Med. Count":1,"Neuron LPS Med. Count":2,"Neuron Cook's P-value ":0.805,"Feature ID":"11634","chr":"chr10","strand":"-","start":77492776,"end":77506325,"Astrocyte log2(fold change)":2.55,"Astrocyte adjusted P-value":"0.0416034073810416","Astrocyte Low Expressed":false,"Astrocyte Vehicle Med. nRPKM":0,"Astrocyte LPS Med. nRPKM":0.178,"Astrocyte Mean Log2(nRPKM)":-4.97,"Astrocyte Vehicle Med. Count":0,"Astrocyte LPS Med. Count":12.5,"Astrocyte Cook's P-value ":0.353},"Reg_nUklJp_143":{"Feature Symbol":"Alpl","Feature Name":"alkaline phosphatase, liver/bone/kidney","biotype":"protein_coding","Neuron log2(fold change)":0,"Neuron adjusted P-value":1,"Neuron Low Expressed":true,"Neuron Vehicle Med. nRPKM":0.0131,"Neuron LPS Med. nRPKM":0,"Neuron Mean Log2(nRPKM)":-6.91,"Neuron Vehicle Med. Count":1,"Neuron LPS Med. Count":0,"Neuron Cook's P-value ":0.718,"Feature ID":"11647","chr":"chr4","strand":"-","start":137297647,"end":137352292,"Astrocyte log2(fold change)":-3.45,"Astrocyte adjusted P-value":"2.0252637767048e-12","Astrocyte Low Expressed":false,"Astrocyte Vehicle Med. nRPKM":2.3,"Astrocyte LPS Med. nRPKM":0.183,"Astrocyte Mean Log2(nRPKM)":-0.613,"Astrocyte Vehicle Med. Count":124,"Astrocyte LPS Med. Count":15.5,"Astrocyte Cook's P-value ":0.961},"Reg_nUklJp_144":{"Feature Symbol":"Prelp","Feature Name":"proline arginine-rich end leucine-rich repeat","biotype":"protein_coding","Neuron log2(fold change)":0,"Neuron adjusted P-value":1,"Neuron Low Expressed":true,"Neuron Vehicle Med. nRPKM":0.0367,"Neuron LPS Med. nRPKM":0.0434,"Neuron Mean Log2(nRPKM)":-4.94,"Neuron Vehicle Med. Count":4,"Neuron LPS Med. Count":5,"Neuron Cook's P-value ":0.403,"Feature ID":"116847","chr":"chr1","strand":"-","start":135806881,"end":135817978,"Astrocyte log2(fold change)":-2.05,"Astrocyte adjusted P-value":"4.43274145823721e-09","Astrocyte Low Expressed":false,"Astrocyte Vehicle Med. nRPKM":14.9,"Astrocyte LPS Med. nRPKM":3.03,"Astrocyte Mean Log2(nRPKM)":2.79,"Astrocyte Vehicle Med. Count":1080,"Astrocyte LPS Med. Count":267,"Astrocyte Cook's P-value ":0.938},"Reg_nUklJp_145":{"Feature Symbol":"Alox8","Feature Name":"arachidonate 8-lipoxygenase","biotype":"protein_coding","Neuron log2(fold change)":0.0201,"Neuron adjusted P-value":0.977,"Neuron Low Expressed":false,"Neuron Vehicle Med. nRPKM":0.267,"Neuron LPS Med. nRPKM":0.203,"Neuron Mean Log2(nRPKM)":-2.58,"Neuron Vehicle Med. Count":19,"Neuron LPS Med. Count":10,"Neuron Cook's P-value ":0.508,"Feature ID":"11688","chr":"chr11","strand":"-","start":68997387,"end":69011341,"Astrocyte log2(fold change)":-2.94,"Astrocyte adjusted P-value":"0.000469426163542311","Astrocyte Low Expressed":false,"Astrocyte Vehicle Med. nRPKM":0.55,"Astrocyte LPS Med. nRPKM":0.0429,"Astrocyte Mean Log2(nRPKM)":-2.85,"Astrocyte Vehicle Med. Count":30.5,"Astrocyte LPS Med. Count":3.5,"Astrocyte Cook's P-value ":0.131},"Reg_nUklJp_146":{"Feature Symbol":"Pnpla3","Feature Name":"patatin-like phospholipase domain containing 3","biotype":"protein_coding","Neuron log2(fold change)":-0.365,"Neuron adjusted P-value":0.119,"Neuron Low Expressed":false,"Neuron Vehicle Med. nRPKM":1.41,"Neuron LPS Med. nRPKM":0.97,"Neuron Mean Log2(nRPKM)":0.319,"Neuron Vehicle Med. Count":170,"Neuron LPS Med. Count":54,"Neuron Cook's P-value ":0.826,"Feature ID":"116939","chr":"chr15","strand":"+","start":83998246,"end":84019951,"Astrocyte log2(fold change)":-2.25,"Astrocyte adjusted P-value":"0.00197960115511235","Astrocyte Low Expressed":false,"Astrocyte Vehicle Med. nRPKM":0.901,"Astrocyte LPS Med. nRPKM":0.0873,"Astrocyte Mean Log2(nRPKM)":-1.72,"Astrocyte Vehicle Med. Count":83.5,"Astrocyte LPS Med. Count":14,"Astrocyte Cook's P-value ":0.741},"Reg_nUklJp_147":{"Feature Symbol":"Steap4","Feature Name":"STEAP family member 4","biotype":"protein_coding","Neuron log2(fold change)":0,"Neuron adjusted P-value":1,"Neuron Low Expressed":true,"Neuron Vehicle Med. nRPKM":0,"Neuron LPS Med. nRPKM":0.0427,"Neuron Mean Log2(nRPKM)":-6.62,"Neuron Vehicle Med. Count":0,"Neuron LPS Med. Count":2,"Neuron Cook's P-value ":0.0488,"Feature ID":"117167","chr":"chr5","strand":"+","start":7960472,"end":7982213,"Astrocyte log2(fold change)":6.65,"Astrocyte adjusted P-value":"3.2488410441262e-24","Astrocyte Low Expressed":false,"Astrocyte Vehicle Med. nRPKM":0.0162,"Astrocyte LPS Med. nRPKM":2.87,"Astrocyte Mean Log2(nRPKM)":-2.36,"Astrocyte Vehicle Med. Count":1,"Astrocyte LPS Med. Count":342,"Astrocyte Cook's P-value ":0.756},"Reg_nUklJp_148":{"Feature Symbol":"Ampd3","Feature Name":"adenosine monophosphate deaminase 3","biotype":"protein_coding","Neuron log2(fold change)":0.185,"Neuron adjusted P-value":0.447,"Neuron Low Expressed":false,"Neuron Vehicle Med. nRPKM":1.12,"Neuron LPS Med. nRPKM":1.28,"Neuron Mean Log2(nRPKM)":0.187,"Neuron Vehicle Med. Count":90,"Neuron LPS Med. Count":56,"Neuron Cook's P-value ":0.734,"Feature ID":"11717","chr":"chr7","strand":"+","start":117916118,"end":117955909,"Astrocyte log2(fold change)":2.47,"Astrocyte adjusted P-value":"1.98542185501544e-10","Astrocyte Low Expressed":false,"Astrocyte Vehicle Med. nRPKM":3.76,"Astrocyte LPS Med. nRPKM":17.6,"Astrocyte Mean Log2(nRPKM)":3.03,"Astrocyte Vehicle Med. Count":283,"Astrocyte LPS Med. Count":2430,"Astrocyte Cook's P-value ":0.781},"Reg_nUklJp_149":{"Feature Symbol":"Anxa3","Feature Name":"annexin A3","biotype":"protein_coding","Neuron log2(fold change)":0,"Neuron adjusted P-value":1,"Neuron Low Expressed":true,"Neuron Vehicle Med. nRPKM":0.0277,"Neuron LPS Med. nRPKM":0.0266,"Neuron Mean Log2(nRPKM)":-5.13,"Neuron Vehicle Med. Count":1,"Neuron LPS Med. Count":2,"Neuron Cook's P-value ":0.368,"Feature ID":"11745","chr":"chr5","strand":"+","start":97222404,"end":97274987,"Astrocyte log2(fold change)":5.53,"Astrocyte adjusted P-value":"3.07370616344968e-20","Astrocyte Low Expressed":false,"Astrocyte Vehicle Med. nRPKM":0.071,"Astrocyte LPS Med. nRPKM":4.67,"Astrocyte Mean Log2(nRPKM)":-0.891,"Astrocyte Vehicle Med. Count":2,"Astrocyte LPS Med. Count":198,"Astrocyte Cook's P-value ":0.82},"Reg_nUklJp_150":{"Feature Symbol":"Birc3","Feature Name":"baculoviral IAP repeat-containing 3","biotype":"protein_coding","Neuron log2(fold change)":0,"Neuron adjusted P-value":1,"Neuron Low Expressed":true,"Neuron Vehicle Med. nRPKM":0.088,"Neuron LPS Med. nRPKM":0.0785,"Neuron Mean Log2(nRPKM)":-4.38,"Neuron Vehicle Med. Count":6,"Neuron LPS Med. Count":3,"Neuron Cook's P-value ":0.763,"Feature ID":"11796","chr":"chr9","strand":"-","start":7848699,"end":7873170,"Astrocyte log2(fold change)":4.55,"Astrocyte adjusted P-value":"1.47672339885002e-14","Astrocyte Low Expressed":false,"Astrocyte Vehicle Med. nRPKM":0.0715,"Astrocyte LPS Med. nRPKM":1.69,"Astrocyte Mean Log2(nRPKM)":-1.81,"Astrocyte Vehicle Med. Count":4.5,"Astrocyte LPS Med. Count":181,"Astrocyte Cook's P-value ":0.897},"Reg_nUklJp_151":{"Feature Symbol":"Apobec1","Feature Name":"apolipoprotein B mRNA editing enzyme, catalytic polypeptide 1","biotype":"protein_coding","Neuron log2(fold change)":0,"Neuron adjusted P-value":1,"Neuron Low Expressed":true,"Neuron Vehicle Med. nRPKM":0.0292,"Neuron LPS Med. nRPKM":0.0369,"Neuron Mean Log2(nRPKM)":-5.47,"Neuron Vehicle Med. Count":2,"Neuron LPS Med. Count":1,"Neuron Cook's P-value ":0.734,"Feature ID":"11810","chr":"chr6","strand":"-","start":122527810,"end":122552462,"Astrocyte log2(fold change)":2.28,"Astrocyte adjusted P-value":"8.59192389891393e-05","Astrocyte Low Expressed":false,"Astrocyte Vehicle Med. nRPKM":0.382,"Astrocyte LPS Med. nRPKM":2.74,"Astrocyte Mean Log2(nRPKM)":-0.00643,"Astrocyte Vehicle Med. Count":17.5,"Astrocyte LPS Med. Count":178,"Astrocyte Cook's P-value ":0.859},"Reg_nUklJp_152":{"Feature Symbol":"Apod","Feature Name":"apolipoprotein D","biotype":"protein_coding","Neuron log2(fold change)":1.75,"Neuron adjusted P-value":3.53e-05,"Neuron Low Expressed":false,"Neuron Vehicle Med. nRPKM":0.0956,"Neuron LPS Med. nRPKM":0.604,"Neuron Mean Log2(nRPKM)":-2.19,"Neuron Vehicle Med. Count":6,"Neuron LPS Med. Count":15,"Neuron Cook's P-value ":0.911,"Feature ID":"11815","chr":"chr16","strand":"-","start":31296278,"end":31314890,"Astrocyte log2(fold change)":3.07,"Astrocyte adjusted P-value":"2.89969559476039e-16","Astrocyte Low Expressed":false,"Astrocyte Vehicle Med. nRPKM":1.33,"Astrocyte LPS Med. nRPKM":9.83,"Astrocyte Mean Log2(nRPKM)":1.92,"Astrocyte Vehicle Med. Count":51.5,"Astrocyte LPS Med. Count":758,"Astrocyte Cook's P-value ":0.796},"Reg_nUklJp_153":{"Feature Symbol":"Arc","Feature Name":"activity regulated cytoskeletal-associated protein","biotype":"protein_coding","Neuron log2(fold change)":-1.36,"Neuron adjusted P-value":0.00667,"Neuron Low Expressed":false,"Neuron Vehicle Med. nRPKM":5.05,"Neuron LPS Med. nRPKM":0.82,"Neuron Mean Log2(nRPKM)":1.24,"Neuron Vehicle Med. Count":424,"Neuron LPS Med. Count":33,"Neuron Cook's P-value ":0.815,"Feature ID":"11838","chr":"chr15","strand":"-","start":74499513,"end":74503000,"Astrocyte log2(fold change)":-2.63,"Astrocyte adjusted P-value":"5.64542665875339e-05","Astrocyte Low Expressed":false,"Astrocyte Vehicle Med. nRPKM":1.28,"Astrocyte LPS Med. nRPKM":0.158,"Astrocyte Mean Log2(nRPKM)":-1.31,"Astrocyte Vehicle Med. Count":67,"Astrocyte LPS Med. Count":11,"Astrocyte Cook's P-value ":0.246},"Reg_nUklJp_154":{"Feature Symbol":"Atf3","Feature Name":"activating transcription factor 3","biotype":"protein_coding","Neuron log2(fold change)":0,"Neuron adjusted P-value":1,"Neuron Low Expressed":true,"Neuron Vehicle Med. nRPKM":0,"Neuron LPS Med. nRPKM":0,"Neuron Mean Log2(nRPKM)":-7.6,"Neuron Vehicle Med. Count":0,"Neuron LPS Med. Count":0,"Neuron Cook's P-value ":0.434,"Feature ID":"11910","chr":"chr1","strand":"-","start":192994175,"end":193007212,"Astrocyte log2(fold change)":3.59,"Astrocyte adjusted P-value":"0.00156164736390058","Astrocyte Low Expressed":false,"Astrocyte Vehicle Med. nRPKM":0,"Astrocyte LPS Med. nRPKM":0.322,"Astrocyte Mean Log2(nRPKM)":-5.06,"Astrocyte Vehicle Med. Count":0,"Astrocyte LPS Med. Count":14.5,"Astrocyte Cook's P-value ":0.0943},"Reg_nUklJp_155":{"Feature Symbol":"Slc7a1","Feature Name":"solute carrier family 7 (cationic amino acid transporter, y+ system), member 1","biotype":"protein_coding","Neuron log2(fold change)":-0.295,"Neuron adjusted P-value":0.137,"Neuron Low Expressed":false,"Neuron Vehicle Med. nRPKM":0.743,"Neuron LPS Med. nRPKM":0.574,"Neuron Mean Log2(nRPKM)":-0.599,"Neuron Vehicle Med. Count":122,"Neuron LPS Med. Count":56,"Neuron Cook's P-value ":0.963,"Feature ID":"11987","chr":"chr5","strand":"-","start":149138986,"end":149211480,"Astrocyte log2(fold change)":2.3,"Astrocyte adjusted P-value":"8.71986901387504e-05","Astrocyte Low Expressed":false,"Astrocyte Vehicle Med. nRPKM":0.213,"Astrocyte LPS Med. nRPKM":1.4,"Astrocyte Mean Log2(nRPKM)":-0.889,"Astrocyte Vehicle Med. Count":31,"Astrocyte LPS Med. Count":320,"Astrocyte Cook's P-value ":0.787},"Reg_nUklJp_156":{"Feature Symbol":"B2m","Feature Name":"beta-2 microglobulin","biotype":"protein_coding","Neuron log2(fold change)":0.612,"Neuron adjusted P-value":0.136,"Neuron Low Expressed":false,"Neuron Vehicle Med. nRPKM":1.2,"Neuron LPS Med. nRPKM":2.32,"Neuron Mean Log2(nRPKM)":0.717,"Neuron Vehicle Med. Count":25,"Neuron LPS Med. Count":27,"Neuron Cook's P-value ":0.88,"Feature ID":"12010","chr":"chr2","strand":"+","start":121973423,"end":121978818,"Astrocyte log2(fold change)":2.55,"Astrocyte adjusted P-value":"7.2090505639132e-09","Astrocyte Low Expressed":false,"Astrocyte Vehicle Med. nRPKM":6.09,"Astrocyte LPS Med. nRPKM":29.3,"Astrocyte Mean Log2(nRPKM)":3.49,"Astrocyte Vehicle Med. Count":90.5,"Astrocyte LPS Med. Count":694,"Astrocyte Cook's P-value ":0.828},"Reg_nUklJp_157":{"Feature Symbol":"Bcan","Feature Name":"brevican","biotype":"protein_coding","Neuron log2(fold change)":0.354,"Neuron adjusted P-value":0.128,"Neuron Low Expressed":false,"Neuron Vehicle Med. nRPKM":1.45,"Neuron LPS Med. nRPKM":1.78,"Neuron Mean Log2(nRPKM)":0.727,"Neuron Vehicle Med. Count":134,"Neuron LPS Med. Count":123,"Neuron Cook's P-value ":0.74,"Feature ID":"12032","chr":"chr3","strand":"-","start":87791453,"end":87804278,"Astrocyte log2(fold change)":-2.47,"Astrocyte adjusted P-value":"7.89666288171178e-25","Astrocyte Low Expressed":false,"Astrocyte Vehicle Med. nRPKM":133,"Astrocyte LPS Med. nRPKM":21.9,"Astrocyte Mean Log2(nRPKM)":5.75,"Astrocyte Vehicle Med. Count":8980,"Astrocyte LPS Med. Count":2090,"Astrocyte Cook's P-value ":0.991},"Reg_nUklJp_158":{"Feature Symbol":"Bcat1","Feature Name":"branched chain aminotransferase 1, cytosolic","biotype":"protein_coding","Neuron log2(fold change)":1.07,"Neuron adjusted P-value":4.73e-06,"Neuron Low Expressed":false,"Neuron Vehicle Med. nRPKM":1.18,"Neuron LPS Med. nRPKM":2.54,"Neuron Mean Log2(nRPKM)":0.739,"Neuron Vehicle Med. Count":217,"Neuron LPS Med. Count":408,"Neuron Cook's P-value ":0.731,"Feature ID":"12035","chr":"chr6","strand":"-","start":144942355,"end":145024677,"Astrocyte log2(fold change)":3.52,"Astrocyte adjusted P-value":"1.05025185003796e-15","Astrocyte Low Expressed":false,"Astrocyte Vehicle Med. nRPKM":0.273,"Astrocyte LPS Med. nRPKM":4.49,"Astrocyte Mean Log2(nRPKM)":-0.0181,"Astrocyte Vehicle Med. Count":40,"Astrocyte LPS Med. Count":798,"Astrocyte Cook's P-value ":0.809},"Reg_nUklJp_159":{"Feature Symbol":"Bcl3","Feature Name":"B cell leukemia/lymphoma 3","biotype":"protein_coding","Neuron log2(fold change)":0,"Neuron adjusted P-value":1,"Neuron Low Expressed":true,"Neuron Vehicle Med. nRPKM":0,"Neuron LPS Med. nRPKM":0,"Neuron Mean Log2(nRPKM)":-6.98,"Neuron Vehicle Med. Count":0,"Neuron LPS Med. Count":0,"Neuron Cook's P-value ":0.822,"Feature ID":"12051","chr":"chr7","strand":"-","start":20393811,"end":20408104,"Astrocyte log2(fold change)":6.31,"Astrocyte adjusted P-value":"2.72633524923718e-27","Astrocyte Low Expressed":false,"Astrocyte Vehicle Med. nRPKM":0.0411,"Astrocyte LPS Med. nRPKM":5.63,"Astrocyte Mean Log2(nRPKM)":-1.46,"Astrocyte Vehicle Med. Count":1.5,"Astrocyte LPS Med. Count":241,"Astrocyte Cook's P-value ":0.939},"Reg_nUklJp_160":{"Feature Symbol":"Mrps6","Feature Name":"mitochondrial ribosomal protein S6","biotype":"protein_coding","Neuron log2(fold change)":-0.383,"Neuron adjusted P-value":0.452,"Neuron Low Expressed":false,"Neuron Vehicle Med. nRPKM":0.688,"Neuron LPS Med. nRPKM":0.6,"Neuron Mean Log2(nRPKM)":-0.568,"Neuron Vehicle Med. Count":13,"Neuron LPS Med. Count":7,"Neuron Cook's P-value ":0.675,"Feature ID":"121022","chr":"chr16","strand":"+","start":92058581,"end":92112472,"Astrocyte log2(fold change)":2.51,"Astrocyte adjusted P-value":"0.000219102092963449","Astrocyte Low Expressed":false,"Astrocyte Vehicle Med. nRPKM":0.508,"Astrocyte LPS Med. nRPKM":4.33,"Astrocyte Mean Log2(nRPKM)":0.586,"Astrocyte Vehicle Med. Count":7,"Astrocyte LPS Med. Count":115,"Astrocyte Cook's P-value ":0.835},"Reg_nUklJp_161":{"Feature Symbol":"Bmp7","Feature Name":"bone morphogenetic protein 7","biotype":"protein_coding","Neuron log2(fold change)":0,"Neuron adjusted P-value":1,"Neuron Low Expressed":true,"Neuron Vehicle Med. nRPKM":0.0419,"Neuron LPS Med. nRPKM":0.0324,"Neuron Mean Log2(nRPKM)":-5.13,"Neuron Vehicle Med. Count":2,"Neuron LPS Med. Count":1,"Neuron Cook's P-value ":0.572,"Feature ID":"12162","chr":"chr2","strand":"-","start":172695187,"end":172765794,"Astrocyte log2(fold change)":-2.08,"Astrocyte adjusted P-value":"0.00377328474347179","Astrocyte Low Expressed":false,"Astrocyte Vehicle Med. nRPKM":1.55,"Astrocyte LPS Med. nRPKM":0.336,"Astrocyte Mean Log2(nRPKM)":-0.496,"Astrocyte Vehicle Med. Count":61.5,"Astrocyte LPS Med. Count":16.5,"Astrocyte Cook's P-value ":0.361},"Reg_nUklJp_162":{"Feature Symbol":"Klf5","Feature Name":"Kruppel-like factor 5","biotype":"protein_coding","Neuron log2(fold change)":-0.0604,"Neuron adjusted P-value":0.858,"Neuron Low Expressed":false,"Neuron Vehicle Med. nRPKM":2.18,"Neuron LPS Med. nRPKM":1.77,"Neuron Mean Log2(nRPKM)":0.979,"Neuron Vehicle Med. Count":85,"Neuron LPS Med. Count":56,"Neuron Cook's P-value ":0.879,"Feature ID":"12224","chr":"chr14","strand":"+","start":99697910,"end":99712631,"Astrocyte log2(fold change)":3.7,"Astrocyte adjusted P-value":"2.28342178079682e-08","Astrocyte Low Expressed":false,"Astrocyte Vehicle Med. nRPKM":0.157,"Astrocyte LPS Med. nRPKM":2.23,"Astrocyte Mean Log2(nRPKM)":-1.42,"Astrocyte Vehicle Med. Count":4.5,"Astrocyte LPS Med. Count":112,"Astrocyte Cook's P-value ":0.839},"Reg_nUklJp_163":{"Feature Symbol":"Serping1","Feature Name":"serine (or cysteine) peptidase inhibitor, clade G, member 1","biotype":"protein_coding","Neuron log2(fold change)":0,"Neuron adjusted P-value":1,"Neuron Low Expressed":true,"Neuron Vehicle Med. nRPKM":0.111,"Neuron LPS Med. nRPKM":0.162,"Neuron Mean Log2(nRPKM)":-3.31,"Neuron Vehicle Med. Count":5,"Neuron LPS Med. Count":4,"Neuron Cook's P-value ":0.796,"Feature ID":"12258","chr":"chr2","strand":"-","start":84605517,"end":84615586,"Astrocyte log2(fold change)":4.63,"Astrocyte adjusted P-value":"1.03423251842319e-43","Astrocyte Low Expressed":false,"Astrocyte Vehicle Med. nRPKM":0.926,"Astrocyte LPS Med. nRPKM":22.3,"Astrocyte Mean Log2(nRPKM)":1.94,"Astrocyte Vehicle Med. Count":32.5,"Astrocyte LPS Med. Count":952,"Astrocyte Cook's P-value ":0.953},"Reg_nUklJp_164":{"Feature Symbol":"C2","Feature Name":"complement component 2 (within H-2S)","biotype":"protein_coding","Neuron log2(fold change)":2.1,"Neuron adjusted P-value":2.7e-07,"Neuron Low Expressed":false,"Neuron Vehicle Med. nRPKM":0.0509,"Neuron LPS Med. nRPKM":0.539,"Neuron Mean Log2(nRPKM)":-2.65,"Neuron Vehicle Med. Count":2,"Neuron LPS Med. Count":22,"Neuron Cook's P-value ":0.901,"Feature ID":"12263","chr":"chr17","strand":"-","start":34999547,"end":35019045,"Astrocyte log2(fold change)":2.71,"Astrocyte adjusted P-value":"0.000612490402905678","Astrocyte Low Expressed":false,"Astrocyte Vehicle Med. nRPKM":0.0579,"Astrocyte LPS Med. nRPKM":1.1,"Astrocyte Mean Log2(nRPKM)":-1.91,"Astrocyte Vehicle Med. Count":2.5,"Astrocyte LPS Med. Count":73,"Astrocyte Cook's P-value ":0.663},"Reg_nUklJp_165":{"Feature Symbol":"C3","Feature Name":"complement component 3","biotype":"protein_coding","Neuron log2(fold change)":0,"Neuron adjusted P-value":1,"Neuron Low Expressed":true,"Neuron Vehicle Med. nRPKM":0,"Neuron LPS Med. nRPKM":0.00871,"Neuron Mean Log2(nRPKM)":-6.39,"Neuron Vehicle Med. Count":0,"Neuron LPS Med. Count":2,"Neuron Cook's P-value ":0.272,"Feature ID":"12266","chr":"chr17","strand":"-","start":57343396,"end":57367559,"Astrocyte log2(fold change)":3.42,"Astrocyte adjusted P-value":"0.000823852126534883","Astrocyte Low Expressed":false,"Astrocyte Vehicle Med. nRPKM":0.0217,"Astrocyte LPS Med. nRPKM":2.41,"Astrocyte Mean Log2(nRPKM)":-1.94,"Astrocyte Vehicle Med. Count":2.5,"Astrocyte LPS Med. Count":332,"Astrocyte Cook's P-value ":0.924},"Reg_nUklJp_166":{"Feature Symbol":"Calca","Feature Name":"calcitonin/calcitonin-related polypeptide, alpha","biotype":"protein_coding","Neuron log2(fold change)":0,"Neuron adjusted P-value":1,"Neuron Low Expressed":true,"Neuron Vehicle Med. nRPKM":0,"Neuron LPS Med. nRPKM":0.0143,"Neuron Mean Log2(nRPKM)":-6.6,"Neuron Vehicle Med. Count":0,"Neuron LPS Med. Count":1,"Neuron Cook's P-value ":0.875,"Feature ID":"12310","chr":"chr7","strand":"-","start":121774992,"end":121779871,"Astrocyte log2(fold change)":3.85,"Astrocyte adjusted P-value":"0.000466206003965719","Astrocyte Low Expressed":false,"Astrocyte Vehicle Med. nRPKM":0,"Astrocyte LPS Med. nRPKM":0.495,"Astrocyte Mean Log2(nRPKM)":-4.64,"Astrocyte Vehicle Med. Count":0,"Astrocyte LPS Med. Count":17,"Astrocyte Cook's P-value ":0.725},"Reg_nUklJp_167":{"Feature Symbol":"Capg","Feature Name":"capping protein (actin filament), gelsolin-like","biotype":"protein_coding","Neuron log2(fold change)":0,"Neuron adjusted P-value":1,"Neuron Low Expressed":true,"Neuron Vehicle Med. nRPKM":0.0265,"Neuron LPS Med. nRPKM":0,"Neuron Mean Log2(nRPKM)":-6.39,"Neuron Vehicle Med. Count":1,"Neuron LPS Med. Count":0,"Neuron Cook's P-value ":0.787,"Feature ID":"12332","chr":"chr6","strand":"+","start":72494433,"end":72512974,"Astrocyte log2(fold change)":4.75,"Astrocyte adjusted P-value":"7.08445331607972e-08","Astrocyte Low Expressed":false,"Astrocyte Vehicle Med. nRPKM":0.017,"Astrocyte LPS Med. nRPKM":1.56,"Astrocyte Mean Log2(nRPKM)":-2.98,"Astrocyte Vehicle Med. Count":0.5,"Astrocyte LPS Med. Count":43,"Astrocyte Cook's P-value ":0.578},"Reg_nUklJp_168":{"Feature Symbol":"Car11","Feature Name":"carbonic anhydrase 11","biotype":"protein_coding","Neuron log2(fold change)":-0.939,"Neuron adjusted P-value":2.96e-05,"Neuron Low Expressed":false,"Neuron Vehicle Med. nRPKM":25.7,"Neuron LPS Med. nRPKM":12.8,"Neuron Mean Log2(nRPKM)":4.25,"Neuron Vehicle Med. Count":904,"Neuron LPS Med. Count":253,"Neuron Cook's P-value ":0.921,"Feature ID":"12348","chr":"chr7","strand":"+","start":52955337,"end":52960041,"Astrocyte log2(fold change)":-2.2,"Astrocyte adjusted P-value":"4.55779748153741e-10","Astrocyte Low Expressed":false,"Astrocyte Vehicle Med. nRPKM":12.8,"Astrocyte LPS Med. nRPKM":2.64,"Astrocyte Mean Log2(nRPKM)":2.45,"Astrocyte Vehicle Med. Count":339,"Astrocyte LPS Med. Count":96.5,"Astrocyte Cook's P-value ":0.97},"Reg_nUklJp_169":{"Feature Symbol":"Casp1","Feature Name":"caspase 1","biotype":"protein_coding","Neuron log2(fold change)":0.296,"Neuron adjusted P-value":0.502,"Neuron Low Expressed":false,"Neuron Vehicle Med. nRPKM":0.655,"Neuron LPS Med. nRPKM":0.584,"Neuron Mean Log2(nRPKM)":-0.676,"Neuron Vehicle Med. Count":24,"Neuron LPS Med. Count":12,"Neuron Cook's P-value ":0.0584,"Feature ID":"12362","chr":"chr9","strand":"+","start":5298517,"end":5307281,"Astrocyte log2(fold change)":3.98,"Astrocyte adjusted P-value":"7.58048128125209e-06","Astrocyte Low Expressed":false,"Astrocyte Vehicle Med. nRPKM":0.211,"Astrocyte LPS Med. nRPKM":6.33,"Astrocyte Mean Log2(nRPKM)":-0.504,"Astrocyte Vehicle Med. Count":5,"Astrocyte LPS Med. Count":346,"Astrocyte Cook's P-value ":0.883},"Reg_nUklJp_170":{"Feature Symbol":"Casp4","Feature Name":"caspase 4, apoptosis-related cysteine peptidase","biotype":"protein_coding","Neuron log2(fold change)":0,"Neuron adjusted P-value":1,"Neuron Low Expressed":true,"Neuron Vehicle Med. nRPKM":0,"Neuron LPS Med. nRPKM":0,"Neuron Mean Log2(nRPKM)":-7.13,"Neuron Vehicle Med. Count":0,"Neuron LPS Med. Count":0,"Neuron Cook's P-value ":0.593,"Feature ID":"12363","chr":"chr9","strand":"+","start":5308860,"end":5336791,"Astrocyte log2(fold change)":5.16,"Astrocyte adjusted P-value":"8.20092609281169e-08","Astrocyte Low Expressed":false,"Astrocyte Vehicle Med. nRPKM":0,"Astrocyte LPS Med. nRPKM":1.09,"Astrocyte Mean Log2(nRPKM)":-4.01,"Astrocyte Vehicle Med. Count":0,"Astrocyte LPS Med. Count":39.5,"Astrocyte Cook's P-value ":0.618},"Reg_nUklJp_171":{"Feature Symbol":"Casp12","Feature Name":"caspase 12","biotype":"protein_coding","Neuron log2(fold change)":0,"Neuron adjusted P-value":1,"Neuron Low Expressed":true,"Neuron Vehicle Med. nRPKM":0.0155,"Neuron LPS Med. nRPKM":0.0282,"Neuron Mean Log2(nRPKM)":-6.14,"Neuron Vehicle Med. Count":1,"Neuron LPS Med. Count":1,"Neuron Cook's P-value ":0.777,"Feature ID":"12364","chr":"chr9","strand":"+","start":5345476,"end":5373034,"Astrocyte log2(fold change)":5.27,"Astrocyte adjusted P-value":"3.59275405255906e-08","Astrocyte Low Expressed":false,"Astrocyte Vehicle Med. nRPKM":0,"Astrocyte LPS Med. nRPKM":0.476,"Astrocyte Mean Log2(nRPKM)":-4.41,"Astrocyte Vehicle Med. Count":0,"Astrocyte LPS Med. Count":53.5,"Astrocyte Cook's P-value ":0.431},"Reg_nUklJp_172":{"Feature Symbol":"Casp7","Feature Name":"caspase 7","biotype":"protein_coding","Neuron log2(fold change)":1.26,"Neuron adjusted P-value":0.00706,"Neuron Low Expressed":false,"Neuron Vehicle Med. nRPKM":0.138,"Neuron LPS Med. nRPKM":0.434,"Neuron Mean Log2(nRPKM)":-2.33,"Neuron Vehicle Med. Count":8,"Neuron LPS Med. Count":21,"Neuron Cook's P-value ":0.786,"Feature ID":"12369","chr":"chr19","strand":"+","start":56471619,"end":56516834,"Astrocyte log2(fold change)":2.01,"Astrocyte adjusted P-value":"0.000193187881528194","Astrocyte Low Expressed":false,"Astrocyte Vehicle Med. nRPKM":0.306,"Astrocyte LPS Med. nRPKM":1.51,"Astrocyte Mean Log2(nRPKM)":-0.446,"Astrocyte Vehicle Med. Count":15,"Astrocyte LPS Med. Count":88.5,"Astrocyte Cook's P-value ":0.958},"Reg_nUklJp_173":{"Feature Symbol":"Casp8","Feature Name":"caspase 8","biotype":"protein_coding","Neuron log2(fold change)":0,"Neuron adjusted P-value":1,"Neuron Low Expressed":true,"Neuron Vehicle Med. nRPKM":0,"Neuron LPS Med. nRPKM":0.0265,"Neuron Mean Log2(nRPKM)":-5.99,"Neuron Vehicle Med. Count":0,"Neuron LPS Med. Count":2,"Neuron Cook's P-value ":0.905,"Feature ID":"12370","chr":"chr1","strand":"+","start":58852218,"end":58904347,"Astrocyte log2(fold change)":3.08,"Astrocyte adjusted P-value":"5.18367712694914e-07","Astrocyte Low Expressed":false,"Astrocyte Vehicle Med. nRPKM":0.106,"Astrocyte LPS Med. nRPKM":1.52,"Astrocyte Mean Log2(nRPKM)":-1.37,"Astrocyte Vehicle Med. Count":6.5,"Astrocyte LPS Med. Count":98,"Astrocyte Cook's P-value ":0.892},"Reg_nUklJp_174":{"Feature Symbol":"Runx1","Feature Name":"runt related transcription factor 1","biotype":"protein_coding","Neuron log2(fold change)":0,"Neuron adjusted P-value":1,"Neuron Low Expressed":true,"Neuron Vehicle Med. nRPKM":0.0183,"Neuron LPS Med. nRPKM":0.0144,"Neuron Mean Log2(nRPKM)":-6.04,"Neuron Vehicle Med. Count":2,"Neuron LPS Med. Count":3,"Neuron Cook's P-value ":0.784,"Feature ID":"12394","chr":"chr16","strand":"-","start":92601711,"end":92826311,"Astrocyte log2(fold change)":2.84,"Astrocyte adjusted P-value":"0.00892443885364968","Astrocyte Low Expressed":false,"Astrocyte Vehicle Med. nRPKM":0,"Astrocyte LPS Med. nRPKM":0.17,"Astrocyte Mean Log2(nRPKM)":-5.25,"Astrocyte Vehicle Med. Count":0,"Astrocyte LPS Med. Count":30,"Astrocyte Cook's P-value ":0.422},"Reg_nUklJp_175":{"Feature Symbol":"Ccnb2","Feature Name":"cyclin B2","biotype":"protein_coding","Neuron log2(fold change)":-1.75,"Neuron adjusted P-value":2.64e-05,"Neuron Low Expressed":false,"Neuron Vehicle Med. nRPKM":0.787,"Neuron LPS Med. nRPKM":0.069,"Neuron Mean Log2(nRPKM)":-1.65,"Neuron Vehicle Med. Count":30,"Neuron LPS Med. Count":2,"Neuron Cook's P-value ":0.785,"Feature ID":"12442","chr":"chr9","strand":"-","start":70255496,"end":70269361,"Astrocyte log2(fold change)":-2.67,"Astrocyte adjusted P-value":"0.00488480441180038","Astrocyte Low Expressed":false,"Astrocyte Vehicle Med. nRPKM":0.756,"Astrocyte LPS Med. nRPKM":0.136,"Astrocyte Mean Log2(nRPKM)":-2.21,"Astrocyte Vehicle Med. Count":26,"Astrocyte LPS Med. Count":4.5,"Astrocyte Cook's P-value ":0.0538},"Reg_nUklJp_176":{"Feature Symbol":"Cct6b","Feature Name":"chaperonin containing Tcp1, subunit 6b (zeta)","biotype":"protein_coding","Neuron log2(fold change)":2.31,"Neuron adjusted P-value":8.93e-07,"Neuron Low Expressed":false,"Neuron Vehicle Med. nRPKM":0.0233,"Neuron LPS Med. nRPKM":0.499,"Neuron Mean Log2(nRPKM)":-3.14,"Neuron Vehicle Med. Count":1,"Neuron LPS Med. Count":12,"Neuron Cook's P-value ":0.823,"Feature ID":"12467","chr":"chr11","strand":"-","start":82532750,"end":82577790,"Astrocyte log2(fold change)":0,"Astrocyte adjusted P-value":"1","Astrocyte Low Expressed":true,"Astrocyte Vehicle Med. nRPKM":0.0254,"Astrocyte LPS Med. nRPKM":0.0955,"Astrocyte Mean Log2(nRPKM)":-4.8,"Astrocyte Vehicle Med. Count":1,"Astrocyte LPS Med. Count":5,"Astrocyte Cook's P-value ":0.0839},"Reg_nUklJp_177":{"Feature Symbol":"Cd14","Feature Name":"CD14 antigen","biotype":"protein_coding","Neuron log2(fold change)":0,"Neuron adjusted P-value":1,"Neuron Low Expressed":true,"Neuron Vehicle Med. nRPKM":0,"Neuron LPS Med. nRPKM":0.071,"Neuron Mean Log2(nRPKM)":-5.52,"Neuron Vehicle Med. Count":0,"Neuron LPS Med. Count":2,"Neuron Cook's P-value ":0.917,"Feature ID":"12475","chr":"chr18","strand":"-","start":36884721,"end":36886308,"Astrocyte log2(fold change)":5.49,"Astrocyte adjusted P-value":"1.85767067276109e-10","Astrocyte Low Expressed":false,"Astrocyte Vehicle Med. nRPKM":0,"Astrocyte LPS Med. nRPKM":1.65,"Astrocyte Mean Log2(nRPKM)":-3.29,"Astrocyte Vehicle Med. Count":0,"Astrocyte LPS Med. Count":69,"Astrocyte Cook's P-value ":0.698},"Reg_nUklJp_178":{"Feature Symbol":"Cd44","Feature Name":"CD44 antigen","biotype":"protein_coding","Neuron log2(fold change)":0.156,"Neuron adjusted P-value":0.79,"Neuron Low Expressed":false,"Neuron Vehicle Med. nRPKM":0.0952,"Neuron LPS Med. nRPKM":0.105,"Neuron Mean Log2(nRPKM)":-3.58,"Neuron Vehicle Med. Count":9,"Neuron LPS Med. Count":6,"Neuron Cook's P-value ":0.746,"Feature ID":"12505","chr":"chr2","strand":"-","start":102651298,"end":102741822,"Astrocyte log2(fold change)":3.65,"Astrocyte adjusted P-value":"3.84688042703188e-18","Astrocyte Low Expressed":false,"Astrocyte Vehicle Med. nRPKM":0.627,"Astrocyte LPS Med. nRPKM":9.13,"Astrocyte Mean Log2(nRPKM)":1.09,"Astrocyte Vehicle Med. Count":68.5,"Astrocyte LPS Med. Count":1440,"Astrocyte Cook's P-value ":0.888},"Reg_nUklJp_179":{"Feature Symbol":"Cdh5","Feature Name":"cadherin 5","biotype":"protein_coding","Neuron log2(fold change)":0,"Neuron adjusted P-value":1,"Neuron Low Expressed":true,"Neuron Vehicle Med. nRPKM":0.0333,"Neuron LPS Med. nRPKM":0.0419,"Neuron Mean Log2(nRPKM)":-5.21,"Neuron Vehicle Med. Count":3,"Neuron LPS Med. Count":3,"Neuron Cook's P-value ":0.217,"Feature ID":"12562","chr":"chr8","strand":"+","start":106625525,"end":106668402,"Astrocyte log2(fold change)":2.39,"Astrocyte adjusted P-value":"0.00485129306504091","Astrocyte Low Expressed":false,"Astrocyte Vehicle Med. nRPKM":0.063,"Astrocyte LPS Med. nRPKM":0.433,"Astrocyte Mean Log2(nRPKM)":-2.77,"Astrocyte Vehicle Med. Count":5.5,"Astrocyte LPS Med. Count":37.5,"Astrocyte Cook's P-value ":0.155},"Reg_nUklJp_180":{"Feature Symbol":"Cdkn1a","Feature Name":"cyclin-dependent kinase inhibitor 1A (P21)","biotype":"protein_coding","Neuron log2(fold change)":0.382,"Neuron adjusted P-value":0.433,"Neuron Low Expressed":false,"Neuron Vehicle Med. nRPKM":0.199,"Neuron LPS Med. nRPKM":0.328,"Neuron Mean Log2(nRPKM)":-2.03,"Neuron Vehicle Med. Count":11,"Neuron LPS Med. Count":7,"Neuron Cook's P-value ":0.906,"Feature ID":"12575","chr":"chr17","strand":"+","start":29227931,"end":29237667,"Astrocyte log2(fold change)":5.47,"Astrocyte adjusted P-value":"2.01270855500538e-27","Astrocyte Low Expressed":false,"Astrocyte Vehicle Med. nRPKM":0.0821,"Astrocyte LPS Med. nRPKM":7.84,"Astrocyte Mean Log2(nRPKM)":-0.119,"Astrocyte Vehicle Med. Count":3.5,"Astrocyte LPS Med. Count":494,"Astrocyte Cook's P-value ":0.819},"Reg_nUklJp_181":{"Feature Symbol":"Cdkn2b","Feature Name":"cyclin-dependent kinase inhibitor 2B (p15, inhibits CDK4)","biotype":"protein_coding","Neuron log2(fold change)":0,"Neuron adjusted P-value":1,"Neuron Low Expressed":true,"Neuron Vehicle Med. nRPKM":0.0296,"Neuron LPS Med. nRPKM":0.0528,"Neuron Mean Log2(nRPKM)":-5.64,"Neuron Vehicle Med. Count":1,"Neuron LPS Med. Count":1,"Neuron Cook's P-value ":0.881,"Feature ID":"12579","chr":"chr4","strand":"-","start":88952198,"end":88956941,"Astrocyte log2(fold change)":4.39,"Astrocyte adjusted P-value":"1.93337685625396e-06","Astrocyte Low Expressed":false,"Astrocyte Vehicle Med. nRPKM":0,"Astrocyte LPS Med. nRPKM":0.825,"Astrocyte Mean Log2(nRPKM)":-3.33,"Astrocyte Vehicle Med. Count":0,"Astrocyte LPS Med. Count":29.5,"Astrocyte Cook's P-value ":0.00804},"Reg_nUklJp_182":{"Feature Symbol":"Cebpa","Feature Name":"CCAAT/enhancer binding protein (C/EBP), alpha","biotype":"protein_coding","Neuron log2(fold change)":0,"Neuron adjusted P-value":1,"Neuron Low Expressed":true,"Neuron Vehicle Med. nRPKM":0.047,"Neuron LPS Med. nRPKM":0.0339,"Neuron Mean Log2(nRPKM)":-5.26,"Neuron Vehicle Med. Count":2,"Neuron LPS Med. Count":3,"Neuron Cook's P-value ":0.822,"Feature ID":"12606","chr":"chr7","strand":"+","start":35904312,"end":35906947,"Astrocyte log2(fold change)":3.54,"Astrocyte adjusted P-value":"0.000624230900446355","Astrocyte Low Expressed":false,"Astrocyte Vehicle Med. nRPKM":0.00807,"Astrocyte LPS Med. nRPKM":0.289,"Astrocyte Mean Log2(nRPKM)":-4.41,"Astrocyte Vehicle Med. Count":0.5,"Astrocyte LPS Med. Count":24.5,"Astrocyte Cook's P-value ":0.291},"Reg_nUklJp_183":{"Feature Symbol":"Cebpb","Feature Name":"CCAAT/enhancer binding protein (C/EBP), beta","biotype":"protein_coding","Neuron log2(fold change)":0,"Neuron adjusted P-value":1,"Neuron Low Expressed":true,"Neuron Vehicle Med. nRPKM":0.0447,"Neuron LPS Med. nRPKM":0.0594,"Neuron Mean Log2(nRPKM)":-5.09,"Neuron Vehicle Med. Count":1,"Neuron LPS Med. Count":2,"Neuron Cook's P-value ":0.856,"Feature ID":"12608","chr":"chr2","strand":"+","start":167514415,"end":167515918,"Astrocyte log2(fold change)":3.15,"Astrocyte adjusted P-value":"0.00213318748073804","Astrocyte Low Expressed":false,"Astrocyte Vehicle Med. nRPKM":0.0338,"Astrocyte LPS Med. nRPKM":0.496,"Astrocyte Mean Log2(nRPKM)":-3.31,"Astrocyte Vehicle Med. Count":1,"Astrocyte LPS Med. Count":22,"Astrocyte Cook's P-value ":0.629},"Reg_nUklJp_184":{"Feature Symbol":"Cebpd","Feature Name":"CCAAT/enhancer binding protein (C/EBP), delta","biotype":"protein_coding","Neuron log2(fold change)":1.47,"Neuron adjusted P-value":0.00195,"Neuron Low Expressed":false,"Neuron Vehicle Med. nRPKM":0.0588,"Neuron LPS Med. nRPKM":0.37,"Neuron Mean Log2(nRPKM)":-3.16,"Neuron Vehicle Med. Count":3,"Neuron LPS Med. Count":10,"Neuron Cook's P-value ":0.87,"Feature ID":"12609","chr":"chr16","strand":"+","start":15887379,"end":15889638,"Astrocyte log2(fold change)":4.62,"Astrocyte adjusted P-value":"9.4557887603389e-27","Astrocyte Low Expressed":false,"Astrocyte Vehicle Med. nRPKM":0.358,"Astrocyte LPS Med. nRPKM":10.3,"Astrocyte Mean Log2(nRPKM)":0.941,"Astrocyte Vehicle Med. Count":17.5,"Astrocyte LPS Med. Count":750,"Astrocyte Cook's P-value ":0.902},"Reg_nUklJp_185":{"Feature Symbol":"Cfh","Feature Name":"complement component factor h","biotype":"protein_coding","Neuron log2(fold change)":0,"Neuron adjusted P-value":1,"Neuron Low Expressed":true,"Neuron Vehicle Med. nRPKM":0.0101,"Neuron LPS Med. nRPKM":0.0169,"Neuron Mean Log2(nRPKM)":-6.4,"Neuron Vehicle Med. Count":1,"Neuron LPS Med. Count":1,"Neuron Cook's P-value ":0.645,"Feature ID":"12628","chr":"chr1","strand":"-","start":141982432,"end":142079988,"Astrocyte log2(fold change)":4.04,"Astrocyte adjusted P-value":"2.98774404538669e-08","Astrocyte Low Expressed":false,"Astrocyte Vehicle Med. nRPKM":0.0461,"Astrocyte LPS Med. nRPKM":0.735,"Astrocyte Mean Log2(nRPKM)":-2.87,"Astrocyte Vehicle Med. Count":4.5,"Astrocyte LPS Med. Count":102,"Astrocyte Cook's P-value ":0.107},"Reg_nUklJp_186":{"Feature Symbol":"Chl1","Feature Name":"cell adhesion molecule with homology to L1CAM","biotype":"protein_coding","Neuron log2(fold change)":-0.381,"Neuron adjusted P-value":0.00902,"Neuron Low Expressed":false,"Neuron Vehicle Med. nRPKM":5.98,"Neuron LPS Med. nRPKM":4.47,"Neuron Mean Log2(nRPKM)":2.35,"Neuron Vehicle Med. Count":1060,"Neuron LPS Med. Count":412,"Neuron Cook's P-value ":0.88,"Feature ID":"12661","chr":"chr6","strand":"+","start":103460870,"end":103683029,"Astrocyte log2(fold change)":2.52,"Astrocyte adjusted P-value":"4.10103189483689e-10","Astrocyte Low Expressed":false,"Astrocyte Vehicle Med. nRPKM":0.92,"Astrocyte LPS Med. nRPKM":4.37,"Astrocyte Mean Log2(nRPKM)":0.942,"Astrocyte Vehicle Med. Count":134,"Astrocyte LPS Med. Count":789,"Astrocyte Cook's P-value ":0.911},"Reg_nUklJp_187":{"Feature Symbol":"Socs3","Feature Name":"suppressor of cytokine signaling 3","biotype":"protein_coding","Neuron log2(fold change)":1.48,"Neuron adjusted P-value":0.000466,"Neuron Low Expressed":false,"Neuron Vehicle Med. nRPKM":0.0604,"Neuron LPS Med. nRPKM":0.296,"Neuron Mean Log2(nRPKM)":-2.7,"Neuron Vehicle Med. Count":4,"Neuron LPS Med. Count":18,"Neuron Cook's P-value ":0.914,"Feature ID":"12702","chr":"chr11","strand":"-","start":117827393,"end":117830680,"Astrocyte log2(fold change)":3.15,"Astrocyte adjusted P-value":"0.0006233432236983","Astrocyte Low Expressed":false,"Astrocyte Vehicle Med. nRPKM":0.183,"Astrocyte LPS Med. nRPKM":4.56,"Astrocyte Mean Log2(nRPKM)":-0.108,"Astrocyte Vehicle Med. Count":11,"Astrocyte LPS Med. Count":472,"Astrocyte Cook's P-value ":0.817},"Reg_nUklJp_188":{"Feature Symbol":"Clcn1","Feature Name":"chloride channel 1","biotype":"protein_coding","Neuron log2(fold change)":0.614,"Neuron adjusted P-value":0.00923,"Neuron Low Expressed":false,"Neuron Vehicle Med. nRPKM":1.37,"Neuron LPS Med. nRPKM":2.39,"Neuron Mean Log2(nRPKM)":0.691,"Neuron Vehicle Med. Count":120,"Neuron LPS Med. Count":119,"Neuron Cook's P-value ":0.697,"Feature ID":"12723","chr":"chr6","strand":"+","start":42236684,"end":42264655,"Astrocyte log2(fold change)":2.13,"Astrocyte adjusted P-value":"0.00226359743288903","Astrocyte Low Expressed":false,"Astrocyte Vehicle Med. nRPKM":0.162,"Astrocyte LPS Med. nRPKM":1,"Astrocyte Mean Log2(nRPKM)":-1.46,"Astrocyte Vehicle Med. Count":13,"Astrocyte LPS Med. Count":92.5,"Astrocyte Cook's P-value ":0.855},"Reg_nUklJp_189":{"Feature Symbol":"Ccr5","Feature Name":"chemokine (C-C motif) receptor 5","biotype":"protein_coding","Neuron log2(fold change)":2.15,"Neuron adjusted P-value":6.55e-06,"Neuron Low Expressed":false,"Neuron Vehicle Med. nRPKM":0.0303,"Neuron LPS Med. nRPKM":0.226,"Neuron Mean Log2(nRPKM)":-4.48,"Neuron Vehicle Med. Count":2,"Neuron LPS Med. Count":10,"Neuron Cook's P-value ":0.656,"Feature ID":"12774","chr":"chr9","strand":"+","start":124036282,"end":124041922,"Astrocyte log2(fold change)":1.77,"Astrocyte adjusted P-value":"0.190316969384719","Astrocyte Low Expressed":false,"Astrocyte Vehicle Med. nRPKM":0.0112,"Astrocyte LPS Med. nRPKM":0.11,"Astrocyte Mean Log2(nRPKM)":-4.98,"Astrocyte Vehicle Med. Count":0.5,"Astrocyte LPS Med. Count":12.5,"Astrocyte Cook's P-value ":0.111},"Reg_nUklJp_190":{"Feature Symbol":"Cntfr","Feature Name":"ciliary neurotrophic factor receptor","biotype":"protein_coding","Neuron log2(fold change)":0.191,"Neuron adjusted P-value":0.505,"Neuron Low Expressed":false,"Neuron Vehicle Med. nRPKM":1.42,"Neuron LPS Med. nRPKM":1.61,"Neuron Mean Log2(nRPKM)":0.555,"Neuron Vehicle Med. Count":86,"Neuron LPS Med. Count":57,"Neuron Cook's P-value ":0.537,"Feature ID":"12804","chr":"chr4","strand":"-","start":41604529,"end":41644123,"Astrocyte log2(fold change)":-2.17,"Astrocyte adjusted P-value":"4.75892773321722e-08","Astrocyte Low Expressed":false,"Astrocyte Vehicle Med. nRPKM":14.2,"Astrocyte LPS Med. nRPKM":3.76,"Astrocyte Mean Log2(nRPKM)":2.86,"Astrocyte Vehicle Med. Count":538,"Astrocyte LPS Med. Count":203,"Astrocyte Cook's P-value ":0.792},"Reg_nUklJp_191":{"Feature Symbol":"Hps3","Feature Name":"Hermansky-Pudlak syndrome 3 homolog (human)","biotype":"protein_coding","Neuron log2(fold change)":0.279,"Neuron adjusted P-value":0.227,"Neuron Low Expressed":false,"Neuron Vehicle Med. nRPKM":1.24,"Neuron LPS Med. nRPKM":1.44,"Neuron Mean Log2(nRPKM)":0.408,"Neuron Vehicle Med. Count":138,"Neuron LPS Med. Count":85,"Neuron Cook's P-value ":0.764,"Feature ID":"12807","chr":"chr3","strand":"-","start":19895945,"end":19935310,"Astrocyte log2(fold change)":3.63,"Astrocyte adjusted P-value":"9.40659209615283e-24","Astrocyte Low Expressed":false,"Astrocyte Vehicle Med. nRPKM":0.585,"Astrocyte LPS Med. nRPKM":7.94,"Astrocyte Mean Log2(nRPKM)":1.02,"Astrocyte Vehicle Med. Count":49,"Astrocyte LPS Med. Count":1110,"Astrocyte Cook's P-value ":0.963},"Reg_nUklJp_192":{"Feature Symbol":"Col11a2","Feature Name":"collagen, type XI, alpha 2","biotype":"protein_coding","Neuron log2(fold change)":-0.0361,"Neuron adjusted P-value":0.96,"Neuron Low Expressed":false,"Neuron Vehicle Med. nRPKM":0.0869,"Neuron LPS Med. nRPKM":0.0894,"Neuron Mean Log2(nRPKM)":-4.1,"Neuron Vehicle Med. Count":11,"Neuron LPS Med. Count":7,"Neuron Cook's P-value ":0.657,"Feature ID":"12815","chr":"chr17","strand":"+","start":34176382,"end":34203187,"Astrocyte log2(fold change)":-3.17,"Astrocyte adjusted P-value":"3.27829308294788e-13","Astrocyte Low Expressed":false,"Astrocyte Vehicle Med. nRPKM":8.78,"Astrocyte LPS Med. nRPKM":0.691,"Astrocyte Mean Log2(nRPKM)":1.22,"Astrocyte Vehicle Med. Count":828,"Astrocyte LPS Med. Count":97,"Astrocyte Cook's P-value ":0.862},"Reg_nUklJp_193":{"Feature Symbol":"Col13a1","Feature Name":"collagen, type XIII, alpha 1","biotype":"protein_coding","Neuron log2(fold change)":0,"Neuron adjusted P-value":1,"Neuron Low Expressed":true,"Neuron Vehicle Med. nRPKM":0,"Neuron LPS Med. nRPKM":0.00733,"Neuron Mean Log2(nRPKM)":-6.67,"Neuron Vehicle Med. Count":0,"Neuron LPS Med. Count":1,"Neuron Cook's P-value ":0.685,"Feature ID":"12817","chr":"chr10","strand":"-","start":61301246,"end":61441856,"Astrocyte log2(fold change)":4.6,"Astrocyte adjusted P-value":"7.62491324924134e-07","Astrocyte Low Expressed":false,"Astrocyte Vehicle Med. nRPKM":0,"Astrocyte LPS Med. nRPKM":0.521,"Astrocyte Mean Log2(nRPKM)":-4.21,"Astrocyte Vehicle Med. Count":0,"Astrocyte LPS Med. Count":37,"Astrocyte Cook's P-value ":0.913},"Reg_nUklJp_194":{"Feature Symbol":"Col14a1","Feature Name":"collagen, type XIV, alpha 1","biotype":"protein_coding","Neuron log2(fold change)":-0.268,"Neuron adjusted P-value":0.528,"Neuron Low Expressed":false,"Neuron Vehicle Med. nRPKM":0.157,"Neuron LPS Med. nRPKM":0.154,"Neuron Mean Log2(nRPKM)":-2.72,"Neuron Vehicle Med. Count":25,"Neuron LPS Med. Count":13,"Neuron Cook's P-value ":0.628,"Feature ID":"12818","chr":"chr15","strand":"+","start":55139305,"end":55352358,"Astrocyte log2(fold change)":2.57,"Astrocyte adjusted P-value":"0.0143501571219429","Astrocyte Low Expressed":false,"Astrocyte Vehicle Med. nRPKM":0.0125,"Astrocyte LPS Med. nRPKM":0.0852,"Astrocyte Mean Log2(nRPKM)":-4.91,"Astrocyte Vehicle Med. Count":1.5,"Astrocyte LPS Med. Count":23.5,"Astrocyte Cook's P-value ":0.614},"Reg_nUklJp_195":{"Feature Symbol":"Col2a1","Feature Name":"collagen, type II, alpha 1","biotype":"protein_coding","Neuron log2(fold change)":0.478,"Neuron adjusted P-value":0.304,"Neuron Low Expressed":false,"Neuron Vehicle Med. nRPKM":0.0885,"Neuron LPS Med. nRPKM":0.13,"Neuron Mean Log2(nRPKM)":-3.71,"Neuron Vehicle Med. Count":11,"Neuron LPS Med. Count":12,"Neuron Cook's P-value ":0.856,"Feature ID":"12824","chr":"chr15","strand":"-","start":97806033,"end":97835155,"Astrocyte log2(fold change)":3.21,"Astrocyte adjusted P-value":"3.61254340776115e-05","Astrocyte Low Expressed":false,"Astrocyte Vehicle Med. nRPKM":0.0275,"Astrocyte LPS Med. nRPKM":0.631,"Astrocyte Mean Log2(nRPKM)":-2.97,"Astrocyte Vehicle Med. Count":2.5,"Astrocyte LPS Med. Count":120,"Astrocyte Cook's P-value ":0.687},"Reg_nUklJp_196":{"Feature Symbol":"Col4a1","Feature Name":"collagen, type IV, alpha 1","biotype":"protein_coding","Neuron log2(fold change)":0.231,"Neuron adjusted P-value":0.203,"Neuron Low Expressed":false,"Neuron Vehicle Med. nRPKM":1.46,"Neuron LPS Med. nRPKM":1.7,"Neuron Mean Log2(nRPKM)":0.636,"Neuron Vehicle Med. Count":224,"Neuron LPS Med. Count":177,"Neuron Cook's P-value ":0.321,"Feature ID":"12826","chr":"chr8","strand":"-","start":11198423,"end":11312826,"Astrocyte log2(fold change)":2.53,"Astrocyte adjusted P-value":"7.2819438526932e-18","Astrocyte Low Expressed":false,"Astrocyte Vehicle Med. nRPKM":0.526,"Astrocyte LPS Med. nRPKM":3.2,"Astrocyte Mean Log2(nRPKM)":0.421,"Astrocyte Vehicle Med. Count":69,"Astrocyte LPS Med. Count":516,"Astrocyte Cook's P-value ":0.988},"Reg_nUklJp_197":{"Feature Symbol":"Col4a4","Feature Name":"collagen, type IV, alpha 4","biotype":"protein_coding","Neuron log2(fold change)":0,"Neuron adjusted P-value":1,"Neuron Low Expressed":true,"Neuron Vehicle Med. nRPKM":0.0296,"Neuron LPS Med. nRPKM":0.066,"Neuron Mean Log2(nRPKM)":-4.48,"Neuron Vehicle Med. Count":6,"Neuron LPS Med. Count":7,"Neuron Cook's P-value ":0.932,"Feature ID":"12829","chr":"chr1","strand":"-","start":82447298,"end":82583424,"Astrocyte log2(fold change)":2.29,"Astrocyte adjusted P-value":"0.000250991627551416","Astrocyte Low Expressed":false,"Astrocyte Vehicle Med. nRPKM":0.122,"Astrocyte LPS Med. nRPKM":0.759,"Astrocyte Mean Log2(nRPKM)":-1.97,"Astrocyte Vehicle Med. Count":17,"Astrocyte LPS Med. Count":154,"Astrocyte Cook's P-value ":0.919},"Reg_nUklJp_198":{"Feature Symbol":"Col4a5","Feature Name":"collagen, type IV, alpha 5","biotype":"protein_coding","Neuron log2(fold change)":0,"Neuron adjusted P-value":1,"Neuron Low Expressed":true,"Neuron Vehicle Med. nRPKM":0.0187,"Neuron LPS Med. nRPKM":0.00327,"Neuron Mean Log2(nRPKM)":-6.6,"Neuron Vehicle Med. Count":3,"Neuron LPS Med. Count":1,"Neuron Cook's P-value ":0.657,"Feature ID":"12830","chr":"chrX","strand":"+","start":137909962,"end":138123778,"Astrocyte log2(fold change)":-2.18,"Astrocyte adjusted P-value":"3.72309210740552e-05","Astrocyte Low Expressed":false,"Astrocyte Vehicle Med. nRPKM":1.61,"Astrocyte LPS Med. nRPKM":0.274,"Astrocyte Mean Log2(nRPKM)":-0.74,"Astrocyte Vehicle Med. Count":182,"Astrocyte LPS Med. Count":44,"Astrocyte Cook's P-value ":0.847},"Reg_nUklJp_199":{"Feature Symbol":"Col6a2","Feature Name":"collagen, type VI, alpha 2","biotype":"protein_coding","Neuron log2(fold change)":-0.681,"Neuron adjusted P-value":0.0092,"Neuron Low Expressed":false,"Neuron Vehicle Med. nRPKM":0.869,"Neuron LPS Med. nRPKM":0.502,"Neuron Mean Log2(nRPKM)":-0.485,"Neuron Vehicle Med. Count":77,"Neuron LPS Med. Count":34,"Neuron Cook's P-value ":0.903,"Feature ID":"12834","chr":"chr10","strand":"-","start":76058501,"end":76086149,"Astrocyte log2(fold change)":2.44,"Astrocyte adjusted P-value":"0.0144296390144528","Astrocyte Low Expressed":false,"Astrocyte Vehicle Med. nRPKM":0.0235,"Astrocyte LPS Med. nRPKM":0.229,"Astrocyte Mean Log2(nRPKM)":-3.83,"Astrocyte Vehicle Med. Count":2,"Astrocyte LPS Med. Count":25,"Astrocyte Cook's P-value ":0.785},"Reg_nUklJp_200":{"Feature Symbol":"Col1a1","Feature Name":"collagen, type I, alpha 1","biotype":"protein_coding","Neuron log2(fold change)":0,"Neuron adjusted P-value":1,"Neuron Low Expressed":true,"Neuron Vehicle Med. nRPKM":0.0211,"Neuron LPS Med. nRPKM":0.0469,"Neuron Mean Log2(nRPKM)":-5.16,"Neuron Vehicle Med. Count":3,"Neuron LPS Med. Count":7,"Neuron Cook's P-value ":0.611,"Feature ID":"12842","chr":"chr11","strand":"+","start":94797584,"end":94813181,"Astrocyte log2(fold change)":-2.73,"Astrocyte adjusted P-value":"0.000961504143339033","Astrocyte Low Expressed":false,"Astrocyte Vehicle Med. nRPKM":3.17,"Astrocyte LPS Med. nRPKM":0.355,"Astrocyte Mean Log2(nRPKM)":-0.151,"Astrocyte Vehicle Med. Count":274,"Astrocyte LPS Med. Count":43.5,"Astrocyte Cook's P-value ":0.855},"Reg_nUklJp_201":{"Feature Symbol":"Cp","Feature Name":"ceruloplasmin","biotype":"protein_coding","Neuron log2(fold change)":1.13,"Neuron adjusted P-value":0.00335,"Neuron Low Expressed":false,"Neuron Vehicle Med. nRPKM":0.202,"Neuron LPS Med. nRPKM":0.452,"Neuron Mean Log2(nRPKM)":-2.11,"Neuron Vehicle Med. Count":15,"Neuron LPS Med. Count":32,"Neuron Cook's P-value ":0.927,"Feature ID":"12870","chr":"chr3","strand":"+","start":19857054,"end":19907609,"Astrocyte log2(fold change)":5.31,"Astrocyte adjusted P-value":"8.50387288228126e-74","Astrocyte Low Expressed":false,"Astrocyte Vehicle Med. nRPKM":0.642,"Astrocyte LPS Med. nRPKM":27.8,"Astrocyte Mean Log2(nRPKM)":2.01,"Astrocyte Vehicle Med. Count":57.5,"Astrocyte LPS Med. Count":3840,"Astrocyte Cook's P-value ":0.975},"Reg_nUklJp_202":{"Feature Symbol":"Cplx1","Feature Name":"complexin 1","biotype":"protein_coding","Neuron log2(fold change)":0.0921,"Neuron adjusted P-value":0.753,"Neuron Low Expressed":false,"Neuron Vehicle Med. nRPKM":1.83,"Neuron LPS Med. nRPKM":2.08,"Neuron Mean Log2(nRPKM)":1.02,"Neuron Vehicle Med. Count":94,"Neuron LPS Med. Count":62,"Neuron Cook's P-value ":0.874,"Feature ID":"12889","chr":"chr5","strand":"-","start":108947573,"end":108979046,"Astrocyte log2(fold change)":2.28,"Astrocyte adjusted P-value":"0.000268586945978912","Astrocyte Low Expressed":false,"Astrocyte Vehicle Med. nRPKM":0.257,"Astrocyte LPS Med. nRPKM":1.72,"Astrocyte Mean Log2(nRPKM)":-0.544,"Astrocyte Vehicle Med. Count":12.5,"Astrocyte LPS Med. Count":124,"Astrocyte Cook's P-value ":0.79},"Reg_nUklJp_203":{"Feature Symbol":"Hapln1","Feature Name":"hyaluronan and proteoglycan link protein 1","biotype":"protein_coding","Neuron log2(fold change)":0.377,"Neuron adjusted P-value":0.45,"Neuron Low Expressed":false,"Neuron Vehicle Med. nRPKM":0.146,"Neuron LPS Med. nRPKM":0.208,"Neuron Mean Log2(nRPKM)":-2.71,"Neuron Vehicle Med. Count":19,"Neuron LPS Med. Count":16,"Neuron Cook's P-value ":0.862,"Feature ID":"12950","chr":"chr13","strand":"+","start":89680241,"end":89751437,"Astrocyte log2(fold change)":-3.41,"Astrocyte adjusted P-value":"2.11630126695574e-13","Astrocyte Low Expressed":false,"Astrocyte Vehicle Med. nRPKM":2.8,"Astrocyte LPS Med. nRPKM":0.225,"Astrocyte Mean Log2(nRPKM)":-0.617,"Astrocyte Vehicle Med. Count":276,"Astrocyte LPS Med. Count":27,"Astrocyte Cook's P-value ":0.671},"Reg_nUklJp_204":{"Feature Symbol":"Ctla2a","Feature Name":"cytotoxic T lymphocyte-associated protein 2 alpha","biotype":"protein_coding","Neuron log2(fold change)":0,"Neuron adjusted P-value":1,"Neuron Low Expressed":true,"Neuron Vehicle Med. nRPKM":0,"Neuron LPS Med. nRPKM":0.106,"Neuron Mean Log2(nRPKM)":-5.58,"Neuron Vehicle Med. Count":0,"Neuron LPS Med. Count":2,"Neuron Cook's P-value ":0.00305,"Feature ID":"13024","chr":"chr13","strand":"-","start":61035516,"end":61037986,"Astrocyte log2(fold change)":5.24,"Astrocyte adjusted P-value":"1.06342904340958e-10","Astrocyte Low Expressed":false,"Astrocyte Vehicle Med. nRPKM":0.017,"Astrocyte LPS Med. nRPKM":1.73,"Astrocyte Mean Log2(nRPKM)":-2.76,"Astrocyte Vehicle Med. Count":0.5,"Astrocyte LPS Med. Count":76.5,"Astrocyte Cook's P-value ":0.895},"Reg_nUklJp_205":{"Feature Symbol":"Ctsc","Feature Name":"cathepsin C","biotype":"protein_coding","Neuron log2(fold change)":0,"Neuron adjusted P-value":1,"Neuron Low Expressed":true,"Neuron Vehicle Med. nRPKM":0.0936,"Neuron LPS Med. nRPKM":0.0086,"Neuron Mean Log2(nRPKM)":-4.72,"Neuron Vehicle Med. Count":7,"Neuron LPS Med. Count":1,"Neuron Cook's P-value ":0.822,"Feature ID":"13032","chr":"chr7","strand":"+","start":95426603,"end":95459385,"Astrocyte log2(fold change)":2.15,"Astrocyte adjusted P-value":"0.000547919269552899","Astrocyte Low Expressed":false,"Astrocyte Vehicle Med. nRPKM":0.226,"Astrocyte LPS Med. nRPKM":1.07,"Astrocyte Mean Log2(nRPKM)":-1.14,"Astrocyte Vehicle Med. Count":11.5,"Astrocyte LPS Med. Count":79.5,"Astrocyte Cook's P-value ":0.952},"Reg_nUklJp_206":{"Feature Symbol":"Ctsl","Feature Name":"cathepsin L","biotype":"protein_coding","Neuron log2(fold change)":0.418,"Neuron adjusted P-value":0.135,"Neuron Low Expressed":false,"Neuron Vehicle Med. nRPKM":1.09,"Neuron LPS Med. nRPKM":1.44,"Neuron Mean Log2(nRPKM)":0.331,"Neuron Vehicle Med. Count":51,"Neuron LPS Med. Count":34,"Neuron Cook's P-value ":0.782,"Feature ID":"13039","chr":"chr13","strand":"-","start":64464522,"end":64471614,"Astrocyte log2(fold change)":2.47,"Astrocyte adjusted P-value":"4.10117998356194e-13","Astrocyte Low Expressed":false,"Astrocyte Vehicle Med. nRPKM":2.16,"Astrocyte LPS Med. nRPKM":10.8,"Astrocyte Mean Log2(nRPKM)":2.3,"Astrocyte Vehicle Med. Count":79,"Astrocyte LPS Med. Count":663,"Astrocyte Cook's P-value ":0.973},"Reg_nUklJp_207":{"Feature Symbol":"Cxadr","Feature Name":"coxsackie virus and adenovirus receptor","biotype":"protein_coding","Neuron log2(fold change)":0.0478,"Neuron adjusted P-value":0.869,"Neuron Low Expressed":false,"Neuron Vehicle Med. nRPKM":2.07,"Neuron LPS Med. nRPKM":1.98,"Neuron Mean Log2(nRPKM)":0.964,"Neuron Vehicle Med. Count":313,"Neuron LPS Med. Count":145,"Neuron Cook's P-value ":0.688,"Feature ID":"13052","chr":"chr16","strand":"+","start":78301936,"end":78360030,"Astrocyte log2(fold change)":2.29,"Astrocyte adjusted P-value":"0.000207137774899447","Astrocyte Low Expressed":false,"Astrocyte Vehicle Med. nRPKM":0.276,"Astrocyte LPS Med. nRPKM":1.92,"Astrocyte Mean Log2(nRPKM)":-0.604,"Astrocyte Vehicle Med. Count":31.5,"Astrocyte LPS Med. Count":289,"Astrocyte Cook's P-value ":0.748},"Reg_nUklJp_208":{"Feature Symbol":"Cyp3a13","Feature Name":"cytochrome P450, family 3, subfamily a, polypeptide 13","biotype":"protein_coding","Neuron log2(fold change)":0,"Neuron adjusted P-value":1,"Neuron Low Expressed":true,"Neuron Vehicle Med. nRPKM":0,"Neuron LPS Med. nRPKM":0,"Neuron Mean Log2(nRPKM)":-7.42,"Neuron Vehicle Med. Count":0,"Neuron LPS Med. Count":0,"Neuron Cook's P-value ":0.523,"Feature ID":"13113","chr":"chr5","strand":"-","start":138334161,"end":138362847,"Astrocyte log2(fold change)":3.68,"Astrocyte adjusted P-value":"0.000377931397077222","Astrocyte Low Expressed":false,"Astrocyte Vehicle Med. nRPKM":0,"Astrocyte LPS Med. nRPKM":0.214,"Astrocyte Mean Log2(nRPKM)":-4.63,"Astrocyte Vehicle Med. Count":0,"Astrocyte LPS Med. Count":20.5,"Astrocyte Cook's P-value ":0.0597},"Reg_nUklJp_209":{"Feature Symbol":"Dcc","Feature Name":"deleted in colorectal carcinoma","biotype":"protein_coding","Neuron log2(fold change)":-0.593,"Neuron adjusted P-value":0.00114,"Neuron Low Expressed":false,"Neuron Vehicle Med. nRPKM":2.93,"Neuron LPS Med. nRPKM":2,"Neuron Mean Log2(nRPKM)":1.24,"Neuron Vehicle Med. Count":814,"Neuron LPS Med. Count":203,"Neuron Cook's P-value ":0.895,"Feature ID":"13176","chr":"chr18","strand":"-","start":71413286,"end":72510723,"Astrocyte log2(fold change)":-2.99,"Astrocyte adjusted P-value":"1.54244487964238e-14","Astrocyte Low Expressed":false,"Astrocyte Vehicle Med. nRPKM":1.36,"Astrocyte LPS Med. nRPKM":0.136,"Astrocyte Mean Log2(nRPKM)":-1.12,"Astrocyte Vehicle Med. Count":313,"Astrocyte LPS Med. Count":46.5,"Astrocyte Cook's P-value ":0.951},"Reg_nUklJp_210":{"Feature Symbol":"Dcn","Feature Name":"decorin","biotype":"protein_coding","Neuron log2(fold change)":0.347,"Neuron adjusted P-value":0.435,"Neuron Low Expressed":false,"Neuron Vehicle Med. nRPKM":0.396,"Neuron LPS Med. nRPKM":0.493,"Neuron Mean Log2(nRPKM)":-1.2,"Neuron Vehicle Med. Count":20,"Neuron LPS Med. Count":15,"Neuron Cook's P-value ":0.526,"Feature ID":"13179","chr":"chr10","strand":"+","start":96942134,"end":96980796,"Astrocyte log2(fold change)":4.41,"Astrocyte adjusted P-value":"9.05772330460993e-09","Astrocyte Low Expressed":false,"Astrocyte Vehicle Med. nRPKM":0.0488,"Astrocyte LPS Med. nRPKM":1.51,"Astrocyte Mean Log2(nRPKM)":-2.47,"Astrocyte Vehicle Med. Count":2,"Astrocyte LPS Med. Count":68,"Astrocyte Cook's P-value ":0.456},"Reg_nUklJp_211":{"Feature Symbol":"Slc29a2","Feature Name":"solute carrier family 29 (nucleoside transporters), member 2","biotype":"protein_coding","Neuron log2(fold change)":-0.00783,"Neuron adjusted P-value":0.984,"Neuron Low Expressed":false,"Neuron Vehicle Med. nRPKM":1.19,"Neuron LPS Med. nRPKM":1.11,"Neuron Mean Log2(nRPKM)":0.12,"Neuron Vehicle Med. Count":71,"Neuron LPS Med. Count":35,"Neuron Cook's P-value ":0.593,"Feature ID":"13340","chr":"chr19","strand":"+","start":5024006,"end":5031972,"Astrocyte log2(fold change)":-2.04,"Astrocyte adjusted P-value":"7.68396839741093e-05","Astrocyte Low Expressed":false,"Astrocyte Vehicle Med. nRPKM":2.56,"Astrocyte LPS Med. nRPKM":0.525,"Astrocyte Mean Log2(nRPKM)":0.239,"Astrocyte Vehicle Med. Count":124,"Astrocyte LPS Med. Count":28.5,"Astrocyte Cook's P-value ":0.907},"Reg_nUklJp_212":{"Feature Symbol":"Dffa","Feature Name":"DNA fragmentation factor, alpha subunit","biotype":"protein_coding","Neuron log2(fold change)":-0.101,"Neuron adjusted P-value":0.744,"Neuron Low Expressed":false,"Neuron Vehicle Med. nRPKM":1.5,"Neuron LPS Med. nRPKM":1.5,"Neuron Mean Log2(nRPKM)":0.467,"Neuron Vehicle Med. Count":85,"Neuron LPS Med. Count":56,"Neuron Cook's P-value ":0.815,"Feature ID":"13347","chr":"chr4","strand":"+","start":148478262,"end":148494759,"Astrocyte log2(fold change)":-2.04,"Astrocyte adjusted P-value":"0.00140095486816336","Astrocyte Low Expressed":false,"Astrocyte Vehicle Med. nRPKM":2.6,"Astrocyte LPS Med. nRPKM":0.522,"Astrocyte Mean Log2(nRPKM)":-0.0284,"Astrocyte Vehicle Med. Count":134,"Astrocyte LPS Med. Count":36,"Astrocyte Cook's P-value ":0.915},"Reg_nUklJp_213":{"Feature Symbol":"Darc","Feature Name":"Duffy blood group, chemokine receptor","biotype":"protein_coding","Neuron log2(fold change)":-0.403,"Neuron adjusted P-value":0.0804,"Neuron Low Expressed":false,"Neuron Vehicle Med. nRPKM":4.57,"Neuron LPS Med. nRPKM":3.15,"Neuron Mean Log2(nRPKM)":1.9,"Neuron Vehicle Med. Count":131,"Neuron LPS Med. Count":45,"Neuron Cook's P-value ":0.662,"Feature ID":"13349","chr":"chr1","strand":"-","start":175262017,"end":175263634,"Astrocyte log2(fold change)":2.66,"Astrocyte adjusted P-value":"0.00147060966325726","Astrocyte Low Expressed":false,"Astrocyte Vehicle Med. nRPKM":0.226,"Astrocyte LPS Med. nRPKM":1.34,"Astrocyte Mean Log2(nRPKM)":-1.39,"Astrocyte Vehicle Med. Count":4.5,"Astrocyte LPS Med. Count":38,"Astrocyte Cook's P-value ":0.57},"Reg_nUklJp_214":{"Feature Symbol":"Mpp3","Feature Name":"membrane protein, palmitoylated 3 (MAGUK p55 subfamily member 3)","biotype":"protein_coding","Neuron log2(fold change)":-0.688,"Neuron adjusted P-value":0.00734,"Neuron Low Expressed":false,"Neuron Vehicle Med. nRPKM":2.34,"Neuron LPS Med. nRPKM":1.41,"Neuron Mean Log2(nRPKM)":0.871,"Neuron Vehicle Med. Count":165,"Neuron LPS Med. Count":72,"Neuron Cook's P-value ":0.903,"Feature ID":"13384","chr":"chr11","strand":"-","start":101860966,"end":101888269,"Astrocyte log2(fold change)":-2.35,"Astrocyte adjusted P-value":"0.0166517967871374","Astrocyte Low Expressed":false,"Astrocyte Vehicle Med. nRPKM":0.703,"Astrocyte LPS Med. nRPKM":0.0199,"Astrocyte Mean Log2(nRPKM)":-2.94,"Astrocyte Vehicle Med. Count":36,"Astrocyte LPS Med. Count":1.5,"Astrocyte Cook's P-value ":0.669},"Reg_nUklJp_215":{"Feature Symbol":"Dpp4","Feature Name":"dipeptidylpeptidase 4","biotype":"protein_coding","Neuron log2(fold change)":0.519,"Neuron adjusted P-value":0.0849,"Neuron Low Expressed":false,"Neuron Vehicle Med. nRPKM":0.747,"Neuron LPS Med. nRPKM":1.03,"Neuron Mean Log2(nRPKM)":-0.293,"Neuron Vehicle Med. Count":122,"Neuron LPS Med. Count":78,"Neuron Cook's P-value ":0.779,"Feature ID":"13482","chr":"chr2","strand":"-","start":62168130,"end":62250288,"Astrocyte log2(fold change)":-2.6,"Astrocyte adjusted P-value":"0.00850918649332892","Astrocyte Low Expressed":false,"Astrocyte Vehicle Med. nRPKM":0.0943,"Astrocyte LPS Med. nRPKM":0.0228,"Astrocyte Mean Log2(nRPKM)":-4.28,"Astrocyte Vehicle Med. Count":10,"Astrocyte LPS Med. Count":4.5,"Astrocyte Cook's P-value ":0.000799},"Reg_nUklJp_216":{"Feature Symbol":"S1pr3","Feature Name":"sphingosine-1-phosphate receptor 3","biotype":"protein_coding","Neuron log2(fold change)":-0.267,"Neuron adjusted P-value":0.432,"Neuron Low Expressed":false,"Neuron Vehicle Med. nRPKM":0.376,"Neuron LPS Med. nRPKM":0.304,"Neuron Mean Log2(nRPKM)":-1.55,"Neuron Vehicle Med. Count":45,"Neuron LPS Med. Count":21,"Neuron Cook's P-value ":0.904,"Feature ID":"13610","chr":"chr13","strand":"+","start":51503987,"end":51518166,"Astrocyte log2(fold change)":2.7,"Astrocyte adjusted P-value":"4.73929776999548e-12","Astrocyte Low Expressed":false,"Astrocyte Vehicle Med. nRPKM":0.497,"Astrocyte LPS Med. nRPKM":3.35,"Astrocyte Mean Log2(nRPKM)":0.409,"Astrocyte Vehicle Med. Count":42.5,"Astrocyte LPS Med. Count":466,"Astrocyte Cook's P-value ":0.928},"Reg_nUklJp_217":{"Feature Symbol":"Edn1","Feature Name":"endothelin 1","biotype":"protein_coding","Neuron log2(fold change)":0,"Neuron adjusted P-value":1,"Neuron Low Expressed":true,"Neuron Vehicle Med. nRPKM":0.0378,"Neuron LPS Med. nRPKM":0.0726,"Neuron Mean Log2(nRPKM)":-4.76,"Neuron Vehicle Med. Count":2,"Neuron LPS Med. Count":2,"Neuron Cook's P-value ":0.734,"Feature ID":"13614","chr":"chr13","strand":"+","start":42396639,"end":42403358,"Astrocyte log2(fold change)":2.71,"Astrocyte adjusted P-value":"0.000875033545791633","Astrocyte Low Expressed":false,"Astrocyte Vehicle Med. nRPKM":0.0594,"Astrocyte LPS Med. nRPKM":0.817,"Astrocyte Mean Log2(nRPKM)":-2.15,"Astrocyte Vehicle Med. Count":3,"Astrocyte LPS Med. Count":52,"Astrocyte Cook's P-value ":0.827},"Reg_nUklJp_218":{"Feature Symbol":"Efna1","Feature Name":"ephrin A1","biotype":"protein_coding","Neuron log2(fold change)":0,"Neuron adjusted P-value":1,"Neuron Low Expressed":true,"Neuron Vehicle Med. nRPKM":0.0754,"Neuron LPS Med. nRPKM":0.155,"Neuron Mean Log2(nRPKM)":-3.25,"Neuron Vehicle Med. Count":3,"Neuron LPS Med. Count":3,"Neuron Cook's P-value ":0.301,"Feature ID":"13636","chr":"chr3","strand":"-","start":89075652,"end":89084873,"Astrocyte log2(fold change)":4.37,"Astrocyte adjusted P-value":"6.06533105377201e-06","Astrocyte Low Expressed":false,"Astrocyte Vehicle Med. nRPKM":0,"Astrocyte LPS Med. nRPKM":0.81,"Astrocyte Mean Log2(nRPKM)":-3.89,"Astrocyte Vehicle Med. Count":0,"Astrocyte LPS Med. Count":33,"Astrocyte Cook's P-value ":0.895},"Reg_nUklJp_219":{"Feature Symbol":"Efna2","Feature Name":"ephrin A2","biotype":"protein_coding","Neuron log2(fold change)":-0.608,"Neuron adjusted P-value":0.26,"Neuron Low Expressed":false,"Neuron Vehicle Med. nRPKM":0.217,"Neuron LPS Med. nRPKM":0.16,"Neuron Mean Log2(nRPKM)":-3.1,"Neuron Vehicle Med. Count":10,"Neuron LPS Med. Count":2,"Neuron Cook's P-value ":0.853,"Feature ID":"13637","chr":"chr10","strand":"+","start":79642227,"end":79652755,"Astrocyte log2(fold change)":-2.71,"Astrocyte adjusted P-value":"0.00511996462016671","Astrocyte Low Expressed":false,"Astrocyte Vehicle Med. nRPKM":0.527,"Astrocyte LPS Med. nRPKM":0.0481,"Astrocyte Mean Log2(nRPKM)":-2.88,"Astrocyte Vehicle Med. Count":20,"Astrocyte LPS Med. Count":4,"Astrocyte Cook's P-value ":0.00328},"Reg_nUklJp_220":{"Feature Symbol":"Efna5","Feature Name":"ephrin A5","biotype":"protein_coding","Neuron log2(fold change)":-0.191,"Neuron adjusted P-value":0.427,"Neuron Low Expressed":false,"Neuron Vehicle Med. nRPKM":1.25,"Neuron LPS Med. nRPKM":1.19,"Neuron Mean Log2(nRPKM)":0.194,"Neuron Vehicle Med. Count":141,"Neuron LPS Med. Count":62,"Neuron Cook's P-value ":0.556,"Feature ID":"13640","chr":"chr17","strand":"-","start":62952306,"end":63230666,"Astrocyte log2(fold change)":-2.06,"Astrocyte adjusted P-value":"0.00524119403625838","Astrocyte Low Expressed":false,"Astrocyte Vehicle Med. nRPKM":0.435,"Astrocyte LPS Med. nRPKM":0.0907,"Astrocyte Mean Log2(nRPKM)":-2.45,"Astrocyte Vehicle Med. Count":49.5,"Astrocyte LPS Med. Count":15.5,"Astrocyte Cook's P-value ":0.806},"Reg_nUklJp_221":{"Feature Symbol":"Egr1","Feature Name":"early growth response 1","biotype":"protein_coding","Neuron log2(fold change)":-1.44,"Neuron adjusted P-value":0.00339,"Neuron Low Expressed":false,"Neuron Vehicle Med. nRPKM":8.17,"Neuron LPS Med. nRPKM":1.08,"Neuron Mean Log2(nRPKM)":1.82,"Neuron Vehicle Med. Count":620,"Neuron LPS Med. Count":45,"Neuron Cook's P-value ":0.848,"Feature ID":"13653","chr":"chr18","strand":"+","start":35020861,"end":35024610,"Astrocyte log2(fold change)":2.56,"Astrocyte adjusted P-value":"3.66925280742939e-09","Astrocyte Low Expressed":false,"Astrocyte Vehicle Med. nRPKM":0.831,"Astrocyte LPS Med. nRPKM":5.14,"Astrocyte Mean Log2(nRPKM)":0.935,"Astrocyte Vehicle Med. Count":52.5,"Astrocyte LPS Med. Count":338,"Astrocyte Cook's P-value ":0.802},"Reg_nUklJp_222":{"Feature Symbol":"Egr2","Feature Name":"early growth response 2","biotype":"protein_coding","Neuron log2(fold change)":-1.32,"Neuron adjusted P-value":0.00339,"Neuron Low Expressed":false,"Neuron Vehicle Med. nRPKM":0.418,"Neuron LPS Med. nRPKM":0.108,"Neuron Mean Log2(nRPKM)":-2.12,"Neuron Vehicle Med. Count":28,"Neuron LPS Med. Count":5,"Neuron Cook's P-value ":0.664,"Feature ID":"13654","chr":"chr10","strand":"+","start":67000617,"end":67004936,"Astrocyte log2(fold change)":2.82,"Astrocyte adjusted P-value":"0.0040567114438292","Astrocyte Low Expressed":false,"Astrocyte Vehicle Med. nRPKM":0.0222,"Astrocyte LPS Med. nRPKM":0.4,"Astrocyte Mean Log2(nRPKM)":-3.7,"Astrocyte Vehicle Med. Count":1,"Astrocyte LPS Med. Count":29.5,"Astrocyte Cook's P-value ":0.787},"Reg_nUklJp_223":{"Feature Symbol":"Ehf","Feature Name":"ets homologous factor","biotype":"protein_coding","Neuron log2(fold change)":0,"Neuron adjusted P-value":1,"Neuron Low Expressed":true,"Neuron Vehicle Med. nRPKM":0,"Neuron LPS Med. nRPKM":0,"Neuron Mean Log2(nRPKM)":-7.51,"Neuron Vehicle Med. Count":0,"Neuron LPS Med. Count":0,"Neuron Cook's P-value ":0.221,"Feature ID":"13661","chr":"chr2","strand":"-","start":103103590,"end":103143353,"Astrocyte log2(fold change)":5.06,"Astrocyte adjusted P-value":"9.38585742332534e-08","Astrocyte Low Expressed":false,"Astrocyte Vehicle Med. nRPKM":0,"Astrocyte LPS Med. nRPKM":0.497,"Astrocyte Mean Log2(nRPKM)":-4.78,"Astrocyte Vehicle Med. Count":0,"Astrocyte LPS Med. Count":49,"Astrocyte Cook's P-value ":0.000721},"Reg_nUklJp_224":{"Feature Symbol":"Eif1a","Feature Name":"eukaryotic translation initiation factor 1A","biotype":"protein_coding","Neuron log2(fold change)":0.827,"Neuron adjusted P-value":0.0184,"Neuron Low Expressed":false,"Neuron Vehicle Med. nRPKM":0.597,"Neuron LPS Med. nRPKM":0.807,"Neuron Mean Log2(nRPKM)":-0.472,"Neuron Vehicle Med. Count":33,"Neuron LPS Med. Count":29,"Neuron Cook's P-value ":0.438,"Feature ID":"13664","chr":"chr18","strand":"+","start":46757358,"end":46769879,"Astrocyte log2(fold change)":2.2,"Astrocyte adjusted P-value":"0.000100174481174699","Astrocyte Low Expressed":false,"Astrocyte Vehicle Med. nRPKM":0.297,"Astrocyte LPS Med. nRPKM":1.74,"Astrocyte Mean Log2(nRPKM)":-0.523,"Astrocyte Vehicle Med. Count":19.5,"Astrocyte LPS Med. Count":120,"Astrocyte Cook's P-value ":0.919},"Reg_nUklJp_225":{"Feature Symbol":"Emp1","Feature Name":"epithelial membrane protein 1","biotype":"protein_coding","Neuron log2(fold change)":0,"Neuron adjusted P-value":1,"Neuron Low Expressed":true,"Neuron Vehicle Med. nRPKM":0,"Neuron LPS Med. nRPKM":0.0614,"Neuron Mean Log2(nRPKM)":-6.25,"Neuron Vehicle Med. Count":0,"Neuron LPS Med. Count":2,"Neuron Cook's P-value ":0.395,"Feature ID":"13730","chr":"chr6","strand":"+","start":135312949,"end":135333191,"Astrocyte log2(fold change)":4.64,"Astrocyte adjusted P-value":"3.57460464331166e-11","Astrocyte Low Expressed":false,"Astrocyte Vehicle Med. nRPKM":0.0262,"Astrocyte LPS Med. nRPKM":1.58,"Astrocyte Mean Log2(nRPKM)":-2.8,"Astrocyte Vehicle Med. Count":1.5,"Astrocyte LPS Med. Count":106,"Astrocyte Cook's P-value ":0.853},"Reg_nUklJp_226":{"Feature Symbol":"Epha5","Feature Name":"Eph receptor A5","biotype":"protein_coding","Neuron log2(fold change)":-0.317,"Neuron adjusted P-value":0.0521,"Neuron Low Expressed":false,"Neuron Vehicle Med. nRPKM":5.74,"Neuron LPS Med. nRPKM":4.28,"Neuron Mean Log2(nRPKM)":2.32,"Neuron Vehicle Med. Count":1150,"Neuron LPS Med. Count":399,"Neuron Cook's P-value ":0.882,"Feature ID":"13839","chr":"chr5","strand":"-","start":84483786,"end":84846407,"Astrocyte log2(fold change)":-2.09,"Astrocyte adjusted P-value":"2.91263139459376e-10","Astrocyte Low Expressed":false,"Astrocyte Vehicle Med. nRPKM":2.7,"Astrocyte LPS Med. nRPKM":0.574,"Astrocyte Mean Log2(nRPKM)":0.339,"Astrocyte Vehicle Med. Count":435,"Astrocyte LPS Med. Count":97,"Astrocyte Cook's P-value ":0.968},"Reg_nUklJp_227":{"Feature Symbol":"Ephb3","Feature Name":"Eph receptor B3","biotype":"protein_coding","Neuron log2(fold change)":-0.802,"Neuron adjusted P-value":0.0044,"Neuron Low Expressed":false,"Neuron Vehicle Med. nRPKM":0.707,"Neuron LPS Med. nRPKM":0.426,"Neuron Mean Log2(nRPKM)":-0.9,"Neuron Vehicle Med. Count":71,"Neuron LPS Med. Count":29,"Neuron Cook's P-value ":0.753,"Feature ID":"13845","chr":"chr16","strand":"+","start":21204868,"end":21223377,"Astrocyte log2(fold change)":-2.77,"Astrocyte adjusted P-value":"7.98297266464057e-08","Astrocyte Low Expressed":false,"Astrocyte Vehicle Med. nRPKM":2.98,"Astrocyte LPS Med. nRPKM":0.278,"Astrocyte Mean Log2(nRPKM)":-0.0517,"Astrocyte Vehicle Med. Count":256,"Astrocyte LPS Med. Count":29.5,"Astrocyte Cook's P-value ":0.851},"Reg_nUklJp_228":{"Feature Symbol":"Ephx2","Feature Name":"epoxide hydrolase 2, cytoplasmic","biotype":"protein_coding","Neuron log2(fold change)":0.26,"Neuron adjusted P-value":0.621,"Neuron Low Expressed":false,"Neuron Vehicle Med. nRPKM":0.69,"Neuron LPS Med. nRPKM":0.41,"Neuron Mean Log2(nRPKM)":-0.548,"Neuron Vehicle Med. Count":34,"Neuron LPS Med. Count":10,"Neuron Cook's P-value ":0.285,"Feature ID":"13850","chr":"chr14","strand":"-","start":66703214,"end":66743337,"Astrocyte log2(fold change)":-2.39,"Astrocyte adjusted P-value":"1.09171602094456e-06","Astrocyte Low Expressed":false,"Astrocyte Vehicle Med. nRPKM":7.95,"Astrocyte LPS Med. nRPKM":1.18,"Astrocyte Mean Log2(nRPKM)":1.64,"Astrocyte Vehicle Med. Count":322,"Astrocyte LPS Med. Count":57.5,"Astrocyte Cook's P-value ":0.874},"Reg_nUklJp_229":{"Feature Symbol":"Erbb3","Feature Name":"v-erb-b2 erythroblastic leukemia viral oncogene homolog 3 (avian)","biotype":"protein_coding","Neuron log2(fold change)":0,"Neuron adjusted P-value":1,"Neuron Low Expressed":true,"Neuron Vehicle Med. nRPKM":0.0103,"Neuron LPS Med. nRPKM":0,"Neuron Mean Log2(nRPKM)":-7.16,"Neuron Vehicle Med. Count":1,"Neuron LPS Med. Count":0,"Neuron Cook's P-value ":0.65,"Feature ID":"13867","chr":"chr10","strand":"-","start":128006424,"end":128026557,"Astrocyte log2(fold change)":-2.13,"Astrocyte adjusted P-value":"0.0403288701667241","Astrocyte Low Expressed":false,"Astrocyte Vehicle Med. nRPKM":0.339,"Astrocyte LPS Med. nRPKM":0.0364,"Astrocyte Mean Log2(nRPKM)":-3.48,"Astrocyte Vehicle Med. Count":27,"Astrocyte LPS Med. Count":7.5,"Astrocyte Cook's P-value ":0.233},"Reg_nUklJp_230":{"Feature Symbol":"Bcl11a","Feature Name":"B cell CLL/lymphoma 11A (zinc finger protein)","biotype":"protein_coding","Neuron log2(fold change)":-0.207,"Neuron adjusted P-value":0.286,"Neuron Low Expressed":false,"Neuron Vehicle Med. nRPKM":3.57,"Neuron LPS Med. nRPKM":3.11,"Neuron Mean Log2(nRPKM)":1.75,"Neuron Vehicle Med. Count":657,"Neuron LPS Med. Count":220,"Neuron Cook's P-value ":0.661,"Feature ID":"14025","chr":"chr11","strand":"+","start":23978056,"end":24073558,"Astrocyte log2(fold change)":-2.28,"Astrocyte adjusted P-value":"0.000679421168025845","Astrocyte Low Expressed":false,"Astrocyte Vehicle Med. nRPKM":0.286,"Astrocyte LPS Med. nRPKM":0.0508,"Astrocyte Mean Log2(nRPKM)":-2.99,"Astrocyte Vehicle Med. Count":42.5,"Astrocyte LPS Med. Count":12,"Astrocyte Cook's P-value ":0.93},"Reg_nUklJp_231":{"Feature Symbol":"Kcnn2","Feature Name":"potassium intermediate/small conductance calcium-activated channel, subfamily N, member 2","biotype":"protein_coding","Neuron log2(fold change)":-0.478,"Neuron adjusted P-value":0.0398,"Neuron Low Expressed":false,"Neuron Vehicle Med. nRPKM":8.38,"Neuron LPS Med. nRPKM":4.9,"Neuron Mean Log2(nRPKM)":2.84,"Neuron Vehicle Med. Count":403,"Neuron LPS Med. Count":120,"Neuron Cook's P-value ":0.708,"Feature ID":"140492","chr":"chr18","strand":"+","start":45719808,"end":45845537,"Astrocyte log2(fold change)":-2,"Astrocyte adjusted P-value":"2.30835695702242e-09","Astrocyte Low Expressed":false,"Astrocyte Vehicle Med. nRPKM":21.9,"Astrocyte LPS Med. nRPKM":4.02,"Astrocyte Mean Log2(nRPKM)":3.27,"Astrocyte Vehicle Med. Count":808,"Astrocyte LPS Med. Count":198,"Astrocyte Cook's P-value ":0.937},"Reg_nUklJp_232":{"Feature Symbol":"F2rl2","Feature Name":"coagulation factor II (thrombin) receptor-like 2","biotype":"protein_coding","Neuron log2(fold change)":-0.657,"Neuron adjusted P-value":0.0271,"Neuron Low Expressed":false,"Neuron Vehicle Med. nRPKM":1.91,"Neuron LPS Med. nRPKM":1.02,"Neuron Mean Log2(nRPKM)":0.494,"Neuron Vehicle Med. Count":99,"Neuron LPS Med. Count":30,"Neuron Cook's P-value ":0.691,"Feature ID":"14064","chr":"chr13","strand":"+","start":96466875,"end":96472723,"Astrocyte log2(fold change)":2.63,"Astrocyte adjusted P-value":"0.0115464626896098","Astrocyte Low Expressed":false,"Astrocyte Vehicle Med. nRPKM":0.0244,"Astrocyte LPS Med. nRPKM":0.261,"Astrocyte Mean Log2(nRPKM)":-3.61,"Astrocyte Vehicle Med. Count":1,"Astrocyte LPS Med. Count":20,"Astrocyte Cook's P-value ":0.728},"Reg_nUklJp_233":{"Feature Symbol":"Fscn1","Feature Name":"fascin homolog 1, actin bundling protein (Strongylocentrotus purpuratus)","biotype":"protein_coding","Neuron log2(fold change)":0.27,"Neuron adjusted P-value":0.349,"Neuron Low Expressed":false,"Neuron Vehicle Med. nRPKM":1.15,"Neuron LPS Med. nRPKM":1.43,"Neuron Mean Log2(nRPKM)":0.277,"Neuron Vehicle Med. Count":69,"Neuron LPS Med. Count":67,"Neuron Cook's P-value ":0.873,"Feature ID":"14086","chr":"chr5","strand":"+","start":143722034,"end":143734868,"Astrocyte log2(fold change)":2.17,"Astrocyte adjusted P-value":"0.000204166755084363","Astrocyte Low Expressed":false,"Astrocyte Vehicle Med. nRPKM":0.301,"Astrocyte LPS Med. nRPKM":1.34,"Astrocyte Mean Log2(nRPKM)":-0.726,"Astrocyte Vehicle Med. Count":15,"Astrocyte LPS Med. Count":118,"Astrocyte Cook's P-value ":0.724},"Reg_nUklJp_234":{"Feature Symbol":"Fap","Feature Name":"fibroblast activation protein","biotype":"protein_coding","Neuron log2(fold change)":0.426,"Neuron adjusted P-value":0.262,"Neuron Low Expressed":false,"Neuron Vehicle Med. nRPKM":0.49,"Neuron LPS Med. nRPKM":0.651,"Neuron Mean Log2(nRPKM)":-0.923,"Neuron Vehicle Med. Count":32,"Neuron LPS Med. Count":21,"Neuron Cook's P-value ":0.114,"Feature ID":"14089","chr":"chr2","strand":"-","start":62339002,"end":62412078,"Astrocyte log2(fold change)":3.25,"Astrocyte adjusted P-value":"3.57774989583706e-06","Astrocyte Low Expressed":false,"Astrocyte Vehicle Med. nRPKM":0.112,"Astrocyte LPS Med. nRPKM":2.45,"Astrocyte Mean Log2(nRPKM)":-1.51,"Astrocyte Vehicle Med. Count":5,"Astrocyte LPS Med. Count":154,"Astrocyte Cook's P-value ":0.707},"Reg_nUklJp_235":{"Feature Symbol":"Fas","Feature Name":"Fas (TNF receptor superfamily member 6)","biotype":"protein_coding","Neuron log2(fold change)":0,"Neuron adjusted P-value":1,"Neuron Low Expressed":true,"Neuron Vehicle Med. nRPKM":0,"Neuron LPS Med. nRPKM":0.0464,"Neuron Mean Log2(nRPKM)":-6.12,"Neuron Vehicle Med. Count":0,"Neuron LPS Med. Count":1,"Neuron Cook's P-value ":0.446,"Feature ID":"14102","chr":"chr19","strand":"+","start":34365149,"end":34402260,"Astrocyte log2(fold change)":3.53,"Astrocyte adjusted P-value":"3.69285610748951e-19","Astrocyte Low Expressed":false,"Astrocyte Vehicle Med. nRPKM":0.493,"Astrocyte LPS Med. nRPKM":7.6,"Astrocyte Mean Log2(nRPKM)":1.01,"Astrocyte Vehicle Med. Count":18,"Astrocyte LPS Med. Count":338,"Astrocyte Cook's P-value ":0.953},"Reg_nUklJp_236":{"Feature Symbol":"Fbn1","Feature Name":"fibrillin 1","biotype":"protein_coding","Neuron log2(fold change)":0.861,"Neuron adjusted P-value":0.000467,"Neuron Low Expressed":false,"Neuron Vehicle Med. nRPKM":0.72,"Neuron LPS Med. nRPKM":1.27,"Neuron Mean Log2(nRPKM)":-0.138,"Neuron Vehicle Med. Count":164,"Neuron LPS Med. Count":228,"Neuron Cook's P-value ":0.879,"Feature ID":"14118","chr":"chr2","strand":"-","start":125126330,"end":125332174,"Astrocyte log2(fold change)":2.32,"Astrocyte adjusted P-value":"6.37893769359834e-08","Astrocyte Low Expressed":false,"Astrocyte Vehicle Med. nRPKM":0.242,"Astrocyte LPS Med. nRPKM":1.69,"Astrocyte Mean Log2(nRPKM)":-0.527,"Astrocyte Vehicle Med. Count":53.5,"Astrocyte LPS Med. Count":416,"Astrocyte Cook's P-value ":0.888},"Reg_nUklJp_237":{"Feature Symbol":"Fcgr2b","Feature Name":"Fc receptor, IgG, low affinity IIb","biotype":"protein_coding","Neuron log2(fold change)":0,"Neuron adjusted P-value":1,"Neuron Low Expressed":true,"Neuron Vehicle Med. nRPKM":0,"Neuron LPS Med. nRPKM":0.0144,"Neuron Mean Log2(nRPKM)":-6.4,"Neuron Vehicle Med. Count":0,"Neuron LPS Med. Count":1,"Neuron Cook's P-value ":0.699,"Feature ID":"14130","chr":"chr1","strand":"-","start":172890689,"end":172906202,"Astrocyte log2(fold change)":4.45,"Astrocyte adjusted P-value":"1.81237123852601e-08","Astrocyte Low Expressed":false,"Astrocyte Vehicle Med. nRPKM":0.0351,"Astrocyte LPS Med. nRPKM":1.31,"Astrocyte Mean Log2(nRPKM)":-2.64,"Astrocyte Vehicle Med. Count":1,"Astrocyte LPS Med. Count":47.5,"Astrocyte Cook's P-value ":0.773},"Reg_nUklJp_238":{"Feature Symbol":"Fdxr","Feature Name":"ferredoxin reductase","biotype":"protein_coding","Neuron log2(fold change)":-0.606,"Neuron adjusted P-value":0.109,"Neuron Low Expressed":false,"Neuron Vehicle Med. nRPKM":0.613,"Neuron LPS Med. nRPKM":0.371,"Neuron Mean Log2(nRPKM)":-1.09,"Neuron Vehicle Med. Count":20,"Neuron LPS Med. Count":11,"Neuron Cook's P-value ":0.804,"Feature ID":"14149","chr":"chr11","strand":"-","start":115129339,"end":115138283,"Astrocyte log2(fold change)":-2.13,"Astrocyte adjusted P-value":"0.00670356995068976","Astrocyte Low Expressed":false,"Astrocyte Vehicle Med. nRPKM":1.32,"Astrocyte LPS Med. nRPKM":0.136,"Astrocyte Mean Log2(nRPKM)":-1.12,"Astrocyte Vehicle Med. Count":54.5,"Astrocyte LPS Med. Count":6,"Astrocyte Cook's P-value ":0.791},"Reg_nUklJp_239":{"Feature Symbol":"Lgr5","Feature Name":"leucine rich repeat containing G protein coupled receptor 5","biotype":"protein_coding","Neuron log2(fold change)":0.229,"Neuron adjusted P-value":0.608,"Neuron Low Expressed":false,"Neuron Vehicle Med. nRPKM":0.188,"Neuron LPS Med. nRPKM":0.195,"Neuron Mean Log2(nRPKM)":-2.89,"Neuron Vehicle Med. Count":20,"Neuron LPS Med. Count":21,"Neuron Cook's P-value ":0.682,"Feature ID":"14160","chr":"chr10","strand":"-","start":114887370,"end":115024836,"Astrocyte log2(fold change)":2.92,"Astrocyte adjusted P-value":"0.0146083946445744","Astrocyte Low Expressed":false,"Astrocyte Vehicle Med. nRPKM":0,"Astrocyte LPS Med. nRPKM":0.0707,"Astrocyte Mean Log2(nRPKM)":-5.83,"Astrocyte Vehicle Med. Count":0,"Astrocyte LPS Med. Count":12.5,"Astrocyte Cook's P-value ":0.00771},"Reg_nUklJp_240":{"Feature Symbol":"Fgf1","Feature Name":"fibroblast growth factor 1","biotype":"protein_coding","Neuron log2(fold change)":-0.432,"Neuron adjusted P-value":0.197,"Neuron Low Expressed":false,"Neuron Vehicle Med. nRPKM":0.533,"Neuron LPS Med. nRPKM":0.377,"Neuron Mean Log2(nRPKM)":-1.27,"Neuron Vehicle Med. Count":35,"Neuron LPS Med. Count":20,"Neuron Cook's P-value ":0.423,"Feature ID":"14164","chr":"chr18","strand":"-","start":38998327,"end":39078353,"Astrocyte log2(fold change)":-2.15,"Astrocyte adjusted P-value":"2.88052629665696e-08","Astrocyte Low Expressed":false,"Astrocyte Vehicle Med. nRPKM":4.73,"Astrocyte LPS Med. nRPKM":0.826,"Astrocyte Mean Log2(nRPKM)":0.999,"Astrocyte Vehicle Med. Count":350,"Astrocyte LPS Med. Count":81,"Astrocyte Cook's P-value ":0.936},"Reg_nUklJp_241":{"Feature Symbol":"Fgf11","Feature Name":"fibroblast growth factor 11","biotype":"protein_coding","Neuron log2(fold change)":-0.489,"Neuron adjusted P-value":0.31,"Neuron Low Expressed":false,"Neuron Vehicle Med. nRPKM":1.09,"Neuron LPS Med. nRPKM":0.791,"Neuron Mean Log2(nRPKM)":-0.242,"Neuron Vehicle Med. Count":12,"Neuron LPS Med. Count":8,"Neuron Cook's P-value ":0.459,"Feature ID":"14166","chr":"chr11","strand":"-","start":69611704,"end":69615127,"Astrocyte log2(fold change)":-2.43,"Astrocyte adjusted P-value":"0.00401373143929438","Astrocyte Low Expressed":false,"Astrocyte Vehicle Med. nRPKM":2.23,"Astrocyte LPS Med. nRPKM":0.242,"Astrocyte Mean Log2(nRPKM)":-0.426,"Astrocyte Vehicle Med. Count":32.5,"Astrocyte LPS Med. Count":7,"Astrocyte Cook's P-value ":0.684},"Reg_nUklJp_242":{"Feature Symbol":"Fgf2","Feature Name":"fibroblast growth factor 2","biotype":"protein_coding","Neuron log2(fold change)":0.429,"Neuron adjusted P-value":0.488,"Neuron Low Expressed":false,"Neuron Vehicle Med. nRPKM":0.291,"Neuron LPS Med. nRPKM":0.386,"Neuron Mean Log2(nRPKM)":-2.24,"Neuron Vehicle Med. Count":5,"Neuron LPS Med. Count":4,"Neuron Cook's P-value ":0.757,"Feature ID":"14173","chr":"chr3","strand":"+","start":37247575,"end":37303752,"Astrocyte log2(fold change)":2.97,"Astrocyte adjusted P-value":"2.72701538064961e-05","Astrocyte Low Expressed":false,"Astrocyte Vehicle Med. nRPKM":0.449,"Astrocyte LPS Med. nRPKM":6.57,"Astrocyte Mean Log2(nRPKM)":0.115,"Astrocyte Vehicle Med. Count":5,"Astrocyte LPS Med. Count":126,"Astrocyte Cook's P-value ":0.862},"Reg_nUklJp_243":{"Feature Symbol":"Fgfr4","Feature Name":"fibroblast growth factor receptor 4","biotype":"protein_coding","Neuron log2(fold change)":0,"Neuron adjusted P-value":1,"Neuron Low Expressed":true,"Neuron Vehicle Med. nRPKM":0,"Neuron LPS Med. nRPKM":0,"Neuron Mean Log2(nRPKM)":-7.42,"Neuron Vehicle Med. Count":0,"Neuron LPS Med. Count":0,"Neuron Cook's P-value ":0.394,"Feature ID":"14186","chr":"chr13","strand":"+","start":55254179,"end":55270120,"Astrocyte log2(fold change)":2.77,"Astrocyte adjusted P-value":"0.00788274362539268","Astrocyte Low Expressed":false,"Astrocyte Vehicle Med. nRPKM":0.0162,"Astrocyte LPS Med. nRPKM":0.208,"Astrocyte Mean Log2(nRPKM)":-4.02,"Astrocyte Vehicle Med. Count":1,"Astrocyte LPS Med. Count":16.5,"Astrocyte Cook's P-value ":0.0296},"Reg_nUklJp_244":{"Feature Symbol":"Fgl2","Feature Name":"fibrinogen-like protein 2","biotype":"protein_coding","Neuron log2(fold change)":0,"Neuron adjusted P-value":1,"Neuron Low Expressed":true,"Neuron Vehicle Med. nRPKM":0.0322,"Neuron LPS Med. nRPKM":0.0443,"Neuron Mean Log2(nRPKM)":-5.2,"Neuron Vehicle Med. Count":2,"Neuron LPS Med. Count":4,"Neuron Cook's P-value ":0.808,"Feature ID":"14190","chr":"chr5","strand":"+","start":20878491,"end":20884204,"Astrocyte log2(fold change)":4.37,"Astrocyte adjusted P-value":"3.85001229208257e-07","Astrocyte Low Expressed":false,"Astrocyte Vehicle Med. nRPKM":0,"Astrocyte LPS Med. nRPKM":0.573,"Astrocyte Mean Log2(nRPKM)":-3.98,"Astrocyte Vehicle Med. Count":0,"Astrocyte LPS Med. Count":68,"Astrocyte Cook's P-value ":0.478},"Reg_nUklJp_245":{"Feature Symbol":"Figf","Feature Name":"c-fos induced growth factor","biotype":"protein_coding","Neuron log2(fold change)":0.239,"Neuron adjusted P-value":0.65,"Neuron Low Expressed":false,"Neuron Vehicle Med. nRPKM":0.283,"Neuron LPS Med. nRPKM":0.392,"Neuron Mean Log2(nRPKM)":-1.42,"Neuron Vehicle Med. Count":12,"Neuron LPS Med. Count":10,"Neuron Cook's P-value ":0.41,"Feature ID":"14205","chr":"chrX","strand":"+","start":160811480,"end":160840579,"Astrocyte log2(fold change)":-2.01,"Astrocyte adjusted P-value":"0.000630237778215567","Astrocyte Low Expressed":false,"Astrocyte Vehicle Med. nRPKM":4,"Astrocyte LPS Med. nRPKM":0.74,"Astrocyte Mean Log2(nRPKM)":0.542,"Astrocyte Vehicle Med. Count":138,"Astrocyte LPS Med. Count":43.5,"Astrocyte Cook's P-value ":0.885},"Reg_nUklJp_246":{"Feature Symbol":"Smc2","Feature Name":"structural maintenance of chromosomes 2","biotype":"protein_coding","Neuron log2(fold change)":-0.917,"Neuron adjusted P-value":0.00397,"Neuron Low Expressed":false,"Neuron Vehicle Med. nRPKM":1.5,"Neuron LPS Med. nRPKM":0.532,"Neuron Mean Log2(nRPKM)":-0.0197,"Neuron Vehicle Med. Count":185,"Neuron LPS Med. Count":24,"Neuron Cook's P-value ":0.641,"Feature ID":"14211","chr":"chr4","strand":"+","start":52452121,"end":52501132,"Astrocyte log2(fold change)":-2.17,"Astrocyte adjusted P-value":"1.625286679809e-05","Astrocyte Low Expressed":false,"Astrocyte Vehicle Med. nRPKM":1.17,"Astrocyte LPS Med. nRPKM":0.183,"Astrocyte Mean Log2(nRPKM)":-1.01,"Astrocyte Vehicle Med. Count":125,"Astrocyte LPS Med. Count":24.5,"Astrocyte Cook's P-value ":0.915},"Reg_nUklJp_247":{"Feature Symbol":"Ctgf","Feature Name":"connective tissue growth factor","biotype":"protein_coding","Neuron log2(fold change)":-0.864,"Neuron adjusted P-value":0.0102,"Neuron Low Expressed":false,"Neuron Vehicle Med. nRPKM":0.739,"Neuron LPS Med. nRPKM":0.292,"Neuron Mean Log2(nRPKM)":-0.912,"Neuron Vehicle Med. Count":35,"Neuron LPS Med. Count":9,"Neuron Cook's P-value ":0.915,"Feature ID":"14219","chr":"chr10","strand":"+","start":24315248,"end":24318489,"Astrocyte log2(fold change)":4.72,"Astrocyte adjusted P-value":"1.35340946440975e-17","Astrocyte Low Expressed":false,"Astrocyte Vehicle Med. nRPKM":0.239,"Astrocyte LPS Med. nRPKM":7.38,"Astrocyte Mean Log2(nRPKM)":0.059,"Astrocyte Vehicle Med. Count":10.5,"Astrocyte LPS Med. Count":432,"Astrocyte Cook's P-value ":0.146},"Reg_nUklJp_248":{"Feature Symbol":"Fkbp5","Feature Name":"FK506 binding protein 5","biotype":"protein_coding","Neuron log2(fold change)":1.43,"Neuron adjusted P-value":3.1e-10,"Neuron Low Expressed":false,"Neuron Vehicle Med. nRPKM":0.469,"Neuron LPS Med. nRPKM":1.22,"Neuron Mean Log2(nRPKM)":-0.418,"Neuron Vehicle Med. Count":38,"Neuron LPS Med. Count":71,"Neuron Cook's P-value ":0.904,"Feature ID":"14229","chr":"chr17","strand":"-","start":28536040,"end":28578001,"Astrocyte log2(fold change)":4.49,"Astrocyte adjusted P-value":"8.47389520065564e-36","Astrocyte Low Expressed":false,"Astrocyte Vehicle Med. nRPKM":0.289,"Astrocyte LPS Med. nRPKM":6.81,"Astrocyte Mean Log2(nRPKM)":0.306,"Astrocyte Vehicle Med. Count":19,"Astrocyte LPS Med. Count":512,"Astrocyte Cook's P-value ":0.961},"Reg_nUklJp_249":{"Feature Symbol":"Flot1","Feature Name":"flotillin 1","biotype":"protein_coding","Neuron log2(fold change)":-0.392,"Neuron adjusted P-value":0.0338,"Neuron Low Expressed":false,"Neuron Vehicle Med. nRPKM":4.37,"Neuron LPS Med. nRPKM":3.06,"Neuron Mean Log2(nRPKM)":1.93,"Neuron Vehicle Med. Count":181,"Neuron LPS Med. Count":67,"Neuron Cook's P-value ":0.901,"Feature ID":"14251","chr":"chr17","strand":"+","start":35960302,"end":35969732,"Astrocyte log2(fold change)":2.5,"Astrocyte adjusted P-value":"6.0997492760572e-15","Astrocyte Low Expressed":false,"Astrocyte Vehicle Med. nRPKM":2.53,"Astrocyte LPS Med. nRPKM":14,"Astrocyte Mean Log2(nRPKM)":2.51,"Astrocyte Vehicle Med. Count":79.5,"Astrocyte LPS Med. Count":654,"Astrocyte Cook's P-value ":0.981},"Reg_nUklJp_250":{"Feature Symbol":"Flt3l","Feature Name":"FMS-like tyrosine kinase 3 ligand","biotype":"protein_coding","Neuron log2(fold change)":-0.563,"Neuron adjusted P-value":0.101,"Neuron Low Expressed":false,"Neuron Vehicle Med. nRPKM":1.84,"Neuron LPS Med. nRPKM":1.19,"Neuron Mean Log2(nRPKM)":0.709,"Neuron Vehicle Med. Count":50,"Neuron LPS Med. Count":22,"Neuron Cook's P-value ":0.518,"Feature ID":"14256","chr":"chr7","strand":"-","start":52386559,"end":52391802,"Astrocyte log2(fold change)":-2.11,"Astrocyte adjusted P-value":"0.000695271515295441","Astrocyte Low Expressed":false,"Astrocyte Vehicle Med. nRPKM":4.66,"Astrocyte LPS Med. nRPKM":0.619,"Astrocyte Mean Log2(nRPKM)":0.736,"Astrocyte Vehicle Med. Count":91.5,"Astrocyte LPS Med. Count":14.5,"Astrocyte Cook's P-value ":0.814},"Reg_nUklJp_251":{"Feature Symbol":"Asb14","Feature Name":"ankyrin repeat and SOCS box-containing 14","biotype":"protein_coding","Neuron log2(fold change)":1.43,"Neuron adjusted P-value":0.00308,"Neuron Low Expressed":false,"Neuron Vehicle Med. nRPKM":0.609,"Neuron LPS Med. nRPKM":1.96,"Neuron Mean Log2(nRPKM)":-0.295,"Neuron Vehicle Med. Count":25,"Neuron LPS Med. Count":70,"Neuron Cook's P-value ":0.668,"Feature ID":"142687","chr":"chr14","strand":"+","start":27707790,"end":27728443,"Astrocyte log2(fold change)":2.46,"Astrocyte adjusted P-value":"5.11134331556367e-05","Astrocyte Low Expressed":false,"Astrocyte Vehicle Med. nRPKM":0.227,"Astrocyte LPS Med. nRPKM":1.81,"Astrocyte Mean Log2(nRPKM)":-0.676,"Astrocyte Vehicle Med. Count":10,"Astrocyte LPS Med. Count":96,"Astrocyte Cook's P-value ":0.896},"Reg_nUklJp_252":{"Feature Symbol":"Fosl2","Feature Name":"fos-like antigen 2","biotype":"protein_coding","Neuron log2(fold change)":0.128,"Neuron adjusted P-value":0.713,"Neuron Low Expressed":false,"Neuron Vehicle Med. nRPKM":0.627,"Neuron LPS Med. nRPKM":0.704,"Neuron Mean Log2(nRPKM)":-0.594,"Neuron Vehicle Med. Count":83,"Neuron LPS Med. Count":68,"Neuron Cook's P-value ":0.371,"Feature ID":"14284","chr":"chr5","strand":"+","start":32438845,"end":32460213,"Astrocyte log2(fold change)":3.23,"Astrocyte adjusted P-value":"1.50812475734688e-09","Astrocyte Low Expressed":false,"Astrocyte Vehicle Med. nRPKM":0.0976,"Astrocyte LPS Med. nRPKM":1.61,"Astrocyte Mean Log2(nRPKM)":-1.31,"Astrocyte Vehicle Med. Count":11,"Astrocyte LPS Med. Count":228,"Astrocyte Cook's P-value ":0.785},"Reg_nUklJp_253":{"Feature Symbol":"Gab2","Feature Name":"growth factor receptor bound protein 2-associated protein 2","biotype":"protein_coding","Neuron log2(fold change)":0.128,"Neuron adjusted P-value":0.65,"Neuron Low Expressed":false,"Neuron Vehicle Med. nRPKM":0.935,"Neuron LPS Med. nRPKM":1.04,"Neuron Mean Log2(nRPKM)":-0.121,"Neuron Vehicle Med. Count":134,"Neuron LPS Med. Count":89,"Neuron Cook's P-value ":0.849,"Feature ID":"14389","chr":"chr7","strand":"+","start":104230261,"end":104457461,"Astrocyte log2(fold change)":2.7,"Astrocyte adjusted P-value":"4.86497578416123e-17","Astrocyte Low Expressed":false,"Astrocyte Vehicle Med. nRPKM":1.17,"Astrocyte LPS Med. nRPKM":9.71,"Astrocyte Mean Log2(nRPKM)":1.77,"Astrocyte Vehicle Med. Count":151,"Astrocyte LPS Med. Count":1480,"Astrocyte Cook's P-value ":0.945},"Reg_nUklJp_254":{"Feature Symbol":"Slc6a12","Feature Name":"solute carrier family 6 (neurotransmitter transporter, betaine/GABA), member 12","biotype":"protein_coding","Neuron log2(fold change)":2.53,"Neuron adjusted P-value":9.63e-08,"Neuron Low Expressed":false,"Neuron Vehicle Med. nRPKM":0.0262,"Neuron LPS Med. nRPKM":0.398,"Neuron Mean Log2(nRPKM)":-3.89,"Neuron Vehicle Med. Count":1,"Neuron LPS Med. Count":16,"Neuron Cook's P-value ":0.729,"Feature ID":"14411","chr":"chr6","strand":"+","start":121296715,"end":121315791,"Astrocyte log2(fold change)":1.18,"Astrocyte adjusted P-value":"0.134913620004028","Astrocyte Low Expressed":false,"Astrocyte Vehicle Med. nRPKM":0.302,"Astrocyte LPS Med. nRPKM":0.813,"Astrocyte Mean Log2(nRPKM)":-0.944,"Astrocyte Vehicle Med. Count":16,"Astrocyte LPS Med. Count":70,"Astrocyte Cook's P-value ":0.742},"Reg_nUklJp_255":{"Feature Symbol":"Gamt","Feature Name":"guanidinoacetate methyltransferase","biotype":"protein_coding","Neuron log2(fold change)":0,"Neuron adjusted P-value":1,"Neuron Low Expressed":true,"Neuron Vehicle Med. nRPKM":0.14,"Neuron LPS Med. nRPKM":0.0779,"Neuron Mean Log2(nRPKM)":-3.95,"Neuron Vehicle Med. Count":2,"Neuron LPS Med. Count":1,"Neuron Cook's P-value ":0.813,"Feature ID":"14431","chr":"chr10","strand":"-","start":79720896,"end":79723713,"Astrocyte log2(fold change)":-2.47,"Astrocyte adjusted P-value":"0.0113653118258912","Astrocyte Low Expressed":false,"Astrocyte Vehicle Med. nRPKM":1.1,"Astrocyte LPS Med. nRPKM":0.132,"Astrocyte Mean Log2(nRPKM)":-1.99,"Astrocyte Vehicle Med. Count":22,"Astrocyte LPS Med. Count":3.5,"Astrocyte Cook's P-value ":0.786},"Reg_nUklJp_256":{"Feature Symbol":"Gap43","Feature Name":"growth associated protein 43","biotype":"protein_coding","Neuron log2(fold change)":-0.641,"Neuron adjusted P-value":0.00314,"Neuron Low Expressed":false,"Neuron Vehicle Med. nRPKM":3.18,"Neuron LPS Med. nRPKM":2.23,"Neuron Mean Log2(nRPKM)":1.44,"Neuron Vehicle Med. Count":114,"Neuron LPS Med. Count":40,"Neuron Cook's P-value ":0.873,"Feature ID":"14432","chr":"chr16","strand":"-","start":42248665,"end":42340764,"Astrocyte log2(fold change)":3.49,"Astrocyte adjusted P-value":"6.87680336547022e-05","Astrocyte Low Expressed":false,"Astrocyte Vehicle Med. nRPKM":0.266,"Astrocyte LPS Med. nRPKM":6.49,"Astrocyte Mean Log2(nRPKM)":0.283,"Astrocyte Vehicle Med. Count":6,"Astrocyte LPS Med. Count":206,"Astrocyte Cook's P-value ":0.308},"Reg_nUklJp_257":{"Feature Symbol":"Gbp2","Feature Name":"guanylate binding protein 2","biotype":"protein_coding","Neuron log2(fold change)":3.28,"Neuron adjusted P-value":1.77e-12,"Neuron Low Expressed":false,"Neuron Vehicle Med. nRPKM":0,"Neuron LPS Med. nRPKM":0.374,"Neuron Mean Log2(nRPKM)":-4.86,"Neuron Vehicle Med. Count":0,"Neuron LPS Med. Count":11,"Neuron Cook's P-value ":0.0616,"Feature ID":"14469","chr":"chr3","strand":"+","start":142283627,"end":142300972,"Astrocyte log2(fold change)":7.14,"Astrocyte adjusted P-value":"5.43462676936942e-80","Astrocyte Low Expressed":false,"Astrocyte Vehicle Med. nRPKM":0.438,"Astrocyte LPS Med. nRPKM":82.7,"Astrocyte Mean Log2(nRPKM)":2.52,"Astrocyte Vehicle Med. Count":21.5,"Astrocyte LPS Med. Count":5810,"Astrocyte Cook's P-value ":0.931},"Reg_nUklJp_258":{"Feature Symbol":"Gcnt2","Feature Name":"glucosaminyl (N-acetyl) transferase 2, I-branching enzyme","biotype":"protein_coding","Neuron log2(fold change)":-0.493,"Neuron adjusted P-value":0.0227,"Neuron Low Expressed":false,"Neuron Vehicle Med. nRPKM":1.6,"Neuron LPS Med. nRPKM":1.06,"Neuron Mean Log2(nRPKM)":0.36,"Neuron Vehicle Med. Count":265,"Neuron LPS Med. Count":90,"Neuron Cook's P-value ":0.83,"Feature ID":"14538","chr":"chr13","strand":"+","start":40955501,"end":41056261,"Astrocyte log2(fold change)":2.43,"Astrocyte adjusted P-value":"4.06629629898877e-08","Astrocyte Low Expressed":false,"Astrocyte Vehicle Med. nRPKM":0.533,"Astrocyte LPS Med. nRPKM":3.87,"Astrocyte Mean Log2(nRPKM)":0.479,"Astrocyte Vehicle Med. Count":75,"Astrocyte LPS Med. Count":552,"Astrocyte Cook's P-value ":0.896},"Reg_nUklJp_259":{"Feature Symbol":"Gdf10","Feature Name":"growth differentiation factor 10","biotype":"protein_coding","Neuron log2(fold change)":0,"Neuron adjusted P-value":1,"Neuron Low Expressed":true,"Neuron Vehicle Med. nRPKM":0.0921,"Neuron LPS Med. nRPKM":0.0997,"Neuron Mean Log2(nRPKM)":-3.21,"Neuron Vehicle Med. Count":7,"Neuron LPS Med. Count":3,"Neuron Cook's P-value ":0.185,"Feature ID":"14560","chr":"chr14","strand":"+","start":34736773,"end":34748471,"Astrocyte log2(fold change)":-2.57,"Astrocyte adjusted P-value":"0.000144318138041152","Astrocyte Low Expressed":false,"Astrocyte Vehicle Med. nRPKM":1.39,"Astrocyte LPS Med. nRPKM":0.178,"Astrocyte Mean Log2(nRPKM)":-1.14,"Astrocyte Vehicle Med. Count":78,"Astrocyte LPS Med. Count":16.5,"Astrocyte Cook's P-value ":0.867},"Reg_nUklJp_260":{"Feature Symbol":"Gfpt2","Feature Name":"glutamine fructose-6-phosphate transaminase 2","biotype":"protein_coding","Neuron log2(fold change)":-0.647,"Neuron adjusted P-value":0.0214,"Neuron Low Expressed":false,"Neuron Vehicle Med. nRPKM":0.954,"Neuron LPS Med. nRPKM":0.599,"Neuron Mean Log2(nRPKM)":-0.509,"Neuron Vehicle Med. Count":55,"Neuron LPS Med. Count":31,"Neuron Cook's P-value ":0.844,"Feature ID":"14584","chr":"chr11","strand":"+","start":49607657,"end":49652122,"Astrocyte log2(fold change)":2.24,"Astrocyte adjusted P-value":"3.43392973772334e-07","Astrocyte Low Expressed":false,"Astrocyte Vehicle Med. nRPKM":1.17,"Astrocyte LPS Med. nRPKM":4.57,"Astrocyte Mean Log2(nRPKM)":0.995,"Astrocyte Vehicle Med. Count":59,"Astrocyte LPS Med. Count":296,"Astrocyte Cook's P-value ":0.889},"Reg_nUklJp_261":{"Feature Symbol":"Ggta1","Feature Name":"glycoprotein galactosyltransferase alpha 1, 3","biotype":"protein_coding","Neuron log2(fold change)":0,"Neuron adjusted P-value":1,"Neuron Low Expressed":true,"Neuron Vehicle Med. nRPKM":0,"Neuron LPS Med. nRPKM":0.0534,"Neuron Mean Log2(nRPKM)":-6,"Neuron Vehicle Med. Count":0,"Neuron LPS Med. Count":7,"Neuron Cook's P-value ":0.413,"Feature ID":"14594","chr":"chr2","strand":"-","start":35255699,"end":35316945,"Astrocyte log2(fold change)":2.2,"Astrocyte adjusted P-value":"6.43137876134823e-08","Astrocyte Low Expressed":false,"Astrocyte Vehicle Med. nRPKM":1.98,"Astrocyte LPS Med. nRPKM":10.2,"Astrocyte Mean Log2(nRPKM)":1.92,"Astrocyte Vehicle Med. Count":138,"Astrocyte LPS Med. Count":831,"Astrocyte Cook's P-value ":0.858},"Reg_nUklJp_262":{"Feature Symbol":"Gjc1","Feature Name":"gap junction protein, gamma 1","biotype":"protein_coding","Neuron log2(fold change)":0,"Neuron adjusted P-value":1,"Neuron Low Expressed":true,"Neuron Vehicle Med. nRPKM":0.0278,"Neuron LPS Med. nRPKM":0.0384,"Neuron Mean Log2(nRPKM)":-5.17,"Neuron Vehicle Med. Count":2,"Neuron LPS Med. Count":2,"Neuron Cook's P-value ":0.287,"Feature ID":"14615","chr":"chr11","strand":"-","start":102660792,"end":102681000,"Astrocyte log2(fold change)":2.2,"Astrocyte adjusted P-value":"0.0348496215312427","Astrocyte Low Expressed":false,"Astrocyte Vehicle Med. nRPKM":0.0257,"Astrocyte LPS Med. nRPKM":0.527,"Astrocyte Mean Log2(nRPKM)":-3.34,"Astrocyte Vehicle Med. Count":1.5,"Astrocyte LPS Med. Count":34.5,"Astrocyte Cook's P-value ":0.689},"Reg_nUklJp_263":{"Feature Symbol":"Gls","Feature Name":"glutaminase","biotype":"protein_coding","Neuron log2(fold change)":-0.437,"Neuron adjusted P-value":0.0183,"Neuron Low Expressed":false,"Neuron Vehicle Med. nRPKM":9.55,"Neuron LPS Med. nRPKM":7.06,"Neuron Mean Log2(nRPKM)":3.03,"Neuron Vehicle Med. Count":1770,"Neuron LPS Med. Count":554,"Neuron Cook's P-value ":0.841,"Feature ID":"14660","chr":"chr1","strand":"-","start":52220293,"end":52290076,"Astrocyte log2(fold change)":2.73,"Astrocyte adjusted P-value":"4.25007214854394e-05","Astrocyte Low Expressed":false,"Astrocyte Vehicle Med. nRPKM":1.32,"Astrocyte LPS Med. nRPKM":13.6,"Astrocyte Mean Log2(nRPKM)":1.99,"Astrocyte Vehicle Med. Count":174,"Astrocyte LPS Med. Count":2970,"Astrocyte Cook's P-value ":0.846},"Reg_nUklJp_264":{"Feature Symbol":"Glycam1","Feature Name":"glycosylation dependent cell adhesion molecule 1","biotype":"protein_coding","Neuron log2(fold change)":0,"Neuron adjusted P-value":1,"Neuron Low Expressed":true,"Neuron Vehicle Med. nRPKM":0.159,"Neuron LPS Med. nRPKM":0.034,"Neuron Mean Log2(nRPKM)":-4.05,"Neuron Vehicle Med. Count":3,"Neuron LPS Med. Count":1,"Neuron Cook's P-value ":0.861,"Feature ID":"14663","chr":"chr15","strand":"-","start":103393193,"end":103395509,"Astrocyte log2(fold change)":3.88,"Astrocyte adjusted P-value":"0.000163232438403817","Astrocyte Low Expressed":false,"Astrocyte Vehicle Med. nRPKM":0,"Astrocyte LPS Med. nRPKM":1.21,"Astrocyte Mean Log2(nRPKM)":-3.23,"Astrocyte Vehicle Med. Count":0,"Astrocyte LPS Med. Count":28.5,"Astrocyte Cook's P-value ":0.696},"Reg_nUklJp_265":{"Feature Symbol":"Gna14","Feature Name":"guanine nucleotide binding protein, alpha 14","biotype":"protein_coding","Neuron log2(fold change)":-1.11,"Neuron adjusted P-value":0.00315,"Neuron Low Expressed":false,"Neuron Vehicle Med. nRPKM":0.327,"Neuron LPS Med. nRPKM":0.123,"Neuron Mean Log2(nRPKM)":-2.26,"Neuron Vehicle Med. Count":26,"Neuron LPS Med. Count":5,"Neuron Cook's P-value ":0.946,"Feature ID":"14675","chr":"chr19","strand":"+","start":16510157,"end":16685308,"Astrocyte log2(fold change)":2.64,"Astrocyte adjusted P-value":"0.00387411607362826","Astrocyte Low Expressed":false,"Astrocyte Vehicle Med. nRPKM":0.0335,"Astrocyte LPS Med. nRPKM":0.352,"Astrocyte Mean Log2(nRPKM)":-3.24,"Astrocyte Vehicle Med. Count":2,"Astrocyte LPS Med. Count":29,"Astrocyte Cook's P-value ":0.439},"Reg_nUklJp_266":{"Feature Symbol":"Gnao1","Feature Name":"guanine nucleotide binding protein, alpha O","biotype":"protein_coding","Neuron log2(fold change)":-0.153,"Neuron adjusted P-value":0.369,"Neuron Low Expressed":false,"Neuron Vehicle Med. nRPKM":4.64,"Neuron LPS Med. nRPKM":4.11,"Neuron Mean Log2(nRPKM)":2.19,"Neuron Vehicle Med. Count":870,"Neuron LPS Med. Count":432,"Neuron Cook's P-value ":0.782,"Feature ID":"14681","chr":"chr8","strand":"+","start":96334738,"end":96493288,"Astrocyte log2(fold change)":-2.19,"Astrocyte adjusted P-value":"1.03882163009211e-13","Astrocyte Low Expressed":false,"Astrocyte Vehicle Med. nRPKM":70.7,"Astrocyte LPS Med. nRPKM":15.7,"Astrocyte Mean Log2(nRPKM)":5.11,"Astrocyte Vehicle Med. Count":9890,"Astrocyte LPS Med. Count":2850,"Astrocyte Cook's P-value ":0.959},"Reg_nUklJp_267":{"Feature Symbol":"Pdpn","Feature Name":"podoplanin","biotype":"protein_coding","Neuron log2(fold change)":0,"Neuron adjusted P-value":1,"Neuron Low Expressed":true,"Neuron Vehicle Med. nRPKM":0.038,"Neuron LPS Med. nRPKM":0.0472,"Neuron Mean Log2(nRPKM)":-4.88,"Neuron Vehicle Med. Count":2,"Neuron LPS Med. Count":3,"Neuron Cook's P-value ":0.693,"Feature ID":"14726","chr":"chr4","strand":"-","start":142857325,"end":142889410,"Astrocyte log2(fold change)":2.3,"Astrocyte adjusted P-value":"2.06588622574546e-10","Astrocyte Low Expressed":false,"Astrocyte Vehicle Med. nRPKM":3.92,"Astrocyte LPS Med. nRPKM":20.7,"Astrocyte Mean Log2(nRPKM)":3.13,"Astrocyte Vehicle Med. Count":154,"Astrocyte LPS Med. Count":1080,"Astrocyte Cook's P-value ":0.908},"Reg_nUklJp_268":{"Feature Symbol":"Grb7","Feature Name":"growth factor receptor bound protein 7","biotype":"protein_coding","Neuron log2(fold change)":0.0795,"Neuron adjusted P-value":0.876,"Neuron Low Expressed":false,"Neuron Vehicle Med. nRPKM":0.354,"Neuron LPS Med. nRPKM":0.392,"Neuron Mean Log2(nRPKM)":-1.51,"Neuron Vehicle Med. Count":24,"Neuron LPS Med. Count":16,"Neuron Cook's P-value ":0.846,"Feature ID":"14786","chr":"chr11","strand":"+","start":98308148,"end":98316687,"Astrocyte log2(fold change)":3.11,"Astrocyte adjusted P-value":"0.00949872277485516","Astrocyte Low Expressed":false,"Astrocyte Vehicle Med. nRPKM":0,"Astrocyte LPS Med. nRPKM":0.233,"Astrocyte Mean Log2(nRPKM)":-5.51,"Astrocyte Vehicle Med. Count":0,"Astrocyte LPS Med. Count":12.5,"Astrocyte Cook's P-value ":0.224},"Reg_nUklJp_269":{"Feature Symbol":"Grin2b","Feature Name":"glutamate receptor, ionotropic, NMDA2B (epsilon 2)","biotype":"protein_coding","Neuron log2(fold change)":-0.454,"Neuron adjusted P-value":0.0012,"Neuron Low Expressed":false,"Neuron Vehicle Med. nRPKM":20.9,"Neuron LPS Med. nRPKM":14.7,"Neuron Mean Log2(nRPKM)":4.14,"Neuron Vehicle Med. Count":4070,"Neuron LPS Med. Count":1500,"Neuron Cook's P-value ":0.84,"Feature ID":"14812","chr":"chr6","strand":"-","start":135679813,"end":136123529,"Astrocyte log2(fold change)":-2.56,"Astrocyte adjusted P-value":"6.31879566199014e-23","Astrocyte Low Expressed":false,"Astrocyte Vehicle Med. nRPKM":4.08,"Astrocyte LPS Med. nRPKM":0.688,"Astrocyte Mean Log2(nRPKM)":0.756,"Astrocyte Vehicle Med. Count":594,"Astrocyte LPS Med. Count":123,"Astrocyte Cook's P-value ":0.993},"Reg_nUklJp_270":{"Feature Symbol":"Grin2c","Feature Name":"glutamate receptor, ionotropic, NMDA2C (epsilon 3)","biotype":"protein_coding","Neuron log2(fold change)":0,"Neuron adjusted P-value":1,"Neuron Low Expressed":true,"Neuron Vehicle Med. nRPKM":0.0248,"Neuron LPS Med. nRPKM":0.0678,"Neuron Mean Log2(nRPKM)":-4.72,"Neuron Vehicle Med. Count":3,"Neuron LPS Med. Count":7,"Neuron Cook's P-value ":0.9,"Feature ID":"14813","chr":"chr11","strand":"-","start":115110483,"end":115128557,"Astrocyte log2(fold change)":-2.42,"Astrocyte adjusted P-value":"6.78215180852192e-12","Astrocyte Low Expressed":false,"Astrocyte Vehicle Med. nRPKM":15.9,"Astrocyte LPS Med. nRPKM":2.65,"Astrocyte Mean Log2(nRPKM)":2.75,"Astrocyte Vehicle Med. Count":1550,"Astrocyte LPS Med. Count":315,"Astrocyte Cook's P-value ":0.944},"Reg_nUklJp_271":{"Feature Symbol":"Cxcl1","Feature Name":"chemokine (C-X-C motif) ligand 1","biotype":"protein_coding","Neuron log2(fold change)":0,"Neuron adjusted P-value":1,"Neuron Low Expressed":true,"Neuron Vehicle Med. nRPKM":0,"Neuron LPS Med. nRPKM":0,"Neuron Mean Log2(nRPKM)":-7.59,"Neuron Vehicle Med. Count":0,"Neuron LPS Med. Count":0,"Neuron Cook's P-value ":0.143,"Feature ID":"14825","chr":"chr5","strand":"+","start":91320271,"end":91322147,"Astrocyte log2(fold change)":4.97,"Astrocyte adjusted P-value":"3.71455524970295e-07","Astrocyte Low Expressed":false,"Astrocyte Vehicle Med. nRPKM":0,"Astrocyte LPS Med. nRPKM":1.25,"Astrocyte Mean Log2(nRPKM)":-3.79,"Astrocyte Vehicle Med. Count":0,"Astrocyte LPS Med. Count":37.5,"Astrocyte Cook's P-value ":0.763},"Reg_nUklJp_272":{"Feature Symbol":"Gsta4","Feature Name":"glutathione S-transferase, alpha 4","biotype":"protein_coding","Neuron log2(fold change)":-0.571,"Neuron adjusted P-value":0.197,"Neuron Low Expressed":false,"Neuron Vehicle Med. nRPKM":1.12,"Neuron LPS Med. nRPKM":0.513,"Neuron Mean Log2(nRPKM)":-0.421,"Neuron Vehicle Med. Count":16,"Neuron LPS Med. Count":9,"Neuron Cook's P-value ":0.914,"Feature ID":"14860","chr":"chr9","strand":"+","start":78039773,"end":78057156,"Astrocyte log2(fold change)":-2.11,"Astrocyte adjusted P-value":"0.000201252719754908","Astrocyte Low Expressed":false,"Astrocyte Vehicle Med. nRPKM":4.22,"Astrocyte LPS Med. nRPKM":1.01,"Astrocyte Mean Log2(nRPKM)":0.749,"Astrocyte Vehicle Med. Count":77.5,"Astrocyte LPS Med. Count":23,"Astrocyte Cook's P-value ":0.91},"Reg_nUklJp_273":{"Feature Symbol":"Gucy2e","Feature Name":"guanylate cyclase 2e","biotype":"protein_coding","Neuron log2(fold change)":0.84,"Neuron adjusted P-value":0.0527,"Neuron Low Expressed":false,"Neuron Vehicle Med. nRPKM":0.0565,"Neuron LPS Med. nRPKM":0.124,"Neuron Mean Log2(nRPKM)":-3.67,"Neuron Vehicle Med. Count":13,"Neuron LPS Med. Count":22,"Neuron Cook's P-value ":0.844,"Feature ID":"14919","chr":"chr11","strand":"-","start":69031619,"end":69050524,"Astrocyte log2(fold change)":-3.79,"Astrocyte adjusted P-value":"3.81474465626105e-17","Astrocyte Low Expressed":false,"Astrocyte Vehicle Med. nRPKM":3.46,"Astrocyte LPS Med. nRPKM":0.237,"Astrocyte Mean Log2(nRPKM)":-0.391,"Astrocyte Vehicle Med. Count":573,"Astrocyte LPS Med. Count":49.5,"Astrocyte Cook's P-value ":0.938},"Reg_nUklJp_274":{"Feature Symbol":"H2-D1","Feature Name":"histocompatibility 2, D region locus 1","biotype":"protein_coding","Neuron log2(fold change)":0.343,"Neuron adjusted P-value":0.499,"Neuron Low Expressed":false,"Neuron Vehicle Med. nRPKM":0.271,"Neuron LPS Med. nRPKM":0.368,"Neuron Mean Log2(nRPKM)":-2.31,"Neuron Vehicle Med. Count":9,"Neuron LPS Med. Count":8,"Neuron Cook's P-value ":0.773,"Feature ID":"14964","chr":"chr17","strand":"+","start":35400039,"end":35404442,"Astrocyte log2(fold change)":3.93,"Astrocyte adjusted P-value":"1.14310988799862e-16","Astrocyte Low Expressed":false,"Astrocyte Vehicle Med. nRPKM":0.49,"Astrocyte LPS Med. nRPKM":17.2,"Astrocyte Mean Log2(nRPKM)":1.76,"Astrocyte Vehicle Med. Count":18,"Astrocyte LPS Med. Count":764,"Astrocyte Cook's P-value ":0.812},"Reg_nUklJp_275":{"Feature Symbol":"H2-K1","Feature Name":"histocompatibility 2, K1, K region","biotype":"protein_coding","Neuron log2(fold change)":0.596,"Neuron adjusted P-value":0.331,"Neuron Low Expressed":false,"Neuron Vehicle Med. nRPKM":0.0807,"Neuron LPS Med. nRPKM":0.179,"Neuron Mean Log2(nRPKM)":-3.81,"Neuron Vehicle Med. Count":3,"Neuron LPS Med. Count":4,"Neuron Cook's P-value ":0.892,"Feature ID":"14972","chr":"chr17","strand":"-","start":34132957,"end":34137278,"Astrocyte log2(fold change)":3.74,"Astrocyte adjusted P-value":"3.44818813384071e-24","Astrocyte Low Expressed":false,"Astrocyte Vehicle Med. nRPKM":3.11,"Astrocyte LPS Med. nRPKM":44.4,"Astrocyte Mean Log2(nRPKM)":3.45,"Astrocyte Vehicle Med. Count":112,"Astrocyte LPS Med. Count":1820,"Astrocyte Cook's P-value ":0.966},"Reg_nUklJp_276":{"Feature Symbol":"H2-T10","Feature Name":"histocompatibility 2, T region locus 10","biotype":"protein_coding","Neuron log2(fold change)":-0.0905,"Neuron adjusted P-value":0.853,"Neuron Low Expressed":false,"Neuron Vehicle Med. nRPKM":0.245,"Neuron LPS Med. nRPKM":0.208,"Neuron Mean Log2(nRPKM)":-2.3,"Neuron Vehicle Med. Count":31,"Neuron LPS Med. Count":14,"Neuron Cook's P-value ":0.743,"Feature ID":"15024","chr":"chr17","strand":"-","start":36174076,"end":36258389,"Astrocyte log2(fold change)":2.12,"Astrocyte adjusted P-value":"3.93669226761575e-05","Astrocyte Low Expressed":false,"Astrocyte Vehicle Med. nRPKM":0.279,"Astrocyte LPS Med. nRPKM":1.32,"Astrocyte Mean Log2(nRPKM)":-0.813,"Astrocyte Vehicle Med. Count":30,"Astrocyte LPS Med. Count":210,"Astrocyte Cook's P-value ":0.93},"Reg_nUklJp_277":{"Feature Symbol":"H2-T22","Feature Name":"histocompatibility 2, T region locus 22","biotype":"protein_coding","Neuron log2(fold change)":-0.414,"Neuron adjusted P-value":0.416,"Neuron Low Expressed":false,"Neuron Vehicle Med. nRPKM":0.328,"Neuron LPS Med. nRPKM":0.194,"Neuron Mean Log2(nRPKM)":-1.89,"Neuron Vehicle Med. Count":13,"Neuron LPS Med. Count":4,"Neuron Cook's P-value ":0.784,"Feature ID":"15039","chr":"chr17","strand":"-","start":36175354,"end":36179647,"Astrocyte log2(fold change)":2.79,"Astrocyte adjusted P-value":"8.75608434291428e-07","Astrocyte Low Expressed":false,"Astrocyte Vehicle Med. nRPKM":0.393,"Astrocyte LPS Med. nRPKM":2.97,"Astrocyte Mean Log2(nRPKM)":-0.226,"Astrocyte Vehicle Med. Count":15.5,"Astrocyte LPS Med. Count":142,"Astrocyte Cook's P-value ":0.919},"Reg_nUklJp_278":{"Feature Symbol":"H2-T23","Feature Name":"histocompatibility 2, T region locus 23","biotype":"protein_coding","Neuron log2(fold change)":0.0644,"Neuron adjusted P-value":0.925,"Neuron Low Expressed":false,"Neuron Vehicle Med. nRPKM":0.251,"Neuron LPS Med. nRPKM":0.194,"Neuron Mean Log2(nRPKM)":-1.92,"Neuron Vehicle Med. Count":7,"Neuron LPS Med. Count":3,"Neuron Cook's P-value ":0.443,"Feature ID":"15040","chr":"chr17","strand":"-","start":36166922,"end":36169646,"Astrocyte log2(fold change)":3.36,"Astrocyte adjusted P-value":"2.3174396486798e-10","Astrocyte Low Expressed":false,"Astrocyte Vehicle Med. nRPKM":0.38,"Astrocyte LPS Med. nRPKM":4.18,"Astrocyte Mean Log2(nRPKM)":0.411,"Astrocyte Vehicle Med. Count":9,"Astrocyte LPS Med. Count":180,"Astrocyte Cook's P-value ":0.914},"Reg_nUklJp_279":{"Feature Symbol":"H2-T9","Feature Name":"histocompatibility 2, T region locus 9","biotype":"protein_coding","Neuron log2(fold change)":-0.417,"Neuron adjusted P-value":0.411,"Neuron Low Expressed":false,"Neuron Vehicle Med. nRPKM":0.351,"Neuron LPS Med. nRPKM":0.208,"Neuron Mean Log2(nRPKM)":-1.8,"Neuron Vehicle Med. Count":13,"Neuron LPS Med. Count":4,"Neuron Cook's P-value ":0.8,"Feature ID":"15051","chr":"chr17","strand":"-","start":36175354,"end":36179637,"Astrocyte log2(fold change)":2.79,"Astrocyte adjusted P-value":"9.72128370558654e-07","Astrocyte Low Expressed":false,"Astrocyte Vehicle Med. nRPKM":0.422,"Astrocyte LPS Med. nRPKM":3.19,"Astrocyte Mean Log2(nRPKM)":-0.128,"Astrocyte Vehicle Med. Count":15.5,"Astrocyte LPS Med. Count":142,"Astrocyte Cook's P-value ":0.919},"Reg_nUklJp_280":{"Feature Symbol":"Hao1","Feature Name":"hydroxyacid oxidase 1, liver","biotype":"protein_coding","Neuron log2(fold change)":1.83,"Neuron adjusted P-value":0.000423,"Neuron Low Expressed":false,"Neuron Vehicle Med. nRPKM":0,"Neuron LPS Med. nRPKM":0.725,"Neuron Mean Log2(nRPKM)":-4.88,"Neuron Vehicle Med. Count":0,"Neuron LPS Med. Count":20,"Neuron Cook's P-value ":0.000326,"Feature ID":"15112","chr":"chr2","strand":"-","start":134323097,"end":134380088,"Astrocyte log2(fold change)":3.14,"Astrocyte adjusted P-value":"0.00610470270046628","Astrocyte Low Expressed":false,"Astrocyte Vehicle Med. nRPKM":0,"Astrocyte LPS Med. nRPKM":0.243,"Astrocyte Mean Log2(nRPKM)":-4.7,"Astrocyte Vehicle Med. Count":0,"Astrocyte LPS Med. Count":13,"Astrocyte Cook's P-value ":0.327},"Reg_nUklJp_281":{"Feature Symbol":"Hap1","Feature Name":"huntingtin-associated protein 1","biotype":"protein_coding","Neuron log2(fold change)":-0.341,"Neuron adjusted P-value":0.0996,"Neuron Low Expressed":false,"Neuron Vehicle Med. nRPKM":4.45,"Neuron LPS Med. nRPKM":3.4,"Neuron Mean Log2(nRPKM)":1.81,"Neuron Vehicle Med. Count":321,"Neuron LPS Med. Count":172,"Neuron Cook's P-value ":0.775,"Feature ID":"15114","chr":"chr11","strand":"-","start":100208641,"end":100217455,"Astrocyte log2(fold change)":3.24,"Astrocyte adjusted P-value":"2.19683878906899e-12","Astrocyte Low Expressed":false,"Astrocyte Vehicle Med. nRPKM":0.133,"Astrocyte LPS Med. nRPKM":1.72,"Astrocyte Mean Log2(nRPKM)":-0.977,"Astrocyte Vehicle Med. Count":9.5,"Astrocyte LPS Med. Count":162,"Astrocyte Cook's P-value ":0.969},"Reg_nUklJp_282":{"Feature Symbol":"Hdac5","Feature Name":"histone deacetylase 5","biotype":"protein_coding","Neuron log2(fold change)":-0.297,"Neuron adjusted P-value":0.26,"Neuron Low Expressed":false,"Neuron Vehicle Med. nRPKM":3.61,"Neuron LPS Med. nRPKM":2.62,"Neuron Mean Log2(nRPKM)":1.53,"Neuron Vehicle Med. Count":325,"Neuron LPS Med. Count":169,"Neuron Cook's P-value ":0.84,"Feature ID":"15184","chr":"chr11","strand":"-","start":102057061,"end":102091486,"Astrocyte log2(fold change)":-2.02,"Astrocyte adjusted P-value":"7.46783499788689e-06","Astrocyte Low Expressed":false,"Astrocyte Vehicle Med. nRPKM":7.33,"Astrocyte LPS Med. nRPKM":2.22,"Astrocyte Mean Log2(nRPKM)":2.05,"Astrocyte Vehicle Med. Count":628,"Astrocyte LPS Med. Count":232,"Astrocyte Cook's P-value ":0.309},"Reg_nUklJp_283":{"Feature Symbol":"Hes5","Feature Name":"hairy and enhancer of split 5 (Drosophila)","biotype":"protein_coding","Neuron log2(fold change)":0,"Neuron adjusted P-value":1,"Neuron Low Expressed":true,"Neuron Vehicle Med. nRPKM":0.0528,"Neuron LPS Med. nRPKM":0.0176,"Neuron Mean Log2(nRPKM)":-5.14,"Neuron Vehicle Med. Count":2,"Neuron LPS Med. Count":1,"Neuron Cook's P-value ":0.8,"Feature ID":"15208","chr":"chr4","strand":"+","start":154335032,"end":154336480,"Astrocyte log2(fold change)":-3.85,"Astrocyte adjusted P-value":"7.45751522429499e-07","Astrocyte Low Expressed":false,"Astrocyte Vehicle Med. nRPKM":1.92,"Astrocyte LPS Med. nRPKM":0.104,"Astrocyte Mean Log2(nRPKM)":-1.86,"Astrocyte Vehicle Med. Count":53,"Astrocyte LPS Med. Count":3.5,"Astrocyte Cook's P-value ":0.343},"Reg_nUklJp_284":{"Feature Symbol":"Hipk3","Feature Name":"homeodomain interacting protein kinase 3","biotype":"protein_coding","Neuron log2(fold change)":0.404,"Neuron adjusted P-value":0.0229,"Neuron Low Expressed":false,"Neuron Vehicle Med. nRPKM":2.46,"Neuron LPS Med. nRPKM":3.25,"Neuron Mean Log2(nRPKM)":1.48,"Neuron Vehicle Med. Count":447,"Neuron LPS Med. Count":348,"Neuron Cook's P-value ":0.621,"Feature ID":"15259","chr":"chr2","strand":"-","start":104266638,"end":104334646,"Astrocyte log2(fold change)":2.05,"Astrocyte adjusted P-value":"1.88857224560419e-10","Astrocyte Low Expressed":false,"Astrocyte Vehicle Med. nRPKM":1.44,"Astrocyte LPS Med. nRPKM":6.68,"Astrocyte Mean Log2(nRPKM)":1.55,"Astrocyte Vehicle Med. Count":224,"Astrocyte LPS Med. Count":1270,"Astrocyte Cook's P-value ":0.872},"Reg_nUklJp_285":{"Feature Symbol":"Hk2","Feature Name":"hexokinase 2","biotype":"protein_coding","Neuron log2(fold change)":0,"Neuron adjusted P-value":1,"Neuron Low Expressed":true,"Neuron Vehicle Med. nRPKM":0.0241,"Neuron LPS Med. nRPKM":0.0193,"Neuron Mean Log2(nRPKM)":-5.92,"Neuron Vehicle Med. Count":3,"Neuron LPS Med. Count":2,"Neuron Cook's P-value ":0.861,"Feature ID":"15277","chr":"chr6","strand":"-","start":82675019,"end":82724448,"Astrocyte log2(fold change)":2.03,"Astrocyte adjusted P-value":"2.26355556123176e-05","Astrocyte Low Expressed":false,"Astrocyte Vehicle Med. nRPKM":0.273,"Astrocyte LPS Med. nRPKM":1.09,"Astrocyte Mean Log2(nRPKM)":-0.977,"Astrocyte Vehicle Med. Count":27,"Astrocyte LPS Med. Count":172,"Astrocyte Cook's P-value ":0.916},"Reg_nUklJp_286":{"Feature Symbol":"Hmox1","Feature Name":"heme oxygenase (decycling) 1","biotype":"protein_coding","Neuron log2(fold change)":0,"Neuron adjusted P-value":1,"Neuron Low Expressed":true,"Neuron Vehicle Med. nRPKM":0.154,"Neuron LPS Med. nRPKM":0.17,"Neuron Mean Log2(nRPKM)":-3.3,"Neuron Vehicle Med. Count":5,"Neuron LPS Med. Count":7,"Neuron Cook's P-value ":0.736,"Feature ID":"15368","chr":"chr8","strand":"+","start":77617517,"end":77624492,"Astrocyte log2(fold change)":3.75,"Astrocyte adjusted P-value":"1.51627158670817e-07","Astrocyte Low Expressed":false,"Astrocyte Vehicle Med. nRPKM":0.0624,"Astrocyte LPS Med. nRPKM":1.76,"Astrocyte Mean Log2(nRPKM)":-1.41,"Astrocyte Vehicle Med. Count":2,"Astrocyte LPS Med. Count":85.5,"Astrocyte Cook's P-value ":0.812},"Reg_nUklJp_287":{"Feature Symbol":"Hpgd","Feature Name":"hydroxyprostaglandin dehydrogenase 15 (NAD)","biotype":"protein_coding","Neuron log2(fold change)":0,"Neuron adjusted P-value":1,"Neuron Low Expressed":true,"Neuron Vehicle Med. nRPKM":0.0769,"Neuron LPS Med. nRPKM":0.124,"Neuron Mean Log2(nRPKM)":-4.18,"Neuron Vehicle Med. Count":4,"Neuron LPS Med. Count":6,"Neuron Cook's P-value ":0.861,"Feature ID":"15446","chr":"chr8","strand":"+","start":58773349,"end":58799843,"Astrocyte log2(fold change)":4.45,"Astrocyte adjusted P-value":"4.75225345668289e-06","Astrocyte Low Expressed":false,"Astrocyte Vehicle Med. nRPKM":0,"Astrocyte LPS Med. nRPKM":0.571,"Astrocyte Mean Log2(nRPKM)":-3.98,"Astrocyte Vehicle Med. Count":0,"Astrocyte LPS Med. Count":41,"Astrocyte Cook's P-value ":0.206},"Reg_nUklJp_288":{"Feature Symbol":"Hpn","Feature Name":"hepsin","biotype":"protein_coding","Neuron log2(fold change)":-0.667,"Neuron adjusted P-value":0.235,"Neuron Low Expressed":false,"Neuron Vehicle Med. nRPKM":0.22,"Neuron LPS Med. nRPKM":0.105,"Neuron Mean Log2(nRPKM)":-3.27,"Neuron Vehicle Med. Count":7,"Neuron LPS Med. Count":3,"Neuron Cook's P-value ":0.346,"Feature ID":"15451","chr":"chr7","strand":"-","start":31883744,"end":31900309,"Astrocyte log2(fold change)":3.58,"Astrocyte adjusted P-value":"8.78628664676781e-05","Astrocyte Low Expressed":false,"Astrocyte Vehicle Med. nRPKM":0.0296,"Astrocyte LPS Med. nRPKM":0.614,"Astrocyte Mean Log2(nRPKM)":-3.25,"Astrocyte Vehicle Med. Count":1,"Astrocyte LPS Med. Count":39,"Astrocyte Cook's P-value ":0.891},"Reg_nUklJp_289":{"Feature Symbol":"Hspb1","Feature Name":"heat shock protein 1","biotype":"protein_coding","Neuron log2(fold change)":0,"Neuron adjusted P-value":1,"Neuron Low Expressed":true,"Neuron Vehicle Med. nRPKM":0,"Neuron LPS Med. nRPKM":0.0495,"Neuron Mean Log2(nRPKM)":-6.64,"Neuron Vehicle Med. Count":0,"Neuron LPS Med. Count":2,"Neuron Cook's P-value ":0.71,"Feature ID":"15507","chr":"chr5","strand":"+","start":136363789,"end":136365433,"Astrocyte log2(fold change)":2.84,"Astrocyte adjusted P-value":"0.0194794408349352","Astrocyte Low Expressed":false,"Astrocyte Vehicle Med. nRPKM":0,"Astrocyte LPS Med. nRPKM":0.665,"Astrocyte Mean Log2(nRPKM)":-4.68,"Astrocyte Vehicle Med. Count":0,"Astrocyte LPS Med. Count":19.5,"Astrocyte Cook's P-value ":0.0628},"Reg_nUklJp_290":{"Feature Symbol":"Ica1","Feature Name":"islet cell autoantigen 1","biotype":"protein_coding","Neuron log2(fold change)":-0.612,"Neuron adjusted P-value":8.53e-06,"Neuron Low Expressed":false,"Neuron Vehicle Med. nRPKM":14.9,"Neuron LPS Med. nRPKM":9.36,"Neuron Mean Log2(nRPKM)":3.56,"Neuron Vehicle Med. Count":766,"Neuron LPS Med. Count":233,"Neuron Cook's P-value ":0.964,"Feature ID":"15893","chr":"chr6","strand":"-","start":8580527,"end":8728484,"Astrocyte log2(fold change)":2.88,"Astrocyte adjusted P-value":"0.00495166535347212","Astrocyte Low Expressed":false,"Astrocyte Vehicle Med. nRPKM":0.0387,"Astrocyte LPS Med. nRPKM":0.473,"Astrocyte Mean Log2(nRPKM)":-3.48,"Astrocyte Vehicle Med. Count":1.5,"Astrocyte LPS Med. Count":29.5,"Astrocyte Cook's P-value ":0.338},"Reg_nUklJp_291":{"Feature Symbol":"Icam1","Feature Name":"intercellular adhesion molecule 1","biotype":"protein_coding","Neuron log2(fold change)":0,"Neuron adjusted P-value":1,"Neuron Low Expressed":true,"Neuron Vehicle Med. nRPKM":0.0265,"Neuron LPS Med. nRPKM":0.0329,"Neuron Mean Log2(nRPKM)":-5.54,"Neuron Vehicle Med. Count":1,"Neuron LPS Med. Count":2,"Neuron Cook's P-value ":0.84,"Feature ID":"15894","chr":"chr9","strand":"+","start":20820404,"end":20833241,"Astrocyte log2(fold change)":6.54,"Astrocyte adjusted P-value":"2.44336818278653e-41","Astrocyte Low Expressed":false,"Astrocyte Vehicle Med. nRPKM":0.0678,"Astrocyte LPS Med. nRPKM":8.73,"Astrocyte Mean Log2(nRPKM)":-0.521,"Astrocyte Vehicle Med. Count":3.5,"Astrocyte LPS Med. Count":622,"Astrocyte Cook's P-value ":0.93},"Reg_nUklJp_292":{"Feature Symbol":"Irf8","Feature Name":"interferon regulatory factor 8","biotype":"protein_coding","Neuron log2(fold change)":0.338,"Neuron adjusted P-value":0.603,"Neuron Low Expressed":false,"Neuron Vehicle Med. nRPKM":0.047,"Neuron LPS Med. nRPKM":0.118,"Neuron Mean Log2(nRPKM)":-4.04,"Neuron Vehicle Med. Count":3,"Neuron LPS Med. Count":6,"Neuron Cook's P-value ":0.712,"Feature ID":"15900","chr":"chr8","strand":"+","start":123260276,"end":123280594,"Astrocyte log2(fold change)":4.25,"Astrocyte adjusted P-value":"7.16679259726033e-09","Astrocyte Low Expressed":false,"Astrocyte Vehicle Med. nRPKM":0.0168,"Astrocyte LPS Med. nRPKM":1.12,"Astrocyte Mean Log2(nRPKM)":-2.95,"Astrocyte Vehicle Med. Count":1,"Astrocyte LPS Med. Count":95,"Astrocyte Cook's P-value ":0.882},"Reg_nUklJp_293":{"Feature Symbol":"Ier3","Feature Name":"immediate early response 3","biotype":"protein_coding","Neuron log2(fold change)":0.16,"Neuron adjusted P-value":0.801,"Neuron Low Expressed":false,"Neuron Vehicle Med. nRPKM":0.454,"Neuron LPS Med. nRPKM":0.405,"Neuron Mean Log2(nRPKM)":-2.07,"Neuron Vehicle Med. Count":12,"Neuron LPS Med. Count":6,"Neuron Cook's P-value ":0.492,"Feature ID":"15937","chr":"chr17","strand":"+","start":35958658,"end":35959856,"Astrocyte log2(fold change)":5.02,"Astrocyte adjusted P-value":"1.70600571981343e-26","Astrocyte Low Expressed":false,"Astrocyte Vehicle Med. nRPKM":0.258,"Astrocyte LPS Med. nRPKM":9.64,"Astrocyte Mean Log2(nRPKM)":0.534,"Astrocyte Vehicle Med. Count":5.5,"Astrocyte LPS Med. Count":286,"Astrocyte Cook's P-value ":0.949},"Reg_nUklJp_294":{"Feature Symbol":"Irgm1","Feature Name":"immunity-related GTPase family M member 1","biotype":"protein_coding","Neuron log2(fold change)":1.97,"Neuron adjusted P-value":5.29e-08,"Neuron Low Expressed":false,"Neuron Vehicle Med. nRPKM":0.127,"Neuron LPS Med. nRPKM":0.573,"Neuron Mean Log2(nRPKM)":-2.01,"Neuron Vehicle Med. Count":7,"Neuron LPS Med. Count":19,"Neuron Cook's P-value ":0.926,"Feature ID":"15944","chr":"chr11","strand":"-","start":48678751,"end":48684848,"Astrocyte log2(fold change)":4.55,"Astrocyte adjusted P-value":"2.91216455897099e-46","Astrocyte Low Expressed":false,"Astrocyte Vehicle Med. nRPKM":0.899,"Astrocyte LPS Med. nRPKM":25.1,"Astrocyte Mean Log2(nRPKM)":2.32,"Astrocyte Vehicle Med. Count":36,"Astrocyte LPS Med. Count":1630,"Astrocyte Cook's P-value ":0.963},"Reg_nUklJp_295":{"Feature Symbol":"Cxcl10","Feature Name":"chemokine (C-X-C motif) ligand 10","biotype":"protein_coding","Neuron log2(fold change)":2.55,"Neuron adjusted P-value":5.52e-07,"Neuron Low Expressed":false,"Neuron Vehicle Med. nRPKM":0.0311,"Neuron LPS Med. nRPKM":1.87,"Neuron Mean Log2(nRPKM)":-3.12,"Neuron Vehicle Med. Count":1,"Neuron LPS Med. Count":27,"Neuron Cook's P-value ":0.000264,"Feature ID":"15945","chr":"chr5","strand":"-","start":92775667,"end":92777880,"Astrocyte log2(fold change)":8.02,"Astrocyte adjusted P-value":"1.2105069405947e-105","Astrocyte Low Expressed":false,"Astrocyte Vehicle Med. nRPKM":1.07,"Astrocyte LPS Med. nRPKM":303,"Astrocyte Mean Log2(nRPKM)":4.12,"Astrocyte Vehicle Med. Count":20.5,"Astrocyte LPS Med. Count":9770,"Astrocyte Cook's P-value ":0.885},"Reg_nUklJp_296":{"Feature Symbol":"Ifi47","Feature Name":"interferon gamma inducible protein 47","biotype":"protein_coding","Neuron log2(fold change)":0,"Neuron adjusted P-value":1,"Neuron Low Expressed":true,"Neuron Vehicle Med. nRPKM":0,"Neuron LPS Med. nRPKM":0.0998,"Neuron Mean Log2(nRPKM)":-6.01,"Neuron Vehicle Med. Count":0,"Neuron LPS Med. Count":2,"Neuron Cook's P-value ":0.349,"Feature ID":"15953","chr":"chr11","strand":"+","start":48900557,"end":48910473,"Astrocyte log2(fold change)":6.49,"Astrocyte adjusted P-value":"1.46152916401422e-30","Astrocyte Low Expressed":false,"Astrocyte Vehicle Med. nRPKM":0.0254,"Astrocyte LPS Med. nRPKM":8.12,"Astrocyte Mean Log2(nRPKM)":-1.37,"Astrocyte Vehicle Med. Count":1,"Astrocyte LPS Med. Count":444,"Astrocyte Cook's P-value ":0.884},"Reg_nUklJp_297":{"Feature Symbol":"Ifit1","Feature Name":"interferon-induced protein with tetratricopeptide repeats 1","biotype":"protein_coding","Neuron log2(fold change)":0.75,"Neuron adjusted P-value":0.0104,"Neuron Low Expressed":false,"Neuron Vehicle Med. nRPKM":0.386,"Neuron LPS Med. nRPKM":0.629,"Neuron Mean Log2(nRPKM)":-1.03,"Neuron Vehicle Med. Count":23,"Neuron LPS Med. Count":22,"Neuron Cook's P-value ":0.962,"Feature ID":"15957","chr":"chr19","strand":"+","start":34715379,"end":34724499,"Astrocyte log2(fold change)":4.56,"Astrocyte adjusted P-value":"3.1509882236367e-19","Astrocyte Low Expressed":false,"Astrocyte Vehicle Med. nRPKM":0.255,"Astrocyte LPS Med. nRPKM":7.57,"Astrocyte Mean Log2(nRPKM)":0.376,"Astrocyte Vehicle Med. Count":15.5,"Astrocyte LPS Med. Count":610,"Astrocyte Cook's P-value ":0.83},"Reg_nUklJp_298":{"Feature Symbol":"Ifit2","Feature Name":"interferon-induced protein with tetratricopeptide repeats 2","biotype":"protein_coding","Neuron log2(fold change)":0.506,"Neuron adjusted P-value":0.327,"Neuron Low Expressed":false,"Neuron Vehicle Med. nRPKM":0.0921,"Neuron LPS Med. nRPKM":0.167,"Neuron Mean Log2(nRPKM)":-3.23,"Neuron Vehicle Med. Count":8,"Neuron LPS Med. Count":4,"Neuron Cook's P-value ":0.849,"Feature ID":"15958","chr":"chr19","strand":"+","start":34625184,"end":34651024,"Astrocyte log2(fold change)":3.78,"Astrocyte adjusted P-value":"1.72567346162733e-14","Astrocyte Low Expressed":false,"Astrocyte Vehicle Med. nRPKM":0.13,"Astrocyte LPS Med. nRPKM":2.15,"Astrocyte Mean Log2(nRPKM)":-0.868,"Astrocyte Vehicle Med. Count":11.5,"Astrocyte LPS Med. Count":224,"Astrocyte Cook's P-value ":0.798},"Reg_nUklJp_299":{"Feature Symbol":"Ifit3","Feature Name":"interferon-induced protein with tetratricopeptide repeats 3","biotype":"protein_coding","Neuron log2(fold change)":1.1,"Neuron adjusted P-value":0.0205,"Neuron Low Expressed":false,"Neuron Vehicle Med. nRPKM":0.0826,"Neuron LPS Med. nRPKM":0.332,"Neuron Mean Log2(nRPKM)":-2.54,"Neuron Vehicle Med. Count":4,"Neuron LPS Med. Count":10,"Neuron Cook's P-value ":0.926,"Feature ID":"15959","chr":"chr19","strand":"+","start":34658019,"end":34663472,"Astrocyte log2(fold change)":5.82,"Astrocyte adjusted P-value":"1.49490714485994e-40","Astrocyte Low Expressed":false,"Astrocyte Vehicle Med. nRPKM":0.107,"Astrocyte LPS Med. nRPKM":8.4,"Astrocyte Mean Log2(nRPKM)":-0.0324,"Astrocyte Vehicle Med. Count":4.5,"Astrocyte LPS Med. Count":454,"Astrocyte Cook's P-value ":0.991},"Reg_nUklJp_300":{"Feature Symbol":"Cyr61","Feature Name":"cysteine rich protein 61","biotype":"protein_coding","Neuron log2(fold change)":0.133,"Neuron adjusted P-value":0.859,"Neuron Low Expressed":false,"Neuron Vehicle Med. nRPKM":0.153,"Neuron LPS Med. nRPKM":0.121,"Neuron Mean Log2(nRPKM)":-3.52,"Neuron Vehicle Med. Count":7,"Neuron LPS Med. Count":8,"Neuron Cook's P-value ":0.879,"Feature ID":"16007","chr":"chr3","strand":"-","start":145309935,"end":145312949,"Astrocyte log2(fold change)":2.81,"Astrocyte adjusted P-value":"0.000158184960557082","Astrocyte Low Expressed":false,"Astrocyte Vehicle Med. nRPKM":1.95,"Astrocyte LPS Med. nRPKM":18.8,"Astrocyte Mean Log2(nRPKM)":2.4,"Astrocyte Vehicle Med. Count":78,"Astrocyte LPS Med. Count":1030,"Astrocyte Cook's P-value ":0.534},"Reg_nUklJp_301":{"Feature Symbol":"Igtp","Feature Name":"interferon gamma induced GTPase","biotype":"protein_coding","Neuron log2(fold change)":1.46,"Neuron adjusted P-value":0.00171,"Neuron Low Expressed":false,"Neuron Vehicle Med. nRPKM":0.0999,"Neuron LPS Med. nRPKM":0.342,"Neuron Mean Log2(nRPKM)":-3.08,"Neuron Vehicle Med. Count":5,"Neuron LPS Med. Count":11,"Neuron Cook's P-value ":0.662,"Feature ID":"16145","chr":"chr11","strand":"+","start":58013058,"end":58021094,"Astrocyte log2(fold change)":6.63,"Astrocyte adjusted P-value":"2.00673276913268e-89","Astrocyte Low Expressed":false,"Astrocyte Vehicle Med. nRPKM":0.255,"Astrocyte LPS Med. nRPKM":28.1,"Astrocyte Mean Log2(nRPKM)":1.4,"Astrocyte Vehicle Med. Count":9.5,"Astrocyte LPS Med. Count":1430,"Astrocyte Cook's P-value ":0.991},"Reg_nUklJp_302":{"Feature Symbol":"Il13ra1","Feature Name":"interleukin 13 receptor, alpha 1","biotype":"protein_coding","Neuron log2(fold change)":0.476,"Neuron adjusted P-value":0.373,"Neuron Low Expressed":false,"Neuron Vehicle Med. nRPKM":0.0768,"Neuron LPS Med. nRPKM":0.115,"Neuron Mean Log2(nRPKM)":-3.35,"Neuron Vehicle Med. Count":7,"Neuron LPS Med. Count":11,"Neuron Cook's P-value ":0.768,"Feature ID":"16164","chr":"chrX","strand":"+","start":33652134,"end":33711257,"Astrocyte log2(fold change)":4.08,"Astrocyte adjusted P-value":"5.20857408365777e-23","Astrocyte Low Expressed":false,"Astrocyte Vehicle Med. nRPKM":0.183,"Astrocyte LPS Med. nRPKM":3.65,"Astrocyte Mean Log2(nRPKM)":-0.323,"Astrocyte Vehicle Med. Count":13.5,"Astrocyte LPS Med. Count":332,"Astrocyte Cook's P-value ":0.97},"Reg_nUklJp_303":{"Feature Symbol":"Il16","Feature Name":"interleukin 16","biotype":"protein_coding","Neuron log2(fold change)":1.06,"Neuron adjusted P-value":0.000409,"Neuron Low Expressed":false,"Neuron Vehicle Med. nRPKM":0.356,"Neuron LPS Med. nRPKM":0.737,"Neuron Mean Log2(nRPKM)":-0.981,"Neuron Vehicle Med. Count":43,"Neuron LPS Med. Count":78,"Neuron Cook's P-value ":0.684,"Feature ID":"16170","chr":"chr7","strand":"-","start":90791573,"end":90884000,"Astrocyte log2(fold change)":3.26,"Astrocyte adjusted P-value":"2.33806948446175e-12","Astrocyte Low Expressed":false,"Astrocyte Vehicle Med. nRPKM":0.223,"Astrocyte LPS Med. nRPKM":2.79,"Astrocyte Mean Log2(nRPKM)":-0.418,"Astrocyte Vehicle Med. Count":22.5,"Astrocyte LPS Med. Count":362,"Astrocyte Cook's P-value ":0.908},"Reg_nUklJp_304":{"Feature Symbol":"Il1r1","Feature Name":"interleukin 1 receptor, type I","biotype":"protein_coding","Neuron log2(fold change)":0.0681,"Neuron adjusted P-value":0.885,"Neuron Low Expressed":false,"Neuron Vehicle Med. nRPKM":0.501,"Neuron LPS Med. nRPKM":0.372,"Neuron Mean Log2(nRPKM)":-1.13,"Neuron Vehicle Med. Count":57,"Neuron LPS Med. Count":40,"Neuron Cook's P-value ":0.866,"Feature ID":"16177","chr":"chr1","strand":"+","start":40281925,"end":40373022,"Astrocyte log2(fold change)":4.12,"Astrocyte adjusted P-value":"8.70802093108308e-25","Astrocyte Low Expressed":false,"Astrocyte Vehicle Med. nRPKM":0.216,"Astrocyte LPS Med. nRPKM":3.81,"Astrocyte Mean Log2(nRPKM)":-0.261,"Astrocyte Vehicle Med. Count":19,"Astrocyte LPS Med. Count":564,"Astrocyte Cook's P-value ":0.954},"Reg_nUklJp_305":{"Feature Symbol":"Il5","Feature Name":"interleukin 5","biotype":"protein_coding","Neuron log2(fold change)":1.34,"Neuron adjusted P-value":0.00403,"Neuron Low Expressed":false,"Neuron Vehicle Med. nRPKM":0.144,"Neuron LPS Med. nRPKM":0.51,"Neuron Mean Log2(nRPKM)":-2.02,"Neuron Vehicle Med. Count":5,"Neuron LPS Med. Count":16,"Neuron Cook's P-value ":0.842,"Feature ID":"16191","chr":"chr11","strand":"+","start":53534296,"end":53538605,"Astrocyte log2(fold change)":4.19,"Astrocyte adjusted P-value":"2.44700618349864e-05","Astrocyte Low Expressed":false,"Astrocyte Vehicle Med. nRPKM":0,"Astrocyte LPS Med. nRPKM":0.695,"Astrocyte Mean Log2(nRPKM)":-3.94,"Astrocyte Vehicle Med. Count":0,"Astrocyte LPS Med. Count":27,"Astrocyte Cook's P-value ":0.728},"Reg_nUklJp_306":{"Feature Symbol":"Il6ra","Feature Name":"interleukin 6 receptor, alpha","biotype":"protein_coding","Neuron log2(fold change)":1.48,"Neuron adjusted P-value":2.25e-07,"Neuron Low Expressed":false,"Neuron Vehicle Med. nRPKM":0.321,"Neuron LPS Med. nRPKM":0.814,"Neuron Mean Log2(nRPKM)":-1.14,"Neuron Vehicle Med. Count":21,"Neuron LPS Med. Count":37,"Neuron Cook's P-value ":0.944,"Feature ID":"16194","chr":"chr3","strand":"-","start":89673246,"end":89717084,"Astrocyte log2(fold change)":2.69,"Astrocyte adjusted P-value":"1.62683460074341e-05","Astrocyte Low Expressed":false,"Astrocyte Vehicle Med. nRPKM":0.121,"Astrocyte LPS Med. nRPKM":1.14,"Astrocyte Mean Log2(nRPKM)":-1.63,"Astrocyte Vehicle Med. Count":8,"Astrocyte LPS Med. Count":94.5,"Astrocyte Cook's P-value ":0.919},"Reg_nUklJp_307":{"Feature Symbol":"Irf1","Feature Name":"interferon regulatory factor 1","biotype":"protein_coding","Neuron log2(fold change)":0.85,"Neuron adjusted P-value":0.00822,"Neuron Low Expressed":false,"Neuron Vehicle Med. nRPKM":0.315,"Neuron LPS Med. nRPKM":0.582,"Neuron Mean Log2(nRPKM)":-1.3,"Neuron Vehicle Med. Count":20,"Neuron LPS Med. Count":29,"Neuron Cook's P-value ":0.947,"Feature ID":"16362","chr":"chr11","strand":"+","start":53583516,"end":53591876,"Astrocyte log2(fold change)":2.26,"Astrocyte adjusted P-value":"1.87589075769436e-05","Astrocyte Low Expressed":false,"Astrocyte Vehicle Med. nRPKM":0.611,"Astrocyte LPS Med. nRPKM":4.07,"Astrocyte Mean Log2(nRPKM)":0.798,"Astrocyte Vehicle Med. Count":39,"Astrocyte LPS Med. Count":450,"Astrocyte Cook's P-value ":0.815},"Reg_nUklJp_308":{"Feature Symbol":"Irg1","Feature Name":"immunoresponsive gene 1","biotype":"protein_coding","Neuron log2(fold change)":0,"Neuron adjusted P-value":1,"Neuron Low Expressed":true,"Neuron Vehicle Med. nRPKM":0,"Neuron LPS Med. nRPKM":0,"Neuron Mean Log2(nRPKM)":-6.93,"Neuron Vehicle Med. Count":0,"Neuron LPS Med. Count":0,"Neuron Cook's P-value ":0.565,"Feature ID":"16365","chr":"chr14","strand":"+","start":103446229,"end":103455790,"Astrocyte log2(fold change)":4.47,"Astrocyte adjusted P-value":"3.29007282866481e-06","Astrocyte Low Expressed":false,"Astrocyte Vehicle Med. nRPKM":0,"Astrocyte LPS Med. nRPKM":0.778,"Astrocyte Mean Log2(nRPKM)":-4.25,"Astrocyte Vehicle Med. Count":0,"Astrocyte LPS Med. Count":51,"Astrocyte Cook's P-value ":0.00339},"Reg_nUklJp_309":{"Feature Symbol":"Irf9","Feature Name":"interferon regulatory factor 9","biotype":"protein_coding","Neuron log2(fold change)":0.525,"Neuron adjusted P-value":0.0187,"Neuron Low Expressed":false,"Neuron Vehicle Med. nRPKM":1.23,"Neuron LPS Med. nRPKM":1.59,"Neuron Mean Log2(nRPKM)":0.512,"Neuron Vehicle Med. Count":79,"Neuron LPS Med. Count":58,"Neuron Cook's P-value ":0.848,"Feature ID":"16391","chr":"chr14","strand":"+","start":56222822,"end":56228867,"Astrocyte log2(fold change)":2.2,"Astrocyte adjusted P-value":"2.77006351354356e-09","Astrocyte Low Expressed":false,"Astrocyte Vehicle Med. nRPKM":1.78,"Astrocyte LPS Med. nRPKM":8.24,"Astrocyte Mean Log2(nRPKM)":1.78,"Astrocyte Vehicle Med. Count":88.5,"Astrocyte LPS Med. Count":615,"Astrocyte Cook's P-value ":0.945},"Reg_nUklJp_310":{"Feature Symbol":"Itga2b","Feature Name":"integrin alpha 2b","biotype":"protein_coding","Neuron log2(fold change)":0.157,"Neuron adjusted P-value":0.778,"Neuron Low Expressed":false,"Neuron Vehicle Med. nRPKM":0.156,"Neuron LPS Med. nRPKM":0.17,"Neuron Mean Log2(nRPKM)":-2.62,"Neuron Vehicle Med. Count":13,"Neuron LPS Med. Count":11,"Neuron Cook's P-value ":0.823,"Feature ID":"16399","chr":"chr11","strand":"-","start":102314611,"end":102331197,"Astrocyte log2(fold change)":2.28,"Astrocyte adjusted P-value":"0.00652957003062453","Astrocyte Low Expressed":false,"Astrocyte Vehicle Med. nRPKM":0.0726,"Astrocyte LPS Med. nRPKM":0.399,"Astrocyte Mean Log2(nRPKM)":-2.46,"Astrocyte Vehicle Med. Count":4.5,"Astrocyte LPS Med. Count":32,"Astrocyte Cook's P-value ":0.583},"Reg_nUklJp_311":{"Feature Symbol":"Jak3","Feature Name":"Janus kinase 3","biotype":"protein_coding","Neuron log2(fold change)":0.647,"Neuron adjusted P-value":0.054,"Neuron Low Expressed":false,"Neuron Vehicle Med. nRPKM":0.212,"Neuron LPS Med. nRPKM":0.286,"Neuron Mean Log2(nRPKM)":-2.01,"Neuron Vehicle Med. Count":21,"Neuron LPS Med. Count":20,"Neuron Cook's P-value ":0.8,"Feature ID":"16453","chr":"chr8","strand":"+","start":74200282,"end":74214473,"Astrocyte log2(fold change)":2.42,"Astrocyte adjusted P-value":"0.0160016672151127","Astrocyte Low Expressed":false,"Astrocyte Vehicle Med. nRPKM":0.0279,"Astrocyte LPS Med. nRPKM":0.243,"Astrocyte Mean Log2(nRPKM)":-3.93,"Astrocyte Vehicle Med. Count":2.5,"Astrocyte LPS Med. Count":27.5,"Astrocyte Cook's P-value ":0.753},"Reg_nUklJp_312":{"Feature Symbol":"Junb","Feature Name":"Jun-B oncogene","biotype":"protein_coding","Neuron log2(fold change)":-0.58,"Neuron adjusted P-value":0.19,"Neuron Low Expressed":false,"Neuron Vehicle Med. nRPKM":0.604,"Neuron LPS Med. nRPKM":0.326,"Neuron Mean Log2(nRPKM)":-1.3,"Neuron Vehicle Med. Count":20,"Neuron LPS Med. Count":8,"Neuron Cook's P-value ":0.772,"Feature ID":"16477","chr":"chr8","strand":"-","start":87500811,"end":87502617,"Astrocyte log2(fold change)":4.61,"Astrocyte adjusted P-value":"1.09450612482804e-14","Astrocyte Low Expressed":false,"Astrocyte Vehicle Med. nRPKM":0.103,"Astrocyte LPS Med. nRPKM":2.93,"Astrocyte Mean Log2(nRPKM)":-1.42,"Astrocyte Vehicle Med. Count":3.5,"Astrocyte LPS Med. Count":176,"Astrocyte Cook's P-value ":0.919},"Reg_nUklJp_313":{"Feature Symbol":"Kcnj3","Feature Name":"potassium inwardly-rectifying channel, subfamily J, member 3","biotype":"protein_coding","Neuron log2(fold change)":-0.255,"Neuron adjusted P-value":0.182,"Neuron Low Expressed":false,"Neuron Vehicle Med. nRPKM":13.1,"Neuron LPS Med. nRPKM":10.5,"Neuron Mean Log2(nRPKM)":3.62,"Neuron Vehicle Med. Count":566,"Neuron LPS Med. Count":275,"Neuron Cook's P-value ":0.924,"Feature ID":"16519","chr":"chr2","strand":"+","start":55289567,"end":55447936,"Astrocyte log2(fold change)":-3.5,"Astrocyte adjusted P-value":"1.29130923837665e-16","Astrocyte Low Expressed":false,"Astrocyte Vehicle Med. nRPKM":6.49,"Astrocyte LPS Med. nRPKM":0.47,"Astrocyte Mean Log2(nRPKM)":0.873,"Astrocyte Vehicle Med. Count":244,"Astrocyte LPS Med. Count":18,"Astrocyte Cook's P-value ":0.958},"Reg_nUklJp_314":{"Feature Symbol":"Kcnq1","Feature Name":"potassium voltage-gated channel, subfamily Q, member 1","biotype":"protein_coding","Neuron log2(fold change)":-0.191,"Neuron adjusted P-value":0.683,"Neuron Low Expressed":false,"Neuron Vehicle Med. nRPKM":0.263,"Neuron LPS Med. nRPKM":0.229,"Neuron Mean Log2(nRPKM)":-1.97,"Neuron Vehicle Med. Count":18,"Neuron LPS Med. Count":9,"Neuron Cook's P-value ":0.8,"Feature ID":"16535","chr":"chr7","strand":"+","start":150293159,"end":150612947,"Astrocyte log2(fold change)":-2.28,"Astrocyte adjusted P-value":"0.0265489413796269","Astrocyte Low Expressed":false,"Astrocyte Vehicle Med. nRPKM":0.408,"Astrocyte LPS Med. nRPKM":0.0397,"Astrocyte Mean Log2(nRPKM)":-3.51,"Astrocyte Vehicle Med. Count":22.5,"Astrocyte LPS Med. Count":3.5,"Astrocyte Cook's P-value ":0.246},"Reg_nUklJp_315":{"Feature Symbol":"Kifc3","Feature Name":"kinesin family member C3","biotype":"protein_coding","Neuron log2(fold change)":-0.636,"Neuron adjusted P-value":0.0117,"Neuron Low Expressed":false,"Neuron Vehicle Med. nRPKM":0.757,"Neuron LPS Med. nRPKM":0.493,"Neuron Mean Log2(nRPKM)":-0.754,"Neuron Vehicle Med. Count":69,"Neuron LPS Med. Count":20,"Neuron Cook's P-value ":0.948,"Feature ID":"16582","chr":"chr8","strand":"-","start":97623728,"end":97666440,"Astrocyte log2(fold change)":-2.45,"Astrocyte adjusted P-value":"1.20528501752468e-07","Astrocyte Low Expressed":false,"Astrocyte Vehicle Med. nRPKM":4.7,"Astrocyte LPS Med. nRPKM":0.656,"Astrocyte Mean Log2(nRPKM)":0.748,"Astrocyte Vehicle Med. Count":350,"Astrocyte LPS Med. Count":60,"Astrocyte Cook's P-value ":0.907},"Reg_nUklJp_316":{"Feature Symbol":"Serpina3c","Feature Name":"serine (or cysteine) peptidase inhibitor, clade A, member 3C","biotype":"protein_coding","Neuron log2(fold change)":0,"Neuron adjusted P-value":1,"Neuron Low Expressed":true,"Neuron Vehicle Med. nRPKM":0,"Neuron LPS Med. nRPKM":0.0132,"Neuron Mean Log2(nRPKM)":-6.18,"Neuron Vehicle Med. Count":0,"Neuron LPS Med. Count":1,"Neuron Cook's P-value ":0.186,"Feature ID":"16625","chr":"chr12","strand":"-","start":105385117,"end":105392082,"Astrocyte log2(fold change)":4.55,"Astrocyte adjusted P-value":"7.82826563717168e-06","Astrocyte Low Expressed":false,"Astrocyte Vehicle Med. nRPKM":0,"Astrocyte LPS Med. nRPKM":0.592,"Astrocyte Mean Log2(nRPKM)":-4.38,"Astrocyte Vehicle Med. Count":0,"Astrocyte LPS Med. Count":25,"Astrocyte Cook's P-value ":0.909},"Reg_nUklJp_317":{"Feature Symbol":"Ky","Feature Name":"kyphoscoliosis peptidase","biotype":"protein_coding","Neuron log2(fold change)":0.34,"Neuron adjusted P-value":0.432,"Neuron Low Expressed":false,"Neuron Vehicle Med. nRPKM":0.164,"Neuron LPS Med. nRPKM":0.185,"Neuron Mean Log2(nRPKM)":-2.45,"Neuron Vehicle Med. Count":27,"Neuron LPS Med. Count":24,"Neuron Cook's P-value ":0.77,"Feature ID":"16716","chr":"chr9","strand":"+","start":102408468,"end":102448569,"Astrocyte log2(fold change)":-2.21,"Astrocyte adjusted P-value":"0.00105979818872553","Astrocyte Low Expressed":false,"Astrocyte Vehicle Med. nRPKM":0.498,"Astrocyte LPS Med. nRPKM":0.078,"Astrocyte Mean Log2(nRPKM)":-2.36,"Astrocyte Vehicle Med. Count":50,"Astrocyte LPS Med. Count":14,"Astrocyte Cook's P-value ":0.919},"Reg_nUklJp_318":{"Feature Symbol":"Lama3","Feature Name":"laminin, alpha 3","biotype":"protein_coding","Neuron log2(fold change)":0.0139,"Neuron adjusted P-value":0.971,"Neuron Low Expressed":false,"Neuron Vehicle Med. nRPKM":0.363,"Neuron LPS Med. nRPKM":0.353,"Neuron Mean Log2(nRPKM)":-1.47,"Neuron Vehicle Med. Count":91,"Neuron LPS Med. Count":58,"Neuron Cook's P-value ":0.682,"Feature ID":"16774","chr":"chr18","strand":"+","start":12492533,"end":12741522,"Astrocyte log2(fold change)":-3.85,"Astrocyte adjusted P-value":"2.29607621637677e-23","Astrocyte Low Expressed":false,"Astrocyte Vehicle Med. nRPKM":4.29,"Astrocyte LPS Med. nRPKM":0.23,"Astrocyte Mean Log2(nRPKM)":0.00242,"Astrocyte Vehicle Med. Count":872,"Astrocyte LPS Med. Count":60.5,"Astrocyte Cook's P-value ":0.943},"Reg_nUklJp_319":{"Feature Symbol":"Lama5","Feature Name":"laminin, alpha 5","biotype":"protein_coding","Neuron log2(fold change)":0.813,"Neuron adjusted P-value":0.0247,"Neuron Low Expressed":false,"Neuron Vehicle Med. nRPKM":0.104,"Neuron LPS Med. nRPKM":0.168,"Neuron Mean Log2(nRPKM)":-2.86,"Neuron Vehicle Med. Count":30,"Neuron LPS Med. Count":53,"Neuron Cook's P-value ":0.678,"Feature ID":"16776","chr":"chr2","strand":"-","start":179911078,"end":179960564,"Astrocyte log2(fold change)":3.05,"Astrocyte adjusted P-value":"4.77622007920135e-19","Astrocyte Low Expressed":false,"Astrocyte Vehicle Med. nRPKM":0.645,"Astrocyte LPS Med. nRPKM":6.13,"Astrocyte Mean Log2(nRPKM)":1.13,"Astrocyte Vehicle Med. Count":145,"Astrocyte LPS Med. Count":1870,"Astrocyte Cook's P-value ":0.939},"Reg_nUklJp_320":{"Feature Symbol":"Lamc2","Feature Name":"laminin, gamma 2","biotype":"protein_coding","Neuron log2(fold change)":0.533,"Neuron adjusted P-value":0.0341,"Neuron Low Expressed":false,"Neuron Vehicle Med. nRPKM":0.52,"Neuron LPS Med. nRPKM":0.697,"Neuron Mean Log2(nRPKM)":-0.813,"Neuron Vehicle Med. Count":61,"Neuron LPS Med. Count":51,"Neuron Cook's P-value ":0.903,"Feature ID":"16782","chr":"chr1","strand":"-","start":154969886,"end":155033577,"Astrocyte log2(fold change)":2.67,"Astrocyte adjusted P-value":"0.0241042738499651","Astrocyte Low Expressed":false,"Astrocyte Vehicle Med. nRPKM":0,"Astrocyte LPS Med. nRPKM":0.118,"Astrocyte Mean Log2(nRPKM)":-5.4,"Astrocyte Vehicle Med. Count":0,"Astrocyte LPS Med. Count":16.5,"Astrocyte Cook's P-value ":0.809},"Reg_nUklJp_321":{"Feature Symbol":"Anpep","Feature Name":"alanyl (membrane) aminopeptidase","biotype":"protein_coding","Neuron log2(fold change)":0,"Neuron adjusted P-value":1,"Neuron Low Expressed":true,"Neuron Vehicle Med. nRPKM":0,"Neuron LPS Med. nRPKM":0,"Neuron Mean Log2(nRPKM)":-7.71,"Neuron Vehicle Med. Count":0,"Neuron LPS Med. Count":0,"Neuron Cook's P-value ":0.744,"Feature ID":"16790","chr":"chr7","strand":"-","start":86966689,"end":86987238,"Astrocyte log2(fold change)":-2.37,"Astrocyte adjusted P-value":"0.049408746279237","Astrocyte Low Expressed":false,"Astrocyte Vehicle Med. nRPKM":0.176,"Astrocyte LPS Med. nRPKM":0,"Astrocyte Mean Log2(nRPKM)":-4.83,"Astrocyte Vehicle Med. Count":12,"Astrocyte LPS Med. Count":0,"Astrocyte Cook's P-value ":0.749},"Reg_nUklJp_322":{"Feature Symbol":"Arhgef2","Feature Name":"rho/rac guanine nucleotide exchange factor (GEF) 2","biotype":"protein_coding","Neuron log2(fold change)":-0.393,"Neuron adjusted P-value":0.0319,"Neuron Low Expressed":false,"Neuron Vehicle Med. nRPKM":5.94,"Neuron LPS Med. nRPKM":4.32,"Neuron Mean Log2(nRPKM)":2.35,"Neuron Vehicle Med. Count":713,"Neuron LPS Med. Count":285,"Neuron Cook's P-value ":0.841,"Feature ID":"16800","chr":"chr3","strand":"+","start":88420129,"end":88451974,"Astrocyte log2(fold change)":2.24,"Astrocyte adjusted P-value":"1.06342904340958e-10","Astrocyte Low Expressed":false,"Astrocyte Vehicle Med. nRPKM":1.7,"Astrocyte LPS Med. nRPKM":7.02,"Astrocyte Mean Log2(nRPKM)":1.66,"Astrocyte Vehicle Med. Count":150,"Astrocyte LPS Med. Count":874,"Astrocyte Cook's P-value ":0.941},"Reg_nUklJp_323":{"Feature Symbol":"Lbp","Feature Name":"lipopolysaccharide binding protein","biotype":"protein_coding","Neuron log2(fold change)":0,"Neuron adjusted P-value":1,"Neuron Low Expressed":true,"Neuron Vehicle Med. nRPKM":0.107,"Neuron LPS Med. nRPKM":0.132,"Neuron Mean Log2(nRPKM)":-3.35,"Neuron Vehicle Med. Count":5,"Neuron LPS Med. Count":5,"Neuron Cook's P-value ":0.483,"Feature ID":"16803","chr":"chr2","strand":"+","start":158132229,"end":158158588,"Astrocyte log2(fold change)":2.24,"Astrocyte adjusted P-value":"0.00183359148646311","Astrocyte Low Expressed":false,"Astrocyte Vehicle Med. nRPKM":0.22,"Astrocyte LPS Med. nRPKM":1.08,"Astrocyte Mean Log2(nRPKM)":-0.637,"Astrocyte Vehicle Med. Count":11,"Astrocyte LPS Med. Count":112,"Astrocyte Cook's P-value ":0.384},"Reg_nUklJp_324":{"Feature Symbol":"Lcn2","Feature Name":"lipocalin 2","biotype":"protein_coding","Neuron log2(fold change)":0.192,"Neuron adjusted P-value":0.759,"Neuron Low Expressed":false,"Neuron Vehicle Med. nRPKM":0,"Neuron LPS Med. nRPKM":0.69,"Neuron Mean Log2(nRPKM)":-3.29,"Neuron Vehicle Med. Count":0,"Neuron LPS Med. Count":8,"Neuron Cook's P-value ":0.938,"Feature ID":"16819","chr":"chr2","strand":"-","start":32240157,"end":32243259,"Astrocyte log2(fold change)":7.73,"Astrocyte adjusted P-value":"3.24291119718899e-67","Astrocyte Low Expressed":false,"Astrocyte Vehicle Med. nRPKM":0.177,"Astrocyte LPS Med. nRPKM":58,"Astrocyte Mean Log2(nRPKM)":1.91,"Astrocyte Vehicle Med. Count":3,"Astrocyte LPS Med. Count":1120,"Astrocyte Cook's P-value ":0.907},"Reg_nUklJp_325":{"Feature Symbol":"Lepr","Feature Name":"leptin receptor","biotype":"protein_coding","Neuron log2(fold change)":-0.00838,"Neuron adjusted P-value":0.985,"Neuron Low Expressed":false,"Neuron Vehicle Med. nRPKM":0.334,"Neuron LPS Med. nRPKM":0.365,"Neuron Mean Log2(nRPKM)":-1.55,"Neuron Vehicle Med. Count":59,"Neuron LPS Med. Count":26,"Neuron Cook's P-value ":0.595,"Feature ID":"16847","chr":"chr4","strand":"+","start":101390012,"end":101487959,"Astrocyte log2(fold change)":2.19,"Astrocyte adjusted P-value":"0.00672389453147313","Astrocyte Low Expressed":false,"Astrocyte Vehicle Med. nRPKM":0.0607,"Astrocyte LPS Med. nRPKM":0.252,"Astrocyte Mean Log2(nRPKM)":-3.04,"Astrocyte Vehicle Med. Count":7,"Astrocyte LPS Med. Count":64,"Astrocyte Cook's P-value ":0.496},"Reg_nUklJp_326":{"Feature Symbol":"Lgals1","Feature Name":"lectin, galactose binding, soluble 1","biotype":"protein_coding","Neuron log2(fold change)":0,"Neuron adjusted P-value":1,"Neuron Low Expressed":true,"Neuron Vehicle Med. nRPKM":0,"Neuron LPS Med. nRPKM":0,"Neuron Mean Log2(nRPKM)":-6.04,"Neuron Vehicle Med. Count":0,"Neuron LPS Med. Count":0,"Neuron Cook's P-value ":0.255,"Feature ID":"16852","chr":"chr15","strand":"+","start":78757155,"end":78760895,"Astrocyte log2(fold change)":-2.27,"Astrocyte adjusted P-value":"0.0437495533641049","Astrocyte Low Expressed":false,"Astrocyte Vehicle Med. nRPKM":0.966,"Astrocyte LPS Med. nRPKM":0.145,"Astrocyte Mean Log2(nRPKM)":-2.57,"Astrocyte Vehicle Med. Count":15.5,"Astrocyte LPS Med. Count":2.5,"Astrocyte Cook's P-value ":0.228},"Reg_nUklJp_327":{"Feature Symbol":"Lgals9","Feature Name":"lectin, galactose binding, soluble 9","biotype":"protein_coding","Neuron log2(fold change)":0,"Neuron adjusted P-value":1,"Neuron Low Expressed":true,"Neuron Vehicle Med. nRPKM":0,"Neuron LPS Med. nRPKM":0.0704,"Neuron Mean Log2(nRPKM)":-5.77,"Neuron Vehicle Med. Count":0,"Neuron LPS Med. Count":2,"Neuron Cook's P-value ":0.89,"Feature ID":"16859","chr":"chr11","strand":"-","start":78776481,"end":78798426,"Astrocyte log2(fold change)":3.13,"Astrocyte adjusted P-value":"0.00163707993844775","Astrocyte Low Expressed":false,"Astrocyte Vehicle Med. nRPKM":0,"Astrocyte LPS Med. nRPKM":0.757,"Astrocyte Mean Log2(nRPKM)":-3.56,"Astrocyte Vehicle Med. Count":0,"Astrocyte LPS Med. Count":34.5,"Astrocyte Cook's P-value ":0.822},"Reg_nUklJp_328":{"Feature Symbol":"Lhcgr","Feature Name":"luteinizing hormone/choriogonadotropin receptor","biotype":"protein_coding","Neuron log2(fold change)":0,"Neuron adjusted P-value":1,"Neuron Low Expressed":true,"Neuron Vehicle Med. nRPKM":0.0647,"Neuron LPS Med. nRPKM":0.00833,"Neuron Mean Log2(nRPKM)":-5.75,"Neuron Vehicle Med. Count":3,"Neuron LPS Med. Count":1,"Neuron Cook's P-value ":0.663,"Feature ID":"16867","chr":"chr17","strand":"-","start":89140889,"end":89191316,"Astrocyte log2(fold change)":-3.08,"Astrocyte adjusted P-value":"0.00022979774941117","Astrocyte Low Expressed":false,"Astrocyte Vehicle Med. nRPKM":0.682,"Astrocyte LPS Med. nRPKM":0.0469,"Astrocyte Mean Log2(nRPKM)":-2.8,"Astrocyte Vehicle Med. Count":29,"Astrocyte LPS Med. Count":5.5,"Astrocyte Cook's P-value ":0.662},"Reg_nUklJp_329":{"Feature Symbol":"Psmb9","Feature Name":"proteasome (prosome, macropain) subunit, beta type 9 (large multifunctional peptidase 2)","biotype":"protein_coding","Neuron log2(fold change)":0,"Neuron adjusted P-value":1,"Neuron Low Expressed":true,"Neuron Vehicle Med. nRPKM":0,"Neuron LPS Med. nRPKM":0,"Neuron Mean Log2(nRPKM)":-6.66,"Neuron Vehicle Med. Count":0,"Neuron LPS Med. Count":0,"Neuron Cook's P-value ":0.181,"Feature ID":"16912","chr":"chr17","strand":"-","start":34319044,"end":34324275,"Astrocyte log2(fold change)":3.84,"Astrocyte adjusted P-value":"3.25321520957149e-05","Astrocyte Low Expressed":false,"Astrocyte Vehicle Med. nRPKM":0.0336,"Astrocyte LPS Med. nRPKM":1.8,"Astrocyte Mean Log2(nRPKM)":-2.58,"Astrocyte Vehicle Med. Count":0.5,"Astrocyte LPS Med. Count":36,"Astrocyte Cook's P-value ":0.876},"Reg_nUklJp_330":{"Feature Symbol":"Psmb8","Feature Name":"proteasome (prosome, macropain) subunit, beta type 8 (large multifunctional peptidase 7)","biotype":"protein_coding","Neuron log2(fold change)":0,"Neuron adjusted P-value":1,"Neuron Low Expressed":true,"Neuron Vehicle Med. nRPKM":0.0331,"Neuron LPS Med. nRPKM":0.0683,"Neuron Mean Log2(nRPKM)":-4.63,"Neuron Vehicle Med. Count":1,"Neuron LPS Med. Count":1,"Neuron Cook's P-value ":0.732,"Feature ID":"16913","chr":"chr17","strand":"+","start":34335140,"end":34338399,"Astrocyte log2(fold change)":4.79,"Astrocyte adjusted P-value":"3.55282668607323e-15","Astrocyte Low Expressed":false,"Astrocyte Vehicle Med. nRPKM":0.0859,"Astrocyte LPS Med. nRPKM":5.51,"Astrocyte Mean Log2(nRPKM)":-0.444,"Astrocyte Vehicle Med. Count":2,"Astrocyte LPS Med. Count":224,"Astrocyte Cook's P-value ":0.819},"Reg_nUklJp_331":{"Feature Symbol":"Lox","Feature Name":"lysyl oxidase","biotype":"protein_coding","Neuron log2(fold change)":0,"Neuron adjusted P-value":1,"Neuron Low Expressed":true,"Neuron Vehicle Med. nRPKM":0,"Neuron LPS Med. nRPKM":0,"Neuron Mean Log2(nRPKM)":-7.3,"Neuron Vehicle Med. Count":0,"Neuron LPS Med. Count":0,"Neuron Cook's P-value ":0.249,"Feature ID":"16948","chr":"chr18","strand":"-","start":52676892,"end":52689362,"Astrocyte log2(fold change)":3.35,"Astrocyte adjusted P-value":"0.00122603289683032","Astrocyte Low Expressed":false,"Astrocyte Vehicle Med. nRPKM":0.00659,"Astrocyte LPS Med. nRPKM":0.223,"Astrocyte Mean Log2(nRPKM)":-4.6,"Astrocyte Vehicle Med. Count":0.5,"Astrocyte LPS Med. Count":17,"Astrocyte Cook's P-value ":0.0352},"Reg_nUklJp_332":{"Feature Symbol":"Loxl1","Feature Name":"lysyl oxidase-like 1","biotype":"protein_coding","Neuron log2(fold change)":0,"Neuron adjusted P-value":1,"Neuron Low Expressed":true,"Neuron Vehicle Med. nRPKM":0,"Neuron LPS Med. nRPKM":0.0335,"Neuron Mean Log2(nRPKM)":-6.17,"Neuron Vehicle Med. Count":0,"Neuron LPS Med. Count":3,"Neuron Cook's P-value ":0.93,"Feature ID":"16949","chr":"chr9","strand":"-","start":58135530,"end":58161019,"Astrocyte log2(fold change)":2.17,"Astrocyte adjusted P-value":"0.000615402238274171","Astrocyte Low Expressed":false,"Astrocyte Vehicle Med. nRPKM":0.249,"Astrocyte LPS Med. nRPKM":1.63,"Astrocyte Mean Log2(nRPKM)":-0.848,"Astrocyte Vehicle Med. Count":16,"Astrocyte LPS Med. Count":144,"Astrocyte Cook's P-value ":0.702},"Reg_nUklJp_333":{"Feature Symbol":"Lrrc23","Feature Name":"leucine rich repeat containing 23","biotype":"protein_coding","Neuron log2(fold change)":-0.378,"Neuron adjusted P-value":0.526,"Neuron Low Expressed":false,"Neuron Vehicle Med. nRPKM":0.315,"Neuron LPS Med. nRPKM":0.2,"Neuron Mean Log2(nRPKM)":-2.55,"Neuron Vehicle Med. Count":12,"Neuron LPS Med. Count":5,"Neuron Cook's P-value ":0.803,"Feature ID":"16977","chr":"chr6","strand":"-","start":124719881,"end":124729736,"Astrocyte log2(fold change)":-3.28,"Astrocyte adjusted P-value":"0.000846452203334118","Astrocyte Low Expressed":false,"Astrocyte Vehicle Med. nRPKM":0.472,"Astrocyte LPS Med. nRPKM":0.0313,"Astrocyte Mean Log2(nRPKM)":-2.91,"Astrocyte Vehicle Med. Count":11.5,"Astrocyte LPS Med. Count":1,"Astrocyte Cook's P-value ":0.00158},"Reg_nUklJp_334":{"Feature Symbol":"Lsp1","Feature Name":"lymphocyte specific 1","biotype":"protein_coding","Neuron log2(fold change)":0,"Neuron adjusted P-value":1,"Neuron Low Expressed":true,"Neuron Vehicle Med. nRPKM":0.105,"Neuron LPS Med. nRPKM":0.0382,"Neuron Mean Log2(nRPKM)":-4.16,"Neuron Vehicle Med. Count":5,"Neuron LPS Med. Count":1,"Neuron Cook's P-value ":0.294,"Feature ID":"16985","chr":"chr7","strand":"+","start":149646775,"end":149680504,"Astrocyte log2(fold change)":2.33,"Astrocyte adjusted P-value":"0.00041160284487945","Astrocyte Low Expressed":false,"Astrocyte Vehicle Med. nRPKM":0.366,"Astrocyte LPS Med. nRPKM":2.76,"Astrocyte Mean Log2(nRPKM)":-0.187,"Astrocyte Vehicle Med. Count":14.5,"Astrocyte LPS Med. Count":148,"Astrocyte Cook's P-value ":0.842},"Reg_nUklJp_335":{"Feature Symbol":"Ltbp2","Feature Name":"latent transforming growth factor beta binding protein 2","biotype":"protein_coding","Neuron log2(fold change)":0.439,"Neuron adjusted P-value":0.365,"Neuron Low Expressed":false,"Neuron Vehicle Med. nRPKM":0.0805,"Neuron LPS Med. nRPKM":0.0914,"Neuron Mean Log2(nRPKM)":-3.85,"Neuron Vehicle Med. Count":12,"Neuron LPS Med. Count":16,"Neuron Cook's P-value ":0.705,"Feature ID":"16997","chr":"chr12","strand":"-","start":86124162,"end":86217445,"Astrocyte log2(fold change)":3.37,"Astrocyte adjusted P-value":"0.00197093427793655","Astrocyte Low Expressed":false,"Astrocyte Vehicle Med. nRPKM":0.0281,"Astrocyte LPS Med. nRPKM":0.411,"Astrocyte Mean Log2(nRPKM)":-3.54,"Astrocyte Vehicle Med. Count":3,"Astrocyte LPS Med. Count":66.5,"Astrocyte Cook's P-value ":0.000221},"Reg_nUklJp_336":{"Feature Symbol":"Bbox1","Feature Name":"butyrobetaine (gamma), 2-oxoglutarate dioxygenase 1 (gamma-butyrobetaine hydroxylase)","biotype":"protein_coding","Neuron log2(fold change)":2.02,"Neuron adjusted P-value":5.29e-06,"Neuron Low Expressed":false,"Neuron Vehicle Med. nRPKM":0.0609,"Neuron LPS Med. nRPKM":0.549,"Neuron Mean Log2(nRPKM)":-2.85,"Neuron Vehicle Med. Count":3,"Neuron LPS Med. Count":16,"Neuron Cook's P-value ":0.835,"Feature ID":"170442","chr":"chr2","strand":"-","start":110105240,"end":110145882,"Astrocyte log2(fold change)":-0.321,"Astrocyte adjusted P-value":"0.817503092762722","Astrocyte Low Expressed":false,"Astrocyte Vehicle Med. nRPKM":0.539,"Astrocyte LPS Med. nRPKM":0.488,"Astrocyte Mean Log2(nRPKM)":-1.3,"Astrocyte Vehicle Med. Count":18,"Astrocyte LPS Med. Count":21.5,"Astrocyte Cook's P-value ":0.531},"Reg_nUklJp_337":{"Feature Symbol":"Stard4","Feature Name":"StAR-related lipid transfer (START) domain containing 4","biotype":"protein_coding","Neuron log2(fold change)":2.02,"Neuron adjusted P-value":1.83e-11,"Neuron Low Expressed":false,"Neuron Vehicle Med. nRPKM":0.447,"Neuron LPS Med. nRPKM":2.07,"Neuron Mean Log2(nRPKM)":-0.115,"Neuron Vehicle Med. Count":28,"Neuron LPS Med. Count":126,"Neuron Cook's P-value ":0.72,"Feature ID":"170459","chr":"chr18","strand":"-","start":33361075,"end":33373470,"Astrocyte log2(fold change)":0.955,"Astrocyte adjusted P-value":"0.243090654965682","Astrocyte Low Expressed":false,"Astrocyte Vehicle Med. nRPKM":0.555,"Astrocyte LPS Med. nRPKM":0.991,"Astrocyte Mean Log2(nRPKM)":-0.826,"Astrocyte Vehicle Med. Count":29,"Astrocyte LPS Med. Count":79.5,"Astrocyte Cook's P-value ":0.675},"Reg_nUklJp_338":{"Feature Symbol":"Stard5","Feature Name":"StAR-related lipid transfer (START) domain containing 5","biotype":"protein_coding","Neuron log2(fold change)":1.44,"Neuron adjusted P-value":8.64e-07,"Neuron Low Expressed":false,"Neuron Vehicle Med. nRPKM":0.34,"Neuron LPS Med. nRPKM":1.3,"Neuron Mean Log2(nRPKM)":-0.338,"Neuron Vehicle Med. Count":20,"Neuron LPS Med. Count":57,"Neuron Cook's P-value ":0.963,"Feature ID":"170460","chr":"chr7","strand":"+","start":90780527,"end":90790838,"Astrocyte log2(fold change)":2.04,"Astrocyte adjusted P-value":"1.9837321436877e-05","Astrocyte Low Expressed":false,"Astrocyte Vehicle Med. nRPKM":0.904,"Astrocyte LPS Med. nRPKM":4.41,"Astrocyte Mean Log2(nRPKM)":0.982,"Astrocyte Vehicle Med. Count":47.5,"Astrocyte LPS Med. Count":330,"Astrocyte Cook's P-value ":0.905},"Reg_nUklJp_339":{"Feature Symbol":"Papln","Feature Name":"papilin, proteoglycan-like sulfated glycoprotein","biotype":"protein_coding","Neuron log2(fold change)":-0.388,"Neuron adjusted P-value":0.35,"Neuron Low Expressed":false,"Neuron Vehicle Med. nRPKM":0.226,"Neuron LPS Med. nRPKM":0.169,"Neuron Mean Log2(nRPKM)":-2.32,"Neuron Vehicle Med. Count":24,"Neuron LPS Med. Count":13,"Neuron Cook's P-value ":0.692,"Feature ID":"170721","chr":"chr12","strand":"+","start":85104584,"end":85133334,"Astrocyte log2(fold change)":2.55,"Astrocyte adjusted P-value":"0.00955642701126735","Astrocyte Low Expressed":false,"Astrocyte Vehicle Med. nRPKM":0.0296,"Astrocyte LPS Med. nRPKM":0.199,"Astrocyte Mean Log2(nRPKM)":-4.06,"Astrocyte Vehicle Med. Count":2.5,"Astrocyte LPS Med. Count":29.5,"Astrocyte Cook's P-value ":0.818},"Reg_nUklJp_340":{"Feature Symbol":"Syt12","Feature Name":"synaptotagmin XII","biotype":"protein_coding","Neuron log2(fold change)":-0.172,"Neuron adjusted P-value":0.54,"Neuron Low Expressed":false,"Neuron Vehicle Med. nRPKM":1.06,"Neuron LPS Med. nRPKM":0.941,"Neuron Mean Log2(nRPKM)":-0.0597,"Neuron Vehicle Med. Count":84,"Neuron LPS Med. Count":47,"Neuron Cook's P-value ":0.471,"Feature ID":"171180","chr":"chr19","strand":"-","start":4445908,"end":4477143,"Astrocyte log2(fold change)":2.49,"Astrocyte adjusted P-value":"0.000985597123418578","Astrocyte Low Expressed":false,"Astrocyte Vehicle Med. nRPKM":0.15,"Astrocyte LPS Med. nRPKM":1.56,"Astrocyte Mean Log2(nRPKM)":-1.35,"Astrocyte Vehicle Med. Count":10,"Astrocyte LPS Med. Count":110,"Astrocyte Cook's P-value ":0.782},"Reg_nUklJp_341":{"Feature Symbol":"Havcr2","Feature Name":"hepatitis A virus cellular receptor 2","biotype":"protein_coding","Neuron log2(fold change)":0,"Neuron adjusted P-value":1,"Neuron Low Expressed":true,"Neuron Vehicle Med. nRPKM":0.0364,"Neuron LPS Med. nRPKM":0.0656,"Neuron Mean Log2(nRPKM)":-4.55,"Neuron Vehicle Med. Count":3,"Neuron LPS Med. Count":5,"Neuron Cook's P-value ":0.796,"Feature ID":"171285","chr":"chr11","strand":"+","start":46268433,"end":46294757,"Astrocyte log2(fold change)":2.08,"Astrocyte adjusted P-value":"0.035917754080169","Astrocyte Low Expressed":false,"Astrocyte Vehicle Med. nRPKM":0.104,"Astrocyte LPS Med. nRPKM":0.314,"Astrocyte Mean Log2(nRPKM)":-2.69,"Astrocyte Vehicle Med. Count":5.5,"Astrocyte LPS Med. Count":38.5,"Astrocyte Cook's P-value ":0.0545},"Reg_nUklJp_342":{"Feature Symbol":"Maff","Feature Name":"v-maf musculoaponeurotic fibrosarcoma oncogene family, protein F (avian)","biotype":"protein_coding","Neuron log2(fold change)":0.908,"Neuron adjusted P-value":0.0219,"Neuron Low Expressed":false,"Neuron Vehicle Med. nRPKM":0.224,"Neuron LPS Med. nRPKM":0.473,"Neuron Mean Log2(nRPKM)":-1.73,"Neuron Vehicle Med. Count":9,"Neuron LPS Med. Count":14,"Neuron Cook's P-value ":0.938,"Feature ID":"17133","chr":"chr15","strand":"+","start":79178108,"end":79189506,"Astrocyte log2(fold change)":2.47,"Astrocyte adjusted P-value":"0.00536705623094563","Astrocyte Low Expressed":false,"Astrocyte Vehicle Med. nRPKM":0.189,"Astrocyte LPS Med. nRPKM":0.831,"Astrocyte Mean Log2(nRPKM)":-2.01,"Astrocyte Vehicle Med. Count":6,"Astrocyte LPS Med. Count":34,"Astrocyte Cook's P-value ":0.101},"Reg_nUklJp_343":{"Feature Symbol":"Mafk","Feature Name":"v-maf musculoaponeurotic fibrosarcoma oncogene family, protein K (avian)","biotype":"protein_coding","Neuron log2(fold change)":0,"Neuron adjusted P-value":1,"Neuron Low Expressed":true,"Neuron Vehicle Med. nRPKM":0.0429,"Neuron LPS Med. nRPKM":0.0781,"Neuron Mean Log2(nRPKM)":-4.96,"Neuron Vehicle Med. Count":3,"Neuron LPS Med. Count":3,"Neuron Cook's P-value ":0.907,"Feature ID":"17135","chr":"chr5","strand":"+","start":140267490,"end":140278606,"Astrocyte log2(fold change)":2.74,"Astrocyte adjusted P-value":"0.000786744314217898","Astrocyte Low Expressed":false,"Astrocyte Vehicle Med. nRPKM":0.0401,"Astrocyte LPS Med. nRPKM":0.863,"Astrocyte Mean Log2(nRPKM)":-2.21,"Astrocyte Vehicle Med. Count":2,"Astrocyte LPS Med. Count":68,"Astrocyte Cook's P-value ":0.69},"Reg_nUklJp_344":{"Feature Symbol":"Pkd1l1","Feature Name":"polycystic kidney disease 1 like 1","biotype":"protein_coding","Neuron log2(fold change)":0,"Neuron adjusted P-value":1,"Neuron Low Expressed":true,"Neuron Vehicle Med. nRPKM":0.0085,"Neuron LPS Med. nRPKM":0.0484,"Neuron Mean Log2(nRPKM)":-5.98,"Neuron Vehicle Med. Count":1,"Neuron LPS Med. Count":7,"Neuron Cook's P-value ":0.625,"Feature ID":"171395","chr":"chr11","strand":"-","start":8726711,"end":8881423,"Astrocyte log2(fold change)":2.74,"Astrocyte adjusted P-value":"0.0241042738499651","Astrocyte Low Expressed":false,"Astrocyte Vehicle Med. nRPKM":0,"Astrocyte LPS Med. nRPKM":0.0674,"Astrocyte Mean Log2(nRPKM)":-6.21,"Astrocyte Vehicle Med. Count":0,"Astrocyte LPS Med. Count":16.5,"Astrocyte Cook's P-value ":0.181},"Reg_nUklJp_345":{"Feature Symbol":"Man1a","Feature Name":"mannosidase 1, alpha","biotype":"protein_coding","Neuron log2(fold change)":-0.741,"Neuron adjusted P-value":0.00755,"Neuron Low Expressed":false,"Neuron Vehicle Med. nRPKM":1.3,"Neuron LPS Med. nRPKM":0.684,"Neuron Mean Log2(nRPKM)":-0.0495,"Neuron Vehicle Med. Count":105,"Neuron LPS Med. Count":28,"Neuron Cook's P-value ":0.92,"Feature ID":"17155","chr":"chr10","strand":"-","start":53625839,"end":53795602,"Astrocyte log2(fold change)":2.31,"Astrocyte adjusted P-value":"3.70896504673168e-06","Astrocyte Low Expressed":false,"Astrocyte Vehicle Med. nRPKM":0.357,"Astrocyte LPS Med. nRPKM":1.73,"Astrocyte Mean Log2(nRPKM)":-0.496,"Astrocyte Vehicle Med. Count":25,"Astrocyte LPS Med. Count":202,"Astrocyte Cook's P-value ":0.939},"Reg_nUklJp_346":{"Feature Symbol":"Marco","Feature Name":"macrophage receptor with collagenous structure","biotype":"protein_coding","Neuron log2(fold change)":-0.376,"Neuron adjusted P-value":0.452,"Neuron Low Expressed":false,"Neuron Vehicle Med. nRPKM":0,"Neuron LPS Med. nRPKM":0.0421,"Neuron Mean Log2(nRPKM)":-4.8,"Neuron Vehicle Med. Count":0,"Neuron LPS Med. Count":1,"Neuron Cook's P-value ":0.00233,"Feature ID":"17167","chr":"chr1","strand":"-","start":122371115,"end":122401661,"Astrocyte log2(fold change)":3.99,"Astrocyte adjusted P-value":"0.000101603957423809","Astrocyte Low Expressed":false,"Astrocyte Vehicle Med. nRPKM":0,"Astrocyte LPS Med. nRPKM":0.441,"Astrocyte Mean Log2(nRPKM)":-4.35,"Astrocyte Vehicle Med. Count":0,"Astrocyte LPS Med. Count":21.5,"Astrocyte Cook's P-value ":0.159},"Reg_nUklJp_347":{"Feature Symbol":"Ascl1","Feature Name":"achaete-scute complex homolog 1 (Drosophila)","biotype":"protein_coding","Neuron log2(fold change)":-0.829,"Neuron adjusted P-value":0.0511,"Neuron Low Expressed":false,"Neuron Vehicle Med. nRPKM":0.506,"Neuron LPS Med. nRPKM":0.326,"Neuron Mean Log2(nRPKM)":-1.3,"Neuron Vehicle Med. Count":21,"Neuron LPS Med. Count":10,"Neuron Cook's P-value ":0.644,"Feature ID":"17172","chr":"chr10","strand":"-","start":86953786,"end":86956405,"Astrocyte log2(fold change)":-3.69,"Astrocyte adjusted P-value":"8.78192608824175e-08","Astrocyte Low Expressed":false,"Astrocyte Vehicle Med. nRPKM":2.65,"Astrocyte LPS Med. nRPKM":0.107,"Astrocyte Mean Log2(nRPKM)":-1.26,"Astrocyte Vehicle Med. Count":104,"Astrocyte LPS Med. Count":6.5,"Astrocyte Cook's P-value ":0.764},"Reg_nUklJp_348":{"Feature Symbol":"Matn2","Feature Name":"matrilin 2","biotype":"protein_coding","Neuron log2(fold change)":0.102,"Neuron adjusted P-value":0.789,"Neuron Low Expressed":false,"Neuron Vehicle Med. nRPKM":2.88,"Neuron LPS Med. nRPKM":2.75,"Neuron Mean Log2(nRPKM)":1.53,"Neuron Vehicle Med. Count":240,"Neuron LPS Med. Count":110,"Neuron Cook's P-value ":0.414,"Feature ID":"17181","chr":"chr15","strand":"+","start":34236436,"end":34365997,"Astrocyte log2(fold change)":2.01,"Astrocyte adjusted P-value":"0.00220947536350097","Astrocyte Low Expressed":false,"Astrocyte Vehicle Med. nRPKM":0.191,"Astrocyte LPS Med. nRPKM":1.21,"Astrocyte Mean Log2(nRPKM)":-1.08,"Astrocyte Vehicle Med. Count":11,"Astrocyte LPS Med. Count":96,"Astrocyte Cook's P-value ":0.831},"Reg_nUklJp_349":{"Feature Symbol":"Mcl1","Feature Name":"myeloid cell leukemia sequence 1","biotype":"protein_coding","Neuron log2(fold change)":0.342,"Neuron adjusted P-value":0.091,"Neuron Low Expressed":false,"Neuron Vehicle Med. nRPKM":1.79,"Neuron LPS Med. nRPKM":2.28,"Neuron Mean Log2(nRPKM)":1.03,"Neuron Vehicle Med. Count":151,"Neuron LPS Med. Count":118,"Neuron Cook's P-value ":0.837,"Feature ID":"17210","chr":"chr3","strand":"+","start":95462643,"end":95467102,"Astrocyte log2(fold change)":2.09,"Astrocyte adjusted P-value":"1.35255304934761e-10","Astrocyte Low Expressed":false,"Astrocyte Vehicle Med. nRPKM":1.94,"Astrocyte LPS Med. nRPKM":7.35,"Astrocyte Mean Log2(nRPKM)":1.9,"Astrocyte Vehicle Med. Count":116,"Astrocyte LPS Med. Count":736,"Astrocyte Cook's P-value ":0.96},"Reg_nUklJp_350":{"Feature Symbol":"Met","Feature Name":"met proto-oncogene","biotype":"protein_coding","Neuron log2(fold change)":-0.707,"Neuron adjusted P-value":0.0615,"Neuron Low Expressed":false,"Neuron Vehicle Med. nRPKM":0.222,"Neuron LPS Med. nRPKM":0.106,"Neuron Mean Log2(nRPKM)":-2.82,"Neuron Vehicle Med. Count":27,"Neuron LPS Med. Count":12,"Neuron Cook's P-value ":0.916,"Feature ID":"17295","chr":"chr6","strand":"+","start":17413957,"end":17523980,"Astrocyte log2(fold change)":2.85,"Astrocyte adjusted P-value":"1.17832967586779e-05","Astrocyte Low Expressed":false,"Astrocyte Vehicle Med. nRPKM":0.0477,"Astrocyte LPS Med. nRPKM":0.459,"Astrocyte Mean Log2(nRPKM)":-2.74,"Astrocyte Vehicle Med. Count":6.5,"Astrocyte LPS Med. Count":96.5,"Astrocyte Cook's P-value ":0.836},"Reg_nUklJp_351":{"Feature Symbol":"Cxcl9","Feature Name":"chemokine (C-X-C motif) ligand 9","biotype":"protein_coding","Neuron log2(fold change)":0,"Neuron adjusted P-value":1,"Neuron Low Expressed":true,"Neuron Vehicle Med. nRPKM":0,"Neuron LPS Med. nRPKM":0.022,"Neuron Mean Log2(nRPKM)":-7.11,"Neuron Vehicle Med. Count":0,"Neuron LPS Med. Count":2,"Neuron Cook's P-value ":0.7,"Feature ID":"17329","chr":"chr5","strand":"-","start":92750357,"end":92757105,"Astrocyte log2(fold change)":5.85,"Astrocyte adjusted P-value":"8.39790871080683e-11","Astrocyte Low Expressed":false,"Astrocyte Vehicle Med. nRPKM":0,"Astrocyte LPS Med. nRPKM":0.939,"Astrocyte Mean Log2(nRPKM)":-4.16,"Astrocyte Vehicle Med. Count":0,"Astrocyte LPS Med. Count":68.5,"Astrocyte Cook's P-value ":0.765},"Reg_nUklJp_352":{"Feature Symbol":"Mmp15","Feature Name":"matrix metallopeptidase 15","biotype":"protein_coding","Neuron log2(fold change)":-0.266,"Neuron adjusted P-value":0.676,"Neuron Low Expressed":false,"Neuron Vehicle Med. nRPKM":0.106,"Neuron LPS Med. nRPKM":0.0783,"Neuron Mean Log2(nRPKM)":-4.4,"Neuron Vehicle Med. Count":11,"Neuron LPS Med. Count":5,"Neuron Cook's P-value ":0.655,"Feature ID":"17388","chr":"chr8","strand":"+","start":97876237,"end":97898193,"Astrocyte log2(fold change)":-2.29,"Astrocyte adjusted P-value":"0.00192632455451437","Astrocyte Low Expressed":false,"Astrocyte Vehicle Med. nRPKM":0.425,"Astrocyte LPS Med. nRPKM":0.0536,"Astrocyte Mean Log2(nRPKM)":-2.64,"Astrocyte Vehicle Med. Count":35.5,"Astrocyte LPS Med. Count":8.5,"Astrocyte Cook's P-value ":0.928},"Reg_nUklJp_353":{"Feature Symbol":"Gbp4","Feature Name":"guanylate binding protein 4","biotype":"protein_coding","Neuron log2(fold change)":0,"Neuron adjusted P-value":1,"Neuron Low Expressed":true,"Neuron Vehicle Med. nRPKM":0.00891,"Neuron LPS Med. nRPKM":0.0492,"Neuron Mean Log2(nRPKM)":-6.25,"Neuron Vehicle Med. Count":1,"Neuron LPS Med. Count":4,"Neuron Cook's P-value ":0.804,"Feature ID":"17472","chr":"chr5","strand":"-","start":105544786,"end":105568605,"Astrocyte log2(fold change)":7.29,"Astrocyte adjusted P-value":"1.95723806086804e-43","Astrocyte Low Expressed":false,"Astrocyte Vehicle Med. nRPKM":0.025,"Astrocyte LPS Med. nRPKM":5.52,"Astrocyte Mean Log2(nRPKM)":-1.59,"Astrocyte Vehicle Med. Count":2,"Astrocyte LPS Med. Count":638,"Astrocyte Cook's P-value ":0.926},"Reg_nUklJp_354":{"Feature Symbol":"Mpeg1","Feature Name":"macrophage expressed gene 1","biotype":"protein_coding","Neuron log2(fold change)":-0.176,"Neuron adjusted P-value":0.623,"Neuron Low Expressed":false,"Neuron Vehicle Med. nRPKM":0.388,"Neuron LPS Med. nRPKM":0.304,"Neuron Mean Log2(nRPKM)":-1.52,"Neuron Vehicle Med. Count":43,"Neuron LPS Med. Count":15,"Neuron Cook's P-value ":0.775,"Feature ID":"17476","chr":"chr19","strand":"+","start":12535269,"end":12539775,"Astrocyte log2(fold change)":2.14,"Astrocyte adjusted P-value":"0.000468994417406308","Astrocyte Low Expressed":false,"Astrocyte Vehicle Med. nRPKM":0.211,"Astrocyte LPS Med. nRPKM":1.34,"Astrocyte Mean Log2(nRPKM)":-0.923,"Astrocyte Vehicle Med. Count":18,"Astrocyte LPS Med. Count":164,"Astrocyte Cook's P-value ":0.802},"Reg_nUklJp_355":{"Feature Symbol":"Msx1","Feature Name":"homeobox, msh-like 1","biotype":"protein_coding","Neuron log2(fold change)":0,"Neuron adjusted P-value":1,"Neuron Low Expressed":true,"Neuron Vehicle Med. nRPKM":0,"Neuron LPS Med. nRPKM":0,"Neuron Mean Log2(nRPKM)":-7.68,"Neuron Vehicle Med. Count":0,"Neuron LPS Med. Count":0,"Neuron Cook's P-value ":0.493,"Feature ID":"17701","chr":"chr5","strand":"-","start":38211730,"end":38215824,"Astrocyte log2(fold change)":-3.03,"Astrocyte adjusted P-value":"1.20063404139406e-05","Astrocyte Low Expressed":false,"Astrocyte Vehicle Med. nRPKM":1.15,"Astrocyte LPS Med. nRPKM":0.0842,"Astrocyte Mean Log2(nRPKM)":-1.6,"Astrocyte Vehicle Med. Count":38.5,"Astrocyte LPS Med. Count":6.5,"Astrocyte Cook's P-value ":0.93},"Reg_nUklJp_356":{"Feature Symbol":"Mt1","Feature Name":"metallothionein 1","biotype":"protein_coding","Neuron log2(fold change)":2.15,"Neuron adjusted P-value":1.28e-12,"Neuron Low Expressed":false,"Neuron Vehicle Med. nRPKM":1.22,"Neuron LPS Med. nRPKM":5.84,"Neuron Mean Log2(nRPKM)":1.17,"Neuron Vehicle Med. Count":18,"Neuron LPS Med. Count":43,"Neuron Cook's P-value ":0.889,"Feature ID":"17748","chr":"chr8","strand":"+","start":96702989,"end":96704227,"Astrocyte log2(fold change)":2.51,"Astrocyte adjusted P-value":"5.84070708944152e-12","Astrocyte Low Expressed":false,"Astrocyte Vehicle Med. nRPKM":29.1,"Astrocyte LPS Med. nRPKM":199,"Astrocyte Mean Log2(nRPKM)":6.14,"Astrocyte Vehicle Med. Count":333,"Astrocyte LPS Med. Count":2900,"Astrocyte Cook's P-value ":0.762},"Reg_nUklJp_357":{"Feature Symbol":"Mt2","Feature Name":"metallothionein 2","biotype":"protein_coding","Neuron log2(fold change)":3.01,"Neuron adjusted P-value":1.76e-20,"Neuron Low Expressed":false,"Neuron Vehicle Med. nRPKM":0.594,"Neuron LPS Med. nRPKM":7.68,"Neuron Mean Log2(nRPKM)":0.964,"Neuron Vehicle Med. Count":8,"Neuron LPS Med. Count":69,"Neuron Cook's P-value ":0.833,"Feature ID":"17750","chr":"chr8","strand":"+","start":96696518,"end":96697467,"Astrocyte log2(fold change)":2.6,"Astrocyte adjusted P-value":"1.8911682265623e-11","Astrocyte Low Expressed":false,"Astrocyte Vehicle Med. nRPKM":50.2,"Astrocyte LPS Med. nRPKM":317,"Astrocyte Mean Log2(nRPKM)":6.81,"Astrocyte Vehicle Med. Count":526,"Astrocyte LPS Med. Count":5440,"Astrocyte Cook's P-value ":0.816},"Reg_nUklJp_358":{"Feature Symbol":"Muc1","Feature Name":"mucin 1, transmembrane","biotype":"protein_coding","Neuron log2(fold change)":0.98,"Neuron adjusted P-value":0.028,"Neuron Low Expressed":false,"Neuron Vehicle Med. nRPKM":0.218,"Neuron LPS Med. nRPKM":0.476,"Neuron Mean Log2(nRPKM)":-1.93,"Neuron Vehicle Med. Count":10,"Neuron LPS Med. Count":22,"Neuron Cook's P-value ":0.84,"Feature ID":"17829","chr":"chr3","strand":"+","start":89032974,"end":89037291,"Astrocyte log2(fold change)":2.46,"Astrocyte adjusted P-value":"5.22042800726592e-13","Astrocyte Low Expressed":false,"Astrocyte Vehicle Med. nRPKM":2.31,"Astrocyte LPS Med. nRPKM":9.84,"Astrocyte Mean Log2(nRPKM)":2.35,"Astrocyte Vehicle Med. Count":97.5,"Astrocyte LPS Med. Count":748,"Astrocyte Cook's P-value ":0.874},"Reg_nUklJp_359":{"Feature Symbol":"Mx1","Feature Name":"myxovirus (influenza virus) resistance 1","biotype":"protein_coding","Neuron log2(fold change)":0,"Neuron adjusted P-value":1,"Neuron Low Expressed":true,"Neuron Vehicle Med. nRPKM":0,"Neuron LPS Med. nRPKM":0.0158,"Neuron Mean Log2(nRPKM)":-6.94,"Neuron Vehicle Med. Count":0,"Neuron LPS Med. Count":1,"Neuron Cook's P-value ":0.658,"Feature ID":"17857","chr":"chr16","strand":"-","start":97668642,"end":97684513,"Astrocyte log2(fold change)":5.36,"Astrocyte adjusted P-value":"1.51311578240333e-11","Astrocyte Low Expressed":false,"Astrocyte Vehicle Med. nRPKM":0.0122,"Astrocyte LPS Med. nRPKM":1.1,"Astrocyte Mean Log2(nRPKM)":-3.19,"Astrocyte Vehicle Med. Count":0.5,"Astrocyte LPS Med. Count":97.5,"Astrocyte Cook's P-value ":0.193},"Reg_nUklJp_360":{"Feature Symbol":"Mx2","Feature Name":"myxovirus (influenza virus) resistance 2","biotype":"protein_coding","Neuron log2(fold change)":1.28,"Neuron adjusted P-value":0.00955,"Neuron Low Expressed":false,"Neuron Vehicle Med. nRPKM":0.0501,"Neuron LPS Med. nRPKM":0.231,"Neuron Mean Log2(nRPKM)":-3.33,"Neuron Vehicle Med. Count":3,"Neuron LPS Med. Count":10,"Neuron Cook's P-value ":0.845,"Feature ID":"17858","chr":"chr16","strand":"+","start":97757688,"end":97782508,"Astrocyte log2(fold change)":2.95,"Astrocyte adjusted P-value":"0.000319084466232062","Astrocyte Low Expressed":false,"Astrocyte Vehicle Med. nRPKM":0.551,"Astrocyte LPS Med. nRPKM":8.15,"Astrocyte Mean Log2(nRPKM)":0.978,"Astrocyte Vehicle Med. Count":27,"Astrocyte LPS Med. Count":571,"Astrocyte Cook's P-value ":0.886},"Reg_nUklJp_361":{"Feature Symbol":"Gadd45b","Feature Name":"growth arrest and DNA-damage-inducible 45 beta","biotype":"protein_coding","Neuron log2(fold change)":-0.517,"Neuron adjusted P-value":0.334,"Neuron Low Expressed":false,"Neuron Vehicle Med. nRPKM":0.313,"Neuron LPS Med. nRPKM":0.252,"Neuron Mean Log2(nRPKM)":-1.9,"Neuron Vehicle Med. Count":8,"Neuron LPS Med. Count":3,"Neuron Cook's P-value ":0.48,"Feature ID":"17873","chr":"chr10","strand":"+","start":80392836,"end":80394949,"Astrocyte log2(fold change)":4.89,"Astrocyte adjusted P-value":"7.05956981417286e-08","Astrocyte Low Expressed":false,"Astrocyte Vehicle Med. nRPKM":0,"Astrocyte LPS Med. nRPKM":1.31,"Astrocyte Mean Log2(nRPKM)":-3.43,"Astrocyte Vehicle Med. Count":0,"Astrocyte LPS Med. Count":42.5,"Astrocyte Cook's P-value ":0.933},"Reg_nUklJp_362":{"Feature Symbol":"Myd88","Feature Name":"myeloid differentiation primary response gene 88","biotype":"protein_coding","Neuron log2(fold change)":0,"Neuron adjusted P-value":1,"Neuron Low Expressed":true,"Neuron Vehicle Med. nRPKM":0.0868,"Neuron LPS Med. nRPKM":0.0704,"Neuron Mean Log2(nRPKM)":-3.77,"Neuron Vehicle Med. Count":5,"Neuron LPS Med. Count":2,"Neuron Cook's P-value ":0.472,"Feature ID":"17874","chr":"chr9","strand":"-","start":119245106,"end":119249158,"Astrocyte log2(fold change)":3.16,"Astrocyte adjusted P-value":"3.88875098822661e-06","Astrocyte Low Expressed":false,"Astrocyte Vehicle Med. nRPKM":0.163,"Astrocyte LPS Med. nRPKM":1.63,"Astrocyte Mean Log2(nRPKM)":-1.64,"Astrocyte Vehicle Med. Count":6,"Astrocyte LPS Med. Count":77.5,"Astrocyte Cook's P-value ":0.884},"Reg_nUklJp_363":{"Feature Symbol":"Myh6","Feature Name":"myosin, heavy polypeptide 6, cardiac muscle, alpha","biotype":"protein_coding","Neuron log2(fold change)":0,"Neuron adjusted P-value":1,"Neuron Low Expressed":true,"Neuron Vehicle Med. nRPKM":0,"Neuron LPS Med. nRPKM":0,"Neuron Mean Log2(nRPKM)":-7.61,"Neuron Vehicle Med. Count":0,"Neuron LPS Med. Count":0,"Neuron Cook's P-value ":0.186,"Feature ID":"17888","chr":"chr14","strand":"-","start":55560758,"end":55585444,"Astrocyte log2(fold change)":-3.16,"Astrocyte adjusted P-value":"2.74314610227949e-13","Astrocyte Low Expressed":false,"Astrocyte Vehicle Med. nRPKM":4.03,"Astrocyte LPS Med. nRPKM":0.38,"Astrocyte Mean Log2(nRPKM)":0.127,"Astrocyte Vehicle Med. Count":418,"Astrocyte LPS Med. Count":58.5,"Astrocyte Cook's P-value ":0.952},"Reg_nUklJp_364":{"Feature Symbol":"Myo1b","Feature Name":"myosin IB","biotype":"protein_coding","Neuron log2(fold change)":-0.451,"Neuron adjusted P-value":0.0398,"Neuron Low Expressed":false,"Neuron Vehicle Med. nRPKM":3.23,"Neuron LPS Med. nRPKM":2,"Neuron Mean Log2(nRPKM)":1.36,"Neuron Vehicle Med. Count":389,"Neuron LPS Med. Count":125,"Neuron Cook's P-value ":0.9,"Feature ID":"17912","chr":"chr1","strand":"-","start":51806609,"end":51972818,"Astrocyte log2(fold change)":2.26,"Astrocyte adjusted P-value":"0.0164205090429182","Astrocyte Low Expressed":false,"Astrocyte Vehicle Med. nRPKM":0.0372,"Astrocyte LPS Med. nRPKM":0.362,"Astrocyte Mean Log2(nRPKM)":-3.52,"Astrocyte Vehicle Med. Count":4,"Astrocyte LPS Med. Count":63,"Astrocyte Cook's P-value ":0.819},"Reg_nUklJp_365":{"Feature Symbol":"Myo1c","Feature Name":"myosin IC","biotype":"protein_coding","Neuron log2(fold change)":0.377,"Neuron adjusted P-value":0.121,"Neuron Low Expressed":false,"Neuron Vehicle Med. nRPKM":0.759,"Neuron LPS Med. nRPKM":1,"Neuron Mean Log2(nRPKM)":-0.236,"Neuron Vehicle Med. Count":111,"Neuron LPS Med. Count":92,"Neuron Cook's P-value ":0.751,"Feature ID":"17913","chr":"chr11","strand":"+","start":75465011,"end":75488145,"Astrocyte log2(fold change)":2.31,"Astrocyte adjusted P-value":"4.66852732076278e-11","Astrocyte Low Expressed":false,"Astrocyte Vehicle Med. nRPKM":0.6,"Astrocyte LPS Med. nRPKM":2.56,"Astrocyte Mean Log2(nRPKM)":0.347,"Astrocyte Vehicle Med. Count":57.5,"Astrocyte LPS Med. Count":433,"Astrocyte Cook's P-value ":0.944},"Reg_nUklJp_366":{"Feature Symbol":"Nfil3","Feature Name":"nuclear factor, interleukin 3, regulated","biotype":"protein_coding","Neuron log2(fold change)":-0.229,"Neuron adjusted P-value":0.621,"Neuron Low Expressed":false,"Neuron Vehicle Med. nRPKM":0.556,"Neuron LPS Med. nRPKM":0.419,"Neuron Mean Log2(nRPKM)":-1.06,"Neuron Vehicle Med. Count":23,"Neuron LPS Med. Count":16,"Neuron Cook's P-value ":0.755,"Feature ID":"18030","chr":"chr13","strand":"-","start":53062578,"end":53076408,"Astrocyte log2(fold change)":4.5,"Astrocyte adjusted P-value":"1.1328911096264e-07","Astrocyte Low Expressed":false,"Astrocyte Vehicle Med. nRPKM":0.0119,"Astrocyte LPS Med. nRPKM":1.05,"Astrocyte Mean Log2(nRPKM)":-3.12,"Astrocyte Vehicle Med. Count":0.5,"Astrocyte LPS Med. Count":51,"Astrocyte Cook's P-value ":0.0315},"Reg_nUklJp_367":{"Feature Symbol":"Nfkb2","Feature Name":"nuclear factor of kappa light polypeptide gene enhancer in B cells 2, p49/p100","biotype":"protein_coding","Neuron log2(fold change)":-0.632,"Neuron adjusted P-value":0.266,"Neuron Low Expressed":false,"Neuron Vehicle Med. nRPKM":0.11,"Neuron LPS Med. nRPKM":0.0517,"Neuron Mean Log2(nRPKM)":-4.09,"Neuron Vehicle Med. Count":8,"Neuron LPS Med. Count":1,"Neuron Cook's P-value ":0.662,"Feature ID":"18034","chr":"chr19","strand":"+","start":46379227,"end":46386580,"Astrocyte log2(fold change)":2.99,"Astrocyte adjusted P-value":"3.52890591018857e-08","Astrocyte Low Expressed":false,"Astrocyte Vehicle Med. nRPKM":0.193,"Astrocyte LPS Med. nRPKM":1.62,"Astrocyte Mean Log2(nRPKM)":-0.921,"Astrocyte Vehicle Med. Count":12.5,"Astrocyte LPS Med. Count":164,"Astrocyte Cook's P-value ":0.877},"Reg_nUklJp_368":{"Feature Symbol":"Nfkbie","Feature Name":"nuclear factor of kappa light polypeptide gene enhancer in B cells inhibitor, epsilon","biotype":"protein_coding","Neuron log2(fold change)":0,"Neuron adjusted P-value":1,"Neuron Low Expressed":true,"Neuron Vehicle Med. nRPKM":0.0555,"Neuron LPS Med. nRPKM":0.0345,"Neuron Mean Log2(nRPKM)":-4.37,"Neuron Vehicle Med. Count":3,"Neuron LPS Med. Count":1,"Neuron Cook's P-value ":0.00128,"Feature ID":"18037","chr":"chr17","strand":"+","start":45692665,"end":45700118,"Astrocyte log2(fold change)":4.75,"Astrocyte adjusted P-value":"2.81628029176343e-11","Astrocyte Low Expressed":false,"Astrocyte Vehicle Med. nRPKM":0.02,"Astrocyte LPS Med. nRPKM":2.65,"Astrocyte Mean Log2(nRPKM)":-2.19,"Astrocyte Vehicle Med. Count":1,"Astrocyte LPS Med. Count":162,"Astrocyte Cook's P-value ":0.404},"Reg_nUklJp_369":{"Feature Symbol":"Nid1","Feature Name":"nidogen 1","biotype":"protein_coding","Neuron log2(fold change)":3.01,"Neuron adjusted P-value":1.77e-10,"Neuron Low Expressed":false,"Neuron Vehicle Med. nRPKM":0.00547,"Neuron LPS Med. nRPKM":0.158,"Neuron Mean Log2(nRPKM)":-5.27,"Neuron Vehicle Med. Count":1,"Neuron LPS Med. Count":19,"Neuron Cook's P-value ":0.582,"Feature ID":"18073","chr":"chr13","strand":"+","start":13529869,"end":13604542,"Astrocyte log2(fold change)":1.73,"Astrocyte adjusted P-value":"0.0352358344865806","Astrocyte Low Expressed":false,"Astrocyte Vehicle Med. nRPKM":0.19,"Astrocyte LPS Med. nRPKM":0.433,"Astrocyte Mean Log2(nRPKM)":-2,"Astrocyte Vehicle Med. Count":24.5,"Astrocyte LPS Med. Count":67.5,"Astrocyte Cook's P-value ":0.0952},"Reg_nUklJp_370":{"Feature Symbol":"Ninj1","Feature Name":"ninjurin 1","biotype":"protein_coding","Neuron log2(fold change)":-0.418,"Neuron adjusted P-value":0.506,"Neuron Low Expressed":false,"Neuron Vehicle Med. nRPKM":0.292,"Neuron LPS Med. nRPKM":0.0738,"Neuron Mean Log2(nRPKM)":-3.06,"Neuron Vehicle Med. Count":5,"Neuron LPS Med. Count":1,"Neuron Cook's P-value ":0.876,"Feature ID":"18081","chr":"chr13","strand":"+","start":49282916,"end":49291620,"Astrocyte log2(fold change)":3.91,"Astrocyte adjusted P-value":"0.000187296435322639","Astrocyte Low Expressed":false,"Astrocyte Vehicle Med. nRPKM":0,"Astrocyte LPS Med. nRPKM":0.489,"Astrocyte Mean Log2(nRPKM)":-3.96,"Astrocyte Vehicle Med. Count":0,"Astrocyte LPS Med. Count":21.5,"Astrocyte Cook's P-value ":0.0104},"Reg_nUklJp_371":{"Feature Symbol":"Nrp1","Feature Name":"neuropilin 1","biotype":"protein_coding","Neuron log2(fold change)":-0.175,"Neuron adjusted P-value":0.528,"Neuron Low Expressed":false,"Neuron Vehicle Med. nRPKM":1.79,"Neuron LPS Med. nRPKM":1.37,"Neuron Mean Log2(nRPKM)":0.785,"Neuron Vehicle Med. Count":237,"Neuron LPS Med. Count":97,"Neuron Cook's P-value ":0.68,"Feature ID":"18186","chr":"chr8","strand":"+","start":130882973,"end":131029376,"Astrocyte log2(fold change)":-2.08,"Astrocyte adjusted P-value":"1.09355204396146e-06","Astrocyte Low Expressed":false,"Astrocyte Vehicle Med. nRPKM":1.4,"Astrocyte LPS Med. nRPKM":0.325,"Astrocyte Mean Log2(nRPKM)":-0.526,"Astrocyte Vehicle Med. Count":156,"Astrocyte LPS Med. Count":52.5,"Astrocyte Cook's P-value ":0.941},"Reg_nUklJp_372":{"Feature Symbol":"Ntn1","Feature Name":"netrin 1","biotype":"protein_coding","Neuron log2(fold change)":0.368,"Neuron adjusted P-value":0.349,"Neuron Low Expressed":false,"Neuron Vehicle Med. nRPKM":0.144,"Neuron LPS Med. nRPKM":0.215,"Neuron Mean Log2(nRPKM)":-2.63,"Neuron Vehicle Med. Count":19,"Neuron LPS Med. Count":15,"Neuron Cook's P-value ":0.868,"Feature ID":"18208","chr":"chr11","strand":"-","start":68022866,"end":68200328,"Astrocyte log2(fold change)":2.61,"Astrocyte adjusted P-value":"0.000858922750696324","Astrocyte Low Expressed":false,"Astrocyte Vehicle Med. nRPKM":0.0573,"Astrocyte LPS Med. nRPKM":0.498,"Astrocyte Mean Log2(nRPKM)":-3.17,"Astrocyte Vehicle Med. Count":6.5,"Astrocyte LPS Med. Count":71.5,"Astrocyte Cook's P-value ":0.796},"Reg_nUklJp_373":{"Feature Symbol":"Ntsr2","Feature Name":"neurotensin receptor 2","biotype":"protein_coding","Neuron log2(fold change)":1.37,"Neuron adjusted P-value":7.31e-07,"Neuron Low Expressed":false,"Neuron Vehicle Med. nRPKM":1.07,"Neuron LPS Med. nRPKM":3.43,"Neuron Mean Log2(nRPKM)":0.885,"Neuron Vehicle Med. Count":43,"Neuron LPS Med. Count":75,"Neuron Cook's P-value ":0.925,"Feature ID":"18217","chr":"chr12","strand":"+","start":16660276,"end":16667042,"Astrocyte log2(fold change)":-2.72,"Astrocyte adjusted P-value":"4.62525682585047e-19","Astrocyte Low Expressed":false,"Astrocyte Vehicle Med. nRPKM":176,"Astrocyte LPS Med. nRPKM":24.5,"Astrocyte Mean Log2(nRPKM)":6.14,"Astrocyte Vehicle Med. Count":5240,"Astrocyte LPS Med. Count":896,"Astrocyte Cook's P-value ":0.957},"Reg_nUklJp_374":{"Feature Symbol":"Odc1","Feature Name":"ornithine decarboxylase, structural 1","biotype":"protein_coding","Neuron log2(fold change)":0.296,"Neuron adjusted P-value":0.491,"Neuron Low Expressed":false,"Neuron Vehicle Med. nRPKM":0.324,"Neuron LPS Med. nRPKM":0.368,"Neuron Mean Log2(nRPKM)":-1.68,"Neuron Vehicle Med. Count":20,"Neuron LPS Med. Count":12,"Neuron Cook's P-value ":0.753,"Feature ID":"18263","chr":"chr12","strand":"+","start":17551679,"end":17558308,"Astrocyte log2(fold change)":2.33,"Astrocyte adjusted P-value":"0.000253824160266564","Astrocyte Low Expressed":false,"Astrocyte Vehicle Med. nRPKM":0.276,"Astrocyte LPS Med. nRPKM":1.39,"Astrocyte Mean Log2(nRPKM)":-0.806,"Astrocyte Vehicle Med. Count":12.5,"Astrocyte LPS Med. Count":110,"Astrocyte Cook's P-value ":0.881},"Reg_nUklJp_375":{"Feature Symbol":"Olfr56","Feature Name":"olfactory receptor 56","biotype":"protein_coding","Neuron log2(fold change)":0,"Neuron adjusted P-value":1,"Neuron Low Expressed":true,"Neuron Vehicle Med. nRPKM":0,"Neuron LPS Med. nRPKM":0,"Neuron Mean Log2(nRPKM)":-7.28,"Neuron Vehicle Med. Count":0,"Neuron LPS Med. Count":0,"Neuron Cook's P-value ":0.728,"Feature ID":"18356","chr":"chr11","strand":"+","start":48864235,"end":48948889,"Astrocyte log2(fold change)":6.3,"Astrocyte adjusted P-value":"3.13722618979699e-13","Astrocyte Low Expressed":false,"Astrocyte Vehicle Med. nRPKM":0,"Astrocyte LPS Med. nRPKM":1.87,"Astrocyte Mean Log2(nRPKM)":-3.63,"Astrocyte Vehicle Med. Count":0,"Astrocyte LPS Med. Count":93,"Astrocyte Cook's P-value ":0.869},"Reg_nUklJp_376":{"Feature Symbol":"Omg","Feature Name":"oligodendrocyte myelin glycoprotein","biotype":"protein_coding","Neuron log2(fold change)":-0.112,"Neuron adjusted P-value":0.724,"Neuron Low Expressed":false,"Neuron Vehicle Med. nRPKM":4.16,"Neuron LPS Med. nRPKM":4.39,"Neuron Mean Log2(nRPKM)":2.05,"Neuron Vehicle Med. Count":229,"Neuron LPS Med. Count":117,"Neuron Cook's P-value ":0.795,"Feature ID":"18377","chr":"chr11","strand":"-","start":79314484,"end":79317584,"Astrocyte log2(fold change)":-2.06,"Astrocyte adjusted P-value":"0.000160578894877589","Astrocyte Low Expressed":false,"Astrocyte Vehicle Med. nRPKM":8.48,"Astrocyte LPS Med. nRPKM":2.22,"Astrocyte Mean Log2(nRPKM)":1.66,"Astrocyte Vehicle Med. Count":341,"Astrocyte LPS Med. Count":122,"Astrocyte Cook's P-value ":0.713},"Reg_nUklJp_377":{"Feature Symbol":"Osmr","Feature Name":"oncostatin M receptor","biotype":"protein_coding","Neuron log2(fold change)":0,"Neuron adjusted P-value":1,"Neuron Low Expressed":true,"Neuron Vehicle Med. nRPKM":0.0183,"Neuron LPS Med. nRPKM":0.136,"Neuron Mean Log2(nRPKM)":-4.81,"Neuron Vehicle Med. Count":2,"Neuron LPS Med. Count":4,"Neuron Cook's P-value ":0.511,"Feature ID":"18414","chr":"chr15","strand":"-","start":6763577,"end":6824313,"Astrocyte log2(fold change)":4.62,"Astrocyte adjusted P-value":"3.96591605612417e-79","Astrocyte Low Expressed":false,"Astrocyte Vehicle Med. nRPKM":2.33,"Astrocyte LPS Med. nRPKM":57,"Astrocyte Mean Log2(nRPKM)":3.53,"Astrocyte Vehicle Med. Count":238,"Astrocyte LPS Med. Count":7130,"Astrocyte Cook's P-value ":0.988},"Reg_nUklJp_378":{"Feature Symbol":"Otc","Feature Name":"ornithine transcarbamylase","biotype":"protein_coding","Neuron log2(fold change)":0,"Neuron adjusted P-value":1,"Neuron Low Expressed":true,"Neuron Vehicle Med. nRPKM":0,"Neuron LPS Med. nRPKM":0,"Neuron Mean Log2(nRPKM)":-8,"Neuron Vehicle Med. Count":0,"Neuron LPS Med. Count":0,"Neuron Cook's P-value ":"NA","Feature ID":"18416","chr":"chrX","strand":"+","start":9829485,"end":9898150,"Astrocyte log2(fold change)":-3.01,"Astrocyte adjusted P-value":"0.00518796702847145","Astrocyte Low Expressed":false,"Astrocyte Vehicle Med. nRPKM":0.343,"Astrocyte LPS Med. nRPKM":0,"Astrocyte Mean Log2(nRPKM)":-4.29,"Astrocyte Vehicle Med. Count":15.5,"Astrocyte LPS Med. Count":0,"Astrocyte Cook's P-value ":0.94},"Reg_nUklJp_379":{"Feature Symbol":"P2rx6","Feature Name":"purinergic receptor P2X, ligand-gated ion channel, 6","biotype":"protein_coding","Neuron log2(fold change)":0.978,"Neuron adjusted P-value":9.66e-05,"Neuron Low Expressed":false,"Neuron Vehicle Med. nRPKM":0.717,"Neuron LPS Med. nRPKM":1.27,"Neuron Mean Log2(nRPKM)":-0.0313,"Neuron Vehicle Med. Count":37,"Neuron LPS Med. Count":53,"Neuron Cook's P-value ":0.945,"Feature ID":"18440","chr":"chr16","strand":"+","start":17561978,"end":17572105,"Astrocyte log2(fold change)":-2.28,"Astrocyte adjusted P-value":"3.4549214672701e-05","Astrocyte Low Expressed":false,"Astrocyte Vehicle Med. nRPKM":1.61,"Astrocyte LPS Med. nRPKM":0.333,"Astrocyte Mean Log2(nRPKM)":-0.496,"Astrocyte Vehicle Med. Count":80,"Astrocyte LPS Med. Count":22.5,"Astrocyte Cook's P-value ":0.891},"Reg_nUklJp_380":{"Feature Symbol":"Pappa","Feature Name":"pregnancy-associated plasma protein A","biotype":"protein_coding","Neuron log2(fold change)":-1.07,"Neuron adjusted P-value":0.000187,"Neuron Low Expressed":false,"Neuron Vehicle Med. nRPKM":0.165,"Neuron LPS Med. nRPKM":0.0667,"Neuron Mean Log2(nRPKM)":-3.18,"Neuron Vehicle Med. Count":44,"Neuron LPS Med. Count":11,"Neuron Cook's P-value ":0.977,"Feature ID":"18491","chr":"chr4","strand":"+","start":64785208,"end":65018543,"Astrocyte log2(fold change)":4.69,"Astrocyte adjusted P-value":"1.8324266193677e-37","Astrocyte Low Expressed":false,"Astrocyte Vehicle Med. nRPKM":0.125,"Astrocyte LPS Med. nRPKM":4.18,"Astrocyte Mean Log2(nRPKM)":-0.43,"Astrocyte Vehicle Med. Count":24.5,"Astrocyte LPS Med. Count":1010,"Astrocyte Cook's P-value ":0.926},"Reg_nUklJp_381":{"Feature Symbol":"Pcsk4","Feature Name":"proprotein convertase subtilisin/kexin type 4","biotype":"protein_coding","Neuron log2(fold change)":0.0669,"Neuron adjusted P-value":0.899,"Neuron Low Expressed":false,"Neuron Vehicle Med. nRPKM":0.388,"Neuron LPS Med. nRPKM":0.415,"Neuron Mean Log2(nRPKM)":-1.48,"Neuron Vehicle Med. Count":22,"Neuron LPS Med. Count":16,"Neuron Cook's P-value ":0.401,"Feature ID":"18551","chr":"chr10","strand":"-","start":79784028,"end":79792218,"Astrocyte log2(fold change)":-2.28,"Astrocyte adjusted P-value":"0.00651489268268994","Astrocyte Low Expressed":false,"Astrocyte Vehicle Med. nRPKM":0.682,"Astrocyte LPS Med. nRPKM":0.128,"Astrocyte Mean Log2(nRPKM)":-2.36,"Astrocyte Vehicle Med. Count":30.5,"Astrocyte LPS Med. Count":8.5,"Astrocyte Cook's P-value ":0.857},"Reg_nUklJp_382":{"Feature Symbol":"Padi2","Feature Name":"peptidyl arginine deiminase, type II","biotype":"protein_coding","Neuron log2(fold change)":-0.382,"Neuron adjusted P-value":0.528,"Neuron Low Expressed":false,"Neuron Vehicle Med. nRPKM":0.085,"Neuron LPS Med. nRPKM":0.0626,"Neuron Mean Log2(nRPKM)":-4.34,"Neuron Vehicle Med. Count":7,"Neuron LPS Med. Count":5,"Neuron Cook's P-value ":0.562,"Feature ID":"18600","chr":"chr4","strand":"+","start":140462275,"end":140508501,"Astrocyte log2(fold change)":-3.31,"Astrocyte adjusted P-value":"4.82478528414753e-21","Astrocyte Low Expressed":false,"Astrocyte Vehicle Med. nRPKM":5.94,"Astrocyte LPS Med. nRPKM":0.506,"Astrocyte Mean Log2(nRPKM)":0.92,"Astrocyte Vehicle Med. Count":604,"Astrocyte LPS Med. Count":55,"Astrocyte Cook's P-value ":0.956},"Reg_nUklJp_383":{"Feature Symbol":"Pgf","Feature Name":"placental growth factor","biotype":"protein_coding","Neuron log2(fold change)":0,"Neuron adjusted P-value":1,"Neuron Low Expressed":true,"Neuron Vehicle Med. nRPKM":0.0429,"Neuron LPS Med. nRPKM":0.0285,"Neuron Mean Log2(nRPKM)":-5.21,"Neuron Vehicle Med. Count":1,"Neuron LPS Med. Count":2,"Neuron Cook's P-value ":0.664,"Feature ID":"18654","chr":"chr12","strand":"-","start":86507591,"end":86518235,"Astrocyte log2(fold change)":4.32,"Astrocyte adjusted P-value":"1.73886424563106e-07","Astrocyte Low Expressed":false,"Astrocyte Vehicle Med. nRPKM":0.0555,"Astrocyte LPS Med. nRPKM":1.55,"Astrocyte Mean Log2(nRPKM)":-2.36,"Astrocyte Vehicle Med. Count":1.5,"Astrocyte LPS Med. Count":83.5,"Astrocyte Cook's P-value ":0.0158},"Reg_nUklJp_384":{"Feature Symbol":"Abcb1b","Feature Name":"ATP-binding cassette, sub-family B (MDR/TAP), member 1B","biotype":"protein_coding","Neuron log2(fold change)":1.76,"Neuron adjusted P-value":6.32e-13,"Neuron Low Expressed":false,"Neuron Vehicle Med. nRPKM":0.377,"Neuron LPS Med. nRPKM":1.51,"Neuron Mean Log2(nRPKM)":-0.479,"Neuron Vehicle Med. Count":37,"Neuron LPS Med. Count":89,"Neuron Cook's P-value ":0.76,"Feature ID":"18669","chr":"chr5","strand":"+","start":8798147,"end":8866314,"Astrocyte log2(fold change)":2.46,"Astrocyte adjusted P-value":"5.45755531773428e-14","Astrocyte Low Expressed":false,"Astrocyte Vehicle Med. nRPKM":0.51,"Astrocyte LPS Med. nRPKM":2.94,"Astrocyte Mean Log2(nRPKM)":0.278,"Astrocyte Vehicle Med. Count":44.5,"Astrocyte LPS Med. Count":320,"Astrocyte Cook's P-value ":0.995},"Reg_nUklJp_385":{"Feature Symbol":"Pim1","Feature Name":"proviral integration site 1","biotype":"protein_coding","Neuron log2(fold change)":0,"Neuron adjusted P-value":1,"Neuron Low Expressed":true,"Neuron Vehicle Med. nRPKM":0.0564,"Neuron LPS Med. nRPKM":0.0475,"Neuron Mean Log2(nRPKM)":-4.47,"Neuron Vehicle Med. Count":3,"Neuron LPS Med. Count":1,"Neuron Cook's P-value ":0.684,"Feature ID":"18712","chr":"chr17","strand":"+","start":29627990,"end":29632410,"Astrocyte log2(fold change)":2.08,"Astrocyte adjusted P-value":"0.00291749856138668","Astrocyte Low Expressed":false,"Astrocyte Vehicle Med. nRPKM":0.758,"Astrocyte LPS Med. nRPKM":3.24,"Astrocyte Mean Log2(nRPKM)":0.141,"Astrocyte Vehicle Med. Count":21.5,"Astrocyte LPS Med. Count":146,"Astrocyte Cook's P-value ":0.824},"Reg_nUklJp_386":{"Feature Symbol":"Pim2","Feature Name":"proviral integration site 2","biotype":"protein_coding","Neuron log2(fold change)":-0.205,"Neuron adjusted P-value":0.568,"Neuron Low Expressed":false,"Neuron Vehicle Med. nRPKM":1.09,"Neuron LPS Med. nRPKM":0.844,"Neuron Mean Log2(nRPKM)":0.0556,"Neuron Vehicle Med. Count":58,"Neuron LPS Med. Count":25,"Neuron Cook's P-value ":0.529,"Feature ID":"18715","chr":"chrX","strand":"+","start":7455432,"end":7460558,"Astrocyte log2(fold change)":-2.45,"Astrocyte adjusted P-value":"0.00397816166728508","Astrocyte Low Expressed":false,"Astrocyte Vehicle Med. nRPKM":1.26,"Astrocyte LPS Med. nRPKM":0.133,"Astrocyte Mean Log2(nRPKM)":-1.98,"Astrocyte Vehicle Med. Count":57,"Astrocyte LPS Med. Count":6,"Astrocyte Cook's P-value ":0.768},"Reg_nUklJp_387":{"Feature Symbol":"Serpine1","Feature Name":"serine (or cysteine) peptidase inhibitor, clade E, member 1","biotype":"protein_coding","Neuron log2(fold change)":0,"Neuron adjusted P-value":1,"Neuron Low Expressed":true,"Neuron Vehicle Med. nRPKM":0.0667,"Neuron LPS Med. nRPKM":0.0211,"Neuron Mean Log2(nRPKM)":-5.23,"Neuron Vehicle Med. Count":4,"Neuron LPS Med. Count":2,"Neuron Cook's P-value ":0.889,"Feature ID":"18787","chr":"chr5","strand":"-","start":137537374,"end":137548142,"Astrocyte log2(fold change)":3.94,"Astrocyte adjusted P-value":"0.000147373332825404","Astrocyte Low Expressed":false,"Astrocyte Vehicle Med. nRPKM":0,"Astrocyte LPS Med. nRPKM":0.194,"Astrocyte Mean Log2(nRPKM)":-4.76,"Astrocyte Vehicle Med. Count":0,"Astrocyte LPS Med. Count":17,"Astrocyte Cook's P-value ":0.119},"Reg_nUklJp_388":{"Feature Symbol":"Plaur","Feature Name":"plasminogen activator, urokinase receptor","biotype":"protein_coding","Neuron log2(fold change)":0,"Neuron adjusted P-value":1,"Neuron Low Expressed":true,"Neuron Vehicle Med. nRPKM":0,"Neuron LPS Med. nRPKM":0,"Neuron Mean Log2(nRPKM)":-6.28,"Neuron Vehicle Med. Count":0,"Neuron LPS Med. Count":0,"Neuron Cook's P-value ":0.528,"Feature ID":"18793","chr":"chr7","strand":"+","start":25247519,"end":25260892,"Astrocyte log2(fold change)":3.79,"Astrocyte adjusted P-value":"0.00030692455251583","Astrocyte Low Expressed":false,"Astrocyte Vehicle Med. nRPKM":0,"Astrocyte LPS Med. nRPKM":0.733,"Astrocyte Mean Log2(nRPKM)":-4.08,"Astrocyte Vehicle Med. Count":0,"Astrocyte LPS Med. Count":23,"Astrocyte Cook's P-value ":0.218},"Reg_nUklJp_389":{"Feature Symbol":"Pld2","Feature Name":"phospholipase D2","biotype":"protein_coding","Neuron log2(fold change)":-0.331,"Neuron adjusted P-value":0.251,"Neuron Low Expressed":false,"Neuron Vehicle Med. nRPKM":0.583,"Neuron LPS Med. nRPKM":0.445,"Neuron Mean Log2(nRPKM)":-0.939,"Neuron Vehicle Med. Count":61,"Neuron LPS Med. Count":23,"Neuron Cook's P-value ":0.768,"Feature ID":"18806","chr":"chr11","strand":"+","start":70353666,"end":70371612,"Astrocyte log2(fold change)":-2.18,"Astrocyte adjusted P-value":"2.19534585442465e-08","Astrocyte Low Expressed":false,"Astrocyte Vehicle Med. nRPKM":11.9,"Astrocyte LPS Med. nRPKM":1.9,"Astrocyte Mean Log2(nRPKM)":2.26,"Astrocyte Vehicle Med. Count":764,"Astrocyte LPS Med. Count":181,"Astrocyte Cook's P-value ":0.912},"Reg_nUklJp_390":{"Feature Symbol":"Serpinf2","Feature Name":"serine (or cysteine) peptidase inhibitor, clade F, member 2","biotype":"protein_coding","Neuron log2(fold change)":0,"Neuron adjusted P-value":1,"Neuron Low Expressed":true,"Neuron Vehicle Med. nRPKM":0,"Neuron LPS Med. nRPKM":0,"Neuron Mean Log2(nRPKM)":-7.34,"Neuron Vehicle Med. Count":0,"Neuron LPS Med. Count":0,"Neuron Cook's P-value ":0.728,"Feature ID":"18816","chr":"chr11","strand":"-","start":75245238,"end":75253003,"Astrocyte log2(fold change)":2.85,"Astrocyte adjusted P-value":"0.00337225360164347","Astrocyte Low Expressed":false,"Astrocyte Vehicle Med. nRPKM":0.0108,"Astrocyte LPS Med. nRPKM":0.642,"Astrocyte Mean Log2(nRPKM)":-3.34,"Astrocyte Vehicle Med. Count":0.5,"Astrocyte LPS Med. Count":41,"Astrocyte Cook's P-value ":0.792},"Reg_nUklJp_391":{"Feature Symbol":"Lcp1","Feature Name":"lymphocyte cytosolic protein 1","biotype":"protein_coding","Neuron log2(fold change)":-0.306,"Neuron adjusted P-value":0.62,"Neuron Low Expressed":false,"Neuron Vehicle Med. nRPKM":0.109,"Neuron LPS Med. nRPKM":0.0736,"Neuron Mean Log2(nRPKM)":-3.59,"Neuron Vehicle Med. Count":9,"Neuron LPS Med. Count":4,"Neuron Cook's P-value ":0.582,"Feature ID":"18826","chr":"chr14","strand":"+","start":75530930,"end":75630649,"Astrocyte log2(fold change)":2.99,"Astrocyte adjusted P-value":"0.00511996462016671","Astrocyte Low Expressed":false,"Astrocyte Vehicle Med. nRPKM":0.0112,"Astrocyte LPS Med. nRPKM":0.132,"Astrocyte Mean Log2(nRPKM)":-4.81,"Astrocyte Vehicle Med. Count":1,"Astrocyte LPS Med. Count":16.5,"Astrocyte Cook's P-value ":0.00135},"Reg_nUklJp_392":{"Feature Symbol":"Plscr2","Feature Name":"phospholipid scramblase 2","biotype":"protein_coding","Neuron log2(fold change)":0,"Neuron adjusted P-value":1,"Neuron Low Expressed":true,"Neuron Vehicle Med. nRPKM":0,"Neuron LPS Med. nRPKM":0,"Neuron Mean Log2(nRPKM)":-7.25,"Neuron Vehicle Med. Count":0,"Neuron LPS Med. Count":0,"Neuron Cook's P-value ":0.739,"Feature ID":"18828","chr":"chr9","strand":"+","start":92170440,"end":92192590,"Astrocyte log2(fold change)":2.46,"Astrocyte adjusted P-value":"9.46541580920953e-06","Astrocyte Low Expressed":false,"Astrocyte Vehicle Med. nRPKM":0.451,"Astrocyte LPS Med. nRPKM":3.05,"Astrocyte Mean Log2(nRPKM)":0.147,"Astrocyte Vehicle Med. Count":18.5,"Astrocyte LPS Med. Count":156,"Astrocyte Cook's P-value ":0.904},"Reg_nUklJp_393":{"Feature Symbol":"Pole","Feature Name":"polymerase (DNA directed), epsilon","biotype":"protein_coding","Neuron log2(fold change)":2.3,"Neuron adjusted P-value":3.62e-12,"Neuron Low Expressed":false,"Neuron Vehicle Med. nRPKM":0.0808,"Neuron LPS Med. nRPKM":0.433,"Neuron Mean Log2(nRPKM)":-2.43,"Neuron Vehicle Med. Count":13,"Neuron LPS Med. Count":73,"Neuron Cook's P-value ":0.828,"Feature ID":"18973","chr":"chr5","strand":"+","start":110715338,"end":110766472,"Astrocyte log2(fold change)":1.26,"Astrocyte adjusted P-value":"0.0540829600385282","Astrocyte Low Expressed":false,"Astrocyte Vehicle Med. nRPKM":0.376,"Astrocyte LPS Med. nRPKM":0.899,"Astrocyte Mean Log2(nRPKM)":-1.13,"Astrocyte Vehicle Med. Count":52.5,"Astrocyte LPS Med. Count":184,"Astrocyte Cook's P-value ":0.812},"Reg_nUklJp_394":{"Feature Symbol":"Endou","Feature Name":"endonuclease, polyU-specific","biotype":"protein_coding","Neuron log2(fold change)":0,"Neuron adjusted P-value":1,"Neuron Low Expressed":true,"Neuron Vehicle Med. nRPKM":0.0911,"Neuron LPS Med. nRPKM":0.0541,"Neuron Mean Log2(nRPKM)":-4.06,"Neuron Vehicle Med. Count":6,"Neuron LPS Med. Count":2,"Neuron Cook's P-value ":0.49,"Feature ID":"19011","chr":"chr15","strand":"-","start":97541450,"end":97561836,"Astrocyte log2(fold change)":2.55,"Astrocyte adjusted P-value":"6.70297000522243e-06","Astrocyte Low Expressed":false,"Astrocyte Vehicle Med. nRPKM":0.568,"Astrocyte LPS Med. nRPKM":3.14,"Astrocyte Mean Log2(nRPKM)":0.263,"Astrocyte Vehicle Med. Count":34.5,"Astrocyte LPS Med. Count":304,"Astrocyte Cook's P-value ":0.844},"Reg_nUklJp_395":{"Feature Symbol":"Ppef2","Feature Name":"protein phosphatase, EF hand calcium-binding domain 2","biotype":"protein_coding","Neuron log2(fold change)":-1.42,"Neuron adjusted P-value":0.00014,"Neuron Low Expressed":false,"Neuron Vehicle Med. nRPKM":0.526,"Neuron LPS Med. nRPKM":0.147,"Neuron Mean Log2(nRPKM)":-1.83,"Neuron Vehicle Med. Count":27,"Neuron LPS Med. Count":4,"Neuron Cook's P-value ":0.929,"Feature ID":"19023","chr":"chr5","strand":"-","start":92656000,"end":92682185,"Astrocyte log2(fold change)":-4.22,"Astrocyte adjusted P-value":"8.97528748579864e-12","Astrocyte Low Expressed":false,"Astrocyte Vehicle Med. nRPKM":2.55,"Astrocyte LPS Med. nRPKM":0.1,"Astrocyte Mean Log2(nRPKM)":-1.45,"Astrocyte Vehicle Med. Count":114,"Astrocyte LPS Med. Count":7.5,"Astrocyte Cook's P-value ":0.721},"Reg_nUklJp_396":{"Feature Symbol":"Lgals3bp","Feature Name":"lectin, galactoside-binding, soluble, 3 binding protein","biotype":"protein_coding","Neuron log2(fold change)":0.797,"Neuron adjusted P-value":0.0525,"Neuron Low Expressed":false,"Neuron Vehicle Med. nRPKM":0.354,"Neuron LPS Med. nRPKM":0.747,"Neuron Mean Log2(nRPKM)":-1.67,"Neuron Vehicle Med. Count":19,"Neuron LPS Med. Count":22,"Neuron Cook's P-value ":0.913,"Feature ID":"19039","chr":"chr11","strand":"-","start":118254066,"end":118263245,"Astrocyte log2(fold change)":2.33,"Astrocyte adjusted P-value":"6.4127697490102e-16","Astrocyte Low Expressed":false,"Astrocyte Vehicle Med. nRPKM":2.78,"Astrocyte LPS Med. nRPKM":13.2,"Astrocyte Mean Log2(nRPKM)":2.59,"Astrocyte Vehicle Med. Count":113,"Astrocyte LPS Med. Count":640,"Astrocyte Cook's P-value ":0.989},"Reg_nUklJp_397":{"Feature Symbol":"Ppl","Feature Name":"periplakin","biotype":"protein_coding","Neuron log2(fold change)":0.00734,"Neuron adjusted P-value":0.988,"Neuron Low Expressed":false,"Neuron Vehicle Med. nRPKM":0.364,"Neuron LPS Med. nRPKM":0.317,"Neuron Mean Log2(nRPKM)":-1.64,"Neuron Vehicle Med. Count":47,"Neuron LPS Med. Count":34,"Neuron Cook's P-value ":0.852,"Feature ID":"19041","chr":"chr16","strand":"-","start":5086384,"end":5132574,"Astrocyte log2(fold change)":-2.04,"Astrocyte adjusted P-value":"0.00110013304130242","Astrocyte Low Expressed":false,"Astrocyte Vehicle Med. nRPKM":0.628,"Astrocyte LPS Med. nRPKM":0.113,"Astrocyte Mean Log2(nRPKM)":-1.78,"Astrocyte Vehicle Med. Count":77.5,"Astrocyte LPS Med. Count":28.5,"Astrocyte Cook's P-value ":0.82},"Reg_nUklJp_398":{"Feature Symbol":"Eif2ak2","Feature Name":"eukaryotic translation initiation factor 2-alpha kinase 2","biotype":"protein_coding","Neuron log2(fold change)":2.01,"Neuron adjusted P-value":6.21e-14,"Neuron Low Expressed":false,"Neuron Vehicle Med. nRPKM":0.246,"Neuron LPS Med. nRPKM":1.17,"Neuron Mean Log2(nRPKM)":-1.01,"Neuron Vehicle Med. Count":24,"Neuron LPS Med. Count":69,"Neuron Cook's P-value ":0.935,"Feature ID":"19106","chr":"chr17","strand":"-","start":79251890,"end":79281912,"Astrocyte log2(fold change)":1.84,"Astrocyte adjusted P-value":"1.16252457614259e-08","Astrocyte Low Expressed":false,"Astrocyte Vehicle Med. nRPKM":1.91,"Astrocyte LPS Med. nRPKM":7.2,"Astrocyte Mean Log2(nRPKM)":1.83,"Astrocyte Vehicle Med. Count":142,"Astrocyte LPS Med. Count":862,"Astrocyte Cook's P-value ":0.968},"Reg_nUklJp_399":{"Feature Symbol":"Pros1","Feature Name":"protein S (alpha)","biotype":"protein_coding","Neuron log2(fold change)":0.801,"Neuron adjusted P-value":0.0483,"Neuron Low Expressed":false,"Neuron Vehicle Med. nRPKM":0.164,"Neuron LPS Med. nRPKM":0.27,"Neuron Mean Log2(nRPKM)":-2.39,"Neuron Vehicle Med. Count":13,"Neuron LPS Med. Count":13,"Neuron Cook's P-value ":0.628,"Feature ID":"19128","chr":"chr16","strand":"+","start":62854160,"end":62929166,"Astrocyte log2(fold change)":2.78,"Astrocyte adjusted P-value":"5.73299908280372e-15","Astrocyte Low Expressed":false,"Astrocyte Vehicle Med. nRPKM":0.888,"Astrocyte LPS Med. nRPKM":6.16,"Astrocyte Mean Log2(nRPKM)":1.19,"Astrocyte Vehicle Med. Count":48.5,"Astrocyte LPS Med. Count":621,"Astrocyte Cook's P-value ":0.921},"Reg_nUklJp_400":{"Feature Symbol":"Pipox","Feature Name":"pipecolic acid oxidase","biotype":"protein_coding","Neuron log2(fold change)":0,"Neuron adjusted P-value":1,"Neuron Low Expressed":true,"Neuron Vehicle Med. nRPKM":0.125,"Neuron LPS Med. nRPKM":0.0959,"Neuron Mean Log2(nRPKM)":-3.72,"Neuron Vehicle Med. Count":5,"Neuron LPS Med. Count":4,"Neuron Cook's P-value ":0.825,"Feature ID":"19193","chr":"chr11","strand":"-","start":77694117,"end":77707374,"Astrocyte log2(fold change)":-2.72,"Astrocyte adjusted P-value":"0.000254898906233436","Astrocyte Low Expressed":false,"Astrocyte Vehicle Med. nRPKM":1.93,"Astrocyte LPS Med. nRPKM":0.221,"Astrocyte Mean Log2(nRPKM)":-1.34,"Astrocyte Vehicle Med. Count":67.5,"Astrocyte LPS Med. Count":12,"Astrocyte Cook's P-value ":0.897},"Reg_nUklJp_401":{"Feature Symbol":"5033411D12Rik","Feature Name":"RIKEN cDNA 5033411D12 gene","biotype":"protein_coding","Neuron log2(fold change)":0,"Neuron adjusted P-value":1,"Neuron Low Expressed":true,"Neuron Vehicle Med. nRPKM":0.0513,"Neuron LPS Med. nRPKM":0.0862,"Neuron Mean Log2(nRPKM)":-4.82,"Neuron Vehicle Med. Count":2,"Neuron LPS Med. Count":1,"Neuron Cook's P-value ":0.714,"Feature ID":"192136","chr":"chr13","strand":"-","start":16949306,"end":17786599,"Astrocyte log2(fold change)":-2.31,"Astrocyte adjusted P-value":"0.00794183000055064","Astrocyte Low Expressed":false,"Astrocyte Vehicle Med. nRPKM":1.54,"Astrocyte LPS Med. nRPKM":0.227,"Astrocyte Mean Log2(nRPKM)":-1.48,"Astrocyte Vehicle Med. Count":45.5,"Astrocyte LPS Med. Count":9.5,"Astrocyte Cook's P-value ":0.496},"Reg_nUklJp_402":{"Feature Symbol":"Pkhd1l1","Feature Name":"polycystic kidney and hepatic disease 1-like 1","biotype":"protein_coding","Neuron log2(fold change)":-0.104,"Neuron adjusted P-value":0.816,"Neuron Low Expressed":false,"Neuron Vehicle Med. nRPKM":0.111,"Neuron LPS Med. nRPKM":0.0808,"Neuron Mean Log2(nRPKM)":-3.25,"Neuron Vehicle Med. Count":34,"Neuron LPS Med. Count":23,"Neuron Cook's P-value ":0.893,"Feature ID":"192190","chr":"chr15","strand":"+","start":44289099,"end":44432716,"Astrocyte log2(fold change)":2.33,"Astrocyte adjusted P-value":"0.0019343680634809","Astrocyte Low Expressed":false,"Astrocyte Vehicle Med. nRPKM":0.0205,"Astrocyte LPS Med. nRPKM":0.13,"Astrocyte Mean Log2(nRPKM)":-4.21,"Astrocyte Vehicle Med. Count":5,"Astrocyte LPS Med. Count":55.5,"Astrocyte Cook's P-value ":0.889},"Reg_nUklJp_403":{"Feature Symbol":"Rspo1","Feature Name":"R-spondin homolog (Xenopus laevis)","biotype":"protein_coding","Neuron log2(fold change)":-0.658,"Neuron adjusted P-value":0.0989,"Neuron Low Expressed":false,"Neuron Vehicle Med. nRPKM":0.807,"Neuron LPS Med. nRPKM":0.325,"Neuron Mean Log2(nRPKM)":-1.03,"Neuron Vehicle Med. Count":34,"Neuron LPS Med. Count":13,"Neuron Cook's P-value ":0.923,"Feature ID":"192199","chr":"chr4","strand":"+","start":124663674,"end":124686343,"Astrocyte log2(fold change)":-2.72,"Astrocyte adjusted P-value":"0.00483138055000117","Astrocyte Low Expressed":false,"Astrocyte Vehicle Med. nRPKM":0.577,"Astrocyte LPS Med. nRPKM":0.0854,"Astrocyte Mean Log2(nRPKM)":-2.45,"Astrocyte Vehicle Med. Count":24.5,"Astrocyte LPS Med. Count":4,"Astrocyte Cook's P-value ":0.00177},"Reg_nUklJp_404":{"Feature Symbol":"Hps4","Feature Name":"Hermansky-Pudlak syndrome 4 homolog (human)","biotype":"protein_coding","Neuron log2(fold change)":-1.18,"Neuron adjusted P-value":4.99e-05,"Neuron Low Expressed":false,"Neuron Vehicle Med. nRPKM":2.46,"Neuron LPS Med. nRPKM":0.698,"Neuron Mean Log2(nRPKM)":0.466,"Neuron Vehicle Med. Count":170,"Neuron LPS Med. Count":27,"Neuron Cook's P-value ":0.894,"Feature ID":"192232","chr":"chr5","strand":"+","start":112772115,"end":112807444,"Astrocyte log2(fold change)":-2.6,"Astrocyte adjusted P-value":"6.1637544317062e-11","Astrocyte Low Expressed":false,"Astrocyte Vehicle Med. nRPKM":4.7,"Astrocyte LPS Med. nRPKM":0.866,"Astrocyte Mean Log2(nRPKM)":1,"Astrocyte Vehicle Med. Count":234,"Astrocyte LPS Med. Count":60,"Astrocyte Cook's P-value ":0.825},"Reg_nUklJp_405":{"Feature Symbol":"Ptgs1","Feature Name":"prostaglandin-endoperoxide synthase 1","biotype":"protein_coding","Neuron log2(fold change)":0.531,"Neuron adjusted P-value":0.0899,"Neuron Low Expressed":false,"Neuron Vehicle Med. nRPKM":0.423,"Neuron LPS Med. nRPKM":0.58,"Neuron Mean Log2(nRPKM)":-1.07,"Neuron Vehicle Med. Count":25,"Neuron LPS Med. Count":24,"Neuron Cook's P-value ":0.927,"Feature ID":"19224","chr":"chr2","strand":"+","start":36085946,"end":36107789,"Astrocyte log2(fold change)":-2.16,"Astrocyte adjusted P-value":"0.00672488424734233","Astrocyte Low Expressed":false,"Astrocyte Vehicle Med. nRPKM":1.78,"Astrocyte LPS Med. nRPKM":0.301,"Astrocyte Mean Log2(nRPKM)":-1.24,"Astrocyte Vehicle Med. Count":112,"Astrocyte LPS Med. Count":23,"Astrocyte Cook's P-value ":0.856},"Reg_nUklJp_406":{"Feature Symbol":"Ptn","Feature Name":"pleiotrophin","biotype":"protein_coding","Neuron log2(fold change)":-0.411,"Neuron adjusted P-value":0.0317,"Neuron Low Expressed":false,"Neuron Vehicle Med. nRPKM":5.87,"Neuron LPS Med. nRPKM":4.44,"Neuron Mean Log2(nRPKM)":2.31,"Neuron Vehicle Med. Count":291,"Neuron LPS Med. Count":122,"Neuron Cook's P-value ":0.883,"Feature ID":"19242","chr":"chr6","strand":"-","start":36665663,"end":36761361,"Astrocyte log2(fold change)":-2.09,"Astrocyte adjusted P-value":"1.32496935657377e-11","Astrocyte Low Expressed":false,"Astrocyte Vehicle Med. nRPKM":37.8,"Astrocyte LPS Med. nRPKM":7.23,"Astrocyte Mean Log2(nRPKM)":4.16,"Astrocyte Vehicle Med. Count":1330,"Astrocyte LPS Med. Count":514,"Astrocyte Cook's P-value ":0.95},"Reg_nUklJp_407":{"Feature Symbol":"Ptpn14","Feature Name":"protein tyrosine phosphatase, non-receptor type 14","biotype":"protein_coding","Neuron log2(fold change)":-0.225,"Neuron adjusted P-value":0.42,"Neuron Low Expressed":false,"Neuron Vehicle Med. nRPKM":0.341,"Neuron LPS Med. nRPKM":0.281,"Neuron Mean Log2(nRPKM)":-1.62,"Neuron Vehicle Med. Count":88,"Neuron LPS Med. Count":48,"Neuron Cook's P-value ":0.516,"Feature ID":"19250","chr":"chr1","strand":"+","start":191552147,"end":191700574,"Astrocyte log2(fold change)":2.11,"Astrocyte adjusted P-value":"0.00150921919114017","Astrocyte Low Expressed":false,"Astrocyte Vehicle Med. nRPKM":0.0579,"Astrocyte LPS Med. nRPKM":0.311,"Astrocyte Mean Log2(nRPKM)":-2.98,"Astrocyte Vehicle Med. Count":13.5,"Astrocyte LPS Med. Count":81.5,"Astrocyte Cook's P-value ":0.539},"Reg_nUklJp_408":{"Feature Symbol":"Sirpa","Feature Name":"signal-regulatory protein alpha","biotype":"protein_coding","Neuron log2(fold change)":-0.745,"Neuron adjusted P-value":9.45e-06,"Neuron Low Expressed":false,"Neuron Vehicle Med. nRPKM":10,"Neuron LPS Med. nRPKM":5.46,"Neuron Mean Log2(nRPKM)":2.91,"Neuron Vehicle Med. Count":967,"Neuron LPS Med. Count":251,"Neuron Cook's P-value ":0.913,"Feature ID":"19261","chr":"chr2","strand":"+","start":129418575,"end":129457964,"Astrocyte log2(fold change)":-2.37,"Astrocyte adjusted P-value":"3.50479730504873e-20","Astrocyte Low Expressed":false,"Astrocyte Vehicle Med. nRPKM":20.4,"Astrocyte LPS Med. nRPKM":4.12,"Astrocyte Mean Log2(nRPKM)":3.18,"Astrocyte Vehicle Med. Count":1690,"Astrocyte LPS Med. Count":380,"Astrocyte Cook's P-value ":0.975},"Reg_nUklJp_409":{"Feature Symbol":"AI646023","Feature Name":"expressed sequence AI646023","biotype":"protein_coding","Neuron log2(fold change)":0.166,"Neuron adjusted P-value":0.796,"Neuron Low Expressed":false,"Neuron Vehicle Med. nRPKM":0.0897,"Neuron LPS Med. nRPKM":0.074,"Neuron Mean Log2(nRPKM)":-3.45,"Neuron Vehicle Med. Count":10,"Neuron LPS Med. Count":10,"Neuron Cook's P-value ":0.38,"Feature ID":"192734","chr":"chr10","strand":"-","start":75012870,"end":75023075,"Astrocyte log2(fold change)":-2.88,"Astrocyte adjusted P-value":"7.50243318471113e-06","Astrocyte Low Expressed":false,"Astrocyte Vehicle Med. nRPKM":0.924,"Astrocyte LPS Med. nRPKM":0.147,"Astrocyte Mean Log2(nRPKM)":-1.57,"Astrocyte Vehicle Med. Count":75,"Astrocyte LPS Med. Count":19,"Astrocyte Cook's P-value ":0.418},"Reg_nUklJp_410":{"Feature Symbol":"Ptprn","Feature Name":"protein tyrosine phosphatase, receptor type, N","biotype":"protein_coding","Neuron log2(fold change)":-0.888,"Neuron adjusted P-value":2.79e-07,"Neuron Low Expressed":false,"Neuron Vehicle Med. nRPKM":38.1,"Neuron LPS Med. nRPKM":19.7,"Neuron Mean Log2(nRPKM)":4.81,"Neuron Vehicle Med. Count":3270,"Neuron LPS Med. Count":947,"Neuron Cook's P-value ":0.946,"Feature ID":"19275","chr":"chr1","strand":"-","start":75243616,"end":75260783,"Astrocyte log2(fold change)":2.02,"Astrocyte adjusted P-value":"1.39596184046267e-06","Astrocyte Low Expressed":false,"Astrocyte Vehicle Med. nRPKM":1.06,"Astrocyte LPS Med. nRPKM":4.17,"Astrocyte Mean Log2(nRPKM)":1.07,"Astrocyte Vehicle Med. Count":79.5,"Astrocyte LPS Med. Count":327,"Astrocyte Cook's P-value ":0.854},"Reg_nUklJp_411":{"Feature Symbol":"Ptprt","Feature Name":"protein tyrosine phosphatase, receptor type, T","biotype":"protein_coding","Neuron log2(fold change)":-0.503,"Neuron adjusted P-value":0.000217,"Neuron Low Expressed":false,"Neuron Vehicle Med. nRPKM":4.58,"Neuron LPS Med. nRPKM":2.94,"Neuron Mean Log2(nRPKM)":1.89,"Neuron Vehicle Med. Count":713,"Neuron LPS Med. Count":311,"Neuron Cook's P-value ":0.951,"Feature ID":"19281","chr":"chr2","strand":"-","start":161353359,"end":162486883,"Astrocyte log2(fold change)":-2.38,"Astrocyte adjusted P-value":"2.63962811097467e-13","Astrocyte Low Expressed":false,"Astrocyte Vehicle Med. nRPKM":13.4,"Astrocyte LPS Med. nRPKM":2.12,"Astrocyte Mean Log2(nRPKM)":2.54,"Astrocyte Vehicle Med. Count":1470,"Astrocyte LPS Med. Count":337,"Astrocyte Cook's P-value ":0.943},"Reg_nUklJp_412":{"Feature Symbol":"Ptrf","Feature Name":"polymerase I and transcript release factor","biotype":"protein_coding","Neuron log2(fold change)":0,"Neuron adjusted P-value":1,"Neuron Low Expressed":true,"Neuron Vehicle Med. nRPKM":0,"Neuron LPS Med. nRPKM":0,"Neuron Mean Log2(nRPKM)":-7.35,"Neuron Vehicle Med. Count":0,"Neuron LPS Med. Count":0,"Neuron Cook's P-value ":0.489,"Feature ID":"19285","chr":"chr11","strand":"-","start":100818050,"end":100831931,"Astrocyte log2(fold change)":2.85,"Astrocyte adjusted P-value":"0.000695271515295441","Astrocyte Low Expressed":false,"Astrocyte Vehicle Med. nRPKM":0.0967,"Astrocyte LPS Med. nRPKM":0.635,"Astrocyte Mean Log2(nRPKM)":-2.61,"Astrocyte Vehicle Med. Count":5.5,"Astrocyte LPS Med. Count":68,"Astrocyte Cook's P-value ":0.126},"Reg_nUklJp_413":{"Feature Symbol":"Pts","Feature Name":"6-pyruvoyl-tetrahydropterin synthase","biotype":"protein_coding","Neuron log2(fold change)":-1.06,"Neuron adjusted P-value":0.00624,"Neuron Low Expressed":false,"Neuron Vehicle Med. nRPKM":1.17,"Neuron LPS Med. nRPKM":0.484,"Neuron Mean Log2(nRPKM)":-0.522,"Neuron Vehicle Med. Count":21,"Neuron LPS Med. Count":6,"Neuron Cook's P-value ":0.86,"Feature ID":"19286","chr":"chr9","strand":"-","start":50329722,"end":50336746,"Astrocyte log2(fold change)":-2.03,"Astrocyte adjusted P-value":"0.00163767295477512","Astrocyte Low Expressed":false,"Astrocyte Vehicle Med. nRPKM":5.05,"Astrocyte LPS Med. nRPKM":0.591,"Astrocyte Mean Log2(nRPKM)":0.898,"Astrocyte Vehicle Med. Count":93.5,"Astrocyte LPS Med. Count":15,"Astrocyte Cook's P-value ":0.825},"Reg_nUklJp_414":{"Feature Symbol":"Ptx3","Feature Name":"pentraxin related gene","biotype":"protein_coding","Neuron log2(fold change)":0,"Neuron adjusted P-value":1,"Neuron Low Expressed":true,"Neuron Vehicle Med. nRPKM":0,"Neuron LPS Med. nRPKM":0.0435,"Neuron Mean Log2(nRPKM)":-6.01,"Neuron Vehicle Med. Count":0,"Neuron LPS Med. Count":1,"Neuron Cook's P-value ":0.242,"Feature ID":"19288","chr":"chr3","strand":"+","start":66023809,"end":66029728,"Astrocyte log2(fold change)":7.14,"Astrocyte adjusted P-value":"4.07333049544324e-48","Astrocyte Low Expressed":false,"Astrocyte Vehicle Med. nRPKM":0.107,"Astrocyte LPS Med. nRPKM":26.5,"Astrocyte Mean Log2(nRPKM)":0.632,"Astrocyte Vehicle Med. Count":4.5,"Astrocyte LPS Med. Count":1480,"Astrocyte Cook's P-value ":0.652},"Reg_nUklJp_415":{"Feature Symbol":"Itgb4","Feature Name":"integrin beta 4","biotype":"protein_coding","Neuron log2(fold change)":0.737,"Neuron adjusted P-value":0.138,"Neuron Low Expressed":false,"Neuron Vehicle Med. nRPKM":0.0459,"Neuron LPS Med. nRPKM":0.0621,"Neuron Mean Log2(nRPKM)":-4.09,"Neuron Vehicle Med. Count":7,"Neuron LPS Med. Count":12,"Neuron Cook's P-value ":0.592,"Feature ID":"192897","chr":"chr11","strand":"+","start":115836039,"end":115869725,"Astrocyte log2(fold change)":2.9,"Astrocyte adjusted P-value":"0.000115115987240368","Astrocyte Low Expressed":false,"Astrocyte Vehicle Med. nRPKM":0.0339,"Astrocyte LPS Med. nRPKM":0.307,"Astrocyte Mean Log2(nRPKM)":-3.47,"Astrocyte Vehicle Med. Count":3.5,"Astrocyte LPS Med. Count":60.5,"Astrocyte Cook's P-value ":0.85},"Reg_nUklJp_416":{"Feature Symbol":"BC018473","Feature Name":"cDNA sequence BC018473","biotype":"miscRNA","Neuron log2(fold change)":2.34,"Neuron adjusted P-value":1.25e-06,"Neuron Low Expressed":false,"Neuron Vehicle Med. nRPKM":0.0743,"Neuron LPS Med. nRPKM":1.38,"Neuron Mean Log2(nRPKM)":-1.85,"Neuron Vehicle Med. Count":6,"Neuron LPS Med. Count":71,"Neuron Cook's P-value ":0.383,"Feature ID":"193217","chr":"chr11","strand":"+","start":116613481,"end":116619197,"Astrocyte log2(fold change)":4.27,"Astrocyte adjusted P-value":"2.14851412825758e-10","Astrocyte Low Expressed":false,"Astrocyte Vehicle Med. nRPKM":0.0603,"Astrocyte LPS Med. nRPKM":1.53,"Astrocyte Mean Log2(nRPKM)":-2.27,"Astrocyte Vehicle Med. Count":4,"Astrocyte LPS Med. Count":124,"Astrocyte Cook's P-value ":0.598},"Reg_nUklJp_417":{"Feature Symbol":"C030037D09Rik","Feature Name":"RIKEN cDNA C030037D09 gene","biotype":"miscRNA","Neuron log2(fold change)":-0.417,"Neuron adjusted P-value":0.371,"Neuron Low Expressed":false,"Neuron Vehicle Med. nRPKM":0.224,"Neuron LPS Med. nRPKM":0.166,"Neuron Mean Log2(nRPKM)":-2.7,"Neuron Vehicle Med. Count":18,"Neuron LPS Med. Count":9,"Neuron Cook's P-value ":0.682,"Feature ID":"193280","chr":"chr11","strand":"+","start":88579797,"end":88589886,"Astrocyte log2(fold change)":-2.42,"Astrocyte adjusted P-value":"8.9464670565076e-07","Astrocyte Low Expressed":false,"Astrocyte Vehicle Med. nRPKM":7.92,"Astrocyte LPS Med. nRPKM":0.92,"Astrocyte Mean Log2(nRPKM)":1.42,"Astrocyte Vehicle Med. Count":553,"Astrocyte LPS Med. Count":81.5,"Astrocyte Cook's P-value ":0.862},"Reg_nUklJp_418":{"Feature Symbol":"Aldh1a2","Feature Name":"aldehyde dehydrogenase family 1, subfamily A2","biotype":"protein_coding","Neuron log2(fold change)":0,"Neuron adjusted P-value":1,"Neuron Low Expressed":true,"Neuron Vehicle Med. nRPKM":0,"Neuron LPS Med. nRPKM":0,"Neuron Mean Log2(nRPKM)":-7.59,"Neuron Vehicle Med. Count":0,"Neuron LPS Med. Count":0,"Neuron Cook's P-value ":0.744,"Feature ID":"19378","chr":"chr9","strand":"+","start":71063596,"end":71144050,"Astrocyte log2(fold change)":2.47,"Astrocyte adjusted P-value":"0.0288082277636809","Astrocyte Low Expressed":false,"Astrocyte Vehicle Med. nRPKM":0.0225,"Astrocyte LPS Med. nRPKM":0.234,"Astrocyte Mean Log2(nRPKM)":-3.93,"Astrocyte Vehicle Med. Count":1,"Astrocyte LPS Med. Count":19,"Astrocyte Cook's P-value ":0.0393},"Reg_nUklJp_419":{"Feature Symbol":"Rasgrp2","Feature Name":"RAS, guanyl releasing protein 2","biotype":"protein_coding","Neuron log2(fold change)":-0.339,"Neuron adjusted P-value":0.284,"Neuron Low Expressed":false,"Neuron Vehicle Med. nRPKM":1.68,"Neuron LPS Med. nRPKM":1.36,"Neuron Mean Log2(nRPKM)":0.497,"Neuron Vehicle Med. Count":91,"Neuron LPS Med. Count":35,"Neuron Cook's P-value ":0.767,"Feature ID":"19395","chr":"chr19","strand":"+","start":6400583,"end":6415216,"Astrocyte log2(fold change)":-2.63,"Astrocyte adjusted P-value":"4.83840976672723e-05","Astrocyte Low Expressed":false,"Astrocyte Vehicle Med. nRPKM":1.27,"Astrocyte LPS Med. nRPKM":0.17,"Astrocyte Mean Log2(nRPKM)":-1.2,"Astrocyte Vehicle Med. Count":62,"Astrocyte LPS Med. Count":9,"Astrocyte Cook's P-value ":0.919},"Reg_nUklJp_420":{"Feature Symbol":"Pld6","Feature Name":"phospholipase D family, member 6","biotype":"protein_coding","Neuron log2(fold change)":0.501,"Neuron adjusted P-value":0.205,"Neuron Low Expressed":false,"Neuron Vehicle Med. nRPKM":0.392,"Neuron LPS Med. nRPKM":0.518,"Neuron Mean Log2(nRPKM)":-1.17,"Neuron Vehicle Med. Count":17,"Neuron LPS Med. Count":18,"Neuron Cook's P-value ":0.754,"Feature ID":"194908","chr":"chr11","strand":"-","start":59597395,"end":59601159,"Astrocyte log2(fold change)":2.1,"Astrocyte adjusted P-value":"0.0240323201664213","Astrocyte Low Expressed":false,"Astrocyte Vehicle Med. nRPKM":0.189,"Astrocyte LPS Med. nRPKM":0.763,"Astrocyte Mean Log2(nRPKM)":-1.7,"Astrocyte Vehicle Med. Count":6.5,"Astrocyte LPS Med. Count":31,"Astrocyte Cook's P-value ":0.365},"Reg_nUklJp_421":{"Feature Symbol":"Relb","Feature Name":"avian reticuloendotheliosis viral (v-rel) oncogene related B","biotype":"protein_coding","Neuron log2(fold change)":-0.444,"Neuron adjusted P-value":0.418,"Neuron Low Expressed":false,"Neuron Vehicle Med. nRPKM":0.225,"Neuron LPS Med. nRPKM":0.152,"Neuron Mean Log2(nRPKM)":-3,"Neuron Vehicle Med. Count":12,"Neuron LPS Med. Count":6,"Neuron Cook's P-value ":0.792,"Feature ID":"19698","chr":"chr7","strand":"-","start":20191571,"end":20214787,"Astrocyte log2(fold change)":3.02,"Astrocyte adjusted P-value":"1.73886424563106e-07","Astrocyte Low Expressed":false,"Astrocyte Vehicle Med. nRPKM":0.297,"Astrocyte LPS Med. nRPKM":2.85,"Astrocyte Mean Log2(nRPKM)":-0.205,"Astrocyte Vehicle Med. Count":14,"Astrocyte LPS Med. Count":212,"Astrocyte Cook's P-value ":0.791},"Reg_nUklJp_422":{"Feature Symbol":"Slc22a8","Feature Name":"solute carrier family 22 (organic anion transporter), member 8","biotype":"protein_coding","Neuron log2(fold change)":0,"Neuron adjusted P-value":1,"Neuron Low Expressed":true,"Neuron Vehicle Med. nRPKM":0,"Neuron LPS Med. nRPKM":0,"Neuron Mean Log2(nRPKM)":-7.09,"Neuron Vehicle Med. Count":0,"Neuron LPS Med. Count":0,"Neuron Cook's P-value ":0.0807,"Feature ID":"19879","chr":"chr19","strand":"+","start":8665744,"end":8686325,"Astrocyte log2(fold change)":-3.69,"Astrocyte adjusted P-value":"2.59390427353132e-06","Astrocyte Low Expressed":false,"Astrocyte Vehicle Med. nRPKM":0.511,"Astrocyte LPS Med. nRPKM":0.0409,"Astrocyte Mean Log2(nRPKM)":-2.92,"Astrocyte Vehicle Med. Count":35,"Astrocyte LPS Med. Count":3.5,"Astrocyte Cook's P-value ":0.0994},"Reg_nUklJp_423":{"Feature Symbol":"Rpe65","Feature Name":"retinal pigment epithelium 65","biotype":"protein_coding","Neuron log2(fold change)":0,"Neuron adjusted P-value":1,"Neuron Low Expressed":true,"Neuron Vehicle Med. nRPKM":0,"Neuron LPS Med. nRPKM":0,"Neuron Mean Log2(nRPKM)":-7.65,"Neuron Vehicle Med. Count":0,"Neuron LPS Med. Count":0,"Neuron Cook's P-value ":0.437,"Feature ID":"19892","chr":"chr3","strand":"+","start":159262145,"end":159288271,"Astrocyte log2(fold change)":-2.06,"Astrocyte adjusted P-value":"0.0262079525509756","Astrocyte Low Expressed":false,"Astrocyte Vehicle Med. nRPKM":1.55,"Astrocyte LPS Med. nRPKM":0.149,"Astrocyte Mean Log2(nRPKM)":-1.5,"Astrocyte Vehicle Med. Count":52,"Astrocyte LPS Med. Count":14.5,"Astrocyte Cook's P-value ":0.588},"Reg_nUklJp_424":{"Feature Symbol":"Trim30a","Feature Name":"tripartite motif-containing 30A","biotype":"protein_coding","Neuron log2(fold change)":0,"Neuron adjusted P-value":1,"Neuron Low Expressed":true,"Neuron Vehicle Med. nRPKM":0.0117,"Neuron LPS Med. nRPKM":0.0195,"Neuron Mean Log2(nRPKM)":-6.13,"Neuron Vehicle Med. Count":1,"Neuron LPS Med. Count":1,"Neuron Cook's P-value ":0.674,"Feature ID":"20128","chr":"chr7","strand":"-","start":111557539,"end":111613707,"Astrocyte log2(fold change)":4.74,"Astrocyte adjusted P-value":"4.06556275130721e-35","Astrocyte Low Expressed":false,"Astrocyte Vehicle Med. nRPKM":0.22,"Astrocyte LPS Med. nRPKM":6.61,"Astrocyte Mean Log2(nRPKM)":0.289,"Astrocyte Vehicle Med. Count":16.5,"Astrocyte LPS Med. Count":746,"Astrocyte Cook's P-value ":0.969},"Reg_nUklJp_425":{"Feature Symbol":"Rras","Feature Name":"Harvey rat sarcoma oncogene, subgroup R","biotype":"protein_coding","Neuron log2(fold change)":0.315,"Neuron adjusted P-value":0.62,"Neuron Low Expressed":false,"Neuron Vehicle Med. nRPKM":0.218,"Neuron LPS Med. nRPKM":0.283,"Neuron Mean Log2(nRPKM)":-1.96,"Neuron Vehicle Med. Count":5,"Neuron LPS Med. Count":4,"Neuron Cook's P-value ":0.791,"Feature ID":"20130","chr":"chr7","strand":"+","start":52273377,"end":52277014,"Astrocyte log2(fold change)":3.8,"Astrocyte adjusted P-value":"5.44404956970643e-14","Astrocyte Low Expressed":false,"Astrocyte Vehicle Med. nRPKM":0.358,"Astrocyte LPS Med. nRPKM":7.68,"Astrocyte Mean Log2(nRPKM)":0.783,"Astrocyte Vehicle Med. Count":7.5,"Astrocyte LPS Med. Count":191,"Astrocyte Cook's P-value ":0.924},"Reg_nUklJp_426":{"Feature Symbol":"Rrh","Feature Name":"retinal pigment epithelium derived rhodopsin homolog","biotype":"protein_coding","Neuron log2(fold change)":1.98,"Neuron adjusted P-value":5.53e-06,"Neuron Low Expressed":false,"Neuron Vehicle Med. nRPKM":0.203,"Neuron LPS Med. nRPKM":1.56,"Neuron Mean Log2(nRPKM)":-1.43,"Neuron Vehicle Med. Count":7,"Neuron LPS Med. Count":26,"Neuron Cook's P-value ":0.232,"Feature ID":"20132","chr":"chr3","strand":"-","start":129511493,"end":129525423,"Astrocyte log2(fold change)":4,"Astrocyte adjusted P-value":"9.38342518160236e-05","Astrocyte Low Expressed":false,"Astrocyte Vehicle Med. nRPKM":0,"Astrocyte LPS Med. nRPKM":0.922,"Astrocyte Mean Log2(nRPKM)":-3.99,"Astrocyte Vehicle Med. Count":0,"Astrocyte LPS Med. Count":28,"Astrocyte Cook's P-value ":0.271},"Reg_nUklJp_427":{"Feature Symbol":"Dhrs3","Feature Name":"dehydrogenase/reductase (SDR family) member 3","biotype":"protein_coding","Neuron log2(fold change)":-0.0171,"Neuron adjusted P-value":0.983,"Neuron Low Expressed":false,"Neuron Vehicle Med. nRPKM":0.292,"Neuron LPS Med. nRPKM":0.225,"Neuron Mean Log2(nRPKM)":-2.13,"Neuron Vehicle Med. Count":13,"Neuron LPS Med. Count":7,"Neuron Cook's P-value ":0.746,"Feature ID":"20148","chr":"chr4","strand":"+","start":144482730,"end":144517548,"Astrocyte log2(fold change)":-2.13,"Astrocyte adjusted P-value":"1.83600608663173e-05","Astrocyte Low Expressed":false,"Astrocyte Vehicle Med. nRPKM":5.81,"Astrocyte LPS Med. nRPKM":1.16,"Astrocyte Mean Log2(nRPKM)":1.36,"Astrocyte Vehicle Med. Count":228,"Astrocyte LPS Med. Count":50,"Astrocyte Cook's P-value ":0.804},"Reg_nUklJp_428":{"Feature Symbol":"S100a10","Feature Name":"S100 calcium binding protein A10 (calpactin)","biotype":"protein_coding","Neuron log2(fold change)":-0.0811,"Neuron adjusted P-value":0.912,"Neuron Low Expressed":false,"Neuron Vehicle Med. nRPKM":0.509,"Neuron LPS Med. nRPKM":0.453,"Neuron Mean Log2(nRPKM)":-1.93,"Neuron Vehicle Med. Count":7,"Neuron LPS Med. Count":4,"Neuron Cook's P-value ":0.606,"Feature ID":"20194","chr":"chr3","strand":"+","start":93359039,"end":93368567,"Astrocyte log2(fold change)":2.66,"Astrocyte adjusted P-value":"0.00210315445805004","Astrocyte Low Expressed":false,"Astrocyte Vehicle Med. nRPKM":0.124,"Astrocyte LPS Med. nRPKM":3.76,"Astrocyte Mean Log2(nRPKM)":-0.772,"Astrocyte Vehicle Med. Count":1.5,"Astrocyte LPS Med. Count":59,"Astrocyte Cook's P-value ":0.763},"Reg_nUklJp_429":{"Feature Symbol":"Saa3","Feature Name":"serum amyloid A 3","biotype":"protein_coding","Neuron log2(fold change)":-0.169,"Neuron adjusted P-value":0.81,"Neuron Low Expressed":false,"Neuron Vehicle Med. nRPKM":0.0623,"Neuron LPS Med. nRPKM":0.625,"Neuron Mean Log2(nRPKM)":-2.39,"Neuron Vehicle Med. Count":1,"Neuron LPS Med. Count":3,"Neuron Cook's P-value ":0.535,"Feature ID":"20210","chr":"chr7","strand":"-","start":53967368,"end":53971046,"Astrocyte log2(fold change)":2.84,"Astrocyte adjusted P-value":"0.00365667611211089","Astrocyte Low Expressed":false,"Astrocyte Vehicle Med. nRPKM":0.0447,"Astrocyte LPS Med. nRPKM":2.04,"Astrocyte Mean Log2(nRPKM)":-1.89,"Astrocyte Vehicle Med. Count":0.5,"Astrocyte LPS Med. Count":41.5,"Astrocyte Cook's P-value ":0.839},"Reg_nUklJp_430":{"Feature Symbol":"Sf3a2","Feature Name":"splicing factor 3a, subunit 2","biotype":"protein_coding","Neuron log2(fold change)":0.291,"Neuron adjusted P-value":0.45,"Neuron Low Expressed":false,"Neuron Vehicle Med. nRPKM":0.884,"Neuron LPS Med. nRPKM":0.998,"Neuron Mean Log2(nRPKM)":-0.0745,"Neuron Vehicle Med. Count":30,"Neuron LPS Med. Count":34,"Neuron Cook's P-value ":0.786,"Feature ID":"20222","chr":"chr10","strand":"+","start":80261480,"end":80267667,"Astrocyte log2(fold change)":2.09,"Astrocyte adjusted P-value":"0.000155790257297574","Astrocyte Low Expressed":false,"Astrocyte Vehicle Med. nRPKM":0.599,"Astrocyte LPS Med. nRPKM":2.49,"Astrocyte Mean Log2(nRPKM)":0.336,"Astrocyte Vehicle Med. Count":18,"Astrocyte LPS Med. Count":128,"Astrocyte Cook's P-value ":0.77},"Reg_nUklJp_431":{"Feature Symbol":"Scnn1a","Feature Name":"sodium channel, nonvoltage-gated 1 alpha","biotype":"protein_coding","Neuron log2(fold change)":-0.126,"Neuron adjusted P-value":0.805,"Neuron Low Expressed":false,"Neuron Vehicle Med. nRPKM":0.224,"Neuron LPS Med. nRPKM":0.191,"Neuron Mean Log2(nRPKM)":-2.35,"Neuron Vehicle Med. Count":19,"Neuron LPS Med. Count":8,"Neuron Cook's P-value ":0.563,"Feature ID":"20276","chr":"chr6","strand":"+","start":125271358,"end":125294961,"Astrocyte log2(fold change)":-2.17,"Astrocyte adjusted P-value":"0.0235425100391882","Astrocyte Low Expressed":false,"Astrocyte Vehicle Med. nRPKM":0.328,"Astrocyte LPS Med. nRPKM":0.112,"Astrocyte Mean Log2(nRPKM)":-2.72,"Astrocyte Vehicle Med. Count":19.5,"Astrocyte LPS Med. Count":9,"Astrocyte Cook's P-value ":0.00373},"Reg_nUklJp_432":{"Feature Symbol":"Msr1","Feature Name":"macrophage scavenger receptor 1","biotype":"protein_coding","Neuron log2(fold change)":0,"Neuron adjusted P-value":1,"Neuron Low Expressed":true,"Neuron Vehicle Med. nRPKM":0.0111,"Neuron LPS Med. nRPKM":0.00532,"Neuron Mean Log2(nRPKM)":-5.69,"Neuron Vehicle Med. Count":1,"Neuron LPS Med. Count":1,"Neuron Cook's P-value ":0.00351,"Feature ID":"20288","chr":"chr8","strand":"-","start":40667054,"end":40728032,"Astrocyte log2(fold change)":4.43,"Astrocyte adjusted P-value":"5.1878799157489e-06","Astrocyte Low Expressed":false,"Astrocyte Vehicle Med. nRPKM":0,"Astrocyte LPS Med. nRPKM":0.362,"Astrocyte Mean Log2(nRPKM)":-4.74,"Astrocyte Vehicle Med. Count":0,"Astrocyte LPS Med. Count":51.5,"Astrocyte Cook's P-value ":0.206},"Reg_nUklJp_433":{"Feature Symbol":"Ccl2","Feature Name":"chemokine (C-C motif) ligand 2","biotype":"protein_coding","Neuron log2(fold change)":0,"Neuron adjusted P-value":1,"Neuron Low Expressed":true,"Neuron Vehicle Med. nRPKM":0.055,"Neuron LPS Med. nRPKM":0.0832,"Neuron Mean Log2(nRPKM)":-4.48,"Neuron Vehicle Med. Count":1,"Neuron LPS Med. Count":3,"Neuron Cook's P-value ":0.445,"Feature ID":"20296","chr":"chr11","strand":"+","start":81849079,"end":81850954,"Astrocyte log2(fold change)":6.14,"Astrocyte adjusted P-value":"3.42016263175623e-18","Astrocyte Low Expressed":false,"Astrocyte Vehicle Med. nRPKM":0.291,"Astrocyte LPS Med. nRPKM":32.2,"Astrocyte Mean Log2(nRPKM)":1.47,"Astrocyte Vehicle Med. Count":4,"Astrocyte LPS Med. Count":666,"Astrocyte Cook's P-value ":0.111},"Reg_nUklJp_434":{"Feature Symbol":"Ccl7","Feature Name":"chemokine (C-C motif) ligand 7","biotype":"protein_coding","Neuron log2(fold change)":0,"Neuron adjusted P-value":1,"Neuron Low Expressed":true,"Neuron Vehicle Med. nRPKM":0,"Neuron LPS Med. nRPKM":0,"Neuron Mean Log2(nRPKM)":-7.37,"Neuron Vehicle Med. Count":0,"Neuron LPS Med. Count":0,"Neuron Cook's P-value ":0.0643,"Feature ID":"20306","chr":"chr11","strand":"+","start":81859214,"end":81861027,"Astrocyte log2(fold change)":4.92,"Astrocyte adjusted P-value":"9.77204045724114e-07","Astrocyte Low Expressed":false,"Astrocyte Vehicle Med. nRPKM":0,"Astrocyte LPS Med. nRPKM":0.872,"Astrocyte Mean Log2(nRPKM)":-3.93,"Astrocyte Vehicle Med. Count":0,"Astrocyte LPS Med. Count":28.5,"Astrocyte Cook's P-value ":0.00026},"Reg_nUklJp_435":{"Feature Symbol":"Cxcl12","Feature Name":"chemokine (C-X-C motif) ligand 12","biotype":"protein_coding","Neuron log2(fold change)":-0.228,"Neuron adjusted P-value":0.627,"Neuron Low Expressed":false,"Neuron Vehicle Med. nRPKM":0.16,"Neuron LPS Med. nRPKM":0.128,"Neuron Mean Log2(nRPKM)":-3.06,"Neuron Vehicle Med. Count":27,"Neuron LPS Med. Count":11,"Neuron Cook's P-value ":0.459,"Feature ID":"20315","chr":"chr6","strand":"+","start":117118553,"end":117131386,"Astrocyte log2(fold change)":2.49,"Astrocyte adjusted P-value":"4.65621951345533e-07","Astrocyte Low Expressed":false,"Astrocyte Vehicle Med. nRPKM":0.194,"Astrocyte LPS Med. nRPKM":1.57,"Astrocyte Mean Log2(nRPKM)":-0.779,"Astrocyte Vehicle Med. Count":28.5,"Astrocyte LPS Med. Count":302,"Astrocyte Cook's P-value ":0.866},"Reg_nUklJp_436":{"Feature Symbol":"Sema5b","Feature Name":"sema domain, seven thrombospondin repeats (type 1 and type 1-like), transmembrane domain (TM) and short cytoplasmic domain, (semaphorin) 5B","biotype":"protein_coding","Neuron log2(fold change)":-0.838,"Neuron adjusted P-value":0.000139,"Neuron Low Expressed":false,"Neuron Vehicle Med. nRPKM":3.35,"Neuron LPS Med. nRPKM":1.52,"Neuron Mean Log2(nRPKM)":1.06,"Neuron Vehicle Med. Count":345,"Neuron LPS Med. Count":102,"Neuron Cook's P-value ":0.942,"Feature ID":"20357","chr":"chr16","strand":"+","start":35541448,"end":35664344,"Astrocyte log2(fold change)":-2.77,"Astrocyte adjusted P-value":"3.70818498169279e-10","Astrocyte Low Expressed":false,"Astrocyte Vehicle Med. nRPKM":3.99,"Astrocyte LPS Med. nRPKM":0.613,"Astrocyte Mean Log2(nRPKM)":0.621,"Astrocyte Vehicle Med. Count":313,"Astrocyte LPS Med. Count":85,"Astrocyte Cook's P-value ":0.644},"Reg_nUklJp_437":{"Feature Symbol":"Sgca","Feature Name":"sarcoglycan, alpha (dystrophin-associated glycoprotein)","biotype":"protein_coding","Neuron log2(fold change)":0,"Neuron adjusted P-value":1,"Neuron Low Expressed":true,"Neuron Vehicle Med. nRPKM":0,"Neuron LPS Med. nRPKM":0,"Neuron Mean Log2(nRPKM)":-7,"Neuron Vehicle Med. Count":0,"Neuron LPS Med. Count":0,"Neuron Cook's P-value ":0.443,"Feature ID":"20391","chr":"chr11","strand":"-","start":94824136,"end":94837641,"Astrocyte log2(fold change)":4.38,"Astrocyte adjusted P-value":"5.76957064701185e-06","Astrocyte Low Expressed":false,"Astrocyte Vehicle Med. nRPKM":0,"Astrocyte LPS Med. nRPKM":0.823,"Astrocyte Mean Log2(nRPKM)":-3.9,"Astrocyte Vehicle Med. Count":0,"Astrocyte LPS Med. Count":35.5,"Astrocyte Cook's P-value ":0.798},"Reg_nUklJp_438":{"Feature Symbol":"Sgk1","Feature Name":"serum/glucocorticoid regulated kinase 1","biotype":"protein_coding","Neuron log2(fold change)":-0.0433,"Neuron adjusted P-value":0.866,"Neuron Low Expressed":false,"Neuron Vehicle Med. nRPKM":2.22,"Neuron LPS Med. nRPKM":2.32,"Neuron Mean Log2(nRPKM)":1.14,"Neuron Vehicle Med. Count":224,"Neuron LPS Med. Count":97,"Neuron Cook's P-value ":0.571,"Feature ID":"20393","chr":"chr10","strand":"+","start":21601990,"end":21719709,"Astrocyte log2(fold change)":2.63,"Astrocyte adjusted P-value":"4.05053674414377e-08","Astrocyte Low Expressed":false,"Astrocyte Vehicle Med. nRPKM":0.355,"Astrocyte LPS Med. nRPKM":3.98,"Astrocyte Mean Log2(nRPKM)":0.389,"Astrocyte Vehicle Med. Count":32,"Astrocyte LPS Med. Count":456,"Astrocyte Cook's P-value ":0.819},"Reg_nUklJp_439":{"Feature Symbol":"Pmel","Feature Name":"premelanosome protein","biotype":"protein_coding","Neuron log2(fold change)":0,"Neuron adjusted P-value":1,"Neuron Low Expressed":true,"Neuron Vehicle Med. nRPKM":0.0581,"Neuron LPS Med. nRPKM":0.0399,"Neuron Mean Log2(nRPKM)":-5.21,"Neuron Vehicle Med. Count":3,"Neuron LPS Med. Count":2,"Neuron Cook's P-value ":0.874,"Feature ID":"20431","chr":"chr10","strand":"+","start":128143314,"end":128157294,"Astrocyte log2(fold change)":-2.32,"Astrocyte adjusted P-value":"0.0160989208806352","Astrocyte Low Expressed":false,"Astrocyte Vehicle Med. nRPKM":0.291,"Astrocyte LPS Med. nRPKM":0.135,"Astrocyte Mean Log2(nRPKM)":-1.99,"Astrocyte Vehicle Med. Count":11.5,"Astrocyte LPS Med. Count":9,"Astrocyte Cook's P-value ":0.00177},"Reg_nUklJp_440":{"Feature Symbol":"St6galnac1","Feature Name":"ST6 (alpha-N-acetyl-neuraminyl-2,3-beta-galactosyl-1,3)-N-acetylgalactosaminide alpha-2,6-sialyltransferase 1","biotype":"protein_coding","Neuron log2(fold change)":3.1,"Neuron adjusted P-value":1.22e-10,"Neuron Low Expressed":false,"Neuron Vehicle Med. nRPKM":0,"Neuron LPS Med. nRPKM":0.409,"Neuron Mean Log2(nRPKM)":-5.07,"Neuron Vehicle Med. Count":0,"Neuron LPS Med. Count":17,"Neuron Cook's P-value ":0.311,"Feature ID":"20445","chr":"chr11","strand":"-","start":116626339,"end":116636821,"Astrocyte log2(fold change)":2.31,"Astrocyte adjusted P-value":"0.0451093403846083","Astrocyte Low Expressed":false,"Astrocyte Vehicle Med. nRPKM":0,"Astrocyte LPS Med. nRPKM":0.442,"Astrocyte Mean Log2(nRPKM)":-4.12,"Astrocyte Vehicle Med. Count":0,"Astrocyte LPS Med. Count":26.5,"Astrocyte Cook's P-value ":0.644},"Reg_nUklJp_441":{"Feature Symbol":"Ptk6","Feature Name":"PTK6 protein tyrosine kinase 6","biotype":"protein_coding","Neuron log2(fold change)":0,"Neuron adjusted P-value":1,"Neuron Low Expressed":true,"Neuron Vehicle Med. nRPKM":0.0145,"Neuron LPS Med. nRPKM":0,"Neuron Mean Log2(nRPKM)":-6.88,"Neuron Vehicle Med. Count":1,"Neuron LPS Med. Count":0,"Neuron Cook's P-value ":0.636,"Feature ID":"20459","chr":"chr2","strand":"-","start":180929829,"end":180937494,"Astrocyte log2(fold change)":4.63,"Astrocyte adjusted P-value":"7.58048128125209e-06","Astrocyte Low Expressed":false,"Astrocyte Vehicle Med. nRPKM":0,"Astrocyte LPS Med. nRPKM":0.548,"Astrocyte Mean Log2(nRPKM)":-4.92,"Astrocyte Vehicle Med. Count":0,"Astrocyte LPS Med. Count":32,"Astrocyte Cook's P-value ":0.00299},"Reg_nUklJp_442":{"Feature Symbol":"Slc16a1","Feature Name":"solute carrier family 16 (monocarboxylic acid transporters), member 1","biotype":"protein_coding","Neuron log2(fold change)":1.1,"Neuron adjusted P-value":0.00022,"Neuron Low Expressed":false,"Neuron Vehicle Med. nRPKM":0.24,"Neuron LPS Med. nRPKM":0.475,"Neuron Mean Log2(nRPKM)":-1.48,"Neuron Vehicle Med. Count":24,"Neuron LPS Med. Count":35,"Neuron Cook's P-value ":0.718,"Feature ID":"20501","chr":"chr3","strand":"+","start":104442591,"end":104462385,"Astrocyte log2(fold change)":3.3,"Astrocyte adjusted P-value":"1.99278527091914e-15","Astrocyte Low Expressed":false,"Astrocyte Vehicle Med. nRPKM":0.542,"Astrocyte LPS Med. nRPKM":6.69,"Astrocyte Mean Log2(nRPKM)":0.933,"Astrocyte Vehicle Med. Count":45.5,"Astrocyte LPS Med. Count":772,"Astrocyte Cook's P-value ":0.883},"Reg_nUklJp_443":{"Feature Symbol":"Slc1a5","Feature Name":"solute carrier family 1 (neutral amino acid transporter), member 5","biotype":"protein_coding","Neuron log2(fold change)":0,"Neuron adjusted P-value":1,"Neuron Low Expressed":true,"Neuron Vehicle Med. nRPKM":0.036,"Neuron LPS Med. nRPKM":0.0617,"Neuron Mean Log2(nRPKM)":-4.38,"Neuron Vehicle Med. Count":3,"Neuron LPS Med. Count":2,"Neuron Cook's P-value ":0.498,"Feature ID":"20514","chr":"chr7","strand":"+","start":17366695,"end":17383623,"Astrocyte log2(fold change)":3.96,"Astrocyte adjusted P-value":"1.2612544191518e-17","Astrocyte Low Expressed":false,"Astrocyte Vehicle Med. nRPKM":0.235,"Astrocyte LPS Med. nRPKM":3.2,"Astrocyte Mean Log2(nRPKM)":-0.331,"Astrocyte Vehicle Med. Count":12,"Astrocyte LPS Med. Count":292,"Astrocyte Cook's P-value ":0.898},"Reg_nUklJp_444":{"Feature Symbol":"Slc2a2","Feature Name":"solute carrier family 2 (facilitated glucose transporter), member 2","biotype":"protein_coding","Neuron log2(fold change)":-0.825,"Neuron adjusted P-value":0.0447,"Neuron Low Expressed":false,"Neuron Vehicle Med. nRPKM":0.337,"Neuron LPS Med. nRPKM":0.227,"Neuron Mean Log2(nRPKM)":-1.78,"Neuron Vehicle Med. Count":24,"Neuron LPS Med. Count":7,"Neuron Cook's P-value ":0.836,"Feature ID":"20526","chr":"chr3","strand":"+","start":28596825,"end":28627283,"Astrocyte log2(fold change)":-2.84,"Astrocyte adjusted P-value":"0.00724765375480344","Astrocyte Low Expressed":false,"Astrocyte Vehicle Med. nRPKM":0.323,"Astrocyte LPS Med. nRPKM":0.00735,"Astrocyte Mean Log2(nRPKM)":-4.13,"Astrocyte Vehicle Med. Count":16,"Astrocyte LPS Med. Count":0.5,"Astrocyte Cook's P-value ":0.833},"Reg_nUklJp_445":{"Feature Symbol":"Slc7a7","Feature Name":"solute carrier family 7 (cationic amino acid transporter, y+ system), member 7","biotype":"protein_coding","Neuron log2(fold change)":0.322,"Neuron adjusted P-value":0.591,"Neuron Low Expressed":false,"Neuron Vehicle Med. nRPKM":0.0885,"Neuron LPS Med. nRPKM":0.133,"Neuron Mean Log2(nRPKM)":-2.9,"Neuron Vehicle Med. Count":6,"Neuron LPS Med. Count":9,"Neuron Cook's P-value ":0.635,"Feature ID":"20540","chr":"chr14","strand":"-","start":54989126,"end":55036536,"Astrocyte log2(fold change)":-2.6,"Astrocyte adjusted P-value":"0.000401678559567995","Astrocyte Low Expressed":false,"Astrocyte Vehicle Med. nRPKM":1.13,"Astrocyte LPS Med. nRPKM":0.125,"Astrocyte Mean Log2(nRPKM)":-1.69,"Astrocyte Vehicle Med. Count":47,"Astrocyte LPS Med. Count":8,"Astrocyte Cook's P-value ":0.865},"Reg_nUklJp_446":{"Feature Symbol":"Eftud2","Feature Name":"elongation factor Tu GTP binding domain containing 2","biotype":"protein_coding","Neuron log2(fold change)":0.633,"Neuron adjusted P-value":0.00467,"Neuron Low Expressed":false,"Neuron Vehicle Med. nRPKM":4.34,"Neuron LPS Med. nRPKM":7.62,"Neuron Mean Log2(nRPKM)":2.38,"Neuron Vehicle Med. Count":358,"Neuron LPS Med. Count":368,"Neuron Cook's P-value ":0.436,"Feature ID":"20624","chr":"chr11","strand":"-","start":102699786,"end":102742289,"Astrocyte log2(fold change)":3.02,"Astrocyte adjusted P-value":"1.66264663756764e-11","Astrocyte Low Expressed":false,"Astrocyte Vehicle Med. nRPKM":2.3,"Astrocyte LPS Med. nRPKM":17.8,"Astrocyte Mean Log2(nRPKM)":2.79,"Astrocyte Vehicle Med. Count":152,"Astrocyte LPS Med. Count":1700,"Astrocyte Cook's P-value ":0.573},"Reg_nUklJp_447":{"Feature Symbol":"Sox4","Feature Name":"SRY-box containing gene 4","biotype":"protein_coding","Neuron log2(fold change)":0.409,"Neuron adjusted P-value":0.282,"Neuron Low Expressed":false,"Neuron Vehicle Med. nRPKM":0.491,"Neuron LPS Med. nRPKM":0.816,"Neuron Mean Log2(nRPKM)":-0.751,"Neuron Vehicle Med. Count":37,"Neuron LPS Med. Count":37,"Neuron Cook's P-value ":0.659,"Feature ID":"20677","chr":"chr13","strand":"-","start":29042585,"end":29045551,"Astrocyte log2(fold change)":3.44,"Astrocyte adjusted P-value":"2.94710620445248e-17","Astrocyte Low Expressed":false,"Astrocyte Vehicle Med. nRPKM":0.478,"Astrocyte LPS Med. nRPKM":4.95,"Astrocyte Mean Log2(nRPKM)":0.515,"Astrocyte Vehicle Med. Count":23.5,"Astrocyte LPS Med. Count":446,"Astrocyte Cook's P-value ":0.916},"Reg_nUklJp_448":{"Feature Symbol":"Sox8","Feature Name":"SRY-box containing gene 8","biotype":"protein_coding","Neuron log2(fold change)":-0.6,"Neuron adjusted P-value":0.101,"Neuron Low Expressed":false,"Neuron Vehicle Med. nRPKM":0.65,"Neuron LPS Med. nRPKM":0.332,"Neuron Mean Log2(nRPKM)":-1.05,"Neuron Vehicle Med. Count":45,"Neuron LPS Med. Count":19,"Neuron Cook's P-value ":0.87,"Feature ID":"20681","chr":"chr17","strand":"-","start":25702838,"end":25707631,"Astrocyte log2(fold change)":-2.81,"Astrocyte adjusted P-value":"2.01932546010302e-13","Astrocyte Low Expressed":false,"Astrocyte Vehicle Med. nRPKM":3.49,"Astrocyte LPS Med. nRPKM":0.49,"Astrocyte Mean Log2(nRPKM)":0.384,"Astrocyte Vehicle Med. Count":200,"Astrocyte LPS Med. Count":31.5,"Astrocyte Cook's P-value ":0.981},"Reg_nUklJp_449":{"Feature Symbol":"Sp100","Feature Name":"nuclear antigen Sp100","biotype":"protein_coding","Neuron log2(fold change)":0,"Neuron adjusted P-value":1,"Neuron Low Expressed":true,"Neuron Vehicle Med. nRPKM":0.0205,"Neuron LPS Med. nRPKM":0,"Neuron Mean Log2(nRPKM)":-6.43,"Neuron Vehicle Med. Count":1,"Neuron LPS Med. Count":0,"Neuron Cook's P-value ":0.263,"Feature ID":"20684","chr":"chr1","strand":"+","start":87546625,"end":87606023,"Astrocyte log2(fold change)":3.07,"Astrocyte adjusted P-value":"0.000981409903589314","Astrocyte Low Expressed":false,"Astrocyte Vehicle Med. nRPKM":0.0346,"Astrocyte LPS Med. nRPKM":0.568,"Astrocyte Mean Log2(nRPKM)":-3,"Astrocyte Vehicle Med. Count":1.5,"Astrocyte LPS Med. Count":42.5,"Astrocyte Cook's P-value ":0.0889},"Reg_nUklJp_450":{"Feature Symbol":"Sphk1","Feature Name":"sphingosine kinase 1","biotype":"protein_coding","Neuron log2(fold change)":-0.13,"Neuron adjusted P-value":0.831,"Neuron Low Expressed":false,"Neuron Vehicle Med. nRPKM":0.173,"Neuron LPS Med. nRPKM":0.148,"Neuron Mean Log2(nRPKM)":-2.58,"Neuron Vehicle Med. Count":9,"Neuron LPS Med. Count":6,"Neuron Cook's P-value ":0.896,"Feature ID":"20698","chr":"chr11","strand":"+","start":116393225,"end":116397989,"Astrocyte log2(fold change)":3.55,"Astrocyte adjusted P-value":"2.43134802644485e-06","Astrocyte Low Expressed":false,"Astrocyte Vehicle Med. nRPKM":0.0532,"Astrocyte LPS Med. nRPKM":1.12,"Astrocyte Mean Log2(nRPKM)":-2.39,"Astrocyte Vehicle Med. Count":2.5,"Astrocyte LPS Med. Count":76,"Astrocyte Cook's P-value ":0.806},"Reg_nUklJp_451":{"Feature Symbol":"Serpina3n","Feature Name":"serine (or cysteine) peptidase inhibitor, clade A, member 3N","biotype":"protein_coding","Neuron log2(fold change)":1.79,"Neuron adjusted P-value":2.21e-06,"Neuron Low Expressed":false,"Neuron Vehicle Med. nRPKM":0.317,"Neuron LPS Med. nRPKM":1.26,"Neuron Mean Log2(nRPKM)":-0.425,"Neuron Vehicle Med. Count":16,"Neuron LPS Med. Count":34,"Neuron Cook's P-value ":0.468,"Feature ID":"20716","chr":"chr12","strand":"+","start":105644918,"end":105652539,"Astrocyte log2(fold change)":5.7,"Astrocyte adjusted P-value":"4.58586352958925e-51","Astrocyte Low Expressed":false,"Astrocyte Vehicle Med. nRPKM":4.47,"Astrocyte LPS Med. nRPKM":272,"Astrocyte Mean Log2(nRPKM)":4.86,"Astrocyte Vehicle Med. Count":174,"Astrocyte LPS Med. Count":12400,"Astrocyte Cook's P-value ":0.87},"Reg_nUklJp_452":{"Feature Symbol":"Serpina3m","Feature Name":"serine (or cysteine) peptidase inhibitor, clade A, member 3M","biotype":"protein_coding","Neuron log2(fold change)":0,"Neuron adjusted P-value":1,"Neuron Low Expressed":true,"Neuron Vehicle Med. nRPKM":0,"Neuron LPS Med. nRPKM":0,"Neuron Mean Log2(nRPKM)":-8,"Neuron Vehicle Med. Count":0,"Neuron LPS Med. Count":0,"Neuron Cook's P-value ":"NA","Feature ID":"20717","chr":"chr12","strand":"+","start":105625374,"end":105632467,"Astrocyte log2(fold change)":3.49,"Astrocyte adjusted P-value":"0.00229428915626188","Astrocyte Low Expressed":false,"Astrocyte Vehicle Med. nRPKM":0,"Astrocyte LPS Med. nRPKM":0.348,"Astrocyte Mean Log2(nRPKM)":-4.91,"Astrocyte Vehicle Med. Count":0,"Astrocyte LPS Med. Count":12.5,"Astrocyte Cook's P-value ":0.307},"Reg_nUklJp_453":{"Feature Symbol":"Serpinb9","Feature Name":"serine (or cysteine) peptidase inhibitor, clade B, member 9","biotype":"protein_coding","Neuron log2(fold change)":0,"Neuron adjusted P-value":1,"Neuron Low Expressed":true,"Neuron Vehicle Med. nRPKM":0.0357,"Neuron LPS Med. nRPKM":0.0977,"Neuron Mean Log2(nRPKM)":-4.35,"Neuron Vehicle Med. Count":3,"Neuron LPS Med. Count":4,"Neuron Cook's P-value ":0.934,"Feature ID":"20723","chr":"chr13","strand":"+","start":33096410,"end":33109824,"Astrocyte log2(fold change)":2.38,"Astrocyte adjusted P-value":"0.00779226878842272","Astrocyte Low Expressed":false,"Astrocyte Vehicle Med. nRPKM":0.0579,"Astrocyte LPS Med. nRPKM":0.556,"Astrocyte Mean Log2(nRPKM)":-2.91,"Astrocyte Vehicle Med. Count":4,"Astrocyte LPS Med. Count":54.5,"Astrocyte Cook's P-value ":0.841},"Reg_nUklJp_454":{"Feature Symbol":"Spp1","Feature Name":"secreted phosphoprotein 1","biotype":"protein_coding","Neuron log2(fold change)":1.69,"Neuron adjusted P-value":0.001,"Neuron Low Expressed":false,"Neuron Vehicle Med. nRPKM":0.0406,"Neuron LPS Med. nRPKM":0.178,"Neuron Mean Log2(nRPKM)":-3.85,"Neuron Vehicle Med. Count":1,"Neuron LPS Med. Count":11,"Neuron Cook's P-value ":0.183,"Feature ID":"20750","chr":"chr5","strand":"+","start":104864130,"end":104870072,"Astrocyte log2(fold change)":4.01,"Astrocyte adjusted P-value":"7.21120653408549e-06","Astrocyte Low Expressed":false,"Astrocyte Vehicle Med. nRPKM":0.0199,"Astrocyte LPS Med. nRPKM":0.901,"Astrocyte Mean Log2(nRPKM)":-3.23,"Astrocyte Vehicle Med. Count":0.5,"Astrocyte LPS Med. Count":43.5,"Astrocyte Cook's P-value ":0.889},"Reg_nUklJp_455":{"Feature Symbol":"Camkk2","Feature Name":"calcium/calmodulin-dependent protein kinase kinase 2, beta","biotype":"protein_coding","Neuron log2(fold change)":-0.396,"Neuron adjusted P-value":0.0279,"Neuron Low Expressed":false,"Neuron Vehicle Med. nRPKM":3.82,"Neuron LPS Med. nRPKM":2.72,"Neuron Mean Log2(nRPKM)":1.75,"Neuron Vehicle Med. Count":513,"Neuron LPS Med. Count":211,"Neuron Cook's P-value ":0.901,"Feature ID":"207565","chr":"chr5","strand":"-","start":123181179,"end":123229419,"Astrocyte log2(fold change)":2.4,"Astrocyte adjusted P-value":"9.64477017554434e-13","Astrocyte Low Expressed":false,"Astrocyte Vehicle Med. nRPKM":1.02,"Astrocyte LPS Med. nRPKM":4.61,"Astrocyte Mean Log2(nRPKM)":1.08,"Astrocyte Vehicle Med. Count":89,"Astrocyte LPS Med. Count":642,"Astrocyte Cook's P-value ":0.967},"Reg_nUklJp_456":{"Feature Symbol":"Mchr1","Feature Name":"melanin-concentrating hormone receptor 1","biotype":"protein_coding","Neuron log2(fold change)":0.0925,"Neuron adjusted P-value":0.803,"Neuron Low Expressed":false,"Neuron Vehicle Med. nRPKM":1.11,"Neuron LPS Med. nRPKM":1.11,"Neuron Mean Log2(nRPKM)":0.13,"Neuron Vehicle Med. Count":57,"Neuron LPS Med. Count":29,"Neuron Cook's P-value ":0.588,"Feature ID":"207911","chr":"chr15","strand":"+","start":81065929,"end":81069394,"Astrocyte log2(fold change)":3.3,"Astrocyte adjusted P-value":"8.67734378548792e-05","Astrocyte Low Expressed":false,"Astrocyte Vehicle Med. nRPKM":0.0318,"Astrocyte LPS Med. nRPKM":0.753,"Astrocyte Mean Log2(nRPKM)":-2.86,"Astrocyte Vehicle Med. Count":1.5,"Astrocyte LPS Med. Count":51.5,"Astrocyte Cook's P-value ":0.891},"Reg_nUklJp_457":{"Feature Symbol":"Tmprss7","Feature Name":"transmembrane serine protease 7","biotype":"protein_coding","Neuron log2(fold change)":0.052,"Neuron adjusted P-value":0.916,"Neuron Low Expressed":false,"Neuron Vehicle Med. nRPKM":0.461,"Neuron LPS Med. nRPKM":0.537,"Neuron Mean Log2(nRPKM)":-0.972,"Neuron Vehicle Med. Count":31,"Neuron LPS Med. Count":25,"Neuron Cook's P-value ":0.529,"Feature ID":"208171","chr":"chr16","strand":"-","start":45656430,"end":45685489,"Astrocyte log2(fold change)":-3,"Astrocyte adjusted P-value":"5.82656231854033e-08","Astrocyte Low Expressed":false,"Astrocyte Vehicle Med. nRPKM":2.54,"Astrocyte LPS Med. nRPKM":0.368,"Astrocyte Mean Log2(nRPKM)":-0.0883,"Astrocyte Vehicle Med. Count":134,"Astrocyte LPS Med. Count":25.5,"Astrocyte Cook's P-value ":0.464},"Reg_nUklJp_458":{"Feature Symbol":"Trim21","Feature Name":"tripartite motif-containing 21","biotype":"protein_coding","Neuron log2(fold change)":0,"Neuron adjusted P-value":1,"Neuron Low Expressed":true,"Neuron Vehicle Med. nRPKM":0.0298,"Neuron LPS Med. nRPKM":0.15,"Neuron Mean Log2(nRPKM)":-4.51,"Neuron Vehicle Med. Count":2,"Neuron LPS Med. Count":5,"Neuron Cook's P-value ":0.839,"Feature ID":"20821","chr":"chr7","strand":"-","start":109706436,"end":109713983,"Astrocyte log2(fold change)":2.91,"Astrocyte adjusted P-value":"2.59743426440861e-09","Astrocyte Low Expressed":false,"Astrocyte Vehicle Med. nRPKM":0.886,"Astrocyte LPS Med. nRPKM":7.72,"Astrocyte Mean Log2(nRPKM)":1.19,"Astrocyte Vehicle Med. Count":45,"Astrocyte LPS Med. Count":666,"Astrocyte Cook's P-value ":0.89},"Reg_nUklJp_459":{"Feature Symbol":"Stat1","Feature Name":"signal transducer and activator of transcription 1","biotype":"protein_coding","Neuron log2(fold change)":1.55,"Neuron adjusted P-value":9.75e-09,"Neuron Low Expressed":false,"Neuron Vehicle Med. nRPKM":1.24,"Neuron LPS Med. nRPKM":4.37,"Neuron Mean Log2(nRPKM)":1.1,"Neuron Vehicle Med. Count":161,"Neuron LPS Med. Count":318,"Neuron Cook's P-value ":0.405,"Feature ID":"20846","chr":"chr1","strand":"+","start":52176282,"end":52218709,"Astrocyte log2(fold change)":4.14,"Astrocyte adjusted P-value":"6.98976617230145e-46","Astrocyte Low Expressed":false,"Astrocyte Vehicle Med. nRPKM":1.57,"Astrocyte LPS Med. nRPKM":30.1,"Astrocyte Mean Log2(nRPKM)":2.69,"Astrocyte Vehicle Med. Count":164,"Astrocyte LPS Med. Count":4280,"Astrocyte Cook's P-value ":0.972},"Reg_nUklJp_460":{"Feature Symbol":"Stat2","Feature Name":"signal transducer and activator of transcription 2","biotype":"protein_coding","Neuron log2(fold change)":1.41,"Neuron adjusted P-value":6.67e-05,"Neuron Low Expressed":false,"Neuron Vehicle Med. nRPKM":3.23,"Neuron LPS Med. nRPKM":12.7,"Neuron Mean Log2(nRPKM)":2.47,"Neuron Vehicle Med. Count":346,"Neuron LPS Med. Count":782,"Neuron Cook's P-value ":0.325,"Feature ID":"20847","chr":"chr10","strand":"+","start":127707632,"end":127729905,"Astrocyte log2(fold change)":3.67,"Astrocyte adjusted P-value":"2.04655456444953e-44","Astrocyte Low Expressed":false,"Astrocyte Vehicle Med. nRPKM":5.13,"Astrocyte LPS Med. nRPKM":64.5,"Astrocyte Mean Log2(nRPKM)":4.13,"Astrocyte Vehicle Med. Count":410,"Astrocyte LPS Med. Count":8260,"Astrocyte Cook's P-value ":0.974},"Reg_nUklJp_461":{"Feature Symbol":"Stat3","Feature Name":"signal transducer and activator of transcription 3","biotype":"protein_coding","Neuron log2(fold change)":1.92,"Neuron adjusted P-value":1.1e-05,"Neuron Low Expressed":false,"Neuron Vehicle Med. nRPKM":0.862,"Neuron LPS Med. nRPKM":5.74,"Neuron Mean Log2(nRPKM)":0.83,"Neuron Vehicle Med. Count":86,"Neuron LPS Med. Count":453,"Neuron Cook's P-value ":0.0323,"Feature ID":"20848","chr":"chr11","strand":"-","start":100748124,"end":100800825,"Astrocyte log2(fold change)":2.5,"Astrocyte adjusted P-value":"1.4052505892044e-22","Astrocyte Low Expressed":false,"Astrocyte Vehicle Med. nRPKM":3.45,"Astrocyte LPS Med. nRPKM":20.7,"Astrocyte Mean Log2(nRPKM)":3.06,"Astrocyte Vehicle Med. Count":307,"Astrocyte LPS Med. Count":2370,"Astrocyte Cook's P-value ":0.983},"Reg_nUklJp_462":{"Feature Symbol":"Stat4","Feature Name":"signal transducer and activator of transcription 4","biotype":"protein_coding","Neuron log2(fold change)":0.849,"Neuron adjusted P-value":0.00886,"Neuron Low Expressed":false,"Neuron Vehicle Med. nRPKM":0.248,"Neuron LPS Med. nRPKM":0.465,"Neuron Mean Log2(nRPKM)":-1.58,"Neuron Vehicle Med. Count":17,"Neuron LPS Med. Count":18,"Neuron Cook's P-value ":0.927,"Feature ID":"20849","chr":"chr1","strand":"+","start":52065088,"end":52164028,"Astrocyte log2(fold change)":3.89,"Astrocyte adjusted P-value":"0.00024496352681363","Astrocyte Low Expressed":false,"Astrocyte Vehicle Med. nRPKM":0,"Astrocyte LPS Med. nRPKM":0.267,"Astrocyte Mean Log2(nRPKM)":-4.98,"Astrocyte Vehicle Med. Count":0,"Astrocyte LPS Med. Count":17.5,"Astrocyte Cook's P-value ":0.00289},"Reg_nUklJp_463":{"Feature Symbol":"Sned1","Feature Name":"sushi, nidogen and EGF-like domains 1","biotype":"protein_coding","Neuron log2(fold change)":0.657,"Neuron adjusted P-value":0.1,"Neuron Low Expressed":false,"Neuron Vehicle Med. nRPKM":0.135,"Neuron LPS Med. nRPKM":0.22,"Neuron Mean Log2(nRPKM)":-2.48,"Neuron Vehicle Med. Count":11,"Neuron LPS Med. Count":19,"Neuron Cook's P-value ":0.891,"Feature ID":"208777","chr":"chr1","strand":"+","start":95132474,"end":95193025,"Astrocyte log2(fold change)":-2.74,"Astrocyte adjusted P-value":"4.77721815123047e-13","Astrocyte Low Expressed":false,"Astrocyte Vehicle Med. nRPKM":14.8,"Astrocyte LPS Med. nRPKM":1.62,"Astrocyte Mean Log2(nRPKM)":2.23,"Astrocyte Vehicle Med. Count":1160,"Astrocyte LPS Med. Count":227,"Astrocyte Cook's P-value ":0.907},"Reg_nUklJp_464":{"Feature Symbol":"Unc13c","Feature Name":"unc-13 homolog C (C. elegans)","biotype":"protein_coding","Neuron log2(fold change)":-0.419,"Neuron adjusted P-value":0.129,"Neuron Low Expressed":false,"Neuron Vehicle Med. nRPKM":2.39,"Neuron LPS Med. nRPKM":1.52,"Neuron Mean Log2(nRPKM)":1.16,"Neuron Vehicle Med. Count":516,"Neuron LPS Med. Count":167,"Neuron Cook's P-value ":0.686,"Feature ID":"208898","chr":"chr9","strand":"-","start":73327229,"end":73781374,"Astrocyte log2(fold change)":-2.17,"Astrocyte adjusted P-value":"1.40682418633007e-05","Astrocyte Low Expressed":false,"Astrocyte Vehicle Med. nRPKM":1.33,"Astrocyte LPS Med. nRPKM":0.214,"Astrocyte Mean Log2(nRPKM)":-0.83,"Astrocyte Vehicle Med. Count":216,"Astrocyte LPS Med. Count":55,"Astrocyte Cook's P-value ":0.829},"Reg_nUklJp_465":{"Feature Symbol":"Stx1a","Feature Name":"syntaxin 1A (brain)","biotype":"protein_coding","Neuron log2(fold change)":-1.04,"Neuron adjusted P-value":4.37e-05,"Neuron Low Expressed":false,"Neuron Vehicle Med. nRPKM":4.31,"Neuron LPS Med. nRPKM":2.06,"Neuron Mean Log2(nRPKM)":1.61,"Neuron Vehicle Med. Count":221,"Neuron LPS Med. Count":67,"Neuron Cook's P-value ":0.901,"Feature ID":"20907","chr":"chr5","strand":"+","start":135499442,"end":135526969,"Astrocyte log2(fold change)":-2.2,"Astrocyte adjusted P-value":"0.0063273909247329","Astrocyte Low Expressed":false,"Astrocyte Vehicle Med. nRPKM":0.744,"Astrocyte LPS Med. nRPKM":0.223,"Astrocyte Mean Log2(nRPKM)":-1.27,"Astrocyte Vehicle Med. Count":25,"Astrocyte LPS Med. Count":13,"Astrocyte Cook's P-value ":0.00493},"Reg_nUklJp_466":{"Feature Symbol":"Samd9l","Feature Name":"sterile alpha motif domain containing 9-like","biotype":"protein_coding","Neuron log2(fold change)":0.92,"Neuron adjusted P-value":0.0153,"Neuron Low Expressed":false,"Neuron Vehicle Med. nRPKM":0.112,"Neuron LPS Med. nRPKM":0.239,"Neuron Mean Log2(nRPKM)":-2.81,"Neuron Vehicle Med. Count":14,"Neuron LPS Med. Count":24,"Neuron Cook's P-value ":0.832,"Feature ID":"209086","chr":"chr6","strand":"-","start":3322257,"end":3349571,"Astrocyte log2(fold change)":2.68,"Astrocyte adjusted P-value":"2.59215991904144e-07","Astrocyte Low Expressed":false,"Astrocyte Vehicle Med. nRPKM":0.217,"Astrocyte LPS Med. nRPKM":1.32,"Astrocyte Mean Log2(nRPKM)":-1.06,"Astrocyte Vehicle Med. Count":22.5,"Astrocyte LPS Med. Count":250,"Astrocyte Cook's P-value ":0.873},"Reg_nUklJp_467":{"Feature Symbol":"Dtx3l","Feature Name":"deltex 3-like (Drosophila)","biotype":"protein_coding","Neuron log2(fold change)":0.105,"Neuron adjusted P-value":0.869,"Neuron Low Expressed":false,"Neuron Vehicle Med. nRPKM":0.0779,"Neuron LPS Med. nRPKM":0.0862,"Neuron Mean Log2(nRPKM)":-3.57,"Neuron Vehicle Med. Count":9,"Neuron LPS Med. Count":5,"Neuron Cook's P-value ":0.854,"Feature ID":"209200","chr":"chr16","strand":"-","start":35926601,"end":35939113,"Astrocyte log2(fold change)":3.06,"Astrocyte adjusted P-value":"4.11968227899553e-11","Astrocyte Low Expressed":false,"Astrocyte Vehicle Med. nRPKM":0.23,"Astrocyte LPS Med. nRPKM":2.39,"Astrocyte Mean Log2(nRPKM)":-0.425,"Astrocyte Vehicle Med. Count":22,"Astrocyte LPS Med. Count":328,"Astrocyte Cook's P-value ":0.911},"Reg_nUklJp_468":{"Feature Symbol":"Enox2","Feature Name":"ecto-NOX disulfide-thiol exchanger 2","biotype":"protein_coding","Neuron log2(fold change)":-0.18,"Neuron adjusted P-value":0.64,"Neuron Low Expressed":false,"Neuron Vehicle Med. nRPKM":0.714,"Neuron LPS Med. nRPKM":0.64,"Neuron Mean Log2(nRPKM)":-0.717,"Neuron Vehicle Med. Count":46,"Neuron LPS Med. Count":27,"Neuron Cook's P-value ":0.474,"Feature ID":"209224","chr":"chrX","strand":"-","start":46363699,"end":46641419,"Astrocyte log2(fold change)":-2.15,"Astrocyte adjusted P-value":"0.000754178762434222","Astrocyte Low Expressed":false,"Astrocyte Vehicle Med. nRPKM":1.25,"Astrocyte LPS Med. nRPKM":0.27,"Astrocyte Mean Log2(nRPKM)":-0.746,"Astrocyte Vehicle Med. Count":64.5,"Astrocyte LPS Med. Count":19.5,"Astrocyte Cook's P-value ":0.419},"Reg_nUklJp_469":{"Feature Symbol":"Trim30d","Feature Name":"tripartite motif-containing 30D","biotype":"protein_coding","Neuron log2(fold change)":0,"Neuron adjusted P-value":1,"Neuron Low Expressed":true,"Neuron Vehicle Med. nRPKM":0,"Neuron LPS Med. nRPKM":0,"Neuron Mean Log2(nRPKM)":-7.07,"Neuron Vehicle Med. Count":0,"Neuron LPS Med. Count":0,"Neuron Cook's P-value ":0.22,"Feature ID":"209387","chr":"chr7","strand":"-","start":111618528,"end":111656363,"Astrocyte log2(fold change)":3.34,"Astrocyte adjusted P-value":"3.27223621394952e-09","Astrocyte Low Expressed":false,"Astrocyte Vehicle Med. nRPKM":0.221,"Astrocyte LPS Med. nRPKM":3.28,"Astrocyte Mean Log2(nRPKM)":-0.485,"Astrocyte Vehicle Med. Count":17,"Astrocyte LPS Med. Count":363,"Astrocyte Cook's P-value ":0.85},"Reg_nUklJp_470":{"Feature Symbol":"AF529169","Feature Name":"cDNA sequence AF529169","biotype":"protein_coding","Neuron log2(fold change)":-0.222,"Neuron adjusted P-value":0.578,"Neuron Low Expressed":false,"Neuron Vehicle Med. nRPKM":0.296,"Neuron LPS Med. nRPKM":0.268,"Neuron Mean Log2(nRPKM)":-1.81,"Neuron Vehicle Med. Count":30,"Neuron LPS Med. Count":16,"Neuron Cook's P-value ":0.704,"Feature ID":"209743","chr":"chr9","strand":"-","start":89484867,"end":89517824,"Astrocyte log2(fold change)":-2.18,"Astrocyte adjusted P-value":"0.0448249635879731","Astrocyte Low Expressed":false,"Astrocyte Vehicle Med. nRPKM":0.101,"Astrocyte LPS Med. nRPKM":0.0745,"Astrocyte Mean Log2(nRPKM)":-3.85,"Astrocyte Vehicle Med. Count":8.5,"Astrocyte LPS Med. Count":8,"Astrocyte Cook's P-value ":0.000404},"Reg_nUklJp_471":{"Feature Symbol":"Syt2","Feature Name":"synaptotagmin II","biotype":"protein_coding","Neuron log2(fold change)":0.304,"Neuron adjusted P-value":0.257,"Neuron Low Expressed":false,"Neuron Vehicle Med. nRPKM":0.706,"Neuron LPS Med. nRPKM":0.832,"Neuron Mean Log2(nRPKM)":-0.458,"Neuron Vehicle Med. Count":54,"Neuron LPS Med. Count":37,"Neuron Cook's P-value ":0.923,"Feature ID":"20980","chr":"chr1","strand":"+","start":136543258,"end":136645994,"Astrocyte log2(fold change)":4.33,"Astrocyte adjusted P-value":"2.35438162249862e-09","Astrocyte Low Expressed":false,"Astrocyte Vehicle Med. nRPKM":0.0274,"Astrocyte LPS Med. nRPKM":0.795,"Astrocyte Mean Log2(nRPKM)":-2.7,"Astrocyte Vehicle Med. Count":1.5,"Astrocyte LPS Med. Count":114,"Astrocyte Cook's P-value ":0.39},"Reg_nUklJp_472":{"Feature Symbol":"Tifa","Feature Name":"TRAF-interacting protein with forkhead-associated domain","biotype":"protein_coding","Neuron log2(fold change)":0,"Neuron adjusted P-value":1,"Neuron Low Expressed":true,"Neuron Vehicle Med. nRPKM":0.0207,"Neuron LPS Med. nRPKM":0.241,"Neuron Mean Log2(nRPKM)":-4.64,"Neuron Vehicle Med. Count":1,"Neuron LPS Med. Count":7,"Neuron Cook's P-value ":0.888,"Feature ID":"211550","chr":"chr3","strand":"+","start":127492831,"end":127501307,"Astrocyte log2(fold change)":3.78,"Astrocyte adjusted P-value":"1.50414920160603e-20","Astrocyte Low Expressed":false,"Astrocyte Vehicle Med. nRPKM":0.577,"Astrocyte LPS Med. nRPKM":9.35,"Astrocyte Mean Log2(nRPKM)":1.17,"Astrocyte Vehicle Med. Count":20.5,"Astrocyte LPS Med. Count":594,"Astrocyte Cook's P-value ":0.942},"Reg_nUklJp_473":{"Feature Symbol":"BC060267","Feature Name":"cDNA sequence BC060267","biotype":"protein_coding","Neuron log2(fold change)":-0.705,"Neuron adjusted P-value":0.191,"Neuron Low Expressed":false,"Neuron Vehicle Med. nRPKM":1.85,"Neuron LPS Med. nRPKM":0.458,"Neuron Mean Log2(nRPKM)":0.174,"Neuron Vehicle Med. Count":103,"Neuron LPS Med. Count":19,"Neuron Cook's P-value ":0.589,"Feature ID":"212516","chr":"chr6","strand":"-","start":115760747,"end":115788430,"Astrocyte log2(fold change)":-2.48,"Astrocyte adjusted P-value":"0.00286067376448218","Astrocyte Low Expressed":false,"Astrocyte Vehicle Med. nRPKM":1.3,"Astrocyte LPS Med. nRPKM":0.127,"Astrocyte Mean Log2(nRPKM)":-2.13,"Astrocyte Vehicle Med. Count":55.5,"Astrocyte LPS Med. Count":8.5,"Astrocyte Cook's P-value ":0.886},"Reg_nUklJp_474":{"Feature Symbol":"Gm266","Feature Name":"predicted gene 266","biotype":"protein_coding","Neuron log2(fold change)":0,"Neuron adjusted P-value":1,"Neuron Low Expressed":true,"Neuron Vehicle Med. nRPKM":0.109,"Neuron LPS Med. nRPKM":0.0606,"Neuron Mean Log2(nRPKM)":-4.36,"Neuron Vehicle Med. Count":3,"Neuron LPS Med. Count":1,"Neuron Cook's P-value ":0.813,"Feature ID":"212539","chr":"chr12","strand":"-","start":112722820,"end":112724034,"Astrocyte log2(fold change)":-2.04,"Astrocyte adjusted P-value":"2.11223628679044e-06","Astrocyte Low Expressed":false,"Astrocyte Vehicle Med. nRPKM":10,"Astrocyte LPS Med. nRPKM":2.21,"Astrocyte Mean Log2(nRPKM)":2.19,"Astrocyte Vehicle Med. Count":273,"Astrocyte LPS Med. Count":72,"Astrocyte Cook's P-value ":0.935},"Reg_nUklJp_475":{"Feature Symbol":"Fam46a","Feature Name":"family with sequence similarity 46, member A","biotype":"protein_coding","Neuron log2(fold change)":-0.747,"Neuron adjusted P-value":0.16,"Neuron Low Expressed":false,"Neuron Vehicle Med. nRPKM":0.0721,"Neuron LPS Med. nRPKM":0.0325,"Neuron Mean Log2(nRPKM)":-4.54,"Neuron Vehicle Med. Count":8,"Neuron LPS Med. Count":4,"Neuron Cook's P-value ":0.576,"Feature ID":"212943","chr":"chr9","strand":"-","start":85214046,"end":85220757,"Astrocyte log2(fold change)":2.67,"Astrocyte adjusted P-value":"0.00065741186533269","Astrocyte Low Expressed":false,"Astrocyte Vehicle Med. nRPKM":0.0527,"Astrocyte LPS Med. nRPKM":0.472,"Astrocyte Mean Log2(nRPKM)":-3.04,"Astrocyte Vehicle Med. Count":6,"Astrocyte LPS Med. Count":69.5,"Astrocyte Cook's P-value ":0.75},"Reg_nUklJp_476":{"Feature Symbol":"Slc39a14","Feature Name":"solute carrier family 39 (zinc transporter), member 14","biotype":"protein_coding","Neuron log2(fold change)":-0.267,"Neuron adjusted P-value":0.184,"Neuron Low Expressed":false,"Neuron Vehicle Med. nRPKM":1.64,"Neuron LPS Med. nRPKM":1.31,"Neuron Mean Log2(nRPKM)":0.502,"Neuron Vehicle Med. Count":207,"Neuron LPS Med. Count":90,"Neuron Cook's P-value ":0.822,"Feature ID":"213053","chr":"chr14","strand":"-","start":70703274,"end":70751231,"Astrocyte log2(fold change)":3.74,"Astrocyte adjusted P-value":"3.32257049514852e-41","Astrocyte Low Expressed":false,"Astrocyte Vehicle Med. nRPKM":2.84,"Astrocyte LPS Med. nRPKM":33.6,"Astrocyte Mean Log2(nRPKM)":3.25,"Astrocyte Vehicle Med. Count":304,"Astrocyte LPS Med. Count":4200,"Astrocyte Cook's P-value ":0.98},"Reg_nUklJp_477":{"Feature Symbol":"Itga10","Feature Name":"integrin, alpha 10","biotype":"protein_coding","Neuron log2(fold change)":-2.43,"Neuron adjusted P-value":4.83e-24,"Neuron Low Expressed":false,"Neuron Vehicle Med. nRPKM":1.17,"Neuron LPS Med. nRPKM":0.19,"Neuron Mean Log2(nRPKM)":-1.09,"Neuron Vehicle Med. Count":138,"Neuron LPS Med. Count":13,"Neuron Cook's P-value ":0.971,"Feature ID":"213119","chr":"chr3","strand":"+","start":96449507,"end":96468442,"Astrocyte log2(fold change)":-1.46,"Astrocyte adjusted P-value":"0.0397459417679632","Astrocyte Low Expressed":false,"Astrocyte Vehicle Med. nRPKM":0.841,"Astrocyte LPS Med. nRPKM":0.244,"Astrocyte Mean Log2(nRPKM)":-1.09,"Astrocyte Vehicle Med. Count":73,"Astrocyte LPS Med. Count":39.5,"Astrocyte Cook's P-value ":0.671},"Reg_nUklJp_478":{"Feature Symbol":"Armc2","Feature Name":"armadillo repeat containing 2","biotype":"protein_coding","Neuron log2(fold change)":-1.7,"Neuron adjusted P-value":1.39e-08,"Neuron Low Expressed":false,"Neuron Vehicle Med. nRPKM":1.33,"Neuron LPS Med. nRPKM":0.271,"Neuron Mean Log2(nRPKM)":-0.737,"Neuron Vehicle Med. Count":154,"Neuron LPS Med. Count":11,"Neuron Cook's P-value ":0.915,"Feature ID":"213402","chr":"chr10","strand":"-","start":41634796,"end":41738188,"Astrocyte log2(fold change)":-2.97,"Astrocyte adjusted P-value":"0.00188798223462565","Astrocyte Low Expressed":false,"Astrocyte Vehicle Med. nRPKM":2.09,"Astrocyte LPS Med. nRPKM":0.0839,"Astrocyte Mean Log2(nRPKM)":-1.55,"Astrocyte Vehicle Med. Count":198,"Astrocyte LPS Med. Count":10.5,"Astrocyte Cook's P-value ":0.883},"Reg_nUklJp_479":{"Feature Symbol":"Tagln2","Feature Name":"transgelin 2","biotype":"protein_coding","Neuron log2(fold change)":0,"Neuron adjusted P-value":1,"Neuron Low Expressed":true,"Neuron Vehicle Med. nRPKM":0.0585,"Neuron LPS Med. nRPKM":0.0923,"Neuron Mean Log2(nRPKM)":-3.87,"Neuron Vehicle Med. Count":2,"Neuron LPS Med. Count":3,"Neuron Cook's P-value ":0.64,"Feature ID":"21346","chr":"chr1","strand":"+","start":174430377,"end":174437506,"Astrocyte log2(fold change)":4.43,"Astrocyte adjusted P-value":"4.86165359834965e-10","Astrocyte Low Expressed":false,"Astrocyte Vehicle Med. nRPKM":0.0736,"Astrocyte LPS Med. nRPKM":1.99,"Astrocyte Mean Log2(nRPKM)":-1.87,"Astrocyte Vehicle Med. Count":2,"Astrocyte LPS Med. Count":69,"Astrocyte Cook's P-value ":0.92},"Reg_nUklJp_480":{"Feature Symbol":"Tap1","Feature Name":"transporter 1, ATP-binding cassette, sub-family B (MDR/TAP)","biotype":"protein_coding","Neuron log2(fold change)":2.47,"Neuron adjusted P-value":2.71e-11,"Neuron Low Expressed":false,"Neuron Vehicle Med. nRPKM":0.0685,"Neuron LPS Med. nRPKM":0.773,"Neuron Mean Log2(nRPKM)":-2.11,"Neuron Vehicle Med. Count":5,"Neuron LPS Med. Count":31,"Neuron Cook's P-value ":0.926,"Feature ID":"21354","chr":"chr17","strand":"+","start":34324501,"end":34334170,"Astrocyte log2(fold change)":5.36,"Astrocyte adjusted P-value":"2.35317805580056e-39","Astrocyte Low Expressed":false,"Astrocyte Vehicle Med. nRPKM":0.794,"Astrocyte LPS Med. nRPKM":48.9,"Astrocyte Mean Log2(nRPKM)":2.64,"Astrocyte Vehicle Med. Count":46.5,"Astrocyte LPS Med. Count":4060,"Astrocyte Cook's P-value ":0.836},"Reg_nUklJp_481":{"Feature Symbol":"Tap2","Feature Name":"transporter 2, ATP-binding cassette, sub-family B (MDR/TAP)","biotype":"protein_coding","Neuron log2(fold change)":1.16,"Neuron adjusted P-value":0.00979,"Neuron Low Expressed":false,"Neuron Vehicle Med. nRPKM":0.107,"Neuron LPS Med. nRPKM":0.265,"Neuron Mean Log2(nRPKM)":-2.72,"Neuron Vehicle Med. Count":6,"Neuron LPS Med. Count":14,"Neuron Cook's P-value ":0.846,"Feature ID":"21355","chr":"chr17","strand":"+","start":34341424,"end":34353266,"Astrocyte log2(fold change)":2.58,"Astrocyte adjusted P-value":"9.94438817184495e-11","Astrocyte Low Expressed":false,"Astrocyte Vehicle Med. nRPKM":1.59,"Astrocyte LPS Med. nRPKM":8.86,"Astrocyte Mean Log2(nRPKM)":1.87,"Astrocyte Vehicle Med. Count":79.5,"Astrocyte LPS Med. Count":704,"Astrocyte Cook's P-value ":0.91},"Reg_nUklJp_482":{"Feature Symbol":"Tapbp","Feature Name":"TAP binding protein","biotype":"protein_coding","Neuron log2(fold change)":0.173,"Neuron adjusted P-value":0.606,"Neuron Low Expressed":false,"Neuron Vehicle Med. nRPKM":0.587,"Neuron LPS Med. nRPKM":0.729,"Neuron Mean Log2(nRPKM)":-0.636,"Neuron Vehicle Med. Count":36,"Neuron LPS Med. Count":24,"Neuron Cook's P-value ":0.63,"Feature ID":"21356","chr":"chr17","strand":"+","start":34056423,"end":34066235,"Astrocyte log2(fold change)":2.28,"Astrocyte adjusted P-value":"5.72728258691875e-11","Astrocyte Low Expressed":false,"Astrocyte Vehicle Med. nRPKM":2.22,"Astrocyte LPS Med. nRPKM":12.7,"Astrocyte Mean Log2(nRPKM)":2.4,"Astrocyte Vehicle Med. Count":134,"Astrocyte LPS Med. Count":832,"Astrocyte Cook's P-value ":0.949},"Reg_nUklJp_483":{"Feature Symbol":"Arhgef19","Feature Name":"Rho guanine nucleotide exchange factor (GEF) 19","biotype":"protein_coding","Neuron log2(fold change)":0,"Neuron adjusted P-value":1,"Neuron Low Expressed":true,"Neuron Vehicle Med. nRPKM":0,"Neuron LPS Med. nRPKM":0.0217,"Neuron Mean Log2(nRPKM)":-5.87,"Neuron Vehicle Med. Count":0,"Neuron LPS Med. Count":2,"Neuron Cook's P-value ":0.806,"Feature ID":"213649","chr":"chr4","strand":"+","start":140798799,"end":140813477,"Astrocyte log2(fold change)":-2.67,"Astrocyte adjusted P-value":"0.00144388793193116","Astrocyte Low Expressed":false,"Astrocyte Vehicle Med. nRPKM":5.77,"Astrocyte LPS Med. nRPKM":0.346,"Astrocyte Mean Log2(nRPKM)":0.61,"Astrocyte Vehicle Med. Count":370,"Astrocyte LPS Med. Count":29.5,"Astrocyte Cook's P-value ":0.844},"Reg_nUklJp_484":{"Feature Symbol":"Arhgap29","Feature Name":"Rho GTPase activating protein 29","biotype":"protein_coding","Neuron log2(fold change)":-0.503,"Neuron adjusted P-value":0.00512,"Neuron Low Expressed":false,"Neuron Vehicle Med. nRPKM":2.33,"Neuron LPS Med. nRPKM":1.46,"Neuron Mean Log2(nRPKM)":0.905,"Neuron Vehicle Med. Count":268,"Neuron LPS Med. Count":94,"Neuron Cook's P-value ":0.916,"Feature ID":"214137","chr":"chr3","strand":"+","start":121656244,"end":121719072,"Astrocyte log2(fold change)":2.1,"Astrocyte adjusted P-value":"7.34104132014992e-06","Astrocyte Low Expressed":false,"Astrocyte Vehicle Med. nRPKM":0.802,"Astrocyte LPS Med. nRPKM":4.12,"Astrocyte Mean Log2(nRPKM)":0.74,"Astrocyte Vehicle Med. Count":80,"Astrocyte LPS Med. Count":518,"Astrocyte Cook's P-value ":0.813},"Reg_nUklJp_485":{"Feature Symbol":"She","Feature Name":"src homology 2 domain-containing transforming protein E","biotype":"protein_coding","Neuron log2(fold change)":2.77,"Neuron adjusted P-value":1.19e-08,"Neuron Low Expressed":false,"Neuron Vehicle Med. nRPKM":0,"Neuron LPS Med. nRPKM":0.126,"Neuron Mean Log2(nRPKM)":-5.75,"Neuron Vehicle Med. Count":0,"Neuron LPS Med. Count":11,"Neuron Cook's P-value ":0.495,"Feature ID":"214547","chr":"chr3","strand":"+","start":89635292,"end":89662768,"Astrocyte log2(fold change)":0,"Astrocyte adjusted P-value":"1","Astrocyte Low Expressed":true,"Astrocyte Vehicle Med. nRPKM":0.0172,"Astrocyte LPS Med. nRPKM":0.0126,"Astrocyte Mean Log2(nRPKM)":-6.17,"Astrocyte Vehicle Med. Count":1.5,"Astrocyte LPS Med. Count":3.5,"Astrocyte Cook's P-value ":0.126},"Reg_nUklJp_486":{"Feature Symbol":"Rhbdl1","Feature Name":"rhomboid, veinlet-like 1 (Drosophila)","biotype":"protein_coding","Neuron log2(fold change)":-0.333,"Neuron adjusted P-value":0.23,"Neuron Low Expressed":false,"Neuron Vehicle Med. nRPKM":2.65,"Neuron LPS Med. nRPKM":1.87,"Neuron Mean Log2(nRPKM)":1.03,"Neuron Vehicle Med. Count":99,"Neuron LPS Med. Count":45,"Neuron Cook's P-value ":0.915,"Feature ID":"214951","chr":"chr17","strand":"-","start":25971410,"end":25974072,"Astrocyte log2(fold change)":-2.48,"Astrocyte adjusted P-value":"4.50618595977786e-07","Astrocyte Low Expressed":false,"Astrocyte Vehicle Med. nRPKM":3.54,"Astrocyte LPS Med. nRPKM":0.701,"Astrocyte Mean Log2(nRPKM)":0.57,"Astrocyte Vehicle Med. Count":120,"Astrocyte LPS Med. Count":27,"Astrocyte Cook's P-value ":0.9},"Reg_nUklJp_487":{"Feature Symbol":"C85492","Feature Name":"glycosyltransferase-like domain containing 2","biotype":"protein_coding","Neuron log2(fold change)":-0.227,"Neuron adjusted P-value":0.413,"Neuron Low Expressed":false,"Neuron Vehicle Med. nRPKM":1.22,"Neuron LPS Med. nRPKM":0.963,"Neuron Mean Log2(nRPKM)":0.148,"Neuron Vehicle Med. Count":65,"Neuron LPS Med. Count":33,"Neuron Cook's P-value ":0.806,"Feature ID":"215494","chr":"chr9","strand":"-","start":121890724,"end":121905144,"Astrocyte log2(fold change)":-2.47,"Astrocyte adjusted P-value":"9.42912310173112e-08","Astrocyte Low Expressed":false,"Astrocyte Vehicle Med. nRPKM":2.66,"Astrocyte LPS Med. nRPKM":0.389,"Astrocyte Mean Log2(nRPKM)":0.058,"Astrocyte Vehicle Med. Count":112,"Astrocyte LPS Med. Count":26,"Astrocyte Cook's P-value ":0.96},"Reg_nUklJp_488":{"Feature Symbol":"Gpr126","Feature Name":"G protein-coupled receptor 126","biotype":"protein_coding","Neuron log2(fold change)":0.138,"Neuron adjusted P-value":0.768,"Neuron Low Expressed":false,"Neuron Vehicle Med. nRPKM":0.188,"Neuron LPS Med. nRPKM":0.173,"Neuron Mean Log2(nRPKM)":-2.29,"Neuron Vehicle Med. Count":29,"Neuron LPS Med. Count":13,"Neuron Cook's P-value ":0.598,"Feature ID":"215798","chr":"chr10","strand":"-","start":14122391,"end":14264842,"Astrocyte log2(fold change)":3.29,"Astrocyte adjusted P-value":"5.77669619940378e-05","Astrocyte Low Expressed":false,"Astrocyte Vehicle Med. nRPKM":0.0226,"Astrocyte LPS Med. nRPKM":0.283,"Astrocyte Mean Log2(nRPKM)":-3.83,"Astrocyte Vehicle Med. Count":2.5,"Astrocyte LPS Med. Count":72,"Astrocyte Cook's P-value ":0.092},"Reg_nUklJp_489":{"Feature Symbol":"Lace1","Feature Name":"lactation elevated 1","biotype":"protein_coding","Neuron log2(fold change)":-0.995,"Neuron adjusted P-value":0.000957,"Neuron Low Expressed":false,"Neuron Vehicle Med. nRPKM":1.15,"Neuron LPS Med. nRPKM":0.598,"Neuron Mean Log2(nRPKM)":-0.258,"Neuron Vehicle Med. Count":77,"Neuron LPS Med. Count":18,"Neuron Cook's P-value ":0.881,"Feature ID":"215951","chr":"chr10","strand":"-","start":42032391,"end":42198371,"Astrocyte log2(fold change)":-2.34,"Astrocyte adjusted P-value":"9.76016803798965e-06","Astrocyte Low Expressed":false,"Astrocyte Vehicle Med. nRPKM":2.01,"Astrocyte LPS Med. nRPKM":0.275,"Astrocyte Mean Log2(nRPKM)":-0.445,"Astrocyte Vehicle Med. Count":86,"Astrocyte LPS Med. Count":15,"Astrocyte Cook's P-value ":0.93},"Reg_nUklJp_490":{"Feature Symbol":"Sbno2","Feature Name":"strawberry notch homolog 2 (Drosophila)","biotype":"protein_coding","Neuron log2(fold change)":1.02,"Neuron adjusted P-value":9.07e-05,"Neuron Low Expressed":false,"Neuron Vehicle Med. nRPKM":0.841,"Neuron LPS Med. nRPKM":1.6,"Neuron Mean Log2(nRPKM)":0.184,"Neuron Vehicle Med. Count":89,"Neuron LPS Med. Count":173,"Neuron Cook's P-value ":0.0337,"Feature ID":"216161","chr":"chr10","strand":"-","start":79519759,"end":79565447,"Astrocyte log2(fold change)":4.09,"Astrocyte adjusted P-value":"1.36349027195597e-33","Astrocyte Low Expressed":false,"Astrocyte Vehicle Med. nRPKM":1.52,"Astrocyte LPS Med. nRPKM":30.7,"Astrocyte Mean Log2(nRPKM)":2.82,"Astrocyte Vehicle Med. Count":138,"Astrocyte LPS Med. Count":4350,"Astrocyte Cook's P-value ":0.935},"Reg_nUklJp_491":{"Feature Symbol":"Appl2","Feature Name":"adaptor protein, phosphotyrosine interaction, PH domain and leucine zipper containing 2","biotype":"protein_coding","Neuron log2(fold change)":-0.00974,"Neuron adjusted P-value":0.972,"Neuron Low Expressed":false,"Neuron Vehicle Med. nRPKM":3.38,"Neuron LPS Med. nRPKM":2.93,"Neuron Mean Log2(nRPKM)":1.69,"Neuron Vehicle Med. Count":240,"Neuron LPS Med. Count":135,"Neuron Cook's P-value ":0.829,"Feature ID":"216190","chr":"chr10","strand":"-","start":83062778,"end":83111409,"Astrocyte log2(fold change)":-2.95,"Astrocyte adjusted P-value":"4.13647873791855e-27","Astrocyte Low Expressed":false,"Astrocyte Vehicle Med. nRPKM":118,"Astrocyte LPS Med. nRPKM":17.6,"Astrocyte Mean Log2(nRPKM)":5.49,"Astrocyte Vehicle Med. Count":6610,"Astrocyte LPS Med. Count":1230,"Astrocyte Cook's P-value ":0.973},"Reg_nUklJp_492":{"Feature Symbol":"Socs2","Feature Name":"suppressor of cytokine signaling 2","biotype":"protein_coding","Neuron log2(fold change)":0.492,"Neuron adjusted P-value":0.052,"Neuron Low Expressed":false,"Neuron Vehicle Med. nRPKM":0.985,"Neuron LPS Med. nRPKM":1.36,"Neuron Mean Log2(nRPKM)":0.247,"Neuron Vehicle Med. Count":61,"Neuron LPS Med. Count":47,"Neuron Cook's P-value ":0.848,"Feature ID":"216233","chr":"chr10","strand":"-","start":94874124,"end":94879491,"Astrocyte log2(fold change)":2.47,"Astrocyte adjusted P-value":"0.0042835259969491","Astrocyte Low Expressed":false,"Astrocyte Vehicle Med. nRPKM":0.0578,"Astrocyte LPS Med. nRPKM":0.718,"Astrocyte Mean Log2(nRPKM)":-2.54,"Astrocyte Vehicle Med. Count":3,"Astrocyte LPS Med. Count":52.5,"Astrocyte Cook's P-value ":0.839},"Reg_nUklJp_493":{"Feature Symbol":"D930020B18Rik","Feature Name":"RIKEN cDNA D930020B18 gene","biotype":"protein_coding","Neuron log2(fold change)":-0.734,"Neuron adjusted P-value":0.213,"Neuron Low Expressed":false,"Neuron Vehicle Med. nRPKM":0.0965,"Neuron LPS Med. nRPKM":0.0434,"Neuron Mean Log2(nRPKM)":-4.37,"Neuron Vehicle Med. Count":10,"Neuron LPS Med. Count":1,"Neuron Cook's P-value ":0.517,"Feature ID":"216393","chr":"chr10","strand":"+","start":121078757,"end":121130970,"Astrocyte log2(fold change)":-2.42,"Astrocyte adjusted P-value":"0.00452231008106888","Astrocyte Low Expressed":false,"Astrocyte Vehicle Med. nRPKM":0.678,"Astrocyte LPS Med. nRPKM":0.0623,"Astrocyte Mean Log2(nRPKM)":-2.71,"Astrocyte Vehicle Med. Count":44.5,"Astrocyte LPS Med. Count":5.5,"Astrocyte Cook's P-value ":0.869},"Reg_nUklJp_494":{"Feature Symbol":"Mmgt2","Feature Name":"membrane magnesium transporter 2","biotype":"protein_coding","Neuron log2(fold change)":-1.33,"Neuron adjusted P-value":0.00844,"Neuron Low Expressed":false,"Neuron Vehicle Med. nRPKM":0.25,"Neuron LPS Med. nRPKM":0.0565,"Neuron Mean Log2(nRPKM)":-3.7,"Neuron Vehicle Med. Count":13,"Neuron LPS Med. Count":4,"Neuron Cook's P-value ":0.945,"Feature ID":"216829","chr":"chr11","strand":"+","start":62462166,"end":62479861,"Astrocyte log2(fold change)":-3.31,"Astrocyte adjusted P-value":"9.97163668960409e-06","Astrocyte Low Expressed":false,"Astrocyte Vehicle Med. nRPKM":1.38,"Astrocyte LPS Med. nRPKM":0.0778,"Astrocyte Mean Log2(nRPKM)":-2.02,"Astrocyte Vehicle Med. Count":47.5,"Astrocyte LPS Med. Count":7,"Astrocyte Cook's P-value ":0.882},"Reg_nUklJp_495":{"Feature Symbol":"Cntrob","Feature Name":"centrobin, centrosomal BRCA2 interacting protein","biotype":"protein_coding","Neuron log2(fold change)":-0.789,"Neuron adjusted P-value":0.00238,"Neuron Low Expressed":false,"Neuron Vehicle Med. nRPKM":2.26,"Neuron LPS Med. nRPKM":1.1,"Neuron Mean Log2(nRPKM)":0.72,"Neuron Vehicle Med. Count":218,"Neuron LPS Med. Count":59,"Neuron Cook's P-value ":0.841,"Feature ID":"216846","chr":"chr11","strand":"-","start":69112998,"end":69137375,"Astrocyte log2(fold change)":-2.02,"Astrocyte adjusted P-value":"0.0036373167726744","Astrocyte Low Expressed":false,"Astrocyte Vehicle Med. nRPKM":1.16,"Astrocyte LPS Med. nRPKM":0.16,"Astrocyte Mean Log2(nRPKM)":-0.983,"Astrocyte Vehicle Med. Count":77,"Astrocyte LPS Med. Count":16,"Astrocyte Cook's P-value ":0.672},"Reg_nUklJp_496":{"Feature Symbol":"Tekt1","Feature Name":"tektin 1","biotype":"protein_coding","Neuron log2(fold change)":0,"Neuron adjusted P-value":1,"Neuron Low Expressed":true,"Neuron Vehicle Med. nRPKM":0.0587,"Neuron LPS Med. nRPKM":0.413,"Neuron Mean Log2(nRPKM)":-3.25,"Neuron Vehicle Med. Count":2,"Neuron LPS Med. Count":8,"Neuron Cook's P-value ":0.941,"Feature ID":"21689","chr":"chr11","strand":"-","start":72158222,"end":72175382,"Astrocyte log2(fold change)":-2.67,"Astrocyte adjusted P-value":"0.00902402053538114","Astrocyte Low Expressed":false,"Astrocyte Vehicle Med. nRPKM":0.655,"Astrocyte LPS Med. nRPKM":0.0444,"Astrocyte Mean Log2(nRPKM)":-3.1,"Astrocyte Vehicle Med. Count":18.5,"Astrocyte LPS Med. Count":3,"Astrocyte Cook's P-value ":0.624},"Reg_nUklJp_497":{"Feature Symbol":"Spns2","Feature Name":"spinster homolog 2 (Drosophila)","biotype":"protein_coding","Neuron log2(fold change)":0.397,"Neuron adjusted P-value":0.0591,"Neuron Low Expressed":false,"Neuron Vehicle Med. nRPKM":2.72,"Neuron LPS Med. nRPKM":3.61,"Neuron Mean Log2(nRPKM)":1.6,"Neuron Vehicle Med. Count":199,"Neuron LPS Med. Count":171,"Neuron Cook's P-value ":0.823,"Feature ID":"216892","chr":"chr11","strand":"-","start":72265140,"end":72303406,"Astrocyte log2(fold change)":2.3,"Astrocyte adjusted P-value":"0.000147108879300649","Astrocyte Low Expressed":false,"Astrocyte Vehicle Med. nRPKM":0.265,"Astrocyte LPS Med. nRPKM":1.45,"Astrocyte Mean Log2(nRPKM)":-0.827,"Astrocyte Vehicle Med. Count":17,"Astrocyte LPS Med. Count":160,"Astrocyte Cook's P-value ":0.876},"Reg_nUklJp_498":{"Feature Symbol":"Abca8a","Feature Name":"ATP-binding cassette, sub-family A (ABC1), member 8a","biotype":"protein_coding","Neuron log2(fold change)":-0.122,"Neuron adjusted P-value":0.834,"Neuron Low Expressed":false,"Neuron Vehicle Med. nRPKM":0.11,"Neuron LPS Med. nRPKM":0.103,"Neuron Mean Log2(nRPKM)":-3.19,"Neuron Vehicle Med. Count":17,"Neuron LPS Med. Count":6,"Neuron Cook's P-value ":0.3,"Feature ID":"217258","chr":"chr11","strand":"-","start":109886948,"end":109957251,"Astrocyte log2(fold change)":-2.8,"Astrocyte adjusted P-value":"8.29176060781576e-05","Astrocyte Low Expressed":false,"Astrocyte Vehicle Med. nRPKM":0.544,"Astrocyte LPS Med. nRPKM":0.058,"Astrocyte Mean Log2(nRPKM)":-2.68,"Astrocyte Vehicle Med. Count":50,"Astrocyte LPS Med. Count":11,"Astrocyte Cook's P-value ":0.48},"Reg_nUklJp_499":{"Feature Symbol":"BC006965","Feature Name":"cDNA sequence BC006965","biotype":"miscRNA","Neuron log2(fold change)":0,"Neuron adjusted P-value":1,"Neuron Low Expressed":true,"Neuron Vehicle Med. nRPKM":0.104,"Neuron LPS Med. nRPKM":0.0343,"Neuron Mean Log2(nRPKM)":-4.65,"Neuron Vehicle Med. Count":4,"Neuron LPS Med. Count":2,"Neuron Cook's P-value ":0.896,"Feature ID":"217294","chr":"chr11","strand":"-","start":112525241,"end":112572670,"Astrocyte log2(fold change)":-2.26,"Astrocyte adjusted P-value":"0.00724765375480344","Astrocyte Low Expressed":false,"Astrocyte Vehicle Med. nRPKM":1.2,"Astrocyte LPS Med. nRPKM":0.145,"Astrocyte Mean Log2(nRPKM)":-1.87,"Astrocyte Vehicle Med. Count":43,"Astrocyte LPS Med. Count":12.5,"Astrocyte Cook's P-value ":0.859},"Reg_nUklJp_500":{"Feature Symbol":"Trim47","Feature Name":"tripartite motif-containing 47","biotype":"protein_coding","Neuron log2(fold change)":0,"Neuron adjusted P-value":1,"Neuron Low Expressed":true,"Neuron Vehicle Med. nRPKM":0,"Neuron LPS Med. nRPKM":0,"Neuron Mean Log2(nRPKM)":-7.35,"Neuron Vehicle Med. Count":0,"Neuron LPS Med. Count":0,"Neuron Cook's P-value ":0.429,"Feature ID":"217333","chr":"chr11","strand":"-","start":115967064,"end":115971549,"Astrocyte log2(fold change)":3.53,"Astrocyte adjusted P-value":"1.11878648865151e-07","Astrocyte Low Expressed":false,"Astrocyte Vehicle Med. nRPKM":0.0944,"Astrocyte LPS Med. nRPKM":1.28,"Astrocyte Mean Log2(nRPKM)":-1.58,"Astrocyte Vehicle Med. Count":3.5,"Astrocyte LPS Med. Count":63,"Astrocyte Cook's P-value ":0.831},"Reg_nUklJp_501":{"Feature Symbol":"Trib2","Feature Name":"tribbles homolog 2 (Drosophila)","biotype":"protein_coding","Neuron log2(fold change)":-0.441,"Neuron adjusted P-value":0.139,"Neuron Low Expressed":false,"Neuron Vehicle Med. nRPKM":0.549,"Neuron LPS Med. nRPKM":0.398,"Neuron Mean Log2(nRPKM)":-1.33,"Neuron Vehicle Med. Count":51,"Neuron LPS Med. Count":23,"Neuron Cook's P-value ":0.815,"Feature ID":"217410","chr":"chr12","strand":"-","start":1
[truncated: 494,737 more chars]
