# Supplementary material for: Untangling the brain's neuroinflammatory and neurodegenerative transcriptional responses
Source: Nat Commun. 2016 Apr 21;7:11295. doi: 10.1038/ncomms11295 (PMC4844685; doi:10.1038/ncomms11295)
Supplement: Supplementary Data 2 — LPS-induced expression in astrocytes, microglia and neurons. The effects of peripheral endotoxemia on gene expression in brain microglia, astrocytes, and neurons are displayed in interactive plots and tables derived from RNA-Seq data. Interactive comparisons of the endotoxemia response between each pair of cell types are also provided. To explore this dataset, download and unpackage the .zip file, and then open the index.html file in your browser (Firefox recommended). If you use Safari or Chrome, the interactive plots and tables will not be rendered unless you change the browser settings; instructions for how to do so are provided within the index.html file. [file ncomms11295-s3.zip › lps-induction-dataset/dataset-6-OJeRIj.json]

{"type":"plot","name":"plot","label":"plot","description":"plot","value":{"plot":"./dataset-6-OJeRIj.svg","table":{"type":"table","name":"table","label":"table","description":"table","value":{"data":{"Reg_OJeRIj_1":{"Feature Symbol":"Gm11428","Feature Name":"predicted gene 11428","biotype":"protein_coding","Astrocyte log2(fold change)":0,"Astrocyte adjusted P-value":1,"Astrocyte Low Expressed":true,"Astrocyte Vehicle Med. nRPKM":0,"Astrocyte LPS Med. nRPKM":0,"Astrocyte Mean Log2(nRPKM)":-7.59,"Astrocyte Vehicle Med. Count":0,"Astrocyte LPS Med. Count":0,"Astrocyte Cook's P-value ":0.49,"Feature ID":"100034251","chr":"chr11","strand":"+","start":83517558,"end":83519771,"Microglia log2(fold change)":5.84,"Microglia adjusted P-value":"2.0397395710552e-11","Microglia Low Expressed":false,"Microglia Vehicle Med. nRPKM":0,"Microglia LPS Med. nRPKM":6.68,"Microglia Mean Log2(nRPKM)":-2.49,"Microglia Vehicle Med. Count":0,"Microglia LPS Med. Count":16,"Microglia Cook's P-value ":0.325},"Reg_OJeRIj_2":{"Feature Symbol":"Gm3373","Feature Name":"predicted gene 3373","biotype":"unknown","Astrocyte log2(fold change)":0,"Astrocyte adjusted P-value":1,"Astrocyte Low Expressed":true,"Astrocyte Vehicle Med. nRPKM":0,"Astrocyte LPS Med. nRPKM":0,"Astrocyte Mean Log2(nRPKM)":-8,"Astrocyte Vehicle Med. Count":0,"Astrocyte LPS Med. Count":0,"Astrocyte Cook's P-value ":"NA","Feature ID":"100036568","chr":"chr14","strand":"-","start":5468643,"end":5477394,"Microglia log2(fold change)":-3.1,"Microglia adjusted P-value":"0.000284501068124432","Microglia Low Expressed":false,"Microglia Vehicle Med. nRPKM":0.4,"Microglia LPS Med. nRPKM":0.0291,"Microglia Mean Log2(nRPKM)":-3.66,"Microglia Vehicle Med. Count":28,"Microglia LPS Med. Count":1,"Microglia Cook's P-value ":0.961},"Reg_OJeRIj_3":{"Feature Symbol":"Fam174b","Feature Name":"family with sequence similarity 174, member B","biotype":"protein_coding","Astrocyte log2(fold change)":-2.53,"Astrocyte adjusted P-value":0.0427,"Astrocyte Low Expressed":false,"Astrocyte Vehicle Med. nRPKM":0.646,"Astrocyte LPS Med. nRPKM":0.0353,"Astrocyte Mean Log2(nRPKM)":-3.51,"Astrocyte Vehicle Med. Count":27.5,"Astrocyte LPS Med. Count":2.5,"Astrocyte Cook's P-value ":0.00014,"Feature ID":"100038347","chr":"chr7","strand":"+","start":80885193,"end":80921805,"Microglia log2(fold change)":0,"Microglia adjusted P-value":"1","Microglia Low Expressed":true,"Microglia Vehicle Med. nRPKM":0,"Microglia LPS Med. nRPKM":0,"Microglia Mean Log2(nRPKM)":-6.66,"Microglia Vehicle Med. Count":0,"Microglia LPS Med. Count":0,"Microglia Cook's P-value ":0.0333},"Reg_OJeRIj_4":{"Feature Symbol":"Gm10862","Feature Name":"predicted gene 10862","biotype":"unknown","Astrocyte log2(fold change)":-2.91,"Astrocyte adjusted P-value":5.64e-08,"Astrocyte Low Expressed":false,"Astrocyte Vehicle Med. nRPKM":3.87,"Astrocyte LPS Med. nRPKM":0.559,"Astrocyte Mean Log2(nRPKM)":0.0553,"Astrocyte Vehicle Med. Count":253,"Astrocyte LPS Med. Count":47,"Astrocyte Cook's P-value ":0.873,"Feature ID":"100038349","chr":"chr2","strand":"+","start":4012186,"end":4015533,"Microglia log2(fold change)":-0.112,"Microglia adjusted P-value":"0.94556597918127","Microglia Low Expressed":false,"Microglia Vehicle Med. nRPKM":0.148,"Microglia LPS Med. nRPKM":0.0243,"Microglia Mean Log2(nRPKM)":-4.42,"Microglia Vehicle Med. Count":8,"Microglia LPS Med. Count":1,"Microglia Cook's P-value ":0.652},"Reg_OJeRIj_5":{"Feature Symbol":"F630028O10Rik","Feature Name":"RIKEN cDNA F630028O10 gene","biotype":"miscRNA","Astrocyte log2(fold change)":0,"Astrocyte adjusted P-value":1,"Astrocyte Low Expressed":true,"Astrocyte Vehicle Med. nRPKM":0,"Astrocyte LPS Med. nRPKM":0.00321,"Astrocyte Mean Log2(nRPKM)":-7.13,"Astrocyte Vehicle Med. Count":0,"Astrocyte LPS Med. Count":0.5,"Astrocyte Cook's P-value ":0.00501,"Feature ID":"100038363","chr":"chrX","strand":"+","start":93435265,"end":93438981,"Microglia log2(fold change)":2.42,"Microglia adjusted P-value":"0.0083134428754777","Microglia Low Expressed":false,"Microglia Vehicle Med. nRPKM":0,"Microglia LPS Med. nRPKM":0.69,"Microglia Mean Log2(nRPKM)":-3.15,"Microglia Vehicle Med. Count":0,"Microglia LPS Med. Count":28,"Microglia Cook's P-value ":0.857},"Reg_OJeRIj_6":{"Feature Symbol":"Gm10677","Feature Name":"predicted gene 10677","biotype":"miscRNA","Astrocyte log2(fold change)":-1.2,"Astrocyte adjusted P-value":0.00213,"Astrocyte Low Expressed":false,"Astrocyte Vehicle Med. nRPKM":11.8,"Astrocyte LPS Med. nRPKM":5.16,"Astrocyte Mean Log2(nRPKM)":2.85,"Astrocyte Vehicle Med. Count":495,"Astrocyte LPS Med. Count":270,"Astrocyte Cook's P-value ":0.821,"Feature ID":"100038460","chr":"chr9","strand":"-","start":47607243,"end":47626291,"Microglia log2(fold change)":-2.38,"Microglia adjusted P-value":"7.97521166834305e-06","Microglia Low Expressed":false,"Microglia Vehicle Med. nRPKM":2.68,"Microglia LPS Med. nRPKM":0.304,"Microglia Mean Log2(nRPKM)":-0.196,"Microglia Vehicle Med. Count":76,"Microglia LPS Med. Count":7,"Microglia Cook's P-value ":0.924},"Reg_OJeRIj_7":{"Feature Symbol":"Gm15441","Feature Name":"predicted gene 15441","biotype":"miscRNA","Astrocyte log2(fold change)":5.05,"Astrocyte adjusted P-value":2.53e-33,"Astrocyte Low Expressed":false,"Astrocyte Vehicle Med. nRPKM":0.22,"Astrocyte LPS Med. nRPKM":8.96,"Astrocyte Mean Log2(nRPKM)":0.45,"Astrocyte Vehicle Med. Count":8,"Astrocyte LPS Med. Count":382,"Astrocyte Cook's P-value ":0.98,"Feature ID":"100038464","chr":"chr3","strand":"-","start":96359688,"end":96370724,"Microglia log2(fold change)":-0.945,"Microglia adjusted P-value":"0.0255236764100242","Microglia Low Expressed":false,"Microglia Vehicle Med. nRPKM":5.87,"Microglia LPS Med. nRPKM":3.34,"Microglia Mean Log2(nRPKM)":2.05,"Microglia Vehicle Med. Count":236,"Microglia LPS Med. Count":46,"Microglia Cook's P-value ":0.768},"Reg_OJeRIj_8":{"Feature Symbol":"Gm10578","Feature Name":"predicted gene 10578","biotype":"miscRNA","Astrocyte log2(fold change)":0,"Astrocyte adjusted P-value":1,"Astrocyte Low Expressed":true,"Astrocyte Vehicle Med. nRPKM":0,"Astrocyte LPS Med. nRPKM":0,"Astrocyte Mean Log2(nRPKM)":-7.67,"Astrocyte Vehicle Med. Count":0,"Astrocyte LPS Med. Count":0,"Astrocyte Cook's P-value ":0.123,"Feature ID":"100038555","chr":"chr7","strand":"+","start":144426366,"end":144434292,"Microglia log2(fold change)":-2.3,"Microglia adjusted P-value":"0.0489555835615574","Microglia Low Expressed":false,"Microglia Vehicle Med. nRPKM":0.386,"Microglia LPS Med. nRPKM":0,"Microglia Mean Log2(nRPKM)":-4.78,"Microglia Vehicle Med. Count":15,"Microglia LPS Med. Count":0,"Microglia Cook's P-value ":0.0484},"Reg_OJeRIj_9":{"Feature Symbol":"Gm10790","Feature Name":"predicted gene 10790","biotype":"miscRNA","Astrocyte log2(fold change)":0,"Astrocyte adjusted P-value":1,"Astrocyte Low Expressed":true,"Astrocyte Vehicle Med. nRPKM":0,"Astrocyte LPS Med. nRPKM":0.0256,"Astrocyte Mean Log2(nRPKM)":-6.39,"Astrocyte Vehicle Med. Count":0,"Astrocyte LPS Med. Count":1,"Astrocyte Cook's P-value ":0.594,"Feature ID":"100038577","chr":"chr13","strand":"+","start":41961284,"end":42008461,"Microglia log2(fold change)":-3.24,"Microglia adjusted P-value":"1.29529760006774e-11","Microglia Low Expressed":false,"Microglia Vehicle Med. nRPKM":21.4,"Microglia LPS Med. nRPKM":1.22,"Microglia Mean Log2(nRPKM)":2.4,"Microglia Vehicle Med. Count":867,"Microglia LPS Med. Count":40,"Microglia Cook's P-value ":0.859},"Reg_OJeRIj_10":{"Feature Symbol":"","Feature Name":"","biotype":"protein_coding","Astrocyte log2(fold change)":-0.247,"Astrocyte adjusted P-value":0.734,"Astrocyte Low Expressed":false,"Astrocyte Vehicle Med. nRPKM":1.96,"Astrocyte LPS Med. nRPKM":2.25,"Astrocyte Mean Log2(nRPKM)":1.17,"Astrocyte Vehicle Med. Count":116,"Astrocyte LPS Med. Count":164,"Astrocyte Cook's P-value ":0.16,"Feature ID":"100038585","chr":"chr7","strand":"+","start":56854626,"end":56857443,"Microglia log2(fold change)":-3.31,"Microglia adjusted P-value":"0.000514408331007869","Microglia Low Expressed":false,"Microglia Vehicle Med. nRPKM":0.315,"Microglia LPS Med. nRPKM":0,"Microglia Mean Log2(nRPKM)":-4.23,"Microglia Vehicle Med. Count":21,"Microglia LPS Med. Count":0,"Microglia Cook's P-value ":0.542},"Reg_OJeRIj_11":{"Feature Symbol":"Gm10389","Feature Name":"predicted gene 10389","biotype":"miscRNA","Astrocyte log2(fold change)":1.04,"Astrocyte adjusted P-value":0.453,"Astrocyte Low Expressed":false,"Astrocyte Vehicle Med. nRPKM":0.0772,"Astrocyte LPS Med. nRPKM":0.145,"Astrocyte Mean Log2(nRPKM)":-3.89,"Astrocyte Vehicle Med. Count":4.5,"Astrocyte LPS Med. Count":17.5,"Astrocyte Cook's P-value ":0.623,"Feature ID":"100038608","chr":"chr15","strand":"+","start":10530048,"end":10541406,"Microglia log2(fold change)":2.45,"Microglia adjusted P-value":"0.01575507665619","Microglia Low Expressed":false,"Microglia Vehicle Med. nRPKM":0.0122,"Microglia LPS Med. nRPKM":0.282,"Microglia Mean Log2(nRPKM)":-4.57,"Microglia Vehicle Med. Count":1,"Microglia LPS Med. Count":13,"Microglia Cook's P-value ":0.542},"Reg_OJeRIj_12":{"Feature Symbol":"Gm10846","Feature Name":"predicted gene 10846","biotype":"unknown","Astrocyte log2(fold change)":-3.81,"Astrocyte adjusted P-value":1.92e-06,"Astrocyte Low Expressed":false,"Astrocyte Vehicle Med. nRPKM":0.847,"Astrocyte LPS Med. nRPKM":0.0184,"Astrocyte Mean Log2(nRPKM)":-2.8,"Astrocyte Vehicle Med. Count":44,"Astrocyte LPS Med. Count":1.5,"Astrocyte Cook's P-value ":0.783,"Feature ID":"100038625","chr":"chr2","strand":"+","start":21801957,"end":21804497,"Microglia log2(fold change)":0,"Microglia adjusted P-value":"1","Microglia Low Expressed":true,"Microglia Vehicle Med. nRPKM":0,"Microglia LPS Med. nRPKM":0,"Microglia Mean Log2(nRPKM)":-8,"Microglia Vehicle Med. Count":0,"Microglia LPS Med. Count":0,"Microglia Cook's P-value ":"NA"},"Reg_OJeRIj_13":{"Feature Symbol":"Gm10384","Feature Name":"predicted gene 10384","biotype":"miscRNA","Astrocyte log2(fold change)":0,"Astrocyte adjusted P-value":1,"Astrocyte Low Expressed":true,"Astrocyte Vehicle Med. nRPKM":0,"Astrocyte LPS Med. nRPKM":0,"Astrocyte Mean Log2(nRPKM)":-8,"Astrocyte Vehicle Med. Count":0,"Astrocyte LPS Med. Count":0,"Astrocyte Cook's P-value ":"NA","Feature ID":"100038735","chr":"chr15","strand":"-","start":36800255,"end":36809571,"Microglia log2(fold change)":-2.38,"Microglia adjusted P-value":"0.0118909996576662","Microglia Low Expressed":false,"Microglia Vehicle Med. nRPKM":0.471,"Microglia LPS Med. nRPKM":0,"Microglia Mean Log2(nRPKM)":-3.48,"Microglia Vehicle Med. Count":34,"Microglia LPS Med. Count":0,"Microglia Cook's P-value ":0.608},"Reg_OJeRIj_14":{"Feature Symbol":"Gm2115","Feature Name":"predicted gene 2115","biotype":"miscRNA","Astrocyte log2(fold change)":-2.99,"Astrocyte adjusted P-value":1.04e-10,"Astrocyte Low Expressed":false,"Astrocyte Vehicle Med. nRPKM":2.81,"Astrocyte LPS Med. nRPKM":0.343,"Astrocyte Mean Log2(nRPKM)":-0.0834,"Astrocyte Vehicle Med. Count":116,"Astrocyte LPS Med. Count":16.5,"Astrocyte Cook's P-value ":0.975,"Feature ID":"100039239","chr":"chr7","strand":"+","start":91677464,"end":91726849,"Microglia log2(fold change)":0,"Microglia adjusted P-value":"1","Microglia Low Expressed":true,"Microglia Vehicle Med. nRPKM":0.119,"Microglia LPS Med. nRPKM":0,"Microglia Mean Log2(nRPKM)":-5.44,"Microglia Vehicle Med. Count":3,"Microglia LPS Med. Count":0,"Microglia Cook's P-value ":0.013},"Reg_OJeRIj_15":{"Feature Symbol":"Gm2149","Feature Name":"predicted gene 2149","biotype":"miscRNA","Astrocyte log2(fold change)":-3.15,"Astrocyte adjusted P-value":0.000203,"Astrocyte Low Expressed":false,"Astrocyte Vehicle Med. nRPKM":2.01,"Astrocyte LPS Med. nRPKM":0.225,"Astrocyte Mean Log2(nRPKM)":-1.19,"Astrocyte Vehicle Med. Count":26,"Astrocyte LPS Med. Count":4,"Astrocyte Cook's P-value ":0.391,"Feature ID":"100039307","chr":"chr1","strand":"+","start":191167863,"end":191168776,"Microglia log2(fold change)":0,"Microglia adjusted P-value":"1","Microglia Low Expressed":true,"Microglia Vehicle Med. nRPKM":0,"Microglia LPS Med. nRPKM":0,"Microglia Mean Log2(nRPKM)":-7.34,"Microglia Vehicle Med. Count":0,"Microglia LPS Med. Count":0,"Microglia Cook's P-value ":0.17},"Reg_OJeRIj_16":{"Feature Symbol":"Tgtp2","Feature Name":"T cell specific GTPase 2","biotype":"protein_coding","Astrocyte log2(fold change)":5.11,"Astrocyte adjusted P-value":1.05e-07,"Astrocyte Low Expressed":false,"Astrocyte Vehicle Med. nRPKM":0,"Astrocyte LPS Med. nRPKM":0.502,"Astrocyte Mean Log2(nRPKM)":-4.48,"Astrocyte Vehicle Med. Count":0,"Astrocyte LPS Med. Count":40.5,"Astrocyte Cook's P-value ":0.941,"Feature ID":"100039796","chr":"chr11","strand":"-","start":48870698,"end":48877714,"Microglia log2(fold change)":0,"Microglia adjusted P-value":"1","Microglia Low Expressed":true,"Microglia Vehicle Med. nRPKM":0,"Microglia LPS Med. nRPKM":0.113,"Microglia Mean Log2(nRPKM)":-5.21,"Microglia Vehicle Med. Count":0,"Microglia LPS Med. Count":3,"Microglia Cook's P-value ":0.605},"Reg_OJeRIj_17":{"Feature Symbol":"Gm12942","Feature Name":"predicted gene 12942","biotype":"protein_coding","Astrocyte log2(fold change)":0,"Astrocyte adjusted P-value":1,"Astrocyte Low Expressed":true,"Astrocyte Vehicle Med. nRPKM":0.154,"Astrocyte LPS Med. nRPKM":0,"Astrocyte Mean Log2(nRPKM)":-4.84,"Astrocyte Vehicle Med. Count":3.5,"Astrocyte LPS Med. Count":0,"Astrocyte Cook's P-value ":0.294,"Feature ID":"100039968","chr":"chr4","strand":"+","start":126803290,"end":126806888,"Microglia log2(fold change)":-2.31,"Microglia adjusted P-value":"0.0166903178671177","Microglia Low Expressed":false,"Microglia Vehicle Med. nRPKM":0.507,"Microglia LPS Med. nRPKM":0,"Microglia Mean Log2(nRPKM)":-2.94,"Microglia Vehicle Med. Count":45,"Microglia LPS Med. Count":0,"Microglia Cook's P-value ":0.601},"Reg_OJeRIj_18":{"Feature Symbol":"Gm2545","Feature Name":"predicted gene 2545","biotype":"unknown","Astrocyte log2(fold change)":-2.21,"Astrocyte adjusted P-value":0.0122,"Astrocyte Low Expressed":false,"Astrocyte Vehicle Med. nRPKM":1.72,"Astrocyte LPS Med. nRPKM":0.221,"Astrocyte Mean Log2(nRPKM)":-1.44,"Astrocyte Vehicle Med. Count":52,"Astrocyte LPS Med. Count":7.5,"Astrocyte Cook's P-value ":0.817,"Feature ID":"100040000","chr":"chr5","strand":"+","start":31947374,"end":31948729,"Microglia log2(fold change)":-0.801,"Microglia adjusted P-value":"0.383476442191193","Microglia Low Expressed":false,"Microglia Vehicle Med. nRPKM":1.17,"Microglia LPS Med. nRPKM":0.36,"Microglia Mean Log2(nRPKM)":-0.712,"Microglia Vehicle Med. Count":25,"Microglia LPS Med. Count":6,"Microglia Cook's P-value ":0.728},"Reg_OJeRIj_19":{"Feature Symbol":"Gm2629","Feature Name":"aldehyde dehydrogenase 9, subfamily A1 pseudogene","biotype":"pseudo","Astrocyte log2(fold change)":0,"Astrocyte adjusted P-value":1,"Astrocyte Low Expressed":true,"Astrocyte Vehicle Med. nRPKM":0.0865,"Astrocyte LPS Med. nRPKM":0.116,"Astrocyte Mean Log2(nRPKM)":-3.86,"Astrocyte Vehicle Med. Count":3,"Astrocyte LPS Med. Count":6,"Astrocyte Cook's P-value ":0.792,"Feature ID":"100040151","chr":"chr18","strand":"+","start":15353291,"end":15373220,"Microglia log2(fold change)":-2.42,"Microglia adjusted P-value":"9.80747874280214e-09","Microglia Low Expressed":false,"Microglia Vehicle Med. nRPKM":119,"Microglia LPS Med. nRPKM":13.5,"Microglia Mean Log2(nRPKM)":5.41,"Microglia Vehicle Med. Count":4510,"Microglia LPS Med. Count":244,"Microglia Cook's P-value ":0.881},"Reg_OJeRIj_20":{"Feature Symbol":"Gm2749","Feature Name":"predicted gene 2749","biotype":"protein_coding","Astrocyte log2(fold change)":2.82,"Astrocyte adjusted P-value":0.01,"Astrocyte Low Expressed":false,"Astrocyte Vehicle Med. nRPKM":0.0307,"Astrocyte LPS Med. nRPKM":0.414,"Astrocyte Mean Log2(nRPKM)":-3.53,"Astrocyte Vehicle Med. Count":1,"Astrocyte LPS Med. Count":17,"Astrocyte Cook's P-value ":0.737,"Feature ID":"100040392","chr":"chr8","strand":"+","start":56201489,"end":56203010,"Microglia log2(fold change)":0,"Microglia adjusted P-value":"1","Microglia Low Expressed":true,"Microglia Vehicle Med. nRPKM":0,"Microglia LPS Med. nRPKM":0,"Microglia Mean Log2(nRPKM)":-8,"Microglia Vehicle Med. Count":0,"Microglia LPS Med. Count":0,"Microglia Cook's P-value ":"NA"},"Reg_OJeRIj_21":{"Feature Symbol":"Gm2888","Feature Name":"predicted gene 2888","biotype":"protein_coding","Astrocyte log2(fold change)":0,"Astrocyte adjusted P-value":1,"Astrocyte Low Expressed":true,"Astrocyte Vehicle Med. nRPKM":0,"Astrocyte LPS Med. nRPKM":0,"Astrocyte Mean Log2(nRPKM)":-8,"Astrocyte Vehicle Med. Count":0,"Astrocyte LPS Med. Count":0,"Astrocyte Cook's P-value ":"NA","Feature ID":"100040657","chr":"chr14","strand":"+","start":3030007,"end":3032986,"Microglia log2(fold change)":-2.69,"Microglia adjusted P-value":"0.000450953352470637","Microglia Low Expressed":false,"Microglia Vehicle Med. nRPKM":2.27,"Microglia LPS Med. nRPKM":0.243,"Microglia Mean Log2(nRPKM)":-0.602,"Microglia Vehicle Med. Count":35,"Microglia LPS Med. Count":1,"Microglia Cook's P-value ":0.943},"Reg_OJeRIj_22":{"Feature Symbol":"Gm3134","Feature Name":"predicted gene 3134","biotype":"miscRNA","Astrocyte log2(fold change)":-1.58,"Astrocyte adjusted P-value":0.0661,"Astrocyte Low Expressed":false,"Astrocyte Vehicle Med. nRPKM":3.99,"Astrocyte LPS Med. nRPKM":1.16,"Astrocyte Mean Log2(nRPKM)":0.0933,"Astrocyte Vehicle Med. Count":58.5,"Astrocyte LPS Med. Count":21,"Astrocyte Cook's P-value ":0.774,"Feature ID":"100041089","chr":"chr8","strand":"+","start":91565201,"end":91581571,"Microglia log2(fold change)":-2.49,"Microglia adjusted P-value":"4.77831212577334e-06","Microglia Low Expressed":false,"Microglia Vehicle Med. nRPKM":8.21,"Microglia LPS Med. nRPKM":1.32,"Microglia Mean Log2(nRPKM)":0.738,"Microglia Vehicle Med. Count":158,"Microglia LPS Med. Count":14,"Microglia Cook's P-value ":0.899},"Reg_OJeRIj_23":{"Feature Symbol":"Gm3219","Feature Name":"B-cell CLL/lymphoma 7C pseudogene","biotype":"pseudo","Astrocyte log2(fold change)":-2.54,"Astrocyte adjusted P-value":0.000294,"Astrocyte Low Expressed":false,"Astrocyte Vehicle Med. nRPKM":3.48,"Astrocyte LPS Med. nRPKM":0.652,"Astrocyte Mean Log2(nRPKM)":0.364,"Astrocyte Vehicle Med. Count":43.5,"Astrocyte LPS Med. Count":10,"Astrocyte Cook's P-value ":0.831,"Feature ID":"100041231","chr":"chr14","strand":"+","start":35158241,"end":35158872,"Microglia log2(fold change)":1.78,"Microglia adjusted P-value":"0.0490764908968585","Microglia Low Expressed":false,"Microglia Vehicle Med. nRPKM":0.268,"Microglia LPS Med. nRPKM":1.93,"Microglia Mean Log2(nRPKM)":-0.383,"Microglia Vehicle Med. Count":4,"Microglia LPS Med. Count":15,"Microglia Cook's P-value ":0.739},"Reg_OJeRIj_24":{"Feature Symbol":"Gm3227","Feature Name":"predicted gene 3227","biotype":"unknown","Astrocyte log2(fold change)":-0.891,"Astrocyte adjusted P-value":0.554,"Astrocyte Low Expressed":false,"Astrocyte Vehicle Med. nRPKM":0.0565,"Astrocyte LPS Med. nRPKM":0.141,"Astrocyte Mean Log2(nRPKM)":-3.75,"Astrocyte Vehicle Med. Count":2,"Astrocyte LPS Med. Count":11.5,"Astrocyte Cook's P-value ":0.0345,"Feature ID":"100041241","chr":"chr18","strand":"+","start":25755991,"end":25762334,"Microglia log2(fold change)":2.3,"Microglia adjusted P-value":"0.0411075742643204","Microglia Low Expressed":false,"Microglia Vehicle Med. nRPKM":0,"Microglia LPS Med. nRPKM":0.49,"Microglia Mean Log2(nRPKM)":-4.14,"Microglia Vehicle Med. Count":0,"Microglia LPS Med. Count":14,"Microglia Cook's P-value ":0.594},"Reg_OJeRIj_25":{"Feature Symbol":"Gm11974","Feature Name":"predicted gene 11974","biotype":"miscRNA","Astrocyte log2(fold change)":0,"Astrocyte adjusted P-value":1,"Astrocyte Low Expressed":true,"Astrocyte Vehicle Med. nRPKM":0.223,"Astrocyte LPS Med. nRPKM":0.549,"Astrocyte Mean Log2(nRPKM)":-1.85,"Astrocyte Vehicle Med. Count":2.5,"Astrocyte LPS Med. Count":13.5,"Astrocyte Cook's P-value ":0.372,"Feature ID":"100041286","chr":"chr11","strand":"-","start":6425594,"end":6428763,"Microglia log2(fold change)":2.68,"Microglia adjusted P-value":"0.00251023635688904","Microglia Low Expressed":false,"Microglia Vehicle Med. nRPKM":0.188,"Microglia LPS Med. nRPKM":1.44,"Microglia Mean Log2(nRPKM)":-1.87,"Microglia Vehicle Med. Count":2,"Microglia LPS Med. Count":13,"Microglia Cook's P-value ":0.878},"Reg_OJeRIj_26":{"Feature Symbol":"Gm14762","Feature Name":"predicted gene 14762","biotype":"unknown","Astrocyte log2(fold change)":-2.88,"Astrocyte adjusted P-value":0.0151,"Astrocyte Low Expressed":false,"Astrocyte Vehicle Med. nRPKM":0.389,"Astrocyte LPS Med. nRPKM":0,"Astrocyte Mean Log2(nRPKM)":-4.89,"Astrocyte Vehicle Med. Count":12,"Astrocyte LPS Med. Count":0,"Astrocyte Cook's P-value ":0.0176,"Feature ID":"100041562","chr":"chrX","strand":"+","start":83071231,"end":83073001,"Microglia log2(fold change)":-1.66,"Microglia adjusted P-value":"0.210068527935253","Microglia Low Expressed":false,"Microglia Vehicle Med. nRPKM":0.16,"Microglia LPS Med. nRPKM":0,"Microglia Mean Log2(nRPKM)":-5.2,"Microglia Vehicle Med. Count":13,"Microglia LPS Med. Count":0,"Microglia Cook's P-value ":0.0399},"Reg_OJeRIj_27":{"Feature Symbol":"Gm15535","Feature Name":"predicted gene 15535","biotype":"miscRNA","Astrocyte log2(fold change)":-0.925,"Astrocyte adjusted P-value":0.511,"Astrocyte Low Expressed":false,"Astrocyte Vehicle Med. nRPKM":0.814,"Astrocyte LPS Med. nRPKM":0.0797,"Astrocyte Mean Log2(nRPKM)":-2.55,"Astrocyte Vehicle Med. Count":24,"Astrocyte LPS Med. Count":3.5,"Astrocyte Cook's P-value ":0.336,"Feature ID":"100042125","chr":"chr3","strand":"-","start":85359951,"end":85377867,"Microglia log2(fold change)":-2.97,"Microglia adjusted P-value":"0.0119746654625141","Microglia Low Expressed":false,"Microglia Vehicle Med. nRPKM":0.169,"Microglia LPS Med. nRPKM":0,"Microglia Mean Log2(nRPKM)":-5.26,"Microglia Vehicle Med. Count":17,"Microglia LPS Med. Count":0,"Microglia Cook's P-value ":0.0157},"Reg_OJeRIj_28":{"Feature Symbol":"Gm13111","Feature Name":"predicted gene 13111","biotype":"unknown","Astrocyte log2(fold change)":-2.66,"Astrocyte adjusted P-value":6.06e-11,"Astrocyte Low Expressed":false,"Astrocyte Vehicle Med. nRPKM":5.31,"Astrocyte LPS Med. nRPKM":0.853,"Astrocyte Mean Log2(nRPKM)":0.871,"Astrocyte Vehicle Med. Count":364,"Astrocyte LPS Med. Count":76,"Astrocyte Cook's P-value ":0.943,"Feature ID":"100042178","chr":"chr4","strand":"+","start":154011685,"end":154018833,"Microglia log2(fold change)":0,"Microglia adjusted P-value":"1","Microglia Low Expressed":true,"Microglia Vehicle Med. nRPKM":0.0478,"Microglia LPS Med. nRPKM":0,"Microglia Mean Log2(nRPKM)":-6.57,"Microglia Vehicle Med. Count":4,"Microglia LPS Med. Count":0,"Microglia Cook's P-value ":0.0316},"Reg_OJeRIj_29":{"Feature Symbol":"Gm3739","Feature Name":"predicted gene 3739","biotype":"protein_coding","Astrocyte log2(fold change)":0,"Astrocyte adjusted P-value":1,"Astrocyte Low Expressed":true,"Astrocyte Vehicle Med. nRPKM":0,"Astrocyte LPS Med. nRPKM":0,"Astrocyte Mean Log2(nRPKM)":-8,"Astrocyte Vehicle Med. Count":0,"Astrocyte LPS Med. Count":0,"Astrocyte Cook's P-value ":"NA","Feature ID":"100042235","chr":"chr14","strand":"-","start":8127275,"end":8142741,"Microglia log2(fold change)":-3.03,"Microglia adjusted P-value":"0.000138126467728366","Microglia Low Expressed":false,"Microglia Vehicle Med. nRPKM":2.52,"Microglia LPS Med. nRPKM":0.0334,"Microglia Mean Log2(nRPKM)":-1.76,"Microglia Vehicle Med. Count":37,"Microglia LPS Med. Count":1,"Microglia Cook's P-value ":0.855},"Reg_OJeRIj_30":{"Feature Symbol":"Gm3764","Feature Name":"predicted gene 3764","biotype":"unknown","Astrocyte log2(fold change)":-2.13,"Astrocyte adjusted P-value":0.00345,"Astrocyte Low Expressed":false,"Astrocyte Vehicle Med. nRPKM":137,"Astrocyte LPS Med. nRPKM":13.5,"Astrocyte Mean Log2(nRPKM)":5.77,"Astrocyte Vehicle Med. Count":6290,"Astrocyte LPS Med. Count":729,"Astrocyte Cook's P-value ":0.8,"Feature ID":"100042277","chr":"chr3","strand":"+","start":88010748,"end":88033881,"Microglia log2(fold change)":-2.15,"Microglia adjusted P-value":"0.00604607554438992","Microglia Low Expressed":false,"Microglia Vehicle Med. nRPKM":0.771,"Microglia LPS Med. nRPKM":0.115,"Microglia Mean Log2(nRPKM)":-2.29,"Microglia Vehicle Med. Count":27,"Microglia LPS Med. Count":2,"Microglia Cook's P-value ":0.856},"Reg_OJeRIj_31":{"Feature Symbol":"AI463229","Feature Name":"expressed sequence AI463229","biotype":"unknown","Astrocyte log2(fold change)":0,"Astrocyte adjusted P-value":1,"Astrocyte Low Expressed":true,"Astrocyte Vehicle Med. nRPKM":0,"Astrocyte LPS Med. nRPKM":0,"Astrocyte Mean Log2(nRPKM)":-7.6,"Astrocyte Vehicle Med. Count":0,"Astrocyte LPS Med. Count":0,"Astrocyte Cook's P-value ":0.466,"Feature ID":"100042802","chr":"chr13","strand":"-","start":37749377,"end":37759603,"Microglia log2(fold change)":4.02,"Microglia adjusted P-value":"1.12931781243825e-05","Microglia Low Expressed":false,"Microglia Vehicle Med. nRPKM":0.00823,"Microglia LPS Med. nRPKM":1.04,"Microglia Mean Log2(nRPKM)":-3.51,"Microglia Vehicle Med. Count":1,"Microglia LPS Med. Count":13,"Microglia Cook's P-value ":0.598},"Reg_OJeRIj_32":{"Feature Symbol":"4632428C04Rik","Feature Name":"RIKEN cDNA 4632428C04 gene","biotype":"miscRNA","Astrocyte log2(fold change)":0,"Astrocyte adjusted P-value":1,"Astrocyte Low Expressed":true,"Astrocyte Vehicle Med. nRPKM":0,"Astrocyte LPS Med. nRPKM":0,"Astrocyte Mean Log2(nRPKM)":-7.6,"Astrocyte Vehicle Med. Count":0,"Astrocyte LPS Med. Count":0,"Astrocyte Cook's P-value ":0.633,"Feature ID":"100043102","chr":"chr16","strand":"+","start":30008753,"end":30021516,"Microglia log2(fold change)":-3.11,"Microglia adjusted P-value":"0.00882141501767634","Microglia Low Expressed":false,"Microglia Vehicle Med. nRPKM":0.16,"Microglia LPS Med. nRPKM":0,"Microglia Mean Log2(nRPKM)":-5.59,"Microglia Vehicle Med. Count":11,"Microglia LPS Med. Count":0,"Microglia Cook's P-value ":0.152},"Reg_OJeRIj_33":{"Feature Symbol":"Nps","Feature Name":"neuropeptide S","biotype":"protein_coding","Astrocyte log2(fold change)":2.95,"Astrocyte adjusted P-value":0.016,"Astrocyte Low Expressed":false,"Astrocyte Vehicle Med. nRPKM":0,"Astrocyte LPS Med. nRPKM":0.532,"Astrocyte Mean Log2(nRPKM)":-5.23,"Astrocyte Vehicle Med. Count":0,"Astrocyte LPS Med. Count":15,"Astrocyte Cook's P-value ":0.0418,"Feature ID":"100043254","chr":"chr7","strand":"+","start":142460302,"end":142464625,"Microglia log2(fold change)":0,"Microglia adjusted P-value":"1","Microglia Low Expressed":true,"Microglia Vehicle Med. nRPKM":0,"Microglia LPS Med. nRPKM":0,"Microglia Mean Log2(nRPKM)":-8,"Microglia Vehicle Med. Count":0,"Microglia LPS Med. Count":0,"Microglia Cook's P-value ":"NA"},"Reg_OJeRIj_34":{"Feature Symbol":"Tigit","Feature Name":"T cell immunoreceptor with Ig and ITIM domains","biotype":"protein_coding","Astrocyte log2(fold change)":2.51,"Astrocyte adjusted P-value":0.0206,"Astrocyte Low Expressed":false,"Astrocyte Vehicle Med. nRPKM":0.179,"Astrocyte LPS Med. nRPKM":9.11,"Astrocyte Mean Log2(nRPKM)":0.463,"Astrocyte Vehicle Med. Count":3.5,"Astrocyte LPS Med. Count":209,"Astrocyte Cook's P-value ":0.666,"Feature ID":"100043314","chr":"chr16","strand":"-","start":43648974,"end":43664297,"Microglia log2(fold change)":0,"Microglia adjusted P-value":"1","Microglia Low Expressed":true,"Microglia Vehicle Med. nRPKM":0.0769,"Microglia LPS Med. nRPKM":0.0519,"Microglia Mean Log2(nRPKM)":-4.64,"Microglia Vehicle Med. Count":2,"Microglia LPS Med. Count":1,"Microglia Cook's P-value ":0.49},"Reg_OJeRIj_35":{"Feature Symbol":"AA387883","Feature Name":"expressed sequence AA387883","biotype":"miscRNA","Astrocyte log2(fold change)":-2.97,"Astrocyte adjusted P-value":7.45e-07,"Astrocyte Low Expressed":false,"Astrocyte Vehicle Med. nRPKM":4.72,"Astrocyte LPS Med. nRPKM":0.387,"Astrocyte Mean Log2(nRPKM)":0.363,"Astrocyte Vehicle Med. Count":140,"Astrocyte LPS Med. Count":16,"Astrocyte Cook's P-value ":0.831,"Feature ID":"100043450","chr":"chr19","strand":"+","start":52997671,"end":53001421,"Microglia log2(fold change)":0,"Microglia adjusted P-value":"1","Microglia Low Expressed":true,"Microglia Vehicle Med. nRPKM":0,"Microglia LPS Med. nRPKM":0,"Microglia Mean Log2(nRPKM)":-6.71,"Microglia Vehicle Med. Count":0,"Microglia LPS Med. Count":0,"Microglia Cook's P-value ":0.0712},"Reg_OJeRIj_36":{"Feature Symbol":"Gm4598","Feature Name":"predicted gene 4598","biotype":"miscRNA","Astrocyte log2(fold change)":0,"Astrocyte adjusted P-value":1,"Astrocyte Low Expressed":true,"Astrocyte Vehicle Med. nRPKM":0,"Astrocyte LPS Med. nRPKM":0,"Astrocyte Mean Log2(nRPKM)":-7.44,"Astrocyte Vehicle Med. Count":0,"Astrocyte LPS Med. Count":0,"Astrocyte Cook's P-value ":0.269,"Feature ID":"100043706","chr":"chr7","strand":"+","start":25446313,"end":25448128,"Microglia log2(fold change)":-2.25,"Microglia adjusted P-value":"0.0443939024987761","Microglia Low Expressed":false,"Microglia Vehicle Med. nRPKM":0.274,"Microglia LPS Med. nRPKM":0,"Microglia Mean Log2(nRPKM)":-3.39,"Microglia Vehicle Med. Count":13,"Microglia LPS Med. Count":0,"Microglia Cook's P-value ":0.000876},"Reg_OJeRIj_37":{"Feature Symbol":"Gm4710","Feature Name":"predicted gene 4710","biotype":"miscRNA","Astrocyte log2(fold change)":4.69,"Astrocyte adjusted P-value":7.64e-11,"Astrocyte Low Expressed":false,"Astrocyte Vehicle Med. nRPKM":0.0559,"Astrocyte LPS Med. nRPKM":3.22,"Astrocyte Mean Log2(nRPKM)":-2,"Astrocyte Vehicle Med. Count":1,"Astrocyte LPS Med. Count":90,"Astrocyte Cook's P-value ":0.852,"Feature ID":"100043885","chr":"chr17","strand":"+","start":76260363,"end":76288379,"Microglia log2(fold change)":0,"Microglia adjusted P-value":"1","Microglia Low Expressed":true,"Microglia Vehicle Med. nRPKM":0,"Microglia LPS Med. nRPKM":0,"Microglia Mean Log2(nRPKM)":-7.71,"Microglia Vehicle Med. Count":0,"Microglia LPS Med. Count":0,"Microglia Cook's P-value ":0.525},"Reg_OJeRIj_38":{"Feature Symbol":"LOC100044374","Feature Name":"protein OSCP1-like","biotype":"protein_coding","Astrocyte log2(fold change)":0.0391,"Astrocyte adjusted P-value":0.972,"Astrocyte Low Expressed":false,"Astrocyte Vehicle Med. nRPKM":2.86,"Astrocyte LPS Med. nRPKM":2.66,"Astrocyte Mean Log2(nRPKM)":1.45,"Astrocyte Vehicle Med. Count":50,"Astrocyte LPS Med. Count":50,"Astrocyte Cook's P-value ":0.623,"Feature ID":"100044374","chr":"chr4","strand":"+","start":125763789,"end":125766164,"Microglia log2(fold change)":-2.02,"Microglia adjusted P-value":"0.0217628524724442","Microglia Low Expressed":false,"Microglia Vehicle Med. nRPKM":1.11,"Microglia LPS Med. nRPKM":0.199,"Microglia Mean Log2(nRPKM)":-1.69,"Microglia Vehicle Med. Count":14,"Microglia LPS Med. Count":3,"Microglia Cook's P-value ":0.913},"Reg_OJeRIj_39":{"Feature Symbol":"LOC100044632","Feature Name":"heterogeneous nuclear ribonucleoprotein A1-like","biotype":"pseudo","Astrocyte log2(fold change)":0.377,"Astrocyte adjusted P-value":0.764,"Astrocyte Low Expressed":false,"Astrocyte Vehicle Med. nRPKM":0.619,"Astrocyte LPS Med. nRPKM":0.8,"Astrocyte Mean Log2(nRPKM)":-0.749,"Astrocyte Vehicle Med. Count":12.5,"Astrocyte LPS Med. Count":22.5,"Astrocyte Cook's P-value ":0.522,"Feature ID":"100044632","chr":"chr15","strand":"+","start":103070945,"end":103074445,"Microglia log2(fold change)":2.38,"Microglia adjusted P-value":"0.000333025113831297","Microglia Low Expressed":false,"Microglia Vehicle Med. nRPKM":0.221,"Microglia LPS Med. nRPKM":1.61,"Microglia Mean Log2(nRPKM)":-0.859,"Microglia Vehicle Med. Count":7,"Microglia LPS Med. Count":20,"Microglia Cook's P-value ":0.937},"Reg_OJeRIj_40":{"Feature Symbol":"LOC100045440","Feature Name":"RNA (guanine-9-)-methyltransferase domain-containing protein 2-like","biotype":"pseudo","Astrocyte log2(fold change)":-0.193,"Astrocyte adjusted P-value":0.859,"Astrocyte Low Expressed":false,"Astrocyte Vehicle Med. nRPKM":0.733,"Astrocyte LPS Med. nRPKM":0.445,"Astrocyte Mean Log2(nRPKM)":-0.699,"Astrocyte Vehicle Med. Count":33.5,"Astrocyte LPS Med. Count":46,"Astrocyte Cook's P-value ":0.463,"Feature ID":"100045440","chr":"chr3","strand":"+","start":137810344,"end":137821240,"Microglia log2(fold change)":-2.41,"Microglia adjusted P-value":"1.28054764332984e-06","Microglia Low Expressed":false,"Microglia Vehicle Med. nRPKM":2.34,"Microglia LPS Med. nRPKM":0.32,"Microglia Mean Log2(nRPKM)":-0.23,"Microglia Vehicle Med. Count":128,"Microglia LPS Med. Count":7,"Microglia Cook's P-value ":0.933},"Reg_OJeRIj_41":{"Feature Symbol":"LOC100047753","Feature Name":"uncharacterized LOC100047753","biotype":"miscRNA","Astrocyte log2(fold change)":1.23,"Astrocyte adjusted P-value":0.257,"Astrocyte Low Expressed":false,"Astrocyte Vehicle Med. nRPKM":1.31,"Astrocyte LPS Med. nRPKM":3.47,"Astrocyte Mean Log2(nRPKM)":-0.0499,"Astrocyte Vehicle Med. Count":9,"Astrocyte LPS Med. Count":34.5,"Astrocyte Cook's P-value ":0.829,"Feature ID":"100047753","chr":"chr11","strand":"-","start":93820546,"end":93822088,"Microglia log2(fold change)":2.39,"Microglia adjusted P-value":"1.03026155781432e-05","Microglia Low Expressed":false,"Microglia Vehicle Med. nRPKM":1.2,"Microglia LPS Med. nRPKM":6.07,"Microglia Mean Log2(nRPKM)":1.65,"Microglia Vehicle Med. Count":12,"Microglia LPS Med. Count":29,"Microglia Cook's P-value ":0.912},"Reg_OJeRIj_42":{"Feature Symbol":"LOC100048759","Feature Name":"complement C3-like","biotype":"protein_coding","Astrocyte log2(fold change)":3.38,"Astrocyte adjusted P-value":0.000973,"Astrocyte Low Expressed":false,"Astrocyte Vehicle Med. nRPKM":0.0243,"Astrocyte LPS Med. nRPKM":2.6,"Astrocyte Mean Log2(nRPKM)":-1.83,"Astrocyte Vehicle Med. Count":2.5,"Astrocyte LPS Med. Count":318,"Astrocyte Cook's P-value ":0.92,"Feature ID":"100048759","chr":"chr17","strand":"-","start":57343679,"end":57365751,"Microglia log2(fold change)":1.77,"Microglia adjusted P-value":"0.127554509700011","Microglia Low Expressed":false,"Microglia Vehicle Med. nRPKM":0.211,"Microglia LPS Med. nRPKM":2.63,"Microglia Mean Log2(nRPKM)":-1.18,"Microglia Vehicle Med. Count":13,"Microglia LPS Med. Count":148,"Microglia Cook's P-value ":0.755},"Reg_OJeRIj_43":{"Feature Symbol":"Gm12945","Feature Name":"predicted gene 12945","biotype":"unknown","Astrocyte log2(fold change)":-2.33,"Astrocyte adjusted P-value":0.00423,"Astrocyte Low Expressed":false,"Astrocyte Vehicle Med. nRPKM":0.571,"Astrocyte LPS Med. nRPKM":0.0873,"Astrocyte Mean Log2(nRPKM)":-2.41,"Astrocyte Vehicle Med. Count":36,"Astrocyte LPS Med. Count":7,"Astrocyte Cook's P-value ":0.718,"Feature ID":"100048926","chr":"chr4","strand":"+","start":125998407,"end":126002487,"Microglia log2(fold change)":0.982,"Microglia adjusted P-value":"0.382995730741921","Microglia Low Expressed":false,"Microglia Vehicle Med. nRPKM":0.166,"Microglia LPS Med. nRPKM":0.332,"Microglia Mean Log2(nRPKM)":-3.22,"Microglia Vehicle Med. Count":14,"Microglia LPS Med. Count":10,"Microglia Cook's P-value ":0.829},"Reg_OJeRIj_44":{"Feature Symbol":"0610009E02Rik","Feature Name":"RIKEN cDNA 0610009E02 gene","biotype":"unknown","Astrocyte log2(fold change)":-2.19,"Astrocyte adjusted P-value":0.0184,"Astrocyte Low Expressed":false,"Astrocyte Vehicle Med. nRPKM":11.5,"Astrocyte LPS Med. nRPKM":4.09,"Astrocyte Mean Log2(nRPKM)":2.81,"Astrocyte Vehicle Med. Count":362,"Astrocyte LPS Med. Count":154,"Astrocyte Cook's P-value ":0.00013,"Feature ID":"100125929","chr":"chr2","strand":"+","start":26301216,"end":26314937,"Microglia log2(fold change)":2.18,"Microglia adjusted P-value":"4.71620932903292e-08","Microglia Low Expressed":false,"Microglia Vehicle Med. nRPKM":0.608,"Microglia LPS Med. nRPKM":3.78,"Microglia Mean Log2(nRPKM)":0.663,"Microglia Vehicle Med. Count":28,"Microglia LPS Med. Count":57,"Microglia Cook's P-value ":0.961},"Reg_OJeRIj_45":{"Feature Symbol":"Gm13031","Feature Name":"predicted gene 13031","biotype":"miscRNA","Astrocyte log2(fold change)":-3.49,"Astrocyte adjusted P-value":3.07e-07,"Astrocyte Low Expressed":false,"Astrocyte Vehicle Med. nRPKM":4.85,"Astrocyte LPS Med. nRPKM":0.218,"Astrocyte Mean Log2(nRPKM)":-0.136,"Astrocyte Vehicle Med. Count":90.5,"Astrocyte LPS Med. Count":8.5,"Astrocyte Cook's P-value ":0.762,"Feature ID":"100126227","chr":"chr4","strand":"-","start":140503581,"end":140513817,"Microglia log2(fold change)":-3.13,"Microglia adjusted P-value":"0.000147186309519236","Microglia Low Expressed":false,"Microglia Vehicle Med. nRPKM":1.52,"Microglia LPS Med. nRPKM":0.244,"Microglia Mean Log2(nRPKM)":-0.6,"Microglia Vehicle Med. Count":29,"Microglia LPS Med. Count":4,"Microglia Cook's P-value ":0.000231},"Reg_OJeRIj_46":{"Feature Symbol":"Snord22","Feature Name":"small nucleolar RNA, C/D box 22","biotype":"snoRNA","Astrocyte log2(fold change)":0.573,"Astrocyte adjusted P-value":0.678,"Astrocyte Low Expressed":false,"Astrocyte Vehicle Med. nRPKM":3.93,"Astrocyte LPS Med. nRPKM":7.31,"Astrocyte Mean Log2(nRPKM)":1.16,"Astrocyte Vehicle Med. Count":11,"Astrocyte LPS Med. Count":26,"Astrocyte Cook's P-value ":0.833,"Feature ID":"100127111","chr":"chr19","strand":"+","start":8800356,"end":8800481,"Microglia log2(fold change)":3.31,"Microglia adjusted P-value":"5.35330028462603e-07","Microglia Low Expressed":false,"Microglia Vehicle Med. nRPKM":0.795,"Microglia LPS Med. nRPKM":17.9,"Microglia Mean Log2(nRPKM)":2.18,"Microglia Vehicle Med. Count":5,"Microglia LPS Med. Count":24,"Microglia Cook's P-value ":0.907},"Reg_OJeRIj_47":{"Feature Symbol":"Snord2","Feature Name":"small nucleolar RNA, C/D box 2","biotype":"snoRNA","Astrocyte log2(fold change)":1.26,"Astrocyte adjusted P-value":0.254,"Astrocyte Low Expressed":false,"Astrocyte Vehicle Med. nRPKM":4.46,"Astrocyte LPS Med. nRPKM":11.6,"Astrocyte Mean Log2(nRPKM)":2.82,"Astrocyte Vehicle Med. Count":6,"Astrocyte LPS Med. Count":28.5,"Astrocyte Cook's P-value ":0.423,"Feature ID":"100216532","chr":"chr16","strand":"+","start":23109026,"end":23109093,"Microglia log2(fold change)":4.05,"Microglia adjusted P-value":"1.56040079579484e-05","Microglia Low Expressed":false,"Microglia Vehicle Med. nRPKM":0.623,"Microglia LPS Med. nRPKM":23.9,"Microglia Mean Log2(nRPKM)":0.0672,"Microglia Vehicle Med. Count":1,"Microglia LPS Med. Count":12,"Microglia Cook's P-value ":0.182},"Reg_OJeRIj_48":{"Feature Symbol":"Snora81","Feature Name":"small nucleolar RNA, H/ACA box 81","biotype":"snoRNA","Astrocyte log2(fold change)":1.72,"Astrocyte adjusted P-value":0.0638,"Astrocyte Low Expressed":false,"Astrocyte Vehicle Med. nRPKM":1.49,"Astrocyte LPS Med. nRPKM":7.61,"Astrocyte Mean Log2(nRPKM)":1.65,"Astrocyte Vehicle Med. Count":5.5,"Astrocyte LPS Med. Count":33,"Astrocyte Cook's P-value ":0.913,"Feature ID":"100217420","chr":"chr16","strand":"+","start":23110843,"end":23111006,"Microglia log2(fold change)":2.7,"Microglia adjusted P-value":"0.00381794591554411","Microglia Low Expressed":false,"Microglia Vehicle Med. nRPKM":0.602,"Microglia LPS Med. nRPKM":5.95,"Microglia Mean Log2(nRPKM)":-0.587,"Microglia Vehicle Med. Count":2,"Microglia LPS Med. Count":12,"Microglia Cook's P-value ":0.781},"Reg_OJeRIj_49":{"Feature Symbol":"Snora30","Feature Name":"small nucleolar RNA, H/ACA box 30","biotype":"snoRNA","Astrocyte log2(fold change)":2,"Astrocyte adjusted P-value":0.029,"Astrocyte Low Expressed":false,"Astrocyte Vehicle Med. nRPKM":4.71,"Astrocyte LPS Med. nRPKM":16.9,"Astrocyte Mean Log2(nRPKM)":1.86,"Astrocyte Vehicle Med. Count":8.5,"Astrocyte LPS Med. Count":55.5,"Astrocyte Cook's P-value ":0.125,"Feature ID":"100217442","chr":"chr7","strand":"+","start":134671411,"end":134671517,"Microglia log2(fold change)":0,"Microglia adjusted P-value":"1","Microglia Low Expressed":true,"Microglia Vehicle Med. nRPKM":0.115,"Microglia LPS Med. nRPKM":1.52,"Microglia Mean Log2(nRPKM)":-1.75,"Microglia Vehicle Med. Count":1,"Microglia LPS Med. Count":1,"Microglia Cook's P-value ":0.123},"Reg_OJeRIj_50":{"Feature Symbol":"Gm17660","Feature Name":"predicted gene, 17660","biotype":"protein_coding","Astrocyte log2(fold change)":-2.29,"Astrocyte adjusted P-value":0.00541,"Astrocyte Low Expressed":false,"Astrocyte Vehicle Med. nRPKM":3.69,"Astrocyte LPS Med. nRPKM":0.371,"Astrocyte Mean Log2(nRPKM)":0.0734,"Astrocyte Vehicle Med. Count":35.5,"Astrocyte LPS Med. Count":5,"Astrocyte Cook's P-value ":0.879,"Feature ID":"100271704","chr":"chr5","strand":"-","start":104499079,"end":104506627,"Microglia log2(fold change)":0,"Microglia adjusted P-value":"1","Microglia Low Expressed":true,"Microglia Vehicle Med. nRPKM":0,"Microglia LPS Med. nRPKM":0,"Microglia Mean Log2(nRPKM)":-8,"Microglia Vehicle Med. Count":0,"Microglia LPS Med. Count":0,"Microglia Cook's P-value ":"NA"},"Reg_OJeRIj_51":{"Feature Symbol":"","Feature Name":"","biotype":"miscRNA","Astrocyte log2(fold change)":-2.45,"Astrocyte adjusted P-value":0.00454,"Astrocyte Low Expressed":false,"Astrocyte Vehicle Med. nRPKM":1.81,"Astrocyte LPS Med. nRPKM":0.114,"Astrocyte Mean Log2(nRPKM)":-1.58,"Astrocyte Vehicle Med. Count":47.5,"Astrocyte LPS Med. Count":4.5,"Astrocyte Cook's P-value ":0.787,"Feature ID":"100302626","chr":"chr15","strand":"-","start":76156447,"end":76157963,"Microglia log2(fold change)":0,"Microglia adjusted P-value":"1","Microglia Low Expressed":true,"Microglia Vehicle Med. nRPKM":0.251,"Microglia LPS Med. nRPKM":0.033,"Microglia Mean Log2(nRPKM)":-4.06,"Microglia Vehicle Med. Count":4,"Microglia LPS Med. Count":1,"Microglia Cook's P-value ":0.916},"Reg_OJeRIj_52":{"Feature Symbol":"Gm10844","Feature Name":"predicted gene 10844","biotype":"unknown","Astrocyte log2(fold change)":-2.55,"Astrocyte adjusted P-value":0.000129,"Astrocyte Low Expressed":false,"Astrocyte Vehicle Med. nRPKM":2.17,"Astrocyte LPS Med. nRPKM":0.331,"Astrocyte Mean Log2(nRPKM)":-0.309,"Astrocyte Vehicle Med. Count":78,"Astrocyte LPS Med. Count":13,"Astrocyte Cook's P-value ":0.822,"Feature ID":"100303739","chr":"chr11","strand":"-","start":104155417,"end":104162595,"Microglia log2(fold change)":0,"Microglia adjusted P-value":"1","Microglia Low Expressed":true,"Microglia Vehicle Med. nRPKM":0.0534,"Microglia LPS Med. nRPKM":0,"Microglia Mean Log2(nRPKM)":-5.72,"Microglia Vehicle Med. Count":4,"Microglia LPS Med. Count":0,"Microglia Cook's P-value ":0.399},"Reg_OJeRIj_53":{"Feature Symbol":"Mir1901","Feature Name":"microRNA 1901","biotype":"miscRNA","Astrocyte log2(fold change)":0.685,"Astrocyte adjusted P-value":0.396,"Astrocyte Low Expressed":false,"Astrocyte Vehicle Med. nRPKM":25.8,"Astrocyte LPS Med. nRPKM":34,"Astrocyte Mean Log2(nRPKM)":4.67,"Astrocyte Vehicle Med. Count":38.5,"Astrocyte LPS Med. Count":80.5,"Astrocyte Cook's P-value ":0.41,"Feature ID":"100316686","chr":"chr18","strand":"-","start":11998870,"end":11998947,"Microglia log2(fold change)":-2.17,"Microglia adjusted P-value":"1.59539445011558e-05","Microglia Low Expressed":false,"Microglia Vehicle Med. nRPKM":59.1,"Microglia LPS Med. nRPKM":10.2,"Microglia Mean Log2(nRPKM)":4.49,"Microglia Vehicle Med. Count":115,"Microglia LPS Med. Count":8,"Microglia Cook's P-value ":0.878},"Reg_OJeRIj_54":{"Feature Symbol":"Smpdl3b","Feature Name":"sphingomyelin phosphodiesterase, acid-like 3B","biotype":"protein_coding","Astrocyte log2(fold change)":-0.578,"Astrocyte adjusted P-value":0.649,"Astrocyte Low Expressed":false,"Astrocyte Vehicle Med. nRPKM":0.365,"Astrocyte LPS Med. nRPKM":0.335,"Astrocyte Mean Log2(nRPKM)":-1.66,"Astrocyte Vehicle Med. Count":16,"Astrocyte LPS Med. Count":22.5,"Astrocyte Cook's P-value ":0.476,"Feature ID":"100340","chr":"chr4","strand":"-","start":132288881,"end":132313086,"Microglia log2(fold change)":3.49,"Microglia adjusted P-value":"5.15322729849065e-11","Microglia Low Expressed":false,"Microglia Vehicle Med. nRPKM":0.22,"Microglia LPS Med. nRPKM":3.4,"Microglia Mean Log2(nRPKM)":-0.216,"Microglia Vehicle Med. Count":10,"Microglia LPS Med. Count":54,"Microglia Cook's P-value ":0.786},"Reg_OJeRIj_55":{"Feature Symbol":"Gm14872","Feature Name":"predicted gene 14872","biotype":"miscRNA","Astrocyte log2(fold change)":-2.1,"Astrocyte adjusted P-value":0.000717,"Astrocyte Low Expressed":false,"Astrocyte Vehicle Med. nRPKM":0.994,"Astrocyte LPS Med. nRPKM":0.189,"Astrocyte Mean Log2(nRPKM)":-1.05,"Astrocyte Vehicle Med. Count":55.5,"Astrocyte LPS Med. Count":20.5,"Astrocyte Cook's P-value ":0.882,"Feature ID":"100415787","chr":"chr17","strand":"+","start":47824559,"end":47828041,"Microglia log2(fold change)":0.625,"Microglia adjusted P-value":"0.647427171054215","Microglia Low Expressed":false,"Microglia Vehicle Med. nRPKM":0.171,"Microglia LPS Med. nRPKM":0.153,"Microglia Mean Log2(nRPKM)":-3.92,"Microglia Vehicle Med. Count":7,"Microglia LPS Med. Count":2,"Microglia Cook's P-value ":0.0319},"Reg_OJeRIj_56":{"Feature Symbol":"Gm19261","Feature Name":"predicted gene, 19261","biotype":"miscRNA","Astrocyte log2(fold change)":0,"Astrocyte adjusted P-value":1,"Astrocyte Low Expressed":true,"Astrocyte Vehicle Med. nRPKM":0,"Astrocyte LPS Med. nRPKM":0,"Astrocyte Mean Log2(nRPKM)":-7.25,"Astrocyte Vehicle Med. Count":0,"Astrocyte LPS Med. Count":0,"Astrocyte Cook's P-value ":0.127,"Feature ID":"100502579","chr":"chr19","strand":"-","start":11590620,"end":11591443,"Microglia log2(fold change)":5.9,"Microglia adjusted P-value":"1.58654409268269e-09","Microglia Low Expressed":false,"Microglia Vehicle Med. nRPKM":0,"Microglia LPS Med. nRPKM":3.09,"Microglia Mean Log2(nRPKM)":-3.92,"Microglia Vehicle Med. Count":0,"Microglia LPS Med. Count":24,"Microglia Cook's P-value ":0.0419},"Reg_OJeRIj_57":{"Feature Symbol":"Gm19285","Feature Name":"predicted gene, 19285","biotype":"miscRNA","Astrocyte log2(fold change)":0,"Astrocyte adjusted P-value":1,"Astrocyte Low Expressed":true,"Astrocyte Vehicle Med. nRPKM":0,"Astrocyte LPS Med. nRPKM":0.00831,"Astrocyte Mean Log2(nRPKM)":-7.1,"Astrocyte Vehicle Med. Count":0,"Astrocyte LPS Med. Count":0.5,"Astrocyte Cook's P-value ":0.0512,"Feature ID":"100502614","chr":"chr17","strand":"+","start":71317226,"end":71321145,"Microglia log2(fold change)":-4.37,"Microglia adjusted P-value":"3.20201178026543e-05","Microglia Low Expressed":false,"Microglia Vehicle Med. nRPKM":0.216,"Microglia LPS Med. nRPKM":0,"Microglia Mean Log2(nRPKM)":-4.98,"Microglia Vehicle Med. Count":15,"Microglia LPS Med. Count":0,"Microglia Cook's P-value ":0.642},"Reg_OJeRIj_58":{"Feature Symbol":"","Feature Name":"","biotype":"miscRNA","Astrocyte log2(fold change)":-0.347,"Astrocyte adjusted P-value":0.785,"Astrocyte Low Expressed":false,"Astrocyte Vehicle Med. nRPKM":0.59,"Astrocyte LPS Med. nRPKM":0.557,"Astrocyte Mean Log2(nRPKM)":-1.2,"Astrocyte Vehicle Med. Count":22.5,"Astrocyte LPS Med. Count":28.5,"Astrocyte Cook's P-value ":0.165,"Feature ID":"100502658","chr":"chr2","strand":"+","start":51978895,"end":51994199,"Microglia log2(fold change)":2.81,"Microglia adjusted P-value":"0.00283941435423442","Microglia Low Expressed":false,"Microglia Vehicle Med. nRPKM":0.0173,"Microglia LPS Med. nRPKM":0.859,"Microglia Mean Log2(nRPKM)":-3.21,"Microglia Vehicle Med. Count":1,"Microglia LPS Med. Count":11,"Microglia Cook's P-value ":0.549},"Reg_OJeRIj_59":{"Feature Symbol":"Gm15577","Feature Name":"predicted gene 15577","biotype":"unknown","Astrocyte log2(fold change)":-2.24,"Astrocyte adjusted P-value":0.00331,"Astrocyte Low Expressed":false,"Astrocyte Vehicle Med. nRPKM":2.76,"Astrocyte LPS Med. nRPKM":0.367,"Astrocyte Mean Log2(nRPKM)":-0.62,"Astrocyte Vehicle Med. Count":122,"Astrocyte LPS Med. Count":22,"Astrocyte Cook's P-value ":0.856,"Feature ID":"100502679","chr":"chr3","strand":"-","start":156566827,"end":156583744,"Microglia log2(fold change)":0,"Microglia adjusted P-value":"1","Microglia Low Expressed":true,"Microglia Vehicle Med. nRPKM":0.162,"Microglia LPS Med. nRPKM":0,"Microglia Mean Log2(nRPKM)":-5.52,"Microglia Vehicle Med. Count":5,"Microglia LPS Med. Count":0,"Microglia Cook's P-value ":0.194},"Reg_OJeRIj_60":{"Feature Symbol":"","Feature Name":"","biotype":"miscRNA","Astrocyte log2(fold change)":2.48,"Astrocyte adjusted P-value":0.0243,"Astrocyte Low Expressed":false,"Astrocyte Vehicle Med. nRPKM":0.0475,"Astrocyte LPS Med. nRPKM":0.493,"Astrocyte Mean Log2(nRPKM)":-3.05,"Astrocyte Vehicle Med. Count":1,"Astrocyte LPS Med. Count":21,"Astrocyte Cook's P-value ":0.573,"Feature ID":"100502711","chr":"chr15","strand":"-","start":12452319,"end":12479987,"Microglia log2(fold change)":0,"Microglia adjusted P-value":"1","Microglia Low Expressed":true,"Microglia Vehicle Med. nRPKM":0,"Microglia LPS Med. nRPKM":0,"Microglia Mean Log2(nRPKM)":-7.35,"Microglia Vehicle Med. Count":0,"Microglia LPS Med. Count":0,"Microglia Cook's P-value ":0.467},"Reg_OJeRIj_61":{"Feature Symbol":"Gm16707","Feature Name":"predicted gene, 16707","biotype":"miscRNA","Astrocyte log2(fold change)":0.175,"Astrocyte adjusted P-value":0.914,"Astrocyte Low Expressed":false,"Astrocyte Vehicle Med. nRPKM":0.41,"Astrocyte LPS Med. nRPKM":0.47,"Astrocyte Mean Log2(nRPKM)":-1.53,"Astrocyte Vehicle Med. Count":11,"Astrocyte LPS Med. Count":14.5,"Astrocyte Cook's P-value ":0.667,"Feature ID":"100502726","chr":"chr9","strand":"-","start":119349323,"end":119353948,"Microglia log2(fold change)":-2.77,"Microglia adjusted P-value":"0.00171718646894732","Microglia Low Expressed":false,"Microglia Vehicle Med. nRPKM":1.77,"Microglia LPS Med. nRPKM":0.0394,"Microglia Mean Log2(nRPKM)":-2.14,"Microglia Vehicle Med. Count":53,"Microglia LPS Med. Count":1,"Microglia Cook's P-value ":0.463},"Reg_OJeRIj_62":{"Feature Symbol":"Gm16617","Feature Name":"predicted gene, 16617","biotype":"miscRNA","Astrocyte log2(fold change)":-0.365,"Astrocyte adjusted P-value":0.646,"Astrocyte Low Expressed":false,"Astrocyte Vehicle Med. nRPKM":5.43,"Astrocyte LPS Med. nRPKM":3.73,"Astrocyte Mean Log2(nRPKM)":2.38,"Astrocyte Vehicle Med. Count":77.5,"Astrocyte LPS Med. Count":75.5,"Astrocyte Cook's P-value ":0.0228,"Feature ID":"100502764","chr":"chr14","strand":"-","start":52605959,"end":52608504,"Microglia log2(fold change)":-2.28,"Microglia adjusted P-value":"0.000126592240078645","Microglia Low Expressed":false,"Microglia Vehicle Med. nRPKM":4.71,"Microglia LPS Med. nRPKM":1.38,"Microglia Mean Log2(nRPKM)":0.404,"Microglia Vehicle Med. Count":86,"Microglia LPS Med. Count":11,"Microglia Cook's P-value ":0.9},"Reg_OJeRIj_63":{"Feature Symbol":"5230400M03Rik","Feature Name":"RIKEN cDNA 5230400M03 gene","biotype":"unknown","Astrocyte log2(fold change)":-0.48,"Astrocyte adjusted P-value":0.514,"Astrocyte Low Expressed":false,"Astrocyte Vehicle Med. nRPKM":7.97,"Astrocyte LPS Med. nRPKM":5.47,"Astrocyte Mean Log2(nRPKM)":2.53,"Astrocyte Vehicle Med. Count":128,"Astrocyte LPS Med. Count":119,"Astrocyte Cook's P-value ":0.25,"Feature ID":"100502767","chr":"chr2","strand":"+","start":52724214,"end":52729397,"Microglia log2(fold change)":3.67,"Microglia adjusted P-value":"1.5014406970787e-08","Microglia Low Expressed":false,"Microglia Vehicle Med. nRPKM":1.06,"Microglia LPS Med. nRPKM":13.7,"Microglia Mean Log2(nRPKM)":1.16,"Microglia Vehicle Med. Count":12,"Microglia LPS Med. Count":115,"Microglia Cook's P-value ":0.139},"Reg_OJeRIj_64":{"Feature Symbol":"Gm12239","Feature Name":"predicted gene 12239","biotype":"protein_coding","Astrocyte log2(fold change)":-2.37,"Astrocyte adjusted P-value":0.00426,"Astrocyte Low Expressed":false,"Astrocyte Vehicle Med. nRPKM":2.4,"Astrocyte LPS Med. nRPKM":0.362,"Astrocyte Mean Log2(nRPKM)":-0.221,"Astrocyte Vehicle Med. Count":26,"Astrocyte LPS Med. Count":4.5,"Astrocyte Cook's P-value ":0.847,"Feature ID":"100502790","chr":"chr11","strand":"+","start":55585590,"end":55884397,"Microglia log2(fold change)":0,"Microglia adjusted P-value":"1","Microglia Low Expressed":true,"Microglia Vehicle Med. nRPKM":0,"Microglia LPS Med. nRPKM":0,"Microglia Mean Log2(nRPKM)":-8,"Microglia Vehicle Med. Count":0,"Microglia LPS Med. Count":0,"Microglia Cook's P-value ":"NA"},"Reg_OJeRIj_65":{"Feature Symbol":"Ccdc13","Feature Name":"coiled-coil domain containing 13","biotype":"protein_coding","Astrocyte log2(fold change)":-3.2,"Astrocyte adjusted P-value":7.77e-06,"Astrocyte Low Expressed":false,"Astrocyte Vehicle Med. nRPKM":0.663,"Astrocyte LPS Med. nRPKM":0.0566,"Astrocyte Mean Log2(nRPKM)":-2.51,"Astrocyte Vehicle Med. Count":39.5,"Astrocyte LPS Med. Count":4.5,"Astrocyte Cook's P-value ":0.632,"Feature ID":"100502861","chr":"chr9","strand":"-","start":121706745,"end":121748579,"Microglia log2(fold change)":0,"Microglia adjusted P-value":"1","Microglia Low Expressed":true,"Microglia Vehicle Med. nRPKM":0,"Microglia LPS Med. nRPKM":0,"Microglia Mean Log2(nRPKM)":-8,"Microglia Vehicle Med. Count":0,"Microglia LPS Med. Count":0,"Microglia Cook's P-value ":"NA"},"Reg_OJeRIj_66":{"Feature Symbol":"Gm19423","Feature Name":"predicted gene, 19423","biotype":"miscRNA","Astrocyte log2(fold change)":3.71,"Astrocyte adjusted P-value":1.7e-20,"Astrocyte Low Expressed":false,"Astrocyte Vehicle Med. nRPKM":5.44,"Astrocyte LPS Med. nRPKM":88.8,"Astrocyte Mean Log2(nRPKM)":4.4,"Astrocyte Vehicle Med. Count":77,"Astrocyte LPS Med. Count":1400,"Astrocyte Cook's P-value ":0.948,"Feature ID":"100502870","chr":"chr17","strand":"+","start":34112217,"end":34133584,"Microglia log2(fold change)":1.81,"Microglia adjusted P-value":"1.3820849565e-05","Microglia Low Expressed":false,"Microglia Vehicle Med. nRPKM":18,"Microglia LPS Med. nRPKM":88.9,"Microglia Mean Log2(nRPKM)":5.3,"Microglia Vehicle Med. Count":171,"Microglia LPS Med. Count":553,"Microglia Cook's P-value ":0.892},"Reg_OJeRIj_67":{"Feature Symbol":"","Feature Name":"","biotype":"miscRNA","Astrocyte log2(fold change)":3.37,"Astrocyte adjusted P-value":3.03e-05,"Astrocyte Low Expressed":false,"Astrocyte Vehicle Med. nRPKM":0.117,"Astrocyte LPS Med. nRPKM":2.23,"Astrocyte Mean Log2(nRPKM)":-1.32,"Astrocyte Vehicle Med. Count":2.5,"Astrocyte LPS Med. Count":59.5,"Astrocyte Cook's P-value ":0.608,"Feature ID":"100502885","chr":"chr1","strand":"+","start":133924503,"end":133929189,"Microglia log2(fold change)":0.868,"Microglia adjusted P-value":"0.317165829892571","Microglia Low Expressed":false,"Microglia Vehicle Med. nRPKM":0.958,"Microglia LPS Med. nRPKM":1.93,"Microglia Mean Log2(nRPKM)":0.226,"Microglia Vehicle Med. Count":19,"Microglia LPS Med. Count":21,"Microglia Cook's P-value ":0.769},"Reg_OJeRIj_68":{"Feature Symbol":"","Feature Name":"","biotype":"protein_coding","Astrocyte log2(fold change)":-1.12,"Astrocyte adjusted P-value":0.384,"Astrocyte Low Expressed":false,"Astrocyte Vehicle Med. nRPKM":0.728,"Astrocyte LPS Med. nRPKM":0.498,"Astrocyte Mean Log2(nRPKM)":-1.27,"Astrocyte Vehicle Med. Count":60.5,"Astrocyte LPS Med. Count":47.5,"Astrocyte Cook's P-value ":0.153,"Feature ID":"100502922","chr":"chr19","strand":"+","start":23996344,"end":24000652,"Microglia log2(fold change)":-2.22,"Microglia adjusted P-value":"0.00163655224829406","Microglia Low Expressed":false,"Microglia Vehicle Med. nRPKM":1.43,"Microglia LPS Med. nRPKM":0.0944,"Microglia Mean Log2(nRPKM)":-1.91,"Microglia Vehicle Med. Count":146,"Microglia LPS Med. Count":5,"Microglia Cook's P-value ":0.893},"Reg_OJeRIj_69":{"Feature Symbol":"Gm15821","Feature Name":"predicted gene 15821","biotype":"unknown","Astrocyte log2(fold change)":2.16,"Astrocyte adjusted P-value":0.000341,"Astrocyte Low Expressed":false,"Astrocyte Vehicle Med. nRPKM":0.961,"Astrocyte LPS Med. nRPKM":5.19,"Astrocyte Mean Log2(nRPKM)":1.1,"Astrocyte Vehicle Med. Count":12.5,"Astrocyte LPS Med. Count":104,"Astrocyte Cook's P-value ":0.925,"Feature ID":"100502931","chr":"chr17","strand":"-","start":34348751,"end":34351399,"Microglia log2(fold change)":0.203,"Microglia adjusted P-value":"0.850888526684694","Microglia Low Expressed":false,"Microglia Vehicle Med. nRPKM":0.945,"Microglia LPS Med. nRPKM":0.951,"Microglia Mean Log2(nRPKM)":-0.0906,"Microglia Vehicle Med. Count":19,"Microglia LPS Med. Count":8,"Microglia Cook's P-value ":0.894},"Reg_OJeRIj_70":{"Feature Symbol":"Gm19463","Feature Name":"predicted gene, 19463","biotype":"unknown","Astrocyte log2(fold change)":0,"Astrocyte adjusted P-value":1,"Astrocyte Low Expressed":true,"Astrocyte Vehicle Med. nRPKM":0.0252,"Astrocyte LPS Med. nRPKM":0.447,"Astrocyte Mean Log2(nRPKM)":-4.11,"Astrocyte Vehicle Med. Count":0.5,"Astrocyte LPS Med. Count":14,"Astrocyte Cook's P-value ":0.371,"Feature ID":"100502937","chr":"chr7","strand":"-","start":139506595,"end":139507902,"Microglia log2(fold change)":-2.48,"Microglia adjusted P-value":"0.0137147973844898","Microglia Low Expressed":false,"Microglia Vehicle Med. nRPKM":0.919,"Microglia LPS Med. nRPKM":0.0622,"Microglia Mean Log2(nRPKM)":-2.87,"Microglia Vehicle Med. Count":30,"Microglia LPS Med. Count":1,"Microglia Cook's P-value ":0.618},"Reg_OJeRIj_71":{"Feature Symbol":"Gm11626","Feature Name":"predicted gene 11626","biotype":"unknown","Astrocyte log2(fold change)":3.78,"Astrocyte adjusted P-value":1.52e-07,"Astrocyte Low Expressed":false,"Astrocyte Vehicle Med. nRPKM":0.0949,"Astrocyte LPS Med. nRPKM":1.8,"Astrocyte Mean Log2(nRPKM)":-1.9,"Astrocyte Vehicle Med. Count":3,"Astrocyte LPS Med. Count":80.5,"Astrocyte Cook's P-value ":0.87,"Feature ID":"100502949","chr":"chr11","strand":"-","start":101318225,"end":101335150,"Microglia log2(fold change)":1.92,"Microglia adjusted P-value":"2.00399432380709e-05","Microglia Low Expressed":false,"Microglia Vehicle Med. nRPKM":0.707,"Microglia LPS Med. nRPKM":2.42,"Microglia Mean Log2(nRPKM)":0.417,"Microglia Vehicle Med. Count":26,"Microglia LPS Med. Count":41,"Microglia Cook's P-value ":0.923},"Reg_OJeRIj_72":{"Feature Symbol":"Gm17066","Feature Name":"predicted gene 17066","biotype":"miscRNA","Astrocyte log2(fold change)":0.821,"Astrocyte adjusted P-value":0.201,"Astrocyte Low Expressed":false,"Astrocyte Vehicle Med. nRPKM":2.25,"Astrocyte LPS Med. nRPKM":3.73,"Astrocyte Mean Log2(nRPKM)":1.42,"Astrocyte Vehicle Med. Count":148,"Astrocyte LPS Med. Count":554,"Astrocyte Cook's P-value ":0.596,"Feature ID":"100502987","chr":"chr14","strand":"-","start":105505945,"end":105513893,"Microglia log2(fold change)":2.21,"Microglia adjusted P-value":"2.52325395715264e-07","Microglia Low Expressed":false,"Microglia Vehicle Med. nRPKM":1.77,"Microglia LPS Med. nRPKM":9.9,"Microglia Mean Log2(nRPKM)":1.89,"Microglia Vehicle Med. Count":194,"Microglia LPS Med. Count":296,"Microglia Cook's P-value ":0.731},"Reg_OJeRIj_73":{"Feature Symbol":"Gm17484","Feature Name":"predicted gene, 17484","biotype":"miscRNA","Astrocyte log2(fold change)":-2.33,"Astrocyte adjusted P-value":0.0389,"Astrocyte Low Expressed":false,"Astrocyte Vehicle Med. nRPKM":1.21,"Astrocyte LPS Med. nRPKM":0.354,"Astrocyte Mean Log2(nRPKM)":-1.81,"Astrocyte Vehicle Med. Count":9.5,"Astrocyte LPS Med. Count":4.5,"Astrocyte Cook's P-value ":0.000867,"Feature ID":"100503003","chr":"chr8","strand":"+","start":26864952,"end":26878365,"Microglia log2(fold change)":0,"Microglia adjusted P-value":"1","Microglia Low Expressed":true,"Microglia Vehicle Med. nRPKM":0.138,"Microglia LPS Med. nRPKM":0.0979,"Microglia Mean Log2(nRPKM)":-4.23,"Microglia Vehicle Med. Count":2,"Microglia LPS Med. Count":1,"Microglia Cook's P-value ":0.504},"Reg_OJeRIj_74":{"Feature Symbol":"Gm19512","Feature Name":"predicted gene, 19512","biotype":"miscRNA","Astrocyte log2(fold change)":-2.01,"Astrocyte adjusted P-value":0.00805,"Astrocyte Low Expressed":false,"Astrocyte Vehicle Med. nRPKM":2.68,"Astrocyte LPS Med. nRPKM":0.457,"Astrocyte Mean Log2(nRPKM)":-0.041,"Astrocyte Vehicle Med. Count":53,"Astrocyte LPS Med. Count":17,"Astrocyte Cook's P-value ":0.831,"Feature ID":"100503024","chr":"chr7","strand":"-","start":16890283,"end":16915267,"Microglia log2(fold change)":0,"Microglia adjusted P-value":"1","Microglia Low Expressed":true,"Microglia Vehicle Med. nRPKM":0.216,"Microglia LPS Med. nRPKM":0.395,"Microglia Mean Log2(nRPKM)":-3.43,"Microglia Vehicle Med. Count":3,"Microglia LPS Med. Count":4,"Microglia Cook's P-value ":0.626},"Reg_OJeRIj_75":{"Feature Symbol":"Gm19520","Feature Name":"predicted gene, 19520","biotype":"protein_coding","Astrocyte log2(fold change)":1.55,"Astrocyte adjusted P-value":0.154,"Astrocyte Low Expressed":false,"Astrocyte Vehicle Med. nRPKM":0.146,"Astrocyte LPS Med. nRPKM":1.16,"Astrocyte Mean Log2(nRPKM)":-1.4,"Astrocyte Vehicle Med. Count":2.5,"Astrocyte LPS Med. Count":41.5,"Astrocyte Cook's P-value ":0.666,"Feature ID":"100503037","chr":"chr10","strand":"+","start":57943882,"end":57944926,"Microglia log2(fold change)":2.65,"Microglia adjusted P-value":"0.0215890999354078","Microglia Low Expressed":false,"Microglia Vehicle Med. nRPKM":0,"Microglia LPS Med. nRPKM":0.838,"Microglia Mean Log2(nRPKM)":-4.51,"Microglia Vehicle Med. Count":0,"Microglia LPS Med. Count":6,"Microglia Cook's P-value ":0.235},"Reg_OJeRIj_76":{"Feature Symbol":"","Feature Name":"","biotype":"protein_coding","Astrocyte log2(fold change)":3.78,"Astrocyte adjusted P-value":1.39e-09,"Astrocyte Low Expressed":false,"Astrocyte Vehicle Med. nRPKM":0.254,"Astrocyte LPS Med. nRPKM":5.21,"Astrocyte Mean Log2(nRPKM)":0.232,"Astrocyte Vehicle Med. Count":3.5,"Astrocyte LPS Med. Count":93.5,"Astrocyte Cook's P-value ":0.962,"Feature ID":"100503065","chr":"chr3","strand":"+","start":88411376,"end":88421261,"Microglia log2(fold change)":0,"Microglia adjusted P-value":"1","Microglia Low Expressed":true,"Microglia Vehicle Med. nRPKM":0.361,"Microglia LPS Med. nRPKM":0.132,"Microglia Mean Log2(nRPKM)":-3.73,"Microglia Vehicle Med. Count":3,"Microglia LPS Med. Count":1,"Microglia Cook's P-value ":2.77e-05},"Reg_OJeRIj_77":{"Feature Symbol":"Gm19539","Feature Name":"predicted gene, 19539","biotype":"miscRNA","Astrocyte log2(fold change)":2.96,"Astrocyte adjusted P-value":0.00875,"Astrocyte Low Expressed":false,"Astrocyte Vehicle Med. nRPKM":0,"Astrocyte LPS Med. nRPKM":1.51,"Astrocyte Mean Log2(nRPKM)":-3.03,"Astrocyte Vehicle Med. Count":0,"Astrocyte LPS Med. Count":19,"Astrocyte Cook's P-value ":0.0506,"Feature ID":"100503076","chr":"chr7","strand":"-","start":17381286,"end":17383011,"Microglia log2(fold change)":2.8,"Microglia adjusted P-value":"0.000756082399487084","Microglia Low Expressed":false,"Microglia Vehicle Med. nRPKM":0.38,"Microglia LPS Med. nRPKM":3.28,"Microglia Mean Log2(nRPKM)":-0.833,"Microglia Vehicle Med. Count":2,"Microglia LPS Med. Count":15,"Microglia Cook's P-value ":0.786},"Reg_OJeRIj_78":{"Feature Symbol":"Klhl3","Feature Name":"kelch-like 3 (Drosophila)","biotype":"protein_coding","Astrocyte log2(fold change)":-1.44,"Astrocyte adjusted P-value":0.154,"Astrocyte Low Expressed":false,"Astrocyte Vehicle Med. nRPKM":0.578,"Astrocyte LPS Med. nRPKM":0.206,"Astrocyte Mean Log2(nRPKM)":-2.18,"Astrocyte Vehicle Med. Count":23.5,"Astrocyte LPS Med. Count":14,"Astrocyte Cook's P-value ":0.543,"Feature ID":"100503085","chr":"chr13","strand":"-","start":58102211,"end":58203789,"Microglia log2(fold change)":-3.1,"Microglia adjusted P-value":"0.00108129624920306","Microglia Low Expressed":false,"Microglia Vehicle Med. nRPKM":0.359,"Microglia LPS Med. nRPKM":0,"Microglia Mean Log2(nRPKM)":-3.67,"Microglia Vehicle Med. Count":54,"Microglia LPS Med. Count":0,"Microglia Cook's P-value ":0.274},"Reg_OJeRIj_79":{"Feature Symbol":"Gm19549","Feature Name":"predicted gene, 19549","biotype":"miscRNA","Astrocyte log2(fold change)":-2.25,"Astrocyte adjusted P-value":3.29e-05,"Astrocyte Low Expressed":false,"Astrocyte Vehicle Med. nRPKM":8.22,"Astrocyte LPS Med. nRPKM":1.51,"Astrocyte Mean Log2(nRPKM)":1.68,"Astrocyte Vehicle Med. Count":198,"Astrocyte LPS Med. Count":64.5,"Astrocyte Cook's P-value ":0.914,"Feature ID":"100503091","chr":"chr7","strand":"-","start":62089673,"end":62091695,"Microglia log2(fold change)":0,"Microglia adjusted P-value":"1","Microglia Low Expressed":true,"Microglia Vehicle Med. nRPKM":0.0459,"Microglia LPS Med. nRPKM":0,"Microglia Mean Log2(nRPKM)":-6.09,"Microglia Vehicle Med. Count":1,"Microglia LPS Med. Count":0,"Microglia Cook's P-value ":0.81},"Reg_OJeRIj_80":{"Feature Symbol":"Gm13293","Feature Name":"predicted gene 13293","biotype":"miscRNA","Astrocyte log2(fold change)":2.04,"Astrocyte adjusted P-value":0.000567,"Astrocyte Low Expressed":false,"Astrocyte Vehicle Med. nRPKM":0.939,"Astrocyte LPS Med. nRPKM":4.89,"Astrocyte Mean Log2(nRPKM)":1.07,"Astrocyte Vehicle Med. Count":34.5,"Astrocyte LPS Med. Count":238,"Astrocyte Cook's P-value ":0.795,"Feature ID":"100503147","chr":"chr2","strand":"+","start":11260964,"end":11265733,"Microglia log2(fold change)":-8.01,"Microglia adjusted P-value":"9.1381574717427e-29","Microglia Low Expressed":false,"Microglia Vehicle Med. nRPKM":9.38,"Microglia LPS Med. nRPKM":0,"Microglia Mean Log2(nRPKM)":-1.97,"Microglia Vehicle Med. Count":493,"Microglia LPS Med. Count":0,"Microglia Cook's P-value ":0.686},"Reg_OJeRIj_81":{"Feature Symbol":"LOC100503186","Feature Name":"uncharacterized LOC100503186","biotype":"miscRNA","Astrocyte log2(fold change)":-2.05,"Astrocyte adjusted P-value":3.79e-06,"Astrocyte Low Expressed":false,"Astrocyte Vehicle Med. nRPKM":21.8,"Astrocyte LPS Med. nRPKM":5.11,"Astrocyte Mean Log2(nRPKM)":3.42,"Astrocyte Vehicle Med. Count":462,"Astrocyte LPS Med. Count":114,"Astrocyte Cook's P-value ":0.88,"Feature ID":"100503186","chr":"chr5","strand":"-","start":123583732,"end":123588118,"Microglia log2(fold change)":-0.405,"Microglia adjusted P-value":"0.631510306435116","Microglia Low Expressed":false,"Microglia Vehicle Med. nRPKM":3.45,"Microglia LPS Med. nRPKM":1.88,"Microglia Mean Log2(nRPKM)":1.57,"Microglia Vehicle Med. Count":61,"Microglia LPS Med. Count":42,"Microglia Cook's P-value ":0.418},"Reg_OJeRIj_82":{"Feature Symbol":"Gm19605","Feature Name":"predicted gene, 19605","biotype":"miscRNA","Astrocyte log2(fold change)":-0.689,"Astrocyte adjusted P-value":0.425,"Astrocyte Low Expressed":false,"Astrocyte Vehicle Med. nRPKM":0.658,"Astrocyte LPS Med. nRPKM":0.37,"Astrocyte Mean Log2(nRPKM)":-0.958,"Astrocyte Vehicle Med. Count":33.5,"Astrocyte LPS Med. Count":19.5,"Astrocyte Cook's P-value ":0.742,"Feature ID":"100503237","chr":"chr12","strand":"-","start":111712721,"end":111724418,"Microglia log2(fold change)":-2.15,"Microglia adjusted P-value":"0.00445832492083783","Microglia Low Expressed":false,"Microglia Vehicle Med. nRPKM":0.925,"Microglia LPS Med. nRPKM":0.266,"Microglia Mean Log2(nRPKM)":-1.44,"Microglia Vehicle Med. Count":55,"Microglia LPS Med. Count":10,"Microglia Cook's P-value ":0.113},"Reg_OJeRIj_83":{"Feature Symbol":"Gm19615","Feature Name":"predicted gene, 19615","biotype":"miscRNA","Astrocyte log2(fold change)":0,"Astrocyte adjusted P-value":1,"Astrocyte Low Expressed":true,"Astrocyte Vehicle Med. nRPKM":0.773,"Astrocyte LPS Med. nRPKM":0.708,"Astrocyte Mean Log2(nRPKM)":-0.74,"Astrocyte Vehicle Med. Count":5.5,"Astrocyte LPS Med. Count":8,"Astrocyte Cook's P-value ":0.692,"Feature ID":"100503256","chr":"chr14","strand":"+","start":45924918,"end":45938247,"Microglia log2(fold change)":2.02,"Microglia adjusted P-value":"0.0477854529651993","Microglia Low Expressed":false,"Microglia Vehicle Med. nRPKM":0.0611,"Microglia LPS Med. nRPKM":1.91,"Microglia Mean Log2(nRPKM)":-1.59,"Microglia Vehicle Med. Count":2,"Microglia LPS Med. Count":10,"Microglia Cook's P-value ":0.842},"Reg_OJeRIj_84":{"Feature Symbol":"","Feature Name":"","biotype":"protein_coding","Astrocyte log2(fold change)":3.83,"Astrocyte adjusted P-value":0.000556,"Astrocyte Low Expressed":false,"Astrocyte Vehicle Med. nRPKM":0,"Astrocyte LPS Med. nRPKM":0.0721,"Astrocyte Mean Log2(nRPKM)":-5.63,"Astrocyte Vehicle Med. Count":0,"Astrocyte LPS Med. Count":14,"Astrocyte Cook's P-value ":0.133,"Feature ID":"100503297","chr":"chr1","strand":"+","start":167731446,"end":167736461,"Microglia log2(fold change)":0,"Microglia adjusted P-value":"1","Microglia Low Expressed":true,"Microglia Vehicle Med. nRPKM":0,"Microglia LPS Med. nRPKM":0,"Microglia Mean Log2(nRPKM)":-7.7,"Microglia Vehicle Med. Count":0,"Microglia LPS Med. Count":0,"Microglia Cook's P-value ":0.459},"Reg_OJeRIj_85":{"Feature Symbol":"AI464196","Feature Name":"expressed sequence AI464196","biotype":"unknown","Astrocyte log2(fold change)":-0.686,"Astrocyte adjusted P-value":0.57,"Astrocyte Low Expressed":false,"Astrocyte Vehicle Med. nRPKM":0.858,"Astrocyte LPS Med. nRPKM":0.78,"Astrocyte Mean Log2(nRPKM)":-0.734,"Astrocyte Vehicle Med. Count":22,"Astrocyte LPS Med. Count":22.5,"Astrocyte Cook's P-value ":0.457,"Feature ID":"100503330","chr":"chr3","strand":"+","start":89004283,"end":89017352,"Microglia log2(fold change)":2.28,"Microglia adjusted P-value":"0.00545886635396638","Microglia Low Expressed":false,"Microglia Vehicle Med. nRPKM":0.489,"Microglia LPS Med. nRPKM":1.07,"Microglia Mean Log2(nRPKM)":-0.213,"Microglia Vehicle Med. Count":13,"Microglia LPS Med. Count":30,"Microglia Cook's P-value ":0.00166},"Reg_OJeRIj_86":{"Feature Symbol":"Snhg4","Feature Name":"small nucleolar RNA host gene 4 (non-protein coding)","biotype":"miscRNA","Astrocyte log2(fold change)":0.46,"Astrocyte adjusted P-value":0.724,"Astrocyte Low Expressed":false,"Astrocyte Vehicle Med. nRPKM":0.416,"Astrocyte LPS Med. nRPKM":0.627,"Astrocyte Mean Log2(nRPKM)":-1.3,"Astrocyte Vehicle Med. Count":12,"Astrocyte LPS Med. Count":22.5,"Astrocyte Cook's P-value ":0.746,"Feature ID":"100503380","chr":"chr18","strand":"+","start":35713064,"end":35717970,"Microglia log2(fold change)":2.66,"Microglia adjusted P-value":"0.00316089518331277","Microglia Low Expressed":false,"Microglia Vehicle Med. nRPKM":0.144,"Microglia LPS Med. nRPKM":3.15,"Microglia Mean Log2(nRPKM)":-1.09,"Microglia Vehicle Med. Count":2,"Microglia LPS Med. Count":41,"Microglia Cook's P-value ":0.614},"Reg_OJeRIj_87":{"Feature Symbol":"Gm11714","Feature Name":"predicted gene 11714","biotype":"miscRNA","Astrocyte log2(fold change)":-2.66,"Astrocyte adjusted P-value":0.000971,"Astrocyte Low Expressed":false,"Astrocyte Vehicle Med. nRPKM":3.1,"Astrocyte LPS Med. nRPKM":0.265,"Astrocyte Mean Log2(nRPKM)":-0.871,"Astrocyte Vehicle Med. Count":56.5,"Astrocyte LPS Med. Count":6,"Astrocyte Cook's P-value ":0.878,"Feature ID":"100503397","chr":"chr11","strand":"+","start":107289590,"end":107297000,"Microglia log2(fold change)":0,"Microglia adjusted P-value":"1","Microglia Low Expressed":true,"Microglia Vehicle Med. nRPKM":0.435,"Microglia LPS Med. nRPKM":0.0571,"Microglia Mean Log2(nRPKM)":-3.13,"Microglia Vehicle Med. Count":8,"Microglia LPS Med. Count":1,"Microglia Cook's P-value ":0.868},"Reg_OJeRIj_88":{"Feature Symbol":"Gm19684","Feature Name":"predicted gene, 19684","biotype":"protein_coding","Astrocyte log2(fold change)":3.04,"Astrocyte adjusted P-value":0.000111,"Astrocyte Low Expressed":false,"Astrocyte Vehicle Med. nRPKM":0.109,"Astrocyte LPS Med. nRPKM":1.45,"Astrocyte Mean Log2(nRPKM)":-2.03,"Astrocyte Vehicle Med. Count":3.5,"Astrocyte LPS Med. Count":55,"Astrocyte Cook's P-value ":0.885,"Feature ID":"100503422","chr":"chr17","strand":"+","start":36258623,"end":36266637,"Microglia log2(fold change)":0,"Microglia adjusted P-value":"1","Microglia Low Expressed":true,"Microglia Vehicle Med. nRPKM":0,"Microglia LPS Med. nRPKM":0.253,"Microglia Mean Log2(nRPKM)":-4.94,"Microglia Vehicle Med. Count":0,"Microglia LPS Med. Count":4,"Microglia Cook's P-value ":0.6},"Reg_OJeRIj_89":{"Feature Symbol":"C030017K20Rik","Feature Name":"RIKEN cDNA C030017K20 gene","biotype":"protein_coding","Astrocyte log2(fold change)":-2.6,"Astrocyte adjusted P-value":4.02e-07,"Astrocyte Low Expressed":false,"Astrocyte Vehicle Med. nRPKM":2.14,"Astrocyte LPS Med. nRPKM":0.36,"Astrocyte Mean Log2(nRPKM)":-0.203,"Astrocyte Vehicle Med. Count":99,"Astrocyte LPS Med. Count":21,"Astrocyte Cook's P-value ":0.929,"Feature ID":"100503428","chr":"chr4","strand":"+","start":154825674,"end":154840514,"Microglia log2(fold change)":-4.01,"Microglia adjusted P-value":"3.39762233576583e-20","Microglia Low Expressed":false,"Microglia Vehicle Med. nRPKM":19.7,"Microglia LPS Med. nRPKM":0.442,"Microglia Mean Log2(nRPKM)":1.94,"Microglia Vehicle Med. Count":978,"Microglia LPS Med. Count":13,"Microglia Cook's P-value ":0.926},"Reg_OJeRIj_90":{"Feature Symbol":"","Feature Name":"","biotype":"miscRNA","Astrocyte log2(fold change)":4.19,"Astrocyte adjusted P-value":1.82e-05,"Astrocyte Low Expressed":false,"Astrocyte Vehicle Med. nRPKM":0,"Astrocyte LPS Med. nRPKM":1.53,"Astrocyte Mean Log2(nRPKM)":-3.13,"Astrocyte Vehicle Med. Count":0,"Astrocyte LPS Med. Count":32,"Astrocyte Cook's P-value ":0.916,"Feature ID":"100503439","chr":"chr5","strand":"-","start":104869403,"end":104879477,"Microglia log2(fold change)":4.7,"Microglia adjusted P-value":"1.37139332802138e-09","Microglia Low Expressed":false,"Microglia Vehicle Med. nRPKM":0,"Microglia LPS Med. nRPKM":2.26,"Microglia Mean Log2(nRPKM)":-2.37,"Microglia Vehicle Med. Count":0,"Microglia LPS Med. Count":34,"Microglia Cook's P-value ":0.848},"Reg_OJeRIj_91":{"Feature Symbol":"Gm19723","Feature Name":"predicted gene, 19723","biotype":"miscRNA","Astrocyte log2(fold change)":4.47,"Astrocyte adjusted P-value":1.55e-05,"Astrocyte Low Expressed":false,"Astrocyte Vehicle Med. nRPKM":0,"Astrocyte LPS Med. nRPKM":2.31,"Astrocyte Mean Log2(nRPKM)":-3.65,"Astrocyte Vehicle Med. Count":0,"Astrocyte LPS Med. Count":28,"Astrocyte Cook's P-value ":0.102,"Feature ID":"100503490","chr":"chr16","strand":"+","start":49955940,"end":49959027,"Microglia log2(fold change)":0,"Microglia adjusted P-value":"1","Microglia Low Expressed":true,"Microglia Vehicle Med. nRPKM":0,"Microglia LPS Med. nRPKM":0,"Microglia Mean Log2(nRPKM)":-6.59,"Microglia Vehicle Med. Count":0,"Microglia LPS Med. Count":0,"Microglia Cook's P-value ":0.0181},"Reg_OJeRIj_92":{"Feature Symbol":"Gm11827","Feature Name":"predicted gene 11827","biotype":"miscRNA","Astrocyte log2(fold change)":2.64,"Astrocyte adjusted P-value":3.79e-07,"Astrocyte Low Expressed":false,"Astrocyte Vehicle Med. nRPKM":0.446,"Astrocyte LPS Med. nRPKM":3.84,"Astrocyte Mean Log2(nRPKM)":0.491,"Astrocyte Vehicle Med. Count":12,"Astrocyte LPS Med. Count":132,"Astrocyte Cook's P-value ":0.929,"Feature ID":"100503518","chr":"chr4","strand":"+","start":11049952,"end":11054145,"Microglia log2(fold change)":2.54,"Microglia adjusted P-value":"0.00102956971130516","Microglia Low Expressed":false,"Microglia Vehicle Med. nRPKM":0.343,"Microglia LPS Med. nRPKM":1.99,"Microglia Mean Log2(nRPKM)":-0.799,"Microglia Vehicle Med. Count":7,"Microglia LPS Med. Count":29,"Microglia Cook's P-value ":0.663},"Reg_OJeRIj_93":{"Feature Symbol":"Gm19767","Feature Name":"predicted gene, 19767","biotype":"miscRNA","Astrocyte log2(fold change)":0,"Astrocyte adjusted P-value":1,"Astrocyte Low Expressed":true,"Astrocyte Vehicle Med. nRPKM":0,"Astrocyte LPS Med. nRPKM":0.131,"Astrocyte Mean Log2(nRPKM)":-4.79,"Astrocyte Vehicle Med. Count":0,"Astrocyte LPS Med. Count":3.5,"Astrocyte Cook's P-value ":0.392,"Feature ID":"100503555","chr":"chr15","strand":"-","start":98864966,"end":98868544,"Microglia log2(fold change)":4.87,"Microglia adjusted P-value":"1.43084807317319e-13","Microglia Low Expressed":false,"Microglia Vehicle Med. nRPKM":0.0433,"Microglia LPS Med. nRPKM":2.67,"Microglia Mean Log2(nRPKM)":-2.03,"Microglia Vehicle Med. Count":1,"Microglia LPS Med. Count":27,"Microglia Cook's P-value ":0.917},"Reg_OJeRIj_94":{"Feature Symbol":"Gm10602","Feature Name":"predicted gene 10602","biotype":"miscRNA","Astrocyte log2(fold change)":-0.703,"Astrocyte adjusted P-value":0.282,"Astrocyte Low Expressed":false,"Astrocyte Vehicle Med. nRPKM":2.43,"Astrocyte LPS Med. nRPKM":1.56,"Astrocyte Mean Log2(nRPKM)":0.633,"Astrocyte Vehicle Med. Count":168,"Astrocyte LPS Med. Count":138,"Astrocyte Cook's P-value ":0.636,"Feature ID":"100503568","chr":"chr7","strand":"+","start":108985017,"end":108990072,"Microglia log2(fold change)":-2.18,"Microglia adjusted P-value":"2.34498376592667e-07","Microglia Low Expressed":false,"Microglia Vehicle Med. nRPKM":2.17,"Microglia LPS Med. nRPKM":0.522,"Microglia Mean Log2(nRPKM)":0.121,"Microglia Vehicle Med. Count":179,"Microglia LPS Med. Count":14,"Microglia Cook's P-value ":0.87},"Reg_OJeRIj_95":{"Feature Symbol":"A330076C08Rik","Feature Name":"RIKEN cDNA A330076C08 gene","biotype":"miscRNA","Astrocyte log2(fold change)":-2.11,"Astrocyte adjusted P-value":0.0251,"Astrocyte Low Expressed":false,"Astrocyte Vehicle Med. nRPKM":0.152,"Astrocyte LPS Med. nRPKM":0.0473,"Astrocyte Mean Log2(nRPKM)":-3.64,"Astrocyte Vehicle Med. Count":22.5,"Astrocyte LPS Med. Count":11,"Astrocyte Cook's P-value ":0.105,"Feature ID":"100503592","chr":"chr13","strand":"-","start":44281129,"end":44311856,"Microglia log2(fold change)":0,"Microglia adjusted P-value":"1","Microglia Low Expressed":true,"Microglia Vehicle Med. nRPKM":0,"Microglia LPS Med. nRPKM":0,"Microglia Mean Log2(nRPKM)":-7.84,"Microglia Vehicle Med. Count":0,"Microglia LPS Med. Count":0,"Microglia Cook's P-value ":0.465},"Reg_OJeRIj_96":{"Feature Symbol":"Gm19793","Feature Name":"predicted gene, 19793","biotype":"miscRNA","Astrocyte log2(fold change)":-0.148,"Astrocyte adjusted P-value":0.911,"Astrocyte Low Expressed":false,"Astrocyte Vehicle Med. nRPKM":3.73,"Astrocyte LPS Med. nRPKM":2.65,"Astrocyte Mean Log2(nRPKM)":1.34,"Astrocyte Vehicle Med. Count":52.5,"Astrocyte LPS Med. Count":76,"Astrocyte Cook's P-value ":0.755,"Feature ID":"100503601","chr":"chr15","strand":"+","start":37964415,"end":37978828,"Microglia log2(fold change)":2.93,"Microglia adjusted P-value":"0.00081553180852512","Microglia Low Expressed":false,"Microglia Vehicle Med. nRPKM":0.0899,"Microglia LPS Med. nRPKM":1.4,"Microglia Mean Log2(nRPKM)":-2.14,"Microglia Vehicle Med. Count":2,"Microglia LPS Med. Count":13,"Microglia Cook's P-value ":0.818},"Reg_OJeRIj_97":{"Feature Symbol":"","Feature Name":"","biotype":"miscRNA","Astrocyte log2(fold change)":0.357,"Astrocyte adjusted P-value":0.617,"Astrocyte Low Expressed":false,"Astrocyte Vehicle Med. nRPKM":5.1,"Astrocyte LPS Med. nRPKM":6.95,"Astrocyte Mean Log2(nRPKM)":2.59,"Astrocyte Vehicle Med. Count":50.5,"Astrocyte LPS Med. Count":74,"Astrocyte Cook's P-value ":0.879,"Feature ID":"100503641","chr":"chr9","strand":"-","start":21817472,"end":21818671,"Microglia log2(fold change)":2.06,"Microglia adjusted P-value":"0.000135959153854795","Microglia Low Expressed":false,"Microglia Vehicle Med. nRPKM":2.53,"Microglia LPS Med. nRPKM":8.32,"Microglia Mean Log2(nRPKM)":2.29,"Microglia Vehicle Med. Count":23,"Microglia LPS Med. Count":36,"Microglia Cook's P-value ":0.602},"Reg_OJeRIj_98":{"Feature Symbol":"Rpl5","Feature Name":"ribosomal protein L5","biotype":"protein_coding","Astrocyte log2(fold change)":-0.266,"Astrocyte adjusted P-value":0.789,"Astrocyte Low Expressed":false,"Astrocyte Vehicle Med. nRPKM":0.844,"Astrocyte LPS Med. nRPKM":0.788,"Astrocyte Mean Log2(nRPKM)":-0.31,"Astrocyte Vehicle Med. Count":37,"Astrocyte LPS Med. Count":50.5,"Astrocyte Cook's P-value ":0.583,"Feature ID":"100503670","chr":"chr5","strand":"+","start":108329547,"end":108338024,"Microglia log2(fold change)":2.24,"Microglia adjusted P-value":"0.000306850971750638","Microglia Low Expressed":false,"Microglia Vehicle Med. nRPKM":0.413,"Microglia LPS Med. nRPKM":1.21,"Microglia Mean Log2(nRPKM)":-0.674,"Microglia Vehicle Med. Count":26,"Microglia LPS Med. Count":43,"Microglia Cook's P-value ":0.625},"Reg_OJeRIj_99":{"Feature Symbol":"Gm19825","Feature Name":"predicted gene, 19825","biotype":"unknown","Astrocyte log2(fold change)":-3.07,"Astrocyte adjusted P-value":8.29e-10,"Astrocyte Low Expressed":false,"Astrocyte Vehicle Med. nRPKM":1.14,"Astrocyte LPS Med. nRPKM":0.139,"Astrocyte Mean Log2(nRPKM)":-1.28,"Astrocyte Vehicle Med. Count":133,"Astrocyte LPS Med. Count":24.5,"Astrocyte Cook's P-value ":0.859,"Feature ID":"100503674","chr":"chr18","strand":"-","start":72498491,"end":72503672,"Microglia log2(fold change)":0,"Microglia adjusted P-value":"1","Microglia Low Expressed":true,"Microglia Vehicle Med. nRPKM":0.058,"Microglia LPS Med. nRPKM":0,"Microglia Mean Log2(nRPKM)":-5.47,"Microglia Vehicle Med. Count":5,"Microglia LPS Med. Count":0,"Microglia Cook's P-value ":0.00158},"Reg_OJeRIj_100":{"Feature Symbol":"Gm19871","Feature Name":"predicted gene, 19871","biotype":"miscRNA","Astrocyte log2(fold change)":-2.57,"Astrocyte adjusted P-value":0.0176,"Astrocyte Low Expressed":false,"Astrocyte Vehicle Med. nRPKM":2.46,"Astrocyte LPS Med. nRPKM":0,"Astrocyte Mean Log2(nRPKM)":-2.41,"Astrocyte Vehicle Med. Count":21.5,"Astrocyte LPS Med. Count":0,"Astrocyte Cook's P-value ":0.793,"Feature ID":"100503750","chr":"chr4","strand":"-","start":140462285,"end":140473759,"Microglia log2(fold change)":-1.62,"Microglia adjusted P-value":"0.163315454539208","Microglia Low Expressed":false,"Microglia Vehicle Med. nRPKM":1.11,"Microglia LPS Med. nRPKM":0.0586,"Microglia Mean Log2(nRPKM)":-2.17,"Microglia Vehicle Med. Count":5,"Microglia LPS Med. Count":1,"Microglia Cook's P-value ":0.345},"Reg_OJeRIj_101":{"Feature Symbol":"","Feature Name":"","biotype":"miscRNA","Astrocyte log2(fold change)":0,"Astrocyte adjusted P-value":1,"Astrocyte Low Expressed":true,"Astrocyte Vehicle Med. nRPKM":0.219,"Astrocyte LPS Med. nRPKM":0.281,"Astrocyte Mean Log2(nRPKM)":-2.76,"Astrocyte Vehicle Med. Count":4.5,"Astrocyte LPS Med. Count":7,"Astrocyte Cook's P-value ":0.664,"Feature ID":"100503777","chr":"chr1","strand":"-","start":39590191,"end":39607972,"Microglia log2(fold change)":2.13,"Microglia adjusted P-value":"0.000164608836625879","Microglia Low Expressed":false,"Microglia Vehicle Med. nRPKM":0.91,"Microglia LPS Med. nRPKM":6.44,"Microglia Mean Log2(nRPKM)":1.18,"Microglia Vehicle Med. Count":17,"Microglia LPS Med. Count":46,"Microglia Cook's P-value ":0.773},"Reg_OJeRIj_102":{"Feature Symbol":"Gm11738","Feature Name":"predicted gene 11738","biotype":"unknown","Astrocyte log2(fold change)":4.51,"Astrocyte adjusted P-value":3.78e-06,"Astrocyte Low Expressed":false,"Astrocyte Vehicle Med. nRPKM":0,"Astrocyte LPS Med. nRPKM":0.454,"Astrocyte Mean Log2(nRPKM)":-4.21,"Astrocyte Vehicle Med. Count":0,"Astrocyte LPS Med. Count":24.5,"Astrocyte Cook's P-value ":0.0166,"Feature ID":"100503797","chr":"chr11","strand":"+","start":117976169,"end":117979593,"Microglia log2(fold change)":0,"Microglia adjusted P-value":"1","Microglia Low Expressed":true,"Microglia Vehicle Med. nRPKM":0,"Microglia LPS Med. nRPKM":0,"Microglia Mean Log2(nRPKM)":-7.68,"Microglia Vehicle Med. Count":0,"Microglia LPS Med. Count":0,"Microglia Cook's P-value ":0.158},"Reg_OJeRIj_103":{"Feature Symbol":"Gm19905","Feature Name":"predicted gene, 19905","biotype":"miscRNA","Astrocyte log2(fold change)":-0.332,"Astrocyte adjusted P-value":0.806,"Astrocyte Low Expressed":false,"Astrocyte Vehicle Med. nRPKM":1.02,"Astrocyte LPS Med. nRPKM":0.735,"Astrocyte Mean Log2(nRPKM)":-0.416,"Astrocyte Vehicle Med. Count":14,"Astrocyte LPS Med. Count":17.5,"Astrocyte Cook's P-value ":0.756,"Feature ID":"100503805","chr":"chr13","strand":"+","start":54664915,"end":54684123,"Microglia log2(fold change)":-2.22,"Microglia adjusted P-value":"0.00051008377883493","Microglia Low Expressed":false,"Microglia Vehicle Med. nRPKM":5.37,"Microglia LPS Med. nRPKM":1.5,"Microglia Mean Log2(nRPKM)":1.45,"Microglia Vehicle Med. Count":173,"Microglia LPS Med. Count":13,"Microglia Cook's P-value ":0.228},"Reg_OJeRIj_104":{"Feature Symbol":"Gm19938","Feature Name":"predicted gene, 19938","biotype":"miscRNA","Astrocyte log2(fold change)":2.53,"Astrocyte adjusted P-value":0.00473,"Astrocyte Low Expressed":false,"Astrocyte Vehicle Med. nRPKM":0.0801,"Astrocyte LPS Med. nRPKM":0.416,"Astrocyte Mean Log2(nRPKM)":-2.64,"Astrocyte Vehicle Med. Count":5,"Astrocyte LPS Med. Count":53,"Astrocyte Cook's P-value ":0.246,"Feature ID":"100503874","chr":"chr1","strand":"-","start":3637390,"end":3648985,"Microglia log2(fold change)":0,"Microglia adjusted P-value":"1","Microglia Low Expressed":true,"Microglia Vehicle Med. nRPKM":0.106,"Microglia LPS Med. nRPKM":0.057,"Microglia Mean Log2(nRPKM)":-3.51,"Microglia Vehicle Med. Count":8,"Microglia LPS Med. Count":1,"Microglia Cook's P-value ":0.0558},"Reg_OJeRIj_105":{"Feature Symbol":"Gm19941","Feature Name":"predicted gene, 19941","biotype":"miscRNA","Astrocyte log2(fold change)":0,"Astrocyte adjusted P-value":1,"Astrocyte Low Expressed":true,"Astrocyte Vehicle Med. nRPKM":0,"Astrocyte LPS Med. nRPKM":0.0392,"Astrocyte Mean Log2(nRPKM)":-6.15,"Astrocyte Vehicle Med. Count":0,"Astrocyte LPS Med. Count":1,"Astrocyte Cook's P-value ":0.33,"Feature ID":"100503883","chr":"chr5","strand":"+","start":114269266,"end":114280498,"Microglia log2(fold change)":-3.6,"Microglia adjusted P-value":"3.48362421340981e-12","Microglia Low Expressed":false,"Microglia Vehicle Med. nRPKM":95.4,"Microglia LPS Med. nRPKM":3.18,"Microglia Mean Log2(nRPKM)":4.39,"Microglia Vehicle Med. Count":2980,"Microglia LPS Med. Count":30,"Microglia Cook's P-value ":0.825},"Reg_OJeRIj_106":{"Feature Symbol":"","Feature Name":"","biotype":"protein_coding","Astrocyte log2(fold change)":0.16,"Astrocyte adjusted P-value":0.856,"Astrocyte Low Expressed":false,"Astrocyte Vehicle Med. nRPKM":0.467,"Astrocyte LPS Med. nRPKM":0.419,"Astrocyte Mean Log2(nRPKM)":-1.2,"Astrocyte Vehicle Med. Count":79,"Astrocyte LPS Med. Count":90.5,"Astrocyte Cook's P-value ":0.0587,"Feature ID":"100503983","chr":"chr14","strand":"+","start":27570802,"end":27704820,"Microglia log2(fold change)":2.45,"Microglia adjusted P-value":"0.0358485692579235","Microglia Low Expressed":false,"Microglia Vehicle Med. nRPKM":0,"Microglia LPS Med. nRPKM":0.071,"Microglia Mean Log2(nRPKM)":-5.99,"Microglia Vehicle Med. Count":0,"Microglia LPS Med. Count":4,"Microglia Cook's P-value ":0.0537},"Reg_OJeRIj_107":{"Feature Symbol":"Acpt","Feature Name":"acid phosphatase, testicular","biotype":"protein_coding","Astrocyte log2(fold change)":1.24,"Astrocyte adjusted P-value":0.284,"Astrocyte Low Expressed":false,"Astrocyte Vehicle Med. nRPKM":0.18,"Astrocyte LPS Med. nRPKM":0.771,"Astrocyte Mean Log2(nRPKM)":-1.73,"Astrocyte Vehicle Med. Count":5,"Astrocyte LPS Med. Count":27.5,"Astrocyte Cook's P-value ":0.593,"Feature ID":"100503991","chr":"chr7","strand":"-","start":51508457,"end":51512574,"Microglia log2(fold change)":2.11,"Microglia adjusted P-value":"0.0223724462893975","Microglia Low Expressed":false,"Microglia Vehicle Med. nRPKM":0.058,"Microglia LPS Med. nRPKM":1.02,"Microglia Mean Log2(nRPKM)":-1.8,"Microglia Vehicle Med. Count":6,"Microglia LPS Med. Count":16,"Microglia Cook's P-value ":0.691},"Reg_OJeRIj_108":{"Feature Symbol":"Gm20016","Feature Name":"predicted gene, 20016","biotype":"miscRNA","Astrocyte log2(fold change)":2.85,"Astrocyte adjusted P-value":0.0166,"Astrocyte Low Expressed":false,"Astrocyte Vehicle Med. nRPKM":0,"Astrocyte LPS Med. nRPKM":0.297,"Astrocyte Mean Log2(nRPKM)":-4.48,"Astrocyte Vehicle Med. Count":0,"Astrocyte LPS Med. Count":14,"Astrocyte Cook's P-value ":0.596,"Feature ID":"100504018","chr":"chr12","strand":"+","start":58614167,"end":58615953,"Microglia log2(fold change)":0,"Microglia adjusted P-value":"1","Microglia Low Expressed":true,"Microglia Vehicle Med. nRPKM":0,"Microglia LPS Med. nRPKM":0,"Microglia Mean Log2(nRPKM)":-7.78,"Microglia Vehicle Med. Count":0,"Microglia LPS Med. Count":0,"Microglia Cook's P-value ":0.464},"Reg_OJeRIj_109":{"Feature Symbol":"Gm20022","Feature Name":"predicted gene, 20022","biotype":"unknown","Astrocyte log2(fold change)":0.274,"Astrocyte adjusted P-value":0.683,"Astrocyte Low Expressed":false,"Astrocyte Vehicle Med. nRPKM":2.78,"Astrocyte LPS Med. nRPKM":2.99,"Astrocyte Mean Log2(nRPKM)":1.43,"Astrocyte Vehicle Med. Count":268,"Astrocyte LPS Med. Count":433,"Astrocyte Cook's P-value ":0.491,"Feature ID":"100504031","chr":"chr6","strand":"+","start":38527973,"end":38534489,"Microglia log2(fold change)":2.06,"Microglia adjusted P-value":"0.000172092817686067","Microglia Low Expressed":false,"Microglia Vehicle Med. nRPKM":0.53,"Microglia LPS Med. nRPKM":1.76,"Microglia Mean Log2(nRPKM)":-0.273,"Microglia Vehicle Med. Count":48,"Microglia LPS Med. Count":116,"Microglia Cook's P-value ":0.884},"Reg_OJeRIj_110":{"Feature Symbol":"","Feature Name":"","biotype":"protein_coding","Astrocyte log2(fold change)":-1,"Astrocyte adjusted P-value":0.00875,"Astrocyte Low Expressed":false,"Astrocyte Vehicle Med. nRPKM":4.6,"Astrocyte LPS Med. nRPKM":2.01,"Astrocyte Mean Log2(nRPKM)":1.56,"Astrocyte Vehicle Med. Count":566,"Astrocyte LPS Med. Count":340,"Astrocyte Cook's P-value ":0.933,"Feature ID":"100504032","chr":"chr6","strand":"-","start":120881564,"end":120952913,"Microglia log2(fold change)":-2.01,"Microglia adjusted P-value":"5.91422371643715e-08","Microglia Low Expressed":false,"Microglia Vehicle Med. nRPKM":5.57,"Microglia LPS Med. nRPKM":1.08,"Microglia Mean Log2(nRPKM)":1.39,"Microglia Vehicle Med. Count":693,"Microglia LPS Med. Count":89,"Microglia Cook's P-value ":0.872},"Reg_OJeRIj_111":{"Feature Symbol":"Gm20035","Feature Name":"predicted gene, 20035","biotype":"miscRNA","Astrocyte log2(fold change)":3.82,"Astrocyte adjusted P-value":0.000303,"Astrocyte Low Expressed":false,"Astrocyte Vehicle Med. nRPKM":0,"Astrocyte LPS Med. nRPKM":2.1,"Astrocyte Mean Log2(nRPKM)":-3.1,"Astrocyte Vehicle Med. Count":0,"Astrocyte LPS Med. Count":36,"Astrocyte Cook's P-value ":0.00971,"Feature ID":"100504054","chr":"chr6","strand":"-","start":121195924,"end":121202591,"Microglia log2(fold change)":2.18,"Microglia adjusted P-value":"0.012598924049445","Microglia Low Expressed":false,"Microglia Vehicle Med. nRPKM":0.204,"Microglia LPS Med. nRPKM":6.63,"Microglia Mean Log2(nRPKM)":0.267,"Microglia Vehicle Med. Count":6,"Microglia LPS Med. Count":34,"Microglia Cook's P-value ":0.732},"Reg_OJeRIj_112":{"Feature Symbol":"Gm6537","Feature Name":"predicted gene 6537","biotype":"protein_coding","Astrocyte log2(fold change)":1.65,"Astrocyte adjusted P-value":0.129,"Astrocyte Low Expressed":false,"Astrocyte Vehicle Med. nRPKM":0.204,"Astrocyte LPS Med. nRPKM":0.822,"Astrocyte Mean Log2(nRPKM)":-1.75,"Astrocyte Vehicle Med. Count":4.5,"Astrocyte LPS Med. Count":30.5,"Astrocyte Cook's P-value ":0.399,"Feature ID":"100504112","chr":"chr7","strand":"+","start":29541193,"end":29543984,"Microglia log2(fold change)":2.17,"Microglia adjusted P-value":"0.046040442614258","Microglia Low Expressed":false,"Microglia Vehicle Med. nRPKM":0.0953,"Microglia LPS Med. nRPKM":0.912,"Microglia Mean Log2(nRPKM)":-2.78,"Microglia Vehicle Med. Count":5,"Microglia LPS Med. Count":6,"Microglia Cook's P-value ":0.0313},"Reg_OJeRIj_113":{"Feature Symbol":"Gm17690","Feature Name":"predicted gene, 17690","biotype":"miscRNA","Astrocyte log2(fold change)":0.988,"Astrocyte adjusted P-value":0.0726,"Astrocyte Low Expressed":false,"Astrocyte Vehicle Med. nRPKM":2.47,"Astrocyte LPS Med. nRPKM":3.18,"Astrocyte Mean Log2(nRPKM)":1.54,"Astrocyte Vehicle Med. Count":165,"Astrocyte LPS Med. Count":256,"Astrocyte Cook's P-value ":0.0601,"Feature ID":"100504127","chr":"chr3","strand":"-","start":95971387,"end":95976356,"Microglia log2(fold change)":-2.06,"Microglia adjusted P-value":"0.00163977482073935","Microglia Low Expressed":false,"Microglia Vehicle Med. nRPKM":1.8,"Microglia LPS Med. nRPKM":0.19,"Microglia Mean Log2(nRPKM)":-0.552,"Microglia Vehicle Med. Count":136,"Microglia LPS Med. Count":7,"Microglia Cook's P-value ":0.71},"Reg_OJeRIj_114":{"Feature Symbol":"Gm20083","Feature Name":"predicted gene, 20083","biotype":"miscRNA","Astrocyte log2(fold change)":-3.09,"Astrocyte adjusted P-value":0.000151,"Astrocyte Low Expressed":false,"Astrocyte Vehicle Med. nRPKM":2.36,"Astrocyte LPS Med. nRPKM":0.131,"Astrocyte Mean Log2(nRPKM)":-1.69,"Astrocyte Vehicle Med. Count":40.5,"Astrocyte LPS Med. Count":3.5,"Astrocyte Cook's P-value ":0.874,"Feature ID":"100504141","chr":"chr7","strand":"+","start":80330689,"end":80334332,"Microglia log2(fold change)":0,"Microglia adjusted P-value":"1","Microglia Low Expressed":true,"Microglia Vehicle Med. nRPKM":0,"Microglia LPS Med. nRPKM":0,"Microglia Mean Log2(nRPKM)":-7.66,"Microglia Vehicle Med. Count":0,"Microglia LPS Med. Count":0,"Microglia Cook's P-value ":0.525},"Reg_OJeRIj_115":{"Feature Symbol":"Gm20100","Feature Name":"predicted gene, 20100","biotype":"unknown","Astrocyte log2(fold change)":0,"Astrocyte adjusted P-value":1,"Astrocyte Low Expressed":true,"Astrocyte Vehicle Med. nRPKM":0,"Astrocyte LPS Med. nRPKM":0.0314,"Astrocyte Mean Log2(nRPKM)":-6.84,"Astrocyte Vehicle Med. Count":0,"Astrocyte LPS Med. Count":4,"Astrocyte Cook's P-value ":0.108,"Feature ID":"100504175","chr":"chr8","strand":"-","start":11457471,"end":11459742,"Microglia log2(fold change)":2.31,"Microglia adjusted P-value":"0.00468239989820614","Microglia Low Expressed":false,"Microglia Vehicle Med. nRPKM":0.158,"Microglia LPS Med. nRPKM":0.788,"Microglia Mean Log2(nRPKM)":-2.24,"Microglia Vehicle Med. Count":9,"Microglia LPS Med. Count":22,"Microglia Cook's P-value ":0.212},"Reg_OJeRIj_116":{"Feature Symbol":"Gm20117","Feature Name":"predicted gene, 20117","biotype":"miscRNA","Astrocyte log2(fold change)":2.26,"Astrocyte adjusted P-value":0.000433,"Astrocyte Low Expressed":false,"Astrocyte Vehicle Med. nRPKM":0.689,"Astrocyte LPS Med. nRPKM":4.36,"Astrocyte Mean Log2(nRPKM)":0.58,"Astrocyte Vehicle Med. Count":15,"Astrocyte LPS Med. Count":99,"Astrocyte Cook's P-value ":0.94,"Feature ID":"100504219","chr":"chr15","strand":"+","start":79741604,"end":79746338,"Microglia log2(fold change)":0.443,"Microglia adjusted P-value":"0.463247900083947","Microglia Low Expressed":false,"Microglia Vehicle Med. nRPKM":5.15,"Microglia LPS Med. nRPKM":5.61,"Microglia Mean Log2(nRPKM)":2.71,"Microglia Vehicle Med. Count":90,"Microglia LPS Med. Count":122,"Microglia Cook's P-value ":0.00554},"Reg_OJeRIj_117":{"Feature Symbol":"Gm16197","Feature Name":"predicted gene 16197","biotype":"miscRNA","Astrocyte log2(fold change)":-0.303,"Astrocyte adjusted P-value":0.835,"Astrocyte Low Expressed":false,"Astrocyte Vehicle Med. nRPKM":0.43,"Astrocyte LPS Med. nRPKM":0.246,"Astrocyte Mean Log2(nRPKM)":-2.43,"Astrocyte Vehicle Med. Count":26.5,"Astrocyte LPS Med. Count":31.5,"Astrocyte Cook's P-value ":0.728,"Feature ID":"100504267","chr":"chr17","strand":"-","start":29194419,"end":29216071,"Microglia log2(fold change)":-4.09,"Microglia adjusted P-value":"2.59778717175908e-17","Microglia Low Expressed":false,"Microglia Vehicle Med. nRPKM":2.97,"Microglia LPS Med. nRPKM":0.102,"Microglia Mean Log2(nRPKM)":-1.15,"Microglia Vehicle Med. Count":276,"Microglia LPS Med. Count":3,"Microglia Cook's P-value ":0.91},"Reg_OJeRIj_118":{"Feature Symbol":"Abhd12b","Feature Name":"abhydrolase domain containing 12B","biotype":"protein_coding","Astrocyte log2(fold change)":4.32,"Astrocyte adjusted P-value":2.13e-06,"Astrocyte Low Expressed":false,"Astrocyte Vehicle Med. nRPKM":0,"Astrocyte LPS Med. nRPKM":1.48,"Astrocyte Mean Log2(nRPKM)":-3.16,"Astrocyte Vehicle Med. Count":0,"Astrocyte LPS Med. Count":45,"Astrocyte Cook's P-value ":0.802,"Feature ID":"100504285","chr":"chr12","strand":"+","start":71255158,"end":71284193,"Microglia log2(fold change)":0,"Microglia adjusted P-value":"1","Microglia Low Expressed":true,"Microglia Vehicle Med. nRPKM":0,"Microglia LPS Med. nRPKM":0,"Microglia Mean Log2(nRPKM)":-8,"Microglia Vehicle Med. Count":0,"Microglia LPS Med. Count":0,"Microglia Cook's P-value ":"NA"},"Reg_OJeRIj_119":{"Feature Symbol":"","Feature Name":"","biotype":"miscRNA","Astrocyte log2(fold change)":-1.7,"Astrocyte adjusted P-value":0.14,"Astrocyte Low Expressed":false,"Astrocyte Vehicle Med. nRPKM":0.716,"Astrocyte LPS Med. nRPKM":0.105,"Astrocyte Mean Log2(nRPKM)":-2,"Astrocyte Vehicle Med. Count":13,"Astrocyte LPS Med. Count":2.5,"Astrocyte Cook's P-value ":0.644,"Feature ID":"100504302","chr":"chr13","strand":"-","start":101229735,"end":101232112,"Microglia log2(fold change)":-2.07,"Microglia adjusted P-value":"0.000425231070445832","Microglia Low Expressed":false,"Microglia Vehicle Med. nRPKM":5.81,"Microglia LPS Med. nRPKM":0.856,"Microglia Mean Log2(nRPKM)":0.908,"Microglia Vehicle Med. Count":104,"Microglia LPS Med. Count":10,"Microglia Cook's P-value ":0.925},"Reg_OJeRIj_120":{"Feature Symbol":"Gm20165","Feature Name":"predicted gene, 20165","biotype":"miscRNA","Astrocyte log2(fold change)":0,"Astrocyte adjusted P-value":1,"Astrocyte Low Expressed":true,"Astrocyte Vehicle Med. nRPKM":0.123,"Astrocyte LPS Med. nRPKM":0.492,"Astrocyte Mean Log2(nRPKM)":-2.92,"Astrocyte Vehicle Med. Count":1.5,"Astrocyte LPS Med. Count":10,"Astrocyte Cook's P-value ":0.697,"Feature ID":"100504315","chr":"chr12","strand":"-","start":106270958,"end":106279058,"Microglia log2(fold change)":2.34,"Microglia adjusted P-value":"0.0108038732120921","Microglia Low Expressed":false,"Microglia Vehicle Med. nRPKM":0.185,"Microglia LPS Med. nRPKM":2.39,"Microglia Mean Log2(nRPKM)":-1.15,"Microglia Vehicle Med. Count":2,"Microglia LPS Med. Count":24,"Microglia Cook's P-value ":0.323},"Reg_OJeRIj_121":{"Feature Symbol":"Gm17456","Feature Name":"predicted gene, 17456","biotype":"miscRNA","Astrocyte log2(fold change)":-1.49,"Astrocyte adjusted P-value":0.00137,"Astrocyte Low Expressed":false,"Astrocyte Vehicle Med. nRPKM":2.56,"Astrocyte LPS Med. nRPKM":0.816,"Astrocyte Mean Log2(nRPKM)":0.484,"Astrocyte Vehicle Med. Count":151,"Astrocyte LPS Med. Count":66.5,"Astrocyte Cook's P-value ":0.889,"Feature ID":"100504345","chr":"chr6","strand":"+","start":126668702,"end":126691622,"Microglia log2(fold change)":-2.3,"Microglia adjusted P-value":"0.0360453010313039","Microglia Low Expressed":false,"Microglia Vehicle Med. nRPKM":0.197,"Microglia LPS Med. nRPKM":0,"Microglia Mean Log2(nRPKM)":-4.66,"Microglia Vehicle Med. Count":10,"Microglia LPS Med. Count":0,"Microglia Cook's P-value ":0.261},"Reg_OJeRIj_122":{"Feature Symbol":"Gm13187","Feature Name":"predicted gene 13187","biotype":"miscRNA","Astrocyte log2(fold change)":-1.95,"Astrocyte adjusted P-value":0.000304,"Astrocyte Low Expressed":false,"Astrocyte Vehicle Med. nRPKM":22.8,"Astrocyte LPS Med. nRPKM":4.39,"Astrocyte Mean Log2(nRPKM)":3.28,"Astrocyte Vehicle Med. Count":238,"Astrocyte LPS Med. Count":95.5,"Astrocyte Cook's P-value ":0.876,"Feature ID":"100504349","chr":"chr2","strand":"-","start":4208641,"end":4222213,"Microglia log2(fold change)":-3.32,"Microglia adjusted P-value":"0.00014341993813235","Microglia Low Expressed":false,"Microglia Vehicle Med. nRPKM":2.53,"Microglia LPS Med. nRPKM":0.0901,"Microglia Mean Log2(nRPKM)":-1.68,"Microglia Vehicle Med. Count":35,"Microglia LPS Med. Count":1,"Microglia Cook's P-value ":0.724},"Reg_OJeRIj_123":{"Feature Symbol":"C78197","Feature Name":"expressed sequence C78197","biotype":"unknown","Astrocyte log2(fold change)":0.36,"Astrocyte adjusted P-value":0.768,"Astrocyte Low Expressed":false,"Astrocyte Vehicle Med. nRPKM":0.442,"Astrocyte LPS Med. nRPKM":0.654,"Astrocyte Mean Log2(nRPKM)":-1.41,"Astrocyte Vehicle Med. Count":30,"Astrocyte LPS Med. Count":54,"Astrocyte Cook's P-value ":0.764,"Feature ID":"100504352","chr":"chr11","strand":"-","start":68005331,"end":68009655,"Microglia log2(fold change)":3.02,"Microglia adjusted P-value":"9.77970353087066e-07","Microglia Low Expressed":false,"Microglia Vehicle Med. nRPKM":0.105,"Microglia LPS Med. nRPKM":0.625,"Microglia Mean Log2(nRPKM)":-2.2,"Microglia Vehicle Med. Count":6,"Microglia LPS Med. Count":26,"Microglia Cook's P-value ":0.879},"Reg_OJeRIj_124":{"Feature Symbol":"LOC100504354","Feature Name":"uncharacterized LOC100504354","biotype":"unknown","Astrocyte log2(fold change)":-2.26,"Astrocyte adjusted P-value":0.00396,"Astrocyte Low Expressed":false,"Astrocyte Vehicle Med. nRPKM":0.271,"Astrocyte LPS Med. nRPKM":0.0462,"Astrocyte Mean Log2(nRPKM)":-3.06,"Astrocyte Vehicle Med. Count":42,"Astrocyte LPS Med. Count":7,"Astrocyte Cook's P-value ":0.656,"Feature ID":"100504354","chr":"chr2","strand":"-","start":101973955,"end":101980923,"Microglia log2(fold change)":0,"Microglia adjusted P-value":"1","Microglia Low Expressed":true,"Microglia Vehicle Med. nRPKM":0,"Microglia LPS Med. nRPKM":0.0234,"Microglia Mean Log2(nRPKM)":-6.44,"Microglia Vehicle Med. Count":0,"Microglia LPS Med. Count":1,"Microglia Cook's P-value ":0.194},"Reg_OJeRIj_125":{"Feature Symbol":"LOC100504423","Feature Name":"uncharacterized LOC100504423","biotype":"protein_coding","Astrocyte log2(fold change)":0.481,"Astrocyte adjusted P-value":0.719,"Astrocyte Low Expressed":false,"Astrocyte Vehicle Med. nRPKM":0.214,"Astrocyte LPS Med. nRPKM":0.419,"Astrocyte Mean Log2(nRPKM)":-1.92,"Astrocyte Vehicle Med. Count":9.5,"Astrocyte LPS Med. Count":25,"Astrocyte Cook's P-value ":0.511,"Feature ID":"100504423","chr":"chr10","strand":"+","start":115946115,"end":116020571,"Microglia log2(fold change)":-2.18,"Microglia adjusted P-value":"0.00915270369262034","Microglia Low Expressed":false,"Microglia Vehicle Med. nRPKM":0.569,"Microglia LPS Med. nRPKM":0.108,"Microglia Mean Log2(nRPKM)":-2.48,"Microglia Vehicle Med. Count":37,"Microglia LPS Med. Count":2,"Microglia Cook's P-value ":0.649},"Reg_OJeRIj_126":{"Feature Symbol":"Gm20235","Feature Name":"predicted gene, 20235","biotype":"unknown","Astrocyte log2(fold change)":0.0824,"Astrocyte adjusted P-value":0.95,"Astrocyte Low Expressed":false,"Astrocyte Vehicle Med. nRPKM":0.417,"Astrocyte LPS Med. nRPKM":0.43,"Astrocyte Mean Log2(nRPKM)":-1.59,"Astrocyte Vehicle Med. Count":28,"Astrocyte LPS Med. Count":49,"Astrocyte Cook's P-value ":0.697,"Feature ID":"100504452","chr":"chr12","strand":"+","start":75011542,"end":75015488,"Microglia log2(fold change)":2.6,"Microglia adjusted P-value":"0.000352001918231547","Microglia Low Expressed":false,"Microglia Vehicle Med. nRPKM":0.113,"Microglia LPS Med. nRPKM":1.08,"Microglia Mean Log2(nRPKM)":-1.77,"Microglia Vehicle Med. Count":17,"Microglia LPS Med. Count":44,"Microglia Cook's P-value ":0.683},"Reg_OJeRIj_127":{"Feature Symbol":"Dcdc2b","Feature Name":"doublecortin domain containing 2b","biotype":"protein_coding","Astrocyte log2(fold change)":-2.79,"Astrocyte adjusted P-value":0.000347,"Astrocyte Low Expressed":false,"Astrocyte Vehicle Med. nRPKM":2,"Astrocyte LPS Med. nRPKM":0.207,"Astrocyte Mean Log2(nRPKM)":-1.37,"Astrocyte Vehicle Med. Count":40.5,"Astrocyte LPS Med. Count":6,"Astrocyte Cook's P-value ":0.918,"Feature ID":"100504491","chr":"chr4","strand":"-","start":129285992,"end":129291501,"Microglia log2(fold change)":-1.76,"Microglia adjusted P-value":"0.0416308974218461","Microglia Low Expressed":false,"Microglia Vehicle Med. nRPKM":0.656,"Microglia LPS Med. nRPKM":0.421,"Microglia Mean Log2(nRPKM)":-1.39,"Microglia Vehicle Med. Count":30,"Microglia LPS Med. Count":3,"Microglia Cook's P-value ":0.00346},"Reg_OJeRIj_128":{"Feature Symbol":"Gm20257","Feature Name":"caspase 8 pseudogene","biotype":"pseudo","Astrocyte log2(fold change)":2.28,"Astrocyte adjusted P-value":0.0248,"Astrocyte Low Expressed":false,"Astrocyte Vehicle Med. nRPKM":0.167,"Astrocyte LPS Med. nRPKM":2.04,"Astrocyte Mean Log2(nRPKM)":-1.71,"Astrocyte Vehicle Med. Count":3.5,"Astrocyte LPS Med. Count":76,"Astrocyte Cook's P-value ":0.508,"Feature ID":"100504501","chr":"chr1","strand":"+","start":58709438,"end":58712675,"Microglia log2(fold change)":0.488,"Microglia adjusted P-value":"0.646438885474767","Microglia Low Expressed":false,"Microglia Vehicle Med. nRPKM":0.452,"Microglia LPS Med. nRPKM":0.65,"Microglia Mean Log2(nRPKM)":-1.66,"Microglia Vehicle Med. Count":6,"Microglia LPS Med. Count":6,"Microglia Cook's P-value ":0.865},"Reg_OJeRIj_129":{"Feature Symbol":"3425401B19Rik","Feature Name":"RIKEN cDNA 3425401B19 gene","biotype":"protein_coding","Astrocyte log2(fold change)":-2.35,"Astrocyte adjusted P-value":0.0274,"Astrocyte Low Expressed":false,"Astrocyte Vehicle Med. nRPKM":0.227,"Astrocyte LPS Med. nRPKM":0.00643,"Astrocyte Mean Log2(nRPKM)":-4.41,"Astrocyte Vehicle Med. Count":23.5,"Astrocyte LPS Med. Count":2,"Astrocyte Cook's P-value ":0.708,"Feature ID":"100504518","chr":"chr14","strand":"-","start":33472305,"end":33498458,"Microglia log2(fold change)":0,"Microglia adjusted P-value":"1","Microglia Low Expressed":true,"Microglia Vehicle Med. nRPKM":0.0534,"Microglia LPS Med. nRPKM":0.0288,"Microglia Mean Log2(nRPKM)":-5.2,"Microglia Vehicle Med. Count":4,"Microglia LPS Med. Count":1,"Microglia Cook's P-value ":0.501},"Reg_OJeRIj_130":{"Feature Symbol":"","Feature Name":"","biotype":"miscRNA","Astrocyte log2(fold change)":0.0754,"Astrocyte adjusted P-value":0.96,"Astrocyte Low Expressed":false,"Astrocyte Vehicle Med. nRPKM":0.917,"Astrocyte LPS Med. nRPKM":1.17,"Astrocyte Mean Log2(nRPKM)":-0.171,"Astrocyte Vehicle Med. Count":22.5,"Astrocyte LPS Med. Count":33.5,"Astrocyte Cook's P-value ":0.576,"Feature ID":"100504534","chr":"chr1","strand":"+","start":189058060,"end":189062618,"Microglia log2(fold change)":2.37,"Microglia adjusted P-value":"0.0210854469578326","Microglia Low Expressed":false,"Microglia Vehicle Med. nRPKM":0,"Microglia LPS Med. nRPKM":0.8,"Microglia Mean Log2(nRPKM)":-3.12,"Microglia Vehicle Med. Count":0,"Microglia LPS Med. Count":10,"Microglia Cook's P-value ":0.84},"Reg_OJeRIj_131":{"Feature Symbol":"Gm15987","Feature Name":"predicted gene 15987","biotype":"miscRNA","Astrocyte log2(fold change)":0,"Astrocyte adjusted P-value":1,"Astrocyte Low Expressed":true,"Astrocyte Vehicle Med. nRPKM":0,"Astrocyte LPS Med. nRPKM":0.008,"Astrocyte Mean Log2(nRPKM)":-7.16,"Astrocyte Vehicle Med. Count":0,"Astrocyte LPS Med. Count":1,"Astrocyte Cook's P-value ":0.118,"Feature ID":"100504591","chr":"chr6","strand":"-","start":128901222,"end":128925047,"Microglia log2(fold change)":4.2,"Microglia adjusted P-value":"5.61626540819683e-08","Microglia Low Expressed":false,"Microglia Vehicle Med. nRPKM":0,"Microglia LPS Med. nRPKM":0.852,"Microglia Mean Log2(nRPKM)":-3.27,"Microglia Vehicle Med. Count":0,"Microglia LPS Med. Count":32,"Microglia Cook's P-value ":0.882},"Reg_OJeRIj_132":{"Feature Symbol":"","Feature Name":"","biotype":"miscRNA","Astrocyte log2(fold change)":0,"Astrocyte adjusted P-value":1,"Astrocyte Low Expressed":true,"Astrocyte Vehicle Med. nRPKM":0,"Astrocyte LPS Med. nRPKM":0.0207,"Astrocyte Mean Log2(nRPKM)":-7.14,"Astrocyte Vehicle Med. Count":0,"Astrocyte LPS Med. Count":0.5,"Astrocyte Cook's P-value ":0.65,"Feature ID":"100504599","chr":"chr6","strand":"+","start":128902601,"end":128925047,"Microglia log2(fold change)":2.81,"Microglia adjusted P-value":"0.00644239621593655","Microglia Low Expressed":false,"Microglia Vehicle Med. nRPKM":0,"Microglia LPS Med. nRPKM":0.648,"Microglia Mean Log2(nRPKM)":-3.12,"Microglia Vehicle Med. Count":0,"Microglia LPS Med. Count":7,"Microglia Cook's P-value ":0.634},"Reg_OJeRIj_133":{"Feature Symbol":"","Feature Name":"","biotype":"miscRNA","Astrocyte log2(fold change)":-0.656,"Astrocyte adjusted P-value":0.521,"Astrocyte Low Expressed":false,"Astrocyte Vehicle Med. nRPKM":0.697,"Astrocyte LPS Med. nRPKM":0.306,"Astrocyte Mean Log2(nRPKM)":-1.26,"Astrocyte Vehicle Med. Count":25,"Astrocyte LPS Med. Count":23,"Astrocyte Cook's P-value ":0.873,"Feature ID":"100504602","chr":"chr1","strand":"-","start":107405735,"end":107417634,"Microglia log2(fold change)":2.34,"Microglia adjusted P-value":"0.00034284975514926","Microglia Low Expressed":false,"Microglia Vehicle Med. nRPKM":0.177,"Microglia LPS Med. nRPKM":2.49,"Microglia Mean Log2(nRPKM)":-0.485,"Microglia Vehicle Med. Count":9,"Microglia LPS Med. Count":56,"Microglia Cook's P-value ":0.833},"Reg_OJeRIj_134":{"Feature Symbol":"Gm20312","Feature Name":"predicted gene, 20312","biotype":"miscRNA","Astrocyte log2(fold change)":0,"Astrocyte adjusted P-value":1,"Astrocyte Low Expressed":true,"Astrocyte Vehicle Med. nRPKM":0.245,"Astrocyte LPS Med. nRPKM":0.0977,"Astrocyte Mean Log2(nRPKM)":-3.33,"Astrocyte Vehicle Med. Count":3,"Astrocyte LPS Med. Count":1.5,"Astrocyte Cook's P-value ":0.773,"Feature ID":"100504610","chr":"chr16","strand":"+","start":25997289,"end":26105899,"Microglia log2(fold change)":-3.06,"Microglia adjusted P-value":"5.91187053860128e-11","Microglia Low Expressed":false,"Microglia Vehicle Med. nRPKM":6.78,"Microglia LPS Med. nRPKM":0.649,"Microglia Mean Log2(nRPKM)":1.09,"Microglia Vehicle Med. Count":117,"Microglia LPS Med. Count":8,"Microglia Cook's P-value ":0.973},"Reg_OJeRIj_135":{"Feature Symbol":"2810029C07Rik","Feature Name":"RIKEN cDNA 2810029C07 gene","biotype":"miscRNA","Astrocyte log2(fold change)":0.581,"Astrocyte adjusted P-value":0.552,"Astrocyte Low Expressed":false,"Astrocyte Vehicle Med. nRPKM":0.647,"Astrocyte LPS Med. nRPKM":0.649,"Astrocyte Mean Log2(nRPKM)":-0.699,"Astrocyte Vehicle Med. Count":21.5,"Astrocyte LPS Med. Count":46,"Astrocyte Cook's P-value ":0.205,"Feature ID":"100504687","chr":"chr12","strand":"-","start":112810528,"end":112812613,"Microglia log2(fold change)":3.57,"Microglia adjusted P-value":"0.00118516842248435","Microglia Low Expressed":false,"Microglia Vehicle Med. nRPKM":0,"Microglia LPS Med. nRPKM":3.46,"Microglia Mean Log2(nRPKM)":-2.55,"Microglia Vehicle Med. Count":0,"Microglia LPS Med. Count":65,"Microglia Cook's P-value ":0.0241},"Reg_OJeRIj_136":{"Feature Symbol":"BE692007","Feature Name":"expressed sequence BE692007","biotype":"unknown","Astrocyte log2(fold change)":0,"Astrocyte adjusted P-value":1,"Astrocyte Low Expressed":true,"Astrocyte Vehicle Med. nRPKM":0,"Astrocyte LPS Med. nRPKM":0.0341,"Astrocyte Mean Log2(nRPKM)":-6.8,"Astrocyte Vehicle Med. Count":0,"Astrocyte LPS Med. Count":1,"Astrocyte Cook's P-value ":0.891,"Feature ID":"100504727","chr":"chr19","strand":"-","start":11544531,"end":11559067,"Microglia log2(fold change)":6.51,"Microglia adjusted P-value":"2.02818548591106e-21","Microglia Low Expressed":false,"Microglia Vehicle Med. nRPKM":0.0229,"Microglia LPS Med. nRPKM":6.81,"Microglia Mean Log2(nRPKM)":-1.76,"Microglia Vehicle Med. Count":1,"Microglia LPS Med. Count":56,"Microglia Cook's P-value ":0.781},"Reg_OJeRIj_137":{"Feature Symbol":"LOC100504898","Feature Name":"uncharacterized LOC100504898","biotype":"miscRNA","Astrocyte log2(fold change)":0.269,"Astrocyte adjusted P-value":0.779,"Astrocyte Low Expressed":false,"Astrocyte Vehicle Med. nRPKM":0.953,"Astrocyte LPS Med. nRPKM":1.05,"Astrocyte Mean Log2(nRPKM)":-0.0977,"Astrocyte Vehicle Med. Count":57.5,"Astrocyte LPS Med. Count":79.5,"Astrocyte Cook's P-value ":0.803,"Feature ID":"100504898","chr":"chr9","strand":"-","start":48502583,"end":48505735,"Microglia log2(fold change)":2.99,"Microglia adjusted P-value":"0.00665660742487578","Microglia Low Expressed":false,"Microglia Vehicle Med. nRPKM":0.0134,"Microglia LPS Med. nRPKM":1.37,"Microglia Mean Log2(nRPKM)":-2.61,"Microglia Vehicle Med. Count":1,"Microglia LPS Med. Count":43,"Microglia Cook's P-value ":0.884},"Reg_OJeRIj_138":{"Feature Symbol":"LOC100504934","Feature Name":"extracellular peptidase inhibitor-like","biotype":"protein_coding","Astrocyte log2(fold change)":0,"Astrocyte adjusted P-value":1,"Astrocyte Low Expressed":true,"Astrocyte Vehicle Med. nRPKM":0,"Astrocyte LPS Med. nRPKM":0,"Astrocyte Mean Log2(nRPKM)":-7.6,"Astrocyte Vehicle Med. Count":0,"Astrocyte LPS Med. Count":0,"Astrocyte Cook's P-value ":0.49,"Feature ID":"100504934","chr":"chr11","strand":"+","start":83517518,"end":83519771,"Microglia log2(fold change)":5.84,"Microglia adjusted P-value":"2.0397395710552e-11","Microglia Low Expressed":false,"Microglia Vehicle Med. nRPKM":0,"Microglia LPS Med. nRPKM":6.15,"Microglia Mean Log2(nRPKM)":-2.57,"Microglia Vehicle Med. Count":0,"Microglia LPS Med. Count":16,"Microglia Cook's P-value ":0.325},"Reg_OJeRIj_139":{"Feature Symbol":"LOC100505025","Feature Name":"uncharacterized LOC100505025","biotype":"miscRNA","Astrocyte log2(fold change)":-4.63,"Astrocyte adjusted P-value":6.08e-09,"Astrocyte Low Expressed":false,"Astrocyte Vehicle Med. nRPKM":1.17,"Astrocyte LPS Med. nRPKM":0.00981,"Astrocyte Mean Log2(nRPKM)":-3.14,"Astrocyte Vehicle Med. Count":41.5,"Astrocyte LPS Med. Count":1,"Astrocyte Cook's P-value ":0.936,"Feature ID":"100505025","chr":"chr7","strand":"+","start":80455266,"end":80460080,"Microglia log2(fold change)":0,"Microglia adjusted P-value":"1","Microglia Low Expressed":true,"Microglia Vehicle Med. nRPKM":0,"Microglia LPS Med. nRPKM":0,"Microglia Mean Log2(nRPKM)":-8,"Microglia Vehicle Med. Count":0,"Microglia LPS Med. Count":0,"Microglia Cook's P-value ":"NA"},"Reg_OJeRIj_140":{"Feature Symbol":"LOC100505050","Feature Name":"protein MICAL-3-like","biotype":"protein_coding","Astrocyte log2(fold change)":-1,"Astrocyte adjusted P-value":0.00875,"Astrocyte Low Expressed":false,"Astrocyte Vehicle Med. nRPKM":4.6,"Astrocyte LPS Med. nRPKM":2.01,"Astrocyte Mean Log2(nRPKM)":1.56,"Astrocyte Vehicle Med. Count":566,"Astrocyte LPS Med. Count":340,"Astrocyte Cook's P-value ":0.933,"Feature ID":"100505050","chr":"chr6","strand":"-","start":120881564,"end":120952913,"Microglia log2(fold change)":-2.01,"Microglia adjusted P-value":"5.91422371643715e-08","Microglia Low Expressed":false,"Microglia Vehicle Med. nRPKM":5.57,"Microglia LPS Med. nRPKM":1.08,"Microglia Mean Log2(nRPKM)":1.39,"Microglia Vehicle Med. Count":693,"Microglia LPS Med. Count":89,"Microglia Cook's P-value ":0.872},"Reg_OJeRIj_141":{"Feature Symbol":"LOC100505089","Feature Name":"SCO-spondin-like","biotype":"protein_coding","Astrocyte log2(fold change)":-0.572,"Astrocyte adjusted P-value":0.674,"Astrocyte Low Expressed":false,"Astrocyte Vehicle Med. nRPKM":0.0489,"Astrocyte LPS Med. nRPKM":0.0283,"Astrocyte Mean Log2(nRPKM)":-4.81,"Astrocyte Vehicle Med. Count":14.5,"Astrocyte LPS Med. Count":16,"Astrocyte Cook's P-value ":0.394,"Feature ID":"100505089","chr":"chr6","strand":"+","start":48398228,"end":48450522,"Microglia log2(fold change)":-2.69,"Microglia adjusted P-value":"0.0128387132481479","Microglia Low Expressed":false,"Microglia Vehicle Med. nRPKM":0.0476,"Microglia LPS Med. nRPKM":0,"Microglia Mean Log2(nRPKM)":-6.04,"Microglia Vehicle Med. Count":16,"Microglia LPS Med. Count":0,"Microglia Cook's P-value ":0.00704},"Reg_OJeRIj_142":{"Feature Symbol":"LOC100505155","Feature Name":"uncharacterized LOC100505155","biotype":"unknown","Astrocyte log2(fold change)":1.96,"Astrocyte adjusted P-value":0.00613,"Astrocyte Low Expressed":false,"Astrocyte Vehicle Med. nRPKM":0.857,"Astrocyte LPS Med. nRPKM":3.16,"Astrocyte Mean Log2(nRPKM)":0.457,"Astrocyte Vehicle Med. Count":21.5,"Astrocyte LPS Med. Count":122,"Astrocyte Cook's P-value ":0.496,"Feature ID":"100505155","chr":"chr5","strand":"-","start":44144148,"end":44145510,"Microglia log2(fold change)":2.48,"Microglia adjusted P-value":"0.00789439538997332","Microglia Low Expressed":false,"Microglia Vehicle Med. nRPKM":0.0544,"Microglia LPS Med. nRPKM":2.31,"Microglia Mean Log2(nRPKM)":-1.59,"Microglia Vehicle Med. Count":6,"Microglia LPS Med. Count":41,"Microglia Cook's P-value ":0.513},"Reg_OJeRIj_143":{"Feature Symbol":"LOC100505256","Feature Name":"uncharacterized LOC100505256","biotype":"miscRNA","Astrocyte log2(fold change)":-2.12,"Astrocyte adjusted P-value":0.000506,"Astrocyte Low Expressed":false,"Astrocyte Vehicle Med. nRPKM":3.77,"Astrocyte LPS Med. nRPKM":0.529,"Astrocyte Mean Log2(nRPKM)":0.344,"Astrocyte Vehicle Med. Count":169,"Astrocyte LPS Med. Count":32.5,"Astrocyte Cook's P-value ":0.705,"Feature ID":"100505256","chr":"chr1","strand":"+","start":158385421,"end":158387983,"Microglia log2(fold change)":0.0987,"Microglia adjusted P-value":"0.938003504908691","Microglia Low Expressed":false,"Microglia Vehicle Med. nRPKM":0.345,"Microglia LPS Med. nRPKM":0.81,"Microglia Mean Log2(nRPKM)":-1.84,"Microglia Vehicle Med. Count":25,"Microglia LPS Med. Count":13,"Microglia Cook's P-value ":0.883},"Reg_OJeRIj_144":{"Feature Symbol":"LOC100505257","Feature Name":"natural killer cell receptor 2B4-like","biotype":"pseudo","Astrocyte log2(fold change)":0,"Astrocyte adjusted P-value":1,"Astrocyte Low Expressed":true,"Astrocyte Vehicle Med. nRPKM":0,"Astrocyte LPS Med. nRPKM":0,"Astrocyte Mean Log2(nRPKM)":-8,"Astrocyte Vehicle Med. Count":0,"Astrocyte LPS Med. Count":0,"Astrocyte Cook's P-value ":"NA","Feature ID":"100505257","chr":"chr1","strand":"+","start":173489324,"end":173511830,"Microglia log2(fold change)":3.84,"Microglia adjusted P-value":"2.31810928439654e-06","Microglia Low Expressed":false,"Microglia Vehicle Med. nRPKM":0.119,"Microglia LPS Med. nRPKM":2.55,"Microglia Mean Log2(nRPKM)":-1.72,"Microglia Vehicle Med. Count":2,"Microglia LPS Med. Count":39,"Microglia Cook's P-value ":0.0964},"Reg_OJeRIj_145":{"Feature Symbol":"LOC100505263","Feature Name":"uncharacterized LOC100505263","biotype":"miscRNA","Astrocyte log2(fold change)":0.0601,"Astrocyte adjusted P-value":0.961,"Astrocyte Low Expressed":false,"Astrocyte Vehicle Med. nRPKM":3.08,"Astrocyte LPS Med. nRPKM":2.73,"Astrocyte Mean Log2(nRPKM)":1.13,"Astrocyte Vehicle Med. Count":83,"Astrocyte LPS Med. Count":102,"Astrocyte Cook's P-value ":0.856,"Feature ID":"100505263","chr":"chr17","strand":"-","start":17658681,"end":17660187,"Microglia log2(fold change)":2.07,"Microglia adjusted P-value":"0.000227274667273568","Microglia Low Expressed":false,"Microglia Vehicle Med. nRPKM":1.15,"Microglia LPS Med. nRPKM":3.14,"Microglia Mean Log2(nRPKM)":0.612,"Microglia Vehicle Med. Count":28,"Microglia LPS Med. Count":80,"Microglia Cook's P-value ":0.873},"Reg_OJeRIj_146":{"Feature Symbol":"Noc4l","Feature Name":"nucleolar complex associated 4 homolog (S. cerevisiae)","biotype":"protein_coding","Astrocyte log2(fold change)":2.38,"Astrocyte adjusted P-value":4.78e-05,"Astrocyte Low Expressed":false,"Astrocyte Vehicle Med. nRPKM":0.433,"Astrocyte LPS Med. nRPKM":2.87,"Astrocyte Mean Log2(nRPKM)":0.141,"Astrocyte Vehicle Med. Count":18,"Astrocyte LPS Med. Count":172,"Astrocyte Cook's P-value ":0.854,"Feature ID":"100608","chr":"chr5","strand":"-","start":111077438,"end":111082401,"Microglia log2(fold change)":1.62,"Microglia adjusted P-value":"0.00030698331691807","Microglia Low Expressed":false,"Microglia Vehicle Med. nRPKM":0.937,"Microglia LPS Med. nRPKM":3.87,"Microglia Mean Log2(nRPKM)":0.798,"Microglia Vehicle Med. Count":41,"Microglia LPS Med. Count":79,"Microglia Cook's P-value ":0.895},"Reg_OJeRIj_147":{"Feature Symbol":"Mir5117","Feature Name":"microRNA 5117","biotype":"miscRNA","Astrocyte log2(fold change)":0.151,"Astrocyte adjusted P-value":0.934,"Astrocyte Low Expressed":false,"Astrocyte Vehicle Med. nRPKM":2.75,"Astrocyte LPS Med. nRPKM":4.8,"Astrocyte Mean Log2(nRPKM)":1.66,"Astrocyte Vehicle Med. Count":4.5,"Astrocyte LPS Med. Count":11,"Astrocyte Cook's P-value ":0.517,"Feature ID":"100628588","chr":"chr1","strand":"+","start":162967484,"end":162967574,"Microglia log2(fold change)":3.24,"Microglia adjusted P-value":"0.00128438196182926","Microglia Low Expressed":false,"Microglia Vehicle Med. nRPKM":0,"Microglia LPS Med. nRPKM":7.15,"Microglia Mean Log2(nRPKM)":-0.926,"Microglia Vehicle Med. Count":0,"Microglia LPS Med. Count":13,"Microglia Cook's P-value ":0.838},"Reg_OJeRIj_148":{"Feature Symbol":"9330133O14Rik","Feature Name":"RIKEN cDNA 9330133O14 gene","biotype":"miscRNA","Astrocyte log2(fold change)":-2.64,"Astrocyte adjusted P-value":0.000574,"Astrocyte Low Expressed":false,"Astrocyte Vehicle Med. nRPKM":1.07,"Astrocyte LPS Med. nRPKM":0.112,"Astrocyte Mean Log2(nRPKM)":-1.82,"Astrocyte Vehicle Med. Count":51.5,"Astrocyte LPS Med. Count":8,"Astrocyte Cook's P-value ":0.402,"Feature ID":"100689703","chr":"chr8","strand":"+","start":124967556,"end":124970376,"Microglia log2(fold change)":0.226,"Microglia adjusted P-value":"0.81595814130985","Microglia Low Expressed":false,"Microglia Vehicle Med. nRPKM":0.885,"Microglia LPS Med. nRPKM":0.34,"Microglia Mean Log2(nRPKM)":-0.652,"Microglia Vehicle Med. Count":37,"Microglia LPS Med. Count":15,"Microglia Cook's P-value ":0.681},"Reg_OJeRIj_149":{"Feature Symbol":"Gbp6","Feature Name":"guanylate binding protein 6","biotype":"protein_coding","Astrocyte log2(fold change)":6.73,"Astrocyte adjusted P-value":1.68e-70,"Astrocyte Low Expressed":false,"Astrocyte Vehicle Med. nRPKM":0.546,"Astrocyte LPS Med. nRPKM":63.6,"Astrocyte Mean Log2(nRPKM)":2.24,"Astrocyte Vehicle Med. Count":46.5,"Astrocyte LPS Med. Count":6700,"Astrocyte Cook's P-value ":0.835,"Feature ID":"100702","chr":"chr5","strand":"-","start":105699721,"end":105722718,"Microglia log2(fold change)":2.43,"Microglia adjusted P-value":"0.00604338257384441","Microglia Low Expressed":false,"Microglia Vehicle Med. nRPKM":0.0696,"Microglia LPS Med. nRPKM":0.999,"Microglia Mean Log2(nRPKM)":-2.31,"Microglia Vehicle Med. Count":6,"Microglia LPS Med. Count":46,"Microglia Cook's P-value ":0.403},"Reg_OJeRIj_150":{"Feature Symbol":"AI839979","Feature Name":"expressed sequence AI839979","biotype":"miscRNA","Astrocyte log2(fold change)":1.37,"Astrocyte adjusted P-value":0.0132,"Astrocyte Low Expressed":false,"Astrocyte Vehicle Med. nRPKM":1.22,"Astrocyte LPS Med. nRPKM":3.31,"Astrocyte Mean Log2(nRPKM)":0.998,"Astrocyte Vehicle Med. Count":28,"Astrocyte LPS Med. Count":102,"Astrocyte Cook's P-value ":0.915,"Feature ID":"100740","chr":"chr5","strand":"-","start":31871965,"end":31873764,"Microglia log2(fold change)":2.46,"Microglia adjusted P-value":"0.000248045333488357","Microglia Low Expressed":false,"Microglia Vehicle Med. nRPKM":0.254,"Microglia LPS Med. nRPKM":1.51,"Microglia Mean Log2(nRPKM)":-0.578,"Microglia Vehicle Med. Count":5,"Microglia LPS Med. Count":15,"Microglia Cook's P-value ":0.638},"Reg_OJeRIj_151":{"Feature Symbol":"LOC100861650","Feature Name":"uncharacterized LOC100861650","biotype":"miscRNA","Astrocyte log2(fold change)":-0.357,"Astrocyte adjusted P-value":0.72,"Astrocyte Low Expressed":false,"Astrocyte Vehicle Med. nRPKM":3.18,"Astrocyte LPS Med. nRPKM":2.03,"Astrocyte Mean Log2(nRPKM)":1.03,"Astrocyte Vehicle Med. Count":60,"Astrocyte LPS Med. Count":52,"Astrocyte Cook's P-value ":0.829,"Feature ID":"100861650","chr":"chr8","strand":"-","start":71636700,"end":71637621,"Microglia log2(fold change)":2.01,"Microglia adjusted P-value":"0.000314347031778034","Microglia Low Expressed":false,"Microglia Vehicle Med. nRPKM":1.41,"Microglia LPS Med. nRPKM":8.24,"Microglia Mean Log2(nRPKM)":1.63,"Microglia Vehicle Med. Count":39,"Microglia LPS Med. Count":62,"Microglia Cook's P-value ":0.892},"Reg_OJeRIj_152":{"Feature Symbol":"LOC100861684","Feature Name":"uncharacterized LOC100861684","biotype":"miscRNA","Astrocyte log2(fold change)":3.38,"Astrocyte adjusted P-value":4.65e-07,"Astrocyte Low Expressed":false,"Astrocyte Vehicle Med. nRPKM":0.314,"Astrocyte LPS Med. nRPKM":5.64,"Astrocyte Mean Log2(nRPKM)":-0.248,"Astrocyte Vehicle Med. Count":5,"Astrocyte LPS Med. Count":119,"Astrocyte Cook's P-value ":0.888,"Feature ID":"100861684","chr":"chr11","strand":"+","start":117827403,"end":117828142,"Microglia log2(fold change)":4.04,"Microglia adjusted P-value":"6.30592029139061e-16","Microglia Low Expressed":false,"Microglia Vehicle Med. nRPKM":1.2,"Microglia LPS Med. nRPKM":29.5,"Microglia Mean Log2(nRPKM)":2.22,"Microglia Vehicle Med. Count":11,"Microglia LPS Med. Count":118,"Microglia Cook's P-value ":0.773},"Reg_OJeRIj_153":{"Feature Symbol":"LOC100861706","Feature Name":"uncharacterized LOC100861706","biotype":"miscRNA","Astrocyte log2(fold change)":2.33,"Astrocyte adjusted P-value":3.78e-13,"Astrocyte Low Expressed":false,"Astrocyte Vehicle Med. nRPKM":4.09,"Astrocyte LPS Med. nRPKM":19.7,"Astrocyte Mean Log2(nRPKM)":3.08,"Astrocyte Vehicle Med. Count":91.5,"Astrocyte LPS Med. Count":542,"Astrocyte Cook's P-value ":0.974,"Feature ID":"100861706","chr":"chr11","strand":"+","start":118254066,"end":118255333,"Microglia log2(fold change)":3.05,"Microglia adjusted P-value":"2.06858823623823e-22","Microglia Low Expressed":false,"Microglia Vehicle Med. nRPKM":6.32,"Microglia LPS Med. nRPKM":47.8,"Microglia Mean Log2(nRPKM)":4.14,"Microglia Vehicle Med. Count":205,"Microglia LPS Med. Count":744,"Microglia Cook's P-value ":0.829},"Reg_OJeRIj_154":{"Feature Symbol":"LOC100861766","Feature Name":"uncharacterized LOC100861766","biotype":"miscRNA","Astrocyte log2(fold change)":-0.0713,"Astrocyte adjusted P-value":0.968,"Astrocyte Low Expressed":false,"Astrocyte Vehicle Med. nRPKM":0.517,"Astrocyte LPS Med. nRPKM":0.521,"Astrocyte Mean Log2(nRPKM)":-1.52,"Astrocyte Vehicle Med. Count":9.5,"Astrocyte LPS Med. Count":13,"Astrocyte Cook's P-value ":0.855,"Feature ID":"100861766","chr":"chr11","strand":"-","start":120347653,"end":120350067,"Microglia log2(fold change)":2.32,"Microglia adjusted P-value":"0.00267995775009945","Microglia Low Expressed":false,"Microglia Vehicle Med. nRPKM":0.192,"Microglia LPS Med. nRPKM":2.65,"Microglia Mean Log2(nRPKM)":-0.584,"Microglia Vehicle Med. Count":5,"Microglia LPS Med. Count":20,"Microglia Cook's P-value ":0.708},"Reg_OJeRIj_155":{"Feature Symbol":"LOC100861767","Feature Name":"uncharacterized LOC100861767","biotype":"miscRNA","Astrocyte log2(fold change)":0,"Astrocyte adjusted P-value":1,"Astrocyte Low Expressed":true,"Astrocyte Vehicle Med. nRPKM":0.318,"Astrocyte LPS Med. nRPKM":0.604,"Astrocyte Mean Log2(nRPKM)":-2.39,"Astrocyte Vehicle Med. Count":3,"Astrocyte LPS Med. Count":7,"Astrocyte Cook's P-value ":0.763,"Feature ID":"100861767","chr":"chr15","strand":"+","start":63762497,"end":63763008,"Microglia log2(fold change)":2.39,"Microglia adjusted P-value":"0.00013473139542596","Microglia Low Expressed":false,"Microglia Vehicle Med. nRPKM":0.603,"Microglia LPS Med. nRPKM":5.39,"Microglia Mean Log2(nRPKM)":1.23,"Microglia Vehicle Med. Count":10,"Microglia LPS Med. Count":40,"Microglia Cook's P-value ":0.839},"Reg_OJeRIj_156":{"Feature Symbol":"LOC100861810","Feature Name":"uncharacterized LOC100861810","biotype":"miscRNA","Astrocyte log2(fold change)":0.528,"Astrocyte adjusted P-value":0.741,"Astrocyte Low Expressed":false,"Astrocyte Vehicle Med. nRPKM":0.43,"Astrocyte LPS Med. nRPKM":1.45,"Astrocyte Mean Log2(nRPKM)":-0.837,"Astrocyte Vehicle Med. Count":2.5,"Astrocyte LPS Med. Count":11.5,"Astrocyte Cook's P-value ":0.529,"Feature ID":"100861810","chr":"chr17","strand":"+","start":65929392,"end":65929710,"Microglia log2(fold change)":2.17,"Microglia adjusted P-value":"0.0227374315107097","Microglia Low Expressed":false,"Microglia Vehicle Med. nRPKM":0.194,"Microglia LPS Med. nRPKM":6.33,"Microglia Mean Log2(nRPKM)":-0.621,"Microglia Vehicle Med. Count":5,"Microglia LPS Med. Count":13,"Microglia Cook's P-value ":0.833},"Reg_OJeRIj_157":{"Feature Symbol":"LOC100861841","Feature Name":"uncharacterized LOC100861841","biotype":"miscRNA","Astrocyte log2(fold change)":3.08,"Astrocyte adjusted P-value":2.85e-10,"Astrocyte Low Expressed":false,"Astrocyte Vehicle Med. nRPKM":0.697,"Astrocyte LPS Med. nRPKM":6.59,"Astrocyte Mean Log2(nRPKM)":1.22,"Astrocyte Vehicle Med. Count":11.5,"Astrocyte LPS Med. Count":188,"Astrocyte Cook's P-value ":0.927,"Feature ID":"100861841","chr":"chr3","strand":"-","start":95444943,"end":95467099,"Microglia log2(fold change)":0.946,"Microglia adjusted P-value":"0.0236562384150041","Microglia Low Expressed":false,"Microglia Vehicle Med. nRPKM":4.24,"Microglia LPS Med. nRPKM":8.95,"Microglia Mean Log2(nRPKM)":2.54,"Microglia Vehicle Med. Count":107,"Microglia LPS Med. Count":86,"Microglia Cook's P-value ":0.777},"Reg_OJeRIj_158":{"Feature Symbol":"LOC100861855","Feature Name":"uncharacterized LOC100861855","biotype":"miscRNA","Astrocyte log2(fold change)":0.394,"Astrocyte adjusted P-value":0.664,"Astrocyte Low Expressed":false,"Astrocyte Vehicle Med. nRPKM":0.607,"Astrocyte LPS Med. nRPKM":0.52,"Astrocyte Mean Log2(nRPKM)":-0.855,"Astrocyte Vehicle Med. Count":42.5,"Astrocyte LPS Med. Count":72,"Astrocyte Cook's P-value ":0.347,"Feature ID":"100861855","chr":"chr11","strand":"-","start":48657150,"end":48666995,"Microglia log2(fold change)":-3.64,"Microglia adjusted P-value":"0.000180116828492254","Microglia Low Expressed":false,"Microglia Vehicle Med. nRPKM":0.18,"Microglia LPS Med. nRPKM":0.0133,"Microglia Mean Log2(nRPKM)":-4.42,"Microglia Vehicle Med. Count":30,"Microglia LPS Med. Count":1,"Microglia Cook's P-value ":0.00946},"Reg_OJeRIj_159":{"Feature Symbol":"LOC100861863","Feature Name":"uncharacterized LOC100861863","biotype":"miscRNA","Astrocyte log2(fold change)":-0.0666,"Astrocyte adjusted P-value":0.96,"Astrocyte Low Expressed":false,"Astrocyte Vehicle Med. nRPKM":3.29,"Astrocyte LPS Med. nRPKM":2.16,"Astrocyte Mean Log2(nRPKM)":1.31,"Astrocyte Vehicle Med. Count":35.5,"Astrocyte LPS Med. Count":30.5,"Astrocyte Cook's P-value ":0.706,"Feature ID":"100861863","chr":"chr12","strand":"+","start":85771673,"end":85773107,"Microglia log2(fold change)":2.57,"Microglia adjusted P-value":"0.00323399679844554","Microglia Low Expressed":false,"Microglia Vehicle Med. nRPKM":0.127,"Microglia LPS Med. nRPKM":2.2,"Microglia Mean Log2(nRPKM)":-1.2,"Microglia Vehicle Med. Count":1,"Microglia LPS Med. Count":10,"Microglia Cook's P-value ":0.736},"Reg_OJeRIj_160":{"Feature Symbol":"LOC100861887","Feature Name":"uncharacterized LOC100861887","biotype":"miscRNA","Astrocyte log2(fold change)":2.94,"Astrocyte adjusted P-value":0.00464,"Astrocyte Low Expressed":false,"Astrocyte Vehicle Med. nRPKM":0.0405,"Astrocyte LPS Med. nRPKM":1.11,"Astrocyte Mean Log2(nRPKM)":-2.6,"Astrocyte Vehicle Med. Count":0.5,"Astrocyte LPS Med. Count":22.5,"Astrocyte Cook's P-value ":0.911,"Feature ID":"100861887","chr":"chr17","strand":"+","start":71343634,"end":71345626,"Microglia log2(fold change)":0.974,"Microglia adjusted P-value":"0.403413034924199","Microglia Low Expressed":false,"Microglia Vehicle Med. nRPKM":0.221,"Microglia LPS Med. nRPKM":0.477,"Microglia Mean Log2(nRPKM)":-1.73,"Microglia Vehicle Med. Count":6,"Microglia LPS Med. Count":2,"Microglia Cook's P-value ":0.536},"Reg_OJeRIj_161":{"Feature Symbol":"LOC100861917","Feature Name":"uncharacterized LOC100861917","biotype":"miscRNA","Astrocyte log2(fold change)":-0.804,"Astrocyte adjusted P-value":0.141,"Astrocyte Low Expressed":false,"Astrocyte Vehicle Med. nRPKM":14.4,"Astrocyte LPS Med. nRPKM":8.14,"Astrocyte Mean Log2(nRPKM)":3.36,"Astrocyte Vehicle Med. Count":172,"Astrocyte LPS Med. Count":134,"Astrocyte Cook's P-value ":0.607,"Feature ID":"100861917","chr":"chr3","strand":"+","start":50242768,"end":50247509,"Microglia log2(fold change)":4.06,"Microglia adjusted P-value":"5.18751156834788e-05","Microglia Low Expressed":false,"Microglia Vehicle Med. nRPKM":0.148,"Microglia LPS Med. nRPKM":15.9,"Microglia Mean Log2(nRPKM)":-0.358,"Microglia Vehicle Med. Count":2,"Microglia LPS Med. Count":86,"Microglia Cook's P-value ":0.00289},"Reg_OJeRIj_162":{"Feature Symbol":"LOC100861938","Feature Name":"uncharacterized LOC100861938","biotype":"miscRNA","Astrocyte log2(fold change)":1.58,"Astrocyte adjusted P-value":0.17,"Astrocyte Low Expressed":false,"Astrocyte Vehicle Med. nRPKM":0.236,"Astrocyte LPS Med. nRPKM":1.06,"Astrocyte Mean Log2(nRPKM)":-1.77,"Astrocyte Vehicle Med. Count":3,"Astrocyte LPS Med. Count":18,"Astrocyte Cook's P-value ":0.86,"Feature ID":"100861938","chr":"chr8","strand":"+","start":126508517,"end":126520975,"Microglia log2(fold change)":3.49,"Microglia adjusted P-value":"0.000450953352470637","Microglia Low Expressed":false,"Microglia Vehicle Med. nRPKM":0.0537,"Microglia LPS Med. nRPKM":1.14,"Microglia Mean Log2(nRPKM)":-2.85,"Microglia Vehicle Med. Count":1,"Microglia LPS Med. Count":11,"Microglia Cook's P-value ":0.0784},"Reg_OJeRIj_163":{"Feature Symbol":"LOC100861940","Feature Name":"uncharacterized LOC100861940","biotype":"miscRNA","Astrocyte log2(fold change)":0.47,"Astrocyte adjusted P-value":0.705,"Astrocyte Low Expressed":false,"Astrocyte Vehicle Med. nRPKM":0.951,"Astrocyte LPS Med. nRPKM":1.92,"Astrocyte Mean Log2(nRPKM)":-0.482,"Astrocyte Vehicle Med. Count":26.5,"Astrocyte LPS Med. Count":63.5,"Astrocyte Cook's P-value ":0.719,"Feature ID":"100861940","chr":"chr5","strand":"-","start":108930165,"end":108933732,"Microglia log2(fold change)":2.57,"Microglia adjusted P-value":"0.00173857424934872","Microglia Low Expressed":false,"Microglia Vehicle Med. nRPKM":0.0958,"Microglia LPS Med. nRPKM":0.701,"Microglia Mean Log2(nRPKM)":-1.67,"Microglia Vehicle Med. Count":3,"Microglia LPS Med. Count":14,"Microglia Cook's P-value ":0.188},"Reg_OJeRIj_164":{"Feature Symbol":"LOC100861949","Feature Name":"uncharacterized LOC100861949","biotype":"miscRNA","Astrocyte log2(fold change)":0.872,"Astrocyte adjusted P-value":0.0799,"Astrocyte Low Expressed":false,"Astrocyte Vehicle Med. nRPKM":4.01,"Astrocyte LPS Med. nRPKM":8.13,"Astrocyte Mean Log2(nRPKM)":2.54,"Astrocyte Vehicle Med. Count":55,"Astrocyte LPS Med. Count":144,"Astrocyte Cook's P-value ":0.916,"Feature ID":"100861949","chr":"chr5","strand":"-","start":130321475,"end":130322248,"Microglia log2(fold change)":2.11,"Microglia adjusted P-value":"1.33470668847794e-06","Microglia Low Expressed":false,"Microglia Vehicle Med. nRPKM":2.96,"Microglia LPS Med. nRPKM":18.7,"Microglia Mean Log2(nRPKM)":3,"Microglia Vehicle Med. Count":29,"Microglia LPS Med. Count":160,"Microglia Cook's P-value ":0.906},"Reg_OJeRIj_165":{"Feature Symbol":"LOC100861981","Feature Name":"uncharacterized LOC100861981","biotype":"miscRNA","Astrocyte log2(fold change)":-0.0617,"Astrocyte adjusted P-value":0.975,"Astrocyte Low Expressed":false,"Astrocyte Vehicle Med. nRPKM":1.03,"Astrocyte LPS Med. nRPKM":0.936,"Astrocyte Mean Log2(nRPKM)":-0.798,"Astrocyte Vehicle Med. Count":8.5,"Astrocyte LPS Med. Count":12,"Astrocyte Cook's P-value ":0.391,"Feature ID":"100861981","chr":"chr14","strand":"+","start":56281099,"end":56281462,"Microglia log2(fold change)":2.29,"Microglia adjusted P-value":"0.00421492744006626","Microglia Low Expressed":false,"Microglia Vehicle Med. nRPKM":1.05,"Microglia LPS Med. nRPKM":6.19,"Microglia Mean Log2(nRPKM)":0.383,"Microglia Vehicle Med. Count":9,"Microglia LPS Med. Count":16,"Microglia Cook's P-value ":0.741},"Reg_OJeRIj_166":{"Feature Symbol":"LOC100861982","Feature Name":"uncharacterized LOC100861982","biotype":"miscRNA","Astrocyte log2(fold change)":0,"Astrocyte adjusted P-value":1,"Astrocyte Low Expressed":true,"Astrocyte Vehicle Med. nRPKM":0,"Astrocyte LPS Med. nRPKM":0.181,"Astrocyte Mean Log2(nRPKM)":-4.57,"Astrocyte Vehicle Med. Count":0,"Astrocyte LPS Med. Count":6,"Astrocyte Cook's P-value ":0.313,"Feature ID":"100861982","chr":"chr5","strand":"-","start":64741624,"end":64742723,"Microglia log2(fold change)":4.17,"Microglia adjusted P-value":"5.0386139988717e-06","Microglia Low Expressed":false,"Microglia Vehicle Med. nRPKM":0,"Microglia LPS Med. nRPKM":1.7,"Microglia Mean Log2(nRPKM)":-2.98,"Microglia Vehicle Med. Count":0,"Microglia LPS Med. Count":23,"Microglia Cook's P-value ":0.117},"Reg_OJeRIj_167":{"Feature Symbol":"LOC100861991","Feature Name":"uncharacterized LOC100861991","biotype":"miscRNA","Astrocyte log2(fold change)":0.893,"Astrocyte adjusted P-value":0.192,"Astrocyte Low Expressed":false,"Astrocyte Vehicle Med. nRPKM":3.49,"Astrocyte LPS Med. nRPKM":6.92,"Astrocyte Mean Log2(nRPKM)":2.13,"Astrocyte Vehicle Med. Count":39.5,"Astrocyte LPS Med. Count":101,"Astrocyte Cook's P-value ":0.746,"Feature ID":"100861991","chr":"chr15","strand":"-","start":80087404,"end":80087973,"Microglia log2(fold change)":2.19,"Microglia adjusted P-value":"2.40692875362924e-05","Microglia Low Expressed":false,"Microglia Vehicle Med. nRPKM":3.12,"Microglia LPS Med. nRPKM":13.4,"Microglia Mean Log2(nRPKM)":2.36,"Microglia Vehicle Med. Count":27,"Microglia LPS Med. Count":83,"Microglia Cook's P-value ":0.847},"Reg_OJeRIj_168":{"Feature Symbol":"LOC100862001","Feature Name":"uncharacterized LOC100862001","biotype":"miscRNA","Astrocyte log2(fold change)":1.2,"Astrocyte adjusted P-value":0.269,"Astrocyte Low Expressed":false,"Astrocyte Vehicle Med. nRPKM":1.37,"Astrocyte LPS Med. nRPKM":3.41,"Astrocyte Mean Log2(nRPKM)":-0.0359,"Astrocyte Vehicle Med. Count":9.5,"Astrocyte LPS Med. Count":34.5,"Astrocyte Cook's P-value ":0.81,"Feature ID":"100862001","chr":"chr11","strand":"+","start":93820546,"end":93822095,"Microglia log2(fold change)":2.4,"Microglia adjusted P-value":"7.71316722948043e-06","Microglia Low Expressed":false,"Microglia Vehicle Med. nRPKM":1.17,"Microglia LPS Med. nRPKM":5.93,"Microglia Mean Log2(nRPKM)":1.63,"Microglia Vehicle Med. Count":12,"Microglia LPS Med. Count":29,"Microglia Cook's P-value ":0.916},"Reg_OJeRIj_169":{"Feature Symbol":"LOC100862008","Feature Name":"uncharacterized LOC100862008","biotype":"miscRNA","Astrocyte log2(fold change)":0.971,"Astrocyte adjusted P-value":0.28,"Astrocyte Low Expressed":false,"Astrocyte Vehicle Med. nRPKM":0.832,"Astrocyte LPS Med. nRPKM":1.78,"Astrocyte Mean Log2(nRPKM)":0.117,"Astrocyte Vehicle Med. Count":14.5,"Astrocyte LPS Med. Count":49.5,"Astrocyte Cook's P-value ":0.838,"Feature ID":"100862008","chr":"chr5","strand":"-","start":110600102,"end":110600989,"Microglia log2(fold change)":2.21,"Microglia adjusted P-value":"0.00136555248599608","Microglia Low Expressed":false,"Microglia Vehicle Med. nRPKM":0.334,"Microglia LPS Med. nRPKM":1.28,"Microglia Mean Log2(nRPKM)":-0.713,"Microglia Vehicle Med. Count":4,"Microglia LPS Med. Count":14,"Microglia Cook's P-value ":0.904},"Reg_OJeRIj_170":{"Feature Symbol":"LOC100862023","Feature Name":"uncharacterized LOC100862023","biotype":"miscRNA","Astrocyte log2(fold change)":0,"Astrocyte adjusted P-value":1,"Astrocyte Low Expressed":true,"Astrocyte Vehicle Med. nRPKM":0.587,"Astrocyte LPS Med. nRPKM":0.293,"Astrocyte Mean Log2(nRPKM)":-2.12,"Astrocyte Vehicle Med. Count":4,"Astrocyte LPS Med. Count":2.5,"Astrocyte Cook's P-value ":0.317,"Feature ID":"100862023","chr":"chr19","strand":"-","start":6298589,"end":6298903,"Microglia log2(fold change)":5.19,"Microglia adjusted P-value":"7.56752506318428e-12","Microglia Low Expressed":false,"Microglia Vehicle Med. nRPKM":0,"Microglia LPS Med. nRPKM":10.6,"Microglia Mean Log2(nRPKM)":-1.28,"Microglia Vehicle Med. Count":0,"Microglia LPS Med. Count":26,"Microglia Cook's P-value ":0.77},"Reg_OJeRIj_171":{"Feature Symbol":"LOC100862040","Feature Name":"uncharacterized LOC100862040","biotype":"miscRNA","Astrocyte log2(fold change)":2.21,"Astrocyte adjusted P-value":0.00266,"Astrocyte Low Expressed":false,"Astrocyte Vehicle Med. nRPKM":0.258,"Astrocyte LPS Med. nRPKM":1.17,"Astrocyte Mean Log2(nRPKM)":-0.726,"Astrocyte Vehicle Med. Count":8,"Astrocyte LPS Med. Count":58.5,"Astrocyte Cook's P-value ":0.528,"Feature ID":"100862040","chr":"chr10","strand":"+","start":117233334,"end":117254515,"Microglia log2(fold change)":1.2,"Microglia adjusted P-value":"0.00221276667975114","Microglia Low Expressed":false,"Microglia Vehicle Med. nRPKM":1.49,"Microglia LPS Med. nRPKM":3.62,"Microglia Mean Log2(nRPKM)":1.18,"Microglia Vehicle Med. Count":62,"Microglia LPS Med. Count":74,"Microglia Cook's P-value ":0.962},"Reg_OJeRIj_172":{"Feature Symbol":"LOC100862086","Feature Name":"uncharacterized LOC100862086","biotype":"miscRNA","Astrocyte log2(fold change)":2.31,"Astrocyte adjusted P-value":0.0303,"Astrocyte Low Expressed":false,"Astrocyte Vehicle Med. nRPKM":0.243,"Astrocyte LPS Med. nRPKM":1.21,"Astrocyte Mean Log2(nRPKM)":-1.11,"Astrocyte Vehicle Med. Count":2,"Astrocyte LPS Med. Count":18.5,"Astrocyte Cook's P-value ":0.0198,"Feature ID":"100862086","chr":"chr15","strand":"+","start":25293028,"end":25293497,"Microglia log2(fold change)":0.321,"Microglia adjusted P-value":"0.664631122260051","Microglia Low Expressed":false,"Microglia Vehicle Med. nRPKM":3.99,"Microglia LPS Med. nRPKM":4.16,"Microglia Mean Log2(nRPKM)":2.08,"Microglia Vehicle Med. Count":53,"Microglia LPS Med. Count":24,"Microglia Cook's P-value ":0.617},"Reg_OJeRIj_173":{"Feature Symbol":"LOC100862094","Feature Name":"uncharacterized LOC100862094","biotype":"miscRNA","Astrocyte log2(fold change)":0.302,"Astrocyte adjusted P-value":0.77,"Astrocyte Low Expressed":false,"Astrocyte Vehicle Med. nRPKM":0.86,"Astrocyte LPS Med. nRPKM":1.01,"Astrocyte Mean Log2(nRPKM)":-0.171,"Astrocyte Vehicle Med. Count":24.5,"Astrocyte LPS Med. Count":34.5,"Astrocyte Cook's P-value ":0.769,"Feature ID":"100862094","chr":"chr1","strand":"-","start":171622688,"end":171624373,"Microglia log2(fold change)":-2.19,"Microglia adjusted P-value":"0.0374103828784832","Microglia Low Expressed":false,"Microglia Vehicle Med. nRPKM":0.833,"Microglia LPS Med. nRPKM":0.0351,"Microglia Mean Log2(nRPKM)":-2.89,"Microglia Vehicle Med. Count":28,"Microglia LPS Med. Count":1,"Microglia Cook's P-value ":0.381},"Reg_OJeRIj_174":{"Feature Symbol":"LOC100862095","Feature Name":"uncharacterized LOC100862095","biotype":"miscRNA","Astrocyte log2(fold change)":-2.24,"Astrocyte adjusted P-value":0.0494,"Astrocyte Low Expressed":false,"Astrocyte Vehicle Med. nRPKM":1.28,"Astrocyte LPS Med. nRPKM":0.0613,"Astrocyte Mean Log2(nRPKM)":-2.3,"Astrocyte Vehicle Med. Count":15,"Astrocyte LPS Med. Count":1,"Astrocyte Cook's P-value ":0.766,"Feature ID":"100862095","chr":"chr13","strand":"-","start":21283976,"end":21284732,"Microglia log2(fold change)":0.716,"Microglia adjusted P-value":"0.527512822319388","Microglia Low Expressed":false,"Microglia Vehicle Med. nRPKM":0.577,"Microglia LPS Med. nRPKM":1.71,"Microglia Mean Log2(nRPKM)":-0.814,"Microglia Vehicle Med. Count":9,"Microglia LPS Med. Count":5,"Microglia Cook's P-value ":0.821},"Reg_OJeRIj_175":{"Feature Symbol":"LOC100862098","Feature Name":"uncharacterized LOC100862098","biotype":"miscRNA","Astrocyte log2(fold change)":2.39,"Astrocyte adjusted P-value":0.00155,"Astrocyte Low Expressed":false,"Astrocyte Vehicle Med. nRPKM":0.315,"Astrocyte LPS Med. nRPKM":2.41,"Astrocyte Mean Log2(nRPKM)":-0.231,"Astrocyte Vehicle Med. Count":5.5,"Astrocyte LPS Med. Count":71.5,"Astrocyte Cook's P-value ":0.881,"Feature ID":"100862098","chr":"chr13","strand":"-","start":41002701,"end":41013264,"Microglia log2(fold change)":0.575,"Microglia adjusted P-value":"0.562065078022523","Microglia Low Expressed":false,"Microglia Vehicle Med. nRPKM":0.525,"Microglia LPS Med. nRPKM":2.2,"Microglia Mean Log2(nRPKM)":0.221,"Microglia Vehicle Med. Count":11,"Microglia LPS Med. Count":24,"Microglia Cook's P-value ":0.388},"Reg_OJeRIj_176":{"Feature Symbol":"LOC100862102","Feature Name":"uncharacterized LOC100862102","biotype":"miscRNA","Astrocyte log2(fold change)":0.191,"Astrocyte adjusted P-value":0.919,"Astrocyte Low Expressed":false,"Astrocyte Vehicle Med. nRPKM":0.764,"Astrocyte LPS Med. nRPKM":0.957,"Astrocyte Mean Log2(nRPKM)":-0.873,"Astrocyte Vehicle Med. Count":4.5,"Astrocyte LPS Med. Count":10,"Astrocyte Cook's P-value ":0.302,"Feature ID":"100862102","chr":"chr3","strand":"-","start":69552699,"end":69552968,"Microglia log2(fold change)":3.18,"Microglia adjusted P-value":"0.00173292744543604","Microglia Low Expressed":false,"Microglia Vehicle Med. nRPKM":0.131,"Microglia LPS Med. nRPKM":2.46,"Microglia Mean Log2(nRPKM)":-2.38,"Microglia Vehicle Med. Count":1,"Microglia LPS Med. Count":12,"Microglia Cook's P-value ":0.292},"Reg_OJeRIj_177":{"Feature Symbol":"LOC100862138","Feature Name":"uncharacterized LOC100862138","biotype":"miscRNA","Astrocyte log2(fold change)":1.22,"Astrocyte adjusted P-value":0.144,"Astrocyte Low Expressed":false,"Astrocyte Vehicle Med. nRPKM":0.846,"Astrocyte LPS Med. nRPKM":2.33,"Astrocyte Mean Log2(nRPKM)":0.653,"Astrocyte Vehicle Med. Count":16,"Astrocyte LPS Med. Count":86,"Astrocyte Cook's P-value ":0.556,"Feature ID":"100862138","chr":"chr11","strand":"+","start":3807022,"end":3813823,"Microglia log2(fold change)":2.95,"Microglia adjusted P-value":"0.00101732159523807","Microglia Low Expressed":false,"Microglia Vehicle Med. nRPKM":0.0764,"Microglia LPS Med. nRPKM":0.929,"Microglia Mean Log2(nRPKM)":-2.66,"Microglia Vehicle Med. Count":1,"Microglia LPS Med. Count":8,"Microglia Cook's P-value ":0.918},"Reg_OJeRIj_178":{"Feature Symbol":"LOC100862140","Feature Name":"uncharacterized LOC100862140","biotype":"miscRNA","Astrocyte log2(fold change)":-3.3,"Astrocyte adjusted P-value":7.2e-08,"Astrocyte Low Expressed":false,"Astrocyte Vehicle Med. nRPKM":5.42,"Astrocyte LPS Med. nRPKM":0.308,"Astrocyte Mean Log2(nRPKM)":0.321,"Astrocyte Vehicle Med. Count":97.5,"Astrocyte LPS Med. Count":10.5,"Astrocyte Cook's P-value ":0.848,"Feature ID":"100862140","chr":"chr4","strand":"+","start":137297656,"end":137298555,"Microglia log2(fold change)":0,"Microglia adjusted P-value":"1","Microglia Low Expressed":true,"Microglia Vehicle Med. nRPKM":0.111,"Microglia LPS Med. nRPKM":0,"Microglia Mean Log2(nRPKM)":-6.13,"Microglia Vehicle Med. Count":2,"Microglia LPS Med. Count":0,"Microglia Cook's P-value ":0.455},"Reg_OJeRIj_179":{"Feature Symbol":"LOC100862160","Feature Name":"uncharacterized LOC100862160","biotype":"miscRNA","Astrocyte log2(fold change)":-3.02,"Astrocyte adjusted P-value":6.93e-08,"Astrocyte Low Expressed":false,"Astrocyte Vehicle Med. nRPKM":11.9,"Astrocyte LPS Med. nRPKM":0.92,"Astrocyte Mean Log2(nRPKM)":1.74,"Astrocyte Vehicle Med. Count":130,"Astrocyte LPS Med. Count":14.5,"Astrocyte Cook's P-value ":0.851,"Feature ID":"100862160","chr":"chr4","strand":"+","start":41446159,"end":41450108,"Microglia log2(fold change)":0,"Microglia adjusted P-value":"1","Microglia Low Expressed":true,"Microglia Vehicle Med. nRPKM":0.228,"Microglia LPS Med. nRPKM":0,"Microglia Mean Log2(nRPKM)":-5.24,"Microglia Vehicle Med. Count":2,"Microglia LPS Med. Count":0,"Microglia Cook's P-value ":0.222},"Reg_OJeRIj_180":{"Feature Symbol":"LOC100862171","Feature Name":"uncharacterized LOC100862171","biotype":"miscRNA","Astrocyte log2(fold change)":-0.232,"Astrocyte adjusted P-value":0.878,"Astrocyte Low Expressed":false,"Astrocyte Vehicle Med. nRPKM":1.31,"Astrocyte LPS Med. nRPKM":1.34,"Astrocyte Mean Log2(nRPKM)":0.114,"Astrocyte Vehicle Med. Count":13,"Astrocyte LPS Med. Count":16,"Astrocyte Cook's P-value ":0.533,"Feature ID":"100862171","chr":"chr17","strand":"+","start":26642537,"end":26643022,"Microglia log2(fold change)":4.57,"Microglia adjusted P-value":"2.89651785504334e-06","Microglia Low Expressed":false,"Microglia Vehicle Med. nRPKM":0.174,"Microglia LPS Med. nRPKM":18.9,"Microglia Mean Log2(nRPKM)":-0.567,"Microglia Vehicle Med. Count":2,"Microglia LPS Med. Count":50,"Microglia Cook's P-value ":1.61e-05},"Reg_OJeRIj_181":{"Feature Symbol":"LOC100862184","Feature Name":"uncharacterized LOC100862184","biotype":"miscRNA","Astrocyte log2(fold change)":3.62,"Astrocyte adjusted P-value":3.88e-12,"Astrocyte Low Expressed":false,"Astrocyte Vehicle Med. nRPKM":1.11,"Astrocyte LPS Med. nRPKM":36.6,"Astrocyte Mean Log2(nRPKM)":2.84,"Astrocyte Vehicle Med. Count":14.5,"Astrocyte LPS Med. Count":558,"Astrocyte Cook's P-value ":0.721,"Feature ID":"100862184","chr":"chr17","strand":"-","start":35403713,"end":35419049,"Microglia log2(fold change)":1.69,"Microglia adjusted P-value":"0.00101200180255912","Microglia Low Expressed":false,"Microglia Vehicle Med. nRPKM":6.94,"Microglia LPS Med. nRPKM":18.7,"Microglia Mean Log2(nRPKM)":3.2,"Microglia Vehicle Med. Count":128,"Microglia LPS Med. Count":160,"Microglia Cook's P-value ":0.827},"Reg_OJeRIj_182":{"Feature Symbol":"LOC100862195","Feature Name":"uncharacterized LOC100862195","biotype":"miscRNA","Astrocyte log2(fold change)":0,"Astrocyte adjusted P-value":1,"Astrocyte Low Expressed":true,"Astrocyte Vehicle Med. nRPKM":0.186,"Astrocyte LPS Med. nRPKM":0.133,"Astrocyte Mean Log2(nRPKM)":-3.7,"Astrocyte Vehicle Med. Count":2.5,"Astrocyte LPS Med. Count":2.5,"Astrocyte Cook's P-value ":0.178,"Feature ID":"100862195","chr":"chr11","strand":"+","start":103186532,"end":103193629,"Microglia log2(fold change)":-2.1,"Microglia adjusted P-value":"8.24265400233282e-07","Microglia Low Expressed":false,"Microglia Vehicle Med. nRPKM":21.5,"Microglia LPS Med. nRPKM":4.05,"Microglia Mean Log2(nRPKM)":3.53,"Microglia Vehicle Med. Count":546,"Microglia LPS Med. Count":28,"Microglia Cook's P-value ":0.875},"Reg_OJeRIj_183":{"Feature Symbol":"LOC100862199","Feature Name":"uncharacterized LOC100862199","biotype":"miscRNA","Astrocyte log2(fold change)":3.86,"Astrocyte adjusted P-value":2.62e-05,"Astrocyte Low Expressed":false,"Astrocyte Vehicle Med. nRPKM":0.0452,"Astrocyte LPS Med. nRPKM":2.19,"Astrocyte Mean Log2(nRPKM)":-2.24,"Astrocyte Vehicle Med. Count":0.5,"Astrocyte LPS Med. Count":33.5,"Astrocyte Cook's P-value ":0.889,"Feature ID":"100862199","chr":"chr1","strand":"-","start":174436910,"end":174437509,"Microglia log2(fold change)":2.99,"Microglia adjusted P-value":"1.47289161547006e-12","Microglia Low Expressed":false,"Microglia Vehicle Med. nRPKM":1.19,"Microglia LPS Med. nRPKM":7.72,"Microglia Mean Log2(nRPKM)":1.62,"Microglia Vehicle Med. Count":13,"Microglia LPS Med. Count":73,"Microglia Cook's P-value ":0.969},"Reg_OJeRIj_184":{"Feature Symbol":"LOC100862208","Feature Name":"uncharacterized LOC100862208","biotype":"miscRNA","Astrocyte log2(fold change)":-0.385,"Astrocyte adjusted P-value":0.722,"Astrocyte Low Expressed":false,"Astrocyte Vehicle Med. nRPKM":2.48,"Astrocyte LPS Med. nRPKM":1.95,"Astrocyte Mean Log2(nRPKM)":0.808,"Astrocyte Vehicle Med. Count":49,"Astrocyte LPS Med. Count":43.5,"Astrocyte Cook's P-value ":0.794,"Feature ID":"100862208","chr":"chr16","strand":"+","start":23965135,"end":23966044,"Microglia log2(fold change)":3.15,"Microglia adjusted P-value":"0.000224934204008734","Microglia Low Expressed":false,"Microglia Vehicle Med. nRPKM":0,"Microglia LPS Med. nRPKM":1.78,"Microglia Mean Log2(nRPKM)":-2.49,"Microglia Vehicle Med. Count":0,"Microglia LPS Med. Count":14,"Microglia Cook's P-value ":0.817},"Reg_OJeRIj_185":{"Feature Symbol":"LOC100862215","Feature Name":"uncharacterized LOC100862215","biotype":"miscRNA","Astrocyte log2(fold change)":-2.68,"Astrocyte adjusted P-value":0.000922,"Astrocyte Low Expressed":false,"Astrocyte Vehicle Med. nRPKM":1.59,"Astrocyte LPS Med. nRPKM":0.179,"Astrocyte Mean Log2(nRPKM)":-1.68,"Astrocyte Vehicle Med. Count":40,"Astrocyte LPS Med. Count":7,"Astrocyte Cook's P-value ":0.801,"Feature ID":"100862215","chr":"chr9","strand":"+","start":107561428,"end":107581944,"Microglia log2(fold change)":0,"Microglia adjusted P-value":"1","Microglia Low Expressed":true,"Microglia Vehicle Med. nRPKM":0,"Microglia LPS Med. nRPKM":0,"Microglia Mean Log2(nRPKM)":-7.01,"Microglia Vehicle Med. Count":0,"Microglia LPS Med. Count":0,"Microglia Cook's P-value ":0.0639},"Reg_OJeRIj_186":{"Feature Symbol":"LOC100862240","Feature Name":"uncharacterized LOC100862240","biotype":"miscRNA","Astrocyte log2(fold change)":0.487,"Astrocyte adjusted P-value":0.753,"Astrocyte Low Expressed":false,"Astrocyte Vehicle Med. nRPKM":0.887,"Astrocyte LPS Med. nRPKM":1.26,"Astrocyte Mean Log2(nRPKM)":-0.952,"Astrocyte Vehicle Med. Count":8.5,"Astrocyte LPS Med. Count":15,"Astrocyte Cook's P-value ":0.805,"Feature ID":"100862240","chr":"chr7","strand":"+","start":26399028,"end":26415395,"Microglia log2(fold change)":-2.15,"Microglia adjusted P-value":"0.0120681914640863","Microglia Low Expressed":false,"Microglia Vehicle Med. nRPKM":1.82,"Microglia LPS Med. nRPKM":0.357,"Microglia Mean Log2(nRPKM)":-0.257,"Microglia Vehicle Med. Count":22,"Microglia LPS Med. Count":2,"Microglia Cook's P-value ":0.807},"Reg_OJeRIj_187":{"Feature Symbol":"LOC100862259","Feature Name":"uncharacterized LOC100862259","biotype":"miscRNA","Astrocyte log2(fold change)":0.979,"Astrocyte adjusted P-value":0.493,"Astrocyte Low Expressed":false,"Astrocyte Vehicle Med. nRPKM":0.132,"Astrocyte LPS Med. nRPKM":0.91,"Astrocyte Mean Log2(nRPKM)":-1.88,"Astrocyte Vehicle Med. Count":1.5,"Astrocyte LPS Med. Count":14,"Astrocyte Cook's P-value ":0.836,"Feature ID":"100862259","chr":"chr4","strand":"+","start":131907910,"end":131908614,"Microglia log2(fold change)":2.59,"Microglia adjusted P-value":"0.00866540520008767","Microglia Low Expressed":false,"Microglia Vehicle Med. nRPKM":0.15,"Microglia LPS Med. nRPKM":1.15,"Microglia Mean Log2(nRPKM)":-2.83,"Microglia Vehicle Med. Count":2,"Microglia LPS Med. Count":11,"Microglia Cook's P-value ":0.52},"Reg_OJeRIj_188":{"Feature Symbol":"LOC100862285","Feature Name":"uncharacterized LOC100862285","biotype":"miscRNA","Astrocyte log2(fold change)":0.165,"Astrocyte adjusted P-value":0.894,"Astrocyte Low Expressed":false,"Astrocyte Vehicle Med. nRPKM":2.24,"Astrocyte LPS Med. nRPKM":3.19,"Astrocyte Mean Log2(nRPKM)":1.33,"Astrocyte Vehicle Med. Count":32,"Astrocyte LPS Med. Count":52,"Astrocyte Cook's P-value ":0.529,"Feature ID":"100862285","chr":"chr9","strand":"+","start":43029984,"end":43030752,"Microglia log2(fold change)":2.45,"Microglia adjusted P-value":"0.00468643187447762","Microglia Low Expressed":false,"Microglia Vehicle Med. nRPKM":0.241,"Microglia LPS Med. nRPKM":1.76,"Microglia Mean Log2(nRPKM)":-1.56,"Microglia Vehicle Med. Count":3,"Microglia LPS Med. Count":9,"Microglia Cook's P-value ":0.78},"Reg_OJeRIj_189":{"Feature Symbol":"LOC100862287","Feature Name":"uncharacterized LOC100862287","biotype":"miscRNA","Astrocyte log2(fold change)":4.08,"Astrocyte adjusted P-value":1.46e-11,"Astrocyte Low Expressed":false,"Astrocyte Vehicle Med. nRPKM":0.0569,"Astrocyte LPS Med. nRPKM":2.46,"Astrocyte Mean Log2(nRPKM)":-1.28,"Astrocyte Vehicle Med. Count":3,"Astrocyte LPS Med. Count":166,"Astrocyte Cook's P-value ":0.836,"Feature ID":"100862287","chr":"chr17","strand":"-","start":28634280,"end":28654469,"Microglia log2(fold change)":3.82,"Microglia adjusted P-value":"5.57222701264323e-05","Microglia Low Expressed":false,"Microglia Vehicle Med. nRPKM":0,"Microglia LPS Med. nRPKM":0.327,"Microglia Mean Log2(nRPKM)":-4.07,"Microglia Vehicle Med. Count":0,"Microglia LPS Med. Count":11,"Microglia Cook's P-value ":0.612},"Reg_OJeRIj_190":{"Feature Symbol":"LOC100862307","Feature Name":"uncharacterized LOC100862307","biotype":"miscRNA","Astrocyte log2(fold change)":-1.7,"Astrocyte adjusted P-value":0.14,"Astrocyte Low Expressed":false,"Astrocyte Vehicle Med. nRPKM":0.716,"Astrocyte LPS Med. nRPKM":0.105,"Astrocyte Mean Log2(nRPKM)":-2,"Astrocyte Vehicle Med. Count":13,"Astrocyte LPS Med. Count":2.5,"Astrocyte Cook's P-value ":0.644,"Feature ID":"100862307","chr":"chr13","strand":"-","start":101229735,"end":101232112,"Microglia log2(fold change)":-2.07,"Microglia adjusted P-value":"0.000425231070445832","Microglia Low Expressed":false,"Microglia Vehicle Med. nRPKM":5.81,"Microglia LPS Med. nRPKM":0.856,"Microglia Mean Log2(nRPKM)":0.908,"Microglia Vehicle Med. Count":104,"Microglia LPS Med. Count":10,"Microglia Cook's P-value ":0.925},"Reg_OJeRIj_191":{"Feature Symbol":"LOC100862308","Feature Name":"uncharacterized LOC100862308","biotype":"miscRNA","Astrocyte log2(fold change)":1.11,"Astrocyte adjusted P-value":0.44,"Astrocyte Low Expressed":false,"Astrocyte Vehicle Med. nRPKM":0.0283,"Astrocyte LPS Med. nRPKM":0.151,"Astrocyte Mean Log2(nRPKM)":-3.94,"Astrocyte Vehicle Med. Count":1.5,"Astrocyte LPS Med. Count":12,"Astrocyte Cook's P-value ":0.643,"Feature ID":"100862308","chr":"chr14","strand":"-","start":34179137,"end":34183329,"Microglia log2(fold change)":-3.06,"Microglia adjusted P-value":"1.92691604368415e-07","Microglia Low Expressed":false,"Microglia Vehicle Med. nRPKM":4.76,"Microglia LPS Med. nRPKM":0.283,"Microglia Mean Log2(nRPKM)":-0.0739,"Microglia Vehicle Med. Count":254,"Microglia LPS Med. Count":4,"Microglia Cook's P-value ":0.758},"Reg_OJeRIj_192":{"Feature Symbol":"LOC100862313","Feature Name":"uncharacterized LOC100862313","biotype":"miscRNA","Astrocyte log2(fold change)":2.17,"Astrocyte adjusted P-value":5.33e-05,"Astrocyte Low Expressed":false,"Astrocyte Vehicle Med. nRPKM":2.56,"Astrocyte LPS Med. nRPKM":12.2,"Astrocyte Mean Log2(nRPKM)":2.42,"Astrocyte Vehicle Med. Count":22,"Astrocyte LPS Med. Count":165,"Astrocyte Cook's P-value ":0.89,"Feature ID":"100862313","chr":"chr16","strand":"+","start":31297204,"end":31297661,"Microglia log2(fold change)":0.535,"Microglia adjusted P-value":"0.659436809541152","Microglia Low Expressed":false,"Microglia Vehicle Med. nRPKM":1.75,"Microglia LPS Med. nRPKM":2.03,"Microglia Mean Log2(nRPKM)":-0.287,"Microglia Vehicle Med. Count":11,"Microglia LPS Med. Count":8,"Microglia Cook's P-value ":0.876},"Reg_OJeRIj_193":{"Feature Symbol":"LOC100862340","Feature Name":"uncharacterized LOC100862340","biotype":"miscRNA","Astrocyte log2(fold change)":0,"Astrocyte adjusted P-value":1,"Astrocyte Low Expressed":true,"Astrocyte Vehicle Med. nRPKM":0,"Astrocyte LPS Med. nRPKM":0,"Astrocyte Mean Log2(nRPKM)":-8,"Astrocyte Vehicle Med. Count":0,"Astrocyte LPS Med. Count":0,"Astrocyte Cook's P-value ":"NA","Feature ID":"100862340","chr":"chrX","strand":"+","start":9013782,"end":9014352,"Microglia log2(fold change)":3.89,"Microglia adjusted P-value":"2.58504617571503e-06","Microglia Low Expressed":false,"Microglia Vehicle Med. nRPKM":0.259,"Microglia LPS Med. nRPKM":7.49,"Microglia Mean Log2(nRPKM)":-1.08,"Microglia Vehicle Med. Count":2,"Microglia LPS Med. Count":40,"Microglia Cook's P-value ":0.081},"Reg_OJeRIj_194":{"Feature Symbol":"LOC100862396","Feature Name":"uncharacterized LOC100862396","biotype":"miscRNA","Astrocyte log2(fold change)":2.48,"Astrocyte adjusted P-value":0.0243,"Astrocyte Low Expressed":false,"Astrocyte Vehicle Med. nRPKM":0.0475,"Astrocyte LPS Med. nRPKM":0.493,"Astrocyte Mean Log2(nRPKM)":-3.05,"Astrocyte Vehicle Med. Count":1,"Astrocyte LPS Med. Count":21,"Astrocyte Cook's P-value ":0.573,"Feature ID":"100862396","chr":"chr15","strand":"-","start":12452319,"end":12479987,"Microglia log2(fold change)":0,"Microglia adjusted P-value":"1","Microglia Low Expressed":true,"Microglia Vehicle Med. nRPKM":0,"Microglia LPS Med. nRPKM":0,"Microglia Mean Log2(nRPKM)":-7.35,"Microglia Vehicle Med. Count":0,"Microglia LPS Med. Count":0,"Microglia Cook's P-value ":0.467},"Reg_OJeRIj_195":{"Feature Symbol":"LOC100862400","Feature Name":"uncharacterized LOC100862400","biotype":"miscRNA","Astrocyte log2(fold change)":0.0754,"Astrocyte adjusted P-value":0.96,"Astrocyte Low Expressed":false,"Astrocyte Vehicle Med. nRPKM":0.917,"Astrocyte LPS Med. nRPKM":1.17,"Astrocyte Mean Log2(nRPKM)":-0.171,"Astrocyte Vehicle Med. Count":22.5,"Astrocyte LPS Med. Count":33.5,"Astrocyte Cook's P-value ":0.576,"Feature ID":"100862400","chr":"chr1","strand":"+","start":189058060,"end":189062618,"Microglia log2(fold change)":2.37,"Microglia adjusted P-value":"0.0210854469578326","Microglia Low Expressed":false,"Microglia Vehicle Med. nRPKM":0,"Microglia LPS Med. nRPKM":0.8,"Microglia Mean Log2(nRPKM)":-3.12,"Microglia Vehicle Med. Count":0,"Microglia LPS Med. Count":10,"Microglia Cook's P-value ":0.84},"Reg_OJeRIj_196":{"Feature Symbol":"LOC100862431","Feature Name":"h-2 class I histocompatibility antigen, D-D alpha chain-like","biotype":"protein_coding","Astrocyte log2(fold change)":3.99,"Astrocyte adjusted P-value":3.43e-11,"Astrocyte Low Expressed":false,"Astrocyte Vehicle Med. nRPKM":0.157,"Astrocyte LPS Med. nRPKM":5.2,"Astrocyte Mean Log2(nRPKM)":-0.227,"Astrocyte Vehicle Med. Count":3,"Astrocyte LPS Med. Count":137,"Astrocyte Cook's P-value ":0.869,"Feature ID":"100862431","chr":"chr17","strand":"+","start":35400059,"end":35534557,"Microglia log2(fold change)":1.34,"Microglia adjusted P-value":"0.0195474239246563","Microglia Low Expressed":false,"Microglia Vehicle Med. nRPKM":1.36,"Microglia LPS Med. nRPKM":2.59,"Microglia Mean Log2(nRPKM)":0.616,"Microglia Vehicle Med. Count":19,"Microglia LPS Med. Count":33,"Microglia Cook's P-value ":0.848},"Reg_OJeRIj_197":{"Feature Symbol":"LOC100862435","Feature Name":"h-2 class I histocompatibility antigen, D-B alpha chain-like","biotype":"protein_coding","Astrocyte log2(fold change)":2.25,"Astrocyte adjusted P-value":0.0213,"Astrocyte Low Expressed":false,"Astrocyte Vehicle Med. nRPKM":0.0634,"Astrocyte LPS Med. nRPKM":0.875,"Astrocyte Mean Log2(nRPKM)":-2.37,"Astrocyte Vehicle Med. Count":2,"Astrocyte LPS Med. Count":30,"Astrocyte Cook's P-value ":0.875,"Feature ID":"100862435","chr":"chr17","strand":"-","start":36155484,"end":36283329,"Microglia log2(fold change)":0,"Microglia adjusted P-value":"1","Microglia Low Expressed":true,"Microglia Vehicle Med. nRPKM":0.179,"Microglia LPS Med. nRPKM":0.317,"Microglia Mean Log2(nRPKM)":-2.45,"Microglia Vehicle Med. Count":5,"Microglia LPS Med. Count":7,"Microglia Cook's P-value ":0.391},"Reg_OJeRIj_198":{"Feature Symbol":"LOC100862447","Feature Name":"h-2 class I histocompatibility antigen, D-D alpha chain-like","biotype":"protein_coding","Astrocyte log2(fold change)":3.99,"Astrocyte adjusted P-value":3.43e-11,"Astrocyte Low Expressed":false,"Astrocyte Vehicle Med. nRPKM":0.157,"Astrocyte LPS Med. nRPKM":5.2,"Astrocyte Mean Log2(nRPKM)":-0.227,"Astrocyte Vehicle Med. Count":3,"Astrocyte LPS Med. Count":137,"Astrocyte Cook's P-value ":0.869,"Feature ID":"100862447","chr":"chr17","strand":"+","start":35400059,"end":35534557,"Microglia log2(fold change)":1.34,"Microglia adjusted P-value":"0.0195474239246563","Microglia Low Expressed":false,"Microglia Vehicle Med. nRPKM":1.36,"Microglia LPS Med. nRPKM":2.59,"Microglia Mean Log2(nRPKM)":0.616,"Microglia Vehicle Med. Count":19,"Microglia LPS Med. Count":33,"Microglia Cook's P-value ":0.848},"Reg_OJeRIj_199":{"Feature Symbol":"LOC100862511","Feature Name":"uncharacterized LOC100862511","biotype":"miscRNA","Astrocyte log2(fold change)":0.436,"Astrocyte adjusted P-value":0.647,"Astrocyte Low Expressed":false,"Astrocyte Vehicle Med. nRPKM":5.16,"Astrocyte LPS Med. nRPKM":4.29,"Astrocyte Mean Log2(nRPKM)":2.2,"Astrocyte Vehicle Med. Count":64.5,"Astrocyte LPS Med. Count":60,"Astrocyte Cook's P-value ":0.0685,"Feature ID":"100862511","chr":"chr11","strand":"+","start":86388981,"end":86398718,"Microglia log2(fold change)":5.27,"Microglia adjusted P-value":"1.42558722137421e-19","Microglia Low Expressed":false,"Microglia Vehicle Med. nRPKM":0.437,"Microglia LPS Med. nRPKM":25.4,"Microglia Mean Log2(nRPKM)":0.461,"Microglia Vehicle Med. Count":5,"Microglia LPS Med. Count":94,"Microglia Cook's P-value ":0.75},"Reg_OJeRIj_200":{"Feature Symbol":"LOC100862514","Feature Name":"schlafen family member 13-like","biotype":"pseudo","Astrocyte log2(fold change)":6.3,"Astrocyte adjusted P-value":4.34e-22,"Astrocyte Low Expressed":false,"Astrocyte Vehicle Med. nRPKM":0.037,"Astrocyte LPS Med. nRPKM":6.12,"Astrocyte Mean Log2(nRPKM)":-1.51,"Astrocyte Vehicle Med. Count":1,"Astrocyte LPS Med. Count":224,"Astrocyte Cook's P-value ":0.9,"Feature ID":"100862514","chr":"chr11","strand":"-","start":82829377,"end":82831217,"Microglia log2(fold change)":1.34,"Microglia adjusted P-value":"1.89907897220723e-06","Microglia Low Expressed":false,"Microglia Vehicle Med. nRPKM":7.67,"Microglia LPS Med. nRPKM":20.7,"Microglia Mean Log2(nRPKM)":3.66,"Microglia Vehicle Med. Count":247,"Microglia LPS Med. Count":336,"Microglia Cook's P-value ":0.973},"Reg_OJeRIj_201":{"Feature Symbol":"LOC100862515","Feature Name":"TBC1 domain family member 1-like","biotype":"protein_coding","Astrocyte log2(fold change)":-0.317,"Astrocyte adjusted P-value":0.556,"Astrocyte Low Expressed":false,"Astrocyte Vehicle Med. nRPKM":1.21,"Astrocyte LPS Med. nRPKM":0.912,"Astrocyte Mean Log2(nRPKM)":0.0861,"Astrocyte Vehicle Med. Count":130,"Astrocyte LPS Med. Count":144,"Astrocyte Cook's P-value ":0.825,"Feature ID":"100862515","chr":"chr5","strand":"+","start":64551228,"end":64742725,"Microglia log2(fold change)":2.78,"Microglia adjusted P-value":"9.58647864221916e-17","Microglia Low Expressed":false,"Microglia Vehicle Med. nRPKM":1.94,"Microglia LPS Med. nRPKM":12.5,"Microglia Mean Log2(nRPKM)":2.09,"Microglia Vehicle Med. Count":261,"Microglia LPS Med. Count":581,"Microglia Cook's P-value ":0.886},"Reg_OJeRIj_202":{"Feature Symbol":"LOC100862563","Feature Name":"inhibitor of nuclear factor kappa-B kinase-interacting protein-like","biotype":"protein_coding","Astrocyte log2(fold change)":-2.49,"Astrocyte adjusted P-value":0.00021,"Astrocyte Low Expressed":false,"Astrocyte Vehicle Med. nRPKM":4.44,"Astrocyte LPS Med. nRPKM":0.33,"Astrocyte Mean Log2(nRPKM)":0.395,"Astrocyte Vehicle Med. Count":74.5,"Astrocyte LPS Med. Count":7.5,"Astrocyte Cook's P-value ":0.788,"Feature ID":"100862563","chr":"chr10","strand":"+","start":90555247,"end":90559362,"Microglia log2(fold change)":-1.81,"Microglia adjusted P-value":"0.0371235961942525","Microglia Low Expressed":false,"Microglia Vehicle Med. nRPKM":2.36,"Microglia LPS Med. nRPKM":0.205,"Microglia Mean Log2(nRPKM)":-0.943,"Microglia Vehicle Med. Count":27,"Microglia LPS Med. Count":4,"Microglia Cook's P-value ":0.905},"Reg_OJeRIj_203":{"Feature Symbol":"LOC100862568","Feature Name":"uncharacterized LOC100862568","biotype":"miscRNA","Astrocyte log2(fold change)":0.512,"Astrocyte adjusted P-value":0.694,"Astrocyte Low Expressed":false,"Astrocyte Vehicle Med. nRPKM":0.592,"Astrocyte LPS Med. nRPKM":0.71,"Astrocyte Mean Log2(nRPKM)":-0.997,"Astrocyte Vehicle Med. Count":18.5,"Astrocyte LPS Med. Count":33,"Astrocyte Cook's P-value ":0.726,"Feature ID":"100862568","chr":"chr12","strand":"-","start":75047081,"end":75048514,"Microglia log2(fold change)":2.68,"Microglia adjusted P-value":"0.00215998099060802","Microglia Low Expressed":false,"Microglia Vehicle Med. nRPKM":0.209,"Microglia LPS Med. nRPKM":1.94,"Microglia Mean Log2(nRPKM)":-1.31,"Microglia Vehicle Med. Count":3,"Microglia LPS Med. Count":38,"Microglia Cook's P-value ":0.471},"Reg_OJeRIj_204":{"Feature Symbol":"LOC100862578","Feature Name":"c-C motif chemokine 12-like","biotype":"protein_coding","Astrocyte log2(fold change)":0,"Astrocyte adjusted P-value":1,"Astrocyte Low Expressed":true,"Astrocyte Vehicle Med. nRPKM":0,"Astrocyte LPS Med. nRPKM":0.0356,"Astrocyte Mean Log2(nRPKM)":-6.73,"Astrocyte Vehicle Med. Count":0,"Astrocyte LPS Med. Count":0.5,"Astrocyte Cook's P-value ":0.317,"Feature ID":"100862578","chr":"chr11","strand":"+","start":81915353,"end":81916902,"Microglia log2(fold change)":3.21,"Microglia adjusted P-value":"2.75478121854275e-11","Microglia Low Expressed":false,"Microglia Vehicle Med. nRPKM":1.2,"Microglia LPS Med. nRPKM":13.4,"Microglia Mean Log2(nRPKM)":2.04,"Microglia Vehicle Med. Count":15,"Microglia LPS Med. Count":68,"Microglia Cook's P-value ":0.95},"Reg_OJeRIj_205":{"Feature Symbol":"LOC100862616","Feature Name":"uncharacterized LOC100862616","biotype":"miscRNA","Astrocyte log2(fold change)":-1.76,"Astrocyte adjusted P-value":0.0907,"Astrocyte Low Expressed":false,"Astrocyte Vehicle Med. nRPKM":3.38,"Astrocyte LPS Med. nRPKM":0.637,"Astrocyte Mean Log2(nRPKM)":0.187,"Astrocyte Vehicle Med. Count":22,"Astrocyte LPS Med. Count":9,"Astrocyte Cook's P-value ":0.184,"Feature ID":"100862616","chr":"chr3","strand":"-","start":32625505,"end":32625895,"Microglia log2(fold change)":2.38,"Microglia adjusted P-value":"0.0223724462893975","Microglia Low Expressed":false,"Microglia Vehicle Med. nRPKM":0,"Microglia LPS Med. nRPKM":2.31,"Microglia Mean Log2(nRPKM)":-2.16,"Microglia Vehicle Med. Count":0,"Microglia LPS Med. Count":10,"Microglia Cook's P-value ":0.688},"Reg_OJeRIj_206":{"Feature Symbol":"LOC100862618","Feature Name":"protein tweety homolog 2-like","biotype":"protein_coding","Astrocyte log2(fold change)":-2.37,"Astrocyte adjusted P-value":0.00053,"Astrocyte Low Expressed":false,"Astrocyte Vehicle Med. nRPKM":6.57,"Astrocyte LPS Med. nRPKM":1.38,"Astrocyte Mean Log2(nRPKM)":1.33,"Astrocyte Vehicle Med. Count":51,"Astrocyte LPS Med. Count":13.5,"Astrocyte Cook's P-value ":0.755,"Feature ID":"100862618","chr":"chr11","strand":"+","start":114571339,"end":114573152,"Microglia log2(fold change)":-1.3,"Microglia adjusted P-value":"0.218494364147686","Microglia Low Expressed":false,"Microglia Vehicle Med. nRPKM":1.18,"Microglia LPS Med. nRPKM":1.12,"Microglia Mean Log2(nRPKM)":-0.000869,"Microglia Vehicle Med. Count":11,"Microglia LPS Med. Count":3,"Microglia Cook's P-value ":0.0468},"Reg_OJeRIj_207":{"Feature Symbol":"LOC100862636","Feature Name":"uncharacterized LOC100862636","biotype":"miscRNA","Astrocyte log2(fold change)":-1.85,"Astrocyte adjusted P-value":5.78e-05,"Astrocyte Low Expressed":false,"Astrocyte Vehicle Med. nRPKM":37.9,"Astrocyte LPS Med. nRPKM":5.88,"Astrocyte Mean Log2(nRPKM)":3.96,"Astrocyte Vehicle Med. Count":1550,"Astrocyte LPS Med. Count":342,"Astrocyte Cook's P-value ":0.791,"Feature ID":"100862636","chr":"chr3","strand":"+","start":88010735,"end":88015318,"Microglia log2(fold change)":-2.05,"Microglia adjusted P-value":"0.0384056767585529","Microglia Low Expressed":false,"Microglia Vehicle Med. nRPKM":0.579,"Microglia LPS Med. nRPKM":0.0353,"Microglia Mean Log2(nRPKM)":-3.04,"Microglia Vehicle Med. Count":36,"Microglia LPS Med. Count":1,"Microglia Cook's P-value ":0.25},"Reg_OJeRIj_208":{"Feature Symbol":"LOC100862641","Feature Name":"uncharacterized LOC100862641","biotype":"miscRNA","Astrocyte log2(fold change)":0,"Astrocyte adjusted P-value":1,"Astrocyte Low Expressed":true,"Astrocyte Vehicle Med. nRPKM":0.19,"Astrocyte LPS Med. nRPKM":0.136,"Astrocyte Mean Log2(nRPKM)":-3.68,"Astrocyte Vehicle Med. Count":2.5,"Astrocyte LPS Med. Count":2.5,"Astrocyte Cook's P-value ":0.178,"Feature ID":"100862641","chr":"chr11","strand":"+","start":103192810,"end":103193629,"Microglia log2(fold change)":-2.1,"Microglia adjusted P-value":"8.18828707867363e-07","Microglia Low Expressed":false,"Microglia Vehicle Med. nRPKM":21.9,"Microglia LPS Med. nRPKM":4.12,"Microglia Mean Log2(nRPKM)":3.56,"Microglia Vehicle Med. Count":547,"Microglia LPS Med. Count":28,"Microglia Cook's P-value ":0.875},"Reg_OJeRIj_209":{"Feature Symbol":"LOC100862648","Feature Name":"tubulin alpha-1C chain-like","biotype":"protein_coding","Astrocyte log2(fold change)":0,"Astrocyte adjusted P-value":1,"Astrocyte Low Expressed":true,"Astrocyte Vehicle Med. nRPKM":0,"Astrocyte LPS Med. nRPKM":0.152,"Astrocyte Mean Log2(nRPKM)":-5.5,"Astrocyte Vehicle Med. Count":0,"Astrocyte LPS Med. Count":3.5,"Astrocyte Cook's P-value ":0.103,"Feature ID":"100862648","chr":"chr15","strand":"+","start":98867563,"end":98868544,"Microglia log2(fold change)":4.72,"Microglia adjusted P-value":"3.83915858149623e-11","Microglia Low Expressed":false,"Microglia Vehicle Med. nRPKM":0.0252,"Microglia LPS Med. nRPKM":2.73,"Microglia Mean Log2(nRPKM)":-2.08,"Microglia Vehicle Med. Count":1,"Microglia LPS Med. Count":21,"Microglia Cook's P-value ":0.886},"Reg_OJeRIj_210":{"Feature Symbol":"LOC100862652","Feature Name":"uncharacterized LOC100862652","biotype":"miscRNA","Astrocyte log2(fold change)":0,"Astrocyte adjusted P-value":1,"Astrocyte Low Expressed":true,"Astrocyte Vehicle Med. nRPKM":0,"Astrocyte LPS Med. nRPKM":0,"Astrocyte Mean Log2(nRPKM)":-8,"Astrocyte Vehicle Med. Count":0,"Astrocyte LPS Med. Count":0,"Astrocyte Cook's P-value ":"NA","Feature ID":"100862652","chr":"chrX","strand":"+","start":9013731,"end":9014676,"Microglia log2(fold change)":3.84,"Microglia adjusted P-value":"1.42173842030479e-06","Microglia Low Expressed":false,"Microglia Vehicle Med. nRPKM":0.272,"Microglia LPS Med. nRPKM":6,"Microglia Mean Log2(nRPKM)":-1.1,"Microglia Vehicle Med. Count":2,"Microglia LPS Med. Count":22,"Microglia Cook's P-value ":0.148},"Reg_OJeRIj_211":{"Feature Symbol":"Dyrk4","Feature Name":"dual-specificity tyrosine-(Y)-phosphorylation regulated kinase 4","biotype":"protein_coding","Astrocyte log2(fold change)":0,"Astrocyte adjusted P-value":1,"Astrocyte Low Expressed":true,"Astrocyte Vehicle Med. nRPKM":0,"Astrocyte LPS Med. nRPKM":0.0043,"Astrocyte Mean Log2(nRPKM)":-6.82,"Astrocyte Vehicle Med. Count":0,"Astrocyte LPS Med. Count":0.5,"Astrocyte Cook's P-value ":0.273,"Feature ID":"101320","chr":"chr6","strand":"-","start":126826217,"end":126871857,"Microglia log2(fold change)":-3.7,"Microglia adjusted P-value":"1.92805386450652e-05","Microglia Low Expressed":false,"Microglia Vehicle Med. nRPKM":9.76,"Microglia LPS Med. nRPKM":0.192,"Microglia Mean Log2(nRPKM)":0.235,"Microglia Vehicle Med. Count":413,"Microglia LPS Med. Count":6,"Microglia Cook's P-value ":0.734},"Reg_OJeRIj_212":{"Feature Symbol":"Slco2b1","Feature Name":"solute carrier organic anion transporter family, member 2b1","biotype":"protein_coding","Astrocyte log2(fold change)":-0.045,"Astrocyte adjusted P-value":0.981,"Astrocyte Low Expressed":false,"Astrocyte Vehicle Med. nRPKM":0.0645,"Astrocyte LPS Med. nRPKM":0.145,"Astrocyte Mean Log2(nRPKM)":-3.56,"Astrocyte Vehicle Med. Count":6,"Astrocyte LPS Med. Count":23,"Astrocyte Cook's P-value ":0.264,"Feature ID":"101488","chr":"chr7","strand":"-","start":106806314,"end":106859850,"Microglia log2(fold change)":-2.27,"Microglia adjusted P-value":"0.00999713200917161","Microglia Low Expressed":false,"Microglia Vehicle Med. nRPKM":58.6,"Microglia LPS Med. nRPKM":3.57,"Microglia Mean Log2(nRPKM)":3.96,"Microglia Vehicle Med. Count":6380,"Microglia LPS Med. Count":249,"Microglia Cook's P-value ":0.692},"Reg_OJeRIj_213":{"Feature Symbol":"Klk9","Feature Name":"kallikrein related-peptidase 9","biotype":"protein_coding","Astrocyte log2(fold change)":0,"Astrocyte adjusted P-value":1,"Astrocyte Low Expressed":true,"Astrocyte Vehicle Med. nRPKM":0,"Astrocyte LPS Med. nRPKM":0,"Astrocyte Mean Log2(nRPKM)":-7.42,"Astrocyte Vehicle Med. Count":0,"Astrocyte LPS Med. Count":0,"Astrocyte Cook's P-value ":0.0393,"Feature ID":"101533","chr":"chr7","strand":"+","start":51047261,"end":51052126,"Microglia log2(fold change)":-2.65,"Microglia adjusted P-value":"0.0146026362846452","Microglia Low Expressed":false,"Microglia Vehicle Med. nRPKM":0.264,"Microglia LPS Med. nRPKM":0,"Microglia Mean Log2(nRPKM)":-4.16,"Microglia Vehicle Med. Count":11,"Microglia LPS Med. Count":0,"Microglia Cook's P-value ":0.704},"Reg_OJeRIj_214":{"Feature Symbol":"Grwd1","Feature Name":"glutamate-rich WD repeat containing 1","biotype":"protein_coding","Astrocyte log2(fold change)":-0.46,"Astrocyte adjusted P-value":0.741,"Astrocyte Low Expressed":false,"Astrocyte Vehicle Med. nRPKM":0.523,"Astrocyte LPS Med. nRPKM":0.393,"Astrocyte Mean Log2(nRPKM)":-1.87,"Astrocyte Vehicle Med. Count":16.5,"Astrocyte LPS Med. Count":22.5,"Astrocyte Cook's P-value ":0.311,"Feature ID":"101612","chr":"chr7","strand":"-","start":53080593,"end":53086159,"Microglia log2(fold change)":2,"Microglia adjusted P-value":"0.000129970444428783","Microglia Low Expressed":false,"Microglia Vehicle Med. nRPKM":0.353,"Microglia LPS Med. nRPKM":1.42,"Microglia Mean Log2(nRPKM)":-0.458,"Microglia Vehicle Med. Count":19,"Microglia LPS Med. Count":27,"Microglia Cook's P-value ":0.942},"Reg_OJeRIj_215":{"Feature Symbol":"Ano1","Feature Name":"anoctamin 1, calcium activated chloride channel","biotype":"protein_coding","Astrocyte log2(fold change)":-3.14,"Astrocyte adjusted P-value":1.01e-05,"Astrocyte Low Expressed":false,"Astrocyte Vehicle Med. nRPKM":1.01,"Astrocyte LPS Med. nRPKM":0.0413,"Astrocyte Mean Log2(nRPKM)":-2.32,"Astrocyte Vehicle Med. Count":77.5,"Astrocyte LPS Med. Count":5,"Astrocyte Cook's P-value ":0.745,"Feature ID":"101772","chr":"chr7","strand":"-","start":151774454,"end":151924497,"Microglia log2(fold change)":0,"Microglia adjusted P-value":"1","Microglia Low Expressed":true,"Microglia Vehicle Med. nRPKM":0.00269,"Microglia LPS Med. nRPKM":0,"Microglia Mean Log2(nRPKM)":-7.23,"Microglia Vehicle Med. Count":1,"Microglia LPS Med. Count":0,"Microglia Cook's P-value ":0.116},"Reg_OJeRIj_216":{"Feature Symbol":"Plekhg4","Feature Name":"pleckstrin homology domain containing, family G (with RhoGef domain) member 4","biotype":"protein_coding","Astrocyte log2(fold change)":0,"Astrocyte adjusted P-value":1,"Astrocyte Low Expressed":true,"Astrocyte Vehicle Med. nRPKM":0,"Astrocyte LPS Med. nRPKM":0,"Astrocyte Mean Log2(nRPKM)":-7.16,"Astrocyte Vehicle Med. Count":0,"Astrocyte LPS Med. Count":0,"Astrocyte Cook's P-value ":0.0192,"Feature ID":"102075","chr":"chr8","strand":"+","start":107899281,"end":107906762,"Microglia log2(fold change)":7.66,"Microglia adjusted P-value":"5.18303396906009e-20","Microglia Low Expressed":false,"Microglia Vehicle Med. nRPKM":0,"Microglia LPS Med. nRPKM":1.23,"Microglia Mean Log2(nRPKM)":-3.91,"Microglia Vehicle Med. Count":0,"Microglia LPS Med. Count":46,"Microglia Cook's P-value ":0.378},"Reg_OJeRIj_217":{"Feature Symbol":"Cyp4v3","Feature Name":"cytochrome P450, family 4, subfamily v, polypeptide 3","biotype":"protein_coding","Astrocyte log2(fold change)":2.39,"Astrocyte adjusted P-value":1.95e-08,"Astrocyte Low Expressed":false,"Astrocyte Vehicle Med. nRPKM":0.845,"Astrocyte LPS Med. nRPKM":4.36,"Astrocyte Mean Log2(nRPKM)":0.881,"Astrocyte Vehicle Med. Count":47.5,"Astrocyte LPS Med. Count":359,"Astrocyte Cook's P-value ":0.953,"Feature ID":"102294","chr":"chr8","strand":"-","start":46391156,"end":46418550,"Microglia log2(fold change)":0.159,"Microglia adjusted P-value":"0.779295461847298","Microglia Low Expressed":false,"Microglia Vehicle Med. nRPKM":1.88,"Microglia LPS Med. nRPKM":2.29,"Microglia Mean Log2(nRPKM)":1.02,"Microglia Vehicle Med. Count":151,"Microglia LPS Med. Count":42,"Microglia Cook's P-value ":0.777},"Reg_OJeRIj_218":{"Feature Symbol":"Cmtm7","Feature Name":"CKLF-like MARVEL transmembrane domain containing 7","biotype":"protein_coding","Astrocyte log2(fold change)":0,"Astrocyte adjusted P-value":1,"Astrocyte Low Expressed":true,"Astrocyte Vehicle Med. nRPKM":0.085,"Astrocyte LPS Med. nRPKM":0.124,"Astrocyte Mean Log2(nRPKM)":-4.19,"Astrocyte Vehicle Med. Count":2,"Astrocyte LPS Med. Count":6,"Astrocyte Cook's P-value ":0.452,"Feature ID":"102545","chr":"chr9","strand":"-","start":114665954,"end":114691111,"Microglia log2(fold change)":-2.47,"Microglia adjusted P-value":"7.43817581920254e-06","Microglia Low Expressed":false,"Microglia Vehicle Med. nRPKM":22.1,"Microglia LPS Med. nRPKM":3.01,"Microglia Mean Log2(nRPKM)":2.75,"Microglia Vehicle Med. Count":578,"Microglia LPS Med. Count":42,"Microglia Cook's P-value ":0.83},"Reg_OJeRIj_219":{"Feature Symbol":"Slc6a20a","Feature Name":"solute carrier family 6 (neurotransmitter transporter), member 20A","biotype":"protein_coding","Astrocyte log2(fold change)":2.31,"Astrocyte adjusted P-value":1.54e-05,"Astrocyte Low Expressed":false,"Astrocyte Vehicle Med. nRPKM":0.53,"Astrocyte LPS Med. nRPKM":2.83,"Astrocyte Mean Log2(nRPKM)":0.196,"Astrocyte Vehicle Med. Count":18.5,"Astrocyte LPS Med. Count":177,"Astrocyte Cook's P-value ":0.73,"Feature ID":"102680","chr":"chr9","strand":"-","start":123546025,"end":123587950,"Microglia log2(fold change)":0,"Microglia adjusted P-value":"1","Microglia Low Expressed":true,"Microglia Vehicle Med. nRPKM":0.0187,"Microglia LPS Med. nRPKM":0.337,"Microglia Mean Log2(nRPKM)":-4.58,"Microglia Vehicle Med. Count":1,"Microglia LPS Med. Count":4,"Microglia Cook's P-value ":0.285},"Reg_OJeRIj_220":{"Feature Symbol":"Pwp1","Feature Name":"PWP1 homolog (S. cerevisiae)","biotype":"protein_coding","Astrocyte log2(fold change)":0.852,"Astrocyte adjusted P-value":0.279,"Astrocyte Low Expressed":false,"Astrocyte Vehicle Med. nRPKM":0.618,"Astrocyte LPS Med. nRPKM":1.07,"Astrocyte Mean Log2(nRPKM)":-0.503,"Astrocyte Vehicle Med. Count":35.5,"Astrocyte LPS Med. Count":84.5,"Astrocyte Cook's P-value ":0.658,"Feature ID":"103136","chr":"chr10","strand":"+","start":85334576,"end":85351848,"Microglia log2(fold change)":2.51,"Microglia adjusted P-value":"6.65088996203501e-05","Microglia Low Expressed":false,"Microglia Vehicle Med. nRPKM":0.261,"Microglia LPS Med. nRPKM":2.71,"Microglia Mean Log2(nRPKM)":-0.357,"Microglia Vehicle Med. Count":19,"Microglia LPS Med. Count":62,"Microglia Cook's P-value ":0.826},"Reg_OJeRIj_221":{"Feature Symbol":"Xpo1","Feature Name":"exportin 1, CRM1 homolog (yeast)","biotype":"protein_coding","Astrocyte log2(fold change)":0.345,"Astrocyte adjusted P-value":0.488,"Astrocyte Low Expressed":false,"Astrocyte Vehicle Med. nRPKM":2.57,"Astrocyte LPS Med. nRPKM":3.33,"Astrocyte Mean Log2(nRPKM)":1.55,"Astrocyte Vehicle Med. Count":272,"Astrocyte LPS Med. Count":426,"Astrocyte Cook's P-value ":0.794,"Feature ID":"103573","chr":"chr11","strand":"+","start":23156041,"end":23197597,"Microglia log2(fold change)":2,"Microglia adjusted P-value":"1.6312439112622e-08","Microglia Low Expressed":false,"Microglia Vehicle Med. nRPKM":1.3,"Microglia LPS Med. nRPKM":4.81,"Microglia Mean Log2(nRPKM)":1.27,"Microglia Vehicle Med. Count":148,"Microglia LPS Med. Count":303,"Microglia Cook's P-value ":0.953},"Reg_OJeRIj_222":{"Feature Symbol":"Slc35e4","Feature Name":"solute carrier family 35, member E4","biotype":"protein_coding","Astrocyte log2(fold change)":1.07,"Astrocyte adjusted P-value":0.0984,"Astrocyte Low Expressed":false,"Astrocyte Vehicle Med. nRPKM":0.548,"Astrocyte LPS Med. nRPKM":1.21,"Astrocyte Mean Log2(nRPKM)":-0.18,"Astrocyte Vehicle Med. Count":35,"Astrocyte LPS Med. Count":119,"Astrocyte Cook's P-value ":0.745,"Feature ID":"103710","chr":"chr11","strand":"-","start":3807025,"end":3814667,"Microglia log2(fold change)":2.74,"Microglia adjusted P-value":"4.45985187342679e-05","Microglia Low Expressed":false,"Microglia Vehicle Med. nRPKM":0.0554,"Microglia LPS Med. nRPKM":0.469,"Microglia Mean Log2(nRPKM)":-2.74,"Microglia Vehicle Med. Count":4,"Microglia LPS Med. Count":13,"Microglia Cook's P-value ":0.976},"Reg_OJeRIj_223":{"Feature Symbol":"AI450353","Feature Name":"expressed sequence AI450353","biotype":"miscRNA","Astrocyte log2(fold change)":-1.18,"Astrocyte adjusted P-value":0.217,"Astrocyte Low Expressed":false,"Astrocyte Vehicle Med. nRPKM":2.6,"Astrocyte LPS Med. nRPKM":0.937,"Astrocyte Mean Log2(nRPKM)":-0.422,"Astrocyte Vehicle Med. Count":83.5,"Astrocyte LPS Med. Count":34.5,"Astrocyte Cook's P-value ":0.74,"Feature ID":"103729","chr":"chr11","strand":"+","start":83106932,"end":83108431,"Microglia log2(fold change)":2.27,"Microglia adjusted P-value":"0.00375588177764036","Microglia Low Expressed":false,"Microglia Vehicle Med. nRPKM":0.296,"Microglia LPS Med. nRPKM":1.25,"Microglia Mean Log2(nRPKM)":-1.47,"Microglia Vehicle Med. Count":10,"Microglia LPS Med. Count":23,"Microglia Cook's P-value ":0.633},"Reg_OJeRIj_224":{"Feature Symbol":"Wdr92","Feature Name":"WD repeat domain 92","biotype":"protein_coding","Astrocyte log2(fold change)":-2.06,"Astrocyte adjusted P-value":0.019,"Astrocyte Low Expressed":false,"Astrocyte Vehicle Med. nRPKM":0.31,"Astrocyte LPS Med. nRPKM":0.155,"Astrocyte Mean Log2(nRPKM)":-1.88,"Astrocyte Vehicle Med. Count":19.5,"Astrocyte LPS Med. Count":18.5,"Astrocyte Cook's P-value ":0.00186,"Feature ID":"103784","chr":"chr11","strand":"+","start":17111896,"end":17135203,"Microglia log2(fold change)":1.48,"Microglia adjusted P-value":"0.0631444926117169","Microglia Low Expressed":false,"Microglia Vehicle Med. nRPKM":0.136,"Microglia LPS Med. nRPKM":0.419,"Microglia Mean Log2(nRPKM)":-2.35,"Microglia Vehicle Med. Count":11,"Microglia LPS Med. Count":9,"Microglia Cook's P-value ":0.873},"Reg_OJeRIj_225":{"Feature Symbol":"Synpo","Feature Name":"synaptopodin","biotype":"protein_coding","Astrocyte log2(fold change)":2.4,"Astrocyte adjusted P-value":0.0144,"Astrocyte Low Expressed":false,"Astrocyte Vehicle Med. nRPKM":0.101,"Astrocyte LPS Med. nRPKM":1.6,"Astrocyte Mean Log2(nRPKM)":-0.985,"Astrocyte Vehicle Med. Count":12.5,"Astrocyte LPS Med. Count":254,"Astrocyte Cook's P-value ":0.692,"Feature ID":"104027","chr":"chr18","strand":"-","start":60753644,"end":60783959,"Microglia log2(fold change)":-0.531,"Microglia adjusted P-value":"0.551345344742254","Microglia Low Expressed":false,"Microglia Vehicle Med. nRPKM":0.208,"Microglia LPS Med. nRPKM":0.0674,"Microglia Mean Log2(nRPKM)":-3.08,"Microglia Vehicle Med. Count":21,"Microglia LPS Med. Count":7,"Microglia Cook's P-value ":0.593},"Reg_OJeRIj_226":{"Feature Symbol":"Cyp27a1","Feature Name":"cytochrome P450, family 27, subfamily a, polypeptide 1","biotype":"protein_coding","Astrocyte log2(fold change)":-0.848,"Astrocyte adjusted P-value":0.554,"Astrocyte Low Expressed":false,"Astrocyte Vehicle Med. nRPKM":0.379,"Astrocyte LPS Med. nRPKM":0.07,"Astrocyte Mean Log2(nRPKM)":-2.97,"Astrocyte Vehicle Med. Count":14.5,"Astrocyte LPS Med. Count":6,"Astrocyte Cook's P-value ":0.19,"Feature ID":"104086","chr":"chr1","strand":"+","start":74760148,"end":74784464,"Microglia log2(fold change)":-2.95,"Microglia adjusted P-value":"1.38551597227748e-08","Microglia Low Expressed":false,"Microglia Vehicle Med. nRPKM":8.53,"Microglia LPS Med. nRPKM":0.435,"Microglia Mean Log2(nRPKM)":1.14,"Microglia Vehicle Med. Count":254,"Microglia LPS Med. Count":29,"Microglia Cook's P-value ":0.868},"Reg_OJeRIj_227":{"Feature Symbol":"Sbk1","Feature Name":"SH3-binding kinase 1","biotype":"protein_coding","Astrocyte log2(fold change)":-2.11,"Astrocyte adjusted P-value":0.000692,"Astrocyte Low Expressed":false,"Astrocyte Vehicle Med. nRPKM":0.964,"Astrocyte LPS Med. nRPKM":0.191,"Astrocyte Mean Log2(nRPKM)":-1.5,"Astrocyte Vehicle Med. Count":69,"Astrocyte LPS Med. Count":17,"Astrocyte Cook's P-value ":0.521,"Feature ID":"104175","chr":"chr7","strand":"+","start":133416133,"end":133438513,"Microglia log2(fold change)":-1.77,"Microglia adjusted P-value":"0.01512429214698","Microglia Low Expressed":false,"Microglia Vehicle Med. nRPKM":0.362,"Microglia LPS Med. nRPKM":0.156,"Microglia Mean Log2(nRPKM)":-2.46,"Microglia Vehicle Med. Count":34,"Microglia LPS Med. Count":4,"Microglia Cook's P-value ":0.776},"Reg_OJeRIj_228":{"Feature Symbol":"Rcor2","Feature Name":"REST corepressor 2","biotype":"protein_coding","Astrocyte log2(fold change)":-3.59,"Astrocyte adjusted P-value":1.69e-07,"Astrocyte Low Expressed":false,"Astrocyte Vehicle Med. nRPKM":1.45,"Astrocyte LPS Med. nRPKM":0.105,"Astrocyte Mean Log2(nRPKM)":-1.67,"Astrocyte Vehicle Med. Count":49.5,"Astrocyte LPS Med. Count":6,"Astrocyte Cook's P-value ":0.546,"Feature ID":"104383","chr":"chr19","strand":"+","start":7344255,"end":7349715,"Microglia log2(fold change)":0,"Microglia adjusted P-value":"1","Microglia Low Expressed":true,"Microglia Vehicle Med. nRPKM":0.0497,"Microglia LPS Med. nRPKM":0.0745,"Microglia Mean Log2(nRPKM)":-5.23,"Microglia Vehicle Med. Count":1,"Microglia LPS Med. Count":2,"Microglia Cook's P-value ":0.791},"Reg_OJeRIj_229":{"Feature Symbol":"Mycbpap","Feature Name":"MYCBP associated protein","biotype":"protein_coding","Astrocyte log2(fold change)":-3.51,"Astrocyte adjusted P-value":1.39e-05,"Astrocyte Low Expressed":false,"Astrocyte Vehicle Med. nRPKM":0.706,"Astrocyte LPS Med. nRPKM":0.0228,"Astrocyte Mean Log2(nRPKM)":-3,"Astrocyte Vehicle Med. Count":41.5,"Astrocyte LPS Med. Count":2,"Astrocyte Cook's P-value ":0.827,"Feature ID":"104601","chr":"chr11","strand":"-","start":94362661,"end":94382816,"Microglia log2(fold change)":0,"Microglia adjusted P-value":"1","Microglia Low Expressed":true,"Microglia Vehicle Med. nRPKM":0.0289,"Microglia LPS Med. nRPKM":0,"Microglia Mean Log2(nRPKM)":-6.02,"Microglia Vehicle Med. Count":2,"Microglia LPS Med. Count":0,"Microglia Cook's P-value ":0.001},"Reg_OJeRIj_230":{"Feature Symbol":"Aspg","Feature Name":"asparaginase homolog (S. cerevisiae)","biotype":"protein_coding","Astrocyte log2(fold change)":3.75,"Astrocyte adjusted P-value":2.94e-25,"Astrocyte Low Expressed":false,"Astrocyte Vehicle Med. nRPKM":0.974,"Astrocyte LPS Med. nRPKM":18,"Astrocyte Mean Log2(nRPKM)":2.08,"Astrocyte Vehicle Med. Count":59,"Astrocyte LPS Med. Count":1340,"Astrocyte Cook's P-value ":0.92,"Feature ID":"104816","chr":"chr12","strand":"+","start":113344894,"end":113365784,"Microglia log2(fold change)":0,"Microglia adjusted P-value":"1","Microglia Low Expressed":true,"Microglia Vehicle Med. nRPKM":0.117,"Microglia LPS Med. nRPKM":0,"Microglia Mean Log2(nRPKM)":-5.53,"Microglia Vehicle Med. Count":7,"Microglia LPS Med. Count":0,"Microglia Cook's P-value ":0.00904},"Reg_OJeRIj_231":{"Feature Symbol":"Arrdc3","Feature Name":"arrestin domain containing 3","biotype":"protein_coding","Astrocyte log2(fold change)":2.46,"Astrocyte adjusted P-value":2.77e-09,"Astrocyte Low Expressed":false,"Astrocyte Vehicle Med. nRPKM":1.28,"Astrocyte LPS Med. nRPKM":7.22,"Astrocyte Mean Log2(nRPKM)":1.48,"Astrocyte Vehicle Med. Count":98,"Astrocyte LPS Med. Count":898,"Astrocyte Cook's P-value ":0.93,"Feature ID":"105171","chr":"chr13","strand":"+","start":81022683,"end":81035303,"Microglia log2(fold change)":0.486,"Microglia adjusted P-value":"0.317165829892571","Microglia Low Expressed":false,"Microglia Vehicle Med. nRPKM":1.44,"Microglia LPS Med. nRPKM":1.76,"Microglia Mean Log2(nRPKM)":0.592,"Microglia Vehicle Med. Count":139,"Microglia LPS Med. Count":112,"Microglia Cook's P-value ":0.725},"Reg_OJeRIj_232":{"Feature Symbol":"Golm1","Feature Name":"golgi membrane protein 1","biotype":"protein_coding","Astrocyte log2(fold change)":0.315,"Astrocyte adjusted P-value":0.614,"Astrocyte Low Expressed":false,"Astrocyte Vehicle Med. nRPKM":1.44,"Astrocyte LPS Med. nRPKM":1.78,"Astrocyte Mean Log2(nRPKM)":0.585,"Astrocyte Vehicle Med. Count":105,"Astrocyte LPS Med. Count":158,"Astrocyte Cook's P-value ":0.765,"Feature ID":"105348","chr":"chr13","strand":"-","start":59736357,"end":59777145,"Microglia log2(fold change)":-2.14,"Microglia adjusted P-value":"9.58647864221916e-17","Microglia Low Expressed":false,"Microglia Vehicle Med. nRPKM":32.8,"Microglia LPS Med. nRPKM":6.1,"Microglia Mean Log2(nRPKM)":3.99,"Microglia Vehicle Med. Count":3420,"Microglia LPS Med. Count":257,"Microglia Cook's P-value ":0.979},"Reg_OJeRIj_233":{"Feature Symbol":"Slain1","Feature Name":"SLAIN motif family, member 1","biotype":"protein_coding","Astrocyte log2(fold change)":-0.103,"Astrocyte adjusted P-value":0.901,"Astrocyte Low Expressed":false,"Astrocyte Vehicle Med. nRPKM":2.19,"Astrocyte LPS Med. nRPKM":2.26,"Astrocyte Mean Log2(nRPKM)":1.04,"Astrocyte Vehicle Med. Count":116,"Astrocyte LPS Med. Count":154,"Astrocyte Cook's P-value ":0.35,"Feature ID":"105439","chr":"chr14","strand":"+","start":104049460,"end":104104019,"Microglia log2(fold change)":-2.76,"Microglia adjusted P-value":"0.00264337178330216","Microglia Low Expressed":false,"Microglia Vehicle Med. nRPKM":0.247,"Microglia LPS Med. nRPKM":0.0387,"Microglia Mean Log2(nRPKM)":-3.16,"Microglia Vehicle Med. Count":19,"Microglia LPS Med. Count":4,"Microglia Cook's P-value ":0.00498},"Reg_OJeRIj_234":{"Feature Symbol":"Dock9","Feature Name":"dedicator of cytokinesis 9","biotype":"protein_coding","Astrocyte log2(fold change)":-0.212,"Astrocyte adjusted P-value":0.673,"Astrocyte Low Expressed":false,"Astrocyte Vehicle Med. nRPKM":4.38,"Astrocyte LPS Med. nRPKM":3.59,"Astrocyte Mean Log2(nRPKM)":1.97,"Astrocyte Vehicle Med. Count":776,"Astrocyte LPS Med. Count":852,"Astrocyte Cook's P-value ":0.88,"Feature ID":"105445","chr":"chr14","strand":"-","start":121941261,"end":122196956,"Microglia log2(fold change)":-2.07,"Microglia adjusted P-value":"1.09196702045971e-05","Microglia Low Expressed":false,"Microglia Vehicle Med. nRPKM":3.93,"Microglia LPS Med. nRPKM":0.507,"Microglia Mean Log2(nRPKM)":0.614,"Microglia Vehicle Med. Count":671,"Microglia LPS Med. Count":58,"Microglia Cook's P-value ":0.836},"Reg_OJeRIj_235":{"Feature Symbol":"Rcbtb2","Feature Name":"regulator of chromosome condensation (RCC1) and BTB (POZ) domain containing protein 2","biotype":"protein_coding","Astrocyte log2(fold change)":0.306,"Astrocyte adjusted P-value":0.587,"Astrocyte Low Expressed":false,"Astrocyte Vehicle Med. nRPKM":1.04,"Astrocyte LPS Med. nRPKM":1.27,"Astrocyte Mean Log2(nRPKM)":0.189,"Astrocyte Vehicle Med. Count":79,"Astrocyte LPS Med. Count":123,"Astrocyte Cook's P-value ":0.905,"Feature ID":"105670","chr":"chr14","strand":"+","start":73542317,"end":73583862,"Microglia log2(fold change)":-2.23,"Microglia adjusted P-value":"3.66422112339803e-07","Microglia Low Expressed":false,"Microglia Vehicle Med. nRPKM":4.52,"Microglia LPS Med. nRPKM":0.935,"Microglia Mean Log2(nRPKM)":0.99,"Microglia Vehicle Med. Count":332,"Microglia LPS Med. Count":52,"Microglia Cook's P-value ":0.9},"Reg_OJeRIj_236":{"Feature Symbol":"Amigo2","Feature Name":"adhesion molecule with Ig like domain 2","biotype":"protein_coding","Astrocyte log2(fold change)":2.96,"Astrocyte adjusted P-value":1.13e-05,"Astrocyte Low Expressed":false,"Astrocyte Vehicle Med. nRPKM":0.154,"Astrocyte LPS Med. nRPKM":1.76,"Astrocyte Mean Log2(nRPKM)":-0.771,"Astrocyte Vehicle Med. Count":10,"Astrocyte LPS Med. Count":134,"Astrocyte Cook's P-value ":0.567,"Feature ID":"105827","chr":"chr15","strand":"-","start":97074505,"end":97077718,"Microglia log2(fold change)":0.358,"Microglia adjusted P-value":"0.794735034655154","Microglia Low Expressed":false,"Microglia Vehicle Med. nRPKM":0.0576,"Microglia LPS Med. nRPKM":0.14,"Microglia Mean Log2(nRPKM)":-3.9,"Microglia Vehicle Med. Count":6,"Microglia LPS Med. Count":6,"Microglia Cook's P-value ":0.889},"Reg_OJeRIj_237":{"Feature Symbol":"Dennd3","Feature Name":"DENN/MADD domain containing 3","biotype":"protein_coding","Astrocyte log2(fold change)":3.6,"Astrocyte adjusted P-value":2.98e-15,"Astrocyte Low Expressed":false,"Astrocyte Vehicle Med. nRPKM":0.297,"Astrocyte LPS Med. nRPKM":5.88,"Astrocyte Mean Log2(nRPKM)":0.697,"Astrocyte Vehicle Med. Count":34,"Astrocyte LPS Med. Count":996,"Astrocyte Cook's P-value ":0.845,"Feature ID":"105841","chr":"chr15","strand":"+","start":73342990,"end":73402672,"Microglia log2(fold change)":-0.288,"Microglia adjusted P-value":"0.808082683532736","Microglia Low Expressed":false,"Microglia Vehicle Med. nRPKM":0.168,"Microglia LPS Med. nRPKM":0.1,"Microglia Mean Log2(nRPKM)":-3.15,"Microglia Vehicle Med. Count":22,"Microglia LPS Med. Count":5,"Microglia Cook's P-value ":0.799},"Reg_OJeRIj_238":{"Feature Symbol":"Csdc2","Feature Name":"cold shock domain containing C2, RNA binding","biotype":"protein_coding","Astrocyte log2(fold change)":-2.26,"Astrocyte adjusted P-value":6.62e-09,"Astrocyte Low Expressed":false,"Astrocyte Vehicle Med. nRPKM":7.73,"Astrocyte LPS Med. nRPKM":1.79,"Astrocyte Mean Log2(nRPKM)":1.96,"Astrocyte Vehicle Med. Count":383,"Astrocyte LPS Med. Count":102,"Astrocyte Cook's P-value ":0.833,"Feature ID":"105859","chr":"chr15","strand":"+","start":81767189,"end":81781371,"Microglia log2(fold change)":-1.12,"Microglia adjusted P-value":"0.312735394064403","Microglia Low Expressed":false,"Microglia Vehicle Med. nRPKM":0.187,"Microglia LPS Med. nRPKM":0.128,"Microglia Mean Log2(nRPKM)":-2.68,"Microglia Vehicle Med. Count":11,"Microglia LPS Med. Count":2,"Microglia Cook's P-value ":0.0309},"Reg_OJeRIj_239":{"Feature Symbol":"Rfc4","Feature Name":"replication factor C (activator 1) 4","biotype":"protein_coding","Astrocyte log2(fold change)":2.39,"Astrocyte adjusted P-value":0.0267,"Astrocyte Low Expressed":false,"Astrocyte Vehicle Med. nRPKM":0,"Astrocyte LPS Med. nRPKM":0.969,"Astrocyte Mean Log2(nRPKM)":-3.09,"Astrocyte Vehicle Med. Count":0,"Astrocyte LPS Med. Count":39,"Astrocyte Cook's P-value ":0.778,"Feature ID":"106344","chr":"chr16","strand":"-","start":23114021,"end":23127803,"Microglia log2(fold change)":1.16,"Microglia adjusted P-value":"0.181443727973117","Microglia Low Expressed":false,"Microglia Vehicle Med. nRPKM":0.244,"Microglia LPS Med. nRPKM":0.851,"Microglia Mean Log2(nRPKM)":-1.22,"Microglia Vehicle Med. Count":4,"Microglia LPS Med. Count":9,"Microglia Cook's P-value ":0.805},"Reg_OJeRIj_240":{"Feature Symbol":"Ildr1","Feature Name":"immunoglobulin-like domain containing receptor 1","biotype":"protein_coding","Astrocyte log2(fold change)":0,"Astrocyte adjusted P-value":1,"Astrocyte Low Expressed":true,"Astrocyte Vehicle Med. nRPKM":0.072,"Astrocyte LPS Med. nRPKM":0.0583,"Astrocyte Mean Log2(nRPKM)":-3.88,"Astrocyte Vehicle Med. Count":3.5,"Astrocyte LPS Med. Count":4,"Astrocyte Cook's P-value ":0.68,"Feature ID":"106347","chr":"chr16","strand":"+","start":36694124,"end":36726827,"Microglia log2(fold change)":-2.94,"Microglia adjusted P-value":"0.000412434684015135","Microglia Low Expressed":false,"Microglia Vehicle Med. nRPKM":0.383,"Microglia LPS Med. nRPKM":0.0283,"Microglia Mean Log2(nRPKM)":-3.42,"Microglia Vehicle Med. Count":20,"Microglia LPS Med. Count":1,"Microglia Cook's P-value ":0.912},"Reg_OJeRIj_241":{"Feature Symbol":"Srl","Feature Name":"sarcalumenin","biotype":"protein_coding","Astrocyte log2(fold change)":-2.39,"Astrocyte adjusted P-value":0.000226,"Astrocyte Low Expressed":false,"Astrocyte Vehicle Med. nRPKM":0.467,"Astrocyte LPS Med. nRPKM":0.0936,"Astrocyte Mean Log2(nRPKM)":-2.21,"Astrocyte Vehicle Med. Count":39,"Astrocyte LPS Med. Count":13,"Astrocyte Cook's P-value ":0.497,"Feature ID":"106393","chr":"chr16","strand":"-","start":4480228,"end":4523053,"Microglia log2(fold change)":-2.69,"Microglia adjusted P-value":"2.3831984400931e-05","Microglia Low Expressed":false,"Microglia Vehicle Med. nRPKM":0.871,"Microglia LPS Med. nRPKM":0.0963,"Microglia Mean Log2(nRPKM)":-1.64,"Microglia Vehicle Med. Count":64,"Microglia LPS Med. Count":12,"Microglia Cook's P-value ":0.122},"Reg_OJeRIj_242":{"Feature Symbol":"Cyp4f15","Feature Name":"cytochrome P450, family 4, subfamily f, polypeptide 15","biotype":"protein_coding","Astrocyte log2(fold change)":-2.08,"Astrocyte adjusted P-value":0.0097,"Astrocyte Low Expressed":false,"Astrocyte Vehicle Med. nRPKM":13.1,"Astrocyte LPS Med. nRPKM":1.88,"Astrocyte Mean Log2(nRPKM)":2.11,"Astrocyte Vehicle Med. Count":514,"Astrocyte LPS Med. Count":102,"Astrocyte Cook's P-value ":0.869,"Feature ID":"106648","chr":"chr17","strand":"+","start":32822604,"end":32840294,"Microglia log2(fold change)":0,"Microglia adjusted P-value":"1","Microglia Low Expressed":true,"Microglia Vehicle Med. nRPKM":0.159,"Microglia LPS Med. nRPKM":0,"Microglia Mean Log2(nRPKM)":-4.92,"Microglia Vehicle Med. Count":8,"Microglia LPS Med. Count":0,"Microglia Cook's P-value ":0.865},"Reg_OJeRIj_243":{"Feature Symbol":"Tmem146","Feature Name":"transmembrane protein 146","biotype":"protein_coding","Astrocyte log2(fold change)":-2.1,"Astrocyte adjusted P-value":0.0219,"Astrocyte Low Expressed":false,"Astrocyte Vehicle Med. nRPKM":0.382,"Astrocyte LPS Med. nRPKM":0.15,"Astrocyte Mean Log2(nRPKM)":-2.09,"Astrocyte Vehicle Med. Count":19.5,"Astrocyte LPS Med. Count":9,"Astrocyte Cook's P-value ":0.0209,"Feature ID":"106757","chr":"chr17","strand":"+","start":56767566,"end":56803879,"Microglia log2(fold change)":0,"Microglia adjusted P-value":"1","Microglia Low Expressed":true,"Microglia Vehicle Med. nRPKM":0.0289,"Microglia LPS Med. nRPKM":0.0635,"Microglia Mean Log2(nRPKM)":-4.79,"Microglia Vehicle Med. Count":1,"Microglia LPS Med. Count":2,"Microglia Cook's P-value ":0.332},"Reg_OJeRIj_244":{"Feature Symbol":"Ttbk1","Feature Name":"tau tubulin kinase 1","biotype":"protein_coding","Astrocyte log2(fold change)":0.14,"Astrocyte adjusted P-value":0.879,"Astrocyte Low Expressed":false,"Astrocyte Vehicle Med. nRPKM":0.35,"Astrocyte LPS Med. nRPKM":0.357,"Astrocyte Mean Log2(nRPKM)":-1.64,"Astrocyte Vehicle Med. Count":42,"Astrocyte LPS Med. Count":64.5,"Astrocyte Cook's P-value ":0.661,"Feature ID":"106763","chr":"chr17","strand":"-","start":46579397,"end":46624624,"Microglia log2(fold change)":-2.76,"Microglia adjusted P-value":"0.000546623426979642","Microglia Low Expressed":false,"Microglia Vehicle Med. nRPKM":0.197,"Microglia LPS Med. nRPKM":0.0351,"Microglia Mean Log2(nRPKM)":-3.78,"Microglia Vehicle Med. Count":72,"Microglia LPS Med. Count":3,"Microglia Cook's P-value ":0.324},"Reg_OJeRIj_245":{"Feature Symbol":"Tcf19","Feature Name":"transcription factor 19","biotype":"protein_coding","Astrocyte log2(fold change)":0,"Astrocyte adjusted P-value":1,"Astrocyte Low Expressed":true,"Astrocyte Vehicle Med. nRPKM":0,"Astrocyte LPS Med. nRPKM":0.151,"Astrocyte Mean Log2(nRPKM)":-5.03,"Astrocyte Vehicle Med. Count":0,"Astrocyte LPS Med. Count":8,"Astrocyte Cook's P-value ":0.805,"Feature ID":"106795","chr":"chr17","strand":"-","start":35649680,"end":35653769,"Microglia log2(fold change)":2.45,"Microglia adjusted P-value":"0.0327996514663159","Microglia Low Expressed":false,"Microglia Vehicle Med. nRPKM":0,"Microglia LPS Med. nRPKM":0.0918,"Microglia Mean Log2(nRPKM)":-4.62,"Microglia Vehicle Med. Count":0,"Microglia LPS Med. Count":2,"Microglia Cook's P-value ":0.00968},"Reg_OJeRIj_246":{"Feature Symbol":"2010002N04Rik","Feature Name":"RIKEN cDNA 2010002N04 gene","biotype":"protein_coding","Astrocyte log2(fold change)":2.09,"Astrocyte adjusted P-value":0.00224,"Astrocyte Low Expressed":false,"Astrocyte Vehicle Med. nRPKM":0.218,"Astrocyte LPS Med. nRPKM":1.36,"Astrocyte Mean Log2(nRPKM)":-0.999,"Astrocyte Vehicle Med. Count":8.5,"Astrocyte LPS Med. Count":72.5,"Astrocyte Cook's P-value ":0.918,"Feature ID":"106878","chr":"chr18","strand":"-","start":60633845,"end":60661637,"Microglia log2(fold change)":2.2,"Microglia adjusted P-value":"4.83171926731457e-05","Microglia Low Expressed":false,"Microglia Vehicle Med. nRPKM":0.356,"Microglia LPS Med. nRPKM":2.46,"Microglia Mean Log2(nRPKM)":-0.00382,"Microglia Vehicle Med. Count":22,"Microglia LPS Med. Count":59,"Microglia Cook's P-value ":0.871},"Reg_OJeRIj_247":{"Feature Symbol":"Arap3","Feature Name":"ArfGAP with RhoGAP domain, ankyrin repeat and PH domain 3","biotype":"protein_coding","Astrocyte log2(fold change)":2.34,"Astrocyte adjusted P-value":0.00432,"Astrocyte Low Expressed":false,"Astrocyte Vehicle Med. nRPKM":0.0549,"Astrocyte LPS Med. nRPKM":0.26,"Astrocyte Mean Log2(nRPKM)":-2.95,"Astrocyte Vehicle Med. Count":6,"Astrocyte LPS Med. Count":41.5,"Astrocyte Cook's P-value ":0.0924,"Feature ID":"106952","chr":"chr18","strand":"-","start":38132277,"end":38158623,"Microglia log2(fold change)":-2.92,"Microglia adjusted P-value":"7.09764675883872e-14","Microglia Low Expressed":false,"Microglia Vehicle Med. nRPKM":33,"Microglia LPS Med. nRPKM":2.29,"Microglia Mean Log2(nRPKM)":3.36,"Microglia Vehicle Med. Count":2860,"Microglia LPS Med. Count":155,"Microglia Cook's P-value ":0.937},"Reg_OJeRIj_248":{"Feature Symbol":"AW112010","Feature Name":"expressed sequence AW112010","biotype":"protein_coding","Astrocyte log2(fold change)":4.05,"Astrocyte adjusted P-value":5.74e-05,"Astrocyte Low Expressed":false,"Astrocyte Vehicle Med. nRPKM":0,"Astrocyte LPS Med. nRPKM":1.21,"Astrocyte Mean Log2(nRPKM)":-3.37,"Astrocyte Vehicle Med. Count":0,"Astrocyte LPS Med. Count":29,"Astrocyte Cook's P-value ":0.846,"Feature ID":"107350","chr":"chr19","strand":"-","start":11122102,"end":11125056,"Microglia log2(fold change)":8.03,"Microglia adjusted P-value":"2.81546914002187e-35","Microglia Low Expressed":false,"Microglia Vehicle Med. nRPKM":0.0546,"Microglia LPS Med. nRPKM":45.1,"Microglia Mean Log2(nRPKM)":0.163,"Microglia Vehicle Med. Count":1,"Microglia LPS Med. Count":220,"Microglia Cook's P-value ":0.0169},"Reg_OJeRIj_249":{"Feature Symbol":"Lgr4","Feature Name":"leucine-rich repeat-containing G protein-coupled receptor 4","biotype":"protein_coding","Astrocyte log2(fold change)":-0.357,"Astrocyte adjusted P-value":0.358,"Astrocyte Low Expressed":false,"Astrocyte Vehicle Med. nRPKM":3.75,"Astrocyte LPS Med. nRPKM":2.8,"Astrocyte Mean Log2(nRPKM)":1.64,"Astrocyte Vehicle Med. Count":360,"Astrocyte LPS Med. Count":364,"Astrocyte Cook's P-value ":0.825,"Feature ID":"107515","chr":"chr2","strand":"+","start":109757804,"end":109854414,"Microglia log2(fold change)":3.6,"Microglia adjusted P-value":"2.28245490828065e-09","Microglia Low Expressed":false,"Microglia Vehicle Med. nRPKM":0.146,"Microglia LPS Med. nRPKM":2.27,"Microglia Mean Log2(nRPKM)":-1.46,"Microglia Vehicle Med. Count":10,"Microglia LPS Med. Count":90,"Microglia Cook's P-value ":0.107},"Reg_OJeRIj_250":{"Feature Symbol":"Mrpl41","Feature Name":"mitochondrial ribosomal protein L41","biotype":"protein_coding","Astrocyte log2(fold change)":2.21,"Astrocyte adjusted P-value":0.000235,"Astrocyte Low Expressed":false,"Astrocyte Vehicle Med. nRPKM":0.51,"Astrocyte LPS Med. nRPKM":2.97,"Astrocyte Mean Log2(nRPKM)":0.101,"Astrocyte Vehicle Med. Count":23.5,"Astrocyte LPS Med. Count":181,"Astrocyte Cook's P-value ":0.842,"Feature ID":"107733","chr":"chr2","strand":"-","start":24827990,"end":24830618,"Microglia log2(fold change)":0.539,"Microglia adjusted P-value":"0.51762095568187","Microglia Low Expressed":false,"Microglia Vehicle Med. nRPKM":0.227,"Microglia LPS Med. nRPKM":0.33,"Microglia Mean Log2(nRPKM)":-1.71,"Microglia Vehicle Med. Count":13,"Microglia LPS Med. Count":9,"Microglia Cook's P-value ":0.81},"Reg_OJeRIj_251":{"Feature Symbol":"Haao","Feature Name":"3-hydroxyanthranilate 3,4-dioxygenase","biotype":"protein_coding","Astrocyte log2(fold change)":0,"Astrocyte adjusted P-value":1,"Astrocyte Low Expressed":true,"Astrocyte Vehicle Med. nRPKM":0.0616,"Astrocyte LPS Med. nRPKM":0.112,"Astrocyte Mean Log2(nRPKM)":-3.52,"Astrocyte Vehicle Med. Count":1.5,"Astrocyte LPS Med. Count":4.5,"Astrocyte Cook's P-value ":0.591,"Feature ID":"107766","chr":"chr17","strand":"-","start":84230694,"end":84246130,"Microglia log2(fold change)":-2.46,"Microglia adjusted P-value":"0.0060443861726683","Microglia Low Expressed":false,"Microglia Vehicle Med. nRPKM":0.787,"Microglia LPS Med. nRPKM":0.368,"Microglia Mean Log2(nRPKM)":-1.12,"Microglia Vehicle Med. Count":20,"Microglia LPS Med. Count":4,"Microglia Cook's P-value ":6.9e-06},"Reg_OJeRIj_252":{"Feature Symbol":"Bmyc","Feature Name":"brain expressed myelocytomatosis oncogene","biotype":"protein_coding","Astrocyte log2(fold change)":-2.86,"Astrocyte adjusted P-value":3.33e-07,"Astrocyte Low Expressed":false,"Astrocyte Vehicle Med. nRPKM":13.7,"Astrocyte LPS Med. nRPKM":1.01,"Astrocyte Mean Log2(nRPKM)":1.91,"Astrocyte Vehicle Med. Count":198,"Astrocyte LPS Med. Count":21,"Astrocyte Cook's P-value ":0.827,"Feature ID":"107771","chr":"chr2","strand":"+","start":25562399,"end":25563241,"Microglia log2(fold change)":-2.31,"Microglia adjusted P-value":"3.024654986684e-13","Microglia Low Expressed":false,"Microglia Vehicle Med. nRPKM":25.5,"Microglia LPS Med. nRPKM":5.08,"Microglia Mean Log2(nRPKM)":3.47,"Microglia Vehicle Med. Count":543,"Microglia LPS Med. Count":41,"Microglia Cook's P-value ":0.971},"Reg_OJeRIj_253":{"Feature Symbol":"Celsr3","Feature Name":"cadherin, EGF LAG seven-pass G-type receptor 3 (flamingo homolog, Drosophila)","biotype":"protein_coding","Astrocyte log2(fold change)":0.743,"Astrocyte adjusted P-value":0.262,"Astrocyte Low Expressed":false,"Astrocyte Vehicle Med. nRPKM":0.288,"Astrocyte LPS Med. nRPKM":0.428,"Astrocyte Mean Log2(nRPKM)":-1.69,"Astrocyte Vehicle Med. Count":59.5,"Astrocyte LPS Med. Count":146,"Astrocyte Cook's P-value ":0.495,"Feature ID":"107934","chr":"chr9","strand":"+","start":108728651,"end":108755300,"Microglia log2(fold change)":2.47,"Microglia adjusted P-value":"9.81255472507599e-09","Microglia Low Expressed":false,"Microglia Vehicle Med. nRPKM":0.237,"Microglia LPS Med. nRPKM":1.2,"Microglia Mean Log2(nRPKM)":-1.03,"Microglia Vehicle Med. Count":45,"Microglia LPS Med. Count":123,"Microglia Cook's P-value ":0.933},"Reg_OJeRIj_254":{"Feature Symbol":"Cenpf","Feature Name":"centromere protein F","biotype":"protein_coding","Astrocyte log2(fold change)":0,"Astrocyte adjusted P-value":1,"Astrocyte Low Expressed":true,"Astrocyte Vehicle Med. nRPKM":0.0241,"Astrocyte LPS Med. nRPKM":0.0112,"Astrocyte Mean Log2(nRPKM)":-5.32,"Astrocyte Vehicle Med. Count":4.5,"Astrocyte LPS Med. Count":3,"Astrocyte Cook's P-value ":0.000826,"Feature ID":"108000","chr":"chr1","strand":"-","start":191464485,"end":191511965,"Microglia log2(fold change)":-3.37,"Microglia adjusted P-value":"9.88645136577605e-05","Microglia Low Expressed":false,"Microglia Vehicle Med. nRPKM":0.335,"Microglia LPS Med. nRPKM":0.00716,"Microglia Mean Log2(nRPKM)":-4.55,"Microglia Vehicle Med. Count":88,"Microglia LPS Med. Count":1,"Microglia Cook's P-value ":0.361},"Reg_OJeRIj_255":{"Feature Symbol":"B3gnt5","Feature Name":"UDP-GlcNAc:betaGal beta-1,3-N-acetylglucosaminyltransferase 5","biotype":"protein_coding","Astrocyte log2(fold change)":3.63,"Astrocyte adjusted P-value":4.93e-06,"Astrocyte Low Expressed":false,"Astrocyte Vehicle Med. nRPKM":0.0264,"Astrocyte LPS Med. nRPKM":0.325,"Astrocyte Mean Log2(nRPKM)":-3.59,"Astrocyte Vehicle Med. Count":2.5,"Astrocyte LPS Med. Count":63,"Astrocyte Cook's P-value ":0.752,"Feature ID":"108105","chr":"chr16","strand":"+","start":19760327,"end":19772846,"Microglia log2(fold change)":0,"Microglia adjusted P-value":"1","Microglia Low Expressed":true,"Microglia Vehicle Med. nRPKM":0,"Microglia LPS Med. nRPKM":0,"Microglia Mean Log2(nRPKM)":-6.79,"Microglia Vehicle Med. Count":0,"Microglia LPS Med. Count":0,"Microglia Cook's P-value ":0.19},"Reg_OJeRIj_256":{"Feature Symbol":"Slco4a1","Feature Name":"solute carrier organic anion transporter family, member 4a1","biotype":"protein_coding","Astrocyte log2(fold change)":2.1,"Astrocyte adjusted P-value":0.0206,"Astrocyte Low Expressed":false,"Astrocyte Vehicle Med. nRPKM":0.0675,"Astrocyte LPS Med. nRPKM":0.417,"Astrocyte Mean Log2(nRPKM)":-2.79,"Astrocyte Vehicle Med. Count":4,"Astrocyte LPS Med. Count":37,"Astrocyte Cook's P-value ":0.879,"Feature ID":"108115","chr":"chr2","strand":"+","start":180195683,"end":180209557,"Microglia log2(fold change)":-0.874,"Microglia adjusted P-value":"0.131481223876553","Microglia Low Expressed":false,"Microglia Vehicle Med. nRPKM":2.28,"Microglia LPS Med. nRPKM":0.87,"Microglia Mean Log2(nRPKM)":0.627,"Microglia Vehicle Med. Count":187,"Microglia LPS Med. Count":33,"Microglia Cook's P-value ":0.713},"Reg_OJeRIj_257":{"Feature Symbol":"Atic","Feature Name":"5-aminoimidazole-4-carboxamide ribonucleotide formyltransferase/IMP cyclohydrolase","biotype":"protein_coding","Astrocyte log2(fold change)":1.74,"Astrocyte adjusted P-value":0.000611,"Astrocyte Low Expressed":false,"Astrocyte Vehicle Med. nRPKM":0.627,"Astrocyte LPS Med. nRPKM":1.99,"Astrocyte Mean Log2(nRPKM)":0.108,"Astrocyte Vehicle Med. Count":32.5,"Astrocyte LPS Med. Count":160,"Astrocyte Cook's P-value ":0.792,"Feature ID":"108147","chr":"chr1","strand":"+","start":71603730,"end":71625977,"Microglia log2(fold change)":2.24,"Microglia adjusted P-value":"3.94979919485794e-07","Microglia Low Expressed":false,"Microglia Vehicle Med. nRPKM":1.13,"Microglia LPS Med. nRPKM":5.43,"Microglia Mean Log2(nRPKM)":1.16,"Microglia Vehicle Med. Count":55,"Microglia LPS Med. Count":126,"Microglia Cook's P-value ":0.898},"Reg_OJeRIj_258":{"Feature Symbol":"Fam50a","Feature Name":"family with sequence similarity 50, member A","biotype":"protein_coding","Astrocyte log2(fold change)":-2.45,"Astrocyte adjusted P-value":2.84e-05,"Astrocyte Low Expressed":false,"Astrocyte Vehicle Med. nRPKM":4.4,"Astrocyte LPS Med. nRPKM":0.84,"Astrocyte Mean Log2(nRPKM)":0.827,"Astrocyte Vehicle Med. Count":111,"Astrocyte LPS Med. Count":28.5,"Astrocyte Cook's P-value ":0.631,"Feature ID":"108160","chr":"chrX","strand":"+","start":71558372,"end":71565488,"Microglia log2(fold change)":-0.807,"Microglia adjusted P-value":"0.219127727199215","Microglia Low Expressed":false,"Microglia Vehicle Med. nRPKM":3.21,"Microglia LPS Med. nRPKM":1.5,"Microglia Mean Log2(nRPKM)":0.861,"Microglia Vehicle Med. Count":63,"Microglia LPS Med. Count":31,"Microglia Cook's P-value ":0.866},"Reg_OJeRIj_259":{"Feature Symbol":"Epsti1","Feature Name":"epithelial stromal interaction 1 (breast)","biotype":"protein_coding","Astrocyte log2(fold change)":2.77,"Astrocyte adjusted P-value":0.0188,"Astrocyte Low Expressed":false,"Astrocyte Vehicle Med. nRPKM":0,"Astrocyte LPS Med. nRPKM":0.18,"Astrocyte Mean Log2(nRPKM)":-4.77,"Astrocyte Vehicle Med. Count":0,"Astrocyte LPS Med. Count":15,"Astrocyte Cook's P-value ":0.293,"Feature ID":"108670","chr":"chr14","strand":"+","start":78304046,"end":78402463,"Microglia log2(fold change)":-0.0227,"Microglia adjusted P-value":"0.965376929932499","Microglia Low Expressed":false,"Microglia Vehicle Med. nRPKM":4.15,"Microglia LPS Med. nRPKM":3.26,"Microglia Mean Log2(nRPKM)":2.03,"Microglia Vehicle Med. Count":253,"Microglia LPS Med. Count":93,"Microglia Cook's P-value ":0.623},"Reg_OJeRIj_260":{"Feature Symbol":"Ccdc86","Feature Name":"coiled-coil domain containing 86","biotype":"protein_coding","Astrocyte log2(fold change)":1.58,"Astrocyte adjusted P-value":0.0865,"Astrocyte Low Expressed":false,"Astrocyte Vehicle Med. nRPKM":0.195,"Astrocyte LPS Med. nRPKM":0.634,"Astrocyte Mean Log2(nRPKM)":-1.78,"Astrocyte Vehicle Med. Count":11.5,"Astrocyte LPS Med. Count":77.5,"Astrocyte Cook's P-value ":0.469,"Feature ID":"108673","chr":"chr19","strand":"-","start":11015971,"end":11023756,"Microglia log2(fold change)":3.19,"Microglia adjusted P-value":"1.79552588285058e-16","Microglia Low Expressed":false,"Microglia Vehicle Med. nRPKM":0.6,"Microglia LPS Med. nRPKM":6.81,"Microglia Mean Log2(nRPKM)":0.791,"Microglia Vehicle Med. Count":42,"Microglia LPS Med. Count":128,"Microglia Cook's P-value ":0.816},"Reg_OJeRIj_261":{"Feature Symbol":"Card11","Feature Name":"caspase recruitment domain family, member 11","biotype":"protein_coding","Astrocyte log2(fold change)":0,"Astrocyte adjusted P-value":1,"Astrocyte Low Expressed":true,"Astrocyte Vehicle Med. nRPKM":0,"Astrocyte LPS Med. nRPKM":0,"Astrocyte Mean Log2(nRPKM)":-7.86,"Astrocyte Vehicle Med. Count":0,"Astrocyte LPS Med. Count":0,"Astrocyte Cook's P-value ":0.283,"Feature ID":"108723","chr":"chr5","strand":"-","start":141348953,"end":141476550,"Microglia log2(fold change)":-5.2,"Microglia adjusted P-value":"3.6657121270352e-16","Microglia Low Expressed":false,"Microglia Vehicle Med. nRPKM":1.16,"Microglia LPS Med. nRPKM":0.0129,"Microglia Mean Log2(nRPKM)":-3.1,"Microglia Vehicle Med. Count":113,"Microglia LPS Med. Count":1,"Microglia Cook's P-value ":0.907},"Reg_OJeRIj_262":{"Feature Symbol":"Calr4","Feature Name":"calreticulin 4","biotype":"protein_coding","Astrocyte log2(fold change)":-3.12,"Astrocyte adjusted P-value":0.000136,"Astrocyte Low Expressed":false,"Astrocyte Vehicle Med. nRPKM":1.88,"Astrocyte LPS Med. nRPKM":0.0667,"Astrocyte Mean Log2(nRPKM)":-2.08,"Astrocyte Vehicle Med. Count":51,"Astrocyte LPS Med. Count":6,"Astrocyte Cook's P-value ":0.773,"Feature ID":"108802","chr":"chr4","strand":"+","start":108908237,"end":108926856,"Microglia log2(fold change)":0,"Microglia adjusted P-value":"1","Microglia Low Expressed":true,"Microglia Vehicle Med. nRPKM":0.0791,"Microglia LPS Med. nRPKM":0.132,"Microglia Mean Log2(nRPKM)":-4.3,"Microglia Vehicle Med. Count":3,"Microglia LPS Med. Count":1,"Microglia Cook's P-value ":0.001},"Reg_OJeRIj_263":{"Feature Symbol":"Ibtk","Feature Name":"inhibitor of Bruton agammaglobulinemia tyrosine kinase","biotype":"protein_coding","Astrocyte log2(fold change)":2.1,"Astrocyte adjusted P-value":8.21e-16,"Astrocyte Low Expressed":false,"Astrocyte Vehicle Med. nRPKM":2.62,"Astrocyte LPS Med. nRPKM":10.8,"Astrocyte Mean Log2(nRPKM)":2.34,"Astrocyte Vehicle Med. Count":272,"Astrocyte LPS Med. Count":1600,"Astrocyte Cook's P-value ":0.984,"Feature ID":"108837","chr":"chr9","strand":"-","start":85580963,"end":85637766,"Microglia log2(fold change)":1.01,"Microglia adjusted P-value":"0.0070964495281082","Microglia Low Expressed":false,"Microglia Vehicle Med. nRPKM":1.4,"Microglia LPS Med. nRPKM":3.05,"Microglia Mean Log2(nRPKM)":0.92,"Microglia Vehicle Med. Count":124,"Microglia LPS Med. Count":215,"Microglia Cook's P-value ":0.919},"Reg_OJeRIj_264":{"Feature Symbol":"Aif1l","Feature Name":"allograft inflammatory factor 1-like","biotype":"protein_coding","Astrocyte log2(fold change)":-3.39,"Astrocyte adjusted P-value":7.44e-06,"Astrocyte Low Expressed":false,"Astrocyte Vehicle Med. nRPKM":1.18,"Astrocyte LPS Med. nRPKM":0.0642,"Astrocyte Mean Log2(nRPKM)":-2.4,"Astrocyte Vehicle Med. Count":59.5,"Astrocyte LPS Med. Count":7,"Astrocyte Cook's P-value ":0.538,"Feature ID":"108897","chr":"chr2","strand":"+","start":31805823,"end":31828962,"Microglia log2(fold change)":0,"Microglia adjusted P-value":"1","Microglia Low Expressed":true,"Microglia Vehicle Med. nRPKM":0,"Microglia LPS Med. nRPKM":0,"Microglia Mean Log2(nRPKM)":-7.08,"Microglia Vehicle Med. Count":0,"Microglia LPS Med. Count":0,"Microglia Cook's P-value ":0.29},"Reg_OJeRIj_265":{"Feature Symbol":"Rnf169","Feature Name":"ring finger protein 169","biotype":"protein_coding","Astrocyte log2(fold change)":0.634,"Astrocyte adjusted P-value":0.0501,"Astrocyte Low Expressed":false,"Astrocyte Vehicle Med. nRPKM":3.02,"Astrocyte LPS Med. nRPKM":4.75,"Astrocyte Mean Log2(nRPKM)":1.85,"Astrocyte Vehicle Med. Count":388,"Astrocyte LPS Med. Count":850,"Astrocyte Cook's P-value ":0.931,"Feature ID":"108937","chr":"chr7","strand":"-","start":107068764,"end":107128968,"Microglia log2(fold change)":2.75,"Microglia adjusted P-value":"4.50884372394249e-14","Microglia Low Expressed":false,"Microglia Vehicle Med. nRPKM":7.15,"Microglia LPS Med. nRPKM":65.2,"Microglia Mean Log2(nRPKM)":4.3,"Microglia Vehicle Med. Count":1180,"Microglia LPS Med. Count":2980,"Microglia Cook's P-value ":0.771},"Reg_OJeRIj_266":{"Feature Symbol":"Rg9mtd2","Feature Name":"RNA (guanine-9-) methyltransferase domain containing 2","biotype":"protein_coding","Astrocyte log2(fold change)":-0.158,"Astrocyte adjusted P-value":0.883,"Astrocyte Low Expressed":false,"Astrocyte Vehicle Med. nRPKM":0.476,"Astrocyte LPS Med. nRPKM":0.301,"Astrocyte Mean Log2(nRPKM)":-1.35,"Astrocyte Vehicle Med. Count":37,"Astrocyte LPS Med. Count":50,"Astrocyte Cook's P-value ":0.262,"Feature ID":"108943","chr":"chr3","strand":"+","start":137806502,"end":137822785,"Microglia log2(fold change)":-2.34,"Microglia adjusted P-value":"2.57334832060456e-06","Microglia Low Expressed":false,"Microglia Vehicle Med. nRPKM":1.39,"Microglia LPS Med. nRPKM":0.203,"Microglia Mean Log2(nRPKM)":-0.939,"Microglia Vehicle Med. Count":129,"Microglia LPS Med. Count":7,"Microglia Cook's P-value ":0.93},"Reg_OJeRIj_267":{"Feature Symbol":"Supt3h","Feature Name":"suppressor of Ty 3 homolog (S. cerevisiae)","biotype":"protein_coding","Astrocyte log2(fold change)":-1.22,"Astrocyte adjusted P-value":0.127,"Astrocyte Low Expressed":false,"Astrocyte Vehicle Med. nRPKM":2.24,"Astrocyte LPS Med. nRPKM":0.681,"Astrocyte Mean Log2(nRPKM)":0.125,"Astrocyte Vehicle Med. Count":61.5,"Astrocyte LPS Med. Count":22,"Astrocyte Cook's P-value ":0.809,"Feature ID":"109115","chr":"chr17","strand":"+","start":44914120,"end":45256233,"Microglia log2(fold change)":-2.26,"Microglia adjusted P-value":"3.12684767491947e-05","Microglia Low Expressed":false,"Microglia Vehicle Med. nRPKM":5.3,"Microglia LPS Med. nRPKM":0.456,"Microglia Mean Log2(nRPKM)":0.734,"Microglia Vehicle Med. Count":120,"Microglia LPS Med. Count":4,"Microglia Cook's P-value ":0.937},"Reg_OJeRIj_268":{"Feature Symbol":"Mmaa","Feature Name":"methylmalonic aciduria (cobalamin deficiency) type A","biotype":"protein_coding","Astrocyte log2(fold change)":0.215,"Astrocyte adjusted P-value":0.839,"Astrocyte Low Expressed":false,"Astrocyte Vehicle Med. nRPKM":0.445,"Astrocyte LPS Med. nRPKM":0.477,"Astrocyte Mean Log2(nRPKM)":-1.18,"Astrocyte Vehicle Med. Count":23.5,"Astrocyte LPS Med. Count":42,"Astrocyte Cook's P-value ":0.688,"Feature ID":"109136","chr":"chr8","strand":"-","start":81790323,"end":81818855,"Microglia log2(fold change)":-2.08,"Microglia adjusted P-value":"0.000594596430690006","Microglia Low Expressed":false,"Microglia Vehicle Med. nRPKM":0.999,"Microglia LPS Med. nRPKM":0.172,"Microglia Mean Log2(nRPKM)":-1.77,"Microglia Vehicle Med. Count":83,"Microglia LPS Med. Count":6,"Microglia Cook's P-value ":0.911},"Reg_OJeRIj_269":{"Feature Symbol":"Chd9","Feature Name":"chromodomain helicase DNA binding protein 9","biotype":"protein_coding","Astrocyte log2(fold change)":-1.17,"Astrocyte adjusted P-value":1.09e-05,"Astrocyte Low Expressed":false,"Astrocyte Vehicle Med. nRPKM":20.3,"Astrocyte LPS Med. nRPKM":8.29,"Astrocyte Mean Log2(nRPKM)":3.67,"Astrocyte Vehicle Med. Count":4220,"Astrocyte LPS Med. Count":2360,"Astrocyte Cook's P-value ":0.969,"Feature ID":"109151","chr":"chr8","strand":"+","start":93352734,"end":93578407,"Microglia log2(fold change)":-2.15,"Microglia adjusted P-value":"1.80168712593181e-10","Microglia Low Expressed":false,"Microglia Vehicle Med. nRPKM":31.9,"Microglia LPS Med. nRPKM":5.94,"Microglia Mean Log2(nRPKM)":3.83,"Microglia Vehicle Med. Count":10400,"Microglia LPS Med. Count":841,"Microglia Cook's P-value ":0.93},"Reg_OJeRIj_270":{"Feature Symbol":"Tspan9","Feature Name":"tetraspanin 9","biotype":"protein_coding","Astrocyte log2(fold change)":-2.3,"Astrocyte adjusted P-value":5.6e-10,"Astrocyte Low Expressed":false,"Astrocyte Vehicle Med. nRPKM":6.86,"Astrocyte LPS Med. nRPKM":1.27,"Astrocyte Mean Log2(nRPKM)":1.48,"Astrocyte Vehicle Med. Count":515,"Astrocyte LPS Med. Count":110,"Astrocyte Cook's P-value ":0.96,"Feature ID":"109246","chr":"chr6","strand":"-","start":127911418,"end":128093596,"Microglia log2(fold change)":-1.61,"Microglia adjusted P-value":"0.00143017227731409","Microglia Low Expressed":false,"Microglia Vehicle Med. nRPKM":1.35,"Microglia LPS Med. nRPKM":0.267,"Microglia Mean Log2(nRPKM)":-0.592,"Microglia Vehicle Med. Count":125,"Microglia LPS Med. Count":19,"Microglia Cook's P-value ":0.879},"Reg_OJeRIj_271":{"Feature Symbol":"Slc5a10","Feature Name":"solute carrier family 5 (sodium/glucose cotransporter), member 10","biotype":"protein_coding","Astrocyte log2(fold change)":0,"Astrocyte adjusted P-value":1,"Astrocyte Low Expressed":true,"Astrocyte Vehicle Med. nRPKM":0,"Astrocyte LPS Med. nRPKM":0.061,"Astrocyte Mean Log2(nRPKM)":-5.98,"Astrocyte Vehicle Med. Count":0,"Astrocyte LPS Med. Count":3,"Astrocyte Cook's P-value ":0.115,"Feature ID":"109342","chr":"chr11","strand":"-","start":61486284,"end":61534301,"Microglia log2(fold change)":-2.59,"Microglia adjusted P-value":"0.00646166477816761","Microglia Low Expressed":false,"Microglia Vehicle Med. nRPKM":0.333,"Microglia LPS Med. nRPKM":0.047,"Microglia Mean Log2(nRPKM)":-3.32,"Microglia Vehicle Med. Count":26,"Microglia LPS Med. Count":2,"Microglia Cook's P-value ":0.638},"Reg_OJeRIj_272":{"Feature Symbol":"F11","Feature Name":"coagulation factor XI","biotype":"protein_coding","Astrocyte log2(fold change)":3.64,"Astrocyte adjusted P-value":0.0013,"Astrocyte Low Expressed":false,"Astrocyte Vehicle Med. nRPKM":0,"Astrocyte LPS Med. nRPKM":0.248,"Astrocyte Mean Log2(nRPKM)":-5.11,"Astrocyte Vehicle Med. Count":0,"Astrocyte LPS Med. Count":18.5,"Astrocyte Cook's P-value ":0.0658,"Feature ID":"109821","chr":"chr8","strand":"-","start":46326524,"end":46347385,"Microglia log2(fold change)":0,"Microglia adjusted P-value":"1","Microglia Low Expressed":true,"Microglia Vehicle Med. nRPKM":0,"Microglia LPS Med. nRPKM":0,"Microglia Mean Log2(nRPKM)":-7.52,"Microglia Vehicle Med. Count":0,"Microglia LPS Med. Count":0,"Microglia Cook's P-value ":0.17},"Reg_OJeRIj_273":{"Feature Symbol":"Syt17","Feature Name":"synaptotagmin XVII","biotype":"protein_coding","Astrocyte log2(fold change)":-2.66,"Astrocyte adjusted P-value":3.84e-12,"Astrocyte Low Expressed":false,"Astrocyte Vehicle Med. nRPKM":8.04,"Astrocyte LPS Med. nRPKM":1.14,"Astrocyte Mean Log2(nRPKM)":1.52,"Astrocyte Vehicle Med. Count":247,"Astrocyte LPS Med. Count":55,"Astrocyte Cook's P-value ":0.962,"Feature ID":"110058","chr":"chr7","strand":"-","start":125525370,"end":125587066,"Microglia log2(fold change)":0.0184,"Microglia adjusted P-value":"0.989715167558238","Microglia Low Expressed":false,"Microglia Vehicle Med. nRPKM":0.131,"Microglia LPS Med. nRPKM":0.217,"Microglia Mean Log2(nRPKM)":-3.05,"Microglia Vehicle Med. Count":5,"Microglia LPS Med. Count":2,"Microglia Cook's P-value ":0.577},"Reg_OJeRIj_274":{"Feature Symbol":"Gpr18","Feature Name":"G protein-coupled receptor 18","biotype":"protein_coding","Astrocyte log2(fold change)":-0.0346,"Astrocyte adjusted P-value":0.984,"Astrocyte Low Expressed":false,"Astrocyte Vehicle Med. nRPKM":0.712,"Astrocyte LPS Med. nRPKM":0.608,"Astrocyte Mean Log2(nRPKM)":-1.33,"Astrocyte Vehicle Med. Count":17,"Astrocyte LPS Med. Count":29,"Astrocyte Cook's P-value ":0.841,"Feature ID":"110168","chr":"chr14","strand":"-","start":122310656,"end":122314996,"Microglia log2(fold change)":2.41,"Microglia adjusted P-value":"8.1794658213917e-05","Microglia Low Expressed":false,"Microglia Vehicle Med. nRPKM":0.675,"Microglia LPS Med. nRPKM":4.63,"Microglia Mean Log2(nRPKM)":0.518,"Microglia Vehicle Med. Count":17,"Microglia LPS Med. Count":38,"Microglia Cook's P-value ":0.509},"Reg_OJeRIj_275":{"Feature Symbol":"Bcr","Feature Name":"breakpoint cluster region","biotype":"protein_coding","Astrocyte log2(fold change)":0.0747,"Astrocyte adjusted P-value":0.899,"Astrocyte Low Expressed":false,"Astrocyte Vehicle Med. nRPKM":3.1,"Astrocyte LPS Med. nRPKM":3.28,"Astrocyte Mean Log2(nRPKM)":1.6,"Astrocyte Vehicle Med. Count":362,"Astrocyte LPS Med. Count":511,"Astrocyte Cook's P-value ":0.82,"Feature ID":"110279","chr":"chr10","strand":"+","start":74523641,"end":74647668,"Microglia log2(fold change)":-2.04,"Microglia adjusted P-value":"1.15194882883636e-08","Microglia Low Expressed":false,"Microglia Vehicle Med. nRPKM":1.63,"Microglia LPS Med. nRPKM":0.448,"Microglia Mean Log2(nRPKM)":-0.162,"Microglia Vehicle Med. Count":219,"Microglia LPS Med. Count":27,"Microglia Cook's P-value ":0.92},"Reg_OJeRIj_276":{"Feature Symbol":"Rap1gap","Feature Name":"Rap1 GTPase-activating protein","biotype":"protein_coding","Astrocyte log2(fold change)":-3.03,"Astrocyte adjusted P-value":2.19e-07,"Astrocyte Low Expressed":false,"Astrocyte Vehicle Med. nRPKM":3.1,"Astrocyte LPS Med. nRPKM":0.372,"Astrocyte Mean Log2(nRPKM)":-0.427,"Astrocyte Vehicle Med. Count":225,"Astrocyte LPS Med. Count":30,"Astrocyte Cook's P-value ":0.81,"Feature ID":"110351","chr":"chr4","strand":"+","start":137220641,"end":137285782,"Microglia log2(fold change)":0.486,"Microglia adjusted P-value":"0.693824881434803","Microglia Low Expressed":false,"Microglia Vehicle Med. nRPKM":0.187,"Microglia LPS Med. nRPKM":0.12,"Microglia Mean Log2(nRPKM)":-3.27,"Microglia Vehicle Med. Count":15,"Microglia LPS Med. Count":5,"Microglia Cook's P-value ":0.0723},"Reg_OJeRIj_277":{"Feature Symbol":"H2-Q6","Feature Name":"histocompatibility 2, Q region locus 6","biotype":"protein_coding","Astrocyte log2(fold change)":0,"Astrocyte adjusted P-value":1,"Astrocyte Low Expressed":true,"Astrocyte Vehicle Med. nRPKM":0,"Astrocyte LPS Med. nRPKM":0.478,"Astrocyte Mean Log2(nRPKM)":-4.16,"Astrocyte Vehicle Med. Count":0,"Astrocyte LPS Med. Count":10,"Astrocyte Cook's P-value ":0.0216,"Feature ID":"110557","chr":"chr17","strand":"+","start":35561822,"end":35565306,"Microglia log2(fold change)":3.62,"Microglia adjusted P-value":"2.56493942105417e-06","Microglia Low Expressed":false,"Microglia Vehicle Med. nRPKM":0.129,"Microglia LPS Med. nRPKM":1.83,"Microglia Mean Log2(nRPKM)":-2.06,"Microglia Vehicle Med. Count":2,"Microglia LPS Med. Count":22,"Microglia Cook's P-value ":0.825},"Reg_OJeRIj_278":{"Feature Symbol":"Nr3c2","Feature Name":"nuclear receptor subfamily 3, group C, member 2","biotype":"protein_coding","Astrocyte log2(fold change)":-1.21,"Astrocyte adjusted P-value":0.00019,"Astrocyte Low Expressed":false,"Astrocyte Vehicle Med. nRPKM":8.78,"Astrocyte LPS Med. nRPKM":3.82,"Astrocyte Mean Log2(nRPKM)":2.47,"Astrocyte Vehicle Med. Count":659,"Astrocyte LPS Med. Count":374,"Astrocyte Cook's P-value ":0.942,"Feature ID":"110784","chr":"chr8","strand":"+","start":79426407,"end":79767538,"Microglia log2(fold change)":-2.36,"Microglia adjusted P-value":"3.46737853578213e-12","Microglia Low Expressed":false,"Microglia Vehicle Med. nRPKM":4.01,"Microglia LPS Med. nRPKM":0.757,"Microglia Mean Log2(nRPKM)":0.94,"Microglia Vehicle Med. Count":406,"Microglia LPS Med. Count":38,"Microglia Cook's P-value ":0.922},"Reg_OJeRIj_279":{"Feature Symbol":"Pecr","Feature Name":"peroxisomal trans-2-enoyl-CoA reductase","biotype":"protein_coding","Astrocyte log2(fold change)":-2.16,"Astrocyte adjusted P-value":0.0421,"Astrocyte Low Expressed":false,"Astrocyte Vehicle Med. nRPKM":0.495,"Astrocyte LPS Med. nRPKM":0.192,"Astrocyte Mean Log2(nRPKM)":-2.12,"Astrocyte Vehicle Med. Count":11,"Astrocyte LPS Med. Count":7.5,"Astrocyte Cook's P-value ":0.0139,"Feature ID":"111175","chr":"chr1","strand":"-","start":72305746,"end":72330888,"Microglia log2(fold change)":-0.588,"Microglia adjusted P-value":"0.544315103800671","Microglia Low Expressed":false,"Microglia Vehicle Med. nRPKM":1.44,"Microglia LPS Med. nRPKM":0.492,"Microglia Mean Log2(nRPKM)":-0.701,"Microglia Vehicle Med. Count":31,"Microglia LPS Med. Count":10,"Microglia Cook's P-value ":0.391},"Reg_OJeRIj_280":{"Feature Symbol":"2010002M12Rik","Feature Name":"RIKEN cDNA 2010002M12 gene","biotype":"protein_coding","Astrocyte log2(fold change)":4.55,"Astrocyte adjusted P-value":2.29e-06,"Astrocyte Low Expressed":false,"Astrocyte Vehicle Med. nRPKM":0,"Astrocyte LPS Med. nRPKM":0.491,"Astrocyte Mean Log2(nRPKM)":-4.53,"Astrocyte Vehicle Med. Count":0,"Astrocyte LPS Med. Count":38.5,"Astrocyte Cook's P-value ":0.24,"Feature ID":"112419","chr":"chr19","strand":"-","start":34691541,"end":34715233,"Microglia log2(fold change)":0,"Microglia adjusted P-value":"1","Microglia Low Expressed":true,"Microglia Vehicle Med. nRPKM":0.0105,"Microglia LPS Med. nRPKM":0.0237,"Microglia Mean Log2(nRPKM)":-6.31,"Microglia Vehicle Med. Count":1,"Microglia LPS Med. Count":1,"Microglia Cook's P-value ":0.45},"Reg_OJeRIj_281":{"Feature Symbol":"Abl1","Feature Name":"c-abl oncogene 1, non-receptor tyrosine kinase","biotype":"protein_coding","Astrocyte log2(fold change)":0.109,"Astrocyte adjusted P-value":0.868,"Astrocyte Low Expressed":false,"Astrocyte Vehicle Med. nRPKM":1.89,"Astrocyte LPS Med. nRPKM":2.52,"Astrocyte Mean Log2(nRPKM)":1.13,"Astrocyte Vehicle Med. Count":244,"Astrocyte LPS Med. Count":422,"Astrocyte Cook's P-value ":0.43,"Feature ID":"11350","chr":"chr2","strand":"+","start":31544076,"end":31659747,"Microglia log2(fold change)":-2.05,"Microglia adjusted P-value":"1.25463048136113e-12","Microglia Low Expressed":false,"Microglia Vehicle Med. nRPKM":17.3,"Microglia LPS Med. nRPKM":3.58,"Microglia Mean Log2(nRPKM)":3.12,"Microglia Vehicle Med. Count":2930,"Microglia LPS Med. Count":316,"Microglia Cook's P-value ":0.951},"Reg_OJeRIj_282":{"Feature Symbol":"Ache","Feature Name":"acetylcholinesterase","biotype":"protein_coding","Astrocyte log2(fold change)":-2.07,"Astrocyte adjusted P-value":0.029,"Astrocyte Low Expressed":false,"Astrocyte Vehicle Med. nRPKM":0.595,"Astrocyte LPS Med. nRPKM":0.0643,"Astrocyte Mean Log2(nRPKM)":-2.16,"Astrocyte Vehicle Med. Count":27.5,"Astrocyte LPS Med. Count":4.5,"Astrocyte Cook's P-value ":0.573,"Feature ID":"11423","chr":"chr5","strand":"+","start":137729505,"end":137735691,"Microglia log2(fold change)":-2.26,"Microglia adjusted P-value":"0.000670262501433079","Microglia Low Expressed":false,"Microglia Vehicle Med. nRPKM":1.09,"Microglia LPS Med. nRPKM":0.183,"Microglia Mean Log2(nRPKM)":-1.53,"Microglia Vehicle Med. Count":40,"Microglia LPS Med. Count":6,"Microglia Cook's P-value ":0.888},"Reg_OJeRIj_283":{"Feature Symbol":"Npnt","Feature Name":"nephronectin","biotype":"protein_coding","Astrocyte log2(fold change)":-0.251,"Astrocyte adjusted P-value":0.866,"Astrocyte Low Expressed":false,"Astrocyte Vehicle Med. nRPKM":0.3,"Astrocyte LPS Med. nRPKM":0.241,"Astrocyte Mean Log2(nRPKM)":-2.63,"Astrocyte Vehicle Med. Count":18,"Astrocyte LPS Med. Count":24,"Astrocyte Cook's P-value ":0.88,"Feature ID":"114249","chr":"chr3","strand":"-","start":132545647,"end":132613255,"Microglia log2(fold change)":-2.94,"Microglia adjusted P-value":"0.00496731838726517","Microglia Low Expressed":false,"Microglia Vehicle Med. nRPKM":1.91,"Microglia LPS Med. nRPKM":0.00711,"Microglia Mean Log2(nRPKM)":-2.26,"Microglia Vehicle Med. Count":202,"Microglia LPS Med. Count":1,"Microglia Cook's P-value ":0.79},"Reg_OJeRIj_284":{"Feature Symbol":"Lyve1","Feature Name":"lymphatic vessel endothelial hyaluronan receptor 1","biotype":"protein_coding","Astrocyte log2(fold change)":0,"Astrocyte adjusted P-value":1,"Astrocyte Low Expressed":true,"Astrocyte Vehicle Med. nRPKM":0,"Astrocyte LPS Med. nRPKM":0.031,"Astrocyte Mean Log2(nRPKM)":-6.08,"Astrocyte Vehicle Med. Count":0,"Astrocyte LPS Med. Count":2,"Astrocyte Cook's P-value ":0.105,"Feature ID":"114332","chr":"chr7","strand":"-","start":117994121,"end":118006467,"Microglia log2(fold change)":-2.22,"Microglia adjusted P-value":"0.0179754945222607","Microglia Low Expressed":false,"Microglia Vehicle Med. nRPKM":0.398,"Microglia LPS Med. nRPKM":0.0306,"Microglia Mean Log2(nRPKM)":-3.22,"Microglia Vehicle Med. Count":23,"Microglia LPS Med. Count":3,"Microglia Cook's P-value ":0.631},"Reg_OJeRIj_285":{"Feature Symbol":"Acr","Feature Name":"acrosin prepropeptide","biotype":"protein_coding","Astrocyte log2(fold change)":2.51,"Astrocyte adjusted P-value":0.0208,"Astrocyte Low Expressed":false,"Astrocyte Vehicle Med. nRPKM":0.0316,"Astrocyte LPS Med. nRPKM":0.402,"Astrocyte Mean Log2(nRPKM)":-3.2,"Astrocyte Vehicle Med. Count":1,"Astrocyte LPS Med. Count":15,"Astrocyte Cook's P-value ":0.0685,"Feature ID":"11434","chr":"chr15","strand":"+","start":89398757,"end":89405016,"Microglia log2(fold change)":0,"Microglia adjusted P-value":"1","Microglia Low Expressed":true,"Microglia Vehicle Med. nRPKM":0,"Microglia LPS Med. nRPKM":0,"Microglia Mean Log2(nRPKM)":-6.42,"Microglia Vehicle Med. Count":0,"Microglia LPS Med. Count":0,"Microglia Cook's P-value ":0.535},"Reg_OJeRIj_286":{"Feature Symbol":"Zmynd10","Feature Name":"zinc finger, MYND domain containing 10","biotype":"protein_coding","Astrocyte log2(fold change)":-3.03,"Astrocyte adjusted P-value":0.00151,"Astrocyte Low Expressed":false,"Astrocyte Vehicle Med. nRPKM":1.17,"Astrocyte LPS Med. nRPKM":0.0327,"Astrocyte Mean Log2(nRPKM)":-2.76,"Astrocyte Vehicle Med. Count":41,"Astrocyte LPS Med. Count":2.5,"Astrocyte Cook's P-value ":0.0754,"Feature ID":"114602","chr":"chr9","strand":"+","start":107449641,"end":107453650,"Microglia log2(fold change)":0,"Microglia adjusted P-value":"1","Microglia Low Expressed":true,"Microglia Vehicle Med. nRPKM":0.114,"Microglia LPS Med. nRPKM":0,"Microglia Mean Log2(nRPKM)":-6.42,"Microglia Vehicle Med. Count":2,"Microglia LPS Med. Count":0,"Microglia Cook's P-value ":0.0454},"Reg_OJeRIj_287":{"Feature Symbol":"Slc13a3","Feature Name":"solute carrier family 13 (sodium-dependent dicarboxylate transporter), member 3","biotype":"protein_coding","Astrocyte log2(fold change)":-0.608,"Astrocyte adjusted P-value":0.25,"Astrocyte Low Expressed":false,"Astrocyte Vehicle Med. nRPKM":3.32,"Astrocyte LPS Med. nRPKM":1.99,"Astrocyte Mean Log2(nRPKM)":1.34,"Astrocyte Vehicle Med. Count":194,"Astrocyte LPS Med. Count":152,"Astrocyte Cook's P-value ":0.772,"Feature ID":"114644","chr":"chr2","strand":"-","start":165230795,"end":165298697,"Microglia log2(fold change)":3.79,"Microglia adjusted P-value":"2.41941251821952e-21","Microglia Low Expressed":false,"Microglia Vehicle Med. nRPKM":0.705,"Microglia LPS Med. nRPKM":13.8,"Microglia Mean Log2(nRPKM)":1.75,"Microglia Vehicle Med. Count":56,"Microglia LPS Med. Count":378,"Microglia Cook's P-value ":0.878},"Reg_OJeRIj_288":{"Feature Symbol":"Pawr","Feature Name":"PRKC, apoptosis, WT1, regulator","biotype":"protein_coding","Astrocyte log2(fold change)":2.46,"Astrocyte adjusted P-value":3.94e-05,"Astrocyte Low Expressed":false,"Astrocyte Vehicle Med. nRPKM":0.394,"Astrocyte LPS Med. nRPKM":2.23,"Astrocyte Mean Log2(nRPKM)":-0.0968,"Astrocyte Vehicle Med. Count":16,"Astrocyte LPS Med. Count":122,"Astrocyte Cook's P-value ":0.748,"Feature ID":"114774","chr":"chr10","strand":"+","start":107769245,"end":107851447,"Microglia log2(fold change)":0,"Microglia adjusted P-value":"1","Microglia Low Expressed":true,"Microglia Vehicle Med. nRPKM":0,"Microglia LPS Med. nRPKM":0.0445,"Microglia Mean Log2(nRPKM)":-6.47,"Microglia Vehicle Med. Count":0,"Microglia LPS Med. Count":1,"Microglia Cook's P-value ":0.442},"Reg_OJeRIj_289":{"Feature Symbol":"Acvr2b","Feature Name":"activin receptor IIB","biotype":"protein_coding","Astrocyte log2(fold change)":-0.495,"Astrocyte adjusted P-value":0.539,"Astrocyte Low Expressed":false,"Astrocyte Vehicle Med. nRPKM":1.13,"Astrocyte LPS Med. nRPKM":0.93,"Astrocyte Mean Log2(nRPKM)":0.124,"Astrocyte Vehicle Med. Count":38.5,"Astrocyte LPS Med. Count":42,"Astrocyte Cook's P-value ":0.105,"Feature ID":"11481","chr":"chr9","strand":"+","start":119311619,"end":119342633,"Microglia log2(fold change)":-2.02,"Microglia adjusted P-value":"7.51609429806873e-05","Microglia Low Expressed":false,"Microglia Vehicle Med. nRPKM":3.64,"Microglia LPS Med. nRPKM":0.571,"Microglia Mean Log2(nRPKM)":0.369,"Microglia Vehicle Med. Count":84,"Microglia LPS Med. Count":12,"Microglia Cook's P-value ":0.863},"Reg_OJeRIj_290":{"Feature Symbol":"Adam8","Feature Name":"a disintegrin and metallopeptidase domain 8","biotype":"protein_coding","Astrocyte log2(fold change)":-1.33,"Astrocyte adjusted P-value":0.178,"Astrocyte Low Expressed":false,"Astrocyte Vehicle Med. nRPKM":0.789,"Astrocyte LPS Med. nRPKM":0.264,"Astrocyte Mean Log2(nRPKM)":-1.91,"Astrocyte Vehicle Med. Count":40,"Astrocyte LPS Med. Count":23,"Astrocyte Cook's P-value ":0.618,"Feature ID":"11501","chr":"chr7","strand":"-","start":147164840,"end":147178387,"Microglia log2(fold change)":2.03,"Microglia adjusted P-value":"0.00150168958686187","Microglia Low Expressed":false,"Microglia Vehicle Med. nRPKM":0.858,"Microglia LPS Med. nRPKM":2.11,"Microglia Mean Log2(nRPKM)":0.273,"Microglia Vehicle Med. Count":26,"Microglia LPS Med. Count":40,"Microglia Cook's P-value ":0.0816},"Reg_OJeRIj_291":{"Feature Symbol":"Adam9","Feature Name":"a disintegrin and metallopeptidase domain 9 (meltrin gamma)","biotype":"protein_coding","Astrocyte log2(fold change)":0.779,"Astrocyte adjusted P-value":0.0901,"Astrocyte Low Expressed":false,"Astrocyte Vehicle Med. nRPKM":0.826,"Astrocyte LPS Med. nRPKM":1.29,"Astrocyte Mean Log2(nRPKM)":0.0248,"Astrocyte Vehicle Med. Count":66,"Astrocyte LPS Med. Count":138,"Astrocyte Cook's P-value ":0.95,"Feature ID":"11502","chr":"chr8","strand":"-","start":26060083,"end":26127394,"Microglia log2(fold change)":2.02,"Microglia adjusted P-value":"1.80168712593181e-10","Microglia Low Expressed":false,"Microglia Vehicle Med. nRPKM":1.03,"Microglia LPS Med. nRPKM":4.1,"Microglia Mean Log2(nRPKM)":0.916,"Microglia Vehicle Med. Count":127,"Microglia LPS Med. Count":201,"Microglia Cook's P-value ":0.971},"Reg_OJeRIj_292":{"Feature Symbol":"Adamts1","Feature Name":"a disintegrin-like and metallopeptidase (reprolysin type) with thrombospondin type 1 motif, 1","biotype":"protein_coding","Astrocyte log2(fold change)":2.59,"Astrocyte adjusted P-value":2.89e-11,"Astrocyte Low Expressed":false,"Astrocyte Vehicle Med. nRPKM":1.43,"Astrocyte LPS Med. nRPKM":8.26,"Astrocyte Mean Log2(nRPKM)":1.5,"Astrocyte Vehicle Med. Count":119,"Astrocyte LPS Med. Count":941,"Astrocyte Cook's P-value ":0.899,"Feature ID":"11504","chr":"chr16","strand":"-","start":85794072,"end":85803360,"Microglia log2(fold change)":1.3,"Microglia adjusted P-value":"0.149469278628034","Microglia Low Expressed":false,"Microglia Vehicle Med. nRPKM":0.0953,"Microglia LPS Med. nRPKM":0.138,"Microglia Mean Log2(nRPKM)":-3.26,"Microglia Vehicle Med. Count":11,"Microglia LPS Med. Count":13,"Microglia Cook's P-value ":0.355},"Reg_OJeRIj_293":{"Feature Symbol":"Adcy8","Feature Name":"adenylate cyclase 8","biotype":"protein_coding","Astrocyte log2(fold change)":-1.78,"Astrocyte adjusted P-value":4.23e-06,"Astrocyte Low Expressed":false,"Astrocyte Vehicle Med. nRPKM":2.47,"Astrocyte LPS Med. nRPKM":0.646,"Astrocyte Mean Log2(nRPKM)":0.297,"Astrocyte Vehicle Med. Count":238,"Astrocyte LPS Med. Count":85,"Astrocyte Cook's P-value ":0.953,"Feature ID":"11514","chr":"chr15","strand":"-","start":64530597,"end":64753858,"Microglia log2(fold change)":-3.61,"Microglia adjusted P-value":"7.42805494495154e-06","Microglia Low Expressed":false,"Microglia Vehicle Med. nRPKM":0.457,"Microglia LPS Med. nRPKM":0,"Microglia Mean Log2(nRPKM)":-3.48,"Microglia Vehicle Med. Count":55,"Microglia LPS Med. Count":0,"Microglia Cook's P-value ":0.594},"Reg_OJeRIj_294":{"Feature Symbol":"Plin2","Feature Name":"perilipin 2","biotype":"protein_coding","Astrocyte log2(fold change)":0.286,"Astrocyte adjusted P-value":0.804,"Astrocyte Low Expressed":false,"Astrocyte Vehicle Med. nRPKM":0.497,"Astrocyte LPS Med. nRPKM":0.603,"Astrocyte Mean Log2(nRPKM)":-0.948,"Astrocyte Vehicle Med. Count":18.5,"Astrocyte LPS Med. Count":26,"Astrocyte Cook's P-value ":0.568,"Feature ID":"11520","chr":"chr4","strand":"-","start":86302469,"end":86315963,"Microglia log2(fold change)":2.33,"Microglia adjusted P-value":"0.000109609748175096","Microglia Low Expressed":false,"Microglia Vehicle Med. nRPKM":0.746,"Microglia LPS Med. nRPKM":5.22,"Microglia Mean Log2(nRPKM)":0.805,"Microglia Vehicle Med. Count":19,"Microglia LPS Med. Count":121,"Microglia Cook's P-value ":0.889},"Reg_OJeRIj_295":{"Feature Symbol":"Adm","Feature Name":"adrenomedullin","biotype":"protein_coding","Astrocyte log2(fold change)":2.84,"Astrocyte adjusted P-value":0.00765,"Astrocyte Low Expressed":false,"Astrocyte Vehicle Med. nRPKM":0.0238,"Astrocyte LPS Med. nRPKM":0.684,"Astrocyte Mean Log2(nRPKM)":-3.37,"Astrocyte Vehicle Med. Count":0.5,"Astrocyte LPS Med. Count":30,"Astrocyte Cook's P-value ":0.201,"Feature ID":"11535","chr":"chr7","strand":"+","start":117771183,"end":117773333,"Microglia log2(fold change)":0,"Microglia adjusted P-value":"1","Microglia Low Expressed":true,"Microglia Vehicle Med. nRPKM":0,"Microglia LPS Med. nRPKM":0.0589,"Microglia Mean Log2(nRPKM)":-5.27,"Microglia Vehicle Med. Count":0,"Microglia LPS Med. Count":1,"Microglia Cook's P-value ":0.289},"Reg_OJeRIj_296":{"Feature Symbol":"Adora2a","Feature Name":"adenosine A2a receptor","biotype":"protein_coding","Astrocyte log2(fold change)":-0.371,"Astrocyte adjusted P-value":0.802,"Astrocyte Low Expressed":false,"Astrocyte Vehicle Med. nRPKM":0.159,"Astrocyte LPS Med. nRPKM":0.174,"Astrocyte Mean Log2(nRPKM)":-2.68,"Astrocyte Vehicle Med. Count":8.5,"Astrocyte LPS Med. Count":11.5,"Astrocyte Cook's P-value ":0.263,"Feature ID":"11540","chr":"chr10","strand":"+","start":74779688,"end":74797533,"Microglia log2(fold change)":3.34,"Microglia adjusted P-value":"5.43345563601663e-06","Microglia Low Expressed":false,"Microglia Vehicle Med. nRPKM":0.0926,"Microglia LPS Med. nRPKM":1.13,"Microglia Mean Log2(nRPKM)":-2.42,"Microglia Vehicle Med. Count":4,"Microglia LPS Med. Count":18,"Microglia Cook's P-value ":0.565},"Reg_OJeRIj_297":{"Feature Symbol":"Gla","Feature Name":"galactosidase, alpha","biotype":"protein_coding","Astrocyte log2(fold change)":0.226,"Astrocyte adjusted P-value":0.852,"Astrocyte Low Expressed":false,"Astrocyte Vehicle Med. nRPKM":0.625,"Astrocyte LPS Med. nRPKM":0.795,"Astrocyte Mean Log2(nRPKM)":-0.837,"Astrocyte Vehicle Med. Count":43,"Astrocyte LPS Med. Count":75,"Astrocyte Cook's P-value ":0.456,"Feature ID":"11605","chr":"chrX","strand":"-","start":131122708,"end":131135544,"Microglia log2(fold change)":2.83,"Microglia adjusted P-value":"0.00144864449160271","Microglia Low Expressed":false,"Microglia Vehicle Med. nRPKM":0.0285,"Microglia LPS Med. nRPKM":0.841,"Microglia Mean Log2(nRPKM)":-2.9,"Microglia Vehicle Med. Count":4,"Microglia LPS Med. Count":23,"Microglia Cook's P-value ":0.5},"Reg_OJeRIj_298":{"Feature Symbol":"Agtrap","Feature Name":"angiotensin II, type I receptor-associated protein","biotype":"protein_coding","Astrocyte log2(fold change)":0.428,"Astrocyte adjusted P-value":0.446,"Astrocyte Low Expressed":false,"Astrocyte Vehicle Med. nRPKM":0.862,"Astrocyte LPS Med. nRPKM":1.19,"Astrocyte Mean Log2(nRPKM)":-0.0372,"Astrocyte Vehicle Med. Count":70,"Astrocyte LPS Med. Count":118,"Astrocyte Cook's P-value ":0.702,"Feature ID":"11610","chr":"chr4","strand":"-","start":147451170,"end":147462173,"Microglia log2(fold change)":3.01,"Microglia adjusted P-value":"7.5173772791683e-09","Microglia Low Expressed":false,"Microglia Vehicle Med. nRPKM":0.527,"Microglia LPS Med. nRPKM":5.52,"Microglia Mean Log2(nRPKM)":0.389,"Microglia Vehicle Med. Count":36,"Microglia LPS Med. Count":147,"Microglia Cook's P-value ":0.183},"Reg_OJeRIj_299":{"Feature Symbol":"Ahr","Feature Name":"aryl-hydrocarbon receptor","biotype":"protein_coding","Astrocyte log2(fold change)":3.28,"Astrocyte adjusted P-value":0.000174,"Astrocyte Low Expressed":false,"Astrocyte Vehicle Med. nRPKM":0.0185,"Astrocyte LPS Med. nRPKM":0.25,"Astrocyte Mean Log2(nRPKM)":-4.07,"Astrocyte Vehicle Med. Count":2,"Astrocyte LPS Med. Count":41.5,"Astrocyte Cook's P-value ":0.486,"Feature ID":"11622","chr":"chr12","strand":"-","start":36182651,"end":36219661,"Microglia log2(fold change)":4.43,"Microglia adjusted P-value":"2.19572833865689e-09","Microglia Low Expressed":false,"Microglia Vehicle Med. nRPKM":0.0135,"Microglia LPS Med. nRPKM":0.677,"Microglia Mean Log2(nRPKM)":-3.46,"Microglia Vehicle Med. Count":1,"Microglia LPS Med. Count":47,"Microglia Cook's P-value ":0.332},"Reg_OJeRIj_300":{"Feature Symbol":"Aim1","Feature Name":"absent in melanoma 1","biotype":"protein_coding","Astrocyte log2(fold change)":2.19,"Astrocyte adjusted P-value":0.000157,"Astrocyte Low Expressed":false,"Astrocyte Vehicle Med. nRPKM":0.119,"Astrocyte LPS Med. nRPKM":0.662,"Astrocyte Mean Log2(nRPKM)":-1.96,"Astrocyte Vehicle Med. Count":17,"Astrocyte LPS Med. Count":121,"Astrocyte Cook's P-value ":0.704,"Feature ID":"11630","chr":"chr10","strand":"-","start":43670113,"end":43724652,"Microglia log2(fold change)":1.08,"Microglia adjusted P-value":"0.114870148207748","Microglia Low Expressed":false,"Microglia Vehicle Med. nRPKM":0.24,"Microglia LPS Med. nRPKM":0.644,"Microglia Mean Log2(nRPKM)":-1.63,"Microglia Vehicle Med. Count":24,"Microglia LPS Med. Count":44,"Microglia Cook's P-value ":0.608},"Reg_OJeRIj_301":{"Feature Symbol":"Aire","Feature Name":"autoimmune regulator (autoimmune polyendocrinopathy candidiasis ectodermal dystrophy)","biotype":"protein_coding","Astrocyte log2(fold change)":2.55,"Astrocyte adjusted P-value":0.0416,"Astrocyte Low Expressed":false,"Astrocyte Vehicle Med. nRPKM":0,"Astrocyte LPS Med. nRPKM":0.178,"Astrocyte Mean Log2(nRPKM)":-4.97,"Astrocyte Vehicle Med. Count":0,"Astrocyte LPS Med. Count":12.5,"Astrocyte Cook's P-value ":0.353,"Feature ID":"11634","chr":"chr10","strand":"-","start":77492776,"end":77506325,"Microglia log2(fold change)":0,"Microglia adjusted P-value":"1","Microglia Low Expressed":true,"Microglia Vehicle Med. nRPKM":0,"Microglia LPS Med. nRPKM":0,"Microglia Mean Log2(nRPKM)":-8,"Microglia Vehicle Med. Count":0,"Microglia LPS Med. Count":0,"Microglia Cook's P-value ":"NA"},"Reg_OJeRIj_302":{"Feature Symbol":"Alpl","Feature Name":"alkaline phosphatase, liver/bone/kidney","biotype":"protein_coding","Astrocyte log2(fold change)":-3.45,"Astrocyte adjusted P-value":2.03e-12,"Astrocyte Low Expressed":false,"Astrocyte Vehicle Med. nRPKM":2.3,"Astrocyte LPS Med. nRPKM":0.183,"Astrocyte Mean Log2(nRPKM)":-0.613,"Astrocyte Vehicle Med. Count":124,"Astrocyte LPS Med. Count":15.5,"Astrocyte Cook's P-value ":0.961,"Feature ID":"11647","chr":"chr4","strand":"-","start":137297647,"end":137352292,"Microglia log2(fold change)":0,"Microglia adjusted P-value":"1","Microglia Low Expressed":true,"Microglia Vehicle Med. nRPKM":0.0398,"Microglia LPS Med. nRPKM":0,"Microglia Mean Log2(nRPKM)":-6.52,"Microglia Vehicle Med. Count":3,"Microglia LPS Med. Count":0,"Microglia Cook's P-value ":0.587},"Reg_OJeRIj_303":{"Feature Symbol":"Prelp","Feature Name":"proline arginine-rich end leucine-rich repeat","biotype":"protein_coding","Astrocyte log2(fold change)":-2.05,"Astrocyte adjusted P-value":4.43e-09,"Astrocyte Low Expressed":false,"Astrocyte Vehicle Med. nRPKM":14.9,"Astrocyte LPS Med. nRPKM":3.03,"Astrocyte Mean Log2(nRPKM)":2.79,"Astrocyte Vehicle Med. Count":1080,"Astrocyte LPS Med. Count":267,"Astrocyte Cook's P-value ":0.938,"Feature ID":"116847","chr":"chr1","strand":"-","start":135806881,"end":135817978,"Microglia log2(fold change)":-3.67,"Microglia adjusted P-value":"0.000289755234440449","Microglia Low Expressed":false,"Microglia Vehicle Med. nRPKM":0.236,"Microglia LPS Med. nRPKM":0,"Microglia Mean Log2(nRPKM)":-4.82,"Microglia Vehicle Med. Count":26,"Microglia LPS Med. Count":0,"Microglia Cook's P-value ":0.197},"Reg_OJeRIj_304":{"Feature Symbol":"Alox8","Feature Name":"arachidonate 8-lipoxygenase","biotype":"protein_coding","Astrocyte log2(fold change)":-2.94,"Astrocyte adjusted P-value":0.000469,"Astrocyte Low Expressed":false,"Astrocyte Vehicle Med. nRPKM":0.55,"Astrocyte LPS Med. nRPKM":0.0429,"Astrocyte Mean Log2(nRPKM)":-2.85,"Astrocyte Vehicle Med. Count":30.5,"Astrocyte LPS Med. Count":3.5,"Astrocyte Cook's P-value ":0.131,"Feature ID":"11688","chr":"chr11","strand":"-","start":68997387,"end":69011341,"Microglia log2(fold change)":0,"Microglia adjusted P-value":"1","Microglia Low Expressed":true,"Microglia Vehicle Med. nRPKM":0.00378,"Microglia LPS Med. nRPKM":0,"Microglia Mean Log2(nRPKM)":-7.14,"Microglia Vehicle Med. Count":1,"Microglia LPS Med. Count":0,"Microglia Cook's P-value ":0.345},"Reg_OJeRIj_305":{"Feature Symbol":"Pnpla3","Feature Name":"patatin-like phospholipase domain containing 3","biotype":"protein_coding","Astrocyte log2(fold change)":-2.25,"Astrocyte adjusted P-value":0.00198,"Astrocyte Low Expressed":false,"Astrocyte Vehicle Med. nRPKM":0.901,"Astrocyte LPS Med. nRPKM":0.0873,"Astrocyte Mean Log2(nRPKM)":-1.72,"Astrocyte Vehicle Med. Count":83.5,"Astrocyte LPS Med. Count":14,"Astrocyte Cook's P-value ":0.741,"Feature ID":"116939","chr":"chr15","strand":"+","start":83998246,"end":84019951,"Microglia log2(fold change)":-3.2,"Microglia adjusted P-value":"0.00106532346252666","Microglia Low Expressed":false,"Microglia Vehicle Med. nRPKM":0.173,"Microglia LPS Med. nRPKM":0,"Microglia Mean Log2(nRPKM)":-4.66,"Microglia Vehicle Med. Count":19,"Microglia LPS Med. Count":0,"Microglia Cook's P-value ":0.131},"Reg_OJeRIj_306":{"Feature Symbol":"Steap4","Feature Name":"STEAP family member 4","biotype":"protein_coding","Astrocyte log2(fold change)":6.65,"Astrocyte adjusted P-value":3.25e-24,"Astrocyte Low Expressed":false,"Astrocyte Vehicle Med. nRPKM":0.0162,"Astrocyte LPS Med. nRPKM":2.87,"Astrocyte Mean Log2(nRPKM)":-2.36,"Astrocyte Vehicle Med. Count":1,"Astrocyte LPS Med. Count":342,"Astrocyte Cook's P-value ":0.756,"Feature ID":"117167","chr":"chr5","strand":"+","start":7960472,"end":7982213,"Microglia log2(fold change)":0,"Microglia adjusted P-value":"1","Microglia Low Expressed":true,"Microglia Vehicle Med. nRPKM":0,"Microglia LPS Med. nRPKM":0.0507,"Microglia Mean Log2(nRPKM)":-5.67,"Microglia Vehicle Med. Count":0,"Microglia LPS Med. Count":2,"Microglia Cook's P-value ":0.00208},"Reg_OJeRIj_307":{"Feature Symbol":"Ampd3","Feature Name":"adenosine monophosphate deaminase 3","biotype":"protein_coding","Astrocyte log2(fold change)":2.47,"Astrocyte adjusted P-value":1.99e-10,"Astrocyte Low Expressed":false,"Astrocyte Vehicle Med. nRPKM":3.76,"Astrocyte LPS Med. nRPKM":17.6,"Astrocyte Mean Log2(nRPKM)":3.03,"Astrocyte Vehicle Med. Count":283,"Astrocyte LPS Med. Count":2430,"Astrocyte Cook's P-value ":0.781,"Feature ID":"11717","chr":"chr7","strand":"+","start":117916118,"end":117955909,"Microglia log2(fold change)":-1.02,"Microglia adjusted P-value":"0.0204115976103381","Microglia Low Expressed":false,"Microglia Vehicle Med. nRPKM":2.81,"Microglia LPS Med. nRPKM":1.25,"Microglia Mean Log2(nRPKM)":0.738,"Microglia Vehicle Med. Count":245,"Microglia LPS Med. Count":32,"Microglia Cook's P-value ":0.829},"Reg_OJeRIj_308":{"Feature Symbol":"Ivns1abp","Feature Name":"influenza virus NS1A binding protein","biotype":"protein_coding","Astrocyte log2(fold change)":0.649,"Astrocyte adjusted P-value":0.0242,"Astrocyte Low Expressed":false,"Astrocyte Vehicle Med. nRPKM":4.68,"Astrocyte LPS Med. nRPKM":7.05,"Astrocyte Mean Log2(nRPKM)":2.51,"Astrocyte Vehicle Med. Count":463,"Astrocyte LPS Med. Count":954,"Astrocyte Cook's P-value ":0.978,"Feature ID":"117198","chr":"chr1","strand":"+","start":153191628,"end":153211575,"Microglia log2(fold change)":-2.03,"Microglia adjusted P-value":"4.54569673037704e-11","Microglia Low Expressed":false,"Microglia Vehicle Med. nRPKM":95.7,"Microglia LPS Med. nRPKM":19.4,"Microglia Mean Log2(nRPKM)":5.48,"Microglia Vehicle Med. Count":9750,"Microglia LPS Med. Count":1080,"Microglia Cook's P-value ":0.95},"Reg_OJeRIj_309":{"Feature Symbol":"Ang","Feature Name":"angiogenin, ribonuclease, RNase A family, 5","biotype":"protein_coding","Astrocyte log2(fold change)":0,"Astrocyte adjusted P-value":1,"Astrocyte Low Expressed":true,"Astrocyte Vehicle Med. nRPKM":0.0186,"Astrocyte LPS Med. nRPKM":0.0688,"Astrocyte Mean Log2(nRPKM)":-4.42,"Astrocyte Vehicle Med. Count":0.5,"Astrocyte LPS Med. Count":3.5,"Astrocyte Cook's P-value ":0.082,"Feature ID":"11727","chr":"chr14","strand":"+","start":51710752,"end":51721684,"Microglia log2(fold change)":-2.07,"Microglia adjusted P-value":"0.000180588741581769","Microglia Low Expressed":false,"Microglia Vehicle Med. nRPKM":15.2,"Microglia LPS Med. nRPKM":1.81,"Microglia Mean Log2(nRPKM)":2.41,"Microglia Vehicle Med. Count":538,"Microglia LPS Med. Count":27,"Microglia Cook's P-value ":0.797},"Reg_OJeRIj_310":{"Feature Symbol":"Slc25a5","Feature Name":"solute carrier family 25 (mitochondrial carrier, adenine nucleotide translocator), member 5","biotype":"protein_coding","Astrocyte log2(fold change)":1.56,"Astrocyte adjusted P-value":0.117,"Astrocyte Low Expressed":false,"Astrocyte Vehicle Med. nRPKM":0.131,"Astrocyte LPS Med. nRPKM":1.07,"Astrocyte Mean Log2(nRPKM)":-1.27,"Astrocyte Vehicle Med. Count":3,"Astrocyte LPS Med. Count":38.5,"Astrocyte Cook's P-value ":0.677,"Feature ID":"11740","chr":"chrX","strand":"+","start":34335647,"end":34338801,"Microglia log2(fold change)":2.05,"Microglia adjusted P-value":"0.000715528107268072","Microglia Low Expressed":false,"Microglia Vehicle Med. nRPKM":0.286,"Microglia LPS Med. nRPKM":1.58,"Microglia Mean Log2(nRPKM)":-0.408,"Microglia Vehicle Med. Count":10,"Microglia LPS Med. Count":24,"Microglia Cook's P-value ":0.889},"Reg_OJeRIj_311":{"Feature Symbol":"Anxa11","Feature Name":"annexin A11","biotype":"protein_coding","Astrocyte log2(fold change)":0,"Astrocyte adjusted P-value":1,"Astrocyte Low Expressed":true,"Astrocyte Vehicle Med. nRPKM":0.038,"Astrocyte LPS Med. nRPKM":0.127,"Astrocyte Mean Log2(nRPKM)":-3.68,"Astrocyte Vehicle Med. Count":2,"Astrocyte LPS Med. Count":7.5,"Astrocyte Cook's P-value ":0.659,"Feature ID":"11744","chr":"chr14","strand":"+","start":26661641,"end":26706290,"Microglia log2(fold change)":2.57,"Microglia adjusted P-value":"0.00619653723991748","Microglia Low Expressed":false,"Microglia Vehicle Med. nRPKM":0.0619,"Microglia LPS Med. nRPKM":0.41,"Microglia Mean Log2(nRPKM)":-3.6,"Microglia Vehicle Med. Count":2,"Microglia LPS Med. Count":8,"Microglia Cook's P-value ":0.492},"Reg_OJeRIj_312":{"Feature Symbol":"Anxa3","Feature Name":"annexin A3","biotype":"protein_coding","Astrocyte log2(fold change)":5.53,"Astrocyte adjusted P-value":3.07e-20,"Astrocyte Low Expressed":false,"Astrocyte Vehicle Med. nRPKM":0.071,"Astrocyte LPS Med. nRPKM":4.67,"Astrocyte Mean Log2(nRPKM)":-0.891,"Astrocyte Vehicle Med. Count":2,"Astrocyte LPS Med. Count":198,"Astrocyte Cook's P-value ":0.82,"Feature ID":"11745","chr":"chr5","strand":"+","start":97222404,"end":97274987,"Microglia log2(fold change)":-0.163,"Microglia adjusted P-value":"0.759748535273427","Microglia Low Expressed":false,"Microglia Vehicle Med. nRPKM":22.6,"Microglia LPS Med. nRPKM":21.9,"Microglia Mean Log2(nRPKM)":4.48,"Microglia Vehicle Med. Count":854,"Microglia LPS Med. Count":465,"Microglia Cook's P-value ":0.335},"Reg_OJeRIj_313":{"Feature Symbol":"Asb10","Feature Name":"ankyrin repeat and SOCS box-containing 10","biotype":"protein_coding","Astrocyte log2(fold change)":0,"Astrocyte adjusted P-value":1,"Astrocyte Low Expressed":true,"Astrocyte Vehicle Med. nRPKM":0,"Astrocyte LPS Med. nRPKM":0,"Astrocyte Mean Log2(nRPKM)":-7.88,"Astrocyte Vehicle Med. Count":0,"Astrocyte LPS Med. Count":0,"Astrocyte Cook's P-value ":0.49,"Feature ID":"117590","chr":"chr5","strand":"-","start":24038515,"end":24046266,"Microglia log2(fold change)":-4.33,"Microglia adjusted P-value":"7.17366212938629e-07","Microglia Low Expressed":false,"Microglia Vehicle Med. nRPKM":0.559,"Microglia LPS Med. nRPKM":0.0216,"Microglia Mean Log2(nRPKM)":-3.19,"Microglia Vehicle Med. Count":68,"Microglia LPS Med. Count":1,"Microglia Cook's P-value ":0.21},"Reg_OJeRIj_314":{"Feature Symbol":"Birc3","Feature Name":"baculoviral IAP repeat-containing 3","biotype":"protein_coding","Astrocyte log2(fold change)":4.55,"Astrocyte adjusted P-value":1.48e-14,"Astrocyte Low Expressed":false,"Astrocyte Vehicle Med. nRPKM":0.0715,"Astrocyte LPS Med. nRPKM":1.69,"Astrocyte Mean Log2(nRPKM)":-1.81,"Astrocyte Vehicle Med. Count":4.5,"Astrocyte LPS Med. Count":181,"Astrocyte Cook's P-value ":0.897,"Feature ID":"11796","chr":"chr9","strand":"-","start":7848699,"end":7873170,"Microglia log2(fold change)":1.34,"Microglia adjusted P-value":"0.000201318991987789","Microglia Low Expressed":false,"Microglia Vehicle Med. nRPKM":2.87,"Microglia LPS Med. nRPKM":8.57,"Microglia Mean Log2(nRPKM)":2.28,"Microglia Vehicle Med. Count":154,"Microglia LPS Med. Count":316,"Microglia Cook's P-value ":0.958},"Reg_OJeRIj_315":{"Feature Symbol":"Apoa2","Feature Name":"apolipoprotein A-II","biotype":"protein_coding","Astrocyte log2(fold change)":0,"Astrocyte adjusted P-value":1,"Astrocyte Low Expressed":true,"Astrocyte Vehicle Med. nRPKM":0,"Astrocyte LPS Med. nRPKM":0,"Astrocyte Mean Log2(nRPKM)":-8,"Astrocyte Vehicle Med. Count":0,"Astrocyte LPS Med. Count":0,"Astrocyte Cook's P-value ":"NA","Feature ID":"11807","chr":"chr1","strand":"+","start":173155185,"end":173156510,"Microglia log2(fold change)":2.1,"Microglia adjusted P-value":"0.0263764303364163","Microglia Low Expressed":false,"Microglia Vehicle Med. nRPKM":0.284,"Microglia LPS Med. nRPKM":1.27,"Microglia Mean Log2(nRPKM)":-1.26,"Microglia Vehicle Med. Count":3,"Microglia LPS Med. Count":9,"Microglia Cook's P-value ":0.783},"Reg_OJeRIj_316":{"Feature Symbol":"Apobec1","Feature Name":"apolipoprotein B mRNA editing enzyme, catalytic polypeptide 1","biotype":"protein_coding","Astrocyte log2(fold change)":2.28,"Astrocyte adjusted P-value":8.59e-05,"Astrocyte Low Expressed":false,"Astrocyte Vehicle Med. nRPKM":0.382,"Astrocyte LPS Med. nRPKM":2.74,"Astrocyte Mean Log2(nRPKM)":-0.00643,"Astrocyte Vehicle Med. Count":17.5,"Astrocyte LPS Med. Count":178,"Astrocyte Cook's P-value ":0.859,"Feature ID":"11810","chr":"chr6","strand":"-","start":122527810,"end":122552462,"Microglia log2(fold change)":0.48,"Microglia adjusted P-value":"0.125187384117449","Microglia Low Expressed":false,"Microglia Vehicle Med. nRPKM":7.52,"Microglia LPS Med. nRPKM":11.1,"Microglia Mean Log2(nRPKM)":3.2,"Microglia Vehicle Med. Count":443,"Microglia LPS Med. Count":361,"Microglia Cook's P-value ":0.918},"Reg_OJeRIj_317":{"Feature Symbol":"Apod","Feature Name":"apolipoprotein D","biotype":"protein_coding","Astrocyte log2(fold change)":3.07,"Astrocyte adjusted P-value":2.9e-16,"Astrocyte Low Expressed":false,"Astrocyte Vehicle Med. nRPKM":1.33,"Astrocyte LPS Med. nRPKM":9.83,"Astrocyte Mean Log2(nRPKM)":1.92,"Astrocyte Vehicle Med. Count":51.5,"Astrocyte LPS Med. Count":758,"Astrocyte Cook's P-value ":0.796,"Feature ID":"11815","chr":"chr16","strand":"-","start":31296278,"end":31314890,"Microglia log2(fold change)":1.54,"Microglia adjusted P-value":"0.0541598379172702","Microglia Low Expressed":false,"Microglia Vehicle Med. nRPKM":0.678,"Microglia LPS Med. nRPKM":2.75,"Microglia Mean Log2(nRPKM)":-0.132,"Microglia Vehicle Med. Count":20,"Microglia LPS Med. Count":37,"Microglia Cook's P-value ":0.837},"Reg_OJeRIj_318":{"Feature Symbol":"Arc","Feature Name":"activity regulated cytoskeletal-associated protein","biotype":"protein_coding","Astrocyte log2(fold change)":-2.63,"Astrocyte adjusted P-value":5.65e-05,"Astrocyte Low Expressed":false,"Astrocyte Vehicle Med. nRPKM":1.28,"Astrocyte LPS Med. nRPKM":0.158,"Astrocyte Mean Log2(nRPKM)":-1.31,"Astrocyte Vehicle Med. Count":67,"Astrocyte LPS Med. Count":11,"Astrocyte Cook's P-value ":0.246,"Feature ID":"11838","chr":"chr15","strand":"-","start":74499513,"end":74503000,"Microglia log2(fold change)":-2.47,"Microglia adjusted P-value":"0.000697697445459887","Microglia Low Expressed":false,"Microglia Vehicle Med. nRPKM":0.8,"Microglia LPS Med. nRPKM":0.105,"Microglia Mean Log2(nRPKM)":-1.89,"Microglia Vehicle Med. Count":33,"Microglia LPS Med. Count":2,"Microglia Cook's P-value ":0.58},"Reg_OJeRIj_319":{"Feature Symbol":"Mmp28","Feature Name":"matrix metallopeptidase 28 (epilysin)","biotype":"protein_coding","Astrocyte log2(fold change)":-0.449,"Astrocyte adjusted P-value":0.714,"Astrocyte Low Expressed":false,"Astrocyte Vehicle Med. nRPKM":0.825,"Astrocyte LPS Med. nRPKM":0.395,"Astrocyte Mean Log2(nRPKM)":-1.08,"Astrocyte Vehicle Med. Count":36.5,"Astrocyte LPS Med. Count":40,"Astrocyte Cook's P-value ":0.666,"Feature ID":"118453","chr":"chr11","strand":"-","start":83255378,"end":83276463,"Microglia log2(fold change)":-3.17,"Microglia adjusted P-value":"0.00371542976120154","Microglia Low Expressed":false,"Microglia Vehicle Med. nRPKM":0.26,"Microglia LPS Med. nRPKM":0,"Microglia Mean Log2(nRPKM)":-4.65,"Microglia Vehicle Med. Count":17,"Microglia LPS Med. Count":0,"Microglia Cook's P-value ":0.472},"Reg_OJeRIj_320":{"Feature Symbol":"Arvcf","Feature Name":"armadillo repeat gene deleted in velo-cardio-facial syndrome","biotype":"protein_coding","Astrocyte log2(fold change)":-0.013,"Astrocyte adjusted P-value":0.989,"Astrocyte Low Expressed":false,"Astrocyte Vehicle Med. nRPKM":1.02,"Astrocyte LPS Med. nRPKM":0.861,"Astrocyte Mean Log2(nRPKM)":-0.159,"Astrocyte Vehicle Med. Count":91.5,"Astrocyte LPS Med. Count":119,"Astrocyte Cook's P-value ":0.808,"Feature ID":"11877","chr":"chr16","strand":"+","start":18348367,"end":18407169,"Microglia log2(fold change)":-2.54,"Microglia adjusted P-value":"1.9535068534127e-06","Microglia Low Expressed":false,"Microglia Vehicle Med. nRPKM":2.2,"Microglia LPS Med. nRPKM":0.264,"Microglia Mean Log2(nRPKM)":-0.703,"Microglia Vehicle Med. Count":381,"Microglia LPS Med. Count":22,"Microglia Cook's P-value ":0.826},"Reg_OJeRIj_321":{"Feature Symbol":"Zfhx3","Feature Name":"zinc finger homeobox 3","biotype":"protein_coding","Astrocyte log2(fold change)":-0.167,"Astrocyte adjusted P-value":0.806,"Astrocyte Low Expressed":false,"Astrocyte Vehicle Med. nRPKM":0.927,"Astrocyte LPS Med. nRPKM":0.837,"Astrocyte Mean Log2(nRPKM)":-0.236,"Astrocyte Vehicle Med. Count":302,"Astrocyte LPS Med. Count":322,"Astrocyte Cook's P-value ":0.0295,"Feature ID":"11906","chr":"chr8","strand":"+","start":111238544,"end":111485536,"Microglia log2(fold change)":-2.26,"Microglia adjusted P-value":"7.29423487712943e-15","Microglia Low Expressed":false,"Microglia Vehicle Med. nRPKM":38.3,"Microglia LPS Med. nRPKM":6.76,"Microglia Mean Log2(nRPKM)":4.08,"Microglia Vehicle Med. Count":17000,"Microglia LPS Med. Count":1200,"Microglia Cook's P-value ":0.973},"Reg_OJeRIj_322":{"Feature Symbol":"Atf3","Feature Name":"activating transcription factor 3","biotype":"protein_coding","Astrocyte log2(fold change)":3.59,"Astrocyte adjusted P-value":0.00156,"Astrocyte Low Expressed":false,"Astrocyte Vehicle Med. nRPKM":0,"Astrocyte LPS Med. nRPKM":0.322,"Astrocyte Mean Log2(nRPKM)":-5.06,"Astrocyte Vehicle Med. Count":0,"Astrocyte LPS Med. Count":14.5,"Astrocyte Cook's P-value ":0.0943,"Feature ID":"11910","chr":"chr1","strand":"-","start":192994175,"end":193007212,"Microglia log2(fold change)":0.329,"Microglia adjusted P-value":"0.811548502463105","Microglia Low Expressed":false,"Microglia Vehicle Med. nRPKM":0.7,"Microglia LPS Med. nRPKM":0.684,"Microglia Mean Log2(nRPKM)":-1.88,"Microglia Vehicle Med. Count":29,"Microglia LPS Med. Count":6,"Microglia Cook's P-value ":0.855},"Reg_OJeRIj_323":{"Feature Symbol":"Atp10a","Feature Name":"ATPase, class V, type 10A","biotype":"protein_coding","Astrocyte log2(fold change)":1.6,"Astrocyte adjusted P-value":0.0171,"Astrocyte Low Expressed":false,"Astrocyte Vehicle Med. nRPKM":0.275,"Astrocyte LPS Med. nRPKM":0.784,"Astrocyte Mean Log2(nRPKM)":-1.36,"Astrocyte Vehicle Med. Count":29,"Astrocyte LPS Med. Count":157,"Astrocyte Cook's P-value ":0.712,"Feature ID":"11982","chr":"chr7","strand":"+","start":65913572,"end":66084796,"Microglia log2(fold change)":2.35,"Microglia adjusted P-value":"0.000310270920963377","Microglia Low Expressed":false,"Microglia Vehicle Med. nRPKM":0.0851,"Microglia LPS Med. nRPKM":0.536,"Microglia Mean Log2(nRPKM)":-2.29,"Microglia Vehicle Med. Count":11,"Microglia LPS Med. Count":26,"Microglia Cook's P-value ":0.613},"Reg_OJeRIj_324":{"Feature Symbol":"Slc7a1","Feature Name":"solute carrier family 7 (cationic amino acid transporter, y+ system), member 1","biotype":"protein_coding","Astrocyte log2(fold change)":2.3,"Astrocyte adjusted P-value":8.72e-05,"Astrocyte Low Expressed":false,"Astrocyte Vehicle Med. nRPKM":0.213,"Astrocyte LPS Med. nRPKM":1.4,"Astrocyte Mean Log2(nRPKM)":-0.889,"Astrocyte Vehicle Med. Count":31,"Astrocyte LPS Med. Count":320,"Astrocyte Cook's P-value ":0.787,"Feature ID":"11987","chr":"chr5","strand":"-","start":149138986,"end":149211480,"Microglia log2(fold change)":2.95,"Microglia adjusted P-value":"1.0367840443194e-16","Microglia Low Expressed":false,"Microglia Vehicle Med. nRPKM":0.33,"Microglia LPS Med. nRPKM":2.81,"Microglia Mean Log2(nRPKM)":-0.184,"Microglia Vehicle Med. Count":44,"Microglia LPS Med. Count":161,"Microglia Cook's P-value ":0.872},"Reg_OJeRIj_325":{"Feature Symbol":"B2m","Feature Name":"beta-2 microglobulin","biotype":"protein_coding","Astrocyte log2(fold change)":2.55,"Astrocyte adjusted P-value":7.21e-09,"Astrocyte Low Expressed":false,"Astrocyte Vehicle Med. nRPKM":6.09,"Astrocyte LPS Med. nRPKM":29.3,"Astrocyte Mean Log2(nRPKM)":3.49,"Astrocyte Vehicle Med. Count":90.5,"Astrocyte LPS Med. Count":694,"Astrocyte Cook's P-value ":0.828,"Feature ID":"12010","chr":"chr2","strand":"+","start":121973423,"end":121978818,"Microglia log2(fold change)":1.1,"Microglia adjusted P-value":"0.000603504624806453","Microglia Low Expressed":false,"Microglia Vehicle Med. nRPKM":44.9,"Microglia LPS Med. nRPKM":85.6,"Microglia Mean Log2(nRPKM)":5.86,"Microglia Vehicle Med. Count":737,"Microglia LPS Med. Count":881,"Microglia Cook's P-value ":0.963},"Reg_OJeRIj_326":{"Feature Symbol":"Bach2","Feature Name":"BTB and CNC homology 2","biotype":"protein_coding","Astrocyte log2(fold change)":-0.983,"Astrocyte adjusted P-value":0.0158,"Astrocyte Low Expressed":false,"Astrocyte Vehicle Med. nRPKM":1.67,"Astrocyte LPS Med. nRPKM":0.791,"Astrocyte Mean Log2(nRPKM)":0.108,"Astrocyte Vehicle Med. Count":269,"Astrocyte LPS Med. Count":166,"Astrocyte Cook's P-value ":0.866,"Feature ID":"12014","chr":"chr4","strand":"+","start":32504410,"end":32673083,"Microglia log2(fold change)":-2.11,"Microglia adjusted P-value":"3.14244090016961e-07","Microglia Low Expressed":false,"Microglia Vehicle Med. nRPKM":2.15,"Microglia LPS Med. nRPKM":0.335,"Microglia Mean Log2(nRPKM)":-0.0105,"Microglia Vehicle Med. Count":425,"Microglia LPS Med. Count":35,"Microglia Cook's P-value ":0.937},"Reg_OJeRIj_327":{"Feature Symbol":"Bcan","Feature Name":"brevican","biotype":"protein_coding","Astrocyte log2(fold change)":-2.47,"Astrocyte adjusted P-value":7.9e-25,"Astrocyte Low Expressed":false,"Astrocyte Vehicle Med. nRPKM":133,"Astrocyte LPS Med. nRPKM":21.9,"Astrocyte Mean Log2(nRPKM)":5.75,"Astrocyte Vehicle Med. Count":8980,"Astrocyte LPS Med. Count":2090,"Astrocyte Cook's P-value ":0.991,"Feature ID":"12032","chr":"chr3","strand":"-","start":87791453,"end":87804278,"Microglia log2(fold change)":-2.34,"Microglia adjusted P-value":"0.000264932364743003","Microglia Low Expressed":false,"Microglia Vehicle Med. nRPKM":1.04,"Microglia LPS Med. nRPKM":0.158,"Microglia Mean Log2(nRPKM)":-1.67,"Microglia Vehicle Med. Count":94,"Microglia LPS Med. Count":10,"Microglia Cook's P-value ":0.806},"Reg_OJeRIj_328":{"Feature Symbol":"Bcat1","Feature Name":"branched chain aminotransferase 1, cytosolic","biotype":"protein_coding","Astrocyte log2(fold change)":3.52,"Astrocyte adjusted P-value":1.05e-15,"Astrocyte Low Expressed":false,"Astrocyte Vehicle Med. nRPKM":0.273,"Astrocyte LPS Med. nRPKM":4.49,"Astrocyte Mean Log2(nRPKM)":-0.0181,"Astrocyte Vehicle Med. Count":40,"Astrocyte LPS Med. Count":798,"Astrocyte Cook's P-value ":0.809,"Feature ID":"12035","chr":"chr6","strand":"-","start":144942355,"end":145024677,"Microglia log2(fold change)":-1.01,"Microglia adjusted P-value":"0.292423636075967","Microglia Low Expressed":false,"Microglia Vehicle Med. nRPKM":0.11,"Microglia LPS Med. nRPKM":0.0789,"Microglia Mean Log2(nRPKM)":-3.59,"Microglia Vehicle Med. Count":12,"Microglia LPS Med. Count":4,"Microglia Cook's P-value ":0.595},"Reg_OJeRIj_329":{"Feature Symbol":"Bcl3","Feature Name":"B cell leukemia/lymphoma 3","biotype":"protein_coding","Astrocyte log2(fold change)":6.31,"Astrocyte adjusted P-value":2.73e-27,"Astrocyte Low Expressed":false,"Astrocyte Vehicle Med. nRPKM":0.0411,"Astrocyte LPS Med. nRPKM":5.63,"Astrocyte Mean Log2(nRPKM)":-1.46,"Astrocyte Vehicle Med. Count":1.5,"Astrocyte LPS Med. Count":241,"Astrocyte Cook's P-value ":0.939,"Feature ID":"12051","chr":"chr7","strand":"-","start":20393811,"end":20408104,"Microglia log2(fold change)":3.12,"Microglia adjusted P-value":"4.71348542442784e-07","Microglia Low Expressed":false,"Microglia Vehicle Med. nRPKM":0.202,"Microglia LPS Med. nRPKM":3.87,"Microglia Mean Log2(nRPKM)":-0.473,"Microglia Vehicle Med. Count":5,"Microglia LPS Med. Count":86,"Microglia Cook's P-value ":0.858},"Reg_OJeRIj_330":{"Feature Symbol":"Mrps6","Feature Name":"mitochondrial ribosomal protein S6","biotype":"protein_coding","Astrocyte log2(fold change)":2.51,"Astrocyte adjusted P-value":0.000219,"Astrocyte Low Expressed":false,"Astrocyte Vehicle Med. nRPKM":0.508,"Astrocyte LPS Med. nRPKM":4.33,"Astrocyte Mean Log2(nRPKM)":0.586,"Astrocyte Vehicle Med. Count":7,"Astrocyte LPS Med. Count":115,"Astrocyte Cook's P-value ":0.835,"Feature ID":"121022","chr":"chr16","strand":"+","start":92058581,"end":92112472,"Microglia log2(fold change)":1.28,"Microglia adjusted P-value":"0.166973279316576","Microglia Low Expressed":false,"Microglia Vehicle Med. nRPKM":0.543,"Microglia LPS Med. nRPKM":0.681,"Microglia Mean Log2(nRPKM)":-0.598,"Microglia Vehicle Med. Count":7,"Microglia LPS Med. Count":7,"Microglia Cook's P-value ":0.0267},"Reg_OJeRIj_331":{"Feature Symbol":"Bmp7","Feature Name":"bone morphogenetic protein 7","biotype":"protein_coding","Astrocyte log2(fold change)":-2.08,"Astrocyte adjusted P-value":0.00377,"Astrocyte Low Expressed":false,"Astrocyte Vehicle Med. nRPKM":1.55,"Astrocyte LPS Med. nRPKM":0.336,"Astrocyte Mean Log2(nRPKM)":-0.496,"Astrocyte Vehicle Med. Count":61.5,"Astrocyte LPS Med. Count":16.5,"Astrocyte Cook's P-value ":0.361,"Feature ID":"12162","chr":"chr2","strand":"-","start":172695187,"end":172765794,"Microglia log2(fold change)":0,"Microglia adjusted P-value":"1","Microglia Low Expressed":true,"Microglia Vehicle Med. nRPKM":0,"Microglia LPS Med. nRPKM":0,"Microglia Mean Log2(nRPKM)":-7.82,"Microglia Vehicle Med. Count":0,"Microglia LPS Med. Count":0,"Microglia Cook's P-value ":0.464},"Reg_OJeRIj_332":{"Feature Symbol":"Bsn","Feature Name":"bassoon","biotype":"protein_coding","Astrocyte log2(fold change)":-0.124,"Astrocyte adjusted P-value":0.852,"Astrocyte Low Expressed":false,"Astrocyte Vehicle Med. nRPKM":0.753,"Astrocyte LPS Med. nRPKM":0.582,"Astrocyte Mean Log2(nRPKM)":-0.6,"Astrocyte Vehicle Med. Count":216,"Astrocyte LPS Med. Count":275,"Astrocyte Cook's P-value ":0.719,"Feature ID":"12217","chr":"chr9","strand":"-","start":107998353,"end":108092714,"Microglia log2(fold change)":-2.09,"Microglia adjusted P-value":"1.34915336906465e-06","Microglia Low Expressed":false,"Microglia Vehicle Med. nRPKM":1.37,"Microglia LPS Med. nRPKM":0.19,"Microglia Mean Log2(nRPKM)":-0.933,"Microglia Vehicle Med. Count":437,"Microglia LPS Med. Count":26,"Microglia Cook's P-value ":0.9},"Reg_OJeRIj_333":{"Feature Symbol":"Klf5","Feature Name":"Kruppel-like factor 5","biotype":"protein_coding","Astrocyte log2(fold change)":3.7,"Astrocyte adjusted P-value":2.28e-08,"Astrocyte Low Expressed":false,"Astrocyte Vehicle Med. nRPKM":0.157,"Astrocyte LPS Med. nRPKM":2.23,"Astrocyte Mean Log2(nRPKM)":-1.42,"Astrocyte Vehicle Med. Count":4.5,"Astrocyte LPS Med. Count":112,"Astrocyte Cook's P-value ":0.839,"Feature ID":"12224","chr":"chr14","strand":"+","start":99697910,"end":99712631,"Microglia log2(fold change)":0,"Microglia adjusted P-value":"1","Microglia Low Expressed":true,"Microglia Vehicle Med. nRPKM":0.0205,"Microglia LPS Med. nRPKM":0.0307,"Microglia Mean Log2(nRPKM)":-5.6,"Microglia Vehicle Med. Count":1,"Microglia LPS Med. Count":1,"Microglia Cook's P-value ":0.000105},"Reg_OJeRIj_334":{"Feature Symbol":"Tspo","Feature Name":"translocator protein","biotype":"protein_coding","Astrocyte log2(fold change)":0,"Astrocyte adjusted P-value":1,"Astrocyte Low Expressed":true,"Astrocyte Vehicle Med. nRPKM":0,"Astrocyte LPS Med. nRPKM":0.429,"Astrocyte Mean Log2(nRPKM)":-3.78,"Astrocyte Vehicle Med. Count":0,"Astrocyte LPS Med. Count":9,"Astrocyte Cook's P-value ":0.744,"Feature ID":"12257","chr":"chr15","strand":"+","start":83394003,"end":83404633,"Microglia log2(fold change)":2.57,"Microglia adjusted P-value":"0.000606832001433063","Microglia Low Expressed":false,"Microglia Vehicle Med. nRPKM":0.188,"Microglia LPS Med. nRPKM":0.933,"Microglia Mean Log2(nRPKM)":-1.07,"Microglia Vehicle Med. Count":3,"Microglia LPS Med. Count":9,"Microglia Cook's P-value ":0.885},"Reg_OJeRIj_335":{"Feature Symbol":"Serping1","Feature Name":"serine (or cysteine) peptidase inhibitor, clade G, member 1","biotype":"protein_coding","Astrocyte log2(fold change)":4.63,"Astrocyte adjusted P-value":1.03e-43,"Astrocyte Low Expressed":false,"Astrocyte Vehicle Med. nRPKM":0.926,"Astrocyte LPS Med. nRPKM":22.3,"Astrocyte Mean Log2(nRPKM)":1.94,"Astrocyte Vehicle Med. Count":32.5,"Astrocyte LPS Med. Count":952,"Astrocyte Cook's P-value ":0.953,"Feature ID":"12258","chr":"chr2","strand":"-","start":84605517,"end":84615586,"Microglia log2(fold change)":0,"Microglia adjusted P-value":"1","Microglia Low Expressed":true,"Microglia Vehicle Med. nRPKM":0,"Microglia LPS Med. nRPKM":0.0438,"Microglia Mean Log2(nRPKM)":-5.81,"Microglia Vehicle Med. Count":0,"Microglia LPS Med. Count":2,"Microglia Cook's P-value ":0.00334},"Reg_OJeRIj_336":{"Feature Symbol":"C2","Feature Name":"complement component 2 (within H-2S)","biotype":"protein_coding","Astrocyte log2(fold change)":2.71,"Astrocyte adjusted P-value":0.000612,"Astrocyte Low Expressed":false,"Astrocyte Vehicle Med. nRPKM":0.0579,"Astrocyte LPS Med. nRPKM":1.1,"Astrocyte Mean Log2(nRPKM)":-1.91,"Astrocyte Vehicle Med. Count":2.5,"Astrocyte LPS Med. Count":73,"Astrocyte Cook's P-value ":0.663,"Feature ID":"12263","chr":"chr17","strand":"-","start":34999547,"end":35019045,"Microglia log2(fold change)":0,"Microglia adjusted P-value":"1","Microglia Low Expressed":true,"Microglia Vehicle Med. nRPKM":0,"Microglia LPS Med. nRPKM":0.121,"Microglia Mean Log2(nRPKM)":-5.24,"Microglia Vehicle Med. Count":0,"Microglia LPS Med. Count":2,"Microglia Cook's P-value ":0.0132},"Reg_OJeRIj_337":{"Feature Symbol":"C3","Feature Name":"complement component 3","biotype":"protein_coding","Astrocyte log2(fold change)":3.42,"Astrocyte adjusted P-value":0.000824,"Astrocyte Low Expressed":false,"Astrocyte Vehicle Med. nRPKM":0.0217,"Astrocyte LPS Med. nRPKM":2.41,"Astrocyte Mean Log2(nRPKM)":-1.94,"Astrocyte Vehicle Med. Count":2.5,"Astrocyte LPS Med. Count":332,"Astrocyte Cook's P-value ":0.924,"Feature ID":"12266","chr":"chr17","strand":"-","start":57343396,"end":57367559,"Microglia log2(fold change)":1.81,"Microglia adjusted P-value":"0.114926683659795","Microglia Low Expressed":false,"Microglia Vehicle Med. nRPKM":0.231,"Microglia LPS Med. nRPKM":2.39,"Microglia Mean Log2(nRPKM)":-1.25,"Microglia Vehicle Med. Count":16,"Microglia LPS Med. Count":151,"Microglia Cook's P-value ":0.751},"Reg_OJeRIj_338":{"Feature Symbol":"C3ar1","Feature Name":"complement component 3a receptor 1","biotype":"protein_coding","Astrocyte log2(fold change)":1.7,"Astrocyte adjusted P-value":0.146,"Astrocyte Low Expressed":false,"Astrocyte Vehicle Med. nRPKM":0.0118,"Astrocyte LPS Med. nRPKM":0.206,"Astrocyte Mean Log2(nRPKM)":-4.07,"Astrocyte Vehicle Med. Count":1,"Astrocyte LPS Med. Count":21,"Astrocyte Cook's P-value ":0.384,"Feature ID":"12267","chr":"chr6","strand":"-","start":122797158,"end":122806175,"Microglia log2(fold change)":2.03,"Microglia adjusted P-value":"2.17792145328293e-08","Microglia Low Expressed":false,"Microglia Vehicle Med. nRPKM":3.65,"Microglia LPS Med. nRPKM":15,"Microglia Mean Log2(nRPKM)":2.76,"Microglia Vehicle Med. Count":242,"Microglia LPS Med. Count":601,"Microglia Cook's P-value ":0.922},"Reg_OJeRIj_339":{"Feature Symbol":"C5ar1","Feature Name":"complement component 5a receptor 1","biotype":"protein_coding","Astrocyte log2(fold change)":0,"Astrocyte adjusted P-value":1,"Astrocyte Low Expressed":true,"Astrocyte Vehicle Med. nRPKM":0,"Astrocyte LPS Med. nRPKM":0.0807,"Astrocyte Mean Log2(nRPKM)":-5.05,"Astrocyte Vehicle Med. Count":0,"Astrocyte LPS Med. Count":10.5,"Astrocyte Cook's P-value ":0.00299,"Feature ID":"12273","chr":"chr7","strand":"-","start":16832092,"end":16844889,"Microglia log2(fold change)":2.55,"Microglia adjusted P-value":"4.24407169179383e-11","Microglia Low Expressed":false,"Microglia Vehicle Med. nRPKM":2.39,"Microglia LPS Med. nRPKM":14.1,"Microglia Mean Log2(nRPKM)":2.38,"Microglia Vehicle Med. Count":83,"Microglia LPS Med. Count":456,"Microglia Cook's P-value ":0.938},"Reg_OJeRIj_340":{"Feature Symbol":"Cacna1s","Feature Name":"calcium channel, voltage-dependent, L type, alpha 1S subunit","biotype":"protein_coding","Astrocyte log2(fold change)":0,"Astrocyte adjusted P-value":1,"Astrocyte Low Expressed":true,"Astrocyte Vehicle Med. nRPKM":0.00679,"Astrocyte LPS Med. nRPKM":0,"Astrocyte Mean Log2(nRPKM)":-7.4,"Astrocyte Vehicle Med. Count":1,"Astrocyte LPS Med. Count":0,"Astrocyte Cook's P-value ":0.716,"Feature ID":"12292","chr":"chr1","strand":"+","start":137949478,"end":138016399,"Microglia log2(fold change)":-3.45,"Microglia adjusted P-value":"1.51330481599131e-05","Microglia Low Expressed":false,"Microglia Vehicle Med. nRPKM":0.284,"Microglia LPS Med. nRPKM":0.0127,"Microglia Mean Log2(nRPKM)":-4.1,"Microglia Vehicle Med. Count":26,"Microglia LPS Med. Count":1,"Microglia Cook's P-value ":0.771},"Reg_OJeRIj_341":{"Feature Symbol":"Calca","Feature Name":"calcitonin/calcitonin-related polypeptide, alpha","biotype":"protein_coding","Astrocyte log2(fold change)":3.85,"Astrocyte adjusted P-value":0.000466,"Astrocyte Low Expressed":false,"Astrocyte Vehicle Med. nRPKM":0,"Astrocyte LPS Med. nRPKM":0.495,"Astrocyte Mean Log2(nRPKM)":-4.64,"Astrocyte Vehicle Med. Count":0,"Astrocyte LPS Med. Count":17,"Astrocyte Cook's P-value ":0.725,"Feature ID":"12310","chr":"chr7","strand":"-","start":121774992,"end":121779871,"Microglia log2(fold change)":0,"Microglia adjusted P-value":"1","Microglia Low Expressed":true,"Microglia Vehicle Med. nRPKM":0,"Microglia LPS Med. nRPKM":0,"Microglia Mean Log2(nRPKM)":-7.79,"Microglia Vehicle Med. Count":0,"Microglia LPS Med. Count":0,"Microglia Cook's P-value ":0.305},"Reg_OJeRIj_342":{"Feature Symbol":"Capg","Feature Name":"capping protein (actin filament), gelsolin-like","biotype":"protein_coding","Astrocyte log2(fold change)":4.75,"Astrocyte adjusted P-value":7.08e-08,"Astrocyte Low Expressed":false,"Astrocyte Vehicle Med. nRPKM":0.017,"Astrocyte LPS Med. nRPKM":1.56,"Astrocyte Mean Log2(nRPKM)":-2.98,"Astrocyte Vehicle Med. Count":0.5,"Astrocyte LPS Med. Count":43,"Astrocyte Cook's P-value ":0.578,"Feature ID":"12332","chr":"chr6","strand":"+","start":72494433,"end":72512974,"Microglia log2(fold change)":1.35,"Microglia adjusted P-value":"0.0677331019185061","Microglia Low Expressed":false,"Microglia Vehicle Med. nRPKM":0.712,"Microglia LPS Med. nRPKM":2.71,"Microglia Mean Log2(nRPKM)":0.205,"Microglia Vehicle Med. Count":12,"Microglia LPS Med. Count":19,"Microglia Cook's P-value ":0.888},"Reg_OJeRIj_343":{"Feature Symbol":"Capn3","Feature Name":"calpain 3","biotype":"protein_coding","Astrocyte log2(fold change)":-1.15,"Astrocyte adjusted P-value":0.364,"Astrocyte Low Expressed":false,"Astrocyte Vehicle Med. nRPKM":0.175,"Astrocyte LPS Med. nRPKM":0.105,"Astrocyte Mean Log2(nRPKM)":-3.52,"Astrocyte Vehicle Med. Count":10.5,"Astrocyte LPS Med. Count":9,"Astrocyte Cook's P-value ":0.153,"Feature ID":"12335","chr":"chr2","strand":"+","start":120289329,"end":120330655,"Microglia log2(fold change)":-2.66,"Microglia adjusted P-value":"0.00470882896633528","Microglia Low Expressed":false,"Microglia Vehicle Med. nRPKM":44.7,"Microglia LPS Med. nRPKM":0.84,"Microglia Mean Log2(nRPKM)":2.94,"Microglia Vehicle Med. Count":2930,"Microglia LPS Med. Count":39,"Microglia Cook's P-value ":0.718},"Reg_OJeRIj_344":{"Feature Symbol":"Car11","Feature Name":"carbonic anhydrase 11","biotype":"protein_coding","Astrocyte log2(fold change)":-2.2,"Astrocyte adjusted P-value":4.56e-10,"Astrocyte Low Expressed":false,"Astrocyte Vehicle Med. nRPKM":12.8,"Astrocyte LPS Med. nRPKM":2.64,"Astrocyte Mean Log2(nRPKM)":2.45,"Astrocyte Vehicle Med. Count":339,"Astrocyte LPS Med. Count":96.5,"Astrocyte Cook's P-value ":0.97,"Feature ID":"12348","chr":"chr7","strand":"+","start":52955337,"end":52960041,"Microglia log2(fold change)":-0.174,"Microglia adjusted P-value":"0.881960941999393","Microglia Low Expressed":false,"Microglia Vehicle Med. nRPKM":1.88,"Microglia LPS Med. nRPKM":0.549,"Microglia Mean Log2(nRPKM)":0.11,"Microglia Vehicle Med. Count":39,"Microglia LPS Med. Count":6,"Microglia Cook's P-value ":0.149},"Reg_OJeRIj_345":{"Feature Symbol":"Casp1","Feature Name":"caspase 1","biotype":"protein_coding","Astrocyte log2(fold change)":3.98,"Astrocyte adjusted P-value":7.58e-06,"Astrocyte Low Expressed":false,"Astrocyte Vehicle Med. nRPKM":0.211,"Astrocyte LPS Med. nRPKM":6.33,"Astrocyte Mean Log2(nRPKM)":-0.504,"Astrocyte Vehicle Med. Count":5,"Astrocyte LPS Med. Count":346,"Astrocyte Cook's P-value ":0.883,"Feature ID":"12362","chr":"chr9","strand":"+","start":5298517,"end":5307281,"Microglia log2(fold change)":0.467,"Microglia adjusted P-value":"0.18946609552657","Microglia Low Expressed":false,"Microglia Vehicle Med. nRPKM":9.65,"Microglia LPS Med. nRPKM":14.5,"Microglia Mean Log2(nRPKM)":3.44,"Microglia Vehicle Med. Count":305,"Microglia LPS Med. Count":206,"Microglia Cook's P-value ":0.795},"Reg_OJeRIj_346":{"Feature Symbol":"Casp4","Feature Name":"caspase 4, apoptosis-related cysteine peptidase","biotype":"protein_coding","Astrocyte log2(fold change)":5.16,"Astrocyte adjusted P-value":8.2e-08,"Astrocyte Low Expressed":false,"Astrocyte Vehicle Med. nRPKM":0,"Astrocyte LPS Med. nRPKM":1.09,"Astrocyte Mean Log2(nRPKM)":-4.01,"Astrocyte Vehicle Med. Count":0,"Astrocyte LPS Med. Count":39.5,"Astrocyte Cook's P-value ":0.618,"Feature ID":"12363","chr":"chr9","strand":"+","start":5308860,"end":5336791,"Microglia log2(fold change)":1.34,"Microglia adjusted P-value":"0.00253844016801395","Microglia Low Expressed":false,"Microglia Vehicle Med. nRPKM":2.4,"Microglia LPS Med. nRPKM":5.58,"Microglia Mean Log2(nRPKM)":1.94,"Microglia Vehicle Med. Count":97,"Microglia LPS Med. Count":113,"Microglia Cook's P-value ":0.877},"Reg_OJeRIj_347":{"Feature Symbol":"Casp12","Feature Name":"caspase 12","biotype":"protein_coding","Astrocyte log2(fold change)":5.27,"Astrocyte adjusted P-value":3.59e-08,"Astrocyte Low Expressed":false,"Astrocyte Vehicle Med. nRPKM":0,"Astrocyte LPS Med. nRPKM":0.476,"Astrocyte Mean Log2(nRPKM)":-4.41,"Astrocyte Vehicle Med. Count":0,"Astrocyte LPS Med. Count":53.5,"Astrocyte Cook's P-value ":0.431,"Feature ID":"12364","chr":"chr9","strand":"+","start":5345476,"end":5373034,"Microglia log2(fold change)":-2.65,"Microglia adjusted P-value":"0.0121835929765989","Microglia Low Expressed":false,"Microglia Vehicle Med. nRPKM":0.209,"Microglia LPS Med. nRPKM":0.0204,"Microglia Mean Log2(nRPKM)":-4.06,"Microglia Vehicle Med. Count":14,"Microglia LPS Med. Count":1,"Microglia Cook's P-value ":0.00219},"Reg_OJeRIj_348":{"Feature Symbol":"Casp7","Feature Name":"caspase 7","biotype":"protein_coding","Astrocyte log2(fold change)":2.01,"Astrocyte adjusted P-value":0.000193,"Astrocyte Low Expressed":false,"Astrocyte Vehicle Med. nRPKM":0.306,"Astrocyte LPS Med. nRPKM":1.51,"Astrocyte Mean Log2(nRPKM)":-0.446,"Astrocyte Vehicle Med. Count":15,"Astrocyte LPS Med. Count":88.5,"Astrocyte Cook's P-value ":0.958,"Feature ID":"12369","chr":"chr19","strand":"+","start":56471619,"end":56516834,"Microglia log2(fold change)":0.43,"Microglia adjusted P-value":"0.500788234281666","Microglia Low Expressed":false,"Microglia Vehicle Med. nRPKM":0.909,"Microglia LPS Med. nRPKM":1.15,"Microglia Mean Log2(nRPKM)":0.256,"Microglia Vehicle Med. Count":45,"Microglia LPS Med. Count":54,"Microglia Cook's P-value ":0.503},"Reg_OJeRIj_349":{"Feature Symbol":"Casp8","Feature Name":"caspase 8","biotype":"protein_coding","Astrocyte log2(fold change)":3.08,"Astrocyte adjusted P-value":5.18e-07,"Astrocyte Low Expressed":false,"Astrocyte Vehicle Med. nRPKM":0.106,"Astrocyte LPS Med. nRPKM":1.52,"Astrocyte Mean Log2(nRPKM)":-1.37,"Astrocyte Vehicle Med. Count":6.5,"Astrocyte LPS Med. Count":98,"Astrocyte Cook's P-value ":0.892,"Feature ID":"12370","chr":"chr1","strand":"+","start":58852218,"end":58904347,"Microglia log2(fold change)":-1.35,"Microglia adjusted P-value":"3.60049134384895e-08","Microglia Low Expressed":false,"Microglia Vehicle Med. nRPKM":26.7,"Microglia LPS Med. nRPKM":9.25,"Microglia Mean Log2(nRPKM)":3.96,"Microglia Vehicle Med. Count":1690,"Microglia LPS Med. Count":235,"Microglia Cook's P-value ":0.972},"Reg_OJeRIj_350":{"Feature Symbol":"Cav2","Feature Name":"caveolin 2","biotype":"protein_coding","Astrocyte log2(fold change)":1.08,"Astrocyte adjusted P-value":0.203,"Astrocyte Low Expressed":false,"Astrocyte Vehicle Med. nRPKM":0.337,"Astrocyte LPS Med. nRPKM":0.894,"Astrocyte Mean Log2(nRPKM)":-1.1,"Astrocyte Vehicle Med. Count":15.5,"Astrocyte LPS Med. Count":51,"Astrocyte Cook's P-value ":0.872,"Feature ID":"12390","chr":"chr6","strand":"+","start":17231341,"end":17239011,"Microglia log2(fold change)":-2.17,"Microglia adjusted P-value":"0.0430153423969322","Microglia Low Expressed":false,"Microglia Vehicle Med. nRPKM":0.137,"Microglia LPS Med. nRPKM":0.0537,"Microglia Mean Log2(nRPKM)":-3.99,"Microglia Vehicle Med. Count":10,"Microglia LPS Med. Count":1,"Microglia Cook's P-value ":0.23},"Reg_OJeRIj_351":{"Feature Symbol":"Runx1","Feature Name":"runt related transcription factor 1","biotype":"protein_coding","Astrocyte log2(fold change)":2.84,"Astrocyte adjusted P-value":0.00892,"Astrocyte Low Expressed":false,"Astrocyte Vehicle Med. nRPKM":0,"Astrocyte LPS Med. nRPKM":0.17,"Astrocyte Mean Log2(nRPKM)":-5.25,"Astrocyte Vehicle Med. Count":0,"Astrocyte LPS Med. Count":30,"Astrocyte Cook's P-value ":0.422,"Feature ID":"12394","chr":"chr16","strand":"-","start":92601711,"end":92826311,"Microglia log2(fold change)":0.357,"Microglia adjusted P-value":"0.191423498621325","Microglia Low Expressed":false,"Microglia Vehicle Med. nRPKM":5.86,"Microglia LPS Med. nRPKM":7.18,"Microglia Mean Log2(nRPKM)":2.75,"Microglia Vehicle Med. Count":928,"Microglia LPS Med. Count":779,"Microglia Cook's P-value ":0.846},"Reg_OJeRIj_352":{"Feature Symbol":"Cbfa2t3","Feature Name":"core-binding factor, runt domain, alpha subunit 2, translocated to, 3 (human)","biotype":"protein_coding","Astrocyte log2(fold change)":-1.4,"Astrocyte adjusted P-value":0.296,"Astrocyte Low Expressed":false,"Astrocyte Vehicle Med. nRPKM":0.0829,"Astrocyte LPS Med. nRPKM":0.0243,"Astrocyte Mean Log2(nRPKM)":-5.2,"Astrocyte Vehicle Med. Count":11,"Astrocyte LPS Med. Count":5.5,"Astrocyte Cook's P-value ":0.689,"Feature ID":"12398","chr":"chr8","strand":"-","start":125149036,"end":125223009,"Microglia log2(fold change)":-4.4,"Microglia adjusted P-value":"3.66722068774965e-14","Microglia Low Expressed":false,"Microglia Vehicle Med. nRPKM":2.96,"Microglia LPS Med. nRPKM":0.0307,"Microglia Mean Log2(nRPKM)":-1.59,"Microglia Vehicle Med. Count":459,"Microglia LPS Med. Count":3,"Microglia Cook's P-value ":0.748},"Reg_OJeRIj_353":{"Feature Symbol":"Cckbr","Feature Name":"cholecystokinin B receptor","biotype":"protein_coding","Astrocyte log2(fold change)":0,"Astrocyte adjusted P-value":1,"Astrocyte Low Expressed":true,"Astrocyte Vehicle Med. nRPKM":0.0228,"Astrocyte LPS Med. nRPKM":0.103,"Astrocyte Mean Log2(nRPKM)":-4.65,"Astrocyte Vehicle Med. Count":1,"Astrocyte LPS Med. Count":6,"Astrocyte Cook's P-value ":0.0907,"Feature ID":"12426","chr":"chr7","strand":"+","start":112574334,"end":112584852,"Microglia log2(fold change)":-2.24,"Microglia adjusted P-value":"0.0464248814573591","Microglia Low Expressed":false,"Microglia Vehicle Med. nRPKM":0.444,"Microglia LPS Med. nRPKM":0,"Microglia Mean Log2(nRPKM)":-4.31,"Microglia Vehicle Med. Count":11,"Microglia LPS Med. Count":0,"Microglia Cook's P-value ":0.000455},"Reg_OJeRIj_354":{"Feature Symbol":"Ccnb2","Feature Name":"cyclin B2","biotype":"protein_coding","Astrocyte log2(fold change)":-2.67,"Astrocyte adjusted P-value":0.00488,"Astrocyte Low Expressed":false,"Astrocyte Vehicle Med. nRPKM":0.756,"Astrocyte LPS Med. nRPKM":0.136,"Astrocyte Mean Log2(nRPKM)":-2.21,"Astrocyte Vehicle Med. Count":26,"Astrocyte LPS Med. Count":4.5,"Astrocyte Cook's P-value ":0.0538,"Feature ID":"12442","chr":"chr9","strand":"-","start":70255496,"end":70269361,"Microglia log2(fold change)":0,"Microglia adjusted P-value":"1","Microglia Low Expressed":true,"Microglia Vehicle Med. nRPKM":0.247,"Microglia LPS Med. nRPKM":0.413,"Microglia Mean Log2(nRPKM)":-2.3,"Microglia Vehicle Med. Count":8,"Microglia LPS Med. Count":5,"Microglia Cook's P-value ":0.569},"Reg_OJeRIj_355":{"Feature Symbol":"Ccnd2","Feature Name":"cyclin D2","biotype":"protein_coding","Astrocyte log2(fold change)":-1.04,"Astrocyte adjusted P-value":0.00741,"Astrocyte Low Expressed":false,"Astrocyte Vehicle Med. nRPKM":2.19,"Astrocyte LPS Med. nRPKM":1.18,"Astrocyte Mean Log2(nRPKM)":0.583,"Astrocyte Vehicle Med. Count":222,"Astrocyte LPS Med. Count":169,"Astrocyte Cook's P-value ":0.79,"Feature ID":"12444","chr":"chr6","strand":"-","start":127075726,"end":127101066,"Microglia log2(fold change)":2.52,"Microglia adjusted P-value":"0.000149463872084331","Microglia Low Expressed":false,"Microglia Vehicle Med. nRPKM":0.312,"Microglia LPS Med. nRPKM":1.58,"Microglia Mean Log2(nRPKM)":-1.22,"Microglia Vehicle Med. Count":18,"Microglia LPS Med. Count":136,"Microglia Cook's P-value ":0.908},"Reg_OJeRIj_356":{"Feature Symbol":"Ccnf","Feature Name":"cyclin F","biotype":"protein_coding","Astrocyte log2(fold change)":0,"Astrocyte adjusted P-value":1,"Astrocyte Low Expressed":true,"Astrocyte Vehicle Med. nRPKM":0.0106,"Astrocyte LPS Med. nRPKM":0.0573,"Astrocyte Mean Log2(nRPKM)":-5.48,"Astrocyte Vehicle Med. Count":0.5,"Astrocyte LPS Med. Count":5,"Astrocyte Cook's P-value ":0.0252,"Feature ID":"12449","chr":"chr17","strand":"-","start":24360177,"end":24388354,"Microglia log2(fold change)":2.85,"Microglia adjusted P-value":"0.00415038445423028","Microglia Low Expressed":false,"Microglia Vehicle Med. nRPKM":0.0239,"Microglia LPS Med. nRPKM":0.307,"Microglia Mean Log2(nRPKM)":-4.18,"Microglia Vehicle Med. Count":1,"Microglia LPS Med. Count":15,"Microglia Cook's P-value ":0.109},"Reg_OJeRIj_357":{"Feature Symbol":"Ccng2","Feature Name":"cyclin G2","biotype":"protein_coding","Astrocyte log2(fold change)":0.136,"Astrocyte adjusted P-value":0.903,"Astrocyte Low Expressed":false,"Astrocyte Vehicle Med. nRPKM":0.831,"Astrocyte LPS Med. nRPKM":0.967,"Astrocyte Mean Log2(nRPKM)":-0.433,"Astrocyte Vehicle Med. Count":37,"Astrocyte LPS Med. Count":58.5,"Astrocyte Cook's P-value ":0.653,"Feature ID":"12452","chr":"chr5","strand":"+","start":93696599,"end":93705257,"Microglia log2(fold change)":-2.87,"Microglia adjusted P-value":"1.09459282780309e-06","Microglia Low Expressed":false,"Microglia Vehicle Med. nRPKM":4.04,"Microglia LPS Med. nRPKM":0.228,"Microglia Mean Log2(nRPKM)":-0.287,"Microglia Vehicle Med. Count":285,"Microglia LPS Med. Count":7,"Microglia Cook's P-value ":0.763},"Reg_OJeRIj_358":{"Feature Symbol":"Cd14","Feature Name":"CD14 antigen","biotype":"protein_coding","Astrocyte log2(fold change)":5.49,"Astrocyte adjusted P-value":1.86e-10,"Astrocyte Low Expressed":false,"Astrocyte Vehicle Med. nRPKM":0,"Astrocyte LPS Med. nRPKM":1.65,"Astrocyte Mean Log2(nRPKM)":-3.29,"Astrocyte Vehicle Med. Count":0,"Astrocyte LPS Med. Count":69,"Astrocyte Cook's P-value ":0.698,"Feature ID":"12475","chr":"chr18","strand":"-","start":36884721,"end":36886308,"Microglia log2(fold change)":1.96,"Microglia adjusted P-value":"1.56447472637111e-05","Microglia Low Expressed":false,"Microglia Vehicle Med. nRPKM":8.7,"Microglia LPS Med. nRPKM":33.6,"Microglia Mean Log2(nRPKM)":4.04,"Microglia Vehicle Med. Count":275,"Microglia LPS Med. Count":494,"Microglia Cook's P-value ":0.319},"Reg_OJeRIj_359":{"Feature Symbol":"Cd38","Feature Name":"CD38 antigen","biotype":"protein_coding","Astrocyte log2(fold change)":0.49,"Astrocyte adjusted P-value":0.454,"Astrocyte Low Expressed":false,"Astrocyte Vehicle Med. nRPKM":1.26,"Astrocyte LPS Med. nRPKM":1.76,"Astrocyte Mean Log2(nRPKM)":0.495,"Astrocyte Vehicle Med. Count":71.5,"Astrocyte LPS Med. Count":150,"Astrocyte Cook's P-value ":0.824,"Feature ID":"12494","chr":"chr5","strand":"+","start":44260066,"end":44303613,"Microglia log2(fold change)":2.66,"Microglia adjusted P-value":"0.000467480019364439","Microglia Low Expressed":false,"Microglia Vehicle Med. nRPKM":0.173,"Microglia LPS Med. nRPKM":1.77,"Microglia Mean Log2(nRPKM)":-1.18,"Microglia Vehicle Med. Count":7,"Microglia LPS Med. Count":65,"Microglia Cook's P-value ":0.799},"Reg_OJeRIj_360":{"Feature Symbol":"Entpd1","Feature Name":"ectonucleoside triphosphate diphosphohydrolase 1","biotype":"protein_coding","Astrocyte log2(fold change)":-0.659,"Astrocyte adjusted P-value":0.291,"Astrocyte Low Expressed":false,"Astrocyte Vehicle Med. nRPKM":1.7,"Astrocyte LPS Med. nRPKM":1.02,"Astrocyte Mean Log2(nRPKM)":0.395,"Astrocyte Vehicle Med. Count":158,"Astrocyte LPS Med. Count":104,"Astrocyte Cook's P-value ":0.809,"Feature ID":"12495","chr":"chr19","strand":"+","start":40734284,"end":40816092,"Microglia log2(fold change)":-3.12,"Microglia adjusted P-value":"3.53494419346771e-11","Microglia Low Expressed":false,"Microglia Vehicle Med. nRPKM":51.3,"Microglia LPS Med. nRPKM":3.88,"Microglia Mean Log2(nRPKM)":3.75,"Microglia Vehicle Med. Count":4540,"Microglia LPS Med. Count":200,"Microglia Cook's P-value ":0.866},"Reg_OJeRIj_361":{"Feature Symbol":"Cd44","Feature Name":"CD44 antigen","biotype":"protein_coding","Astrocyte log2(fold change)":3.65,"Astrocyte adjusted P-value":3.85e-18,"Astrocyte Low Expressed":false,"Astrocyte Vehicle Med. nRPKM":0.627,"Astrocyte LPS Med. nRPKM":9.13,"Astrocyte Mean Log2(nRPKM)":1.09,"Astrocyte Vehicle Med. Count":68.5,"Astrocyte LPS Med. Count":1440,"Astrocyte Cook's P-value ":0.888,"Feature ID":"12505","chr":"chr2","strand":"-","start":102651298,"end":102741822,"Microglia log2(fold change)":2.17,"Microglia adjusted P-value":"0.0161666578952077","Microglia Low Expressed":false,"Microglia Vehicle Med. nRPKM":0.304,"Microglia LPS Med. nRPKM":2.31,"Microglia Mean Log2(nRPKM)":-0.818,"Microglia Vehicle Med. Count":40,"Microglia LPS Med. Count":149,"Microglia Cook's P-value ":0.936},"Reg_OJeRIj_362":{"Feature Symbol":"Cd72","Feature Name":"CD72 antigen","biotype":"protein_coding","Astrocyte log2(fold change)":0.479,"Astrocyte adjusted P-value":0.784,"Astrocyte Low Expressed":false,"Astrocyte Vehicle Med. nRPKM":0.0799,"Astrocyte LPS Med. nRPKM":0.192,"Astrocyte Mean Log2(nRPKM)":-3.47,"Astrocyte Vehicle Med. Count":2,"Astrocyte LPS Med. Count":6.5,"Astrocyte Cook's P-value ":0.492,"Feature ID":"12517","chr":"chr4","strand":"-","start":43460596,"end":43467498,"Microglia log2(fold change)":2.65,"Microglia adjusted P-value":"1.66308930104826e-10","Microglia Low Expressed":false,"Microglia Vehicle Med. nRPKM":1.47,"Microglia LPS Med. nRPKM":9.75,"Microglia Mean Log2(nRPKM)":2.02,"Microglia Vehicle Med. Count":28,"Microglia LPS Med. Count":265,"Microglia Cook's P-value ":0.91},"Reg_OJeRIj_363":{"Feature Symbol":"Cdc45","Feature Name":"cell division cycle 45 homolog (S. cerevisiae)","biotype":"protein_coding","Astrocyte log2(fold change)":1.49,"Astrocyte adjusted P-value":0.0876,"Astrocyte Low Expressed":false,"Astrocyte Vehicle Med. nRPKM":0.172,"Astrocyte LPS Med. nRPKM":0.528,"Astrocyte Mean Log2(nRPKM)":-1.71,"Astrocyte Vehicle Med. Count":7.5,"Astrocyte LPS Med. Count":39.5,"Astrocyte Cook's P-value ":0.723,"Feature ID":"12544","chr":"chr16","strand":"-","start":18780540,"end":18812065,"Microglia log2(fold change)":2.08,"Microglia adjusted P-value":"0.0216935374855204","Microglia Low Expressed":false,"Microglia Vehicle Med. nRPKM":0.079,"Microglia LPS Med. nRPKM":0.447,"Microglia Mean Log2(nRPKM)":-2.59,"Microglia Vehicle Med. Count":4,"Microglia LPS Med. Count":11,"Microglia Cook's P-value ":0.533},"Reg_OJeRIj_364":{"Feature Symbol":"Cdh5","Feature Name":"cadherin 5","biotype":"protein_coding","Astrocyte log2(fold change)":2.39,"Astrocyte adjusted P-value":0.00485,"Astrocyte Low Expressed":false,"Astrocyte Vehicle Med. nRPKM":0.063,"Astrocyte LPS Med. nRPKM":0.433,"Astrocyte Mean Log2(nRPKM)":-2.77,"Astrocyte Vehicle Med. Count":5.5,"Astrocyte LPS Med. Count":37.5,"Astrocyte Cook's P-value ":0.155,"Feature ID":"12562","chr":"chr8","strand":"+","start":106625525,"end":106668402,"Microglia log2(fold change)":0.634,"Microglia adjusted P-value":"0.567300712159267","Microglia Low Expressed":false,"Microglia Vehicle Med. nRPKM":0.151,"Microglia LPS Med. nRPKM":0.184,"Microglia Mean Log2(nRPKM)":-3.12,"Microglia Vehicle Med. Count":13,"Microglia LPS Med. Count":9,"Microglia Cook's P-value ":0.415},"Reg_OJeRIj_365":{"Feature Symbol":"Cdkn1a","Feature Name":"cyclin-dependent kinase inhibitor 1A (P21)","biotype":"protein_coding","Astrocyte log2(fold change)":5.47,"Astrocyte adjusted P-value":2.01e-27,"Astrocyte Low Expressed":false,"Astrocyte Vehicle Med. nRPKM":0.0821,"Astrocyte LPS Med. nRPKM":7.84,"Astrocyte Mean Log2(nRPKM)":-0.119,"Astrocyte Vehicle Med. Count":3.5,"Astrocyte LPS Med. Count":494,"Astrocyte Cook's P-value ":0.819,"Feature ID":"12575","chr":"chr17","strand":"+","start":29227931,"end":29237667,"Microglia log2(fold change)":2.68,"Microglia adjusted P-value":"5.28448514814735e-06","Microglia Low Expressed":false,"Microglia Vehicle Med. nRPKM":0.731,"Microglia LPS Med. nRPKM":4.42,"Microglia Mean Log2(nRPKM)":0.369,"Microglia Vehicle Med. Count":22,"Microglia LPS Med. Count":69,"Microglia Cook's P-value ":0.453},"Reg_OJeRIj_366":{"Feature Symbol":"Cdkn2b","Feature Name":"cyclin-dependent kinase inhibitor 2B (p15, inhibits CDK4)","biotype":"protein_coding","Astrocyte log2(fold change)":4.39,"Astrocyte adjusted P-value":1.93e-06,"Astrocyte Low Expressed":false,"Astrocyte Vehicle Med. nRPKM":0,"Astrocyte LPS Med. nRPKM":0.825,"Astrocyte Mean Log2(nRPKM)":-3.33,"Astrocyte Vehicle Med. Count":0,"Astrocyte LPS Med. Count":29.5,"Astrocyte Cook's P-value ":0.00804,"Feature ID":"12579","chr":"chr4","strand":"-","start":88952198,"end":88956941,"Microglia log2(fold change)":2.47,"Microglia adjusted P-value":"0.00988861861654129","Microglia Low Expressed":false,"Microglia Vehicle Med. nRPKM":0.0304,"Microglia LPS Med. nRPKM":0.459,"Microglia Mean Log2(nRPKM)":-2.7,"Microglia Vehicle Med. Count":1,"Microglia LPS Med. Count":10,"Microglia Cook's P-value ":0.28},"Reg_OJeRIj_367":{"Feature Symbol":"Cebpa","Feature Name":"CCAAT/enhancer binding protein (C/EBP), alpha","biotype":"protein_coding","Astrocyte log2(fold change)":3.54,"Astrocyte adjusted P-value":0.000624,"Astrocyte Low Expressed":false,"Astrocyte Vehicle Med. nRPKM":0.00807,"Astrocyte LPS Med. nRPKM":0.289,"Astrocyte Mean Log2(nRPKM)":-4.41,"Astrocyte Vehicle Med. Count":0.5,"Astrocyte LPS Med. Count":24.5,"Astrocyte Cook's P-value ":0.291,"Feature ID":"12606","chr":"chr7","strand":"+","start":35904312,"end":35906947,"Microglia log2(fold change)":-2.12,"Microglia adjusted P-value":"2.0545938487315e-07","Microglia Low Expressed":false,"Microglia Vehicle Med. nRPKM":2.19,"Microglia LPS Med. nRPKM":0.432,"Microglia Mean Log2(nRPKM)":-0.0103,"Microglia Vehicle Med. Count":136,"Microglia LPS Med. Count":14,"Microglia Cook's P-value ":0.972},"Reg_OJeRIj_368":{"Feature Symbol":"Cebpb","Feature Name":"CCAAT/enhancer binding protein (C/EBP), beta","biotype":"protein_coding","Astrocyte log2(fold change)":3.15,"Astrocyte adjusted P-value":0.00213,"Astrocyte Low Expressed":false,"Astrocyte Vehicle Med. nRPKM":0.0338,"Astrocyte LPS Med. nRPKM":0.496,"Astrocyte Mean Log2(nRPKM)":-3.31,"Astrocyte Vehicle Med. Count":1,"Astrocyte LPS Med. Count":22,"Astrocyte Cook's P-value ":0.629,"Feature ID":"12608","chr":"chr2","strand":"+","start":167514415,"end":167515918,"Microglia log2(fold change)":2.3,"Microglia adjusted P-value":"3.58958894690183e-05","Microglia Low Expressed":false,"Microglia Vehicle Med. nRPKM":0.533,"Microglia LPS Med. nRPKM":2.54,"Microglia Mean Log2(nRPKM)":0.07,"Microglia Vehicle Med. Count":12,"Microglia LPS Med. Count":39,"Microglia Cook's P-value ":0.894},"Reg_OJeRIj_369":{"Feature Symbol":"Cebpd","Feature Name":"CCAAT/enhancer binding protein (C/EBP), delta","biotype":"protein_coding","Astrocyte log2(fold change)":4.62,"Astrocyte adjusted P-value":9.46e-27,"Astrocyte Low Expressed":false,"Astrocyte Vehicle Med. nRPKM":0.358,"Astrocyte LPS Med. nRPKM":10.3,"Astrocyte Mean Log2(nRPKM)":0.941,"Astrocyte Vehicle Med. Count":17.5,"Astrocyte LPS Med. Count":750,"Astrocyte Cook's P-value ":0.902,"Feature ID":"12609","chr":"chr16","strand":"+","start":15887379,"end":15889638,"Microglia log2(fold change)":1.35,"Microglia adjusted P-value":"0.0134921098888631","Microglia Low Expressed":false,"Microglia Vehicle Med. nRPKM":0.656,"Microglia LPS Med. nRPKM":2.05,"Microglia Mean Log2(nRPKM)":0.39,"Microglia Vehicle Med. Count":49,"Microglia LPS Med. Count":44,"Microglia Cook's P-value ":0.833},"Reg_OJeRIj_370":{"Feature Symbol":"Cfh","Feature Name":"complement component factor h","biotype":"protein_coding","Astrocyte log2(fold change)":4.04,"Astrocyte adjusted P-value":2.99e-08,"Astrocyte Low Expressed":false,"Astrocyte Vehicle Med. nRPKM":0.0461,"Astrocyte LPS Med. nRPKM":0.735,"Astrocyte Mean Log2(nRPKM)":-2.87,"Astrocyte Vehicle Med. Count":4.5,"Astrocyte LPS Med. Count":102,"Astrocyte Cook's P-value ":0.107,"Feature ID":"12628","chr":"chr1","strand":"-","start":141982432,"end":142079988,"Microglia log2(fold change)":-1.35,"Microglia adjusted P-value":"0.00359876869136719","Microglia Low Expressed":false,"Microglia Vehicle Med. nRPKM":13.5,"Microglia LPS Med. nRPKM":2.91,"Microglia Mean Log2(nRPKM)":2.76,"Microglia Vehicle Med. Count":1580,"Microglia LPS Med. Count":156,"Microglia Cook's P-value ":0.773},"Reg_OJeRIj_371":{"Feature Symbol":"Ch25h","Feature Name":"cholesterol 25-hydroxylase","biotype":"protein_coding","Astrocyte log2(fold change)":0,"Astrocyte adjusted P-value":1,"Astrocyte Low Expressed":true,"Astrocyte Vehicle Med. nRPKM":0,"Astrocyte LPS Med. nRPKM":0.0835,"Astrocyte Mean Log2(nRPKM)":-6.25,"Astrocyte Vehicle Med. Count":0,"Astrocyte LPS Med. Count":3.5,"Astrocyte Cook's P-value ":0.322,"Feature ID":"12642","chr":"chr19","strand":"-","start":34548273,"end":34549625,"Microglia log2(fold change)":4.5,"Microglia adjusted P-value":"3.30869955947973e-05","Microglia Low Expressed":false,"Microglia Vehicle Med. nRPKM":0,"Microglia LPS Med. nRPKM":10.3,"Microglia Mean Log2(nRPKM)":-1.9,"Microglia Vehicle Med. Count":0,"Microglia LPS Med. Count":210,"Microglia Cook's P-value ":2.52e-05},"Reg_OJeRIj_372":{"Feature Symbol":"Chi3l3","Feature Name":"chitinase 3-like 3","biotype":"protein_coding","Astrocyte log2(fold change)":0,"Astrocyte adjusted P-value":1,"Astrocyte Low Expressed":true,"Astrocyte Vehicle Med. nRPKM":0,"Astrocyte LPS Med. nRPKM":0.0159,"Astrocyte Mean Log2(nRPKM)":-7.09,"Astrocyte Vehicle Med. Count":0,"Astrocyte LPS Med. Count":0.5,"Astrocyte Cook's P-value ":0.363,"Feature ID":"12655","chr":"chr3","strand":"-","start":105950472,"end":105970482,"Microglia log2(fold change)":2.73,"Microglia adjusted P-value":"0.00756894739211441","Microglia Low Expressed":false,"Microglia Vehicle Med. nRPKM":0,"Microglia LPS Med. nRPKM":1.04,"Microglia Mean Log2(nRPKM)":-3.54,"Microglia Vehicle Med. Count":0,"Microglia LPS Med. Count":10,"Microglia Cook's P-value ":0.183},"Reg_OJeRIj_373":{"Feature Symbol":"Chl1","Feature Name":"cell adhesion molecule with homology to L1CAM","biotype":"protein_coding","Astrocyte log2(fold change)":2.52,"Astrocyte adjusted P-value":4.1e-10,"Astrocyte Low Expressed":false,"Astrocyte Vehicle Med. nRPKM":0.92,"Astrocyte LPS Med. nRPKM":4.37,"Astrocyte Mean Log2(nRPKM)":0.942,"Astrocyte Vehicle Med. Count":134,"Astrocyte LPS Med. Count":789,"Astrocyte Cook's P-value ":0.911,"Feature ID":"12661","chr":"chr6","strand":"+","start":103460870,"end":103683029,"Microglia log2(fold change)":-0.358,"Microglia adjusted P-value":"0.74391471172041","Microglia Low Expressed":false,"Microglia Vehicle Med. nRPKM":0.249,"Microglia LPS Med. nRPKM":0.12,"Microglia Mean Log2(nRPKM)":-2.91,"Microglia Vehicle Med. Count":26,"Microglia LPS Med. Count":13,"Microglia Cook's P-value ":0.699},"Reg_OJeRIj_374":{"Feature Symbol":"Socs3","Feature Name":"suppressor of cytokine signaling 3","biotype":"protein_coding","Astrocyte log2(fold change)":3.15,"Astrocyte adjusted P-value":0.000623,"Astrocyte Low Expressed":false,"Astrocyte Vehicle Med. nRPKM":0.183,"Astrocyte LPS Med. nRPKM":4.56,"Astrocyte Mean Log2(nRPKM)":-0.108,"Astrocyte Vehicle Med. Count":11,"Astrocyte LPS Med. Count":472,"Astrocyte Cook's P-value ":0.817,"Feature ID":"12702","chr":"chr11","strand":"-","start":117827393,"end":117830680,"Microglia log2(fold change)":4.47,"Microglia adjusted P-value":"4.76636852657001e-26","Microglia Low Expressed":false,"Microglia Vehicle Med. nRPKM":0.936,"Microglia LPS Med. nRPKM":20.3,"Microglia Mean Log2(nRPKM)":1.94,"Microglia Vehicle Med. Count":47,"Microglia LPS Med. Count":442,"Microglia Cook's P-value ":0.762},"Reg_OJeRIj_375":{"Feature Symbol":"Clcn1","Feature Name":"chloride channel 1","biotype":"protein_coding","Astrocyte log2(fold change)":2.13,"Astrocyte adjusted P-value":0.00226,"Astrocyte Low Expressed":false,"Astrocyte Vehicle Med. nRPKM":0.162,"Astrocyte LPS Med. nRPKM":1,"Astrocyte Mean Log2(nRPKM)":-1.46,"Astrocyte Vehicle Med. Count":13,"Astrocyte LPS Med. Count":92.5,"Astrocyte Cook's P-value ":0.855,"Feature ID":"12723","chr":"chr6","strand":"+","start":42236684,"end":42264655,"Microglia log2(fold change)":0,"Microglia adjusted P-value":"1","Microglia Low Expressed":true,"Microglia Vehicle Med. nRPKM":0,"Microglia LPS Med. nRPKM":0.113,"Microglia Mean Log2(nRPKM)":-5.26,"Microglia Vehicle Med. Count":0,"Microglia LPS Med. Count":8,"Microglia Cook's P-value ":0.589},"Reg_OJeRIj_376":{"Feature Symbol":"Ccr2","Feature Name":"chemokine (C-C motif) receptor 2","biotype":"protein_coding","Astrocyte log2(fold change)":0,"Astrocyte adjusted P-value":1,"Astrocyte Low Expressed":true,"Astrocyte Vehicle Med. nRPKM":0,"Astrocyte LPS Med. nRPKM":0.0415,"Astrocyte Mean Log2(nRPKM)":-6.69,"Astrocyte Vehicle Med. Count":0,"Astrocyte LPS Med. Count":4,"Astrocyte Cook's P-value ":0.317,"Feature ID":"12772","chr":"chr9","strand":"+","start":124016922,"end":124023879,"Microglia log2(fold change)":-3.39,"Microglia adjusted P-value":"2.46486807669489e-06","Microglia Low Expressed":false,"Microglia Vehicle Med. nRPKM":0.753,"Microglia LPS Med. nRPKM":0.068,"Microglia Mean Log2(nRPKM)":-2.43,"Microglia Vehicle Med. Count":51,"Microglia LPS Med. Count":3,"Microglia Cook's P-value ":0.239},"Reg_OJeRIj_377":{"Feature Symbol":"Ccr5","Feature Name":"chemokine (C-C motif) receptor 5","biotype":"protein_coding","Astrocyte log2(fold change)":1.77,"Astrocyte adjusted P-value":0.19,"Astrocyte Low Expressed":false,"Astrocyte Vehicle Med. nRPKM":0.0112,"Astrocyte LPS Med. nRPKM":0.11,"Astrocyte Mean Log2(nRPKM)":-4.98,"Astrocyte Vehicle Med. Count":0.5,"Astrocyte LPS Med. Count":12.5,"Astrocyte Cook's P-value ":0.111,"Feature ID":"12774","chr":"chr9","strand":"+","start":124036282,"end":124041922,"Microglia log2(fold change)":-2.16,"Microglia adjusted P-value":"0.0304431890907735","Microglia Low Expressed":false,"Microglia Vehicle Med. nRPKM":11.9,"Microglia LPS Med. nRPKM":0.445,"Microglia Mean Log2(nRPKM)":1.34,"Microglia Vehicle Med. Count":825,"Microglia LPS Med. Count":16,"Microglia Cook's P-value ":0.678},"Reg_OJeRIj_378":{"Feature Symbol":"Ccr7","Feature Name":"chemokine (C-C motif) receptor 7","biotype":"protein_coding","Astrocyte log2(fold change)":0,"Astrocyte adjusted P-value":1,"Astrocyte Low Expressed":true,"Astrocyte Vehicle Med. nRPKM":0,"Astrocyte LPS Med. nRPKM":0,"Astrocyte Mean Log2(nRPKM)":-7.71,"Astrocyte Vehicle Med. Count":0,"Astrocyte LPS Med. Count":0,"Astrocyte Cook's P-value ":0.491,"Feature ID":"12775","chr":"chr11","strand":"-","start":99005513,"end":99016391,"Microglia log2(fold change)":3.26,"Microglia adjusted P-value":"2.98544519704891e-05","Microglia Low Expressed":false,"Microglia Vehicle Med. nRPKM":0.0375,"Microglia LPS Med. nRPKM":0.591,"Microglia Mean Log2(nRPKM)":-2.89,"Microglia Vehicle Med. Count":1,"Microglia LPS Med. Count":13,"Microglia Cook's P-value ":0.749},"Reg_OJeRIj_379":{"Feature Symbol":"Cntfr","Feature Name":"ciliary neurotrophic factor receptor","biotype":"protein_coding","Astrocyte log2(fold change)":-2.17,"Astrocyte adjusted P-value":4.76e-08,"Astrocyte Low Expressed":false,"Astrocyte Vehicle Med. nRPKM":14.2,"Astrocyte LPS Med. nRPKM":3.76,"Astrocyte Mean Log2(nRPKM)":2.86,"Astrocyte Vehicle Med. Count":538,"Astrocyte LPS Med. Count":203,"Astrocyte Cook's P-value ":0.792,"Feature ID":"12804","chr":"chr4","strand":"-","start":41604529,"end":41644123,"Microglia log2(fold change)":-2.07,"Microglia adjusted P-value":"0.0387671340442561","Microglia Low Expressed":false,"Microglia Vehicle Med. nRPKM":0.327,"Microglia LPS Med. nRPKM":0.0221,"Microglia Mean Log2(nRPKM)":-3.6,"Microglia Vehicle Med. Count":20,"Microglia LPS Med. Count":1,"Microglia Cook's P-value ":0.722},"Reg_OJeRIj_380":{"Feature Symbol":"Hps3","Feature Name":"Hermansky-Pudlak syndrome 3 homolog (human)","biotype":"protein_coding","Astrocyte log2(fold change)":3.63,"Astrocyte adjusted P-value":9.41e-24,"Astrocyte Low Expressed":false,"Astrocyte Vehicle Med. nRPKM":0.585,"Astrocyte LPS Med. nRPKM":7.94,"Astrocyte Mean Log2(nRPKM)":1.02,"Astrocyte Vehicle Med. Count":49,"Astrocyte LPS Med. Count":1110,"Astrocyte Cook's P-value ":0.963,"Feature ID":"12807","chr":"chr3","strand":"-","start":19895945,"end":19935310,"Microglia log2(fold change)":0.103,"Microglia adjusted P-value":"0.819521649661532","Microglia Low Expressed":false,"Microglia Vehicle Med. nRPKM":7.42,"Microglia LPS Med. nRPKM":7.16,"Microglia Mean Log2(nRPKM)":2.79,"Microglia Vehicle Med. Count":835,"Microglia LPS Med. Count":421,"Microglia Cook's P-value ":0.486},"Reg_OJeRIj_381":{"Feature Symbol":"Col11a2","Feature Name":"collagen, type XI, alpha 2","biotype":"protein_coding","Astrocyte log2(fold change)":-3.17,"Astrocyte adjusted P-value":3.28e-13,"Astrocyte Low Expressed":false,"Astrocyte Vehicle Med. nRPKM":8.78,"Astrocyte LPS Med. nRPKM":0.691,"Astrocyte Mean Log2(nRPKM)":1.22,"Astrocyte Vehicle Med. Count":828,"Astrocyte LPS Med. Count":97,"Astrocyte Cook's P-value ":0.862,"Feature ID":"12815","chr":"chr17","strand":"+","start":34176382,"end":34203187,"Microglia log2(fold change)":-1.08,"Microglia adjusted P-value":"0.243651584089383","Microglia Low Expressed":false,"Microglia Vehicle Med. nRPKM":0.29,"Microglia LPS Med. nRPKM":0.107,"Microglia Mean Log2(nRPKM)":-2.84,"Microglia Vehicle Med. Count":40,"Microglia LPS Med. Count":7,"Microglia Cook's P-value ":0.648},"Reg_OJeRIj_382":{"Feature Symbol":"Col13a1","Feature Name":"collagen, type XIII, alpha 1","biotype":"protein_coding","Astrocyte log2(fold change)":4.6,"Astrocyte adjusted P-value":7.62e-07,"Astrocyte Low Expressed":false,"Astrocyte Vehicle Med. nRPKM":0,"Astrocyte LPS Med. nRPKM":0.521,"Astrocyte Mean Log2(nRPKM)":-4.21,"Astrocyte Vehicle Med. Count":0,"Astrocyte LPS Med. Count":37,"Astrocyte Cook's P-value ":0.913,"Feature ID":"12817","chr":"chr10","strand":"-","start":61301246,"end":61441856,"Microglia log2(fold change)":0,"Microglia adjusted P-value":"1","Microglia Low Expressed":true,"Microglia Vehicle Med. nRPKM":0,"Microglia LPS Med. nRPKM":0,"Microglia Mean Log2(nRPKM)":-8,"Microglia Vehicle Med. Count":0,"Microglia LPS Med. Count":0,"Microglia Cook's P-value ":"NA"},"Reg_OJeRIj_383":{"Feature Symbol":"Col14a1","Feature Name":"collagen, type XIV, alpha 1","biotype":"protein_coding","Astrocyte log2(fold change)":2.57,"Astrocyte adjusted P-value":0.0144,"Astrocyte Low Expressed":false,"Astrocyte Vehicle Med. nRPKM":0.0125,"Astrocyte LPS Med. nRPKM":0.0852,"Astrocyte Mean Log2(nRPKM)":-4.91,"Astrocyte Vehicle Med. Count":1.5,"Astrocyte LPS Med. Count":23.5,"Astrocyte Cook's P-value ":0.614,"Feature ID":"12818","chr":"chr15","strand":"+","start":55139305,"end":55352358,"Microglia log2(fold change)":0.84,"Microglia adjusted P-value":"0.358398091688278","Microglia Low Expressed":false,"Microglia Vehicle Med. nRPKM":0.0658,"Microglia LPS Med. nRPKM":0.169,"Microglia Mean Log2(nRPKM)":-3.43,"Microglia Vehicle Med. Count":8,"Microglia LPS Med. Count":24,"Microglia Cook's P-value ":0.733},"Reg_OJeRIj_384":{"Feature Symbol":"Col15a1","Feature Name":"collagen, type XV, alpha 1","biotype":"protein_coding","Astrocyte log2(fold change)":0,"Astrocyte adjusted P-value":1,"Astrocyte Low Expressed":true,"Astrocyte Vehicle Med. nRPKM":0.0287,"Astrocyte LPS Med. nRPKM":0.00168,"Astrocyte Mean Log2(nRPKM)":-6.8,"Astrocyte Vehicle Med. Count":2.5,"Astrocyte LPS Med. Count":0.5,"Astrocyte Cook's P-value ":0.583,"Feature ID":"12819","chr":"chr4","strand":"+","start":47220884,"end":47326037,"Microglia log2(fold change)":-2.13,"Microglia adjusted P-value":"6.65088996203501e-05","Microglia Low Expressed":false,"Microglia Vehicle Med. nRPKM":4.28,"Microglia LPS Med. nRPKM":0.765,"Microglia Mean Log2(nRPKM)":0.703,"Microglia Vehicle Med. Count":605,"Microglia LPS Med. Count":34,"Microglia Cook's P-value ":0.882},"Reg_OJeRIj_385":{"Feature Symbol":"Col2a1","Feature Name":"collagen, type II, alpha 1","biotype":"protein_coding","Astrocyte log2(fold change)":3.21,"Astrocyte adjusted P-value":3.61e-05,"Astrocyte Low Expressed":false,"Astrocyte Vehicle Med. nRPKM":0.0275,"Astrocyte LPS Med. nRPKM":0.631,"Astrocyte Mean Log2(nRPKM)":-2.97,"Astrocyte Vehicle Med. Count":2.5,"Astrocyte LPS Med. Count":120,"Astrocyte Cook's P-value ":0.687,"Feature ID":"12824","chr":"chr15","strand":"-","start":97806033,"end":97835155,"Microglia log2(fold change)":0,"Microglia adjusted P-value":"1","Microglia Low Expressed":true,"Microglia Vehicle Med. nRPKM":0,"Microglia LPS Med. nRPKM":0,"Microglia Mean Log2(nRPKM)":-7.47,"Microglia Vehicle Med. Count":0,"Microglia LPS Med. Count":0,"Microglia Cook's P-value ":0.674},"Reg_OJeRIj_386":{"Feature Symbol":"Col4a1","Feature Name":"collagen, type IV, alpha 1","biotype":"protein_coding","Astrocyte log2(fold change)":2.53,"Astrocyte adjusted P-value":7.28e-18,"Astrocyte Low Expressed":false,"Astrocyte Vehicle Med. nRPKM":0.526,"Astrocyte LPS Med. nRPKM":3.2,"Astrocyte Mean Log2(nRPKM)":0.421,"Astrocyte Vehicle Med. Count":69,"Astrocyte LPS Med. Count":516,"Astrocyte Cook's P-value ":0.988,"Feature ID":"12826","chr":"chr8","strand":"-","start":11198423,"end":11312826,"Microglia log2(fold change)":0.787,"Microglia adjusted P-value":"0.437863490408889","Microglia Low Expressed":false,"Microglia Vehicle Med. nRPKM":0.0448,"Microglia LPS Med. nRPKM":0.1,"Microglia Mean Log2(nRPKM)":-4.02,"Microglia Vehicle Med. Count":12,"Microglia LPS Med. Count":6,"Microglia Cook's P-value ":0.831},"Reg_OJeRIj_387":{"Feature Symbol":"Col4a4","Feature Name":"collagen, type IV, alpha 4","biotype":"protein_coding","Astrocyte log2(fold change)":2.29,"Astrocyte adjusted P-value":0.000251,"Astrocyte Low Expressed":false,"Astrocyte Vehicle Med. nRPKM":0.122,"Astrocyte LPS Med. nRPKM":0.759,"Astrocyte Mean Log2(nRPKM)":-1.97,"Astrocyte Vehicle Med. Count":17,"Astrocyte LPS Med. Count":154,"Astrocyte Cook's P-value ":0.919,"Feature ID":"12829","chr":"chr1","strand":"-","start":82447298,"end":82583424,"Microglia log2(fold change)":2.1,"Microglia adjusted P-value":"0.00104031238038299","Microglia Low Expressed":false,"Microglia Vehicle Med. nRPKM":0.0522,"Microglia LPS Med. nRPKM":0.307,"Microglia Mean Log2(nRPKM)":-3.02,"Microglia Vehicle Med. Count":19,"Microglia LPS Med. Count":23,"Microglia Cook's P-value ":0.874},"Reg_OJeRIj_388":{"Feature Symbol":"Col4a5","Feature Name":"collagen, type IV, alpha 5","biotype":"protein_coding","Astrocyte log2(fold change)":-2.18,"Astrocyte adjusted P-value":3.72e-05,"Astrocyte Low Expressed":false,"Astrocyte Vehicle Med. nRPKM":1.61,"Astrocyte LPS Med. nRPKM":0.274,"Astrocyte Mean Log2(nRPKM)":-0.74,"Astrocyte Vehicle Med. Count":182,"Astrocyte LPS Med. Count":44,"Astrocyte Cook's P-value ":0.847,"Feature ID":"12830","chr":"chrX","strand":"+","start":137909962,"end":138123778,"Microglia log2(fold change)":0,"Microglia adjusted P-value":"1","Microglia Low Expressed":true,"Microglia Vehicle Med. nRPKM":0,"Microglia LPS Med. nRPKM":0,"Microglia Mean Log2(nRPKM)":-7.8,"Microglia Vehicle Med. Count":0,"Microglia LPS Med. Count":0,"Microglia Cook's P-value ":0.719},"Reg_OJeRIj_389":{"Feature Symbol":"Col6a2","Feature Name":"collagen, type VI, alpha 2","biotype":"protein_coding","Astrocyte log2(fold change)":2.44,"Astrocyte adjusted P-value":0.0144,"Astrocyte Low Expressed":false,"Astrocyte Vehicle Med. nRPKM":0.0235,"Astrocyte LPS Med. nRPKM":0.229,"Astrocyte Mean Log2(nRPKM)":-3.83,"Astrocyte Vehicle Med. Count":2,"Astrocyte LPS Med. Count":25,"Astrocyte Cook's P-value ":0.785,"Feature ID":"12834","chr":"chr10","strand":"-","start":76058501,"end":76086149,"Microglia log2(fold change)":0,"Microglia adjusted P-value":"1","Microglia Low Expressed":true,"Microglia Vehicle Med. nRPKM":0.0227,"Microglia LPS Med. nRPKM":0.0268,"Microglia Mean Log2(nRPKM)":-5.92,"Microglia Vehicle Med. Count":2,"Microglia LPS Med. Count":2,"Microglia Cook's P-value ":0.806},"Reg_OJeRIj_390":{"Feature Symbol":"Col6a3","Feature Name":"collagen, type VI, alpha 3","biotype":"protein_coding","Astrocyte log2(fold change)":0,"Astrocyte adjusted P-value":1,"Astrocyte Low Expressed":true,"Astrocyte Vehicle Med. nRPKM":0.00696,"Astrocyte LPS Med. nRPKM":0.00843,"Astrocyte Mean Log2(nRPKM)":-6.72,"Astrocyte Vehicle Med. Count":1.5,"Astrocyte LPS Med. Count":3,"Astrocyte Cook's P-value ":0.131,"Feature ID":"12835","chr":"chr1","strand":"-","start":92663435,"end":92740548,"Microglia log2(fold change)":-4.56,"Microglia adjusted P-value":"7.28115740951408e-18","Microglia Low Expressed":false,"Microglia Vehicle Med. nRPKM":2.91,"Microglia LPS Med. nRPKM":0.06,"Microglia Mean Log2(nRPKM)":-1.23,"Microglia Vehicle Med. Count":610,"Microglia LPS Med. Count":7,"Microglia Cook's P-value ":0.614},"Reg_OJeRIj_391":{"Feature Symbol":"Col1a1","Feature Name":"collagen, type I, alpha 1","biotype":"protein_coding","Astrocyte log2(fold change)":-2.73,"Astrocyte adjusted P-value":0.000962,"Astrocyte Low Expressed":false,"Astrocyte Vehicle Med. nRPKM":3.17,"Astrocyte LPS Med. nRPKM":0.355,"Astrocyte Mean Log2(nRPKM)":-0.151,"Astrocyte Vehicle Med. Count":274,"Astrocyte LPS Med. Count":43.5,"Astrocyte Cook's P-value ":0.855,"Feature ID":"12842","chr":"chr11","strand":"+","start":94797584,"end":94813181,"Microglia log2(fold change)":0,"Microglia adjusted P-value":"1","Microglia Low Expressed":true,"Microglia Vehicle Med. nRPKM":0.0393,"Microglia LPS Med. nRPKM":0,"Microglia Mean Log2(nRPKM)":-6.18,"Microglia Vehicle Med. Count":5,"Microglia LPS Med. Count":0,"Microglia Cook's P-value ":0.639},"Reg_OJeRIj_392":{"Feature Symbol":"Cp","Feature Name":"ceruloplasmin","biotype":"protein_coding","Astrocyte log2(fold change)":5.31,"Astrocyte adjusted P-value":8.5e-74,"Astrocyte Low Expressed":false,"Astrocyte Vehicle Med. nRPKM":0.642,"Astrocyte LPS Med. nRPKM":27.8,"Astrocyte Mean Log2(nRPKM)":2.01,"Astrocyte Vehicle Med. Count":57.5,"Astrocyte LPS Med. Count":3840,"Astrocyte Cook's P-value ":0.975,"Feature ID":"12870","chr":"chr3","strand":"+","start":19857054,"end":19907609,"Microglia log2(fold change)":5.21,"Microglia adjusted P-value":"1.89732747253145e-34","Microglia Low Expressed":false,"Microglia Vehicle Med. nRPKM":0.449,"Microglia LPS Med. nRPKM":19.1,"Microglia Mean Log2(nRPKM)":1.25,"Microglia Vehicle Med. Count":53,"Microglia LPS Med. Count":675,"Microglia Cook's P-value ":0.549},"Reg_OJeRIj_393":{"Feature Symbol":"Cpd","Feature Name":"carboxypeptidase D","biotype":"protein_coding","Astrocyte log2(fold change)":-0.00664,"Astrocyte adjusted P-value":0.99,"Astrocyte Low Expressed":false,"Astrocyte Vehicle Med. nRPKM":2.64,"Astrocyte LPS Med. nRPKM":2.54,"Astrocyte Mean Log2(nRPKM)":1.35,"Astrocyte Vehicle Med. Count":468,"Astrocyte LPS Med. Count":525,"Astrocyte Cook's P-value ":0.782,"Feature ID":"12874","chr":"chr11","strand":"-","start":76590710,"end":76660510,"Microglia log2(fold change)":4.28,"Microglia adjusted P-value":"5.99281786508791e-37","Microglia Low Expressed":false,"Microglia Vehicle Med. nRPKM":0.974,"Microglia LPS Med. nRPKM":20.8,"Microglia Mean Log2(nRPKM)":1.97,"Microglia Vehicle Med. Count":152,"Microglia LPS Med. Count":1270,"Microglia Cook's P-value ":0.843},"Reg_OJeRIj_394":{"Feature Symbol":"Cplx1","Feature Name":"complexin 1","biotype":"protein_coding","Astrocyte log2(fold change)":2.28,"Astrocyte adjusted P-value":0.000269,"Astrocyte Low Expressed":false,"Astrocyte Vehicle Med. nRPKM":0.257,"Astrocyte LPS Med. nRPKM":1.72,"Astrocyte Mean Log2(nRPKM)":-0.544,"Astrocyte Vehicle Med. Count":12.5,"Astrocyte LPS Med. Count":124,"Astrocyte Cook's P-value ":0.79,"Feature ID":"12889","chr":"chr5","strand":"-","start":108947573,"end":108979046,"Microglia log2(fold change)":-0.918,"Microglia adjusted P-value":"0.245082878092336","Microglia Low Expressed":false,"Microglia Vehicle Med. nRPKM":1.55,"Microglia LPS Med. nRPKM":0.73,"Microglia Mean Log2(nRPKM)":-0.169,"Microglia Vehicle Med. Count":50,"Microglia LPS Med. Count":13,"Microglia Cook's P-value ":0.631},"Reg_OJeRIj_395":{"Feature Symbol":"Hapln1","Feature Name":"hyaluronan and proteoglycan link protein 1","biotype":"protein_coding","Astrocyte log2(fold change)":-3.41,"Astrocyte adjusted P-value":2.12e-13,"Astrocyte Low Expressed":false,"Astrocyte Vehicle Med. nRPKM":2.8,"Astrocyte LPS Med. nRPKM":0.225,"Astrocyte Mean Log2(nRPKM)":-0.617,"Astrocyte Vehicle Med. Count":276,"Astrocyte LPS Med. Count":27,"Astrocyte Cook's P-value ":0.671,"Feature ID":"12950","chr":"chr13","strand":"+","start":89680241,"end":89751437,"Microglia log2(fold change)":-0.394,"Microglia adjusted P-value":"0.815740071079106","Microglia Low Expressed":false,"Microglia Vehicle Med. nRPKM":0.0167,"Microglia LPS Med. nRPKM":0.0161,"Microglia Mean Log2(nRPKM)":-6.12,"Microglia Vehicle Med. Count":2,"Microglia LPS Med. Count":1,"Microglia Cook's P-value ":0.303},"Reg_OJeRIj_396":{"Feature Symbol":"Cryba4","Feature Name":"crystallin, beta A4","biotype":"protein_coding","Astrocyte log2(fold change)":0,"Astrocyte adjusted P-value":1,"Astrocyte Low Expressed":true,"Astrocyte Vehicle Med. nRPKM":0,"Astrocyte LPS Med. nRPKM":0,"Astrocyte Mean Log2(nRPKM)":-7.52,"Astrocyte Vehicle Med. Count":0,"Astrocyte LPS Med. Count":0,"Astrocyte Cook's P-value ":0.466,"Feature ID":"12959","chr":"chr5","strand":"-","start":112675553,"end":112681522,"Microglia log2(fold change)":-2.48,"Microglia adjusted P-value":"0.0139431930991457","Microglia Low Expressed":false,"Microglia Vehicle Med. nRPKM":1.95,"Microglia LPS Med. nRPKM":0,"Microglia Mean Log2(nRPKM)":-2.53,"Microglia Vehicle Med. Count":43,"Microglia LPS Med. Count":0,"Microglia Cook's P-value ":0.655},"Reg_OJeRIj_397":{"Feature Symbol":"Crybb1","Feature Name":"crystallin, beta B1","biotype":"protein_coding","Astrocyte log2(fold change)":0,"Astrocyte adjusted P-value":1,"Astrocyte Low Expressed":true,"Astrocyte Vehicle Med. nRPKM":0.136,"Astrocyte LPS Med. nRPKM":0.0409,"Astrocyte Mean Log2(nRPKM)":-5.22,"Astrocyte Vehicle Med. Count":2.5,"Astrocyte LPS Med. Count":1.5,"Astrocyte Cook's P-value ":0.582,"Feature ID":"12960","chr":"chr5","strand":"+","start":112684841,"end":112698602,"Microglia log2(fold change)":-3.5,"Microglia adjusted P-value":"1.32414071348274e-05","Microglia Low Expressed":false,"Microglia Vehicle Med. nRPKM":31.6,"Microglia LPS Med. nRPKM":0.516,"Microglia Mean Log2(nRPKM)":2.36,"Microglia Vehicle Med. Count":734,"Microglia LPS Med. Count":2,"Microglia Cook's P-value ":0.837},"Reg_OJeRIj_398":{"Feature Symbol":"Csf3","Feature Name":"colony stimulating factor 3 (granulocyte)","biotype":"protein_coding","Astrocyte log2(fold change)":0,"Astrocyte adjusted P-value":1,"Astrocyte Low Expressed":true,"Astrocyte Vehicle Med. nRPKM":0,"Astrocyte LPS Med. nRPKM":0.206,"Astrocyte Mean Log2(nRPKM)":-5.06,"Astrocyte Vehicle Med. Count":0,"Astrocyte LPS Med. Count":9.5,"Astrocyte Cook's P-value ":0.661,"Feature ID":"12985","chr":"chr11","strand":"+","start":98562627,"end":98564943,"Microglia log2(fold change)":4.68,"Microglia adjusted P-value":"1.19456412663401e-05","Microglia Low Expressed":false,"Microglia Vehicle Med. nRPKM":0,"Microglia LPS Med. nRPKM":0.896,"Microglia Mean Log2(nRPKM)":-4.96,"Microglia Vehicle Med. Count":0,"Microglia LPS Med. Count":10,"Microglia Cook's P-value ":0.264},"Reg_OJeRIj_399":{"Feature Symbol":"Csf3r","Feature Name":"colony stimulating factor 3 receptor (granulocyte)","biotype":"protein_coding","Astrocyte log2(fold change)":0.393,"Astrocyte adjusted P-value":0.797,"Astrocyte Low Expressed":false,"Astrocyte Vehicle Med. nRPKM":0.277,"Astrocyte LPS Med. nRPKM":0.104,"Astrocyte Mean Log2(nRPKM)":-2.94,"Astrocyte Vehicle Med. Count":21.5,"Astrocyte LPS Med. Count":18.5,"Astrocyte Cook's P-value ":0.211,"Feature ID":"12986","chr":"chr4","strand":"+","start":125701903,"end":125722219,"Microglia log2(fold change)":-2.88,"Microglia adjusted P-value":"9.50198358620737e-09","Microglia Low Expressed":false,"Microglia Vehicle Med. nRPKM":103,"Microglia LPS Med. nRPKM":7.08,"Microglia Mean Log2(nRPKM)":5,"Microglia Vehicle Med. Count":9090,"Microglia LPS Med. Count":352,"Microglia Cook's P-value ":0.809},"Reg_OJeRIj_400":{"Feature Symbol":"Cst7","Feature Name":"cystatin F (leukocystatin)","biotype":"protein_coding","Astrocyte log2(fold change)":0,"Astrocyte adjusted P-value":1,"Astrocyte Low Expressed":true,"Astrocyte Vehicle Med. nRPKM":0.0609,"Astrocyte LPS Med. nRPKM":0.132,"Astrocyte Mean Log2(nRPKM)":-4.31,"Astrocyte Vehicle Med. Count":1,"Astrocyte LPS Med. Count":4.5,"Astrocyte Cook's P-value ":0.739,"Feature ID":"13011","chr":"chr2","strand":"+","start":150396151,"end":150404680,"Microglia log2(fold change)":2.81,"Microglia adjusted P-value":"0.000381260472928962","Microglia Low Expressed":false,"Microglia Vehicle Med. nRPKM":0.15,"Microglia LPS Med. nRPKM":1.78,"Microglia Mean Log2(nRPKM)":-1.55,"Microglia Vehicle Med. Count":6,"Microglia LPS Med. Count":11,"Microglia Cook's P-value ":0.425},"Reg_OJeRIj_401":{"Feature Symbol":"Cstb","Feature Name":"cystatin B","biotype":"protein_coding","Astrocyte log2(fold change)":0,"Astrocyte adjusted P-value":1,"Astrocyte Low Expressed":true,"Astrocyte Vehicle Med. nRPKM":0.683,"Astrocyte LPS Med. nRPKM":0.601,"Astrocyte Mean Log2(nRPKM)":-0.874,"Astrocyte Vehicle Med. Count":7.5,"Astrocyte LPS Med. Count":9,"Astrocyte Cook's P-value ":0.311,"Feature ID":"13014","chr":"chr10","strand":"+","start":77888415,"end":77890367,"Microglia log2(fold change)":2.48,"Microglia adjusted P-value":"0.00221182289568861","Microglia Low Expressed":false,"Microglia Vehicle Med. nRPKM":0.235,"Microglia LPS Med. nRPKM":2.16,"Microglia Mean Log2(nRPKM)":-0.19,"Microglia Vehicle Med. Count":6,"Microglia LPS Med. Count":19,"Microglia Cook's P-value ":0.589},"Reg_OJeRIj_402":{"Feature Symbol":"Ctla2a","Feature Name":"cytotoxic T lymphocyte-associated protein 2 alpha","biotype":"protein_coding","Astrocyte log2(fold change)":5.24,"Astrocyte adjusted P-value":1.06e-10,"Astrocyte Low Expressed":false,"Astrocyte Vehicle Med. nRPKM":0.017,"Astrocyte LPS Med. nRPKM":1.73,"Astrocyte Mean Log2(nRPKM)":-2.76,"Astrocyte Vehicle Med. Count":0.5,"Astrocyte LPS Med. Count":76.5,"Astrocyte Cook's P-value ":0.895,"Feature ID":"13024","chr":"chr13","strand":"-","start":61035516,"end":61037986,"Microglia log2(fold change)":4.6,"Microglia adjusted P-value":"9.03559590676015e-08","Microglia Low Expressed":false,"Microglia Vehicle Med. nRPKM":0,"Microglia LPS Med. nRPKM":2.1,"Microglia Mean Log2(nRPKM)":-3.01,"Microglia Vehicle Med. Count":0,"Microglia LPS Med. Count":20,"Microglia Cook's P-value ":0.057},"Reg_OJeRIj_403":{"Feature Symbol":"Ctsc","Feature Name":"cathepsin C","biotype":"protein_coding","Astrocyte log2(fold change)":2.15,"Astrocyte adjusted P-value":0.000548,"Astrocyte Low Expressed":false,"Astrocyte Vehicle Med. nRPKM":0.226,"Astrocyte LPS Med. nRPKM":1.07,"Astrocyte Mean Log2(nRPKM)":-1.14,"Astrocyte Vehicle Med. Count":11.5,"Astrocyte LPS Med. Count":79.5,"Astrocyte Cook's P-value ":0.952,"Feature ID":"13032","chr":"chr7","strand":"+","start":95426603,"end":95459385,"Microglia log2(fold change)":1.46,"Microglia adjusted P-value":"0.000324251633912486","Microglia Low Expressed":false,"Microglia Vehicle Med. nRPKM":5.99,"Microglia LPS Med. nRPKM":13.1,"Microglia Mean Log2(nRPKM)":3.19,"Microglia Vehicle Med. Count":388,"Microglia LPS Med. Count":285,"Microglia Cook's P-value ":0.415},"Reg_OJeRIj_404":{"Feature Symbol":"Ctsd","Feature Name":"cathepsin D","biotype":"protein_coding","Astrocyte log2(fold change)":0.0736,"Astrocyte adjusted P-value":0.886,"Astrocyte Low Expressed":false,"Astrocyte Vehicle Med. nRPKM":18.7,"Astrocyte LPS Med. nRPKM":19.3,"Astrocyte Mean Log2(nRPKM)":4.16,"Astrocyte Vehicle Med. Count":688,"Astrocyte LPS Med. Count":835,"Astrocyte Cook's P-value ":0.644,"Feature ID":"13033","chr":"chr7","strand":"-","start":149561821,"end":149573775,"Microglia log2(fold change)":-2.03,"Microglia adjusted P-value":"7.90652680049664e-20","Microglia Low Expressed":false,"Microglia Vehicle Med. nRPKM":297,"Microglia LPS Med. nRPKM":71.4,"Microglia Mean Log2(nRPKM)":7.27,"Microglia Vehicle Med. Count":14500,"Microglia LPS Med. Count":1580,"Microglia Cook's P-value ":0.961},"Reg_OJeRIj_405":{"Feature Symbol":"Ctsl","Feature Name":"cathepsin L","biotype":"protein_coding","Astrocyte log2(fold change)":2.47,"Astrocyte adjusted P-value":4.1e-13,"Astrocyte Low Expressed":false,"Astrocyte Vehicle Med. nRPKM":2.16,"Astrocyte LPS Med. nRPKM":10.8,"Astrocyte Mean Log2(nRPKM)":2.3,"Astrocyte Vehicle Med. Count":79,"Astrocyte LPS Med. Count":663,"Astrocyte Cook's P-value ":0.973,"Feature ID":"13039","chr":"chr13","strand":"-","start":64464522,"end":64471614,"Microglia log2(fold change)":2.57,"Microglia adjusted P-value":"6.44380897638276e-13","Microglia Low Expressed":false,"Microglia Vehicle Med. nRPKM":3.27,"Microglia LPS Med. nRPKM":21.4,"Microglia Mean Log2(nRPKM)":3.1,"Microglia Vehicle Med. Count":246,"Microglia LPS Med. Count":519,"Microglia Cook's P-value ":0.928},"Reg_OJeRIj_406":{"Feature Symbol":"Cux2","Feature Name":"cut-like homeobox 2","biotype":"protein_coding","Astrocyte log2(fold change)":-0.559,"Astrocyte adjusted P-value":0.446,"Astrocyte Low Expressed":false,"Astrocyte Vehicle Med. nRPKM":0.514,"Astrocyte LPS Med. nRPKM":0.414,"Astrocyte Mean Log2(nRPKM)":-1.21,"Astrocyte Vehicle Med. Count":58,"Astrocyte LPS Med. Count":49.5,"Astrocyte Cook's P-value ":0.202,"Feature ID":"13048","chr":"chr5","strand":"-","start":122310225,"end":122497834,"Microglia log2(fold change)":-2.34,"Microglia adjusted P-value":"0.000223715035335458","Microglia Low Expressed":false,"Microglia Vehicle Med. nRPKM":0.519,"Microglia LPS Med. nRPKM":0.0987,"Microglia Mean Log2(nRPKM)":-1.86,"Microglia Vehicle Med. Count":75,"Microglia LPS Med. Count":11,"Microglia Cook's P-value ":0.27},"Reg_OJeRIj_407":{"Feature Symbol":"Cx3cr1","Feature Name":"chemokine (C-X3-C) receptor 1","biotype":"protein_coding","Astrocyte log2(fold change)":1.2,"Astrocyte adjusted P-value":0.348,"Astrocyte Low Expressed":false,"Astrocyte Vehicle Med. nRPKM":0.068,"Astrocyte LPS Med. nRPKM":0.155,"Astrocyte Mean Log2(nRPKM)":-3.75,"Astrocyte Vehicle Med. Count":5,"Astrocyte LPS Med. Count":21,"Astrocyte Cook's P-value ":0.544,"Feature ID":"13051","chr":"chr9","strand":"-","start":119957811,"end":119977400,"Microglia log2(fold change)":-2.38,"Microglia adjusted P-value":"2.50156638607884e-07","Microglia Low Expressed":false,"Microglia Vehicle Med. nRPKM":98.9,"Microglia LPS Med. nRPKM":15.6,"Microglia Mean Log2(nRPKM)":5.21,"Microglia Vehicle Med. Count":9740,"Microglia LPS Med. Count":777,"Microglia Cook's P-value ":0.854},"Reg_OJeRIj_408":{"Feature Symbol":"Cxadr","Feature Name":"coxsackie virus and adenovirus receptor","biotype":"protein_coding","Astrocyte log2(fold change)":2.29,"Astrocyte adjusted P-value":0.000207,"Astrocyte Low Expressed":false,"Astrocyte Vehicle Med. nRPKM":0.276,"Astrocyte LPS Med. nRPKM":1.92,"Astrocyte Mean Log2(nRPKM)":-0.604,"Astrocyte Vehicle Med. Count":31.5,"Astrocyte LPS Med. Count":289,"Astrocyte Cook's P-value ":0.748,"Feature ID":"13052","chr":"chr16","strand":"+","start":78301936,"end":78360030,"Microglia log2(fold change)":3.94,"Microglia adjusted P-value":"2.75243784581365e-08","Microglia Low Expressed":false,"Microglia Vehicle Med. nRPKM":0.0208,"Microglia LPS Med. nRPKM":0.47,"Microglia Mean Log2(nRPKM)":-3.69,"Microglia Vehicle Med. Count":3,"Microglia LPS Med. Count":20,"Microglia Cook's P-value ":0.676},"Reg_OJeRIj_409":{"Feature Symbol":"Cybb","Feature Name":"cytochrome b-245, beta polypeptide","biotype":"protein_coding","Astrocyte log2(fold change)":0,"Astrocyte adjusted P-value":1,"Astrocyte Low Expressed":true,"Astrocyte Vehicle Med. nRPKM":0,"Astrocyte LPS Med. nRPKM":0.0726,"Astrocyte Mean Log2(nRPKM)":-6.05,"Astrocyte Vehicle Med. Count":0,"Astrocyte LPS Med. Count":11.5,"Astrocyte Cook's P-value ":0.0219,"Feature ID":"13058","chr":"chrX","strand":"-","start":9012378,"end":9046450,"Microglia log2(fold change)":4.73,"Microglia adjusted P-value":"5.65586843727934e-24","Microglia Low Expressed":false,"Microglia Vehicle Med. nRPKM":0.588,"Microglia LPS Med. nRPKM":21.4,"Microglia Mean Log2(nRPKM)":1.51,"Microglia Vehicle Med. Count":66,"Microglia LPS Med. Count":655,"Microglia Cook's P-value ":0.562},"Reg_OJeRIj_410":{"Feature Symbol":"Cyp3a13","Feature Name":"cytochrome P450, family 3, subfamily a, polypeptide 13","biotype":"protein_coding","Astrocyte log2(fold change)":3.68,"Astrocyte adjusted P-value":0.000378,"Astrocyte Low Expressed":false,"Astrocyte Vehicle Med. nRPKM":0,"Astrocyte LPS Med. nRPKM":0.214,"Astrocyte Mean Log2(nRPKM)":-4.63,"Astrocyte Vehicle Med. Count":0,"Astrocyte LPS Med. Count":20.5,"Astrocyte Cook's P-value ":0.0597,"Feature ID":"13113","chr":"chr5","strand":"-","start":138334161,"end":138362847,"Microglia log2(fold change)":0,"Microglia adjusted P-value":"1","Microglia Low Expressed":true,"Microglia Vehicle Med. nRPKM":0,"Microglia LPS Med. nRPKM":0.0275,"Microglia Mean Log2(nRPKM)":-5.57,"Microglia Vehicle Med. Count":0,"Microglia LPS Med. Count":1,"Microglia Cook's P-value ":0.00731},"Reg_OJeRIj_411":{"Feature Symbol":"Dcc","Feature Name":"deleted in colorectal carcinoma","biotype":"protein_coding","Astrocyte log2(fold change)":-2.99,"Astrocyte adjusted P-value":1.54e-14,"Astrocyte Low Expressed":false,"Astrocyte Vehicle Med. nRPKM":1.36,"Astrocyte LPS Med. nRPKM":0.136,"Astrocyte Mean Log2(nRPKM)":-1.12,"Astrocyte Vehicle Med. Count":313,"Astrocyte LPS Med. Count":46.5,"Astrocyte Cook's P-value ":0.951,"Feature ID":"13176","chr":"chr18","strand":"-","start":71413286,"end":72510723,"Microglia log2(fold change)":-1.78,"Microglia adjusted P-value":"0.110642105827968","Microglia Low Expressed":false,"Microglia Vehicle Med. nRPKM":0.0291,"Microglia LPS Med. nRPKM":0.0155,"Microglia Mean Log2(nRPKM)":-5.39,"Microglia Vehicle Med. Count":12,"Microglia LPS Med. Count":1,"Microglia Cook's P-value ":0.00791},"Reg_OJeRIj_412":{"Feature Symbol":"Dcn","Feature Name":"decorin","biotype":"protein_coding","Astrocyte log2(fold change)":4.41,"Astrocyte adjusted P-value":9.06e-09,"Astrocyte Low Expressed":false,"Astrocyte Vehicle Med. nRPKM":0.0488,"Astrocyte LPS Med. nRPKM":1.51,"Astrocyte Mean Log2(nRPKM)":-2.47,"Astrocyte Vehicle Med. Count":2,"Astrocyte LPS Med. Count":68,"Astrocyte Cook's P-value ":0.456,"Feature ID":"13179","chr":"chr10","strand":"+","start":96942134,"end":96980796,"Microglia log2(fold change)":0,"Microglia adjusted P-value":"1","Microglia Low Expressed":true,"Microglia Vehicle Med. nRPKM":0.0355,"Microglia LPS Med. nRPKM":0.153,"Microglia Mean Log2(nRPKM)":-4.56,"Microglia Vehicle Med. Count":1,"Microglia LPS Med. Count":2,"Microglia Cook's P-value ":0.312},"Reg_OJeRIj_413":{"Feature Symbol":"Ddc","Feature Name":"dopa decarboxylase","biotype":"protein_coding","Astrocyte log2(fold change)":0,"Astrocyte adjusted P-value":1,"Astrocyte Low Expressed":true,"Astrocyte Vehicle Med. nRPKM":0,"Astrocyte LPS Med. nRPKM":0.0687,"Astrocyte Mean Log2(nRPKM)":-5.58,"Astrocyte Vehicle Med. Count":0,"Astrocyte LPS Med. Count":3.5,"Astrocyte Cook's P-value ":0.914,"Feature ID":"13195","chr":"chr11","strand":"-","start":11714104,"end":11798147,"Microglia log2(fold change)":3.77,"Microglia adjusted P-value":"8.74825224663743e-05","Microglia Low Expressed":false,"Microglia Vehicle Med. nRPKM":0.0177,"Microglia LPS Med. nRPKM":0.863,"Microglia Mean Log2(nRPKM)":-3.72,"Microglia Vehicle Med. Count":1,"Microglia LPS Med. Count":19,"Microglia Cook's P-value ":0.0844},"Reg_OJeRIj_414":{"Feature Symbol":"Degs1","Feature Name":"degenerative spermatocyte homolog 1 (Drosophila)","biotype":"protein_coding","Astrocyte log2(fold change)":0.198,"Astrocyte adjusted P-value":0.775,"Astrocyte Low Expressed":false,"Astrocyte Vehicle Med. nRPKM":3.76,"Astrocyte LPS Med. nRPKM":4.81,"Astrocyte Mean Log2(nRPKM)":2.09,"Astrocyte Vehicle Med. Count":126,"Astrocyte LPS Med. Count":214,"Astrocyte Cook's P-value ":0.626,"Feature ID":"13244","chr":"chr1","strand":"-","start":184205901,"end":184212890,"Microglia log2(fold change)":2.12,"Microglia adjusted P-value":"0.000134396537203639","Microglia Low Expressed":false,"Microglia Vehicle Med. nRPKM":1.18,"Microglia LPS Med. nRPKM":8.09,"Microglia Mean Log2(nRPKM)":1.4,"Microglia Vehicle Med. Count":45,"Microglia LPS Med. Count":108,"Microglia Cook's P-value ":0.808},"Reg_OJeRIj_415":{"Feature Symbol":"Slc29a2","Feature Name":"solute carrier family 29 (nucleoside transporters), member 2","biotype":"protein_coding","Astrocyte log2(fold change)":-2.04,"Astrocyte adjusted P-value":7.68e-05,"Astrocyte Low Expressed":false,"Astrocyte Vehicle Med. nRPKM":2.56,"Astrocyte LPS Med. nRPKM":0.525,"Astrocyte Mean Log2(nRPKM)":0.239,"Astrocyte Vehicle Med. Count":124,"Astrocyte LPS Med. Count":28.5,"Astrocyte Cook's P-value ":0.907,"Feature ID":"13340","chr":"chr19","strand":"+","start":5024006,"end":5031972,"Microglia log2(fold change)":2.21,"Microglia adjusted P-value":"0.00055507857868648","Microglia Low Expressed":false,"Microglia Vehicle Med. nRPKM":0.615,"Microglia LPS Med. nRPKM":3.26,"Microglia Mean Log2(nRPKM)":0.0511,"Microglia Vehicle Med. Count":23,"Microglia LPS Med. Count":60,"Microglia Cook's P-value ":0.707},"Reg_OJeRIj_416":{"Feature Symbol":"Dffa","Feature Name":"DNA fragmentation factor, alpha subunit","biotype":"protein_coding","Astrocyte log2(fold change)":-2.04,"Astrocyte adjusted P-value":0.0014,"Astrocyte Low Expressed":false,"Astrocyte Vehicle Med. nRPKM":2.6,"Astrocyte LPS Med. nRPKM":0.522,"Astrocyte Mean Log2(nRPKM)":-0.0284,"Astrocyte Vehicle Med. Count":134,"Astrocyte LPS Med. Count":36,"Astrocyte Cook's P-value ":0.915,"Feature ID":"13347","chr":"chr4","strand":"+","start":148478262,"end":148494759,"Microglia log2(fold change)":0.639,"Microglia adjusted P-value":"0.348672712742316","Microglia Low Expressed":false,"Microglia Vehicle Med. nRPKM":0.841,"Microglia LPS Med. nRPKM":1.27,"Microglia Mean Log2(nRPKM)":0.417,"Microglia Vehicle Med. Count":49,"Microglia LPS Med. Count":40,"Microglia Cook's P-value ":0.425},"Reg_OJeRIj_417":{"Feature Symbol":"Darc","Feature Name":"Duffy blood group, chemokine receptor","biotype":"protein_coding","Astrocyte log2(fold change)":2.66,"Astrocyte adjusted P-value":0.00147,"Astrocyte Low Expressed":false,"Astrocyte Vehicle Med. nRPKM":0.226,"Astrocyte LPS Med. nRPKM":1.34,"Astrocyte Mean Log2(nRPKM)":-1.39,"Astrocyte Vehicle Med. Count":4.5,"Astrocyte LPS Med. Count":38,"Astrocyte Cook's P-value ":0.57,"Feature ID":"13349","chr":"chr1","strand":"-","start":175262017,"end":175263634,"Microglia log2(fold change)":0,"Microglia adjusted P-value":"1","Microglia Low Expressed":true,"Microglia Vehicle Med. nRPKM":0.183,"Microglia LPS Med. nRPKM":0.276,"Microglia Mean Log2(nRPKM)":-2.79,"Microglia Vehicle Med. Count":5,"Microglia LPS Med. Count":5,"Microglia Cook's P-value ":0.765},"Reg_OJeRIj_418":{"Feature Symbol":"Diap1","Feature Name":"diaphanous homolog 1 (Drosophila)","biotype":"protein_coding","Astrocyte log2(fold change)":-0.336,"Astrocyte adjusted P-value":0.44,"Astrocyte Low Expressed":false,"Astrocyte Vehicle Med. nRPKM":3.15,"Astrocyte LPS Med. nRPKM":2.43,"Astrocyte Mean Log2(nRPKM)":1.47,"Astrocyte Vehicle Med. Count":262,"Astrocyte LPS Med. Count":306,"Astrocyte Cook's P-value ":0.769,"Feature ID":"13367","chr":"chr18","strand":"-","start":38004478,"end":38095065,"Microglia log2(fold change)":2.02,"Microglia adjusted P-value":"1.10481103722482e-09","Microglia Low Expressed":false,"Microglia Vehicle Med. nRPKM":1.88,"Microglia LPS Med. nRPKM":7.39,"Microglia Mean Log2(nRPKM)":1.87,"Microglia Vehicle Med. Count":102,"Microglia LPS Med. Count":308,"Microglia Cook's P-value ":0.952},"Reg_OJeRIj_419":{"Feature Symbol":"Mpp3","Feature Name":"membrane protein, palmitoylated 3 (MAGUK p55 subfamily member 3)","biotype":"protein_coding","Astrocyte log2(fold change)":-2.35,"Astrocyte adjusted P-value":0.0167,"Astrocyte Low Expressed":false,"Astrocyte Vehicle Med. nRPKM":0.703,"Astrocyte LPS Med. nRPKM":0.0199,"Astrocyte Mean Log2(nRPKM)":-2.94,"Astrocyte Vehicle Med. Count":36,"Astrocyte LPS Med. Count":1.5,"Astrocyte Cook's P-value ":0.669,"Feature ID":"13384","chr":"chr11","strand":"-","start":101860966,"end":101888269,"Microglia log2(fold change)":0,"Microglia adjusted P-value":"1","Microglia Low Expressed":true,"Microglia Vehicle Med. nRPKM":0.0703,"Microglia LPS Med. nRPKM":0.0839,"Microglia Mean Log2(nRPKM)":-4.58,"Microglia Vehicle Med. Count":2,"Microglia LPS Med. Count":2,"Microglia Cook's P-value ":0.426},"Reg_OJeRIj_420":{"Feature Symbol":"Dync1i1","Feature Name":"dynein cytoplasmic 1 intermediate chain 1","biotype":"protein_coding","Astrocyte log2(fold change)":-0.918,"Astrocyte adjusted P-value":0.396,"Astrocyte Low Expressed":false,"Astrocyte Vehicle Med. nRPKM":0.392,"Astrocyte LPS Med. nRPKM":0.21,"Astrocyte Mean Log2(nRPKM)":-2.15,"Astrocyte Vehicle Med. Count":20.5,"Astrocyte LPS Med. Count":15.5,"Astrocyte Cook's P-value ":0.427,"Feature ID":"13426","chr":"chr6","strand":"+","start":5675639,"end":5978039,"Microglia log2(fold change)":2.56,"Microglia adjusted P-value":"0.0125587877915536","Microglia Low Expressed":false,"Microglia Vehicle Med. nRPKM":0.0264,"Microglia LPS Med. nRPKM":0.275,"Microglia Mean Log2(nRPKM)":-3.88,"Microglia Vehicle Med. Count":1,"Microglia LPS Med. Count":19,"Microglia Cook's P-value ":0.0754},"Reg_OJeRIj_421":{"Feature Symbol":"Trdmt1","Feature Name":"tRNA aspartic acid methyltransferase 1","biotype":"protein_coding","Astrocyte log2(fold change)":0.596,"Astrocyte adjusted P-value":0.425,"Astrocyte Low Expressed":false,"Astrocyte Vehicle Med. nRPKM":0.78,"Astrocyte LPS Med. nRPKM":1.43,"Astrocyte Mean Log2(nRPKM)":0.0758,"Astrocyte Vehicle Med. Count":34.5,"Astrocyte LPS Med. Count":93.5,"Astrocyte Cook's P-value ":0.673,"Feature ID":"13434","chr":"chr2","strand":"-","start":13431788,"end":13466291,"Microglia log2(fold change)":2.18,"Microglia adjusted P-value":"0.000411007698636013","Microglia Low Expressed":false,"Microglia Vehicle Med. nRPKM":0.321,"Microglia LPS Med. nRPKM":1.5,"Microglia Mean Log2(nRPKM)":-0.911,"Microglia Vehicle Med. Count":20,"Microglia LPS Med. Count":54,"Microglia Cook's P-value ":0.915},"Reg_OJeRIj_422":{"Feature Symbol":"Dpp4","Feature Name":"dipeptidylpeptidase 4","biotype":"protein_coding","Astrocyte log2(fold change)":-2.6,"Astrocyte adjusted P-value":0.00851,"Astrocyte Low Expressed":false,"Astrocyte Vehicle Med. nRPKM":0.0943,"Astrocyte LPS Med. nRPKM":0.0228,"Astrocyte Mean Log2(nRPKM)":-4.28,"Astrocyte Vehicle Med. Count":10,"Astrocyte LPS Med. Count":4.5,"Astrocyte Cook's P-value ":0.000799,"Feature ID":"13482","chr":"chr2","strand":"-","start":62168130,"end":62250288,"Microglia log2(fold change)":0,"Microglia adjusted P-value":"1","Microglia Low Expressed":true,"Microglia Vehicle Med. nRPKM":0.0269,"Microglia LPS Med. nRPKM":0.00843,"Microglia Mean Log2(nRPKM)":-5.66,"Microglia Vehicle Med. Count":4,"Microglia LPS Med. Count":1,"Microglia Cook's P-value ":0.00332},"Reg_OJeRIj_423":{"Feature Symbol":"Dusp2","Feature Name":"dual specificity phosphatase 2","biotype":"protein_coding","Astrocyte log2(fold change)":0,"Astrocyte adjusted P-value":1,"Astrocyte Low Expressed":true,"Astrocyte Vehicle Med. nRPKM":0,"Astrocyte LPS Med. nRPKM":0,"Astrocyte Mean Log2(nRPKM)":-7.39,"Astrocyte Vehicle Med. Count":0,"Astrocyte LPS Med. Count":0,"Astrocyte Cook's P-value ":0.0907,"Feature ID":"13537","chr":"chr2","strand":"+","start":127161895,"end":127164113,"Microglia log2(fold change)":4.78,"Microglia adjusted P-value":"3.19947025221838e-06","Microglia Low Expressed":false,"Microglia Vehicle Med. nRPKM":0,"Microglia LPS Med. nRPKM":5.99,"Microglia Mean Log2(nRPKM)":-2.25,"Microglia Vehicle Med. Count":0,"Microglia LPS Med. Count":59,"Microglia Cook's P-value ":0.000772},"Reg_OJeRIj_424":{"Feature Symbol":"Dyrk1b","Feature Name":"dual-specificity tyrosine-(Y)-phosphorylation regulated kinase 1b","biotype":"protein_coding","Astrocyte log2(fold change)":0.00828,"Astrocyte adjusted P-value":0.99,"Astrocyte Low Expressed":false,"Astrocyte Vehicle Med. nRPKM":3.54,"Astrocyte LPS Med. nRPKM":3.86,"Astrocyte Mean Log2(nRPKM)":1.87,"Astrocyte Vehicle Med. Count":176,"Astrocyte LPS Med. Count":264,"Astrocyte Cook's P-value ":0.77,"Feature ID":"13549","chr":"chr7","strand":"+","start":28964502,"end":28972313,"Microglia log2(fold change)":-2.04,"Microglia adjusted P-value":"0.000355468853331251","Microglia Low Expressed":false,"Microglia Vehicle Med. nRPKM":6.29,"Microglia LPS Med. nRPKM":0.906,"Microglia Mean Log2(nRPKM)":1.18,"Microglia Vehicle Med. Count":273,"Microglia LPS Med. Count":24,"Microglia Cook's P-value ":0.849},"Reg_OJeRIj_425":{"Feature Symbol":"Ebf3","Feature Name":"early B cell factor 3","biotype":"protein_coding","Astrocyte log2(fold change)":0,"Astrocyte adjusted P-value":1,"Astrocyte Low Expressed":true,"Astrocyte Vehicle Med. nRPKM":0,"Astrocyte LPS Med. nRPKM":0.00806,"Astrocyte Mean Log2(nRPKM)":-7.19,"Astrocyte Vehicle Med. Count":0,"Astrocyte LPS Med. Count":1,"Astrocyte Cook's P-value ":0.302,"Feature ID":"13593","chr":"chr7","strand":"-","start":144385354,"end":144506128,"Microglia log2(fold change)":-2.38,"Microglia adjusted P-value":"4.70200153880883e-13","Microglia Low Expressed":false,"Microglia Vehicle Med. nRPKM":5.22,"Microglia LPS Med. nRPKM":0.859,"Microglia Mean Log2(nRPKM)":0.933,"Microglia Vehicle Med. Count":628,"Microglia LPS Med. Count":46,"Microglia Cook's P-value ":0.857},"Reg_OJeRIj_426":{"Feature Symbol":"Ecm1","Feature Name":"extracellular matrix protein 1","biotype":"protein_coding","Astrocyte log2(fold change)":0.414,"Astrocyte adjusted P-value":0.628,"Astrocyte Low Expressed":false,"Astrocyte Vehicle Med. nRPKM":1.38,"Astrocyte LPS Med. nRPKM":1.73,"Astrocyte Mean Log2(nRPKM)":0.49,"Astrocyte Vehicle Med. Count":52.5,"Astrocyte LPS Med. Count":77,"Astrocyte Cook's P-value ":0.769,"Feature ID":"13601","chr":"chr3","strand":"-","start":95538071,"end":95543492,"Microglia log2(fold change)":3.02,"Microglia adjusted P-value":"5.77168455543731e-08","Microglia Low Expressed":false,"Microglia Vehicle Med. nRPKM":0.484,"Microglia LPS Med. nRPKM":4.98,"Microglia Mean Log2(nRPKM)":0.37,"Microglia Vehicle Med. Count":24,"Microglia LPS Med. Count":42,"Microglia Cook's P-value ":0.795},"Reg_OJeRIj_427":{"Feature Symbol":"S1pr1","Feature Name":"sphingosine-1-phosphate receptor 1","biotype":"protein_coding","Astrocyte log2(fold change)":-1.12,"Astrocyte adjusted P-value":2.41e-05,"Astrocyte Low Expressed":false,"Astrocyte Vehicle Med. nRPKM":33.2,"Astrocyte LPS Med. nRPKM":13.6,"Astrocyte Mean Log2(nRPKM)":4.42,"Astrocyte Vehicle Med. Count":2090,"Astrocyte LPS Med. Count":1160,"Astrocyte Cook's P-value ":0.967,"Feature ID":"13609","chr":"chr3","strand":"-","start":115413351,"end":115417973,"Microglia log2(fold change)":-2.49,"Microglia adjusted P-value":"0.000137421479511819","Microglia Low Expressed":false,"Microglia Vehicle Med. nRPKM":1.58,"Microglia LPS Med. nRPKM":0.215,"Microglia Mean Log2(nRPKM)":-1.72,"Microglia Vehicle Med. Count":68,"Microglia LPS Med. Count":8,"Microglia Cook's P-value ":0.919},"Reg_OJeRIj_428":{"Feature Symbol":"S1pr3","Feature Name":"sphingosine-1-phosphate receptor 3","biotype":"protein_coding","Astrocyte log2(fold change)":2.7,"Astrocyte adjusted P-value":4.74e-12,"Astrocyte Low Expressed":false,"Astrocyte Vehicle Med. nRPKM":0.497,"Astrocyte LPS Med. nRPKM":3.35,"Astrocyte Mean Log2(nRPKM)":0.409,"Astrocyte Vehicle Med. Count":42.5,"Astrocyte LPS Med. Count":466,"Astrocyte Cook's P-value ":0.928,"Feature ID":"13610","chr":"chr13","strand":"+","start":51503987,"end":51518166,"Microglia log2(fold change)":0,"Microglia adjusted P-value":"1","Microglia Low Expressed":true,"Microglia Vehicle Med. nRPKM":0,"Microglia LPS Med. nRPKM":0.0356,"Microglia Mean Log2(nRPKM)":-5.96,"Microglia Vehicle Med. Count":0,"Microglia LPS Med. Count":1,"Microglia Cook's P-value ":0.543},"Reg_OJeRIj_429":{"Feature Symbol":"Edn1","Feature Name":"endothelin 1","biotype":"protein_coding","Astrocyte log2(fold change)":2.71,"Astrocyte adjusted P-value":0.000875,"Astrocyte Low Expressed":false,"Astrocyte Vehicle Med. nRPKM":0.0594,"Astrocyte LPS Med. nRPKM":0.817,"Astrocyte Mean Log2(nRPKM)":-2.15,"Astrocyte Vehicle Med. Count":3,"Astrocyte LPS Med. Count":52,"Astrocyte Cook's P-value ":0.827,"Feature ID":"13614","chr":"chr13","strand":"+","start":42396639,"end":42403358,"Microglia log2(fold change)":5.66,"Microglia adjusted P-value":"2.14747724689247e-10","Microglia Low Expressed":false,"Microglia Vehicle Med. nRPKM":0.0905,"Microglia LPS Med. nRPKM":37.5,"Microglia Mean Log2(nRPKM)":0.389,"Microglia Vehicle Med. Count":6,"Microglia LPS Med. Count":794,"Microglia Cook's P-value ":2.42e-06},"Reg_OJeRIj_430":{"Feature Symbol":"Ednrb","Feature Name":"endothelin receptor type B","biotype":"protein_coding","Astrocyte log2(fold change)":-0.686,"Astrocyte adjusted P-value":0.142,"Astrocyte Low Expressed":false,"Astrocyte Vehicle Med. nRPKM":8.26,"Astrocyte LPS Med. nRPKM":4.58,"Astrocyte Mean Log2(nRPKM)":2.47,"Astrocyte Vehicle Med. Count":602,"Astrocyte LPS Med. Count":490,"Astrocyte Cook's P-value ":0.859,"Feature ID":"13618","chr":"chr14","strand":"-","start":104213842,"end":104243390,"Microglia log2(fold change)":-2.69,"Microglia adjusted P-value":"0.00457360616860954","Microglia Low Expressed":false,"Microglia Vehicle Med. nRPKM":0.33,"Microglia LPS Med. nRPKM":0.0202,"Microglia Mean Log2(nRPKM)":-4.04,"Microglia Vehicle Med. Count":21,"Microglia LPS Med. Count":1,"Microglia Cook's P-value ":0.718},"Reg_OJeRIj_431":{"Feature Symbol":"Eef2k","Feature Name":"eukaryotic elongation factor-2 kinase","biotype":"protein_coding","Astrocyte log2(fold change)":-0.0118,"Astrocyte adjusted P-value":0.982,"Astrocyte Low Expressed":false,"Astrocyte Vehicle Med. nRPKM":2.72,"Astrocyte LPS Med. nRPKM":2.74,"Astrocyte Mean Log2(nRPKM)":1.43,"Astrocyte Vehicle Med. Count":369,"Astrocyte LPS Med. Count":470,"Astrocyte Cook's P-value ":0.759,"Feature ID":"13631","chr":"chr7","strand":"+","start":127986397,"end":128050733,"Microglia log2(fold change)":-2.26,"Microglia adjusted P-value":"4.1975519379467e-07","Microglia Low Expressed":false,"Microglia Vehicle Med. nRPKM":8.35,"Microglia LPS Med. nRPKM":1.18,"Microglia Mean Log2(nRPKM)":1.63,"Microglia Vehicle Med. Count":847,"Microglia LPS Med. Count":61,"Microglia Cook's P-value ":0.852},"Reg_OJeRIj_432":{"Feature Symbol":"Efna1","Feature Name":"ephrin A1","biotype":"protein_coding","Astrocyte log2(fold change)":4.37,"Astrocyte adjusted P-value":6.07e-06,"Astrocyte Low Expressed":false,"Astrocyte Vehicle Med. nRPKM":0,"Astrocyte LPS Med. nRPKM":0.81,"Astrocyte Mean Log2(nRPKM)":-3.89,"Astrocyte Vehicle Med. Count":0,"Astrocyte LPS Med. Count":33,"Astrocyte Cook's P-value ":0.895,"Feature ID":"13636","chr":"chr3","strand":"-","start":89075652,"end":89084873,"Microglia log2(fold change)":0,"Microglia adjusted P-value":"1","Microglia Low Expressed":true,"Microglia Vehicle Med. nRPKM":0,"Microglia LPS Med. nRPKM":0,"Microglia Mean Log2(nRPKM)":-8,"Microglia Vehicle Med. Count":0,"Microglia LPS Med. Count":0,"Microglia Cook's P-value ":"NA"},"Reg_OJeRIj_433":{"Feature Symbol":"Efna2","Feature Name":"ephrin A2","biotype":"protein_coding","Astrocyte log2(fold change)":-2.71,"Astrocyte adjusted P-value":0.00512,"Astrocyte Low Expressed":false,"Astrocyte Vehicle Med. nRPKM":0.527,"Astrocyte LPS Med. nRPKM":0.0481,"Astrocyte Mean Log2(nRPKM)":-2.88,"Astrocyte Vehicle Med. Count":20,"Astrocyte LPS Med. Count":4,"Astrocyte Cook's P-value ":0.00328,"Feature ID":"13637","chr":"chr10","strand":"+","start":79642227,"end":79652755,"Microglia log2(fold change)":0,"Microglia adjusted P-value":"1","Microglia Low Expressed":true,"Microglia Vehicle Med. nRPKM":0,"Microglia LPS Med. nRPKM":0,"Microglia Mean Log2(nRPKM)":-7.53,"Microglia Vehicle Med. Count":0,"Microglia LPS Med. Count":0,"Microglia Cook's P-value ":0.0929},"Reg_OJeRIj_434":{"Feature Symbol":"Efna5","Feature Name":"ephrin A5","biotype":"protein_coding","Astrocyte log2(fold change)":-2.06,"Astrocyte adjusted P-value":0.00524,"Astrocyte Low Expressed":false,"Astrocyte Vehicle Med. nRPKM":0.435,"Astrocyte LPS Med. nRPKM":0.0907,"Astrocyte Mean Log2(nRPKM)":-2.45,"Astrocyte Vehicle Med. Count":49.5,"Astrocyte LPS Med. Count":15.5,"Astrocyte Cook's P-value ":0.806,"Feature ID":"13640","chr":"chr17","strand":"-","start":62952306,"end":63230666,"Microglia log2(fold change)":0.952,"Microglia adjusted P-value":"0.485549026190627","Microglia Low Expressed":false,"Microglia Vehicle Med. nRPKM":0.0161,"Microglia LPS Med. nRPKM":0.0285,"Microglia Mean Log2(nRPKM)":-5.16,"Microglia Vehicle Med. Count":4,"Microglia LPS Med. Count":3,"Microglia Cook's P-value ":0.0238},"Reg_OJeRIj_435":{"Feature Symbol":"Efnb1","Feature Name":"ephrin B1","biotype":"protein_coding","Astrocyte log2(fold change)":-1.22,"Astrocyte adjusted P-value":0.271,"Astrocyte Low Expressed":false,"Astrocyte Vehicle Med. nRPKM":0.208,"Astrocyte LPS Med. nRPKM":0.094,"Astrocyte Mean Log2(nRPKM)":-2.67,"Astrocyte Vehicle Med. Count":13.5,"Astrocyte LPS Med. Count":6.5,"Astrocyte Cook's P-value ":0.29,"Feature ID":"13641","chr":"chrX","strand":"+","start":96331469,"end":96344330,"Microglia log2(fold change)":-2.59,"Microglia adjusted P-value":"0.000228747564879445","Microglia Low Expressed":false,"Microglia Vehicle Med. nRPKM":0.727,"Microglia LPS Med. nRPKM":0.107,"Microglia Mean Log2(nRPKM)":-2.71,"Microglia Vehicle Med. Count":67,"Microglia LPS Med. Count":5,"Microglia Cook's P-value ":0.931},"Reg_OJeRIj_436":{"Feature Symbol":"Egr1","Feature Name":"early growth response 1","biotype":"protein_coding","Astrocyte log2(fold change)":2.56,"Astrocyte adjusted P-value":3.67e-09,"Astrocyte Low Expressed":false,"Astrocyte Vehicle Med. nRPKM":0.831,"Astrocyte LPS Med. nRPKM":5.14,"Astrocyte Mean Log2(nRPKM)":0.935,"Astrocyte Vehicle Med. Count":52.5,"Astrocyte LPS Med. Count":338,"Astrocyte Cook's P-value ":0.802,"Feature ID":"13653","chr":"chr18","strand":"+","start":35020861,"end":35024610,"Microglia log2(fold change)":-0.588,"Microglia adjusted P-value":"0.365053301997172","Microglia Low Expressed":false,"Microglia Vehicle Med. nRPKM":1.37,"Microglia LPS Med. nRPKM":0.728,"Microglia Mean Log2(nRPKM)":-0.148,"Microglia Vehicle Med. Count":60,"Microglia LPS Med. Count":14,"Microglia Cook's P-value ":0.842},"Reg_OJeRIj_437":{"Feature Symbol":"Egr2","Feature Name":"early growth response 2","biotype":"protein_coding","Astrocyte log2(fold change)":2.82,"Astrocyte adjusted P-value":0.00406,"Astrocyte Low Expressed":false,"Astrocyte Vehicle Med. nRPKM":0.0222,"Astrocyte LPS Med. nRPKM":0.4,"Astrocyte Mean Log2(nRPKM)":-3.7,"Astrocyte Vehicle Med. Count":1,"Astrocyte LPS Med. Count":29.5,"Astrocyte Cook's P-value ":0.787,"Feature ID":"13654","chr":"chr10","strand":"+","start":67000617,"end":67004936,"Microglia log2(fold change)":0,"Microglia adjusted P-value":"1","Microglia Low Expressed":true,"Microglia Vehicle Med. nRPKM":0.0999,"Microglia LPS Med. nRPKM":0.108,"Microglia Mean Log2(nRPKM)":-3.58,"Microglia Vehicle Med. Count":4,"Microglia LPS Med. Count":4,"Microglia Cook's P-value ":0.655},"Reg_OJeRIj_438":{"Feature Symbol":"Ehd1","Feature Name":"EH-domain containing 1","biotype":"protein_coding","Astrocyte log2(fold change)":0.0278,"Astrocyte adjusted P-value":0.981,"Astrocyte Low Expressed":false,"Astrocyte Vehicle Med. nRPKM":0.48,"Astrocyte LPS Med. nRPKM":0.469,"Astrocyte Mean Log2(nRPKM)":-1.14,"Astrocyte Vehicle Med. Count":34,"Astrocyte LPS Med. Count":38.5,"Astrocyte Cook's P-value ":0.499,"Feature ID":"13660","chr":"chr19","strand":"+","start":6276896,"end":6300096,"Microglia log2(fold change)":5.74,"Microglia adjusted P-value":"4.59017629592062e-33","Microglia Low Expressed":false,"Microglia Vehicle Med. nRPKM":0.171,"Microglia LPS Med. nRPKM":13.1,"Microglia Mean Log2(nRPKM)":0.259,"Microglia Vehicle Med. Count":18,"Microglia LPS Med. Count":443,"Microglia Cook's P-value ":0.87},"Reg_OJeRIj_439":{"Feature Symbol":"Ehf","Feature Name":"ets homologous factor","biotype":"protein_coding","Astrocyte log2(fold change)":5.06,"Astrocyte adjusted P-value":9.39e-08,"Astrocyte Low Expressed":false,"Astrocyte Vehicle Med. nRPKM":0,"Astrocyte LPS Med. nRPKM":0.497,"Astrocyte Mean Log2(nRPKM)":-4.78,"Astrocyte Vehicle Med. Count":0,"Astrocyte LPS Med. Count":49,"Astrocyte Cook's P-value ":0.000721,"Feature ID":"13661","chr":"chr2","strand":"-","start":103103590,"end":103143353,"Microglia log2(fold change)":0,"Microglia adjusted P-value":"1","Microglia Low Expressed":true,"Microglia Vehicle Med. nRPKM":0.0161,"Microglia LPS Med. nRPKM":0,"Microglia Mean Log2(nRPKM)":-7.17,"Microglia Vehicle Med. Count":2,"Microglia LPS Med. Count":0,"Microglia Cook's P-value ":0.414},"Reg_OJeRIj_440":{"Feature Symbol":"Eif1a","Feature Name":"eukaryotic translation initiation factor 1A","biotype":"protein_coding","Astrocyte log2(fold change)":2.2,"Astrocyte adjusted P-value":0.0001,"Astrocyte Low Expressed":false,"Astrocyte Vehicle Med. nRPKM":0.297,"Astrocyte LPS Med. nRPKM":1.74,"Astrocyte Mean Log2(nRPKM)":-0.523,"Astrocyte Vehicle Med. Count":19.5,"Astrocyte LPS Med. Count":120,"Astrocyte Cook's P-value ":0.919,"Feature ID":"13664","chr":"chr18","strand":"+","start":46757358,"end":46769879,"Microglia log2(fold change)":1.79,"Microglia adjusted P-value":"0.00552262451648813","Microglia Low Expressed":false,"Microglia Vehicle Med. nRPKM":0.296,"Microglia LPS Med. nRPKM":1.64,"Microglia Mean Log2(nRPKM)":-0.545,"Microglia Vehicle Med. Count":31,"Microglia LPS Med. Count":56,"Microglia Cook's P-value ":0.861},"Reg_OJeRIj_441":{"Feature Symbol":"Eif2s1","Feature Name":"eukaryotic translation initiation factor 2, subunit 1 alpha","biotype":"protein_coding","Astrocyte log2(fold change)":0.481,"Astrocyte adjusted P-value":0.513,"Astrocyte Low Expressed":false,"Astrocyte Vehicle Med. nRPKM":1.01,"Astrocyte LPS Med. nRPKM":1.42,"Astrocyte Mean Log2(nRPKM)":0.0144,"Astrocyte Vehicle Med. Count":59,"Astrocyte LPS Med. Count":121,"Astrocyte Cook's P-value ":0.727,"Feature ID":"13665","chr":"chr12","strand":"+","start":79963059,"end":79987997,"Microglia log2(fold change)":2.06,"Microglia adjusted P-value":"1.05713541615268e-05","Microglia Low Expressed":false,"Microglia Vehicle Med. nRPKM":0.67,"Microglia LPS Med. nRPKM":2.88,"Microglia Mean Log2(nRPKM)":0.333,"Microglia Vehicle Med. Count":33,"Microglia LPS Med. Count":66,"Microglia Cook's P-value ":0.843},"Reg_OJeRIj_442":{"Feature Symbol":"Emb","Feature Name":"embigin","biotype":"protein_coding","Astrocyte log2(fold change)":-0.146,"Astrocyte adjusted P-value":0.907,"Astrocyte Low Expressed":false,"Astrocyte Vehicle Med. nRPKM":0.453,"Astrocyte LPS Med. nRPKM":0.5,"Astrocyte Mean Log2(nRPKM)":-0.972,"Astrocyte Vehicle Med. Count":23,"Astrocyte LPS Med. Count":40.5,"Astrocyte Cook's P-value ":0.0552,"Feature ID":"13723","chr":"chr13","strand":"+","start":118009380,"end":118063222,"Microglia log2(fold change)":3.16,"Microglia adjusted P-value":"3.37452364442476e-06","Microglia Low Expressed":false,"Microglia Vehicle Med. nRPKM":0.17,"Microglia LPS Med. nRPKM":1.56,"Microglia Mean Log2(nRPKM)":-1.76,"Microglia Vehicle Med. Count":6,"Microglia LPS Med. Count":46,"Microglia Cook's P-value ":0.906},"Reg_OJeRIj_443":{"Feature Symbol":"Emp1","Feature Name":"epithelial membrane protein 1","biotype":"protein_coding","Astrocyte log2(fold change)":4.64,"Astrocyte adjusted P-value":3.57e-11,"Astrocyte Low Expressed":false,"Astrocyte Vehicle Med. nRPKM":0.0262,"Astrocyte LPS Med. nRPKM":1.58,"Astrocyte Mean Log2(nRPKM)":-2.8,"Astrocyte Vehicle Med. Count":1.5,"Astrocyte LPS Med. Count":106,"Astrocyte Cook's P-value ":0.853,"Feature ID":"13730","chr":"chr6","strand":"+","start":135312949,"end":135333191,"Microglia log2(fold change)":0,"Microglia adjusted P-value":"1","Microglia Low Expressed":true,"Microglia Vehicle Med. nRPKM":0,"Microglia LPS Med. nRPKM":0.0585,"Microglia Mean Log2(nRPKM)":-6.82,"Microglia Vehicle Med. Count":0,"Microglia LPS Med. Count":1,"Microglia Cook's P-value ":0.563},"Reg_OJeRIj_444":{"Feature Symbol":"Epb4.1l2","Feature Name":"erythrocyte protein band 4.1-like 2","biotype":"protein_coding","Astrocyte log2(fold change)":-0.831,"Astrocyte adjusted P-value":0.0162,"Astrocyte Low Expressed":false,"Astrocyte Vehicle Med. nRPKM":12.6,"Astrocyte LPS Med. nRPKM":7.42,"Astrocyte Mean Log2(nRPKM)":3.31,"Astrocyte Vehicle Med. Count":990,"Astrocyte LPS Med. Count":890,"Astrocyte Cook's P-value ":0.576,"Feature ID":"13822","chr":"chr10","strand":"+","start":25079604,"end":25243325,"Microglia log2(fold change)":-2.58,"Microglia adjusted P-value":"3.98265795946922e-14","Microglia Low Expressed":false,"Microglia Vehicle Med. nRPKM":176,"Microglia LPS Med. nRPKM":21.2,"Microglia Mean Log2(nRPKM)":6.09,"Microglia Vehicle Med. Count":15400,"Microglia LPS Med. Count":947,"Microglia Cook's P-value ":0.915},"Reg_OJeRIj_445":{"Feature Symbol":"Epb4.1l4a","Feature Name":"erythrocyte protein band 4.1-like 4a","biotype":"protein_coding","Astrocyte log2(fold change)":0.352,"Astrocyte adjusted P-value":0.62,"Astrocyte Low Expressed":false,"Astrocyte Vehicle Med. nRPKM":1.01,"Astrocyte LPS Med. nRPKM":1.2,"Astrocyte Mean Log2(nRPKM)":0.178,"Astrocyte Vehicle Med. Count":77,"Astrocyte LPS Med. Count":144,"Astrocyte Cook's P-value ":0.704,"Feature ID":"13824","chr":"chr18","strand":"-","start":33955981,"end":34166860,"Microglia log2(fold change)":2.62,"Microglia adjusted P-value":"0.00789439538997332","Microglia Low Expressed":false,"Microglia Vehicle Med. nRPKM":0.026,"Microglia LPS Med. nRPKM":0.409,"Microglia Mean Log2(nRPKM)":-3.98,"Microglia Vehicle Med. Count":1,"Microglia LPS Med. Count":12,"Microglia Cook's P-value ":0.728},"Reg_OJeRIj_446":{"Feature Symbol":"Epha5","Feature Name":"Eph receptor A5","biotype":"protein_coding","Astrocyte log2(fold change)":-2.09,"Astrocyte adjusted P-value":2.91e-10,"Astrocyte Low Expressed":false,"Astrocyte Vehicle Med. nRPKM":2.7,"Astrocyte LPS Med. nRPKM":0.574,"Astrocyte Mean Log2(nRPKM)":0.339,"Astrocyte Vehicle Med. Count":435,"Astrocyte LPS Med. Count":97,"Astrocyte Cook's P-value ":0.968,"Feature ID":"13839","chr":"chr5","strand":"-","start":84483786,"end":84846407,"Microglia log2(fold change)":0.302,"Microglia adjusted P-value":"0.811184516552305","Microglia Low Expressed":false,"Microglia Vehicle Med. nRPKM":0.0489,"Microglia LPS Med. nRPKM":0.0579,"Microglia Mean Log2(nRPKM)":-4.24,"Microglia Vehicle Med. Count":9,"Microglia LPS Med. Count":3,"Microglia Cook's P-value ":0.151},"Reg_OJeRIj_447":{"Feature Symbol":"Ephb3","Feature Name":"Eph receptor B3","biotype":"protein_coding","Astrocyte log2(fold change)":-2.77,"Astrocyte adjusted P-value":7.98e-08,"Astrocyte Low Expressed":false,"Astrocyte Vehicle Med. nRPKM":2.98,"Astrocyte LPS Med. nRPKM":0.278,"Astrocyte Mean Log2(nRPKM)":-0.0517,"Astrocyte Vehicle Med. Count":256,"Astrocyte LPS Med. Count":29.5,"Astrocyte Cook's P-value ":0.851,"Feature ID":"13845","chr":"chr16","strand":"+","start":21204868,"end":21223377,"Microglia log2(fold change)":-0.206,"Microglia adjusted P-value":"0.864996043340823","Microglia Low Expressed":false,"Microglia Vehicle Med. nRPKM":0.411,"Microglia LPS Med. nRPKM":0.122,"Microglia Mean Log2(nRPKM)":-2.07,"Microglia Vehicle Med. Count":25,"Microglia LPS Med. Count":6,"Microglia Cook's P-value ":0.256},"Reg_OJeRIj_448":{"Feature Symbol":"Ephx1","Feature Name":"epoxide hydrolase 1, microsomal","biotype":"protein_coding","Astrocyte log2(fold change)":1.3,"Astrocyte adjusted P-value":0.054,"Astrocyte Low Expressed":false,"Astrocyte Vehicle Med. nRPKM":1.46,"Astrocyte LPS Med. nRPKM":4.02,"Astrocyte Mean Log2(nRPKM)":1.03,"Astrocyte Vehicle Med. Count":40,"Astrocyte LPS Med. Count":183,"Astrocyte Cook's P-value ":0.76,"Feature ID":"13849","chr":"chr1","strand":"-","start":182919687,"end":182947626,"Microglia log2(fold change)":-2.71,"Microglia adjusted P-value":"0.000227220710068979","Microglia Low Expressed":false,"Microglia Vehicle Med. nRPKM":0.962,"Microglia LPS Med. nRPKM":0.147,"Microglia Mean Log2(nRPKM)":-1.81,"Microglia Vehicle Med. Count":57,"Microglia LPS Med. Count":2,"Microglia Cook's P-value ":0.852},"Reg_OJeRIj_449":{"Feature Symbol":"Ephx2","Feature Name":"epoxide hydrolase 2, cytoplasmic","biotype":"protein_coding","Astrocyte log2(fold change)":-2.39,"Astrocyte adjusted P-value":1.09e-06,"Astrocyte Low Expressed":false,"Astrocyte Vehicle Med. nRPKM":7.95,"Astrocyte LPS Med. nRPKM":1.18,"Astrocyte Mean Log2(nRPKM)":1.64,"Astrocyte Vehicle Med. Count":322,"Astrocyte LPS Med. Count":57.5,"Astrocyte Cook's P-value ":0.874,"Feature ID":"13850","chr":"chr14","strand":"-","start":66703214,"end":66743337,"Microglia log2(fold change)":0,"Microglia adjusted P-value":"1","Microglia Low Expressed":true,"Microglia Vehicle Med. nRPKM":0.0208,"Microglia LPS Med. nRPKM":0,"Microglia Mean Log2(nRPKM)":-6.72,"Microglia Vehicle Med. Count":1,"Microglia LPS Med. Count":0,"Microglia Cook's P-value ":0.156},"Reg_OJeRIj_450":{"Feature Symbol":"Stx2","Feature Name":"syntaxin 2","biotype":"protein_coding","Astrocyte log2(fold change)":-0.201,"Astrocyte adjusted P-value":0.86,"Astrocyte Low Expressed":false,"Astrocyte Vehicle Med. nRPKM":0.956,"Astrocyte LPS Med. nRPKM":0.573,"Astrocyte Mean Log2(nRPKM)":-0.595,"Astrocyte Vehicle Med. Count":52.5,"Astrocyte LPS Med. Count":66.5,"Astrocyte Cook's P-value ":0.69,"Feature ID":"13852","chr":"chr5","strand":"-","start":129490436,"end":129514439,"Microglia log2(fold change)":-2.03,"Microglia adjusted P-value":"4.89764967845793e-11","Microglia Low Expressed":false,"Microglia Vehicle Med. nRPKM":4.4,"Microglia LPS Med. nRPKM":0.889,"Microglia Mean Log2(nRPKM)":1.09,"Microglia Vehicle Med. Count":304,"Microglia LPS Med. Count":28,"Microglia Cook's P-value ":0.988},"Reg_OJeRIj_451":{"Feature Symbol":"Epn2","Feature Name":"epsin 2","biotype":"protein_coding","Astrocyte log2(fold change)":-0.186,"Astrocyte adjusted P-value":0.714,"Astrocyte Low Expressed":false,"Astrocyte Vehicle Med. nRPKM":3.62,"Astrocyte LPS Med. nRPKM":3.21,"Astrocyte Mean Log2(nRPKM)":1.82,"Astrocyte Vehicle Med. Count":340,"Astrocyte LPS Med. Count":367,"Astrocyte Cook's P-value ":0.629,"Feature ID":"13855","chr":"chr11","strand":"-","start":61330751,"end":61393189,"Microglia log2(fold change)":-2.39,"Microglia adjusted P-value":"0.00034284975514926","Microglia Low Expressed":false,"Microglia Vehicle Med. nRPKM":1.34,"Microglia LPS Med. nRPKM":0.402,"Microglia Mean Log2(nRPKM)":-0.707,"Microglia Vehicle Med. Count":84,"Microglia LPS Med. Count":19,"Microglia Cook's P-value ":0.00288},"Reg_OJeRIj_452":{"Feature Symbol":"Erbb3","Feature Name":"v-erb-b2 erythroblastic leukemia viral oncogene homolog 3 (avian)","biotype":"protein_coding","Astrocyte log2(fold change)":-2.13,"Astrocyte adjusted P-value":0.0403,"Astrocyte Low Expressed":false,"Astrocyte Vehicle Med. nRPKM":0.339,"Astrocyte LPS Med. nRPKM":0.0364,"Astrocyte Mean Log2(nRPKM)":-3.48,"Astrocyte Vehicle Med. Count":27,"Astrocyte LPS Med. Count":7.5,"Astrocyte Cook's P-value ":0.233,"Feature ID":"13867","chr":"chr10","strand":"-","start":128006424,"end":128026557,"Microglia log2(fold change)":0,"Microglia adjusted P-value":"1","Microglia Low Expressed":true,"Microglia Vehicle Med. nRPKM":0.0088,"Microglia LPS Med. nRPKM":0.0066,"Microglia Mean Log2(nRPKM)":-6.52,"Microglia Vehicle Med. Count":1,"Microglia LPS Med. Count":1,"Microglia Cook's P-value ":0.121},"Reg_OJeRIj_453":{"Feature Symbol":"Khdrbs3","Feature Name":"KH domain containing, RNA binding, signal transduction associated 3","biotype":"protein_coding","Astrocyte log2(fold change)":-1.38,"Astrocyte adjusted P-value":0.0185,"Astrocyte Low Expressed":false,"Astrocyte Vehicle Med. nRPKM":2.87,"Astrocyte LPS Med. nRPKM":0.936,"Astrocyte Mean Log2(nRPKM)":0.688,"Astrocyte Vehicle Med. Count":91.5,"Astrocyte LPS Med. Count":44,"Astrocyte Cook's P-value ":0.489,"Feature ID":"13992","chr":"chr15","strand":"+","start":68758850,"end":68923949,"Microglia log2(fold change)":-2.48,"Microglia adjusted P-value":"1.00993402138459e-08","Microglia Low Expressed":false,"Microglia Vehicle Med. nRPKM":5.4,"Microglia LPS Med. nRPKM":1.01,"Microglia Mean Log2(nRPKM)":1.08,"Microglia Vehicle Med. Count":178,"Microglia LPS Med. Count":15,"Microglia Cook's P-value ":0.937},"Reg_OJeRIj_454":{"Feature Symbol":"Bcl11a","Feature Name":"B cell CLL/lymphoma 11A (zinc finger protein)","biotype":"protein_coding","Astrocyte log2(fold change)":-2.28,"Astrocyte adjusted P-value":0.000679,"Astrocyte Low Expressed":false,"Astrocyte Vehicle Med. nRPKM":0.286,"Astrocyte LPS Med. nRPKM":0.0508,"Astrocyte Mean Log2(nRPKM)":-2.99,"Astrocyte Vehicle Med. Count":42.5,"Astrocyte LPS Med. Count":12,"Astrocyte Cook's P-value ":0.93,"Feature ID":"14025","chr":"chr11","strand":"+","start":23978056,"end":24073558,"Microglia log2(fold change)":-0.336,"Microglia adjusted P-value":"0.821110637429277","Microglia Low Expressed":false,"Microglia Vehicle Med. nRPKM":0.0362,"Microglia LPS Med. nRPKM":0.0683,"Microglia Mean Log2(nRPKM)":-4.79,"Microglia Vehicle Med. Count":7,"Microglia LPS Med. Count":3,"Microglia Cook's P-value ":0.846},"Reg_OJeRIj_455":{"Feature Symbol":"Zfp358","Feature Name":"zinc finger protein 358","biotype":"protein_coding","Astrocyte log2(fold change)":-0.322,"Astrocyte adjusted P-value":0.762,"Astrocyte Low Expressed":false,"Astrocyte Vehicle Med. nRPKM":1.24,"Astrocyte LPS Med. nRPKM":0.848,"Astrocyte Mean Log2(nRPKM)":-0.163,"Astrocyte Vehicle Med. Count":40.5,"Astrocyte LPS Med. Count":53,"Astrocyte Cook's P-value ":0.787,"Feature ID":"140482","chr":"chr8","strand":"+","start":3493138,"end":3497208,"Microglia log2(fold change)":-2.43,"Microglia adjusted P-value":"9.22974993468173e-07","Microglia Low Expressed":false,"Microglia Vehicle Med. nRPKM":3.67,"Microglia LPS Med. nRPKM":0.451,"Microglia Mean Log2(nRPKM)":0.253,"Microglia Vehicle Med. Count":199,"Microglia LPS Med. Count":12,"Microglia Cook's P-value ":0.927},"Reg_OJeRIj_456":{"Feature Symbol":"Kcnn2","Feature Name":"potassium intermediate/small conductance calcium-activated channel, subfamily N, member 2","biotype":"protein_coding","Astrocyte log2(fold change)":-2,"Astrocyte adjusted P-value":2.31e-09,"Astrocyte Low Expressed":false,"Astrocyte Vehicle Med. nRPKM":21.9,"Astrocyte LPS Med. nRPKM":4.02,"Astrocyte Mean Log2(nRPKM)":3.27,"Astrocyte Vehicle Med. Count":808,"Astrocyte LPS Med. Count":198,"Astrocyte Cook's P-value ":0.937,"Feature ID":"140492","chr":"chr18","strand":"+","start":45719808,"end":45845537,"Microglia log2(fold change)":-1.2,"Microglia adjusted P-value":"0.331905753912222","Microglia Low Expressed":false,"Microglia Vehicle Med. nRPKM":0.181,"Microglia LPS Med. nRPKM":0.0908,"Microglia Mean Log2(nRPKM)":-3.53,"Microglia Vehicle Med. Count":13,"Microglia LPS Med. Count":6,"Microglia Cook's P-value ":0.063},"Reg_OJeRIj_457":{"Feature Symbol":"AF251705","Feature Name":"cDNA sequence AF251705","biotype":"protein_coding","Astrocyte log2(fold change)":0,"Astrocyte adjusted P-value":1,"Astrocyte Low Expressed":true,"Astrocyte Vehicle Med. nRPKM":0,"Astrocyte LPS Med. nRPKM":0,"Astrocyte Mean Log2(nRPKM)":-7.14,"Astrocyte Vehicle Med. Count":0,"Astrocyte LPS Med. Count":0,"Astrocyte Cook's P-value ":0.0155,"Feature ID":"140497","chr":"chr11","strand":"-","start":114858083,"end":114863194,"Microglia log2(fold change)":-2.05,"Microglia adjusted P-value":"0.000676877673173557","Microglia Low Expressed":false,"Microglia Vehicle Med. nRPKM":20.5,"Microglia LPS Med. nRPKM":2,"Microglia Mean Log2(nRPKM)":2.75,"Microglia Vehicle Med. Count":502,"Microglia LPS Med. Count":28,"Microglia Cook's P-value ":0.618},"Reg_OJeRIj_458":{"Feature Symbol":"Plxnb3","Feature Name":"plexin B3","biotype":"protein_coding","Astrocyte log2(fold change)":-1.03,"Astrocyte adjusted P-value":0.141,"Astrocyte Low Expressed":false,"Astrocyte Vehicle Med. nRPKM":2.2,"Astrocyte LPS Med. nRPKM":0.58,"Astrocyte Mean Log2(nRPKM)":0.0998,"Astrocyte Vehicle Med. Count":222,"Astrocyte LPS Med. Count":100,"Astrocyte Cook's P-value ":0.57,"Feature ID":"140571","chr":"chrX","strand":"+","start":71002442,"end":71017849,"Microglia log2(fold change)":-2.73,"Microglia adjusted P-value":"1.45669237227485e-07","Microglia Low Expressed":false,"Microglia Vehicle Med. nRPKM":1.62,"Microglia LPS Med. nRPKM":0.282,"Microglia Mean Log2(nRPKM)":-0.894,"Microglia Vehicle Med. Count":203,"Microglia LPS Med. Count":25,"Microglia Cook's P-value ":0.809},"Reg_OJeRIj_459":{"Feature Symbol":"Elmo1","Feature Name":"engulfment and cell motility 1, ced-12 homolog (C. elegans)","biotype":"protein_coding","Astrocyte log2(fold change)":1.19,"Astrocyte adjusted P-value":0.0411,"Astrocyte Low Expressed":false,"Astrocyte Vehicle Med. nRPKM":0.325,"Astrocyte LPS Med. nRPKM":0.679,"Astrocyte Mean Log2(nRPKM)":-1.25,"Astrocyte Vehicle Med. Count":31,"Astrocyte LPS Med. Count":112,"Astrocyte Cook's P-value ":0.769,"Feature ID":"140580","chr":"chr13","strand":"+","start":20277294,"end":20700222,"Microglia log2(fold change)":-2.1,"Microglia adjusted P-value":"6.5374197637617e-14","Microglia Low Expressed":false,"Microglia Vehicle Med. nRPKM":49.6,"Microglia LPS Med. nRPKM":8.83,"Microglia Mean Log2(nRPKM)":4.46,"Microglia Vehicle Med. Count":6770,"Microglia LPS Med. Count":498,"Microglia Cook's P-value ":0.964},"Reg_OJeRIj_460":{"Feature Symbol":"F2rl2","Feature Name":"coagulation factor II (thrombin) receptor-like 2","biotype":"protein_coding","Astrocyte log2(fold change)":2.63,"Astrocyte adjusted P-value":0.0115,"Astrocyte Low Expressed":false,"Astrocyte Vehicle Med. nRPKM":0.0244,"Astrocyte LPS Med. nRPKM":0.261,"Astrocyte Mean Log2(nRPKM)":-3.61,"Astrocyte Vehicle Med. Count":1,"Astrocyte LPS Med. Count":20,"Astrocyte Cook's P-value ":0.728,"Feature ID":"14064","chr":"chr13","strand":"+","start":96466875,"end":96472723,"Microglia log2(fold change)":0.0969,"Microglia adjusted P-value":"0.953810280679741","Microglia Low Expressed":false,"Microglia Vehicle Med. nRPKM":0.11,"Microglia LPS Med. nRPKM":0.183,"Microglia Mean Log2(nRPKM)":-4.26,"Microglia Vehicle Med. Count":15,"Microglia LPS Med. Count":2,"Microglia Cook's P-value ":0.887},"Reg_OJeRIj_461":{"Feature Symbol":"F3","Feature Name":"coagulation factor III","biotype":"protein_coding","Astrocyte log2(fold change)":0.144,"Astrocyte adjusted P-value":0.785,"Astrocyte Low Expressed":false,"Astrocyte Vehicle Med. nRPKM":31.3,"Astrocyte LPS Med. nRPKM":34.5,"Astrocyte Mean Log2(nRPKM)":5,"Astrocyte Vehicle Med. Count":1230,"Astrocyte LPS Med. Count":1610,"Astrocyte Cook's P-value ":0.873,"Feature ID":"14066","chr":"chr3","strand":"+","start":121426455,"end":121437970,"Microglia log2(fold change)":2.68,"Microglia adjusted P-value":"3.47818064509691e-07","Microglia Low Expressed":false,"Microglia Vehicle Med. nRPKM":0.496,"Microglia LPS Med. nRPKM":3.3,"Microglia Mean Log2(nRPKM)":-0.203,"Microglia Vehicle Med. Count":22,"Microglia LPS Med. Count":55,"Microglia Cook's P-value ":0.915},"Reg_OJeRIj_462":{"Feature Symbol":"F5","Feature Name":"coagulation factor V","biotype":"protein_coding","Astrocyte log2(fold change)":-1.81,"Astrocyte adjusted P-value":0.105,"Astrocyte Low Expressed":false,"Astrocyte Vehicle Med. nRPKM":0.0737,"Astrocyte LPS Med. nRPKM":0.0394,"Astrocyte Mean Log2(nRPKM)":-4.38,"Astrocyte Vehicle Med. Count":9.5,"Astrocyte LPS Med. Count":8.5,"Astrocyte Cook's P-value ":0.00107,"Feature ID":"14067","chr":"chr1","strand":"+","start":166081990,"end":166150405,"Microglia log2(fold change)":-2.2,"Microglia adjusted P-value":"0.0435520962849927","Microglia Low Expressed":false,"Microglia Vehicle Med. nRPKM":0.0334,"Microglia LPS Med. nRPKM":0.0179,"Microglia Mean Log2(nRPKM)":-5.33,"Microglia Vehicle Med. Count":20,"Microglia LPS Med. Count":1,"Microglia Cook's P-value ":0.0293},"Reg_OJeRIj_463":{"Feature Symbol":"Caskin2","Feature Name":"CASK-interacting protein 2","biotype":"protein_coding","Astrocyte log2(fold change)":-1.53,"Astrocyte adjusted P-value":0.000476,"Astrocyte Low Expressed":false,"Astrocyte Vehicle Med. nRPKM":2.68,"Astrocyte LPS Med. nRPKM":0.701,"Astrocyte Mean Log2(nRPKM)":0.516,"Astrocyte Vehicle Med. Count":256,"Astrocyte LPS Med. Count":83.5,"Astrocyte Cook's P-value ":0.906,"Feature ID":"140721","chr":"chr11","strand":"-","start":115660666,"end":115674906,"Microglia log2(fold change)":-3.14,"Microglia adjusted P-value":"0.00830803658016146","Microglia Low Expressed":false,"Microglia Vehicle Med. nRPKM":0.105,"Microglia LPS Med. nRPKM":0,"Microglia Mean Log2(nRPKM)":-5.01,"Microglia Vehicle Med. Count":16,"Microglia LPS Med. Count":0,"Microglia Cook's P-value ":1.21e-07},"Reg_OJeRIj_464":{"Feature Symbol":"Fscn1","Feature Name":"fascin homolog 1, actin bundling protein (Strongylocentrotus purpuratus)","biotype":"protein_coding","Astrocyte log2(fold change)":2.17,"Astrocyte adjusted P-value":0.000204,"Astrocyte Low Expressed":false,"Astrocyte Vehicle Med. nRPKM":0.301,"Astrocyte LPS Med. nRPKM":1.34,"Astrocyte Mean Log2(nRPKM)":-0.726,"Astrocyte Vehicle Med. Count":15,"Astrocyte LPS Med. Count":118,"Astrocyte Cook's P-value ":0.724,"Feature ID":"14086","chr":"chr5","strand":"+","start":143722034,"end":143734868,"Microglia log2(fold change)":-1.29,"Microglia adjusted P-value":"4.8501461707555e-05","Microglia Low Expressed":false,"Microglia Vehicle Med. nRPKM":16.4,"Microglia LPS Med. nRPKM":6.25,"Microglia Mean Log2(nRPKM)":3.28,"Microglia Vehicle Med. Count":864,"Microglia LPS Med. Count":179,"Microglia Cook's P-value ":0.893},"Reg_OJeRIj_465":{"Feature Symbol":"Fap","Feature Name":"fibroblast activation protein","biotype":"protein_coding","Astrocyte log2(fold change)":3.25,"Astrocyte adjusted P-value":3.58e-06,"Astrocyte Low Expressed":false,"Astrocyte Vehicle Med. nRPKM":0.112,"Astrocyte LPS Med. nRPKM":2.45,"Astrocyte Mean Log2(nRPKM)":-1.51,"Astrocyte Vehicle Med. Count":5,"Astrocyte LPS Med. Count":154,"Astrocyte Cook's P-value ":0.707,"Feature ID":"14089","chr":"chr2","strand":"-","start":62339002,"end":62412078,"Microglia log2(fold change)":3.65,"Microglia adjusted P-value":"1.44555298795642e-06","Microglia Low Expressed":false,"Microglia Vehicle Med. nRPKM":0.0743,"Microglia LPS Med. nRPKM":1.25,"Microglia Mean Log2(nRPKM)":-2.26,"Microglia Vehicle Med. Count":3,"Microglia LPS Med. Count":44,"Microglia Cook's P-value ":0.313},"Reg_OJeRIj_466":{"Feature Symbol":"Fas","Feature Name":"Fas (TNF receptor superfamily member 6)","biotype":"protein_coding","Astrocyte log2(fold change)":3.53,"Astrocyte adjusted P-value":3.69e-19,"Astrocyte Low Expressed":false,"Astrocyte Vehicle Med. nRPKM":0.493,"Astrocyte LPS Med. nRPKM":7.6,"Astrocyte Mean Log2(nRPKM)":1.01,"Astrocyte Vehicle Med. Count":18,"Astrocyte LPS Med. Count":338,"Astrocyte Cook's P-value ":0.953,"Feature ID":"14102","chr":"chr19","strand":"+","start":34365149,"end":34402260,"Microglia log2(fold change)":3.28,"Microglia adjusted P-value":"0.000118075628572056","Microglia Low Expressed":false,"Microglia Vehicle Med. nRPKM":0.0754,"Microglia LPS Med. nRPKM":1.15,"Microglia Mean Log2(nRPKM)":-2.66,"Microglia Vehicle Med. Count":4,"Microglia LPS Med. Count":21,"Microglia Cook's P-value ":0.476},"Reg_OJeRIj_467":{"Feature Symbol":"Fbn1","Feature Name":"fibrillin 1","biotype":"protein_coding","Astrocyte log2(fold change)":2.32,"Astrocyte adjusted P-value":6.38e-08,"Astrocyte Low Expressed":false,"Astrocyte Vehicle Med. nRPKM":0.242,"Astrocyte LPS Med. nRPKM":1.69,"Astrocyte Mean Log2(nRPKM)":-0.527,"Astrocyte Vehicle Med. Count":53.5,"Astrocyte LPS Med. Count":416,"Astrocyte Cook's P-value ":0.888,"Feature ID":"14118","chr":"chr2","strand":"-","start":125126330,"end":125332174,"Microglia log2(fold change)":0,"Microglia adjusted P-value":"1","Microglia Low Expressed":true,"Microglia Vehicle Med. nRPKM":0.0162,"Microglia LPS Med. nRPKM":0.00805,"Microglia Mean Log2(nRPKM)":-6.41,"Microglia Vehicle Med. Count":3,"Microglia LPS Med. Count":1,"Microglia Cook's P-value ":0.828},"Reg_OJeRIj_468":{"Feature Symbol":"Fcgr2b","Feature Name":"Fc receptor, IgG, low affinity IIb","biotype":"protein_coding","Astrocyte log2(fold change)":4.45,"Astrocyte adjusted P-value":1.81e-08,"Astrocyte Low Expressed":false,"Astrocyte Vehicle Med. nRPKM":0.0351,"Astrocyte LPS Med. nRPKM":1.31,"Astrocyte Mean Log2(nRPKM)":-2.64,"Astrocyte Vehicle Med. Count":1,"Astrocyte LPS Med. Count":47.5,"Astrocyte Cook's P-value ":0.773,"Feature ID":"14130","chr":"chr1","strand":"-","start":172890689,"end":172906202,"Microglia log2(fold change)":1.42,"Microglia adjusted P-value":"5.22924097967267e-06","Microglia Low Expressed":false,"Microglia Vehicle Med. nRPKM":5.78,"Microglia LPS Med. nRPKM":15.1,"Microglia Mean Log2(nRPKM)":3.19,"Microglia Vehicle Med. Count":202,"Microglia LPS Med. Count":250,"Microglia Cook's P-value ":0.952},"Reg_OJeRIj_469":{"Feature Symbol":"Fdxr","Feature Name":"ferredoxin reductase","biotype":"protein_coding","Astrocyte log2(fold change)":-2.13,"Astrocyte adjusted P-value":0.0067,"Astrocyte Low Expressed":false,"Astrocyte Vehicle Med. nRPKM":1.32,"Astrocyte LPS Med. nRPKM":0.136,"Astrocyte Mean Log2(nRPKM)":-1.12,"Astrocyte Vehicle Med. Count":54.5,"Astrocyte LPS Med. Count":6,"Astrocyte Cook's P-value ":0.791,"Feature ID":"14149","chr":"chr11","strand":"-","start":115129339,"end":115138283,"Microglia log2(fold change)":-0.647,"Microglia adjusted P-value":"0.504492737622415","Microglia Low Expressed":false,"Microglia Vehicle Med. nRPKM":0.635,"Microglia LPS Med. nRPKM":0.341,"Microglia Mean Log2(nRPKM)":-1.51,"Microglia Vehicle Med. Count":19,"Microglia LPS Med. Count":4,"Microglia Cook's P-value ":0.893},"Reg_OJeRIj_470":{"Feature Symbol":"Fen1","Feature Name":"flap structure specific endonuclease 1","biotype":"protein_coding","Astrocyte log2(fold change)":0.809,"Astrocyte adjusted P-value":0.564,"Astrocyte Low Expressed":false,"Astrocyte Vehicle Med. nRPKM":0.135,"Astrocyte LPS Med. nRPKM":0.206,"Astrocyte Mean Log2(nRPKM)":-3.05,"Astrocyte Vehicle Med. Count":6.5,"Astrocyte LPS Med. Count":16,"Astrocyte Cook's P-value ":0.404,"Feature ID":"14156","chr":"chr19","strand":"-","start":10273629,"end":10278433,"Microglia log2(fold change)":2.68,"Microglia adjusted P-value":"0.00177239459565533","Microglia Low Expressed":false,"Microglia Vehicle Med. nRPKM":0.0956,"Microglia LPS Med. nRPKM":0.755,"Microglia Mean Log2(nRPKM)":-2.47,"Microglia Vehicle Med. Count":4,"Microglia LPS Med. Count":20,"Microglia Cook's P-value ":0.617},"Reg_OJeRIj_471":{"Feature Symbol":"Lgr5","Feature Name":"leucine rich repeat containing G protein coupled receptor 5","biotype":"protein_coding","Astrocyte log2(fold change)":2.92,"Astrocyte adjusted P-value":0.0146,"Astrocyte Low Expressed":false,"Astrocyte Vehicle Med. nRPKM":0,"Astrocyte LPS Med. nRPKM":0.0707,"Astrocyte Mean Log2(nRPKM)":-5.83,"Astrocyte Vehicle Med. Count":0,"Astrocyte LPS Med. Count":12.5,"Astrocyte Cook's P-value ":0.00771,"Feature ID":"14160","chr":"chr10","strand":"-","start":114887370,"end":115024836,"Microglia log2(fold change)":0,"Microglia adjusted P-value":"1","Microglia Low Expressed":true,"Microglia Vehicle Med. nRPKM":0.00751,"Microglia LPS Med. nRPKM":0,"Microglia Mean Log2(nRPKM)":-6.84,"Microglia Vehicle Med. Count":1,"Microglia LPS Med. Count":0,"Microglia Cook's P-value ":0.463},"Reg_OJeRIj_472":{"Feature Symbol":"Fgf1","Feature Name":"fibroblast growth factor 1","biotype":"protein_coding","Astrocyte log2(fold change)":-2.15,"Astrocyte adjusted P-value":2.88e-08,"Astrocyte Low Expressed":false,"Astrocyte Vehicle Med. nRPKM":4.73,"Astrocyte LPS Med. nRPKM":0.826,"Astrocyte Mean Log2(nRPKM)":0.999,"Astrocyte Vehicle Med. Count":350,"Astrocyte LPS Med. Count":81,"Astrocyte Cook's P-value ":0.936,"Feature ID":"14164","chr":"chr18","strand":"-","start":38998327,"end":39078353,"Microglia log2(fold change)":-0.659,"Microglia adjusted P-value":"0.493662540273347","Microglia Low Expressed":false,"Microglia Vehicle Med. nRPKM":0.477,"Microglia LPS Med. nRPKM":0.25,"Microglia Mean Log2(nRPKM)":-2.35,"Microglia Vehicle Med. Count":37,"Microglia LPS Med. Count":10,"Microglia Cook's P-value ":0.882},"Reg_OJeRIj_473":{"Feature Symbol":"Fgf11","Feature Name":"fibroblast growth factor 11","biotype":"protein_coding","Astrocyte log2(fold change)":-2.43,"Astrocyte adjusted P-value":0.00401,"Astrocyte Low Expressed":false,"Astrocyte Vehicle Med. nRPKM":2.23,"Astrocyte LPS Med. nRPKM":0.242,"Astrocyte Mean Log2(nRPKM)":-0.426,"Astrocyte Vehicle Med. Count":32.5,"Astrocyte LPS Med. Count":7,"Astrocyte Cook's P-value ":0.684,"Feature ID":"14166","chr":"chr11","strand":"-","start":69611704,"end":69615127,"Microglia log2(fold change)":-2.45,"Microglia adjusted P-value":"0.0106441318055811","Microglia Low Expressed":false,"Microglia Vehicle Med. nRPKM":1.75,"Microglia LPS Med. nRPKM":0.0392,"Microglia Mean Log2(nRPKM)":-2.08,"Microglia Vehicle Med. Count":28,"Microglia LPS Med. Count":1,"Microglia Cook's P-value ":0.655},"Reg_OJeRIj_474":{"Feature Symbol":"Fgf2","Feature Name":"fibroblast growth factor 2","biotype":"protein_coding","Astrocyte log2(fold change)":2.97,"Astrocyte adjusted P-value":2.73e-05,"Astrocyte Low Expressed":false,"Astrocyte Vehicle Med. nRPKM":0.449,"Astrocyte LPS Med. nRPKM":6.57,"Astrocyte Mean Log2(nRPKM)":0.115,"Astrocyte Vehicle Med. Count":5,"Astrocyte LPS Med. Count":126,"Astrocyte Cook's P-value ":0.862,"Feature ID":"14173","chr":"chr3","strand":"+","start":37247575,"end":37303752,"Microglia log2(fold change)":0,"Microglia adjusted P-value":"1","Microglia Low Expressed":true,"Microglia Vehicle Med. nRPKM":0.102,"Microglia LPS Med. nRPKM":0.649,"Microglia Mean Log2(nRPKM)":-3.1,"Microglia Vehicle Med. Count":1,"Microglia LPS Med. Count":7,"Microglia Cook's P-value ":0.593},"Reg_OJeRIj_475":{"Feature Symbol":"Fgfr4","Feature Name":"fibroblast growth factor receptor 4","biotype":"protein_coding","Astrocyte log2(fold change)":2.77,"Astrocyte adjusted P-value":0.00788,"Astrocyte Low Expressed":false,"Astrocyte Vehicle Med. nRPKM":0.0162,"Astrocyte LPS Med. nRPKM":0.208,"Astrocyte Mean Log2(nRPKM)":-4.02,"Astrocyte Vehicle Med. Count":1,"Astrocyte LPS Med. Count":16.5,"Astrocyte Cook's P-value ":0.0296,"Feature ID":"14186","chr":"chr13","strand":"+","start":55254179,"end":55270120,"Microglia log2(fold change)":0,"Microglia adjusted P-value":"1","Microglia Low Expressed":true,"Microglia Vehicle Med. nRPKM":0.00785,"Microglia LPS Med. nRPKM":0,"Microglia Mean Log2(nRPKM)":-7.05,"Microglia Vehicle Med. Count":1,"Microglia LPS Med. Count":0,"Microglia Cook's P-value ":0.842},"Reg_OJeRIj_476":{"Feature Symbol":"Fgl2","Feature Name":"fibrinogen-like protein 2","biotype":"protein_coding","Astrocyte log2(fold change)":4.37,"Astrocyte adjusted P-value":3.85e-07,"Astrocyte Low Expressed":false,"Astrocyte Vehicle Med. nRPKM":0,"Astrocyte LPS Med. nRPKM":0.573,"Astrocyte Mean Log2(nRPKM)":-3.98,"Astrocyte Vehicle Med. Count":0,"Astrocyte LPS Med. Count":68,"Astrocyte Cook's P-value ":0.478,"Feature ID":"14190","chr":"chr5","strand":"+","start":20878491,"end":20884204,"Microglia log2(fold change)":2.14,"Microglia adjusted P-value":"0.0024782382660132","Microglia Low Expressed":false,"Microglia Vehicle Med. nRPKM":0.258,"Microglia LPS Med. nRPKM":0.796,"Microglia Mean Log2(nRPKM)":-1.67,"Microglia Vehicle Med. Count":20,"Microglia LPS Med. Count":34,"Microglia Cook's P-value ":0.736},"Reg_OJeRIj_477":{"Feature Symbol":"Fgr","Feature Name":"Gardner-Rasheed feline sarcoma viral (Fgr) oncogene homolog","biotype":"protein_coding","Astrocyte log2(fold change)":0,"Astrocyte adjusted P-value":1,"Astrocyte Low Expressed":true,"Astrocyte Vehicle Med. nRPKM":0,"Astrocyte LPS Med. nRPKM":0.0467,"Astrocyte Mean Log2(nRPKM)":-6.39,"Astrocyte Vehicle Med. Count":0,"Astrocyte LPS Med. Count":4,"Astrocyte Cook's P-value ":0.00301,"Feature ID":"14191","chr":"chr4","strand":"+","start":132530010,"end":132557808,"Microglia log2(fold change)":3.69,"Microglia adjusted P-value":"8.14383477758604e-11","Microglia Low Expressed":false,"Microglia Vehicle Med. nRPKM":0.189,"Microglia LPS Med. nRPKM":5.22,"Microglia Mean Log2(nRPKM)":0.0277,"Microglia Vehicle Med. Count":15,"Microglia LPS Med. Count":227,"Microglia Cook's P-value ":0.722},"Reg_OJeRIj_478":{"Feature Symbol":"Figf","Feature Name":"c-fos induced growth factor","biotype":"protein_coding","Astrocyte log2(fold change)":-2.01,"Astrocyte adjusted P-value":0.00063,"Astrocyte Low Expressed":false,"Astrocyte Vehicle Med. nRPKM":4,"Astrocyte LPS Med. nRPKM":0.74,"Astrocyte Mean Log2(nRPKM)":0.542,"Astrocyte Vehicle Med. Count":138,"Astrocyte LPS Med. Count":43.5,"Astrocyte Cook's P-value ":0.885,"Feature ID":"14205","chr":"chrX","strand":"+","start":160811480,"end":160840579,"Microglia log2(fold change)":0,"Microglia adjusted P-value":"1","Microglia Low Expressed":true,"Microglia Vehicle Med. nRPKM":0,"Microglia LPS Med. nRPKM":0,"Microglia Mean Log2(nRPKM)":-7.13,"Microglia Vehicle Med. Count":0,"Microglia LPS Med. Count":0,"Microglia Cook's P-value ":0.31},"Reg_OJeRIj_479":{"Feature Symbol":"Smc2","Feature Name":"structural maintenance of chromosomes 2","biotype":"protein_coding","Astrocyte log2(fold change)":-2.17,"Astrocyte adjusted P-value":1.63e-05,"Astrocyte Low Expressed":false,"Astrocyte Vehicle Med. nRPKM":1.17,"Astrocyte LPS Med. nRPKM":0.183,"Astrocyte Mean Log2(nRPKM)":-1.01,"Astrocyte Vehicle Med. Count":125,"Astrocyte LPS Med. Count":24.5,"Astrocyte Cook's P-value ":0.915,"Feature ID":"14211","chr":"chr4","strand":"+","start":52452121,"end":52501132,"Microglia log2(fold change)":0.302,"Microglia adjusted P-value":"0.633447502115053","Microglia Low Expressed":false,"Microglia Vehicle Med. nRPKM":0.847,"Microglia LPS Med. nRPKM":0.619,"Microglia Mean Log2(nRPKM)":-0.339,"Microglia Vehicle Med. Count":53,"Microglia LPS Med. Count":37,"Microglia Cook's P-value ":0.628},"Reg_OJeRIj_480":{"Feature Symbol":"Ctgf","Feature Name":"connective tissue growth factor","biotype":"protein_coding","Astrocyte log2(fold change)":4.72,"Astrocyte adjusted P-value":1.35e-17,"Astrocyte Low Expressed":false,"Astrocyte Vehicle Med. nRPKM":0.239,"Astrocyte LPS Med. nRPKM":7.38,"Astrocyte Mean Log2(nRPKM)":0.059,"Astrocyte Vehicle Med. Count":10.5,"Astrocyte LPS Med. Count":432,"Astrocyte Cook's P-value ":0.146,"Feature ID":"14219","chr":"chr10","strand":"+","start":24315248,"end":24318489,"Microglia log2(fold change)":0,"Microglia adjusted P-value":"1","Microglia Low Expressed":true,"Microglia Vehicle Med. nRPKM":0.132,"Microglia LPS Med. nRPKM":0.0624,"Microglia Mean Log2(nRPKM)":-3.51,"Microglia Vehicle Med. Count":9,"Microglia LPS Med. Count":2,"Microglia Cook's P-value ":0.572},"Reg_OJeRIj_481":{"Feature Symbol":"Fkbp5","Feature Name":"FK506 binding protein 5","biotype":"protein_coding","Astrocyte log2(fold change)":4.49,"Astrocyte adjusted P-value":8.47e-36,"Astrocyte Low Expressed":false,"Astrocyte Vehicle Med. nRPKM":0.289,"Astrocyte LPS Med. nRPKM":6.81,"Astrocyte Mean Log2(nRPKM)":0.306,"Astrocyte Vehicle Med. Count":19,"Astrocyte LPS Med. Count":512,"Astrocyte Cook's P-value ":0.961,"Feature ID":"14229","chr":"chr17","strand":"-","start":28536040,"end":28578001,"Microglia log2(fold change)":1.32,"Microglia adjusted P-value":"0.0219117955539645","Microglia Low Expressed":false,"Microglia Vehicle Med. nRPKM":2.78,"Microglia LPS Med. nRPKM":12.4,"Microglia Mean Log2(nRPKM)":2.8,"Microglia Vehicle Med. Count":361,"Microglia LPS Med. Count":487,"Microglia Cook's P-value ":0.489},"Reg_OJeRIj_482":{"Feature Symbol":"Foxn2","Feature Name":"forkhead box N2","biotype":"protein_coding","Astrocyte log2(fold change)":-1.41,"Astrocyte adjusted P-value":0.00671,"Astrocyte Low Expressed":false,"Astrocyte Vehicle Med. nRPKM":1.4,"Astrocyte LPS Med. nRPKM":0.518,"Astrocyte Mean Log2(nRPKM)":-0.34,"Astrocyte Vehicle Med. Count":132,"Astrocyte LPS Med. Count":69,"Astrocyte Cook's P-value ":0.888,"Feature ID":"14236","chr":"chr17","strand":"+","start":88840052,"end":88889873,"Microglia log2(fold change)":2.1,"Microglia adjusted P-value":"3.96446661127619e-07","Microglia Low Expressed":false,"Microglia Vehicle Med. nRPKM":0.306,"Microglia LPS Med. nRPKM":1.9,"Microglia Mean Log2(nRPKM)":-0.426,"Microglia Vehicle Med. Count":70,"Microglia LPS Med. Count":129,"Microglia Cook's P-value ":0.945},"Reg_OJeRIj_483":{"Feature Symbol":"Lpin1","Feature Name":"lipin 1","biotype":"protein_coding","Astrocyte log2(fold change)":-0.164,"Astrocyte adjusted P-value":0.754,"Astrocyte Low Expressed":false,"Astrocyte Vehicle Med. nRPKM":5.28,"Astrocyte LPS Med. nRPKM":4.96,"Astrocyte Mean Log2(nRPKM)":2.42,"Astrocyte Vehicle Med. Count":580,"Astrocyte LPS Med. Count":799,"Astrocyte Cook's P-value ":0.00189,"Feature ID":"14245","chr":"chr12","strand":"-","start":16542475,"end":16596576,"Microglia log2(fold change)":-2.39,"Microglia adjusted P-value":"7.83922299625541e-10","Microglia Low Expressed":false,"Microglia Vehicle Med. nRPKM":6.58,"Microglia LPS Med. nRPKM":1.12,"Microglia Mean Log2(nRPKM)":1.41,"Microglia Vehicle Med. Count":720,"Microglia LPS Med. Count":79,"Microglia Cook's P-value ":0.916},"Reg_OJeRIj_484":{"Feature Symbol":"Flot1","Feature Name":"flotillin 1","biotype":"protein_coding","Astrocyte log2(fold change)":2.5,"Astrocyte adjusted P-value":6.1e-15,"Astrocyte Low Expressed":false,"Astrocyte Vehicle Med. nRPKM":2.53,"Astrocyte LPS Med. nRPKM":14,"Astrocyte Mean Log2(nRPKM)":2.51,"Astrocyte Vehicle Med. Count":79.5,"Astrocyte LPS Med. Count":654,"Astrocyte Cook's P-value ":0.981,"Feature ID":"14251","chr":"chr17","strand":"+","start":35960302,"end":35969732,"Microglia log2(fold change)":0.192,"Microglia adjusted P-value":"0.803739346668304","Microglia Low Expressed":false,"Microglia Vehicle Med. nRPKM":4.15,"Microglia LPS Med. nRPKM":3.17,"Microglia Mean Log2(nRPKM)":1.9,"Microglia Vehicle Med. Count":168,"Microglia LPS Med. Count":66,"Microglia Cook's P-value ":0.149},"Reg_OJeRIj_485":{"Feature Symbol":"Flt3l","Feature Name":"FMS-like tyrosine kinase 3 ligand","biotype":"protein_coding","Astrocyte log2(fold change)":-2.11,"Astrocyte adjusted P-value":0.000695,"Astrocyte Low Expressed":false,"Astrocyte Vehicle Med. nRPKM":4.66,"Astrocyte LPS Med. nRPKM":0.619,"Astrocyte Mean Log2(nRPKM)":0.736,"Astrocyte Vehicle Med. Count":91.5,"Astrocyte LPS Med. Count":14.5,"Astrocyte Cook's P-value ":0.814,"Feature ID":"14256","chr":"chr7","strand":"-","start":52386559,"end":52391802,"Microglia log2(fold change)":-1.02,"Microglia adjusted P-value":"0.0791684670122539","Microglia Low Expressed":false,"Microglia Vehicle Med. nRPKM":2.62,"Microglia LPS Med. nRPKM":1.06,"Microglia Mean Log2(nRPKM)":0.808,"Microglia Vehicle Med. Count":58,"Microglia LPS Med. Count":14,"Microglia Cook's P-value ":0.847},"Reg_OJeRIj_486":{"Feature Symbol":"Fmo5","Feature Name":"flavin containing monooxygenase 5","biotype":"protein_coding","Astrocyte log2(fold change)":-0.83,"Astrocyte adjusted P-value":0.336,"Astrocyte Low Expressed":false,"Astrocyte Vehicle Med. nRPKM":0.684,"Astrocyte LPS Med. nRPKM":0.378,"Astrocyte Mean Log2(nRPKM)":-1.43,"Astrocyte Vehicle Med. Count":64,"Astrocyte LPS Med. Count":50.5,"Astrocyte Cook's P-value ":0.529,"Feature ID":"14263","chr":"chr3","strand":"+","start":97432727,"end":97459210,"Microglia log2(fold change)":-3.11,"Microglia adjusted P-value":"1.96995472100093e-08","Microglia Low Expressed":false,"Microglia Vehicle Med. nRPKM":0.963,"Microglia LPS Med. nRPKM":0.0901,"Microglia Mean Log2(nRPKM)":-2.2,"Microglia Vehicle Med. Count":121,"Microglia LPS Med. Count":7,"Microglia Cook's P-value ":0.929},"Reg_OJeRIj_487":{"Feature Symbol":"Asb14","Feature Name":"ankyrin repeat and SOCS box-containing 14","biotype":"protein_coding","Astrocyte log2(fold change)":2.46,"Astrocyte adjusted P-value":5.11e-05,"Astrocyte Low Expressed":false,"Astrocyte Vehicle Med. nRPKM":0.227,"Astrocyte LPS Med. nRPKM":1.81,"Astrocyte Mean Log2(nRPKM)":-0.676,"Astrocyte Vehicle Med. Count":10,"Astrocyte LPS Med. Count":96,"Astrocyte Cook's P-value ":0.896,"Feature ID":"142687","chr":"chr14","strand":"+","start":27707790,"end":27728443,"Microglia log2(fold change)":0,"Microglia adjusted P-value":"1","Microglia Low Expressed":true,"Microglia Vehicle Med. nRPKM":0.0705,"Microglia LPS Med. nRPKM":0.194,"Microglia Mean Log2(nRPKM)":-3.96,"Microglia Vehicle Med. Count":2,"Microglia LPS Med. Count":5,"Microglia Cook's P-value ":0.802},"Reg_OJeRIj_488":{"Feature Symbol":"Srgap2","Feature Name":"SLIT-ROBO Rho GTPase activating protein 2","biotype":"protein_coding","Astrocyte log2(fold change)":-0.604,"Astrocyte adjusted P-value":0.0621,"Astrocyte Low Expressed":false,"Astrocyte Vehicle Med. nRPKM":5.15,"Astrocyte LPS Med. nRPKM":3.61,"Astrocyte Mean Log2(nRPKM)":2.06,"Astrocyte Vehicle Med. Count":743,"Astrocyte LPS Med. Count":678,"Astrocyte Cook's P-value ":0.806,"Feature ID":"14270","chr":"chr1","strand":"-","start":133181828,"end":133423938,"Microglia log2(fold change)":-2.21,"Microglia adjusted P-value":"2.02059097630957e-18","Microglia Low Expressed":false,"Microglia Vehicle Med. nRPKM":66,"Microglia LPS Med. nRPKM":12.9,"Microglia Mean Log2(nRPKM)":4.98,"Microglia Vehicle Med. Count":12500,"Microglia LPS Med. Count":1270,"Microglia Cook's P-value ":0.97},"Reg_OJeRIj_489":{"Feature Symbol":"Fos","Feature Name":"FBJ osteosarcoma oncogene","biotype":"protein_coding","Astrocyte log2(fold change)":1.17,"Astrocyte adjusted P-value":0.174,"Astrocyte Low Expressed":false,"Astrocyte
[truncated: 1,286,657 more chars]
