# Supplementary material for: Untangling the brain's neuroinflammatory and neurodegenerative transcriptional responses
Source: Nat Commun. 2016 Apr 21;7:11295. doi: 10.1038/ncomms11295 (PMC4844685; doi:10.1038/ncomms11295)
Supplement: Supplementary Data 3 — LPS-induced RNA processing in astrocytes, microglia and neurons. The effects of peripheral endotoxemia on alternative RNA processing events in brain microglia, astrocytes, and neurons are displayed in interactive plots and tables derived from RNA-Seq data. Comparisons of these effects between each pair of cell types are also provided. To explore these interactive plots and tables, download and unpackage the .zip file, and then open the index.html file in your browser (Firefox recommended). If you use Safari or Chrome, the plots and tables will not be rendered unless you change the browser settings; instructions for how to do so are provided within the index.html file. [file ncomms11295-s4.zip › LPS-induced-RNA-processing/css/concatenated.css]

/*!
 * Bootstrap v2.3.2
 *
 * Copyright 2013 Twitter, Inc
 * Licensed under the Apache License v2.0
 * http://www.apache.org/licenses/LICENSE-2.0
 *
 * Designed and built with all the love in the world by @mdo and @fat.
 */.clearfix{*zoom:1}.clearfix:before,.clearfix:after{display:table;content:"";line-height:0}.clearfix:after{clear:both}.hide-text{font:0/0 a;color:transparent;text-shadow:none;background-color:transparent;border:0}.input-block-level{display:block;width:100%;min-height:30px;-webkit-box-sizing:border-box;-moz-box-sizing:border-box;box-sizing:border-box}article,aside,details,figcaption,figure,footer,header,hgroup,nav,section{display:block}audio,canvas,video{display:inline-block;*display:inline;*zoom:1}audio:not([controls]){display:none}html{font-size:100%;-webkit-text-size-adjust:100%;-ms-text-size-adjust:100%}a:focus{outline:thin dotted #333;outline:5px auto -webkit-focus-ring-color;outline-offset:-2px}a:hover,a:active{outline:0}sub,sup{position:relative;font-size:75%;line-height:0;vertical-align:baseline}sup{top:-0.5em}sub{bottom:-0.25em}img{max-width:100%;width:auto\9;height:auto;vertical-align:middle;border:0;-ms-interpolation-mode:bicubic}#map_canvas img,.google-maps img{max-width:none}button,input,select,textarea{margin:0;font-size:100%;vertical-align:middle}button,input{*overflow:visible;line-height:normal}button::-moz-focus-inner,input::-moz-focus-inner{padding:0;border:0}button,html input[type="button"],input[type="reset"],input[type="submit"]{-webkit-appearance:button;cursor:pointer}label,select,button,input[type="button"],input[type="reset"],input[type="submit"],input[type="radio"],input[type="checkbox"]{cursor:pointer}input[type="search"]{-webkit-box-sizing:content-box;-moz-box-sizing:content-box;box-sizing:content-box;-webkit-appearance:textfield}input[type="search"]::-webkit-search-decoration,input[type="search"]::-webkit-search-cancel-button{-webkit-appearance:none}textarea{overflow:auto;vertical-align:top}@media print{*{text-shadow:none !important;color:#000 !important;background:transparent !important;box-shadow:none !important}a,a:visited{text-decoration:underline}a[href]:after{content:" (" attr(href) ")"}abbr[title]:after{content:" (" attr(title) ")"}.ir a:after,a[href^="javascript:"]:after,a[href^="#"]:after{content:""}pre,blockquote{border:1px solid #999;page-break-inside:avoid}thead{display:table-header-group}tr,img{page-break-inside:avoid}img{max-width:100% !important}@page{margin:.5cm}p,h2,h3{orphans:3;widows:3}h2,h3{page-break-after:avoid}}body{margin:0;font-family:"Helvetica Neue",Helvetica,Arial,sans-serif;font-size:14px;line-height:20px;color:#333;background-color:#fff}a{color:#1e6196;text-decoration:none}a:hover,a:focus{color:#1a5381;text-decoration:underline}.img-rounded{-webkit-border-radius:6px;-moz-border-radius:6px;border-radius:6px}.img-polaroid{padding:4px;background-color:#fff;border:1px solid #ccc;border:1px solid rgba(0,0,0,0.2);-webkit-box-shadow:0 1px 3px rgba(0,0,0,0.1);-moz-box-shadow:0 1px 3px rgba(0,0,0,0.1);box-shadow:0 1px 3px rgba(0,0,0,0.1)}.img-circle{-webkit-border-radius:500px;-moz-border-radius:500px;border-radius:500px}.row{margin-left:-20px;*zoom:1}.row:before,.row:after{display:table;content:"";line-height:0}.row:after{clear:both}[class*="span"]{float:left;min-height:1px;margin-left:20px}.container,.navbar-static-top .container,.navbar-fixed-top .container,.navbar-fixed-bottom .container{width:940px}.span12{width:940px}.span11{width:860px}.span10{width:780px}.span9{width:700px}.span8{width:620px}.span7{width:540px}.span6{width:460px}.span5{width:380px}.span4{width:300px}.span3{width:220px}.span2{width:140px}.span1{width:60px}.offset12{margin-left:980px}.offset11{margin-left:900px}.offset10{margin-left:820px}.offset9{margin-left:740px}.offset8{margin-left:660px}.offset7{margin-left:580px}.offset6{margin-left:500px}.offset5{margin-left:420px}.offset4{margin-left:340px}.offset3{margin-left:260px}.offset2{margin-left:180px}.offset1{margin-left:100px}.row-fluid{width:100%;*zoom:1}.row-fluid:before,.row-fluid:after{display:table;content:"";line-height:0}.row-fluid:after{clear:both}.row-fluid [class*="span"]{display:block;width:100%;min-height:30px;-webkit-box-sizing:border-box;-moz-box-sizing:border-box;box-sizing:border-box;float:left;margin-left:2.12765957%;*margin-left:2.07446809%}.row-fluid [class*="span"]:first-child{margin-left:0}.row-fluid .controls-row [class*="span"]+[class*="span"]{margin-left:2.12765957%}.row-fluid .span12{width:100%;*width:99.94680851%}.row-fluid .span11{width:91.4893617%;*width:91.43617021%}.row-fluid .span10{width:82.9787234%;*width:82.92553191%}.row-fluid .span9{width:74.46808511%;*width:74.41489362%}.row-fluid .span8{width:65.95744681%;*width:65.90425532%}.row-fluid .span7{width:57.44680851%;*width:57.39361702%}.row-fluid .span6{width:48.93617021%;*width:48.88297872%}.row-fluid .span5{width:40.42553191%;*width:40.37234043%}.row-fluid .span4{width:31.91489362%;*width:31.86170213%}.row-fluid .span3{width:23.40425532%;*width:23.35106383%}.row-fluid .span2{width:14.89361702%;*width:14.84042553%}.row-fluid .span1{width:6.38297872%;*width:6.32978723%}.row-fluid .offset12{margin-left:104.25531915%;*margin-left:104.14893617%}.row-fluid .offset12:first-child{margin-left:102.12765957%;*margin-left:102.0212766%}.row-fluid .offset11{margin-left:95.74468085%;*margin-left:95.63829787%}.row-fluid .offset11:first-child{margin-left:93.61702128%;*margin-left:93.5106383%}.row-fluid .offset10{margin-left:87.23404255%;*margin-left:87.12765957%}.row-fluid .offset10:first-child{margin-left:85.10638298%;*margin-left:85%}.row-fluid .offset9{margin-left:78.72340426%;*margin-left:78.61702128%}.row-fluid .offset9:first-child{margin-left:76.59574468%;*margin-left:76.4893617%}.row-fluid .offset8{margin-left:70.21276596%;*margin-left:70.10638298%}.row-fluid .offset8:first-child{margin-left:68.08510638%;*margin-left:67.9787234%}.row-fluid .offset7{margin-left:61.70212766%;*margin-left:61.59574468%}.row-fluid .offset7:first-child{margin-left:59.57446809%;*margin-left:59.46808511%}.row-fluid .offset6{margin-left:53.19148936%;*margin-left:53.08510638%}.row-fluid .offset6:first-child{margin-left:51.06382979%;*margin-left:50.95744681%}.row-fluid .offset5{margin-left:44.68085106%;*margin-left:44.57446809%}.row-fluid .offset5:first-child{margin-left:42.55319149%;*margin-left:42.44680851%}.row-fluid .offset4{margin-left:36.17021277%;*margin-left:36.06382979%}.row-fluid .offset4:first-child{margin-left:34.04255319%;*margin-left:33.93617021%}.row-fluid .offset3{margin-left:27.65957447%;*margin-left:27.55319149%}.row-fluid .offset3:first-child{margin-left:25.53191489%;*margin-left:25.42553191%}.row-fluid .offset2{margin-left:19.14893617%;*margin-left:19.04255319%}.row-fluid .offset2:first-child{margin-left:17.0212766%;*margin-left:16.91489362%}.row-fluid .offset1{margin-left:10.63829787%;*margin-left:10.53191489%}.row-fluid .offset1:first-child{margin-left:8.5106383%;*margin-left:8.40425532%}[class*="span"].hide,.row-fluid [class*="span"].hide{display:none}[class*="span"].pull-right,.row-fluid [class*="span"].pull-right{float:right}.container{margin-right:auto;margin-left:auto;*zoom:1}.container:before,.container:after{display:table;content:"";line-height:0}.container:after{clear:both}.container-fluid{padding-right:20px;padding-left:20px;*zoom:1}.container-fluid:before,.container-fluid:after{display:table;content:"";line-height:0}.container-fluid:after{clear:both}p{margin:0 0 10px}.lead{margin-bottom:20px;font-size:21px;font-weight:200;line-height:30px}small{font-size:85%}strong{font-weight:bold}em{font-style:italic}cite{font-style:normal}.muted{color:#999}a.muted:hover,a.muted:focus{color:#808080}.text-warning{color:#c09853}a.text-warning:hover,a.text-warning:focus{color:#a47e3c}.text-error{color:#b94a48}a.text-error:hover,a.text-error:focus{color:#953b39}.text-info{color:#3a87ad}a.text-info:hover,a.text-info:focus{color:#2d6987}.text-success{color:#468847}a.text-success:hover,a.text-success:focus{color:#356635}.text-left{text-align:left}.text-right{text-align:right}.text-center{text-align:center}h1,h2,h3,h4,h5,h6{margin:10px 0;font-family:inherit;font-weight:bold;line-height:20px;color:inherit;text-rendering:optimizelegibility}h1 small,h2 small,h3 small,h4 small,h5 small,h6 small{font-weight:normal;line-height:1;color:#999}h1,h2,h3{line-height:40px}h1{font-size:38.5px}h2{font-size:31.5px}h3{font-size:24.5px}h4{font-size:17.5px}h5{font-size:14px}h6{font-size:11.9px}h1 small{font-size:24.5px}h2 small{font-size:17.5px}h3 small{font-size:14px}h4 small{font-size:14px}.page-header{padding-bottom:9px;margin:20px 0 30px;border-bottom:1px solid #eee}ul,ol{padding:0;margin:0 0 10px 25px}ul ul,ul ol,ol ol,ol ul{margin-bottom:0}li{line-height:20px}ul.unstyled,ol.unstyled{margin-left:0;list-style:none}ul.inline,ol.inline{margin-left:0;list-style:none}ul.inline>li,ol.inline>li{display:inline-block;*display:inline;*zoom:1;padding-left:5px;padding-right:5px}dl{margin-bottom:20px}dt,dd{line-height:20px}dt{font-weight:bold}dd{margin-left:10px}.dl-horizontal{*zoom:1}.dl-horizontal:before,.dl-horizontal:after{display:table;content:"";line-height:0}.dl-horizontal:after{clear:both}.dl-horizontal dt{float:left;width:160px;clear:left;text-align:right;overflow:hidden;text-overflow:ellipsis;white-space:nowrap}.dl-horizontal dd{margin-left:180px}hr{margin:20px 0;border:0;border-top:1px solid #eee;border-bottom:1px solid #fff}abbr[title],abbr[data-original-title]{cursor:help;border-bottom:1px dotted #999}abbr.initialism{font-size:90%;text-transform:uppercase}blockquote{padding:0 0 0 15px;margin:0 0 20px;border-left:5px solid #eee}blockquote p{margin-bottom:0;font-size:17.5px;font-weight:300;line-height:1.25}blockquote small{display:block;line-height:20px;color:#999}blockquote small:before{content:'\2014 \00A0'}blockquote.pull-right{float:right;padding-right:15px;padding-left:0;border-right:5px solid #eee;border-left:0}blockquote.pull-right p,blockquote.pull-right small{text-align:right}blockquote.pull-right small:before{content:''}blockquote.pull-right small:after{content:'\00A0 \2014'}q:before,q:after,blockquote:before,blockquote:after{content:""}address{display:block;margin-bottom:20px;font-style:normal;line-height:20px}code,pre{padding:0 3px 2px;font-family:Monaco,Menlo,Consolas,"Courier New",monospace;font-size:12px;color:#333;-webkit-border-radius:3px;-moz-border-radius:3px;border-radius:3px}code{padding:2px 4px;color:#d14;background-color:#f7f7f9;border:1px solid #e1e1e8;white-space:nowrap}pre{display:block;padding:9.5px;margin:0 0 10px;font-size:13px;line-height:20px;word-break:break-all;word-wrap:break-word;white-space:pre;white-space:pre-wrap;background-color:#f5f5f5;border:1px solid #ccc;border:1px solid rgba(0,0,0,0.15);-webkit-border-radius:4px;-moz-border-radius:4px;border-radius:4px}pre.prettyprint{margin-bottom:20px}pre code{padding:0;color:inherit;white-space:pre;white-space:pre-wrap;background-color:transparent;border:0}.pre-scrollable{max-height:340px;overflow-y:scroll}form{margin:0 0 20px}fieldset{padding:0;margin:0;border:0}legend{display:block;width:100%;padding:0;margin-bottom:20px;font-size:21px;line-height:40px;color:#333;border:0;border-bottom:1px solid #e5e5e5}legend small{font-size:15px;color:#999}label,input,button,select,textarea{font-size:14px;font-weight:normal;line-height:20px}input,button,select,textarea{font-family:"Helvetica Neue",Helvetica,Arial,sans-serif}label{display:block;margin-bottom:5px}select,textarea,input[type="text"],input[type="password"],input[type="datetime"],input[type="datetime-local"],input[type="date"],input[type="month"],input[type="time"],input[type="week"],input[type="number"],input[type="email"],input[type="url"],input[type="search"],input[type="tel"],input[type="color"],.uneditable-input{display:inline-block;height:20px;padding:4px 6px;margin-bottom:10px;font-size:14px;line-height:20px;color:#555;-webkit-border-radius:4px;-moz-border-radius:4px;border-radius:4px;vertical-align:middle}input,textarea,.uneditable-input{width:206px}textarea{height:auto}textarea,input[type="text"],input[type="password"],input[type="datetime"],input[type="datetime-local"],input[type="date"],input[type="month"],input[type="time"],input[type="week"],input[type="number"],input[type="email"],input[type="url"],input[type="search"],input[type="tel"],input[type="color"],.uneditable-input{background-color:#fff;border:1px solid #ccc;-webkit-box-shadow:inset 0 1px 1px rgba(0,0,0,0.075);-moz-box-shadow:inset 0 1px 1px rgba(0,0,0,0.075);box-shadow:inset 0 1px 1px rgba(0,0,0,0.075);-webkit-transition:border linear .2s, box-shadow linear .2s;-moz-transition:border linear .2s, box-shadow linear .2s;-o-transition:border linear .2s, box-shadow linear .2s;transition:border linear .2s, box-shadow linear .2s}textarea:focus,input[type="text"]:focus,input[type="password"]:focus,input[type="datetime"]:focus,input[type="datetime-local"]:focus,input[type="date"]:focus,input[type="month"]:focus,input[type="time"]:focus,input[type="week"]:focus,input[type="number"]:focus,input[type="email"]:focus,input[type="url"]:focus,input[type="search"]:focus,input[type="tel"]:focus,input[type="color"]:focus,.uneditable-input:focus{border-color:rgba(82,168,236,0.8);outline:0;outline:thin dotted \9;-webkit-box-shadow:inset 0 1px 1px rgba(0,0,0,.075), 0 0 8px rgba(82,168,236,.6);-moz-box-shadow:inset 0 1px 1px rgba(0,0,0,.075), 0 0 8px rgba(82,168,236,.6);box-shadow:inset 0 1px 1px rgba(0,0,0,.075), 0 0 8px rgba(82,168,236,.6)}input[type="radio"],input[type="checkbox"]{margin:4px 0 0;*margin-top:0;margin-top:1px \9;line-height:normal}input[type="file"],input[type="image"],input[type="submit"],input[type="reset"],input[type="button"],input[type="radio"],input[type="checkbox"]{width:auto}select,input[type="file"]{height:30px;*margin-top:4px;line-height:30px}select{width:220px;border:1px solid #ccc;background-color:#fff}select[multiple],select[size]{height:auto}select:focus,input[type="file"]:focus,input[type="radio"]:focus,input[type="checkbox"]:focus{outline:thin dotted #333;outline:5px auto -webkit-focus-ring-color;outline-offset:-2px}.uneditable-input,.uneditable-textarea{color:#999;background-color:#fcfcfc;border-color:#ccc;-webkit-box-shadow:inset 0 1px 2px rgba(0,0,0,0.025);-moz-box-shadow:inset 0 1px 2px rgba(0,0,0,0.025);box-shadow:inset 0 1px 2px rgba(0,0,0,0.025);cursor:not-allowed}.uneditable-input{overflow:hidden;white-space:nowrap}.uneditable-textarea{width:auto;height:auto}input:-moz-placeholder,textarea:-moz-placeholder{color:#999}input:-ms-input-placeholder,textarea:-ms-input-placeholder{color:#999}input::-webkit-input-placeholder,textarea::-webkit-input-placeholder{color:#999}.radio,.checkbox{min-height:20px;padding-left:20px}.radio input[type="radio"],.checkbox input[type="checkbox"]{float:left;margin-left:-20px}.controls>.radio:first-child,.controls>.checkbox:first-child{padding-top:5px}.radio.inline,.checkbox.inline{display:inline-block;padding-top:5px;margin-bottom:0;vertical-align:middle}.radio.inline+.radio.inline,.checkbox.inline+.checkbox.inline{margin-left:10px}.input-mini{width:60px}.input-small{width:90px}.input-medium{width:150px}.input-large{width:210px}.input-xlarge{width:270px}.input-xxlarge{width:530px}input[class*="span"],select[class*="span"],textarea[class*="span"],.uneditable-input[class*="span"],.row-fluid input[class*="span"],.row-fluid select[class*="span"],.row-fluid textarea[class*="span"],.row-fluid .uneditable-input[class*="span"]{float:none;margin-left:0}.input-append input[class*="span"],.input-append .uneditable-input[class*="span"],.input-prepend input[class*="span"],.input-prepend .uneditable-input[class*="span"],.row-fluid input[class*="span"],.row-fluid select[class*="span"],.row-fluid textarea[class*="span"],.row-fluid .uneditable-input[class*="span"],.row-fluid .input-prepend [class*="span"],.row-fluid .input-append [class*="span"]{display:inline-block}input,textarea,.uneditable-input{margin-left:0}.controls-row [class*="span"]+[class*="span"]{margin-left:20px}input.span12,textarea.span12,.uneditable-input.span12{width:926px}input.span11,textarea.span11,.uneditable-input.span11{width:846px}input.span10,textarea.span10,.uneditable-input.span10{width:766px}input.span9,textarea.span9,.uneditable-input.span9{width:686px}input.span8,textarea.span8,.uneditable-input.span8{width:606px}input.span7,textarea.span7,.uneditable-input.span7{width:526px}input.span6,textarea.span6,.uneditable-input.span6{width:446px}input.span5,textarea.span5,.uneditable-input.span5{width:366px}input.span4,textarea.span4,.uneditable-input.span4{width:286px}input.span3,textarea.span3,.uneditable-input.span3{width:206px}input.span2,textarea.span2,.uneditable-input.span2{width:126px}input.span1,textarea.span1,.uneditable-input.span1{width:46px}.controls-row{*zoom:1}.controls-row:before,.controls-row:after{display:table;content:"";line-height:0}.controls-row:after{clear:both}.controls-row [class*="span"],.row-fluid .controls-row [class*="span"]{float:left}.controls-row .checkbox[class*="span"],.controls-row .radio[class*="span"]{padding-top:5px}input[disabled],select[disabled],textarea[disabled],input[readonly],select[readonly],textarea[readonly]{cursor:not-allowed;background-color:#eee}input[type="radio"][disabled],input[type="checkbox"][disabled],input[type="radio"][readonly],input[type="checkbox"][readonly]{background-color:transparent}.control-group.warning .control-label,.control-group.warning .help-block,.control-group.warning .help-inline{color:#c09853}.control-group.warning .checkbox,.control-group.warning .radio,.control-group.warning input,.control-group.warning select,.control-group.warning textarea{color:#c09853}.control-group.warning input,.control-group.warning select,.control-group.warning textarea{border-color:#c09853;-webkit-box-shadow:inset 0 1px 1px rgba(0,0,0,0.075);-moz-box-shadow:inset 0 1px 1px rgba(0,0,0,0.075);box-shadow:inset 0 1px 1px rgba(0,0,0,0.075)}.control-group.warning input:focus,.control-group.warning select:focus,.control-group.warning textarea:focus{border-color:#a47e3c;-webkit-box-shadow:inset 0 1px 1px rgba(0,0,0,0.075),0 0 6px #dbc59e;-moz-box-shadow:inset 0 1px 1px rgba(0,0,0,0.075),0 0 6px #dbc59e;box-shadow:inset 0 1px 1px rgba(0,0,0,0.075),0 0 6px #dbc59e}.control-group.warning .input-prepend .add-on,.control-group.warning .input-append .add-on{color:#c09853;background-color:#fcf8e3;border-color:#c09853}.control-group.error .control-label,.control-group.error .help-block,.control-group.error .help-inline{color:#b94a48}.control-group.error .checkbox,.control-group.error .radio,.control-group.error input,.control-group.error select,.control-group.error textarea{color:#b94a48}.control-group.error input,.control-group.error select,.control-group.error textarea{border-color:#b94a48;-webkit-box-shadow:inset 0 1px 1px rgba(0,0,0,0.075);-moz-box-shadow:inset 0 1px 1px rgba(0,0,0,0.075);box-shadow:inset 0 1px 1px rgba(0,0,0,0.075)}.control-group.error input:focus,.control-group.error select:focus,.control-group.error textarea:focus{border-color:#953b39;-webkit-box-shadow:inset 0 1px 1px rgba(0,0,0,0.075),0 0 6px #d59392;-moz-box-shadow:inset 0 1px 1px rgba(0,0,0,0.075),0 0 6px #d59392;box-shadow:inset 0 1px 1px rgba(0,0,0,0.075),0 0 6px #d59392}.control-group.error .input-prepend .add-on,.control-group.error .input-append .add-on{color:#b94a48;background-color:#f2dede;border-color:#b94a48}.control-group.success .control-label,.control-group.success .help-block,.control-group.success .help-inline{color:#468847}.control-group.success .checkbox,.control-group.success .radio,.control-group.success input,.control-group.success select,.control-group.success textarea{color:#468847}.control-group.success input,.control-group.success select,.control-group.success textarea{border-color:#468847;-webkit-box-shadow:inset 0 1px 1px rgba(0,0,0,0.075);-moz-box-shadow:inset 0 1px 1px rgba(0,0,0,0.075);box-shadow:inset 0 1px 1px rgba(0,0,0,0.075)}.control-group.success input:focus,.control-group.success select:focus,.control-group.success textarea:focus{border-color:#356635;-webkit-box-shadow:inset 0 1px 1px rgba(0,0,0,0.075),0 0 6px #7aba7b;-moz-box-shadow:inset 0 1px 1px rgba(0,0,0,0.075),0 0 6px #7aba7b;box-shadow:inset 0 1px 1px rgba(0,0,0,0.075),0 0 6px #7aba7b}.control-group.success .input-prepend .add-on,.control-group.success .input-append .add-on{color:#468847;background-color:#dff0d8;border-color:#468847}.control-group.info .control-label,.control-group.info .help-block,.control-group.info .help-inline{color:#3a87ad}.control-group.info .checkbox,.control-group.info .radio,.control-group.info input,.control-group.info select,.control-group.info textarea{color:#3a87ad}.control-group.info input,.control-group.info select,.control-group.info textarea{border-color:#3a87ad;-webkit-box-shadow:inset 0 1px 1px rgba(0,0,0,0.075);-moz-box-shadow:inset 0 1px 1px rgba(0,0,0,0.075);box-shadow:inset 0 1px 1px rgba(0,0,0,0.075)}.control-group.info input:focus,.control-group.info select:focus,.control-group.info textarea:focus{border-color:#2d6987;-webkit-box-shadow:inset 0 1px 1px rgba(0,0,0,0.075),0 0 6px #7ab5d3;-moz-box-shadow:inset 0 1px 1px rgba(0,0,0,0.075),0 0 6px #7ab5d3;box-shadow:inset 0 1px 1px rgba(0,0,0,0.075),0 0 6px #7ab5d3}.control-group.info .input-prepend .add-on,.control-group.info .input-append .add-on{color:#3a87ad;background-color:#d9edf7;border-color:#3a87ad}input:focus:invalid,textarea:focus:invalid,select:focus:invalid{color:#b94a48;border-color:#ee5f5b}input:focus:invalid:focus,textarea:focus:invalid:focus,select:focus:invalid:focus{border-color:#e9322d;-webkit-box-shadow:0 0 6px #f8b9b7;-moz-box-shadow:0 0 6px #f8b9b7;box-shadow:0 0 6px #f8b9b7}.form-actions{padding:19px 20px 20px;margin-top:20px;margin-bottom:20px;background-color:#f5f5f5;border-top:1px solid #e5e5e5;*zoom:1}.form-actions:before,.form-actions:after{display:table;content:"";line-height:0}.form-actions:after{clear:both}.help-block,.help-inline{color:#595959}.help-block{display:block;margin-bottom:10px}.help-inline{display:inline-block;*display:inline;*zoom:1;vertical-align:middle;padding-left:5px}.input-append,.input-prepend{display:inline-block;margin-bottom:10px;vertical-align:middle;font-size:0;white-space:nowrap}.input-append input,.input-prepend input,.input-append select,.input-prepend select,.input-append .uneditable-input,.input-prepend .uneditable-input,.input-append .dropdown-menu,.input-prepend .dropdown-menu,.input-append .popover,.input-prepend .popover{font-size:14px}.input-append input,.input-prepend input,.input-append select,.input-prepend select,.input-append .uneditable-input,.input-prepend .uneditable-input{position:relative;margin-bottom:0;*margin-left:0;vertical-align:top;-webkit-border-radius:0 4px 4px 0;-moz-border-radius:0 4px 4px 0;border-radius:0 4px 4px 0}.input-append input:focus,.input-prepend input:focus,.input-append select:focus,.input-prepend select:focus,.input-append .uneditable-input:focus,.input-prepend .uneditable-input:focus{z-index:2}.input-append .add-on,.input-prepend .add-on{display:inline-block;width:auto;height:20px;min-width:16px;padding:4px 5px;font-size:14px;font-weight:normal;line-height:20px;text-align:center;text-shadow:0 1px 0 #fff;background-color:#eee;border:1px solid #ccc}.input-append .add-on,.input-prepend .add-on,.input-append .btn,.input-prepend .btn,.input-append .btn-group>.dropdown-toggle,.input-prepend .btn-group>.dropdown-toggle{vertical-align:top;-webkit-border-radius:0;-moz-border-radius:0;border-radius:0}.input-append .active,.input-prepend .active{background-color:#a9dba9;border-color:#46a546}.input-prepend .add-on,.input-prepend .btn{margin-right:-1px}.input-prepend .add-on:first-child,.input-prepend .btn:first-child{-webkit-border-radius:4px 0 0 4px;-moz-border-radius:4px 0 0 4px;border-radius:4px 0 0 4px}.input-append input,.input-append select,.input-append .uneditable-input{-webkit-border-radius:4px 0 0 4px;-moz-border-radius:4px 0 0 4px;border-radius:4px 0 0 4px}.input-append input+.btn-group .btn:last-child,.input-append select+.btn-group .btn:last-child,.input-append .uneditable-input+.btn-group .btn:last-child{-webkit-border-radius:0 4px 4px 0;-moz-border-radius:0 4px 4px 0;border-radius:0 4px 4px 0}.input-append .add-on,.input-append .btn,.input-append .btn-group{margin-left:-1px}.input-append .add-on:last-child,.input-append .btn:last-child,.input-append .btn-group:last-child>.dropdown-toggle{-webkit-border-radius:0 4px 4px 0;-moz-border-radius:0 4px 4px 0;border-radius:0 4px 4px 0}.input-prepend.input-append input,.input-prepend.input-append select,.input-prepend.input-append .uneditable-input{-webkit-border-radius:0;-moz-border-radius:0;border-radius:0}.input-prepend.input-append input+.btn-group .btn,.input-prepend.input-append select+.btn-group .btn,.input-prepend.input-append .uneditable-input+.btn-group .btn{-webkit-border-radius:0 4px 4px 0;-moz-border-radius:0 4px 4px 0;border-radius:0 4px 4px 0}.input-prepend.input-append .add-on:first-child,.input-prepend.input-append .btn:first-child{margin-right:-1px;-webkit-border-radius:4px 0 0 4px;-moz-border-radius:4px 0 0 4px;border-radius:4px 0 0 4px}.input-prepend.input-append .add-on:last-child,.input-prepend.input-append .btn:last-child{margin-left:-1px;-webkit-border-radius:0 4px 4px 0;-moz-border-radius:0 4px 4px 0;border-radius:0 4px 4px 0}.input-prepend.input-append .btn-group:first-child{margin-left:0}input.search-query{padding-right:14px;padding-right:4px \9;padding-left:14px;padding-left:4px \9;margin-bottom:0;-webkit-border-radius:15px;-moz-border-radius:15px;border-radius:15px}.form-search .input-append .search-query,.form-search .input-prepend .search-query{-webkit-border-radius:0;-moz-border-radius:0;border-radius:0}.form-search .input-append .search-query{-webkit-border-radius:14px 0 0 14px;-moz-border-radius:14px 0 0 14px;border-radius:14px 0 0 14px}.form-search .input-append .btn{-webkit-border-radius:0 14px 14px 0;-moz-border-radius:0 14px 14px 0;border-radius:0 14px 14px 0}.form-search .input-prepend .search-query{-webkit-border-radius:0 14px 14px 0;-moz-border-radius:0 14px 14px 0;border-radius:0 14px 14px 0}.form-search .input-prepend .btn{-webkit-border-radius:14px 0 0 14px;-moz-border-radius:14px 0 0 14px;border-radius:14px 0 0 14px}.form-search input,.form-inline input,.form-horizontal input,.form-search textarea,.form-inline textarea,.form-horizontal textarea,.form-search select,.form-inline select,.form-horizontal select,.form-search .help-inline,.form-inline .help-inline,.form-horizontal .help-inline,.form-search .uneditable-input,.form-inline .uneditable-input,.form-horizontal .uneditable-input,.form-search .input-prepend,.form-inline .input-prepend,.form-horizontal .input-prepend,.form-search .input-append,.form-inline .input-append,.form-horizontal .input-append{display:inline-block;*display:inline;*zoom:1;margin-bottom:0;vertical-align:middle}.form-search .hide,.form-inline .hide,.form-horizontal .hide{display:none}.form-search label,.form-inline label,.form-search .btn-group,.form-inline .btn-group{display:inline-block}.form-search .input-append,.form-inline .input-append,.form-search .input-prepend,.form-inline .input-prepend{margin-bottom:0}.form-search .radio,.form-search .checkbox,.form-inline .radio,.form-inline .checkbox{padding-left:0;margin-bottom:0;vertical-align:middle}.form-search .radio input[type="radio"],.form-search .checkbox input[type="checkbox"],.form-inline .radio input[type="radio"],.form-inline .checkbox input[type="checkbox"]{float:left;margin-right:3px;margin-left:0}.control-group{margin-bottom:10px}legend+.control-group{margin-top:20px;-webkit-margin-top-collapse:separate}.form-horizontal .control-group{margin-bottom:20px;*zoom:1}.form-horizontal .control-group:before,.form-horizontal .control-group:after{display:table;content:"";line-height:0}.form-horizontal .control-group:after{clear:both}.form-horizontal .control-label{float:left;width:160px;padding-top:5px;text-align:right}.form-horizontal .controls{*display:inline-block;*padding-left:20px;margin-left:180px;*margin-left:0}.form-horizontal .controls:first-child{*padding-left:180px}.form-horizontal .help-block{margin-bottom:0}.form-horizontal input+.help-block,.form-horizontal select+.help-block,.form-horizontal textarea+.help-block,.form-horizontal .uneditable-input+.help-block,.form-horizontal .input-prepend+.help-block,.form-horizontal .input-append+.help-block{margin-top:10px}.form-horizontal .form-actions{padding-left:180px}table{max-width:100%;background-color:transparent;border-collapse:collapse;border-spacing:0}.table{width:100%;margin-bottom:20px}.table th,.table td{padding:8px;line-height:20px;text-align:left;vertical-align:top;border-top:1px solid #ddd}.table th{font-weight:bold}.table thead th{vertical-align:bottom}.table caption+thead tr:first-child th,.table caption+thead tr:first-child td,.table colgroup+thead tr:first-child th,.table colgroup+thead tr:first-child td,.table thead:first-child tr:first-child th,.table thead:first-child tr:first-child td{border-top:0}.table tbody+tbody{border-top:2px solid #ddd}.table .table{background-color:#fff}.table-condensed th,.table-condensed td{padding:4px 5px}.table-bordered{border:1px solid #ddd;border-collapse:separate;*border-collapse:collapse;border-left:0;-webkit-border-radius:4px;-moz-border-radius:4px;border-radius:4px}.table-bordered th,.table-bordered td{border-left:1px solid #ddd}.table-bordered caption+thead tr:first-child th,.table-bordered caption+tbody tr:first-child th,.table-bordered caption+tbody tr:first-child td,.table-bordered colgroup+thead tr:first-child th,.table-bordered colgroup+tbody tr:first-child th,.table-bordered colgroup+tbody tr:first-child td,.table-bordered thead:first-child tr:first-child th,.table-bordered tbody:first-child tr:first-child th,.table-bordered tbody:first-child tr:first-child td{border-top:0}.table-bordered thead:first-child tr:first-child>th:first-child,.table-bordered tbody:first-child tr:first-child>td:first-child,.table-bordered tbody:first-child tr:first-child>th:first-child{-webkit-border-top-left-radius:4px;-moz-border-radius-topleft:4px;border-top-left-radius:4px}.table-bordered thead:first-child tr:first-child>th:last-child,.table-bordered tbody:first-child tr:first-child>td:last-child,.table-bordered tbody:first-child tr:first-child>th:last-child{-webkit-border-top-right-radius:4px;-moz-border-radius-topright:4px;border-top-right-radius:4px}.table-bordered thead:last-child tr:last-child>th:first-child,.table-bordered tbody:last-child tr:last-child>td:first-child,.table-bordered tbody:last-child tr:last-child>th:first-child,.table-bordered tfoot:last-child tr:last-child>td:first-child,.table-bordered tfoot:last-child tr:last-child>th:first-child{-webkit-border-bottom-left-radius:4px;-moz-border-radius-bottomleft:4px;border-bottom-left-radius:4px}.table-bordered thead:last-child tr:last-child>th:last-child,.table-bordered tbody:last-child tr:last-child>td:last-child,.table-bordered tbody:last-child tr:last-child>th:last-child,.table-bordered tfoot:last-child tr:last-child>td:last-child,.table-bordered tfoot:last-child tr:last-child>th:last-child{-webkit-border-bottom-right-radius:4px;-moz-border-radius-bottomright:4px;border-bottom-right-radius:4px}.table-bordered tfoot+tbody:last-child tr:last-child td:first-child{-webkit-border-bottom-left-radius:0;-moz-border-radius-bottomleft:0;border-bottom-left-radius:0}.table-bordered tfoot+tbody:last-child tr:last-child td:last-child{-webkit-border-bottom-right-radius:0;-moz-border-radius-bottomright:0;border-bottom-right-radius:0}.table-bordered caption+thead tr:first-child th:first-child,.table-bordered caption+tbody tr:first-child td:first-child,.table-bordered colgroup+thead tr:first-child th:first-child,.table-bordered colgroup+tbody tr:first-child td:first-child{-webkit-border-top-left-radius:4px;-moz-border-radius-topleft:4px;border-top-left-radius:4px}.table-bordered caption+thead tr:first-child th:last-child,.table-bordered caption+tbody tr:first-child td:last-child,.table-bordered colgroup+thead tr:first-child th:last-child,.table-bordered colgroup+tbody tr:first-child td:last-child{-webkit-border-top-right-radius:4px;-moz-border-radius-topright:4px;border-top-right-radius:4px}.table-striped tbody>tr:nth-child(odd)>td,.table-striped tbody>tr:nth-child(odd)>th{background-color:#f9f9f9}.table-hover tbody tr:hover>td,.table-hover tbody tr:hover>th{background-color:#f5f5f5}table td[class*="span"],table th[class*="span"],.row-fluid table td[class*="span"],.row-fluid table th[class*="span"]{display:table-cell;float:none;margin-left:0}.table td.span1,.table th.span1{float:none;width:44px;margin-left:0}.table td.span2,.table th.span2{float:none;width:124px;margin-left:0}.table td.span3,.table th.span3{float:none;width:204px;margin-left:0}.table td.span4,.table th.span4{float:none;width:284px;margin-left:0}.table td.span5,.table th.span5{float:none;width:364px;margin-left:0}.table td.span6,.table th.span6{float:none;width:444px;margin-left:0}.table td.span7,.table th.span7{float:none;width:524px;margin-left:0}.table td.span8,.table th.span8{float:none;width:604px;margin-left:0}.table td.span9,.table th.span9{float:none;width:684px;margin-left:0}.table td.span10,.table th.span10{float:none;width:764px;margin-left:0}.table td.span11,.table th.span11{float:none;width:844px;margin-left:0}.table td.span12,.table th.span12{float:none;width:924px;margin-left:0}.table tbody tr.success>td{background-color:#dff0d8}.table tbody tr.error>td{background-color:#f2dede}.table tbody tr.warning>td{background-color:#fcf8e3}.table tbody tr.info>td{background-color:#d9edf7}.table-hover tbody tr.success:hover>td{background-color:#d0e9c6}.table-hover tbody tr.error:hover>td{background-color:#ebcccc}.table-hover tbody tr.warning:hover>td{background-color:#faf2cc}.table-hover tbody tr.info:hover>td{background-color:#c4e3f3}[class^="icon-"],[class*=" icon-"]{display:inline-block;width:14px;height:14px;*margin-right:.3em;line-height:14px;vertical-align:text-top;background-image:url("../img/glyphicons-halflings.png");background-position:14px 14px;background-repeat:no-repeat;margin-top:1px}.icon-white,.nav-pills>.active>a>[class^="icon-"],.nav-pills>.active>a>[class*=" icon-"],.nav-list>.active>a>[class^="icon-"],.nav-list>.active>a>[class*=" icon-"],.navbar-inverse .nav>.active>a>[class^="icon-"],.navbar-inverse .nav>.active>a>[class*=" icon-"],.dropdown-menu>li>a:hover>[class^="icon-"],.dropdown-menu>li>a:focus>[class^="icon-"],.dropdown-menu>li>a:hover>[class*=" icon-"],.dropdown-menu>li>a:focus>[class*=" icon-"],.dropdown-menu>.active>a>[class^="icon-"],.dropdown-menu>.active>a>[class*=" icon-"],.dropdown-submenu:hover>a>[class^="icon-"],.dropdown-submenu:focus>a>[class^="icon-"],.dropdown-submenu:hover>a>[class*=" icon-"],.dropdown-submenu:focus>a>[class*=" icon-"]{background-image:url("../img/glyphicons-halflings-white.png")}.icon-glass{background-position:0 0}.icon-music{background-position:-24px 0}.icon-search{background-position:-48px 0}.icon-envelope{background-position:-72px 0}.icon-heart{background-position:-96px 0}.icon-star{background-position:-120px 0}.icon-star-empty{background-position:-144px 0}.icon-user{background-position:-168px 0}.icon-film{background-position:-192px 0}.icon-th-large{background-position:-216px 0}.icon-th{background-position:-240px 0}.icon-th-list{background-position:-264px 0}.icon-ok{background-position:-288px 0}.icon-remove{background-position:-312px 0}.icon-zoom-in{background-position:-336px 0}.icon-zoom-out{background-position:-360px 0}.icon-off{background-position:-384px 0}.icon-signal{background-position:-408px 0}.icon-cog{background-position:-432px 0}.icon-trash{background-position:-456px 0}.icon-home{background-position:0 -24px}.icon-file{background-position:-24px -24px}.icon-time{background-position:-48px -24px}.icon-road{background-position:-72px -24px}.icon-download-alt{background-position:-96px -24px}.icon-download{background-position:-120px -24px}.icon-upload{background-position:-144px -24px}.icon-inbox{background-position:-168px -24px}.icon-play-circle{background-position:-192px -24px}.icon-repeat{background-position:-216px -24px}.icon-refresh{background-position:-240px -24px}.icon-list-alt{background-position:-264px -24px}.icon-lock{background-position:-287px -24px}.icon-flag{background-position:-312px -24px}.icon-headphones{background-position:-336px -24px}.icon-volume-off{background-position:-360px -24px}.icon-volume-down{background-position:-384px -24px}.icon-volume-up{background-position:-408px -24px}.icon-qrcode{background-position:-432px -24px}.icon-barcode{background-position:-456px -24px}.icon-tag{background-position:0 -48px}.icon-tags{background-position:-25px -48px}.icon-book{background-position:-48px -48px}.icon-bookmark{background-position:-72px -48px}.icon-print{background-position:-96px -48px}.icon-camera{background-position:-120px -48px}.icon-font{background-position:-144px -48px}.icon-bold{background-position:-167px -48px}.icon-italic{background-position:-192px -48px}.icon-text-height{background-position:-216px -48px}.icon-text-width{background-position:-240px -48px}.icon-align-left{background-position:-264px -48px}.icon-align-center{background-position:-288px -48px}.icon-align-right{background-position:-312px -48px}.icon-align-justify{background-position:-336px -48px}.icon-list{background-position:-360px -48px}.icon-indent-left{background-position:-384px -48px}.icon-indent-right{background-position:-408px -48px}.icon-facetime-video{background-position:-432px -48px}.icon-picture{background-position:-456px -48px}.icon-pencil{background-position:0 -72px}.icon-map-marker{background-position:-24px -72px}.icon-adjust{background-position:-48px -72px}.icon-tint{background-position:-72px -72px}.icon-edit{background-position:-96px -72px}.icon-share{background-position:-120px -72px}.icon-check{background-position:-144px -72px}.icon-move{background-position:-168px -72px}.icon-step-backward{background-position:-192px -72px}.icon-fast-backward{background-position:-216px -72px}.icon-backward{background-position:-240px -72px}.icon-play{background-position:-264px -72px}.icon-pause{background-position:-288px -72px}.icon-stop{background-position:-312px -72px}.icon-forward{background-position:-336px -72px}.icon-fast-forward{background-position:-360px -72px}.icon-step-forward{background-position:-384px -72px}.icon-eject{background-position:-408px -72px}.icon-chevron-left{background-position:-432px -72px}.icon-chevron-right{background-position:-456px -72px}.icon-plus-sign{background-position:0 -96px}.icon-minus-sign{background-position:-24px -96px}.icon-remove-sign{background-position:-48px -96px}.icon-ok-sign{background-position:-72px -96px}.icon-question-sign{background-position:-96px -96px}.icon-info-sign{background-position:-120px -96px}.icon-screenshot{background-position:-144px -96px}.icon-remove-circle{background-position:-168px -96px}.icon-ok-circle{background-position:-192px -96px}.icon-ban-circle{background-position:-216px -96px}.icon-arrow-left{background-position:-240px -96px}.icon-arrow-right{background-position:-264px -96px}.icon-arrow-up{background-position:-289px -96px}.icon-arrow-down{background-position:-312px -96px}.icon-share-alt{background-position:-336px -96px}.icon-resize-full{background-position:-360px -96px}.icon-resize-small{background-position:-384px -96px}.icon-plus{background-position:-408px -96px}.icon-minus{background-position:-433px -96px}.icon-asterisk{background-position:-456px -96px}.icon-exclamation-sign{background-position:0 -120px}.icon-gift{background-position:-24px -120px}.icon-leaf{background-position:-48px -120px}.icon-fire{background-position:-72px -120px}.icon-eye-open{background-position:-96px -120px}.icon-eye-close{background-position:-120px -120px}.icon-warning-sign{background-position:-144px -120px}.icon-plane{background-position:-168px -120px}.icon-calendar{background-position:-192px -120px}.icon-random{background-position:-216px -120px;width:16px}.icon-comment{background-position:-240px -120px}.icon-magnet{background-position:-264px -120px}.icon-chevron-up{background-position:-288px -120px}.icon-chevron-down{background-position:-313px -119px}.icon-retweet{background-position:-336px -120px}.icon-shopping-cart{background-position:-360px -120px}.icon-folder-close{background-position:-384px -120px;width:16px}.icon-folder-open{background-position:-408px -120px;width:16px}.icon-resize-vertical{background-position:-432px -119px}.icon-resize-horizontal{background-position:-456px -118px}.icon-hdd{background-position:0 -144px}.icon-bullhorn{background-position:-24px -144px}.icon-bell{background-position:-48px -144px}.icon-certificate{background-position:-72px -144px}.icon-thumbs-up{background-position:-96px -144px}.icon-thumbs-down{background-position:-120px -144px}.icon-hand-right{background-position:-144px -144px}.icon-hand-left{background-position:-168px -144px}.icon-hand-up{background-position:-192px -144px}.icon-hand-down{background-position:-216px -144px}.icon-circle-arrow-right{background-position:-240px -144px}.icon-circle-arrow-left{background-position:-264px -144px}.icon-circle-arrow-up{background-position:-288px -144px}.icon-circle-arrow-down{background-position:-312px -144px}.icon-globe{background-position:-336px -144px}.icon-wrench{background-position:-360px -144px}.icon-tasks{background-position:-384px -144px}.icon-filter{background-position:-408px -144px}.icon-briefcase{background-position:-432px -144px}.icon-fullscreen{background-position:-456px -144px}.dropup,.dropdown{position:relative}.dropdown-toggle{*margin-bottom:-3px}.dropdown-toggle:active,.open .dropdown-toggle{outline:0}.caret{display:inline-block;width:0;height:0;vertical-align:top;border-top:4px solid #000;border-right:4px solid transparent;border-left:4px solid transparent;content:""}.dropdown .caret{margin-top:8px;margin-left:2px}.dropdown-menu{position:absolute;top:100%;left:0;z-index:1000;display:none;float:left;min-width:160px;padding:5px 0;margin:2px 0 0;list-style:none;background-color:#fff;border:1px solid #ccc;border:1px solid rgba(0,0,0,0.2);*border-right-width:2px;*border-bottom-width:2px;-webkit-border-radius:6px;-moz-border-radius:6px;border-radius:6px;-webkit-box-shadow:0 5px 10px rgba(0,0,0,0.2);-moz-box-shadow:0 5px 10px rgba(0,0,0,0.2);box-shadow:0 5px 10px rgba(0,0,0,0.2);-webkit-background-clip:padding-box;-moz-background-clip:padding;background-clip:padding-box}.dropdown-menu.pull-right{right:0;left:auto}.dropdown-menu .divider{*width:100%;height:1px;margin:9px 1px;*margin:-5px 0 5px;overflow:hidden;background-color:#e5e5e5;border-bottom:1px solid #fff}.dropdown-menu>li>a{display:block;padding:3px 20px;clear:both;font-weight:normal;line-height:20px;color:#333;white-space:nowrap}.dropdown-menu>li>a:hover,.dropdown-menu>li>a:focus,.dropdown-submenu:hover>a,.dropdown-submenu:focus>a{text-decoration:none;color:#fff;background-color:#1c5c8e;background-image:-moz-linear-gradient(top, #1e6196, #1a5381);background-image:-webkit-gradient(linear, 0 0, 0 100%, from(#1e6196), to(#1a5381));background-image:-webkit-linear-gradient(top, #1e6196, #1a5381);background-image:-o-linear-gradient(top, #1e6196, #1a5381);background-image:linear-gradient(to bottom, #1e6196, #1a5381);background-repeat:repeat-x;filter:progid:DXImageTransform.Microsoft.gradient(startColorstr='#ff1e6196', endColorstr='#ff1a5381', GradientType=0)}.dropdown-menu>.active>a,.dropdown-menu>.active>a:hover,.dropdown-menu>.active>a:focus{color:#fff;text-decoration:none;outline:0;background-color:#1c5c8e;background-image:-moz-linear-gradient(top, #1e6196, #1a5381);background-image:-webkit-gradient(linear, 0 0, 0 100%, from(#1e6196), to(#1a5381));background-image:-webkit-linear-gradient(top, #1e6196, #1a5381);background-image:-o-linear-gradient(top, #1e6196, #1a5381);background-image:linear-gradient(to bottom, #1e6196, #1a5381);background-repeat:repeat-x;filter:progid:DXImageTransform.Microsoft.gradient(startColorstr='#ff1e6196', endColorstr='#ff1a5381', GradientType=0)}.dropdown-menu>.disabled>a,.dropdown-menu>.disabled>a:hover,.dropdown-menu>.disabled>a:focus{color:#999}.dropdown-menu>.disabled>a:hover,.dropdown-menu>.disabled>a:focus{text-decoration:none;background-color:transparent;background-image:none;filter:progid:DXImageTransform.Microsoft.gradient(enabled = false);cursor:default}.open{*z-index:1000}.open>.dropdown-menu{display:block}.dropdown-backdrop{position:fixed;left:0;right:0;bottom:0;top:0;z-index:990}.pull-right>.dropdown-menu{right:0;left:auto}.dropup .caret,.navbar-fixed-bottom .dropdown .caret{border-top:0;border-bottom:4px solid #000;content:""}.dropup .dropdown-menu,.navbar-fixed-bottom .dropdown .dropdown-menu{top:auto;bottom:100%;margin-bottom:1px}.dropdown-submenu{position:relative}.dropdown-submenu>.dropdown-menu{top:0;left:100%;margin-top:-6px;margin-left:-1px;-webkit-border-radius:0 6px 6px 6px;-moz-border-radius:0 6px 6px 6px;border-radius:0 6px 6px 6px}.dropdown-submenu:hover>.dropdown-menu{display:block}.dropup .dropdown-submenu>.dropdown-menu{top:auto;bottom:0;margin-top:0;margin-bottom:-2px;-webkit-border-radius:5px 5px 5px 0;-moz-border-radius:5px 5px 5px 0;border-radius:5px 5px 5px 0}.dropdown-submenu>a:after{display:block;content:" ";float:right;width:0;height:0;border-color:transparent;border-style:solid;border-width:5px 0 5px 5px;border-left-color:#ccc;margin-top:5px;margin-right:-10px}.dropdown-submenu:hover>a:after{border-left-color:#fff}.dropdown-submenu.pull-left{float:none}.dropdown-submenu.pull-left>.dropdown-menu{left:-100%;margin-left:10px;-webkit-border-radius:6px 0 6px 6px;-moz-border-radius:6px 0 6px 6px;border-radius:6px 0 6px 6px}.dropdown .dropdown-menu .nav-header{padding-left:20px;padding-right:20px}.typeahead{z-index:1051;margin-top:2px;-webkit-border-radius:4px;-moz-border-radius:4px;border-radius:4px}.well{min-height:20px;padding:19px;margin-bottom:20px;background-color:#f5f5f5;border:1px solid #e3e3e3;-webkit-border-radius:4px;-moz-border-radius:4px;border-radius:4px;-webkit-box-shadow:inset 0 1px 1px rgba(0,0,0,0.05);-moz-box-shadow:inset 0 1px 1px rgba(0,0,0,0.05);box-shadow:inset 0 1px 1px rgba(0,0,0,0.05)}.well blockquote{border-color:#ddd;border-color:rgba(0,0,0,0.15)}.well-large{padding:24px;-webkit-border-radius:6px;-moz-border-radius:6px;border-radius:6px}.well-small{padding:9px;-webkit-border-radius:3px;-moz-border-radius:3px;border-radius:3px}.fade{opacity:0;-webkit-transition:opacity .15s linear;-moz-transition:opacity .15s linear;-o-transition:opacity .15s linear;transition:opacity .15s linear}.fade.in{opacity:1}.collapse{position:relative;height:0;overflow:hidden;-webkit-transition:height .35s ease;-moz-transition:height .35s ease;-o-transition:height .35s ease;transition:height .35s ease}.collapse.in{height:auto}.close{float:right;font-size:20px;font-weight:bold;line-height:20px;color:#000;text-shadow:0 1px 0 #fff;opacity:.2;filter:alpha(opacity=20)}.close:hover,.close:focus{color:#000;text-decoration:none;cursor:pointer;opacity:.4;filter:alpha(opacity=40)}button.close{padding:0;cursor:pointer;background:transparent;border:0;-webkit-appearance:none}.btn{display:inline-block;*display:inline;*zoom:1;padding:4px 12px;margin-bottom:0;font-size:14px;line-height:20px;text-align:center;vertical-align:middle;cursor:pointer;color:#333;text-shadow:0 1px 1px rgba(255,255,255,0.75);background-color:#f5f5f5;background-image:-moz-linear-gradient(top, #fff, #e6e6e6);background-image:-webkit-gradient(linear, 0 0, 0 100%, from(#fff), to(#e6e6e6));background-image:-webkit-linear-gradient(top, #fff, #e6e6e6);background-image:-o-linear-gradient(top, #fff, #e6e6e6);background-image:linear-gradient(to bottom, #fff, #e6e6e6);background-repeat:repeat-x;filter:progid:DXImageTransform.Microsoft.gradient(startColorstr='#ffffffff', endColorstr='#ffe6e6e6', GradientType=0);border-color:#e6e6e6 #e6e6e6 #bfbfbf;border-color:rgba(0,0,0,0.1) rgba(0,0,0,0.1) rgba(0,0,0,0.25);*background-color:#e6e6e6;filter:progid:DXImageTransform.Microsoft.gradient(enabled = false);border:1px solid #ccc;*border:0;border-bottom-color:#b3b3b3;-webkit-border-radius:4px;-moz-border-radius:4px;border-radius:4px;*margin-left:.3em;-webkit-box-shadow:inset 0 1px 0 rgba(255,255,255,.2), 0 1px 2px rgba(0,0,0,.05);-moz-box-shadow:inset 0 1px 0 rgba(255,255,255,.2), 0 1px 2px rgba(0,0,0,.05);box-shadow:inset 0 1px 0 rgba(255,255,255,.2), 0 1px 2px rgba(0,0,0,.05)}.btn:hover,.btn:focus,.btn:active,.btn.active,.btn.disabled,.btn[disabled]{color:#333;background-color:#e6e6e6;*background-color:#d9d9d9}.btn:active,.btn.active{background-color:#ccc \9}.btn:first-child{*margin-left:0}.btn:hover,.btn:focus{color:#333;text-decoration:none;background-position:0 -15px;-webkit-transition:background-position .1s linear;-moz-transition:background-position .1s linear;-o-transition:background-position .1s linear;transition:background-position .1s linear}.btn:focus{outline:thin dotted #333;outline:5px auto -webkit-focus-ring-color;outline-offset:-2px}.btn.active,.btn:active{background-image:none;outline:0;-webkit-box-shadow:inset 0 2px 4px rgba(0,0,0,.15), 0 1px 2px rgba(0,0,0,.05);-moz-box-shadow:inset 0 2px 4px rgba(0,0,0,.15), 0 1px 2px rgba(0,0,0,.05);box-shadow:inset 0 2px 4px rgba(0,0,0,.15), 0 1px 2px rgba(0,0,0,.05)}.btn.disabled,.btn[disabled]{cursor:default;background-image:none;opacity:.65;filter:alpha(opacity=65);-webkit-box-shadow:none;-moz-box-shadow:none;box-shadow:none}.btn-large{padding:11px 19px;font-size:17.5px;-webkit-border-radius:6px;-moz-border-radius:6px;border-radius:6px}.btn-large [class^="icon-"],.btn-large [class*=" icon-"]{margin-top:4px}.btn-small{padding:2px 10px;font-size:11.9px;-webkit-border-radius:3px;-moz-border-radius:3px;border-radius:3px}.btn-small [class^="icon-"],.btn-small [class*=" icon-"]{margin-top:0}.btn-mini [class^="icon-"],.btn-mini [class*=" icon-"]{margin-top:-1px}.btn-mini{padding:0 6px;font-size:10.5px;-webkit-border-radius:3px;-moz-border-radius:3px;border-radius:3px}.btn-block{display:block;width:100%;padding-left:0;padding-right:0;-webkit-box-sizing:border-box;-moz-box-sizing:border-box;box-sizing:border-box}.btn-block+.btn-block{margin-top:5px}input[type="submit"].btn-block,input[type="reset"].btn-block,input[type="button"].btn-block{width:100%}.btn-primary.active,.btn-warning.active,.btn-danger.active,.btn-success.active,.btn-info.active,.btn-inverse.active{color:rgba(255,255,255,0.75)}.btn-primary{color:#fff;text-shadow:0 -1px 0 rgba(0,0,0,0.25);background-color:#1e5196;background-image:-moz-linear-gradient(top, #1e6196, #1e3996);background-image:-webkit-gradient(linear, 0 0, 0 100%, from(#1e6196), to(#1e3996));background-image:-webkit-linear-gradient(top, #1e6196, #1e3996);background-image:-o-linear-gradient(top, #1e6196, #1e3996);background-image:linear-gradient(to bottom, #1e6196, #1e3996);background-repeat:repeat-x;filter:progid:DXImageTransform.Microsoft.gradient(startColorstr='#ff1e6196', endColorstr='#ff1e3996', GradientType=0);border-color:#1e3996 #1e3996 #112156;border-color:rgba(0,0,0,0.1) rgba(0,0,0,0.1) rgba(0,0,0,0.25);*background-color:#1e3996;filter:progid:DXImageTransform.Microsoft.gradient(enabled = false)}.btn-primary:hover,.btn-primary:focus,.btn-primary:active,.btn-primary.active,.btn-primary.disabled,.btn-primary[disabled]{color:#fff;background-color:#1e3996;*background-color:#1a3181}.btn-primary:active,.btn-primary.active{background-color:#16296b \9}.btn-warning{color:#fff;text-shadow:0 -1px 0 rgba(0,0,0,0.25);background-color:#faa732;background-image:-moz-linear-gradient(top, #fbb450, #f89406);background-image:-webkit-gradient(linear, 0 0, 0 100%, from(#fbb450), to(#f89406));background-image:-webkit-linear-gradient(top, #fbb450, #f89406);background-image:-o-linear-gradient(top, #fbb450, #f89406);background-image:linear-gradient(to bottom, #fbb450, #f89406);background-repeat:repeat-x;filter:progid:DXImageTransform.Microsoft.gradient(startColorstr='#fffbb450', endColorstr='#fff89406', GradientType=0);border-color:#f89406 #f89406 #ad6704;border-color:rgba(0,0,0,0.1) rgba(0,0,0,0.1) rgba(0,0,0,0.25);*background-color:#f89406;filter:progid:DXImageTransform.Microsoft.gradient(enabled = false)}.btn-warning:hover,.btn-warning:focus,.btn-warning:active,.btn-warning.active,.btn-warning.disabled,.btn-warning[disabled]{color:#fff;background-color:#f89406;*background-color:#df8505}.btn-warning:active,.btn-warning.active{background-color:#c67605 \9}.btn-danger{color:#fff;text-shadow:0 -1px 0 rgba(0,0,0,0.25);background-color:#da4f49;background-image:-moz-linear-gradient(top, #ee5f5b, #bd362f);background-image:-webkit-gradient(linear, 0 0, 0 100%, from(#ee5f5b), to(#bd362f));background-image:-webkit-linear-gradient(top, #ee5f5b, #bd362f);background-image:-o-linear-gradient(top, #ee5f5b, #bd362f);background-image:linear-gradient(to bottom, #ee5f5b, #bd362f);background-repeat:repeat-x;filter:progid:DXImageTransform.Microsoft.gradient(startColorstr='#ffee5f5b', endColorstr='#ffbd362f', GradientType=0);border-color:#bd362f #bd362f #802420;border-color:rgba(0,0,0,0.1) rgba(0,0,0,0.1) rgba(0,0,0,0.25);*background-color:#bd362f;filter:progid:DXImageTransform.Microsoft.gradient(enabled = false)}.btn-danger:hover,.btn-danger:focus,.btn-danger:active,.btn-danger.active,.btn-danger.disabled,.btn-danger[disabled]{color:#fff;background-color:#bd362f;*background-color:#a9302a}.btn-danger:active,.btn-danger.active{background-color:#942a25 \9}.btn-success{color:#fff;text-shadow:0 -1px 0 rgba(0,0,0,0.25);background-color:#5bb75b;background-image:-moz-linear-gradient(top, #62c462, #51a351);background-image:-webkit-gradient(linear, 0 0, 0 100%, from(#62c462), to(#51a351));background-image:-webkit-linear-gradient(top, #62c462, #51a351);background-image:-o-linear-gradient(top, #62c462, #51a351);background-image:linear-gradient(to bottom, #62c462, #51a351);background-repeat:repeat-x;filter:progid:DXImageTransform.Microsoft.gradient(startColorstr='#ff62c462', endColorstr='#ff51a351', GradientType=0);border-color:#51a351 #51a351 #387038;border-color:rgba(0,0,0,0.1) rgba(0,0,0,0.1) rgba(0,0,0,0.25);*background-color:#51a351;filter:progid:DXImageTransform.Microsoft.gradient(enabled = false)}.btn-success:hover,.btn-success:focus,.btn-success:active,.btn-success.active,.btn-success.disabled,.btn-success[disabled]{color:#fff;background-color:#51a351;*background-color:#499249}.btn-success:active,.btn-success.active{background-color:#408140 \9}.btn-info{color:#fff;text-shadow:0 -1px 0 rgba(0,0,0,0.25);background-color:#49afcd;background-image:-moz-linear-gradient(top, #5bc0de, #2f96b4);background-image:-webkit-gradient(linear, 0 0, 0 100%, from(#5bc0de), to(#2f96b4));background-image:-webkit-linear-gradient(top, #5bc0de, #2f96b4);background-image:-o-linear-gradient(top, #5bc0de, #2f96b4);background-image:linear-gradient(to bottom, #5bc0de, #2f96b4);background-repeat:repeat-x;filter:progid:DXImageTransform.Microsoft.gradient(startColorstr='#ff5bc0de', endColorstr='#ff2f96b4', GradientType=0);border-color:#2f96b4 #2f96b4 #1f6377;border-color:rgba(0,0,0,0.1) rgba(0,0,0,0.1) rgba(0,0,0,0.25);*background-color:#2f96b4;filter:progid:DXImageTransform.Microsoft.gradient(enabled = false)}.btn-info:hover,.btn-info:focus,.btn-info:active,.btn-info.active,.btn-info.disabled,.btn-info[disabled]{color:#fff;background-color:#2f96b4;*background-color:#2a85a0}.btn-info:active,.btn-info.active{background-color:#24748c \9}.btn-inverse{color:#fff;text-shadow:0 -1px 0 rgba(0,0,0,0.25);background-color:#363636;background-image:-moz-linear-gradient(top, #444, #222);background-image:-webkit-gradient(linear, 0 0, 0 100%, from(#444), to(#222));background-image:-webkit-linear-gradient(top, #444, #222);background-image:-o-linear-gradient(top, #444, #222);background-image:linear-gradient(to bottom, #444, #222);background-repeat:repeat-x;filter:progid:DXImageTransform.Microsoft.gradient(startColorstr='#ff444444', endColorstr='#ff222222', GradientType=0);border-color:#222 #222 #000;border-color:rgba(0,0,0,0.1) rgba(0,0,0,0.1) rgba(0,0,0,0.25);*background-color:#222;filter:progid:DXImageTransform.Microsoft.gradient(enabled = false)}.btn-inverse:hover,.btn-inverse:focus,.btn-inverse:active,.btn-inverse.active,.btn-inverse.disabled,.btn-inverse[disabled]{color:#fff;background-color:#222;*background-color:#151515}.btn-inverse:active,.btn-inverse.active{background-color:#080808 \9}button.btn,input[type="submit"].btn{*padding-top:3px;*padding-bottom:3px}button.btn::-moz-focus-inner,input[type="submit"].btn::-moz-focus-inner{padding:0;border:0}button.btn.btn-large,input[type="submit"].btn.btn-large{*padding-top:7px;*padding-bottom:7px}button.btn.btn-small,input[type="submit"].btn.btn-small{*padding-top:3px;*padding-bottom:3px}button.btn.btn-mini,input[type="submit"].btn.btn-mini{*padding-top:1px;*padding-bottom:1px}.btn-link,.btn-link:active,.btn-link[disabled]{background-color:transparent;background-image:none;-webkit-box-shadow:none;-moz-box-shadow:none;box-shadow:none}.btn-link{border-color:transparent;cursor:pointer;color:#1e6196;-webkit-border-radius:0;-moz-border-radius:0;border-radius:0}.btn-link:hover,.btn-link:focus{color:#1a5381;text-decoration:underline;background-color:transparent}.btn-link[disabled]:hover,.btn-link[disabled]:focus{color:#333;text-decoration:none}.btn-group{position:relative;display:inline-block;*display:inline;*zoom:1;font-size:0;vertical-align:middle;white-space:nowrap;*margin-left:.3em}.btn-group:first-child{*margin-left:0}.btn-group+.btn-group{margin-left:5px}.btn-toolbar{font-size:0;margin-top:10px;margin-bottom:10px}.btn-toolbar>.btn+.btn,.btn-toolbar>.btn-group+.btn,.btn-toolbar>.btn+.btn-group{margin-left:5px}.btn-group>.btn{position:relative;-webkit-border-radius:0;-moz-border-radius:0;border-radius:0}.btn-group>.btn+.btn{margin-left:-1px}.btn-group>.btn,.btn-group>.dropdown-menu,.btn-group>.popover{font-size:14px}.btn-group>.btn-mini{font-size:10.5px}.btn-group>.btn-small{font-size:11.9px}.btn-group>.btn-large{font-size:17.5px}.btn-group>.btn:first-child{margin-left:0;-webkit-border-top-left-radius:4px;-moz-border-radius-topleft:4px;border-top-left-radius:4px;-webkit-border-bottom-left-radius:4px;-moz-border-radius-bottomleft:4px;border-bottom-left-radius:4px}.btn-group>.btn:last-child,.btn-group>.dropdown-toggle{-webkit-border-top-right-radius:4px;-moz-border-radius-topright:4px;border-top-right-radius:4px;-webkit-border-bottom-right-radius:4px;-moz-border-radius-bottomright:4px;border-bottom-right-radius:4px}.btn-group>.btn.large:first-child{margin-left:0;-webkit-border-top-left-radius:6px;-moz-border-radius-topleft:6px;border-top-left-radius:6px;-webkit-border-bottom-left-radius:6px;-moz-border-radius-bottomleft:6px;border-bottom-left-radius:6px}.btn-group>.btn.large:last-child,.btn-group>.large.dropdown-toggle{-webkit-border-top-right-radius:6px;-moz-border-radius-topright:6px;border-top-right-radius:6px;-webkit-border-bottom-right-radius:6px;-moz-border-radius-bottomright:6px;border-bottom-right-radius:6px}.btn-group>.btn:hover,.btn-group>.btn:focus,.btn-group>.btn:active,.btn-group>.btn.active{z-index:2}.btn-group .dropdown-toggle:active,.btn-group.open .dropdown-toggle{outline:0}.btn-group>.btn+.dropdown-toggle{padding-left:8px;padding-right:8px;-webkit-box-shadow:inset 1px 0 0 rgba(255,255,255,.125), inset 0 1px 0 rgba(255,255,255,.2), 0 1px 2px rgba(0,0,0,.05);-moz-box-shadow:inset 1px 0 0 rgba(255,255,255,.125), inset 0 1px 0 rgba(255,255,255,.2), 0 1px 2px rgba(0,0,0,.05);box-shadow:inset 1px 0 0 rgba(255,255,255,.125), inset 0 1px 0 rgba(255,255,255,.2), 0 1px 2px rgba(0,0,0,.05);*padding-top:5px;*padding-bottom:5px}.btn-group>.btn-mini+.dropdown-toggle{padding-left:5px;padding-right:5px;*padding-top:2px;*padding-bottom:2px}.btn-group>.btn-small+.dropdown-toggle{*padding-top:5px;*padding-bottom:4px}.btn-group>.btn-large+.dropdown-toggle{padding-left:12px;padding-right:12px;*padding-top:7px;*padding-bottom:7px}.btn-group.open .dropdown-toggle{background-image:none;-webkit-box-shadow:inset 0 2px 4px rgba(0,0,0,.15), 0 1px 2px rgba(0,0,0,.05);-moz-box-shadow:inset 0 2px 4px rgba(0,0,0,.15), 0 1px 2px rgba(0,0,0,.05);box-shadow:inset 0 2px 4px rgba(0,0,0,.15), 0 1px 2px rgba(0,0,0,.05)}.btn-group.open .btn.dropdown-toggle{background-color:#e6e6e6}.btn-group.open .btn-primary.dropdown-toggle{background-color:#1e3996}.btn-group.open .btn-warning.dropdown-toggle{background-color:#f89406}.btn-group.open .btn-danger.dropdown-toggle{background-color:#bd362f}.btn-group.open .btn-success.dropdown-toggle{background-color:#51a351}.btn-group.open .btn-info.dropdown-toggle{background-color:#2f96b4}.btn-group.open .btn-inverse.dropdown-toggle{background-color:#222}.btn .caret{margin-top:8px;margin-left:0}.btn-large .caret{margin-top:6px}.btn-large .caret{border-left-width:5px;border-right-width:5px;border-top-width:5px}.btn-mini .caret,.btn-small .caret{margin-top:8px}.dropup .btn-large .caret{border-bottom-width:5px}.btn-primary .caret,.btn-warning .caret,.btn-danger .caret,.btn-info .caret,.btn-success .caret,.btn-inverse .caret{border-top-color:#fff;border-bottom-color:#fff}.btn-group-vertical{display:inline-block;*display:inline;*zoom:1}.btn-group-vertical>.btn{display:block;float:none;max-width:100%;-webkit-border-radius:0;-moz-border-radius:0;border-radius:0}.btn-group-vertical>.btn+.btn{margin-left:0;margin-top:-1px}.btn-group-vertical>.btn:first-child{-webkit-border-radius:4px 4px 0 0;-moz-border-radius:4px 4px 0 0;border-radius:4px 4px 0 0}.btn-group-vertical>.btn:last-child{-webkit-border-radius:0 0 4px 4px;-moz-border-radius:0 0 4px 4px;border-radius:0 0 4px 4px}.btn-group-vertical>.btn-large:first-child{-webkit-border-radius:6px 6px 0 0;-moz-border-radius:6px 6px 0 0;border-radius:6px 6px 0 0}.btn-group-vertical>.btn-large:last-child{-webkit-border-radius:0 0 6px 6px;-moz-border-radius:0 0 6px 6px;border-radius:0 0 6px 6px}.alert{padding:8px 35px 8px 14px;margin-bottom:20px;text-shadow:0 1px 0 rgba(255,255,255,0.5);background-color:#fcf8e3;border:1px solid #fbeed5;-webkit-border-radius:4px;-moz-border-radius:4px;border-radius:4px}.alert,.alert h4{color:#c09853}.alert h4{margin:0}.alert .close{position:relative;top:-2px;right:-21px;line-height:20px}.alert-success{background-color:#dff0d8;border-color:#d6e9c6;color:#468847}.alert-success h4{color:#468847}.alert-danger,.alert-error{background-color:#f2dede;border-color:#eed3d7;color:#b94a48}.alert-danger h4,.alert-error h4{color:#b94a48}.alert-info{background-color:#d9edf7;border-color:#bce8f1;color:#3a87ad}.alert-info h4{color:#3a87ad}.alert-block{padding-top:14px;padding-bottom:14px}.alert-block>p,.alert-block>ul{margin-bottom:0}.alert-block p+p{margin-top:5px}.nav{margin-left:0;margin-bottom:20px;list-style:none}.nav>li>a{display:block}.nav>li>a:hover,.nav>li>a:focus{text-decoration:none;background-color:#eee}.nav>li>a>img{max-width:none}.nav>.pull-right{float:right}.nav-header{display:block;padding:3px 15px;font-size:11px;font-weight:bold;line-height:20px;color:#999;text-shadow:0 1px 0 rgba(255,255,255,0.5);text-transform:uppercase}.nav li+.nav-header{margin-top:9px}.nav-list{padding-left:15px;padding-right:15px;margin-bottom:0}.nav-list>li>a,.nav-list .nav-header{margin-left:-15px;margin-right:-15px;text-shadow:0 1px 0 rgba(255,255,255,0.5)}.nav-list>li>a{padding:3px 15px}.nav-list>.active>a,.nav-list>.active>a:hover,.nav-list>.active>a:focus{color:#fff;text-shadow:0 -1px 0 rgba(0,0,0,0.2);background-color:#1e6196}.nav-list [class^="icon-"],.nav-list [class*=" icon-"]{margin-right:2px}.nav-list .divider{*width:100%;height:1px;margin:9px 1px;*margin:-5px 0 5px;overflow:hidden;background-color:#e5e5e5;border-bottom:1px solid #fff}.nav-tabs,.nav-pills{*zoom:1}.nav-tabs:before,.nav-pills:before,.nav-tabs:after,.nav-pills:after{display:table;content:"";line-height:0}.nav-tabs:after,.nav-pills:after{clear:both}.nav-tabs>li,.nav-pills>li{float:left}.nav-tabs>li>a,.nav-pills>li>a{padding-right:12px;padding-left:12px;margin-right:2px;line-height:14px}.nav-tabs{border-bottom:1px solid #ddd}.nav-tabs>li{margin-bottom:-1px}.nav-tabs>li>a{padding-top:8px;padding-bottom:8px;line-height:20px;border:1px solid transparent;-webkit-border-radius:4px 4px 0 0;-moz-border-radius:4px 4px 0 0;border-radius:4px 4px 0 0}.nav-tabs>li>a:hover,.nav-tabs>li>a:focus{border-color:#eee #eee #ddd}.nav-tabs>.active>a,.nav-tabs>.active>a:hover,.nav-tabs>.active>a:focus{color:#555;background-color:#fff;border:1px solid #ddd;border-bottom-color:transparent;cursor:default}.nav-pills>li>a{padding-top:8px;padding-bottom:8px;margin-top:2px;margin-bottom:2px;-webkit-border-radius:5px;-moz-border-radius:5px;border-radius:5px}.nav-pills>.active>a,.nav-pills>.active>a:hover,.nav-pills>.active>a:focus{color:#fff;background-color:#1e6196}.nav-stacked>li{float:none}.nav-stacked>li>a{margin-right:0}.nav-tabs.nav-stacked{border-bottom:0}.nav-tabs.nav-stacked>li>a{border:1px solid #ddd;-webkit-border-radius:0;-moz-border-radius:0;border-radius:0}.nav-tabs.nav-stacked>li:first-child>a{-webkit-border-top-right-radius:4px;-moz-border-radius-topright:4px;border-top-right-radius:4px;-webkit-border-top-left-radius:4px;-moz-border-radius-topleft:4px;border-top-left-radius:4px}.nav-tabs.nav-stacked>li:last-child>a{-webkit-border-bottom-right-radius:4px;-moz-border-radius-bottomright:4px;border-bottom-right-radius:4px;-webkit-border-bottom-left-radius:4px;-moz-border-radius-bottomleft:4px;border-bottom-left-radius:4px}.nav-tabs.nav-stacked>li>a:hover,.nav-tabs.nav-stacked>li>a:focus{border-color:#ddd;z-index:2}.nav-pills.nav-stacked>li>a{margin-bottom:3px}.nav-pills.nav-stacked>li:last-child>a{margin-bottom:1px}.nav-tabs .dropdown-menu{-webkit-border-radius:0 0 6px 6px;-moz-border-radius:0 0 6px 6px;border-radius:0 0 6px 6px}.nav-pills .dropdown-menu{-webkit-border-radius:6px;-moz-border-radius:6px;border-radius:6px}.nav .dropdown-toggle .caret{border-top-color:#1e6196;border-bottom-color:#1e6196;margin-top:6px}.nav .dropdown-toggle:hover .caret,.nav .dropdown-toggle:focus .caret{border-top-color:#1a5381;border-bottom-color:#1a5381}.nav-tabs .dropdown-toggle .caret{margin-top:8px}.nav .active .dropdown-toggle .caret{border-top-color:#fff;border-bottom-color:#fff}.nav-tabs .active .dropdown-toggle .caret{border-top-color:#555;border-bottom-color:#555}.nav>.dropdown.active>a:hover,.nav>.dropdown.active>a:focus{cursor:pointer}.nav-tabs .open .dropdown-toggle,.nav-pills .open .dropdown-toggle,.nav>li.dropdown.open.active>a:hover,.nav>li.dropdown.open.active>a:focus{color:#fff;background-color:#999;border-color:#999}.nav li.dropdown.open .caret,.nav li.dropdown.open.active .caret,.nav li.dropdown.open a:hover .caret,.nav li.dropdown.open a:focus .caret{border-top-color:#fff;border-bottom-color:#fff;opacity:1;filter:alpha(opacity=100)}.tabs-stacked .open>a:hover,.tabs-stacked .open>a:focus{border-color:#999}.tabbable{*zoom:1}.tabbable:before,.tabbable:after{display:table;content:"";line-height:0}.tabbable:after{clear:both}.tab-content{overflow:auto}.tabs-below>.nav-tabs,.tabs-right>.nav-tabs,.tabs-left>.nav-tabs{border-bottom:0}.tab-content>.tab-pane,.pill-content>.pill-pane{display:none}.tab-content>.active,.pill-content>.active{display:block}.tabs-below>.nav-tabs{border-top:1px solid #ddd}.tabs-below>.nav-tabs>li{margin-top:-1px;margin-bottom:0}.tabs-below>.nav-tabs>li>a{-webkit-border-radius:0 0 4px 4px;-moz-border-radius:0 0 4px 4px;border-radius:0 0 4px 4px}.tabs-below>.nav-tabs>li>a:hover,.tabs-below>.nav-tabs>li>a:focus{border-bottom-color:transparent;border-top-color:#ddd}.tabs-below>.nav-tabs>.active>a,.tabs-below>.nav-tabs>.active>a:hover,.tabs-below>.nav-tabs>.active>a:focus{border-color:transparent #ddd #ddd #ddd}.tabs-left>.nav-tabs>li,.tabs-right>.nav-tabs>li{float:none}.tabs-left>.nav-tabs>li>a,.tabs-right>.nav-tabs>li>a{min-width:74px;margin-right:0;margin-bottom:3px}.tabs-left>.nav-tabs{float:left;margin-right:19px;border-right:1px solid #ddd}.tabs-left>.nav-tabs>li>a{margin-right:-1px;-webkit-border-radius:4px 0 0 4px;-moz-border-radius:4px 0 0 4px;border-radius:4px 0 0 4px}.tabs-left>.nav-tabs>li>a:hover,.tabs-left>.nav-tabs>li>a:focus{border-color:#eee #ddd #eee #eee}.tabs-left>.nav-tabs .active>a,.tabs-left>.nav-tabs .active>a:hover,.tabs-left>.nav-tabs .active>a:focus{border-color:#ddd transparent #ddd #ddd;*border-right-color:#fff}.tabs-right>.nav-tabs{float:right;margin-left:19px;border-left:1px solid #ddd}.tabs-right>.nav-tabs>li>a{margin-left:-1px;-webkit-border-radius:0 4px 4px 0;-moz-border-radius:0 4px 4px 0;border-radius:0 4px 4px 0}.tabs-right>.nav-tabs>li>a:hover,.tabs-right>.nav-tabs>li>a:focus{border-color:#eee #eee #eee #ddd}.tabs-right>.nav-tabs .active>a,.tabs-right>.nav-tabs .active>a:hover,.tabs-right>.nav-tabs .active>a:focus{border-color:#ddd #ddd #ddd transparent;*border-left-color:#fff}.nav>.disabled>a{color:#999}.nav>.disabled>a:hover,.nav>.disabled>a:focus{text-decoration:none;background-color:transparent;cursor:default}.navbar{overflow:visible;margin-bottom:20px;*position:relative;*z-index:2}.navbar-inner{min-height:70px;padding-left:20px;padding-right:20px;background-color:#1c5c8e;background-image:-moz-linear-gradient(top, #1e6196, #1a5381);background-image:-webkit-gradient(linear, 0 0, 0 100%, from(#1e6196), to(#1a5381));background-image:-webkit-linear-gradient(top, #1e6196, #1a5381);background-image:-o-linear-gradient(top, #1e6196, #1a5381);background-image:linear-gradient(to bottom, #1e6196, #1a5381);background-repeat:repeat-x;filter:progid:DXImageTransform.Microsoft.gradient(startColorstr='#ff1e6196', endColorstr='#ff1a5381', GradientType=0);border:1px solid #10324e;-webkit-border-radius:4px;-moz-border-radius:4px;border-radius:4px;-webkit-box-shadow:0 1px 4px rgba(0,0,0,0.065);-moz-box-shadow:0 1px 4px rgba(0,0,0,0.065);box-shadow:0 1px 4px rgba(0,0,0,0.065);*zoom:1}.navbar-inner:before,.navbar-inner:after{display:table;content:"";line-height:0}.navbar-inner:after{clear:both}.navbar .container{width:auto}.nav-collapse.collapse{height:auto;overflow:visible}.navbar .brand{float:left;display:block;padding:25px 20px 25px;margin-left:-20px;font-size:20px;font-weight:200;color:#fff;text-shadow:0 1px 0 #1e6196}.navbar .brand:hover,.navbar .brand:focus{text-decoration:none}.navbar-text{margin-bottom:0;line-height:70px;color:#fff}.navbar-link{color:#fff}.navbar-link:hover,.navbar-link:focus{color:#eee}.navbar .divider-vertical{height:70px;margin:0 9px;border-left:1px solid #1a5381;border-right:1px solid #1e6196}.navbar .btn,.navbar .btn-group{margin-top:20px}.navbar .btn-group .btn,.navbar .input-prepend .btn,.navbar .input-append .btn,.navbar .input-prepend .btn-group,.navbar .input-append .btn-group{margin-top:0}.navbar-form{margin-bottom:0;*zoom:1}.navbar-form:before,.navbar-form:after{display:table;content:"";line-height:0}.navbar-form:after{clear:both}.navbar-form input,.navbar-form select,.navbar-form .radio,.navbar-form .checkbox{margin-top:20px}.navbar-form input,.navbar-form select,.navbar-form .btn{display:inline-block;margin-bottom:0}.navbar-form input[type="image"],.navbar-form input[type="checkbox"],.navbar-form input[type="radio"]{margin-top:3px}.navbar-form .input-append,.navbar-form .input-prepend{margin-top:5px;white-space:nowrap}.navbar-form .input-append input,.navbar-form .input-prepend input{margin-top:0}.navbar-search{position:relative;float:left;margin-top:20px;margin-bottom:0}.navbar-search .search-query{margin-bottom:0;padding:4px 14px;font-family:"Helvetica Neue",Helvetica,Arial,sans-serif;font-size:13px;font-weight:normal;line-height:1;-webkit-border-radius:15px;-moz-border-radius:15px;border-radius:15px}.navbar-static-top{position:static;margin-bottom:0}.navbar-static-top .navbar-inner{-webkit-border-radius:0;-moz-border-radius:0;border-radius:0}.navbar-fixed-top,.navbar-fixed-bottom{position:fixed;right:0;left:0;z-index:1030;margin-bottom:0}.navbar-fixed-top .navbar-inner,.navbar-static-top .navbar-inner{border-width:0 0 1px}.navbar-fixed-bottom .navbar-inner{border-width:1px 0 0}.navbar-fixed-top .navbar-inner,.navbar-fixed-bottom .navbar-inner{padding-left:0;padding-right:0;-webkit-border-radius:0;-moz-border-radius:0;border-radius:0}.navbar-static-top .container,.navbar-fixed-top .container,.navbar-fixed-bottom .container{width:940px}.navbar-fixed-top{top:0}.navbar-fixed-top .navbar-inner,.navbar-static-top .navbar-inner{-webkit-box-shadow:0 1px 10px rgba(0,0,0,.1);-moz-box-shadow:0 1px 10px rgba(0,0,0,.1);box-shadow:0 1px 10px rgba(0,0,0,.1)}.navbar-fixed-bottom{bottom:0}.navbar-fixed-bottom .navbar-inner{-webkit-box-shadow:0 -1px 10px rgba(0,0,0,.1);-moz-box-shadow:0 -1px 10px rgba(0,0,0,.1);box-shadow:0 -1px 10px rgba(0,0,0,.1)}.navbar .nav{position:relative;left:0;display:block;float:left;margin:0 10px 0 0}.navbar .nav.pull-right{float:right;margin-right:0}.navbar .nav>li{float:left}.navbar .nav>li>a{float:none;padding:25px 15px 25px;color:#fff;text-decoration:none;text-shadow:0 1px 0 #1e6196}.navbar .nav .dropdown-toggle .caret{margin-top:8px}.navbar .nav>li>a:focus,.navbar .nav>li>a:hover{background-color:transparent;color:#eee;text-decoration:none}.navbar .nav>.active>a,.navbar .nav>.active>a:hover,.navbar .nav>.active>a:focus{color:#eee;text-decoration:none;background-color:#16466c;-webkit-box-shadow:inset 0 3px 8px rgba(0,0,0,0.125);-moz-box-shadow:inset 0 3px 8px rgba(0,0,0,0.125);box-shadow:inset 0 3px 8px rgba(0,0,0,0.125)}.navbar .btn-navbar{display:none;float:right;padding:7px 10px;margin-left:5px;margin-right:5px;color:#fff;text-shadow:0 -1px 0 rgba(0,0,0,0.25);background-color:#184e78;background-image:-moz-linear-gradient(top, #1a5381, #16466c);background-image:-webkit-gradient(linear, 0 0, 0 100%, from(#1a5381), to(#16466c));background-image:-webkit-linear-gradient(top, #1a5381, #16466c);background-image:-o-linear-gradient(top, #1a5381, #16466c);background-image:linear-gradient(to bottom, #1a5381, #16466c);background-repeat:repeat-x;filter:progid:DXImageTransform.Microsoft.gradient(startColorstr='#ff1a5381', endColorstr='#ff16466c', GradientType=0);border-color:#16466c #16466c #091c2c;border-color:rgba(0,0,0,0.1) rgba(0,0,0,0.1) rgba(0,0,0,0.25);*background-color:#16466c;filter:progid:DXImageTransform.Microsoft.gradient(enabled = false);-webkit-box-shadow:inset 0 1px 0 rgba(255,255,255,.1), 0 1px 0 rgba(255,255,255,.075);-moz-box-shadow:inset 0 1px 0 rgba(255,255,255,.1), 0 1px 0 rgba(255,255,255,.075);box-shadow:inset 0 1px 0 rgba(255,255,255,.1), 0 1px 0 rgba(255,255,255,.075)}.navbar .btn-navbar:hover,.navbar .btn-navbar:focus,.navbar .btn-navbar:active,.navbar .btn-navbar.active,.navbar .btn-navbar.disabled,.navbar .btn-navbar[disabled]{color:#fff;background-color:#16466c;*background-color:#113856}.navbar .btn-navbar:active,.navbar .btn-navbar.active{background-color:#0d2a41 \9}.navbar .btn-navbar .icon-bar{display:block;width:18px;height:2px;background-color:#f5f5f5;-webkit-border-radius:1px;-moz-border-radius:1px;border-radius:1px;-webkit-box-shadow:0 1px 0 rgba(0,0,0,0.25);-moz-box-shadow:0 1px 0 rgba(0,0,0,0.25);box-shadow:0 1px 0 rgba(0,0,0,0.25)}.btn-navbar .icon-bar+.icon-bar{margin-top:3px}.navbar .nav>li>.dropdown-menu:before{content:'';display:inline-block;border-left:7px solid transparent;border-right:7px solid transparent;border-bottom:7px solid #ccc;border-bottom-color:rgba(0,0,0,0.2);position:absolute;top:-7px;left:9px}.navbar .nav>li>.dropdown-menu:after{content:'';display:inline-block;border-left:6px solid transparent;border-right:6px solid transparent;border-bottom:6px solid #fff;position:absolute;top:-6px;left:10px}.navbar-fixed-bottom .nav>li>.dropdown-menu:before{border-top:7px solid #ccc;border-top-color:rgba(0,0,0,0.2);border-bottom:0;bottom:-7px;top:auto}.navbar-fixed-bottom .nav>li>.dropdown-menu:after{border-top:6px solid #fff;border-bottom:0;bottom:-6px;top:auto}.navbar .nav li.dropdown>a:hover .caret,.navbar .nav li.dropdown>a:focus .caret{border-top-color:#eee;border-bottom-color:#eee}.navbar .nav li.dropdown.open>.dropdown-toggle,.navbar .nav li.dropdown.active>.dropdown-toggle,.navbar .nav li.dropdown.open.active>.dropdown-toggle{background-color:#16466c;color:#eee}.navbar .nav li.dropdown>.dropdown-toggle .caret{border-top-color:#fff;border-bottom-color:#fff}.navbar .nav li.dropdown.open>.dropdown-toggle .caret,.navbar .nav li.dropdown.active>.dropdown-toggle .caret,.navbar .nav li.dropdown.open.active>.dropdown-toggle .caret{border-top-color:#eee;border-bottom-color:#eee}.navbar .pull-right>li>.dropdown-menu,.navbar .nav>li>.dropdown-menu.pull-right{left:auto;right:0}.navbar .pull-right>li>.dropdown-menu:before,.navbar .nav>li>.dropdown-menu.pull-right:before{left:auto;right:12px}.navbar .pull-right>li>.dropdown-menu:after,.navbar .nav>li>.dropdown-menu.pull-right:after{left:auto;right:13px}.navbar .pull-right>li>.dropdown-menu .dropdown-menu,.navbar .nav>li>.dropdown-menu.pull-right .dropdown-menu{left:auto;right:100%;margin-left:0;margin-right:-1px;-webkit-border-radius:6px 0 6px 6px;-moz-border-radius:6px 0 6px 6px;border-radius:6px 0 6px 6px}.navbar-inverse .navbar-inner{background-color:#1b1b1b;background-image:-moz-linear-gradient(top, #222, #111);background-image:-webkit-gradient(linear, 0 0, 0 100%, from(#222), to(#111));background-image:-webkit-linear-gradient(top, #222, #111);background-image:-o-linear-gradient(top, #222, #111);background-image:linear-gradient(to bottom, #222, #111);background-repeat:repeat-x;filter:progid:DXImageTransform.Microsoft.gradient(startColorstr='#ff222222', endColorstr='#ff111111', GradientType=0);border-color:#252525}.navbar-inverse .brand,.navbar-inverse .nav>li>a{color:#999;text-shadow:0 -1px 0 rgba(0,0,0,0.25)}.navbar-inverse .brand:hover,.navbar-inverse .nav>li>a:hover,.navbar-inverse .brand:focus,.navbar-inverse .nav>li>a:focus{color:#fff}.navbar-inverse .brand{color:#999}.navbar-inverse .navbar-text{color:#999}.navbar-inverse .nav>li>a:focus,.navbar-inverse .nav>li>a:hover{background-color:transparent;color:#fff}.navbar-inverse .nav .active>a,.navbar-inverse .nav .active>a:hover,.navbar-inverse .nav .active>a:focus{color:#fff;background-color:#111}.navbar-inverse .navbar-link{color:#999}.navbar-inverse .navbar-link:hover,.navbar-inverse .navbar-link:focus{color:#fff}.navbar-inverse .divider-vertical{border-left-color:#111;border-right-color:#222}.navbar-inverse .nav li.dropdown.open>.dropdown-toggle,.navbar-inverse .nav li.dropdown.active>.dropdown-toggle,.navbar-inverse .nav li.dropdown.open.active>.dropdown-toggle{background-color:#111;color:#fff}.navbar-inverse .nav li.dropdown>a:hover .caret,.navbar-inverse .nav li.dropdown>a:focus .caret{border-top-color:#fff;border-bottom-color:#fff}.navbar-inverse .nav li.dropdown>.dropdown-toggle .caret{border-top-color:#999;border-bottom-color:#999}.navbar-inverse .nav li.dropdown.open>.dropdown-toggle .caret,.navbar-inverse .nav li.dropdown.active>.dropdown-toggle .caret,.navbar-inverse .nav li.dropdown.open.active>.dropdown-toggle .caret{border-top-color:#fff;border-bottom-color:#fff}.navbar-inverse .navbar-search .search-query{color:#fff;background-color:#515151;border-color:#111;-webkit-box-shadow:inset 0 1px 2px rgba(0,0,0,.1), 0 1px 0 rgba(255,255,255,.15);-moz-box-shadow:inset 0 1px 2px rgba(0,0,0,.1), 0 1px 0 rgba(255,255,255,.15);box-shadow:inset 0 1px 2px rgba(0,0,0,.1), 0 1px 0 rgba(255,255,255,.15);-webkit-transition:none;-moz-transition:none;-o-transition:none;transition:none}.navbar-inverse .navbar-search .search-query:-moz-placeholder{color:#ccc}.navbar-inverse .navbar-search .search-query:-ms-input-placeholder{color:#ccc}.navbar-inverse .navbar-search .search-query::-webkit-input-placeholder{color:#ccc}.navbar-inverse .navbar-search .search-query:focus,.navbar-inverse .navbar-search .search-query.focused{padding:5px 15px;color:#333;text-shadow:0 1px 0 #fff;background-color:#fff;border:0;-webkit-box-shadow:0 0 3px rgba(0,0,0,0.15);-moz-box-shadow:0 0 3px rgba(0,0,0,0.15);box-shadow:0 0 3px rgba(0,0,0,0.15);outline:0}.navbar-inverse .btn-navbar{color:#fff;text-shadow:0 -1px 0 rgba(0,0,0,0.25);background-color:#0e0e0e;background-image:-moz-linear-gradient(top, #151515, #040404);background-image:-webkit-gradient(linear, 0 0, 0 100%, from(#151515), to(#040404));background-image:-webkit-linear-gradient(top, #151515, #040404);background-image:-o-linear-gradient(top, #151515, #040404);background-image:linear-gradient(to bottom, #151515, #040404);background-repeat:repeat-x;filter:progid:DXImageTransform.Microsoft.gradient(startColorstr='#ff151515', endColorstr='#ff040404', GradientType=0);border-color:#040404 #040404 #000;border-color:rgba(0,0,0,0.1) rgba(0,0,0,0.1) rgba(0,0,0,0.25);*background-color:#040404;filter:progid:DXImageTransform.Microsoft.gradient(enabled = false)}.navbar-inverse .btn-navbar:hover,.navbar-inverse .btn-navbar:focus,.navbar-inverse .btn-navbar:active,.navbar-inverse .btn-navbar.active,.navbar-inverse .btn-navbar.disabled,.navbar-inverse .btn-navbar[disabled]{color:#fff;background-color:#040404;*background-color:#000}.navbar-inverse .btn-navbar:active,.navbar-inverse .btn-navbar.active{background-color:#000 \9}.breadcrumb{padding:8px 15px;margin:0 0 20px;list-style:none;background-color:#f5f5f5;-webkit-border-radius:4px;-moz-border-radius:4px;border-radius:4px}.breadcrumb>li{display:inline-block;*display:inline;*zoom:1;text-shadow:0 1px 0 #fff}.breadcrumb>li>.divider{padding:0 5px;color:#ccc}.breadcrumb>.active{color:#999}.pagination{margin:20px 0}.pagination ul{display:inline-block;*display:inline;*zoom:1;margin-left:0;margin-bottom:0;-webkit-border-radius:4px;-moz-border-radius:4px;border-radius:4px;-webkit-box-shadow:0 1px 2px rgba(0,0,0,0.05);-moz-box-shadow:0 1px 2px rgba(0,0,0,0.05);box-shadow:0 1px 2px rgba(0,0,0,0.05)}.pagination ul>li{display:inline}.pagination ul>li>a,.pagination ul>li>span{float:left;padding:4px 12px;line-height:20px;text-decoration:none;background-color:#fff;border:1px solid #ddd;border-left-width:0}.pagination ul>li>a:hover,.pagination ul>li>a:focus,.pagination ul>.active>a,.pagination ul>.active>span{background-color:#f5f5f5}.pagination ul>.active>a,.pagination ul>.active>span{color:#999;cursor:default}.pagination ul>.disabled>span,.pagination ul>.disabled>a,.pagination ul>.disabled>a:hover,.pagination ul>.disabled>a:focus{color:#999;background-color:transparent;cursor:default}.pagination ul>li:first-child>a,.pagination ul>li:first-child>span{border-left-width:1px;-webkit-border-top-left-radius:4px;-moz-border-radius-topleft:4px;border-top-left-radius:4px;-webkit-border-bottom-left-radius:4px;-moz-border-radius-bottomleft:4px;border-bottom-left-radius:4px}.pagination ul>li:last-child>a,.pagination ul>li:last-child>span{-webkit-border-top-right-radius:4px;-moz-border-radius-topright:4px;border-top-right-radius:4px;-webkit-border-bottom-right-radius:4px;-moz-border-radius-bottomright:4px;border-bottom-right-radius:4px}.pagination-centered{text-align:center}.pagination-right{text-align:right}.pagination-large ul>li>a,.pagination-large ul>li>span{padding:11px 19px;font-size:17.5px}.pagination-large ul>li:first-child>a,.pagination-large ul>li:first-child>span{-webkit-border-top-left-radius:6px;-moz-border-radius-topleft:6px;border-top-left-radius:6px;-webkit-border-bottom-left-radius:6px;-moz-border-radius-bottomleft:6px;border-bottom-left-radius:6px}.pagination-large ul>li:last-child>a,.pagination-large ul>li:last-child>span{-webkit-border-top-right-radius:6px;-moz-border-radius-topright:6px;border-top-right-radius:6px;-webkit-border-bottom-right-radius:6px;-moz-border-radius-bottomright:6px;border-bottom-right-radius:6px}.pagination-mini ul>li:first-child>a,.pagination-small ul>li:first-child>a,.pagination-mini ul>li:first-child>span,.pagination-small ul>li:first-child>span{-webkit-border-top-left-radius:3px;-moz-border-radius-topleft:3px;border-top-left-radius:3px;-webkit-border-bottom-left-radius:3px;-moz-border-radius-bottomleft:3px;border-bottom-left-radius:3px}.pagination-mini ul>li:last-child>a,.pagination-small ul>li:last-child>a,.pagination-mini ul>li:last-child>span,.pagination-small ul>li:last-child>span{-webkit-border-top-right-radius:3px;-moz-border-radius-topright:3px;border-top-right-radius:3px;-webkit-border-bottom-right-radius:3px;-moz-border-radius-bottomright:3px;border-bottom-right-radius:3px}.pagination-small ul>li>a,.pagination-small ul>li>span{padding:2px 10px;font-size:11.9px}.pagination-mini ul>li>a,.pagination-mini ul>li>span{padding:0 6px;font-size:10.5px}.pager{margin:20px 0;list-style:none;text-align:center;*zoom:1}.pager:before,.pager:after{display:table;content:"";line-height:0}.pager:after{clear:both}.pager li{display:inline}.pager li>a,.pager li>span{display:inline-block;padding:5px 14px;background-color:#fff;border:1px solid #ddd;-webkit-border-radius:15px;-moz-border-radius:15px;border-radius:15px}.pager li>a:hover,.pager li>a:focus{text-decoration:none;background-color:#f5f5f5}.pager .next>a,.pager .next>span{float:right}.pager .previous>a,.pager .previous>span{float:left}.pager .disabled>a,.pager .disabled>a:hover,.pager .disabled>a:focus,.pager .disabled>span{color:#999;background-color:#fff;cursor:default}.modal-backdrop{position:fixed;top:0;right:0;bottom:0;left:0;z-index:1040;background-color:#000}.modal-backdrop.fade{opacity:0}.modal-backdrop,.modal-backdrop.fade.in{opacity:.8;filter:alpha(opacity=80)}.modal{position:fixed;top:10%;left:50%;z-index:1050;width:560px;margin-left:-280px;background-color:#fff;border:1px solid #999;border:1px solid rgba(0,0,0,0.3);*border:1px solid #999;-webkit-border-radius:6px;-moz-border-radius:6px;border-radius:6px;-webkit-box-shadow:0 3px 7px rgba(0,0,0,0.3);-moz-box-shadow:0 3px 7px rgba(0,0,0,0.3);box-shadow:0 3px 7px rgba(0,0,0,0.3);-webkit-background-clip:padding-box;-moz-background-clip:padding-box;background-clip:padding-box;outline:none}.modal.fade{-webkit-transition:opacity .3s linear, top .3s ease-out;-moz-transition:opacity .3s linear, top .3s ease-out;-o-transition:opacity .3s linear, top .3s ease-out;transition:opacity .3s linear, top .3s ease-out;top:-25%}.modal.fade.in{top:10%}.modal-header{padding:9px 15px;border-bottom:1px solid #eee}.modal-header .close{margin-top:2px}.modal-header h3{margin:0;line-height:30px}.modal-body{position:relative;overflow-y:auto;max-height:400px;padding:15px}.modal-form{margin-bottom:0}.modal-footer{padding:14px 15px 15px;margin-bottom:0;text-align:right;background-color:#f5f5f5;border-top:1px solid #ddd;-webkit-border-radius:0 0 6px 6px;-moz-border-radius:0 0 6px 6px;border-radius:0 0 6px 6px;-webkit-box-shadow:inset 0 1px 0 #fff;-moz-box-shadow:inset 0 1px 0 #fff;box-shadow:inset 0 1px 0 #fff;*zoom:1}.modal-footer:before,.modal-footer:after{display:table;content:"";line-height:0}.modal-footer:after{clear:both}.modal-footer .btn+.btn{margin-left:5px;margin-bottom:0}.modal-footer .btn-group .btn+.btn{margin-left:-1px}.modal-footer .btn-block+.btn-block{margin-left:0}.tooltip{position:absolute;z-index:1030;display:block;visibility:visible;font-size:11px;line-height:1.4;opacity:0;filter:alpha(opacity=0)}.tooltip.in{opacity:.8;filter:alpha(opacity=80)}.tooltip.top{margin-top:-3px;padding:5px 0}.tooltip.right{margin-left:3px;padding:0 5px}.tooltip.bottom{margin-top:3px;padding:5px 0}.tooltip.left{margin-left:-3px;padding:0 5px}.tooltip-inner{max-width:200px;padding:8px;color:#fff;text-align:center;text-decoration:none;background-color:#000;-webkit-border-radius:4px;-moz-border-radius:4px;border-radius:4px}.tooltip-arrow{position:absolute;width:0;height:0;border-color:transparent;border-style:solid}.tooltip.top .tooltip-arrow{bottom:0;left:50%;margin-left:-5px;border-width:5px 5px 0;border-top-color:#000}.tooltip.right .tooltip-arrow{top:50%;left:0;margin-top:-5px;border-width:5px 5px 5px 0;border-right-color:#000}.tooltip.left .tooltip-arrow{top:50%;right:0;margin-top:-5px;border-width:5px 0 5px 5px;border-left-color:#000}.tooltip.bottom .tooltip-arrow{top:0;left:50%;margin-left:-5px;border-width:0 5px 5px;border-bottom-color:#000}.popover{position:absolute;top:0;left:0;z-index:1010;display:none;max-width:276px;padding:1px;text-align:left;background-color:#fff;-webkit-background-clip:padding-box;-moz-background-clip:padding;background-clip:padding-box;border:1px solid #ccc;border:1px solid rgba(0,0,0,0.2);-webkit-border-radius:6px;-moz-border-radius:6px;border-radius:6px;-webkit-box-shadow:0 5px 10px rgba(0,0,0,0.2);-moz-box-shadow:0 5px 10px rgba(0,0,0,0.2);box-shadow:0 5px 10px rgba(0,0,0,0.2);white-space:normal}.popover.top{margin-top:-10px}.popover.right{margin-left:10px}.popover.bottom{margin-top:10px}.popover.left{margin-left:-10px}.popover-title{margin:0;padding:8px 14px;font-size:14px;font-weight:normal;line-height:18px;background-color:#f7f7f7;border-bottom:1px solid #ebebeb;-webkit-border-radius:5px 5px 0 0;-moz-border-radius:5px 5px 0 0;border-radius:5px 5px 0 0}.popover-title:empty{display:none}.popover-content{padding:9px 14px}.popover .arrow,.popover .arrow:after{position:absolute;display:block;width:0;height:0;border-color:transparent;border-style:solid}.popover .arrow{border-width:11px}.popover .arrow:after{border-width:10px;content:""}.popover.top .arrow{left:50%;margin-left:-11px;border-bottom-width:0;border-top-color:#999;border-top-color:rgba(0,0,0,0.25);bottom:-11px}.popover.top .arrow:after{bottom:1px;margin-left:-10px;border-bottom-width:0;border-top-color:#fff}.popover.right .arrow{top:50%;left:-11px;margin-top:-11px;border-left-width:0;border-right-color:#999;border-right-color:rgba(0,0,0,0.25)}.popover.right .arrow:after{left:1px;bottom:-10px;border-left-width:0;border-right-color:#fff}.popover.bottom .arrow{left:50%;margin-left:-11px;border-top-width:0;border-bottom-color:#999;border-bottom-color:rgba(0,0,0,0.25);top:-11px}.popover.bottom .arrow:after{top:1px;margin-left:-10px;border-top-width:0;border-bottom-color:#fff}.popover.left .arrow{top:50%;right:-11px;margin-top:-11px;border-right-width:0;border-left-color:#999;border-left-color:rgba(0,0,0,0.25)}.popover.left .arrow:after{right:1px;border-right-width:0;border-left-color:#fff;bottom:-10px}.thumbnails{margin-left:-20px;list-style:none;*zoom:1}.thumbnails:before,.thumbnails:after{display:table;content:"";line-height:0}.thumbnails:after{clear:both}.row-fluid .thumbnails{margin-left:0}.thumbnails>li{float:left;margin-bottom:20px;margin-left:20px}.thumbnail{display:block;padding:4px;line-height:20px;border:1px solid #ddd;-webkit-border-radius:4px;-moz-border-radius:4px;border-radius:4px;-webkit-box-shadow:0 1px 3px rgba(0,0,0,0.055);-moz-box-shadow:0 1px 3px rgba(0,0,0,0.055);box-shadow:0 1px 3px rgba(0,0,0,0.055);-webkit-transition:all .2s ease-in-out;-moz-transition:all .2s ease-in-out;-o-transition:all .2s ease-in-out;transition:all .2s ease-in-out}a.thumbnail:hover,a.thumbnail:focus{border-color:#1e6196;-webkit-box-shadow:0 1px 4px rgba(0,105,214,0.25);-moz-box-shadow:0 1px 4px rgba(0,105,214,0.25);box-shadow:0 1px 4px rgba(0,105,214,0.25)}.thumbnail>img{display:block;max-width:100%;margin-left:auto;margin-right:auto}.thumbnail .caption{padding:9px;color:#555}.media,.media-body{overflow:hidden;*overflow:visible;zoom:1}.media,.media .media{margin-top:15px}.media:first-child{margin-top:0}.media-object{display:block}.media-heading{margin:0 0 5px}.media>.pull-left{margin-right:10px}.media>.pull-right{margin-left:10px}.media-list{margin-left:0;list-style:none}.label,.badge{display:inline-block;padding:2px 4px;font-size:11.844px;font-weight:bold;line-height:14px;color:#fff;vertical-align:baseline;white-space:nowrap;text-shadow:0 -1px 0 rgba(0,0,0,0.25);background-color:#999}.label{-webkit-border-radius:3px;-moz-border-radius:3px;border-radius:3px}.badge{padding-left:9px;padding-right:9px;-webkit-border-radius:9px;-moz-border-radius:9px;border-radius:9px}.label:empty,.badge:empty{display:none}a.label:hover,a.label:focus,a.badge:hover,a.badge:focus{color:#fff;text-decoration:none;cursor:pointer}.label-important,.badge-important{background-color:#b94a48}.label-important[href],.badge-important[href]{background-color:#953b39}.label-warning,.badge-warning{background-color:#f89406}.label-warning[href],.badge-warning[href]{background-color:#c67605}.label-success,.badge-success{background-color:#468847}.label-success[href],.badge-success[href]{background-color:#356635}.label-info,.badge-info{background-color:#3a87ad}.label-info[href],.badge-info[href]{background-color:#2d6987}.label-inverse,.badge-inverse{background-color:#333}.label-inverse[href],.badge-inverse[href]{background-color:#1a1a1a}.btn .label,.btn .badge{position:relative;top:-1px}.btn-mini .label,.btn-mini .badge{top:0}@-webkit-keyframes progress-bar-stripes{from{background-position:40px 0}to{background-position:0 0}}@-moz-keyframes progress-bar-stripes{from{background-position:40px 0}to{background-position:0 0}}@-ms-keyframes progress-bar-stripes{from{background-position:40px 0}to{background-position:0 0}}@-o-keyframes progress-bar-stripes{from{background-position:0 0}to{background-position:40px 0}}@keyframes progress-bar-stripes{from{background-position:40px 0}to{background-position:0 0}}.progress{overflow:hidden;height:20px;margin-bottom:20px;background-color:#f7f7f7;background-image:-moz-linear-gradient(top, #f5f5f5, #f9f9f9);background-image:-webkit-gradient(linear, 0 0, 0 100%, from(#f5f5f5), to(#f9f9f9));background-image:-webkit-linear-gradient(top, #f5f5f5, #f9f9f9);background-image:-o-linear-gradient(top, #f5f5f5, #f9f9f9);background-image:linear-gradient(to bottom, #f5f5f5, #f9f9f9);background-repeat:repeat-x;filter:progid:DXImageTransform.Microsoft.gradient(startColorstr='#fff5f5f5', endColorstr='#fff9f9f9', GradientType=0);-webkit-box-shadow:inset 0 1px 2px rgba(0,0,0,0.1);-moz-box-shadow:inset 0 1px 2px rgba(0,0,0,0.1);box-shadow:inset 0 1px 2px rgba(0,0,0,0.1);-webkit-border-radius:4px;-moz-border-radius:4px;border-radius:4px}.progress .bar{width:0;height:100%;color:#fff;float:left;font-size:12px;text-align:center;text-shadow:0 -1px 0 rgba(0,0,0,0.25);background-color:#0e90d2;background-image:-moz-linear-gradient(top, #149bdf, #0480be);background-image:-webkit-gradient(linear, 0 0, 0 100%, from(#149bdf), to(#0480be));background-image:-webkit-linear-gradient(top, #149bdf, #0480be);background-image:-o-linear-gradient(top, #149bdf, #0480be);background-image:linear-gradient(to bottom, #149bdf, #0480be);background-repeat:repeat-x;filter:progid:DXImageTransform.Microsoft.gradient(startColorstr='#ff149bdf', endColorstr='#ff0480be', GradientType=0);-webkit-box-shadow:inset 0 -1px 0 rgba(0,0,0,0.15);-moz-box-shadow:inset 0 -1px 0 rgba(0,0,0,0.15);box-shadow:inset 0 -1px 0 rgba(0,0,0,0.15);-webkit-box-sizing:border-box;-moz-box-sizing:border-box;box-sizing:border-box;-webkit-transition:width .6s ease;-moz-transition:width .6s ease;-o-transition:width .6s ease;transition:width .6s ease}.progress .bar+.bar{-webkit-box-shadow:inset 1px 0 0 rgba(0,0,0,.15), inset 0 -1px 0 rgba(0,0,0,.15);-moz-box-shadow:inset 1px 0 0 rgba(0,0,0,.15), inset 0 -1px 0 rgba(0,0,0,.15);box-shadow:inset 1px 0 0 rgba(0,0,0,.15), inset 0 -1px 0 rgba(0,0,0,.15)}.progress-striped .bar{background-color:#149bdf;background-image:-webkit-gradient(linear, 0 100%, 100% 0, color-stop(.25, rgba(255,255,255,0.15)), color-stop(.25, transparent), color-stop(.5, transparent), color-stop(.5, rgba(255,255,255,0.15)), color-stop(.75, rgba(255,255,255,0.15)), color-stop(.75, transparent), to(transparent));background-image:-webkit-linear-gradient(45deg, rgba(255,255,255,0.15) 25%, transparent 25%, transparent 50%, rgba(255,255,255,0.15) 50%, rgba(255,255,255,0.15) 75%, transparent 75%, transparent);background-image:-moz-linear-gradient(45deg, rgba(255,255,255,0.15) 25%, transparent 25%, transparent 50%, rgba(255,255,255,0.15) 50%, rgba(255,255,255,0.15) 75%, transparent 75%, transparent);background-image:-o-linear-gradient(45deg, rgba(255,255,255,0.15) 25%, transparent 25%, transparent 50%, rgba(255,255,255,0.15) 50%, rgba(255,255,255,0.15) 75%, transparent 75%, transparent);background-image:linear-gradient(45deg, rgba(255,255,255,0.15) 25%, transparent 25%, transparent 50%, rgba(255,255,255,0.15) 50%, rgba(255,255,255,0.15) 75%, transparent 75%, transparent);-webkit-background-size:40px 40px;-moz-background-size:40px 40px;-o-background-size:40px 40px;background-size:40px 40px}.progress.active .bar{-webkit-animation:progress-bar-stripes 2s linear infinite;-moz-animation:progress-bar-stripes 2s linear infinite;-ms-animation:progress-bar-stripes 2s linear infinite;-o-animation:progress-bar-stripes 2s linear infinite;animation:progress-bar-stripes 2s linear infinite}.progress-danger .bar,.progress .bar-danger{background-color:#dd514c;background-image:-moz-linear-gradient(top, #ee5f5b, #c43c35);background-image:-webkit-gradient(linear, 0 0, 0 100%, from(#ee5f5b), to(#c43c35));background-image:-webkit-linear-gradient(top, #ee5f5b, #c43c35);background-image:-o-linear-gradient(top, #ee5f5b, #c43c35);background-image:linear-gradient(to bottom, #ee5f5b, #c43c35);background-repeat:repeat-x;filter:progid:DXImageTransform.Microsoft.gradient(startColorstr='#ffee5f5b', endColorstr='#ffc43c35', GradientType=0)}.progress-danger.progress-striped .bar,.progress-striped .bar-danger{background-color:#ee5f5b;background-image:-webkit-gradient(linear, 0 100%, 100% 0, color-stop(.25, rgba(255,255,255,0.15)), color-stop(.25, transparent), color-stop(.5, transparent), color-stop(.5, rgba(255,255,255,0.15)), color-stop(.75, rgba(255,255,255,0.15)), color-stop(.75, transparent), to(transparent));background-image:-webkit-linear-gradient(45deg, rgba(255,255,255,0.15) 25%, transparent 25%, transparent 50%, rgba(255,255,255,0.15) 50%, rgba(255,255,255,0.15) 75%, transparent 75%, transparent);background-image:-moz-linear-gradient(45deg, rgba(255,255,255,0.15) 25%, transparent 25%, transparent 50%, rgba(255,255,255,0.15) 50%, rgba(255,255,255,0.15) 75%, transparent 75%, transparent);background-image:-o-linear-gradient(45deg, rgba(255,255,255,0.15) 25%, transparent 25%, transparent 50%, rgba(255,255,255,0.15) 50%, rgba(255,255,255,0.15) 75%, transparent 75%, transparent);background-image:linear-gradient(45deg, rgba(255,255,255,0.15) 25%, transparent 25%, transparent 50%, rgba(255,255,255,0.15) 50%, rgba(255,255,255,0.15) 75%, transparent 75%, transparent)}.progress-success .bar,.progress .bar-success{background-color:#5eb95e;background-image:-moz-linear-gradient(top, #62c462, #57a957);background-image:-webkit-gradient(linear, 0 0, 0 100%, from(#62c462), to(#57a957));background-image:-webkit-linear-gradient(top, #62c462, #57a957);background-image:-o-linear-gradient(top, #62c462, #57a957);background-image:linear-gradient(to bottom, #62c462, #57a957);background-repeat:repeat-x;filter:progid:DXImageTransform.Microsoft.gradient(startColorstr='#ff62c462', endColorstr='#ff57a957', GradientType=0)}.progress-success.progress-striped .bar,.progress-striped .bar-success{background-color:#62c462;background-image:-webkit-gradient(linear, 0 100%, 100% 0, color-stop(.25, rgba(255,255,255,0.15)), color-stop(.25, transparent), color-stop(.5, transparent), color-stop(.5, rgba(255,255,255,0.15)), color-stop(.75, rgba(255,255,255,0.15)), color-stop(.75, transparent), to(transparent));background-image:-webkit-linear-gradient(45deg, rgba(255,255,255,0.15) 25%, transparent 25%, transparent 50%, rgba(255,255,255,0.15) 50%, rgba(255,255,255,0.15) 75%, transparent 75%, transparent);background-image:-moz-linear-gradient(45deg, rgba(255,255,255,0.15) 25%, transparent 25%, transparent 50%, rgba(255,255,255,0.15) 50%, rgba(255,255,255,0.15) 75%, transparent 75%, transparent);background-image:-o-linear-gradient(45deg, rgba(255,255,255,0.15) 25%, transparent 25%, transparent 50%, rgba(255,255,255,0.15) 50%, rgba(255,255,255,0.15) 75%, transparent 75%, transparent);background-image:linear-gradient(45deg, rgba(255,255,255,0.15) 25%, transparent 25%, transparent 50%, rgba(255,255,255,0.15) 50%, rgba(255,255,255,0.15) 75%, transparent 75%, transparent)}.progress-info .bar,.progress .bar-info{background-color:#4bb1cf;background-image:-moz-linear-gradient(top, #5bc0de, #339bb9);background-image:-webkit-gradient(linear, 0 0, 0 100%, from(#5bc0de), to(#339bb9));background-image:-webkit-linear-gradient(top, #5bc0de, #339bb9);background-image:-o-linear-gradient(top, #5bc0de, #339bb9);background-image:linear-gradient(to bottom, #5bc0de, #339bb9);background-repeat:repeat-x;filter:progid:DXImageTransform.Microsoft.gradient(startColorstr='#ff5bc0de', endColorstr='#ff339bb9', GradientType=0)}.progress-info.progress-striped .bar,.progress-striped .bar-info{background-color:#5bc0de;background-image:-webkit-gradient(linear, 0 100%, 100% 0, color-stop(.25, rgba(255,255,255,0.15)), color-stop(.25, transparent), color-stop(.5, transparent), color-stop(.5, rgba(255,255,255,0.15)), color-stop(.75, rgba(255,255,255,0.15)), color-stop(.75, transparent), to(transparent));background-image:-webkit-linear-gradient(45deg, rgba(255,255,255,0.15) 25%, transparent 25%, transparent 50%, rgba(255,255,255,0.15) 50%, rgba(255,255,255,0.15) 75%, transparent 75%, transparent);background-image:-moz-linear-gradient(45deg, rgba(255,255,255,0.15) 25%, transparent 25%, transparent 50%, rgba(255,255,255,0.15) 50%, rgba(255,255,255,0.15) 75%, transparent 75%, transparent);background-image:-o-linear-gradient(45deg, rgba(255,255,255,0.15) 25%, transparent 25%, transparent 50%, rgba(255,255,255,0.15) 50%, rgba(255,255,255,0.15) 75%, transparent 75%, transparent);background-image:linear-gradient(45deg, rgba(255,255,255,0.15) 25%, transparent 25%, transparent 50%, rgba(255,255,255,0.15) 50%, rgba(255,255,255,0.15) 75%, transparent 75%, transparent)}.progress-warning .bar,.progress .bar-warning{background-color:#faa732;background-image:-moz-linear-gradient(top, #fbb450, #f89406);background-image:-webkit-gradient(linear, 0 0, 0 100%, from(#fbb450), to(#f89406));background-image:-webkit-linear-gradient(top, #fbb450, #f89406);background-image:-o-linear-gradient(top, #fbb450, #f89406);background-image:linear-gradient(to bottom, #fbb450, #f89406);background-repeat:repeat-x;filter:progid:DXImageTransform.Microsoft.gradient(startColorstr='#fffbb450', endColorstr='#fff89406', GradientType=0)}.progress-warning.progress-striped .bar,.progress-striped .bar-warning{background-color:#fbb450;background-image:-webkit-gradient(linear, 0 100%, 100% 0, color-stop(.25, rgba(255,255,255,0.15)), color-stop(.25, transparent), color-stop(.5, transparent), color-stop(.5, rgba(255,255,255,0.15)), color-stop(.75, rgba(255,255,255,0.15)), color-stop(.75, transparent), to(transparent));background-image:-webkit-linear-gradient(45deg, rgba(255,255,255,0.15) 25%, transparent 25%, transparent 50%, rgba(255,255,255,0.15) 50%, rgba(255,255,255,0.15) 75%, transparent 75%, transparent);background-image:-moz-linear-gradient(45deg, rgba(255,255,255,0.15) 25%, transparent 25%, transparent 50%, rgba(255,255,255,0.15) 50%, rgba(255,255,255,0.15) 75%, transparent 75%, transparent);background-image:-o-linear-gradient(45deg, rgba(255,255,255,0.15) 25%, transparent 25%, transparent 50%, rgba(255,255,255,0.15) 50%, rgba(255,255,255,0.15) 75%, transparent 75%, transparent);background-image:linear-gradient(45deg, rgba(255,255,255,0.15) 25%, transparent 25%, transparent 50%, rgba(255,255,255,0.15) 50%, rgba(255,255,255,0.15) 75%, transparent 75%, transparent)}.accordion{margin-bottom:20px}.accordion-group{margin-bottom:2px;border:1px solid #e5e5e5;-webkit-border-radius:4px;-moz-border-radius:4px;border-radius:4px}.accordion-heading{border-bottom:0}.accordion-heading .accordion-toggle{display:block;padding:8px 15px}.accordion-toggle{cursor:pointer}.accordion-inner{padding:9px 15px;border-top:1px solid #e5e5e5}.carousel{position:relative;margin-bottom:20px;line-height:1}.carousel-inner{overflow:hidden;width:100%;position:relative}.carousel-inner>.item{display:none;position:relative;-webkit-transition:.6s ease-in-out left;-moz-transition:.6s ease-in-out left;-o-transition:.6s ease-in-out left;transition:.6s ease-in-out left}.carousel-inner>.item>img,.carousel-inner>.item>a>img{display:block;line-height:1}.carousel-inner>.active,.carousel-inner>.next,.carousel-inner>.prev{display:block}.carousel-inner>.active{left:0}.carousel-inner>.next,.carousel-inner>.prev{position:absolute;top:0;width:100%}.carousel-inner>.next{left:100%}.carousel-inner>.prev{left:-100%}.carousel-inner>.next.left,.carousel-inner>.prev.right{left:0}.carousel-inner>.active.left{left:-100%}.carousel-inner>.active.right{left:100%}.carousel-control{position:absolute;top:40%;left:15px;width:40px;height:40px;margin-top:-20px;font-size:60px;font-weight:100;line-height:30px;color:#fff;text-align:center;background:#222;border:3px solid #fff;-webkit-border-radius:23px;-moz-border-radius:23px;border-radius:23px;opacity:.5;filter:alpha(opacity=50)}.carousel-control.right{left:auto;right:15px}.carousel-control:hover,.carousel-control:focus{color:#fff;text-decoration:none;opacity:.9;filter:alpha(opacity=90)}.carousel-indicators{position:absolute;top:15px;right:15px;z-index:5;margin:0;list-style:none}.carousel-indicators li{display:block;float:left;width:10px;height:10px;margin-left:5px;text-indent:-999px;background-color:#ccc;background-color:rgba(255,255,255,0.25);border-radius:5px}.carousel-indicators .active{background-color:#fff}.carousel-caption{position:absolute;left:0;right:0;bottom:0;padding:15px;background:#333;background:rgba(0,0,0,0.75)}.carousel-caption h4,.carousel-caption p{color:#fff;line-height:20px}.carousel-caption h4{margin:0 0 5px}.carousel-caption p{margin-bottom:0}.hero-unit{padding:60px;margin-bottom:30px;font-size:18px;font-weight:200;line-height:30px;color:inherit;background-color:#eee;-webkit-border-radius:6px;-moz-border-radius:6px;border-radius:6px}.hero-unit h1{margin-bottom:0;font-size:60px;line-height:1;color:inherit;letter-spacing:-1px}.hero-unit li{line-height:30px}.pull-right{float:right}.pull-left{float:left}.hide{display:none}.show{display:block}.invisible{visibility:hidden}.affix{position:fixed}/*!
 * Bootstrap Responsive v2.3.2
 *
 * Copyright 2013 Twitter, Inc
 * Licensed under the Apache License v2.0
 * http://www.apache.org/licenses/LICENSE-2.0
 *
 * Designed and built with all the love in the world by @mdo and @fat.
 */@-ms-viewport{width:device-width}.hidden{display:none;visibility:hidden}.visible-phone{display:none !important}.visible-tablet{display:none !important}.hidden-desktop{display:none !important}.visible-desktop{display:inherit !important}@media (min-width:768px) and (max-width:979px){.hidden-desktop{display:inherit !important}.visible-desktop{display:none !important}.visible-tablet{display:inherit !important}.hidden-tablet{display:none !important}}@media (max-width:767px){.hidden-desktop{display:inherit !important}.visible-desktop{display:none !important}.visible-phone{display:inherit !important}.hidden-phone{display:none !important}}.visible-print{display:none !important}@media print{.visible-print{display:inherit !important}.hidden-print{display:none !important}}@media (min-width:1200px){.row{margin-left:-30px;*zoom:1}.row:before,.row:after{display:table;content:"";line-height:0}.row:after{clear:both}[class*="span"]{float:left;min-height:1px;margin-left:30px}.container,.navbar-static-top .container,.navbar-fixed-top .container,.navbar-fixed-bottom .container{width:1170px}.span12{width:1170px}.span11{width:1070px}.span10{width:970px}.span9{width:870px}.span8{width:770px}.span7{width:670px}.span6{width:570px}.span5{width:470px}.span4{width:370px}.span3{width:270px}.span2{width:170px}.span1{width:70px}.offset12{margin-left:1230px}.offset11{margin-left:1130px}.offset10{margin-left:1030px}.offset9{margin-left:930px}.offset8{margin-left:830px}.offset7{margin-left:730px}.offset6{margin-left:630px}.offset5{margin-left:530px}.offset4{margin-left:430px}.offset3{margin-left:330px}.offset2{margin-left:230px}.offset1{margin-left:130px}.row-fluid{width:100%;*zoom:1}.row-fluid:before,.row-fluid:after{display:table;content:"";line-height:0}.row-fluid:after{clear:both}.row-fluid [class*="span"]{display:block;width:100%;min-height:30px;-webkit-box-sizing:border-box;-moz-box-sizing:border-box;box-sizing:border-box;float:left;margin-left:2.56410256%;*margin-left:2.51091107%}.row-fluid [class*="span"]:first-child{margin-left:0}.row-fluid .controls-row [class*="span"]+[class*="span"]{margin-left:2.56410256%}.row-fluid .span12{width:100%;*width:99.94680851%}.row-fluid .span11{width:91.45299145%;*width:91.39979996%}.row-fluid .span10{width:82.90598291%;*width:82.85279142%}.row-fluid .span9{width:74.35897436%;*width:74.30578287%}.row-fluid .span8{width:65.81196581%;*width:65.75877432%}.row-fluid .span7{width:57.26495726%;*width:57.21176578%}.row-fluid .span6{width:48.71794872%;*width:48.66475723%}.row-fluid .span5{width:40.17094017%;*width:40.11774868%}.row-fluid .span4{width:31.62393162%;*width:31.57074013%}.row-fluid .span3{width:23.07692308%;*width:23.02373159%}.row-fluid .span2{width:14.52991453%;*width:14.47672304%}.row-fluid .span1{width:5.98290598%;*width:5.92971449%}.row-fluid .offset12{margin-left:105.12820513%;*margin-left:105.02182215%}.row-fluid .offset12:first-child{margin-left:102.56410256%;*margin-left:102.45771959%}.row-fluid .offset11{margin-left:96.58119658%;*margin-left:96.4748136%}.row-fluid .offset11:first-child{margin-left:94.01709402%;*margin-left:93.91071104%}.row-fluid .offset10{margin-left:88.03418803%;*margin-left:87.92780506%}.row-fluid .offset10:first-child{margin-left:85.47008547%;*margin-left:85.36370249%}.row-fluid .offset9{margin-left:79.48717949%;*margin-left:79.38079651%}.row-fluid .offset9:first-child{margin-left:76.92307692%;*margin-left:76.81669394%}.row-fluid .offset8{margin-left:70.94017094%;*margin-left:70.83378796%}.row-fluid .offset8:first-child{margin-left:68.37606838%;*margin-left:68.2696854%}.row-fluid .offset7{margin-left:62.39316239%;*margin-left:62.28677941%}.row-fluid .offset7:first-child{margin-left:59.82905983%;*margin-left:59.72267685%}.row-fluid .offset6{margin-left:53.84615385%;*margin-left:53.73977087%}.row-fluid .offset6:first-child{margin-left:51.28205128%;*margin-left:51.1756683%}.row-fluid .offset5{margin-left:45.2991453%;*margin-left:45.19276232%}.row-fluid .offset5:first-child{margin-left:42.73504274%;*margin-left:42.62865976%}.row-fluid .offset4{margin-left:36.75213675%;*margin-left:36.64575377%}.row-fluid .offset4:first-child{margin-left:34.18803419%;*margin-left:34.08165121%}.row-fluid .offset3{margin-left:28.20512821%;*margin-left:28.09874523%}.row-fluid .offset3:first-child{margin-left:25.64102564%;*margin-left:25.53464266%}.row-fluid .offset2{margin-left:19.65811966%;*margin-left:19.55173668%}.row-fluid .offset2:first-child{margin-left:17.09401709%;*margin-left:16.98763412%}.row-fluid .offset1{margin-left:11.11111111%;*margin-left:11.00472813%}.row-fluid .offset1:first-child{margin-left:8.54700855%;*margin-left:8.44062557%}input,textarea,.uneditable-input{margin-left:0}.controls-row [class*="span"]+[class*="span"]{margin-left:30px}input.span12,textarea.span12,.uneditable-input.span12{width:1156px}input.span11,textarea.span11,.uneditable-input.span11{width:1056px}input.span10,textarea.span10,.uneditable-input.span10{width:956px}input.span9,textarea.span9,.uneditable-input.span9{width:856px}input.span8,textarea.span8,.uneditable-input.span8{width:756px}input.span7,textarea.span7,.uneditable-input.span7{width:656px}input.span6,textarea.span6,.uneditable-input.span6{width:556px}input.span5,textarea.span5,.uneditable-input.span5{width:456px}input.span4,textarea.span4,.uneditable-input.span4{width:356px}input.span3,textarea.span3,.uneditable-input.span3{width:256px}input.span2,textarea.span2,.uneditable-input.span2{width:156px}input.span1,textarea.span1,.uneditable-input.span1{width:56px}.thumbnails{margin-left:-30px}.thumbnails>li{margin-left:30px}.row-fluid .thumbnails{margin-left:0}}@media (min-width:768px) and (max-width:979px){.row{margin-left:-20px;*zoom:1}.row:before,.row:after{display:table;content:"";line-height:0}.row:after{clear:both}[class*="span"]{float:left;min-height:1px;margin-left:20px}.container,.navbar-static-top .container,.navbar-fixed-top .container,.navbar-fixed-bottom .container{width:724px}.span12{width:724px}.span11{width:662px}.span10{width:600px}.span9{width:538px}.span8{width:476px}.span7{width:414px}.span6{width:352px}.span5{width:290px}.span4{width:228px}.span3{width:166px}.span2{width:104px}.span1{width:42px}.offset12{margin-left:764px}.offset11{margin-left:702px}.offset10{margin-left:640px}.offset9{margin-left:578px}.offset8{margin-left:516px}.offset7{margin-left:454px}.offset6{margin-left:392px}.offset5{margin-left:330px}.offset4{margin-left:268px}.offset3{margin-left:206px}.offset2{margin-left:144px}.offset1{margin-left:82px}.row-fluid{width:100%;*zoom:1}.row-fluid:before,.row-fluid:after{display:table;content:"";line-height:0}.row-fluid:after{clear:both}.row-fluid [class*="span"]{display:block;width:100%;min-height:30px;-webkit-box-sizing:border-box;-moz-box-sizing:border-box;box-sizing:border-box;float:left;margin-left:2.76243094%;*margin-left:2.70923945%}.row-fluid [class*="span"]:first-child{margin-left:0}.row-fluid .controls-row [class*="span"]+[class*="span"]{margin-left:2.76243094%}.row-fluid .span12{width:100%;*width:99.94680851%}.row-fluid .span11{width:91.43646409%;*width:91.3832726%}.row-fluid .span10{width:82.87292818%;*width:82.81973669%}.row-fluid .span9{width:74.30939227%;*width:74.25620078%}.row-fluid .span8{width:65.74585635%;*width:65.69266486%}.row-fluid .span7{width:57.18232044%;*width:57.12912895%}.row-fluid .span6{width:48.61878453%;*width:48.56559304%}.row-fluid .span5{width:40.05524862%;*width:40.00205713%}.row-fluid .span4{width:31.49171271%;*width:31.43852122%}.row-fluid .span3{width:22.9281768%;*width:22.87498531%}.row-fluid .span2{width:14.36464088%;*width:14.31144939%}.row-fluid .span1{width:5.80110497%;*width:5.74791348%}.row-fluid .offset12{margin-left:105.52486188%;*margin-left:105.4184789%}.row-fluid .offset12:first-child{margin-left:102.76243094%;*margin-left:102.65604796%}.row-fluid .offset11{margin-left:96.96132597%;*margin-left:96.85494299%}.row-fluid .offset11:first-child{margin-left:94.19889503%;*margin-left:94.09251205%}.row-fluid .offset10{margin-left:88.39779006%;*margin-left:88.29140708%}.row-fluid .offset10:first-child{margin-left:85.63535912%;*margin-left:85.52897614%}.row-fluid .offset9{margin-left:79.83425414%;*margin-left:79.72787116%}.row-fluid .offset9:first-child{margin-left:77.0718232%;*margin-left:76.96544023%}.row-fluid .offset8{margin-left:71.27071823%;*margin-left:71.16433525%}.row-fluid .offset8:first-child{margin-left:68.50828729%;*margin-left:68.40190431%}.row-fluid .offset7{margin-left:62.70718232%;*margin-left:62.60079934%}.row-fluid .offset7:first-child{margin-left:59.94475138%;*margin-left:59.8383684%}.row-fluid .offset6{margin-left:54.14364641%;*margin-left:54.03726343%}.row-fluid .offset6:first-child{margin-left:51.38121547%;*margin-left:51.27483249%}.row-fluid .offset5{margin-left:45.5801105%;*margin-left:45.47372752%}.row-fluid .offset5:first-child{margin-left:42.81767956%;*margin-left:42.71129658%}.row-fluid .offset4{margin-left:37.01657459%;*margin-left:36.91019161%}.row-fluid .offset4:first-child{margin-left:34.25414365%;*margin-left:34.14776067%}.row-fluid .offset3{margin-left:28.45303867%;*margin-left:28.3466557%}.row-fluid .offset3:first-child{margin-left:25.69060773%;*margin-left:25.58422476%}.row-fluid .offset2{margin-left:19.88950276%;*margin-left:19.78311978%}.row-fluid .offset2:first-child{margin-left:17.12707182%;*margin-left:17.02068884%}.row-fluid .offset1{margin-left:11.32596685%;*margin-left:11.21958387%}.row-fluid .offset1:first-child{margin-left:8.56353591%;*margin-left:8.45715293%}input,textarea,.uneditable-input{margin-left:0}.controls-row [class*="span"]+[class*="span"]{margin-left:20px}input.span12,textarea.span12,.uneditable-input.span12{width:710px}input.span11,textarea.span11,.uneditable-input.span11{width:648px}input.span10,textarea.span10,.uneditable-input.span10{width:586px}input.span9,textarea.span9,.uneditable-input.span9{width:524px}input.span8,textarea.span8,.uneditable-input.span8{width:462px}input.span7,textarea.span7,.uneditable-input.span7{width:400px}input.span6,textarea.span6,.uneditable-input.span6{width:338px}input.span5,textarea.span5,.uneditable-input.span5{width:276px}input.span4,textarea.span4,.uneditable-input.span4{width:214px}input.span3,textarea.span3,.uneditable-input.span3{width:152px}input.span2,textarea.span2,.uneditable-input.span2{width:90px}input.span1,textarea.span1,.uneditable-input.span1{width:28px}}@media (max-width:767px){body{padding-left:20px;padding-right:20px}.navbar-fixed-top,.navbar-fixed-bottom,.navbar-static-top{margin-left:-20px;margin-right:-20px}.container-fluid{padding:0}.dl-horizontal dt{float:none;clear:none;width:auto;text-align:left}.dl-horizontal dd{margin-left:0}.container{width:auto}.row-fluid{width:100%}.row,.thumbnails{margin-left:0}.thumbnails>li{float:none;margin-left:0}[class*="span"],.uneditable-input[class*="span"],.row-fluid [class*="span"]{float:none;display:block;width:100%;margin-left:0;-webkit-box-sizing:border-box;-moz-box-sizing:border-box;box-sizing:border-box}.span12,.row-fluid .span12{width:100%;-webkit-box-sizing:border-box;-moz-box-sizing:border-box;box-sizing:border-box}.row-fluid [class*="offset"]:first-child{margin-left:0}.input-large,.input-xlarge,.input-xxlarge,input[class*="span"],select[class*="span"],textarea[class*="span"],.uneditable-input{display:block;width:100%;min-height:30px;-webkit-box-sizing:border-box;-moz-box-sizing:border-box;box-sizing:border-box}.input-prepend input,.input-append input,.input-prepend input[class*="span"],.input-append input[class*="span"]{display:inline-block;width:auto}.controls-row [class*="span"]+[class*="span"]{margin-left:0}.modal{position:fixed;top:20px;left:20px;right:20px;width:auto;margin:0}.modal.fade{top:-100px}.modal.fade.in{top:20px}}@media (max-width:480px){.nav-collapse{-webkit-transform:translate3d(0, 0, 0)}.page-header h1 small{display:block;line-height:20px}input[type="checkbox"],input[type="radio"]{border:1px solid #ccc}.form-horizontal .control-label{float:none;width:auto;padding-top:0;text-align:left}.form-horizontal .controls{margin-left:0}.form-horizontal .control-list{padding-top:0}.form-horizontal .form-actions{padding-left:10px;padding-right:10px}.media .pull-left,.media .pull-right{float:none;display:block;margin-bottom:10px}.media-object{margin-right:0;margin-left:0}.modal{top:10px;left:10px;right:10px}.modal-header .close{padding:10px;margin:-10px}.carousel-caption{position:static}}@media (max-width:979px){body{padding-top:0}.navbar-fixed-top,.navbar-fixed-bottom{position:static}.navbar-fixed-top{margin-bottom:20px}.navbar-fixed-bottom{margin-top:20px}.navbar-fixed-top .navbar-inner,.navbar-fixed-bottom .navbar-inner{padding:5px}.navbar .container{width:auto;padding:0}.navbar .brand{padding-left:10px;padding-right:10px;margin:0 0 0 -5px}.nav-collapse{clear:both}.nav-collapse .nav{float:none;margin:0 0 10px}.nav-collapse .nav>li{float:none}.nav-collapse .nav>li>a{margin-bottom:2px}.nav-collapse .nav>.divider-vertical{display:none}.nav-collapse .nav .nav-header{color:#fff;text-shadow:none}.nav-collapse .nav>li>a,.nav-collapse .dropdown-menu a{padding:9px 15px;font-weight:bold;color:#fff;-webkit-border-radius:3px;-moz-border-radius:3px;border-radius:3px}.nav-collapse .btn{padding:4px 10px 4px;font-weight:normal;-webkit-border-radius:4px;-moz-border-radius:4px;border-radius:4px}.nav-collapse .dropdown-menu li+li a{margin-bottom:2px}.nav-collapse .nav>li>a:hover,.nav-collapse .nav>li>a:focus,.nav-collapse .dropdown-menu a:hover,.nav-collapse .dropdown-menu a:focus{background-color:#1a5381}.navbar-inverse .nav-collapse .nav>li>a,.navbar-inverse .nav-collapse .dropdown-menu a{color:#999}.navbar-inverse .nav-collapse .nav>li>a:hover,.navbar-inverse .nav-collapse .nav>li>a:focus,.navbar-inverse .nav-collapse .dropdown-menu a:hover,.navbar-inverse .nav-collapse .dropdown-menu a:focus{background-color:#111}.nav-collapse.in .btn-group{margin-top:5px;padding:0}.nav-collapse .dropdown-menu{position:static;top:auto;left:auto;float:none;display:none;max-width:none;margin:0 15px;padding:0;background-color:transparent;border:none;-webkit-border-radius:0;-moz-border-radius:0;border-radius:0;-webkit-box-shadow:none;-moz-box-shadow:none;box-shadow:none}.nav-collapse .open>.dropdown-menu{display:block}.nav-collapse .dropdown-menu:before,.nav-collapse .dropdown-menu:after{display:none}.nav-collapse .dropdown-menu .divider{display:none}.nav-collapse .nav>li>.dropdown-menu:before,.nav-collapse .nav>li>.dropdown-menu:after{display:none}.nav-collapse .navbar-form,.nav-collapse .navbar-search{float:none;padding:10px 15px;margin:10px 0;border-top:1px solid #1a5381;border-bottom:1px solid #1a5381;-webkit-box-shadow:inset 0 1px 0 rgba(255,255,255,.1), 0 1px 0 rgba(255,255,255,.1);-moz-box-shadow:inset 0 1px 0 rgba(255,255,255,.1), 0 1px 0 rgba(255,255,255,.1);box-shadow:inset 0 1px 0 rgba(255,255,255,.1), 0 1px 0 rgba(255,255,255,.1)}.navbar-inverse .nav-collapse .navbar-form,.navbar-inverse .nav-collapse .navbar-search{border-top-color:#111;border-bottom-color:#111}.navbar .nav-collapse .nav.pull-right{float:none;margin-left:0}.nav-collapse,.nav-collapse.collapse{overflow:hidden;height:0}.navbar .btn-navbar{display:block}.navbar-static .navbar-inner{padding-left:10px;padding-right:10px}}@media (min-width:979px + 1){.nav-collapse.collapse{height:auto !important;overflow:visible !important}}.navbar .nav .dropdown-toggle .caret{border-top-color:#eee;border-bottom-color:#eee}.navbar .nav .dropdown-toggle :hover .caret,.navbar .nav .dropdown-toggle :focus .caret{border-top-color:#fff;border-bottom-color:#fff}html,body{height:100%}#wrap{min-height:100%;height:auto !important;margin:0 auto -80px}body.with-navbar-fixed-top{padding-top:50px}.dl-horizontal dl>dt{clear:none;float:none;width:auto;text-align:left}.dl-horizontal dl>dd{margin-left:10px}dl dd:after{display:table;content:"";clear:both}#push,#footer{height:80px}footer{margin-top:20px;border-radius:4px}.ep-page-row.animated{animation-duration:.5s;-webkit-animation-duration:.5s;-ms-animation-duration:.5s}#ep-intro-row{margin-top:100px}#ep-intro-row .ep-load-indicator{display:inline-block;float:left;margin-right:10px}.light-blue{border:1px solid #a5c0d5;border-radius:4px;background-color:#e9f1f7}.ep-landing-row-forms{min-height:65px;padding:20px 0;margin:0 0 20px}.ep-landing-search-form .control-label{width:100px;font-size:17.5px;line-height:40px}.ep-landing-search-form .controls{margin-left:120px;position:relative}.ep-landing-search-form .controls button.btn-primary{height:58px}.ep-landing-search-form .controls .select2-container .select2-choice{font-size:17.5px;padding:11px 19px}.ep-landing-search-form .controls .select2-container .select2-choice .select2-arrow b{margin-top:10px}.ep-landing-tool-overview{padding:11px 19px;min-height:350px}.ep-landing-tool-overview .media{display:none}#ep-landing-projects-table-lead .lead{margin-top:20px}.ep-load-indicator{display:none}.ep-loading .ep-load-indicator{display:block}.ep-load-indicator-bowlG{position:relative;width:20px;height:20px}.ep-load-indicator-bowl_ringG{position:absolute;width:20px;height:20px;border:2px solid #a5c0d5;-moz-border-radius:20px;-webkit-border-radius:20px;-ms-border-radius:20px;border-radius:20px}.ep-load-indicator-ball_holderG{position:absolute;width:5px;height:20px;left:7px;top:0;-moz-animation-name:ball_moveG;-moz-animation-duration:1.4s;-moz-animation-iteration-count:infinite;-moz-animation-timing-function:linear;-webkit-animation-name:ball_moveG;-webkit-animation-duration:1.4s;-webkit-animation-iteration-count:infinite;-webkit-animation-timing-function:linear;-ms-animation-name:ball_moveG;-ms-animation-duration:1.4s;-ms-animation-iteration-count:infinite;-ms-animation-timing-function:linear;animation-name:ball_moveG;animation-duration:1.4s;animation-iteration-count:infinite;animation-timing-function:linear}.ep-load-indicator-ballG{position:absolute;left:0;top:-5px;width:8px;height:8px;background:#a5c0d5;-moz-border-radius:7px;-webkit-border-radius:7px;-ms-border-radius:7px;border-radius:7px}@-moz-keyframes ball_moveG{0%{-moz-transform:rotate(0deg)}100%{-moz-transform:rotate(360deg)}}@-webkit-keyframes ball_moveG{0%{-webkit-transform:rotate(0deg)}100%{-webkit-transform:rotate(360deg)}}@-ms-keyframes ball_moveG{0%{-ms-transform:rotate(0deg)}100%{-ms-transform:rotate(360deg)}}@keyframes ball_moveG{0%{transform:rotate(0deg)}100%{transform:rotate(360deg)}}.control-group>.controls>.dropdown-menu{max-height:400px;overflow-y:auto;overflow-x:hidden}.ep-analysis-primary-form .control-group,.ep-analysis-secondary-form .control-group{float:left}.ep-analysis-primary-form .control-group.inactive,.ep-analysis-secondary-form .control-group.inactive{opacity:.5}.ep-analysis-primary-form .control-group.ep-loading .controls,.ep-analysis-secondary-form .control-group.ep-loading .controls{position:relative}.ep-analysis-primary-form .control-group.ep-loading .controls input[type=text],.ep-analysis-secondary-form .control-group.ep-loading .controls input[type=text],.ep-analysis-primary-form .control-group.ep-loading .controls select,.ep-analysis-secondary-form .control-group.ep-loading .controls select{color:#eee}.ep-analysis-primary-form>.control-group button,.ep-analysis-secondary-form>.control-group button{margin-bottom:10px}.ep-analysis-primary-form .control-array-group,.ep-analysis-secondary-form .control-array-group{padding:0 5px;margin-bottom:8px}.ep-analysis-primary-form .control-array-group.light-blue,.ep-analysis-secondary-form .control-array-group.light-blue{border-style:dashed}.ep-analysis-primary-form>.form-actions,.ep-analysis-secondary-form>.form-actions{float:left;background-color:transparent;border-top:0;margin-bottom:0}.ep-analysis-primary-form>.form-actions button,.ep-analysis-secondary-form>.form-actions button,.ep-analysis-primary-form>.form-actions .progress,.ep-analysis-secondary-form>.form-actions .progress{float:left;margin-right:3px}.ep-analysis-primary-form>.form-actions>.progress,.ep-analysis-secondary-form>.form-actions>.progress{display:none;height:30px}.ep-analysis-secondary-form{padding:10px}.ep-analysis-secondary-form .control-group{margin-right:10px}.ep-analysis-secondary-form>.form-actions{margin-top:5px}.ep-analysis-primary-form{padding:20px}.ep-analysis-primary-form .control-group{transition:opacity 1 linear;-webkit-transition:opacity 1 linear;min-height:110px;margin-right:40px}.ep-analysis-primary-form .control-group.ep-starts-line{clear:left}.ep-analysis-primary-form .help-block{overflow:hidden;margin-bottom:0}.ep-analysis-primary-form .help-block>span{font-size:11.9px}.ep-analysis-primary-form .control-array-group{height:auto}.ep-analysis-primary-form .control-array-group>.control-array-label{float:left;margin-right:30px}.ep-analysis-primary-form>.form-actions{margin-top:30px}#ep-analysis-search{margin:0}.ep-caption{margin-top:40px}.ep-analysis-plot{position:relative}.ep-analysis-plot .popover{max-width:450px}.ep-analysis-plot .popover .dl-horizontal dt{width:200px}.ep-analysis-plot .popover .dl-horizontal dd{margin-left:210px}.ep-analysis-plot .ep-plot-inner{min-height:500px;position:relative;border:1px solid #e5e5e5;border-radius:4px}.ep-analysis-plot .ep-plot-inner svg{display:block}.ep-analysis-plot .ep-plot-inner .progress{margin:200px auto;width:300px}.ep-analysis-plot .ep-plot-inner:-webkit-full-screen{width:100%;height:100%;background:none;border:none}.ep-analysis-plot .ep-plot-inner:-webkit-full-screen svg{width:100%;height:100%}.ep-analysis-plot .ep-plot-inner:-moz-full-screen{border:none}.ep-analysis-plot .ep-side-menu{position:absolute;right:2px;top:0}.ep-analysis-plot .ep-side-menu .btn-group{display:block;margin-left:0}.ep-analysis-plot .ep-side-menu .btn-group+.btn-group{margin-top:5px}.ep-analysis-plot .ep-side-menu button+.btn-group{margin-top:5px}.ep-analysis-sidebar .accordion{height:500px;overflow-y:hidden;margin-bottom:0}.ep-analysis-sidebar .accordion .accordion-body{max-height:340px;overflow-y:auto}.ep-analysis-sidebar .accordion .ep-sidebar-parameter-summary .ep-modify{margin:0 14px 14px 0}.ep-analysis-sidebar .accordion .ep-ext-label{position:absolute;z-index:10;visibility:hidden}#ep-analysis-params{border:1px solid #a5c0d5;border-radius:4px;background-color:#e9f1f7;padding:11px 19px}#ep-analysis-params dl{margin:0}#ep-analysis-params.editable{border:1px solid #f89406;background-color:#ffbb63}#ep-analysis-params.editable form .ep-form-group.ep-form-param-complex{border:1px #f89406 dashed}#ep-analysis-params form{margin:0}#ep-analysis-params form .ep-form-group{float:left;padding:0 6px}#ep-analysis-params form .ep-form-group.ep-form-param-complex{border:1px #a5c0d5 dashed;border-radius:4px;margin-bottom:2px}#ep-analysis-params form .ep-form-group input,#ep-analysis-params form .ep-form-group textarea,#ep-analysis-params form .ep-form-group button{padding:0 6px;font-size:10.5px}#ep-analysis-params form .ep-form-group .icon-question-sign{cursor:help;opacity:.5}#ep-analysis-params form .ep-form-group label{position:relative;color:#555}#ep-analysis-params form .ep-form-group label .ep-label-loading{font-size:10.5px;position:absolute;top:17px;left:0;display:block}.ep-analysis-filter input,.ep-analysis-filter textarea,.ep-analysis-filter button{padding:0 6px}.ep-analysis-filter .add-on{padding:0 6px}.ep-analysis-filter .btn-link{font-size:10.5px}.ep-analysis-table{width:100%}.ep-analysis-table th,.ep-analysis-table td{font-size:11px;font-family:Geneva,Arial,Helvetica,sans-serif;line-height:18px;text-align:left}.ep-analysis-table .ep-th,.ep-analysis-table td{padding:3px 5px}.ep-analysis-table .ep-analysis-thead{width:100%;table-layout:fixed}.ep-analysis-table .ep-analysis-thead .ep-fake-th{border:0;display:table-cell;width:15px}.ep-analysis-table .ep-analysis-thead th{color:#fff;background-color:#aaa}.ep-analysis-table .ep-analysis-thead th .ep-th{position:relative}.ep-analysis-table .ep-analysis-thead th .ep-th .ep-th-label{overflow:hidden;white-space:nowrap}.ep-analysis-table .ep-analysis-thead th .ep-th .ep-th-label .ep-ext-label{visibility:hidden;position:absolute;z-index:10}.ep-analysis-table .ep-analysis-thead th .ep-th .ep-th-actions{white-space:nowrap}.ep-analysis-table .ep-analysis-thead th .ep-th .ep-th-actions i{cursor:pointer;opacity:.7}.ep-analysis-table .ep-analysis-thead th .ep-th .ui-resizable-e{border-left:2px #ddd solid;right:-7px}.ep-analysis-table .ep-analysis-tbody{position:relative;overflow-y:scroll;overflow-x:hidden}.ep-analysis-table .ep-analysis-tbody table{position:absolute;table-layout:fixed;border-width:0 0 1px;width:100%;margin-bottom:0}.ep-analysis-table .ep-analysis-tbody table th{padding:0}.ep-analysis-table .ep-analysis-tbody table td{white-space:nowrap;overflow:hidden}.ep-analysis-table .ep-analysis-tbody table td .ep-ext-label{visibility:hidden;position:absolute;z-index:10}.ep-analysis-table .ep-analysis-tbody table img.small{width:100px;height:100px}/*!
 *  Font Awesome 4.2.0 by @davegandy - http://fontawesome.io - @fontawesome
 *  License - http://fontawesome.io/license (Font: SIL OFL 1.1, CSS: MIT License)
 */@font-face{font-family:'FontAwesome';src:url('../fonts/fontawesome-webfont.eot?v=4.2.0');src:url('../fonts/fontawesome-webfont.eot?#iefix&v=4.2.0') format('embedded-opentype'),url('../fonts/fontawesome-webfont.woff?v=4.2.0') format('woff'),url('../fonts/fontawesome-webfont.ttf?v=4.2.0') format('truetype'),url('../fonts/fontawesome-webfont.svg?v=4.2.0#fontawesomeregular') format('svg');font-weight:normal;font-style:normal}.fa{display:inline-block;font:normal normal normal 14px/1 FontAwesome;font-size:inherit;text-rendering:auto;-webkit-font-smoothing:antialiased;-moz-osx-font-smoothing:grayscale}.fa-lg{font-size:1.33333333em;line-height:.75em;vertical-align:-15%}.fa-2x{font-size:2em}.fa-3x{font-size:3em}.fa-4x{font-size:4em}.fa-5x{font-size:5em}.fa-fw{width:1.28571429em;text-align:center}.fa-ul{padding-left:0;margin-left:2.14285714em;list-style-type:none}.fa-ul>li{position:relative}.fa-li{position:absolute;left:-2.14285714em;width:2.14285714em;top:.14285714em;text-align:center}.fa-li.fa-lg{left:-1.85714286em}.fa-border{padding:.2em .25em .15em;border:solid .08em #eee;border-radius:.1em}.pull-right{float:right}.pull-left{float:left}.fa.pull-left{margin-right:.3em}.fa.pull-right{margin-left:.3em}.fa-spin{-webkit-animation:fa-spin 2s infinite linear;animation:fa-spin 2s infinite linear}@-webkit-keyframes fa-spin{0%{-webkit-transform:rotate(0deg);transform:rotate(0deg)}100%{-webkit-transform:rotate(359deg);transform:rotate(359deg)}}@keyframes fa-spin{0%{-webkit-transform:rotate(0deg);transform:rotate(0deg)}100%{-webkit-transform:rotate(359deg);transform:rotate(359deg)}}.fa-rotate-90{filter:progid:DXImageTransform.Microsoft.BasicImage(rotation=1);-webkit-transform:rotate(90deg);-ms-transform:rotate(90deg);transform:rotate(90deg)}.fa-rotate-180{filter:progid:DXImageTransform.Microsoft.BasicImage(rotation=2);-webkit-transform:rotate(180deg);-ms-transform:rotate(180deg);transform:rotate(180deg)}.fa-rotate-270{filter:progid:DXImageTransform.Microsoft.BasicImage(rotation=3);-webkit-transform:rotate(270deg);-ms-transform:rotate(270deg);transform:rotate(270deg)}.fa-flip-horizontal{filter:progid:DXImageTransform.Microsoft.BasicImage(rotation=0, mirror=1);-webkit-transform:scale(-1, 1);-ms-transform:scale(-1, 1);transform:scale(-1, 1)}.fa-flip-vertical{filter:progid:DXImageTransform.Microsoft.BasicImage(rotation=2, mirror=1);-webkit-transform:scale(1, -1);-ms-transform:scale(1, -1);transform:scale(1, -1)}:root .fa-rotate-90,:root .fa-rotate-180,:root .fa-rotate-270,:root .fa-flip-horizontal,:root .fa-flip-vertical{filter:none}.fa-stack{position:relative;display:inline-block;width:2em;height:2em;line-height:2em;vertical-align:middle}.fa-stack-1x,.fa-stack-2x{position:absolute;left:0;width:100%;text-align:center}.fa-stack-1x{line-height:inherit}.fa-stack-2x{font-size:2em}.fa-inverse{color:#fff}.fa-glass:before{content:"\f000"}.fa-music:before{content:"\f001"}.fa-search:before{content:"\f002"}.fa-envelope-o:before{content:"\f003"}.fa-heart:before{content:"\f004"}.fa-star:before{content:"\f005"}.fa-star-o:before{content:"\f006"}.fa-user:before{content:"\f007"}.fa-film:before{content:"\f008"}.fa-th-large:before{content:"\f009"}.fa-th:before{content:"\f00a"}.fa-th-list:before{content:"\f00b"}.fa-check:before{content:"\f00c"}.fa-remove:before,.fa-close:before,.fa-times:before{content:"\f00d"}.fa-search-plus:before{content:"\f00e"}.fa-search-minus:before{content:"\f010"}.fa-power-off:before{content:"\f011"}.fa-signal:before{content:"\f012"}.fa-gear:before,.fa-cog:before{content:"\f013"}.fa-trash-o:before{content:"\f014"}.fa-home:before{content:"\f015"}.fa-file-o:before{content:"\f016"}.fa-clock-o:before{content:"\f017"}.fa-road:before{content:"\f018"}.fa-download:before{content:"\f019"}.fa-arrow-circle-o-down:before{content:"\f01a"}.fa-arrow-circle-o-up:before{content:"\f01b"}.fa-inbox:before{content:"\f01c"}.fa-play-circle-o:before{content:"\f01d"}.fa-rotate-right:before,.fa-repeat:before{content:"\f01e"}.fa-refresh:before{content:"\f021"}.fa-list-alt:before{content:"\f022"}.fa-lock:before{content:"\f023"}.fa-flag:before{content:"\f024"}.fa-headphones:before{content:"\f025"}.fa-volume-off:before{content:"\f026"}.fa-volume-down:before{content:"\f027"}.fa-volume-up:before{content:"\f028"}.fa-qrcode:before{content:"\f029"}.fa-barcode:before{content:"\f02a"}.fa-tag:before{content:"\f02b"}.fa-tags:before{content:"\f02c"}.fa-book:before{content:"\f02d"}.fa-bookmark:before{content:"\f02e"}.fa-print:before{content:"\f02f"}.fa-camera:before{content:"\f030"}.fa-font:before{content:"\f031"}.fa-bold:before{content:"\f032"}.fa-italic:before{content:"\f033"}.fa-text-height:before{content:"\f034"}.fa-text-width:before{content:"\f035"}.fa-align-left:before{content:"\f036"}.fa-align-center:before{content:"\f037"}.fa-align-right:before{content:"\f038"}.fa-align-justify:before{content:"\f039"}.fa-list:before{content:"\f03a"}.fa-dedent:before,.fa-outdent:before{content:"\f03b"}.fa-indent:before{content:"\f03c"}.fa-video-camera:before{content:"\f03d"}.fa-photo:before,.fa-image:before,.fa-picture-o:before{content:"\f03e"}.fa-pencil:before{content:"\f040"}.fa-map-marker:before{content:"\f041"}.fa-adjust:before{content:"\f042"}.fa-tint:before{content:"\f043"}.fa-edit:before,.fa-pencil-square-o:before{content:"\f044"}.fa-share-square-o:before{content:"\f045"}.fa-check-square-o:before{content:"\f046"}.fa-arrows:before{content:"\f047"}.fa-step-backward:before{content:"\f048"}.fa-fast-backward:before{content:"\f049"}.fa-backward:before{content:"\f04a"}.fa-play:before{content:"\f04b"}.fa-pause:before{content:"\f04c"}.fa-stop:before{content:"\f04d"}.fa-forward:before{content:"\f04e"}.fa-fast-forward:before{content:"\f050"}.fa-step-forward:before{content:"\f051"}.fa-eject:before{content:"\f052"}.fa-chevron-left:before{content:"\f053"}.fa-chevron-right:before{content:"\f054"}.fa-plus-circle:before{content:"\f055"}.fa-minus-circle:before{content:"\f056"}.fa-times-circle:before{content:"\f057"}.fa-check-circle:before{content:"\f058"}.fa-question-circle:before{content:"\f059"}.fa-info-circle:before{content:"\f05a"}.fa-crosshairs:before{content:"\f05b"}.fa-times-circle-o:before{content:"\f05c"}.fa-check-circle-o:before{content:"\f05d"}.fa-ban:before{content:"\f05e"}.fa-arrow-left:before{content:"\f060"}.fa-arrow-right:before{content:"\f061"}.fa-arrow-up:before{content:"\f062"}.fa-arrow-down:before{content:"\f063"}.fa-mail-forward:before,.fa-share:before{content:"\f064"}.fa-expand:before{content:"\f065"}.fa-compress:before{content:"\f066"}.fa-plus:before{content:"\f067"}.fa-minus:before{content:"\f068"}.fa-asterisk:before{content:"\f069"}.fa-exclamation-circle:before{content:"\f06a"}.fa-gift:before{content:"\f06b"}.fa-leaf:before{content:"\f06c"}.fa-fire:before{content:"\f06d"}.fa-eye:before{content:"\f06e"}.fa-eye-slash:before{content:"\f070"}.fa-warning:before,.fa-exclamation-triangle:before{content:"\f071"}.fa-plane:before{content:"\f072"}.fa-calendar:before{content:"\f073"}.fa-random:before{content:"\f074"}.fa-comment:before{content:"\f075"}.fa-magnet:before{content:"\f076"}.fa-chevron-up:before{content:"\f077"}.fa-chevron-down:before{content:"\f078"}.fa-retweet:before{content:"\f079"}.fa-shopping-cart:before{content:"\f07a"}.fa-folder:before{content:"\f07b"}.fa-folder-open:before{content:"\f07c"}.fa-arrows-v:before{content:"\f07d"}.fa-arrows-h:before{content:"\f07e"}.fa-bar-chart-o:before,.fa-bar-chart:before{content:"\f080"}.fa-twitter-square:before{content:"\f081"}.fa-facebook-square:before{content:"\f082"}.fa-camera-retro:before{content:"\f083"}.fa-key:before{content:"\f084"}.fa-gears:before,.fa-cogs:before{content:"\f085"}.fa-comments:before{content:"\f086"}.fa-thumbs-o-up:before{content:"\f087"}.fa-thumbs-o-down:before{content:"\f088"}.fa-star-half:before{content:"\f089"}.fa-heart-o:before{content:"\f08a"}.fa-sign-out:before{content:"\f08b"}.fa-linkedin-square:before{content:"\f08c"}.fa-thumb-tack:before{content:"\f08d"}.fa-external-link:before{content:"\f08e"}.fa-sign-in:before{content:"\f090"}.fa-trophy:before{content:"\f091"}.fa-github-square:before{content:"\f092"}.fa-upload:before{content:"\f093"}.fa-lemon-o:before{content:"\f094"}.fa-phone:before{content:"\f095"}.fa-square-o:before{content:"\f096"}.fa-bookmark-o:before{content:"\f097"}.fa-phone-square:before{content:"\f098"}.fa-twitter:before{content:"\f099"}.fa-facebook:before{content:"\f09a"}.fa-github:before{content:"\f09b"}.fa-unlock:before{content:"\f09c"}.fa-credit-card:before{content:"\f09d"}.fa-rss:before{content:"\f09e"}.fa-hdd-o:before{content:"\f0a0"}.fa-bullhorn:before{content:"\f0a1"}.fa-bell:before{content:"\f0f3"}.fa-certificate:before{content:"\f0a3"}.fa-hand-o-right:before{content:"\f0a4"}.fa-hand-o-left:before{content:"\f0a5"}.fa-hand-o-up:before{content:"\f0a6"}.fa-hand-o-down:before{content:"\f0a7"}.fa-arrow-circle-left:before{content:"\f0a8"}.fa-arrow-circle-right:before{content:"\f0a9"}.fa-arrow-circle-up:before{content:"\f0aa"}.fa-arrow-circle-down:before{content:"\f0ab"}.fa-globe:before{content:"\f0ac"}.fa-wrench:before{content:"\f0ad"}.fa-tasks:before{content:"\f0ae"}.fa-filter:before{content:"\f0b0"}.fa-briefcase:before{content:"\f0b1"}.fa-arrows-alt:before{content:"\f0b2"}.fa-group:before,.fa-users:before{content:"\f0c0"}.fa-chain:before,.fa-link:before{content:"\f0c1"}.fa-cloud:before{content:"\f0c2"}.fa-flask:before{content:"\f0c3"}.fa-cut:before,.fa-scissors:before{content:"\f0c4"}.fa-copy:before,.fa-files-o:before{content:"\f0c5"}.fa-paperclip:before{content:"\f0c6"}.fa-save:before,.fa-floppy-o:before{content:"\f0c7"}.fa-square:before{content:"\f0c8"}.fa-navicon:before,.fa-reorder:before,.fa-bars:before{content:"\f0c9"}.fa-list-ul:before{content:"\f0ca"}.fa-list-ol:before{content:"\f0cb"}.fa-strikethrough:before{content:"\f0cc"}.fa-underline:before{content:"\f0cd"}.fa-table:before{content:"\f0ce"}.fa-magic:before{content:"\f0d0"}.fa-truck:before{content:"\f0d1"}.fa-pinterest:before{content:"\f0d2"}.fa-pinterest-square:before{content:"\f0d3"}.fa-google-plus-square:before{content:"\f0d4"}.fa-google-plus:before{content:"\f0d5"}.fa-money:before{content:"\f0d6"}.fa-caret-down:before{content:"\f0d7"}.fa-caret-up:before{content:"\f0d8"}.fa-caret-left:before{content:"\f0d9"}.fa-caret-right:before{content:"\f0da"}.fa-columns:before{content:"\f0db"}.fa-unsorted:before,.fa-sort:before{content:"\f0dc"}.fa-sort-down:before,.fa-sort-desc:before{content:"\f0dd"}.fa-sort-up:before,.fa-sort-asc:before{content:"\f0de"}.fa-envelope:before{content:"\f0e0"}.fa-linkedin:before{content:"\f0e1"}.fa-rotate-left:before,.fa-undo:before{content:"\f0e2"}.fa-legal:before,.fa-gavel:before{content:"\f0e3"}.fa-dashboard:before,.fa-tachometer:before{content:"\f0e4"}.fa-comment-o:before{content:"\f0e5"}.fa-comments-o:before{content:"\f0e6"}.fa-flash:before,.fa-bolt:before{content:"\f0e7"}.fa-sitemap:before{content:"\f0e8"}.fa-umbrella:before{content:"\f0e9"}.fa-paste:before,.fa-clipboard:before{content:"\f0ea"}.fa-lightbulb-o:before{content:"\f0eb"}.fa-exchange:before{content:"\f0ec"}.fa-cloud-download:before{content:"\f0ed"}.fa-cloud-upload:before{content:"\f0ee"}.fa-user-md:before{content:"\f0f0"}.fa-stethoscope:before{content:"\f0f1"}.fa-suitcase:before{content:"\f0f2"}.fa-bell-o:before{content:"\f0a2"}.fa-coffee:before{content:"\f0f4"}.fa-cutlery:before{content:"\f0f5"}.fa-file-text-o:before{content:"\f0f6"}.fa-building-o:before{content:"\f0f7"}.fa-hospital-o:before{content:"\f0f8"}.fa-ambulance:before{content:"\f0f9"}.fa-medkit:before{content:"\f0fa"}.fa-fighter-jet:before{content:"\f0fb"}.fa-beer:before{content:"\f0fc"}.fa-h-square:before{content:"\f0fd"}.fa-plus-square:before{content:"\f0fe"}.fa-angle-double-left:before{content:"\f100"}.fa-angle-double-right:before{content:"\f101"}.fa-angle-double-up:before{content:"\f102"}.fa-angle-double-down:before{content:"\f103"}.fa-angle-left:before{content:"\f104"}.fa-angle-right:before{content:"\f105"}.fa-angle-up:before{content:"\f106"}.fa-angle-down:before{content:"\f107"}.fa-desktop:before{content:"\f108"}.fa-laptop:before{content:"\f109"}.fa-tablet:before{content:"\f10a"}.fa-mobile-phone:before,.fa-mobile:before{content:"\f10b"}.fa-circle-o:before{content:"\f10c"}.fa-quote-left:before{content:"\f10d"}.fa-quote-right:before{content:"\f10e"}.fa-spinner:before{content:"\f110"}.fa-circle:before{content:"\f111"}.fa-mail-reply:before,.fa-reply:before{content:"\f112"}.fa-github-alt:before{content:"\f113"}.fa-folder-o:before{content:"\f114"}.fa-folder-open-o:before{content:"\f115"}.fa-smile-o:before{content:"\f118"}.fa-frown-o:before{content:"\f119"}.fa-meh-o:before{content:"\f11a"}.fa-gamepad:before{content:"\f11b"}.fa-keyboard-o:before{content:"\f11c"}.fa-flag-o:before{content:"\f11d"}.fa-flag-checkered:before{content:"\f11e"}.fa-terminal:before{content:"\f120"}.fa-code:before{content:"\f121"}.fa-mail-reply-all:before,.fa-reply-all:before{content:"\f122"}.fa-star-half-empty:before,.fa-star-half-full:before,.fa-star-half-o:before{content:"\f123"}.fa-location-arrow:before{content:"\f124"}.fa-crop:before{content:"\f125"}.fa-code-fork:before{content:"\f126"}.fa-unlink:before,.fa-chain-broken:before{content:"\f127"}.fa-question:before{content:"\f128"}.fa-info:before{content:"\f129"}.fa-exclamation:before{content:"\f12a"}.fa-superscript:before{content:"\f12b"}.fa-subscript:before{content:"\f12c"}.fa-eraser:before{content:"\f12d"}.fa-puzzle-piece:before{content:"\f12e"}.fa-microphone:before{content:"\f130"}.fa-microphone-slash:before{content:"\f131"}.fa-shield:before{content:"\f132"}.fa-calendar-o:before{content:"\f133"}.fa-fire-extinguisher:before{content:"\f134"}.fa-rocket:before{content:"\f135"}.fa-maxcdn:before{content:"\f136"}.fa-chevron-circle-left:before{content:"\f137"}.fa-chevron-circle-right:before{content:"\f138"}.fa-chevron-circle-up:before{content:"\f139"}.fa-chevron-circle-down:before{content:"\f13a"}.fa-html5:before{content:"\f13b"}.fa-css3:before{content:"\f13c"}.fa-anchor:before{content:"\f13d"}.fa-unlock-alt:before{content:"\f13e"}.fa-bullseye:before{content:"\f140"}.fa-ellipsis-h:before{content:"\f141"}.fa-ellipsis-v:before{content:"\f142"}.fa-rss-square:before{content:"\f143"}.fa-play-circle:before{content:"\f144"}.fa-ticket:before{content:"\f145"}.fa-minus-square:before{content:"\f146"}.fa-minus-square-o:before{content:"\f147"}.fa-level-up:before{content:"\f148"}.fa-level-down:before{content:"\f149"}.fa-check-square:before{content:"\f14a"}.fa-pencil-square:before{content:"\f14b"}.fa-external-link-square:before{content:"\f14c"}.fa-share-square:before{content:"\f14d"}.fa-compass:before{content:"\f14e"}.fa-toggle-down:before,.fa-caret-square-o-down:before{content:"\f150"}.fa-toggle-up:before,.fa-caret-square-o-up:before{content:"\f151"}.fa-toggle-right:before,.fa-caret-square-o-right:before{content:"\f152"}.fa-euro:before,.fa-eur:before{content:"\f153"}.fa-gbp:before{content:"\f154"}.fa-dollar:before,.fa-usd:before{content:"\f155"}.fa-rupee:before,.fa-inr:before{content:"\f156"}.fa-cny:before,.fa-rmb:before,.fa-yen:before,.fa-jpy:before{content:"\f157"}.fa-ruble:before,.fa-rouble:before,.fa-rub:before{content:"\f158"}.fa-won:before,.fa-krw:before{content:"\f159"}.fa-bitcoin:before,.fa-btc:before{content:"\f15a"}.fa-file:before{content:"\f15b"}.fa-file-text:before{content:"\f15c"}.fa-sort-alpha-asc:before{content:"\f15d"}.fa-sort-alpha-desc:before{content:"\f15e"}.fa-sort-amount-asc:before{content:"\f160"}.fa-sort-amount-desc:before{content:"\f161"}.fa-sort-numeric-asc:before{content:"\f162"}.fa-sort-numeric-desc:before{content:"\f163"}.fa-thumbs-up:before{content:"\f164"}.fa-thumbs-down:before{content:"\f165"}.fa-youtube-square:before{content:"\f166"}.fa-youtube:before{content:"\f167"}.fa-xing:before{content:"\f168"}.fa-xing-square:before{content:"\f169"}.fa-youtube-play:before{content:"\f16a"}.fa-dropbox:before{content:"\f16b"}.fa-stack-overflow:before{content:"\f16c"}.fa-instagram:before{content:"\f16d"}.fa-flickr:before{content:"\f16e"}.fa-adn:before{content:"\f170"}.fa-bitbucket:before{content:"\f171"}.fa-bitbucket-square:before{content:"\f172"}.fa-tumblr:before{content:"\f173"}.fa-tumblr-square:before{content:"\f174"}.fa-long-arrow-down:before{content:"\f175"}.fa-long-arrow-up:before{content:"\f176"}.fa-long-arrow-left:before{content:"\f177"}.fa-long-arrow-right:before{content:"\f178"}.fa-apple:before{content:"\f179"}.fa-windows:before{content:"\f17a"}.fa-android:before{content:"\f17b"}.fa-linux:before{content:"\f17c"}.fa-dribbble:before{content:"\f17d"}.fa-skype:before{content:"\f17e"}.fa-foursquare:before{content:"\f180"}.fa-trello:before{content:"\f181"}.fa-female:before{content:"\f182"}.fa-male:before{content:"\f183"}.fa-gittip:before{content:"\f184"}.fa-sun-o:before{content:"\f185"}.fa-moon-o:before{content:"\f186"}.fa-archive:before{content:"\f187"}.fa-bug:before{content:"\f188"}.fa-vk:before{content:"\f189"}.fa-weibo:before{content:"\f18a"}.fa-renren:before{content:"\f18b"}.fa-pagelines:before{content:"\f18c"}.fa-stack-exchange:before{content:"\f18d"}.fa-arrow-circle-o-right:before{content:"\f18e"}.fa-arrow-circle-o-left:before{content:"\f190"}.fa-toggle-left:before,.fa-caret-square-o-left:before{content:"\f191"}.fa-dot-circle-o:before{content:"\f192"}.fa-wheelchair:before{content:"\f193"}.fa-vimeo-square:before{content:"\f194"}.fa-turkish-lira:before,.fa-try:before{content:"\f195"}.fa-plus-square-o:before{content:"\f196"}.fa-space-shuttle:before{content:"\f197"}.fa-slack:before{content:"\f198"}.fa-envelope-square:before{content:"\f199"}.fa-wordpress:before{content:"\f19a"}.fa-openid:before{content:"\f19b"}.fa-institution:before,.fa-bank:before,.fa-university:before{content:"\f19c"}.fa-mortar-board:before,.fa-graduation-cap:before{content:"\f19d"}.fa-yahoo:before{content:"\f19e"}.fa-google:before{content:"\f1a0"}.fa-reddit:before{content:"\f1a1"}.fa-reddit-square:before{content:"\f1a2"}.fa-stumbleupon-circle:before{content:"\f1a3"}.fa-stumbleupon:before{content:"\f1a4"}.fa-delicious:before{content:"\f1a5"}.fa-digg:before{content:"\f1a6"}.fa-pied-piper:before{content:"\f1a7"}.fa-pied-piper-alt:before{content:"\f1a8"}.fa-drupal:before{content:"\f1a9"}.fa-joomla:before{content:"\f1aa"}.fa-language:before{content:"\f1ab"}.fa-fax:before{content:"\f1ac"}.fa-building:before{content:"\f1ad"}.fa-child:before{content:"\f1ae"}.fa-paw:before{content:"\f1b0"}.fa-spoon:before{content:"\f1b1"}.fa-cube:before{content:"\f1b2"}.fa-cubes:before{content:"\f1b3"}.fa-behance:before{content:"\f1b4"}.fa-behance-square:before{content:"\f1b5"}.fa-steam:before{content:"\f1b6"}.fa-steam-square:before{content:"\f1b7"}.fa-recycle:before{content:"\f1b8"}.fa-automobile:before,.fa-car:before{content:"\f1b9"}.fa-cab:before,.fa-taxi:before{content:"\f1ba"}.fa-tree:before{content:"\f1bb"}.fa-spotify:before{content:"\f1bc"}.fa-deviantart:before{content:"\f1bd"}.fa-soundcloud:before{content:"\f1be"}.fa-database:before{content:"\f1c0"}.fa-file-pdf-o:before{content:"\f1c1"}.fa-file-word-o:before{content:"\f1c2"}.fa-file-excel-o:before{content:"\f1c3"}.fa-file-powerpoint-o:before{content:"\f1c4"}.fa-file-photo-o:before,.fa-file-picture-o:before,.fa-file-image-o:before{content:"\f1c5"}.fa-file-zip-o:before,.fa-file-archive-o:before{content:"\f1c6"}.fa-file-sound-o:before,.fa-file-audio-o:before{content:"\f1c7"}.fa-file-movie-o:before,.fa-file-video-o:before{content:"\f1c8"}.fa-file-code-o:before{content:"\f1c9"}.fa-vine:before{content:"\f1ca"}.fa-codepen:before{content:"\f1cb"}.fa-jsfiddle:before{content:"\f1cc"}.fa-life-bouy:before,.fa-life-buoy:before,.fa-life-saver:before,.fa-support:before,.fa-life-ring:before{content:"\f1cd"}.fa-circle-o-notch:before{content:"\f1ce"}.fa-ra:before,.fa-rebel:before{content:"\f1d0"}.fa-ge:before,.fa-empire:before{content:"\f1d1"}.fa-git-square:before{content:"\f1d2"}.fa-git:before{content:"\f1d3"}.fa-hacker-news:before{content:"\f1d4"}.fa-tencent-weibo:before{content:"\f1d5"}.fa-qq:before{content:"\f1d6"}.fa-wechat:before,.fa-weixin:before{content:"\f1d7"}.fa-send:before,.fa-paper-plane:before{content:"\f1d8"}.fa-send-o:before,.fa-paper-plane-o:before{content:"\f1d9"}.fa-history:before{content:"\f1da"}.fa-circle-thin:before{content:"\f1db"}.fa-header:before{content:"\f1dc"}.fa-paragraph:before{content:"\f1dd"}.fa-sliders:before{content:"\f1de"}.fa-share-alt:before{content:"\f1e0"}.fa-share-alt-square:before{content:"\f1e1"}.fa-bomb:before{content:"\f1e2"}.fa-soccer-ball-o:before,.fa-futbol-o:before{content:"\f1e3"}.fa-tty:before{content:"\f1e4"}.fa-binoculars:before{content:"\f1e5"}.fa-plug:before{content:"\f1e6"}.fa-slideshare:before{content:"\f1e7"}.fa-twitch:before{content:"\f1e8"}.fa-yelp:before{content:"\f1e9"}.fa-newspaper-o:before{content:"\f1ea"}.fa-wifi:before{content:"\f1eb"}.fa-calculator:before{content:"\f1ec"}.fa-paypal:before{content:"\f1ed"}.fa-google-wallet:before{content:"\f1ee"}.fa-cc-visa:before{content:"\f1f0"}.fa-cc-mastercard:before{content:"\f1f1"}.fa-cc-discover:before{content:"\f1f2"}.fa-cc-amex:before{content:"\f1f3"}.fa-cc-paypal:before{content:"\f1f4"}.fa-cc-stripe:before{content:"\f1f5"}.fa-bell-slash:before{content:"\f1f6"}.fa-bell-slash-o:before{content:"\f1f7"}.fa-trash:before{content:"\f1f8"}.fa-copyright:before{content:"\f1f9"}.fa-at:before{content:"\f1fa"}.fa-eyedropper:before{content:"\f1fb"}.fa-paint-brush:before{content:"\f1fc"}.fa-birthday-cake:before{content:"\f1fd"}.fa-area-chart:before{content:"\f1fe"}.fa-pie-chart:before{content:"\f200"}.fa-line-chart:before{content:"\f201"}.fa-lastfm:before{content:"\f202"}.fa-lastfm-square:before{content:"\f203"}.fa-toggle-off:before{content:"\f204"}.fa-toggle-on:before{content:"\f205"}.fa-bicycle:before{content:"\f206"}.fa-bus:before{content:"\f207"}.fa-ioxhost:before{content:"\f208"}.fa-angellist:before{content:"\f209"}.fa-cc:before{content:"\f20a"}.fa-shekel:before,.fa-sheqel:before,.fa-ils:before{content:"\f20b"}.fa-meanpath:before{content:"\f20c"}@charset "UTF-8";.animated{-webkit-animation-duration:1s;animation-duration:1s;-webkit-animation-fill-mode:both;animation-fill-mode:both}.animated.hinge{-webkit-animation-duration:2s;animation-duration:2s}@-webkit-keyframes bounce{0%,20%,50%,80%,100%{-webkit-transform:translateY(0);transform:translateY(0)}40%{-webkit-transform:translateY(-30px);transform:translateY(-30px)}60%{-webkit-transform:translateY(-15px);transform:translateY(-15px)}}@keyframes bounce{0%,20%,50%,80%,100%{-webkit-transform:translateY(0);-ms-transform:translateY(0);transform:translateY(0)}40%{-webkit-transform:translateY(-30px);-ms-transform:translateY(-30px);transform:translateY(-30px)}60%{-webkit-transform:translateY(-15px);-ms-transform:translateY(-15px);transform:translateY(-15px)}}.bounce{-webkit-animation-name:bounce;animation-name:bounce}@-webkit-keyframes flash{0%,50%,100%{opacity:1}25%,75%{opacity:0}}@keyframes flash{0%,50%,100%{opacity:1}25%,75%{opacity:0}}.flash{-webkit-animation-name:flash;animation-name:flash}@-webkit-keyframes pulse{0%{-webkit-transform:scale(1);transform:scale(1)}50%{-webkit-transform:scale(1.1);transform:scale(1.1)}100%{-webkit-transform:scale(1);transform:scale(1)}}@keyframes pulse{0%{-webkit-transform:scale(1);-ms-transform:scale(1);transform:scale(1)}50%{-webkit-transform:scale(1.1);-ms-transform:scale(1.1);transform:scale(1.1)}100%{-webkit-transform:scale(1);-ms-transform:scale(1);transform:scale(1)}}.pulse{-webkit-animation-name:pulse;animation-name:pulse}@-webkit-keyframes shake{0%,100%{-webkit-transform:translateX(0);transform:translateX(0)}10%,30%,50%,70%,90%{-webkit-transform:translateX(-10px);transform:translateX(-10px)}20%,40%,60%,80%{-webkit-transform:translateX(10px);transform:translateX(10px)}}@keyframes shake{0%,100%{-webkit-transform:translateX(0);-ms-transform:translateX(0);transform:translateX(0)}10%,30%,50%,70%,90%{-webkit-transform:translateX(-10px);-ms-transform:translateX(-10px);transform:translateX(-10px)}20%,40%,60%,80%{-webkit-transform:translateX(10px);-ms-transform:translateX(10px);transform:translateX(10px)}}.shake{-webkit-animation-name:shake;animation-name:shake}@-webkit-keyframes swing{20%{-webkit-transform:rotate(15deg);transform:rotate(15deg)}40%{-webkit-transform:rotate(-10deg);transform:rotate(-10deg)}60%{-webkit-transform:rotate(5deg);transform:rotate(5deg)}80%{-webkit-transform:rotate(-5deg);transform:rotate(-5deg)}100%{-webkit-transform:rotate(0);transform:rotate(0)}}@keyframes swing{20%{-webkit-transform:rotate(15deg);-ms-transform:rotate(15deg);transform:rotate(15deg)}40%{-webkit-transform:rotate(-10deg);-ms-transform:rotate(-10deg);transform:rotate(-10deg)}60%{-webkit-transform:rotate(5deg);-ms-transform:rotate(5deg);transform:rotate(5deg)}80%{-webkit-transform:rotate(-5deg);-ms-transform:rotate(-5deg);transform:rotate(-5deg)}100%{-webkit-transform:rotate(0);-ms-transform:rotate(0);transform:rotate(0)}}.swing{-webkit-transform-origin:top center;-ms-transform-origin:top center;transform-origin:top center;-webkit-animation-name:swing;animation-name:swing}@-webkit-keyframes tada{0%{-webkit-transform:scale(1);transform:scale(1)}10%,20%{-webkit-transform:scale(.9)rotate(-3deg);transform:scale(.9)rotate(-3deg)}30%,50%,70%,90%{-webkit-transform:scale(1.1)rotate(3deg);transform:scale(1.1)rotate(3deg)}40%,60%,80%{-webkit-transform:scale(1.1)rotate(-3deg);transform:scale(1.1)rotate(-3deg)}100%{-webkit-transform:scale(1)rotate(0);transform:scale(1)rotate(0)}}@keyframes tada{0%{-webkit-transform:scale(1);-ms-transform:scale(1);transform:scale(1)}10%,20%{-webkit-transform:scale(.9)rotate(-3deg);-ms-transform:scale(.9)rotate(-3deg);transform:scale(.9)rotate(-3deg)}30%,50%,70%,90%{-webkit-transform:scale(1.1)rotate(3deg);-ms-transform:scale(1.1)rotate(3deg);transform:scale(1.1)rotate(3deg)}40%,60%,80%{-webkit-transform:scale(1.1)rotate(-3deg);-ms-transform:scale(1.1)rotate(-3deg);transform:scale(1.1)rotate(-3deg)}100%{-webkit-transform:scale(1)rotate(0);-ms-transform:scale(1)rotate(0);transform:scale(1)rotate(0)}}.tada{-webkit-animation-name:tada;animation-name:tada}@-webkit-keyframes wobble{0%{-webkit-transform:translateX(0%);transform:translateX(0%)}15%{-webkit-transform:translateX(-25%)rotate(-5deg);transform:translateX(-25%)rotate(-5deg)}30%{-webkit-transform:translateX(20%)rotate(3deg);transform:translateX(20%)rotate(3deg)}45%{-webkit-transform:translateX(-15%)rotate(-3deg);transform:translateX(-15%)rotate(-3deg)}60%{-webkit-transform:translateX(10%)rotate(2deg);transform:translateX(10%)rotate(2deg)}75%{-webkit-transform:translateX(-5%)rotate(-1deg);transform:translateX(-5%)rotate(-1deg)}100%{-webkit-transform:translateX(0%);transform:translateX(0%)}}@keyframes wobble{0%{-webkit-transform:translateX(0%);-ms-transform:translateX(0%);transform:translateX(0%)}15%{-webkit-transform:translateX(-25%)rotate(-5deg);-ms-transform:translateX(-25%)rotate(-5deg);transform:translateX(-25%)rotate(-5deg)}30%{-webkit-transform:translateX(20%)rotate(3deg);-ms-transform:translateX(20%)rotate(3deg);transform:translateX(20%)rotate(3deg)}45%{-webkit-transform:translateX(-15%)rotate(-3deg);-ms-transform:translateX(-15%)rotate(-3deg);transform:translateX(-15%)rotate(-3deg)}60%{-webkit-transform:translateX(10%)rotate(2deg);-ms-transform:translateX(10%)rotate(2deg);transform:translateX(10%)rotate(2deg)}75%{-webkit-transform:translateX(-5%)rotate(-1deg);-ms-transform:translateX(-5%)rotate(-1deg);transform:translateX(-5%)rotate(-1deg)}100%{-webkit-transform:translateX(0%);-ms-transform:translateX(0%);transform:translateX(0%)}}.wobble{-webkit-animation-name:wobble;animation-name:wobble}@-webkit-keyframes bounceIn{0%{opacity:0;-webkit-transform:scale(.3);transform:scale(.3)}50%{opacity:1;-webkit-transform:scale(1.05);transform:scale(1.05)}70%{-webkit-transform:scale(.9);transform:scale(.9)}100%{-webkit-transform:scale(1);transform:scale(1)}}@keyframes bounceIn{0%{opacity:0;-webkit-transform:scale(.3);-ms-transform:scale(.3);transform:scale(.3)}50%{opacity:1;-webkit-transform:scale(1.05);-ms-transform:scale(1.05);transform:scale(1.05)}70%{-webkit-transform:scale(.9);-ms-transform:scale(.9);transform:scale(.9)}100%{-webkit-transform:scale(1);-ms-transform:scale(1);transform:scale(1)}}.bounceIn{-webkit-animation-name:bounceIn;animation-name:bounceIn}@-webkit-keyframes bounceInDown{0%{opacity:0;-webkit-transform:translateY(-2000px);transform:translateY(-2000px)}60%{opacity:1;-webkit-transform:translateY(30px);transform:translateY(30px)}80%{-webkit-transform:translateY(-10px);transform:translateY(-10px)}100%{-webkit-transform:translateY(0);transform:translateY(0)}}@keyframes bounceInDown{0%{opacity:0;-webkit-transform:translateY(-2000px);-ms-transform:translateY(-2000px);transform:translateY(-2000px)}60%{opacity:1;-webkit-transform:translateY(30px);-ms-transform:translateY(30px);transform:translateY(30px)}80%{-webkit-transform:translateY(-10px);-ms-transform:translateY(-10px);transform:translateY(-10px)}100%{-webkit-transform:translateY(0);-ms-transform:translateY(0);transform:translateY(0)}}.bounceInDown{-webkit-animation-name:bounceInDown;animation-name:bounceInDown}@-webkit-keyframes bounceInLeft{0%{opacity:0;-webkit-transform:translateX(-2000px);transform:translateX(-2000px)}60%{opacity:1;-webkit-transform:translateX(30px);transform:translateX(30px)}80%{-webkit-transform:translateX(-10px);transform:translateX(-10px)}100%{-webkit-transform:translateX(0);transform:translateX(0)}}@keyframes bounceInLeft{0%{opacity:0;-webkit-transform:translateX(-2000px);-ms-transform:translateX(-2000px);transform:translateX(-2000px)}60%{opacity:1;-webkit-transform:translateX(30px);-ms-transform:translateX(30px);transform:translateX(30px)}80%{-webkit-transform:translateX(-10px);-ms-transform:translateX(-10px);transform:translateX(-10px)}100%{-webkit-transform:translateX(0);-ms-transform:translateX(0);transform:translateX(0)}}.bounceInLeft{-webkit-animation-name:bounceInLeft;animation-name:bounceInLeft}@-webkit-keyframes bounceInRight{0%{opacity:0;-webkit-transform:translateX(2000px);transform:translateX(2000px)}60%{opacity:1;-webkit-transform:translateX(-30px);transform:translateX(-30px)}80%{-webkit-transform:translateX(10px);transform:translateX(10px)}100%{-webkit-transform:translateX(0);transform:translateX(0)}}@keyframes bounceInRight{0%{opacity:0;-webkit-transform:translateX(2000px);-ms-transform:translateX(2000px);transform:translateX(2000px)}60%{opacity:1;-webkit-transform:translateX(-30px);-ms-transform:translateX(-30px);transform:translateX(-30px)}80%{-webkit-transform:translateX(10px);-ms-transform:translateX(10px);transform:translateX(10px)}100%{-webkit-transform:translateX(0);-ms-transform:translateX(0);transform:translateX(0)}}.bounceInRight{-webkit-animation-name:bounceInRight;animation-name:bounceInRight}@-webkit-keyframes bounceInUp{0%{opacity:0;-webkit-transform:translateY(2000px);transform:translateY(2000px)}60%{opacity:1;-webkit-transform:translateY(-30px);transform:translateY(-30px)}80%{-webkit-transform:translateY(10px);transform:translateY(10px)}100%{-webkit-transform:translateY(0);transform:translateY(0)}}@keyframes bounceInUp{0%{opacity:0;-webkit-transform:translateY(2000px);-ms-transform:translateY(2000px);transform:translateY(2000px)}60%{opacity:1;-webkit-transform:translateY(-30px);-ms-transform:translateY(-30px);transform:translateY(-30px)}80%{-webkit-transform:translateY(10px);-ms-transform:translateY(10px);transform:translateY(10px)}100%{-webkit-transform:translateY(0);-ms-transform:translateY(0);transform:translateY(0)}}.bounceInUp{-webkit-animation-name:bounceInUp;animation-name:bounceInUp}@-webkit-keyframes bounceOut{0%{-webkit-transform:scale(1);transform:scale(1)}25%{-webkit-transform:scale(.95);transform:scale(.95)}50%{opacity:1;-webkit-transform:scale(1.1);transform:scale(1.1)}100%{opacity:0;-webkit-transform:scale(.3);transform:scale(.3)}}@keyframes bounceOut{0%{-webkit-transform:scale(1);-ms-transform:scale(1);transform:scale(1)}25%{-webkit-transform:scale(.95);-ms-transform:scale(.95);transform:scale(.95)}50%{opacity:1;-webkit-transform:scale(1.1);-ms-transform:scale(1.1);transform:scale(1.1)}100%{opacity:0;-webkit-transform:scale(.3);-ms-transform:scale(.3);transform:scale(.3)}}.bounceOut{-webkit-animation-name:bounceOut;animation-name:bounceOut}@-webkit-keyframes bounceOutDown{0%{-webkit-transform:translateY(0);transform:translateY(0)}20%{opacity:1;-webkit-transform:translateY(-20px);transform:translateY(-20px)}100%{opacity:0;-webkit-transform:translateY(2000px);transform:translateY(2000px)}}@keyframes bounceOutDown{0%{-webkit-transform:translateY(0);-ms-transform:translateY(0);transform:translateY(0)}20%{opacity:1;-webkit-transform:translateY(-20px);-ms-transform:translateY(-20px);transform:translateY(-20px)}100%{opacity:0;-webkit-transform:translateY(2000px);-ms-transform:translateY(2000px);transform:translateY(2000px)}}.bounceOutDown{-webkit-animation-name:bounceOutDown;animation-name:bounceOutDown}@-webkit-keyframes bounceOutLeft{0%{-webkit-transform:translateX(0);transform:translateX(0)}20%{opacity:1;-webkit-transform:translateX(20px);transform:translateX(20px)}100%{opacity:0;-webkit-transform:translateX(-2000px);transform:translateX(-2000px)}}@keyframes bounceOutLeft{0%{-webkit-transform:translateX(0);-ms-transform:translateX(0);transform:translateX(0)}20%{opacity:1;-webkit-transform:translateX(20px);-ms-transform:translateX(20px);transform:translateX(20px)}100%{opacity:0;-webkit-transform:translateX(-2000px);-ms-transform:translateX(-2000px);transform:translateX(-2000px)}}.bounceOutLeft{-webkit-animation-name:bounceOutLeft;animation-name:bounceOutLeft}@-webkit-keyframes bounceOutRight{0%{-webkit-transform:translateX(0);transform:translateX(0)}20%{opacity:1;-webkit-transform:translateX(-20px);transform:translateX(-20px)}100%{opacity:0;-webkit-transform:translateX(2000px);transform:translateX(2000px)}}@keyframes bounceOutRight{0%{-webkit-transform:translateX(0);-ms-transform:translateX(0);transform:translateX(0)}20%{opacity:1;-webkit-transform:translateX(-20px);-ms-transform:translateX(-20px);transform:translateX(-20px)}100%{opacity:0;-webkit-transform:translateX(2000px);-ms-transform:translateX(2000px);transform:translateX(2000px)}}.bounceOutRight{-webkit-animation-name:bounceOutRight;animation-name:bounceOutRight}@-webkit-keyframes bounceOutUp{0%{-webkit-transform:translateY(0);transform:translateY(0)}20%{opacity:1;-webkit-transform:translateY(20px);transform:translateY(20px)}100%{opacity:0;-webkit-transform:translateY(-2000px);transform:translateY(-2000px)}}@keyframes bounceOutUp{0%{-webkit-transform:translateY(0);-ms-transform:translateY(0);transform:translateY(0)}20%{opacity:1;-webkit-transform:translateY(20px);-ms-transform:translateY(20px);transform:translateY(20px)}100%{opacity:0;-webkit-transform:translateY(-2000px);-ms-transform:translateY(-2000px);transform:translateY(-2000px)}}.bounceOutUp{-webkit-animation-name:bounceOutUp;animation-name:bounceOutUp}@-webkit-keyframes fadeIn{0%{opacity:0}100%{opacity:1}}@keyframes fadeIn{0%{opacity:0}100%{opacity:1}}.fadeIn{-webkit-animation-name:fadeIn;animation-name:fadeIn}@-webkit-keyframes fadeInDown{0%{opacity:0;-webkit-transform:translateY(-20px);transform:translateY(-20px)}100%{opacity:1;-webkit-transform:translateY(0);transform:translateY(0)}}@keyframes fadeInDown{0%{opacity:0;-webkit-transform:translateY(-20px);-ms-transform:translateY(-20px);transform:translateY(-20px)}100%{opacity:1;-webkit-transform:translateY(0);-ms-transform:translateY(0);transform:translateY(0)}}.fadeInDown{-webkit-animation-name:fadeInDown;animation-name:fadeInDown}@-webkit-keyframes fadeInDownBig{0%{opacity:0;-webkit-transform:translateY(-2000px);transform:translateY(-2000px)}100%{opacity:1;-webkit-transform:translateY(0);transform:translateY(0)}}@keyframes fadeInDownBig{0%{opacity:0;-webkit-transform:translateY(-2000px);-ms-transform:translateY(-2000px);transform:translateY(-2000px)}100%{opacity:1;-webkit-transform:translateY(0);-ms-transform:translateY(0);transform:translateY(0)}}.fadeInDownBig{-webkit-animation-name:fadeInDownBig;animation-name:fadeInDownBig}@-webkit-keyframes fadeInLeft{0%{opacity:0;-webkit-transform:translateX(-20px);transform:translateX(-20px)}100%{opacity:1;-webkit-transform:translateX(0);transform:translateX(0)}}@keyframes fadeInLeft{0%{opacity:0;-webkit-transform:translateX(-20px);-ms-transform:translateX(-20px);transform:translateX(-20px)}100%{opacity:1;-webkit-transform:translateX(0);-ms-transform:translateX(0);transform:translateX(0)}}.fadeInLeft{-webkit-animation-name:fadeInLeft;animation-name:fadeInLeft}@-webkit-keyframes fadeInLeftBig{0%{opacity:0;-webkit-transform:translateX(-2000px);transform:translateX(-2000px)}100%{opacity:1;-webkit-transform:translateX(0);transform:translateX(0)}}@keyframes fadeInLeftBig{0%{opacity:0;-webkit-transform:translateX(-2000px);-ms-transform:translateX(-2000px);transform:translateX(-2000px)}100%{opacity:1;-webkit-transform:translateX(0);-ms-transform:translateX(0);transform:translateX(0)}}.fadeInLeftBig{-webkit-animation-name:fadeInLeftBig;animation-name:fadeInLeftBig}@-webkit-keyframes fadeInRight{0%{opacity:0;-webkit-transform:translateX(20px);transform:translateX(20px)}100%{opacity:1;-webkit-transform:translateX(0);transform:translateX(0)}}@keyframes fadeInRight{0%{opacity:0;-webkit-transform:translateX(20px);-ms-transform:translateX(20px);transform:translateX(20px)}100%{opacity:1;-webkit-transform:translateX(0);-ms-transform:translateX(0);transform:translateX(0)}}.fadeInRight{-webkit-animation-name:fadeInRight;animation-name:fadeInRight}@-webkit-keyframes fadeInRightBig{0%{opacity:0;-webkit-transform:translateX(2000px);transform:translateX(2000px)}100%{opacity:1;-webkit-transform:translateX(0);transform:translateX(0)}}@keyframes fadeInRightBig{0%{opacity:0;-webkit-transform:translateX(2000px);-ms-transform:translateX(2000px);transform:translateX(2000px)}100%{opacity:1;-webkit-transform:translateX(0);-ms-transform:translateX(0);transform:translateX(0)}}.fadeInRightBig{-webkit-animation-name:fadeInRightBig;animation-name:fadeInRightBig}@-webkit-keyframes fadeInUp{0%{opacity:0;-webkit-transform:translateY(20px);transform:translateY(20px)}100%{opacity:1;-webkit-transform:translateY(0);transform:translateY(0)}}@keyframes fadeInUp{0%{opacity:0;-webkit-transform:translateY(20px);-ms-transform:translateY(20px);transform:translateY(20px)}100%{opacity:1;-webkit-transform:translateY(0);-ms-transform:translateY(0);transform:translateY(0)}}.fadeInUp{-webkit-animation-name:fadeInUp;animation-name:fadeInUp}@-webkit-keyframes fadeInUpBig{0%{opacity:0;-webkit-transform:translateY(2000px);transform:translateY(2000px)}100%{opacity:1;-webkit-transform:translateY(0);transform:translateY(0)}}@keyframes fadeInUpBig{0%{opacity:0;-webkit-transform:translateY(2000px);-ms-transform:translateY(2000px);transform:translateY(2000px)}100%{opacity:1;-webkit-transform:translateY(0);-ms-transform:translateY(0);transform:translateY(0)}}.fadeInUpBig{-webkit-animation-name:fadeInUpBig;animation-name:fadeInUpBig}@-webkit-keyframes fadeOut{0%{opacity:1}100%{opacity:0}}@keyframes fadeOut{0%{opacity:1}100%{opacity:0}}.fadeOut{-webkit-animation-name:fadeOut;animation-name:fadeOut}@-webkit-keyframes fadeOutDown{0%{opacity:1;-webkit-transform:translateY(0);transform:translateY(0)}100%{opacity:0;-webkit-transform:translateY(20px);transform:translateY(20px)}}@keyframes fadeOutDown{0%{opacity:1;-webkit-transform:translateY(0);-ms-transform:translateY(0);transform:translateY(0)}100%{opacity:0;-webkit-transform:translateY(20px);-ms-transform:translateY(20px);transform:translateY(20px)}}.fadeOutDown{-webkit-animation-name:fadeOutDown;animation-name:fadeOutDown}@-webkit-keyframes fadeOutDownBig{0%{opacity:1;-webkit-transform:translateY(0);transform:translateY(0)}100%{opacity:0;-webkit-transform:translateY(2000px);transform:translateY(2000px)}}@keyframes fadeOutDownBig{0%{opacity:1;-webkit-transform:translateY(0);-ms-transform:translateY(0);transform:translateY(0)}100%{opacity:0;-webkit-transform:translateY(2000px);-ms-transform:translateY(2000px);transform:translateY(2000px)}}.fadeOutDownBig{-webkit-animation-name:fadeOutDownBig;animation-name:fadeOutDownBig}@-webkit-keyframes fadeOutLeft{0%{opacity:1;-webkit-transform:translateX(0);transform:translateX(0)}100%{opacity:0;-webkit-transform:translateX(-20px);transform:translateX(-20px)}}@keyframes fadeOutLeft{0%{opacity:1;-webkit-transform:translateX(0);-ms-transform:translateX(0);transform:translateX(0)}100%{opacity:0;-webkit-transform:translateX(-20px);-ms-transform:translateX(-20px);transform:translateX(-20px)}}.fadeOutLeft{-webkit-animation-name:fadeOutLeft;animation-name:fadeOutLeft}@-webkit-keyframes fadeOutLeftBig{0%{opacity:1;-webkit-transform:translateX(0);transform:translateX(0)}100%{opacity:0;-webkit-transform:translateX(-2000px);transform:translateX(-2000px)}}@keyframes fadeOutLeftBig{0%{opacity:1;-webkit-transform:translateX(0);-ms-transform:translateX(0);transform:translateX(0)}100%{opacity:0;-webkit-transform:translateX(-2000px);-ms-transform:translateX(-2000px);transform:translateX(-2000px)}}.fadeOutLeftBig{-webkit-animation-name:fadeOutLeftBig;animation-name:fadeOutLeftBig}@-webkit-keyframes fadeOutRight{0%{opacity:1;-webkit-transform:translateX(0);transform:translateX(0)}100%{opacity:0;-webkit-transform:translateX(20px);transform:translateX(20px)}}@keyframes fadeOutRight{0%{opacity:1;-webkit-transform:translateX(0);-ms-transform:translateX(0);transform:translateX(0)}100%{opacity:0;-webkit-transform:translateX(20px);-ms-transform:translateX(20px);transform:translateX(20px)}}.fadeOutRight{-webkit-animation-name:fadeOutRight;animation-name:fadeOutRight}@-webkit-keyframes fadeOutRightBig{0%{opacity:1;-webkit-transform:translateX(0);transform:translateX(0)}100%{opacity:0;-webkit-transform:translateX(2000px);transform:translateX(2000px)}}@keyframes fadeOutRightBig{0%{opacity:1;-webkit-transform:translateX(0);-ms-transform:translateX(0);transform:translateX(0)}100%{opacity:0;-webkit-transform:translateX(2000px);-ms-transform:translateX(2000px);transform:translateX(2000px)}}.fadeOutRightBig{-webkit-animation-name:fadeOutRightBig;animation-name:fadeOutRightBig}@-webkit-keyframes fadeOutUp{0%{opacity:1;-webkit-transform:translateY(0);transform:translateY(0)}100%{opacity:0;-webkit-transform:translateY(-20px);transform:translateY(-20px)}}@keyframes fadeOutUp{0%{opacity:1;-webkit-transform:translateY(0);-ms-transform:translateY(0);transform:translateY(0)}100%{opacity:0;-webkit-transform:translateY(-20px);-ms-transform:translateY(-20px);transform:translateY(-20px)}}.fadeOutUp{-webkit-animation-name:fadeOutUp;animation-name:fadeOutUp}@-webkit-keyframes fadeOutUpBig{0%{opacity:1;-webkit-transform:translateY(0);transform:translateY(0)}100%{opacity:0;-webkit-transform:translateY(-2000px);transform:translateY(-2000px)}}@keyframes fadeOutUpBig{0%{opacity:1;-webkit-transform:translateY(0);-ms-transform:translateY(0);transform:translateY(0)}100%{opacity:0;-webkit-transform:translateY(-2000px);-ms-transform:translateY(-2000px);transform:translateY(-2000px)}}.fadeOutUpBig{-webkit-animation-name:fadeOutUpBig;animation-name:fadeOutUpBig}@-webkit-keyframes flip{0%{-webkit-transform:perspective(400px)translateZ(0)rotateY(0)scale(1);transform:perspective(400px)translateZ(0)rotateY(0)scale(1)}0%,40%{-webkit-animation-timing-function:ease-out;animation-timing-function:ease-out}40%{-webkit-transform:perspective(400px)translateZ(150px)rotateY(170deg)scale(1);transform:perspective(400px)translateZ(150px)rotateY(170deg)scale(1)}50%{-webkit-transform:perspective(400px)translateZ(150px)rotateY(190deg)scale(1);transform:perspective(400px)translateZ(150px)rotateY(190deg)scale(1);-webkit-animation-timing-function:ease-in;animation-timing-function:ease-in}80%{-webkit-transform:perspective(400px)translateZ(0)rotateY(360deg)scale(.95);transform:perspective(400px)translateZ(0)rotateY(360deg)scale(.95)}80%,100%{-webkit-animation-timing-function:ease-in;animation-timing-function:ease-in}100%{-webkit-transform:perspective(400px)translateZ(0)rotateY(360deg)scale(1);transform:perspective(400px)translateZ(0)rotateY(360deg)scale(1)}}@keyframes flip{0%{-webkit-transform:perspective(400px)translateZ(0)rotateY(0)scale(1);-ms-transform:perspective(400px)translateZ(0)rotateY(0)scale(1);transform:perspective(400px)translateZ(0)rotateY(0)scale(1)}0%,40%{-webkit-animation-timing-function:ease-out;animation-timing-function:ease-out}40%{-webkit-transform:perspective(400px)translateZ(150px)rotateY(170deg)scale(1);-ms-transform:perspective(400px)translateZ(150px)rotateY(170deg)scale(1);transform:perspective(400px)translateZ(150px)rotateY(170deg)scale(1)}50%{-webkit-transform:perspective(400px)translateZ(150px)rotateY(190deg)scale(1);-ms-transform:perspective(400px)translateZ(150px)rotateY(190deg)scale(1);transform:perspective(400px)translateZ(150px)rotateY(190deg)scale(1);-webkit-animation-timing-function:ease-in;animation-timing-function:ease-in}80%{-webkit-transform:perspective(400px)translateZ(0)rotateY(360deg)scale(.95);-ms-transform:perspective(400px)translateZ(0)rotateY(360deg)scale(.95);transform:perspective(400px)translateZ(0)rotateY(360deg)scale(.95)}80%,100%{-webkit-animation-timing-function:ease-in;animation-timing-function:ease-in}100%{-webkit-transform:perspective(400px)translateZ(0)rotateY(360deg)scale(1);-ms-transform:perspective(400px)translateZ(0)rotateY(360deg)scale(1);transform:perspective(400px)translateZ(0)rotateY(360deg)scale(1)}}.animated.flip{-webkit-backface-visibility:visible;-ms-backface-visibility:visible;backface-visibility:visible;-webkit-animation-name:flip;animation-name:flip}@-webkit-keyframes flipInX{0%{-webkit-transform:perspective(400px)rotateX(90deg);transform:perspective(400px)rotateX(90deg);opacity:0}40%{-webkit-transform:perspective(400px)rotateX(-10deg);transform:perspective(400px)rotateX(-10deg)}70%{-webkit-transform:perspective(400px)rotateX(10deg);transform:perspective(400px)rotateX(10deg)}100%{-webkit-transform:perspective(400px)rotateX(0);transform:perspective(400px)rotateX(0);opacity:1}}@keyframes flipInX{0%{-webkit-transform:perspective(400px)rotateX(90deg);-ms-transform:perspective(400px)rotateX(90deg);transform:perspective(400px)rotateX(90deg);opacity:0}40%{-webkit-transform:perspective(400px)rotateX(-10deg);-ms-transform:perspective(400px)rotateX(-10deg);transform:perspective(400px)rotateX(-10deg)}70%{-webkit-transform:perspective(400px)rotateX(10deg);-ms-transform:perspective(400px)rotateX(10deg);transform:perspective(400px)rotateX(10deg)}100%{-webkit-transform:perspective(400px)rotateX(0);-ms-transform:perspective(400px)rotateX(0);transform:perspective(400px)rotateX(0);opacity:1}}.flipInX{-webkit-backface-visibility:visible!important;-ms-backface-visibility:visible!important;backface-visibility:visible!important;-webkit-animation-name:flipInX;animation-name:flipInX}@-webkit-keyframes flipInY{0%{-webkit-transform:perspective(400px)rotateY(90deg);transform:perspective(400px)rotateY(90deg);opacity:0}40%{-webkit-transform:perspective(400px)rotateY(-10deg);transform:perspective(400px)rotateY(-10deg)}70%{-webkit-transform:perspective(400px)rotateY(10deg);transform:perspective(400px)rotateY(10deg)}100%{-webkit-transform:perspective(400px)rotateY(0);transform:perspective(400px)rotateY(0);opacity:1}}@keyframes flipInY{0%{-webkit-transform:perspective(400px)rotateY(90deg);-ms-transform:perspective(400px)rotateY(90deg);transform:perspective(400px)rotateY(90deg);opacity:0}40%{-webkit-transform:perspective(400px)rotateY(-10deg);-ms-transform:perspective(400px)rotateY(-10deg);transform:perspective(400px)rotateY(-10deg)}70%{-webkit-transform:perspective(400px)rotateY(10deg);-ms-transform:perspective(400px)rotateY(10deg);transform:perspective(400px)rotateY(10deg)}100%{-webkit-transform:perspective(400px)rotateY(0);-ms-transform:perspective(400px)rotateY(0);transform:perspective(400px)rotateY(0);opacity:1}}.flipInY{-webkit-backface-visibility:visible!important;-ms-backface-visibility:visible!important;backface-visibility:visible!important;-webkit-animation-name:flipInY;animation-name:flipInY}@-webkit-keyframes flipOutX{0%{-webkit-transform:perspective(400px)rotateX(0);transform:perspective(400px)rotateX(0);opacity:1}100%{-webkit-transform:perspective(400px)rotateX(90deg);transform:perspective(400px)rotateX(90deg);opacity:0}}@keyframes flipOutX{0%{-webkit-transform:perspective(400px)rotateX(0);-ms-transform:perspective(400px)rotateX(0);transform:perspective(400px)rotateX(0);opacity:1}100%{-webkit-transform:perspective(400px)rotateX(90deg);-ms-transform:perspective(400px)rotateX(90deg);transform:perspective(400px)rotateX(90deg);opacity:0}}.flipOutX{-webkit-animation-name:flipOutX;animation-name:flipOutX;-webkit-backface-visibility:visible!important;-ms-backface-visibility:visible!important;backface-visibility:visible!important}@-webkit-keyframes flipOutY{0%{-webkit-transform:perspective(400px)rotateY(0);transform:perspective(400px)rotateY(0);opacity:1}100%{-webkit-transform:perspective(400px)rotateY(90deg);transform:perspective(400px)rotateY(90deg);opacity:0}}@keyframes flipOutY{0%{-webkit-transform:perspective(400px)rotateY(0);-ms-transform:perspective(400px)rotateY(0);transform:perspective(400px)rotateY(0);opacity:1}100%{-webkit-transform:perspective(400px)rotateY(90deg);-ms-transform:perspective(400px)rotateY(90deg);transform:perspective(400px)rotateY(90deg);opacity:0}}.flipOutY{-webkit-backface-visibility:visible!important;-ms-backface-visibility:visible!important;backface-visibility:visible!important;-webkit-animation-name:flipOutY;animation-name:flipOutY}@-webkit-keyframes lightSpeedIn{0%{-webkit-transform:translateX(100%)skewX(-30deg);transform:translateX(100%)skewX(-30deg);opacity:0}60%{-webkit-transform:translateX(-20%)skewX(30deg);transform:translateX(-20%)skewX(30deg);opacity:1}80%{-webkit-transform:translateX(0%)skewX(-15deg);transform:translateX(0%)skewX(-15deg);opacity:1}100%{-webkit-transform:translateX(0%)skewX(0);transform:translateX(0%)skewX(0);opacity:1}}@keyframes lightSpeedIn{0%{-webkit-transform:translateX(100%)skewX(-30deg);-ms-transform:translateX(100%)skewX(-30deg);transform:translateX(100%)skewX(-30deg);opacity:0}60%{-webkit-transform:translateX(-20%)skewX(30deg);-ms-transform:translateX(-20%)skewX(30deg);transform:translateX(-20%)skewX(30deg);opacity:1}80%{-webkit-transform:translateX(0%)skewX(-15deg);-ms-transform:translateX(0%)skewX(-15deg);transform:translateX(0%)skewX(-15deg);opacity:1}100%{-webkit-transform:translateX(0%)skewX(0);-ms-transform:translateX(0%)skewX(0);transform:translateX(0%)skewX(0);opacity:1}}.lightSpeedIn{-webkit-animation-name:lightSpeedIn;animation-name:lightSpeedIn;-webkit-animation-timing-function:ease-out;animation-timing-function:ease-out}@-webkit-keyframes lightSpeedOut{0%{-webkit-transform:translateX(0%)skewX(0);transform:translateX(0%)skewX(0);opacity:1}100%{-webkit-transform:translateX(100%)skewX(-30deg);transform:translateX(100%)skewX(-30deg);opacity:0}}@keyframes lightSpeedOut{0%{-webkit-transform:translateX(0%)skewX(0);-ms-transform:translateX(0%)skewX(0);transform:translateX(0%)skewX(0);opacity:1}100%{-webkit-transform:translateX(100%)skewX(-30deg);-ms-transform:translateX(100%)skewX(-30deg);transform:translateX(100%)skewX(-30deg);opacity:0}}.lightSpeedOut{-webkit-animation-name:lightSpeedOut;animation-name:lightSpeedOut;-webkit-animation-timing-function:ease-in;animation-timing-function:ease-in}@-webkit-keyframes rotateIn{0%{-webkit-transform:rotate(-200deg);transform:rotate(-200deg);opacity:0}0%,100%{-webkit-transform-origin:center center;transform-origin:center center}100%{-webkit-transform:rotate(0);transform:rotate(0);opacity:1}}@keyframes rotateIn{0%{-webkit-transform:rotate(-200deg);-ms-transform:rotate(-200deg);transform:rotate(-200deg);opacity:0}0%,100%{-webkit-transform-origin:center center;-ms-transform-origin:center center;transform-origin:center center}100%{-webkit-transform:rotate(0);-ms-transform:rotate(0);transform:rotate(0);opacity:1}}.rotateIn{-webkit-animation-name:rotateIn;animation-name:rotateIn}@-webkit-keyframes rotateInDownLeft{0%{-webkit-transform:rotate(-90deg);transform:rotate(-90deg);opacity:0}0%,100%{-webkit-transform-origin:left bottom;transform-origin:left bottom}100%{-webkit-transform:rotate(0);transform:rotate(0);opacity:1}}@keyframes rotateInDownLeft{0%{-webkit-transform:rotate(-90deg);-ms-transform:rotate(-90deg);transform:rotate(-90deg);opacity:0}0%,100%{-webkit-transform-origin:left bottom;-ms-transform-origin:left bottom;transform-origin:left bottom}100%{-webkit-transform:rotate(0);-ms-transform:rotate(0);transform:rotate(0);opacity:1}}.rotateInDownLeft{-webkit-animation-name:rotateInDownLeft;animation-name:rotateInDownLeft}@-webkit-keyframes rotateInDownRight{0%{-webkit-transform:rotate(90deg);transform:rotate(90deg);opacity:0}0%,100%{-webkit-transform-origin:right bottom;transform-origin:right bottom}100%{-webkit-transform:rotate(0);transform:rotate(0);opacity:1}}@keyframes rotateInDownRight{0%{-webkit-transform:rotate(90deg);-ms-transform:rotate(90deg);transform:rotate(90deg);opacity:0}0%,100%{-webkit-transform-origin:right bottom;-ms-transform-origin:right bottom;transform-origin:right bottom}100%{-webkit-transform:rotate(0);-ms-transform:rotate(0);transform:rotate(0);opacity:1}}.rotateInDownRight{-webkit-animation-name:rotateInDownRight;animation-name:rotateInDownRight}@-webkit-keyframes rotateInUpLeft{0%{-webkit-transform:rotate(90deg);transform:rotate(90deg);opacity:0}0%,100%{-webkit-transform-origin:left bottom;transform-origin:left bottom}100%{-webkit-transform:rotate(0);transform:rotate(0);opacity:1}}@keyframes rotateInUpLeft{0%{-webkit-transform:rotate(90deg);-ms-transform:rotate(90deg);transform:rotate(90deg);opacity:0}0%,100%{-webkit-transform-origin:left bottom;-ms-transform-origin:left bottom;transform-origin:left bottom}100%{-webkit-transform:rotate(0);-ms-transform:rotate(0);transform:rotate(0);opacity:1}}.rotateInUpLeft{-webkit-animation-name:rotateInUpLeft;animation-name:rotateInUpLeft}@-webkit-keyframes rotateInUpRight{0%{-webkit-transform:rotate(-90deg);transform:rotate(-90deg);opacity:0}0%,100%{-webkit-transform-origin:right bottom;transform-origin:right bottom}100%{-webkit-transform:rotate(0);transform:rotate(0);opacity:1}}@keyframes rotateInUpRight{0%{-webkit-transform:rotate(-90deg);-ms-transform:rotate(-90deg);transform:rotate(-90deg);opacity:0}0%,100%{-webkit-transform-origin:right bottom;-ms-transform-origin:right bottom;transform-origin:right bottom}100%{-webkit-transform:rotate(0);-ms-transform:rotate(0);transform:rotate(0);opacity:1}}.rotateInUpRight{-webkit-animation-name:rotateInUpRight;animation-name:rotateInUpRight}@-webkit-keyframes rotateOut{0%{-webkit-transform:rotate(0);transform:rotate(0);opacity:1}0%,100%{-webkit-transform-origin:center center;transform-origin:center center}100%{-webkit-transform:rotate(200deg);transform:rotate(200deg);opacity:0}}@keyframes rotateOut{0%{-webkit-transform:rotate(0);-ms-transform:rotate(0);transform:rotate(0);opacity:1}0%,100%{-webkit-transform-origin:center center;-ms-transform-origin:center center;transform-origin:center center}100%{-webkit-transform:rotate(200deg);-ms-transform:rotate(200deg);transform:rotate(200deg);opacity:0}}.rotateOut{-webkit-animation-name:rotateOut;animation-name:rotateOut}@-webkit-keyframes rotateOutDownLeft{0%{-webkit-transform:rotate(0);transform:rotate(0);opacity:1}0%,100%{-webkit-transform-origin:left bottom;transform-origin:left bottom}100%{-webkit-transform:rotate(90deg);transform:rotate(90deg);opacity:0}}@keyframes rotateOutDownLeft{0%{-webkit-transform:rotate(0);-ms-transform:rotate(0);transform:rotate(0);opacity:1}0%,100%{-webkit-transform-origin:left bottom;-ms-transform-origin:left bottom;transform-origin:left bottom}100%{-webkit-transform:rotate(90deg);-ms-transform:rotate(90deg);transform:rotate(90deg);opacity:0}}.rotateOutDownLeft{-webkit-animation-name:rotateOutDownLeft;animation-name:rotateOutDownLeft}@-webkit-keyframes rotateOutDownRight{0%{-webkit-transform:rotate(0);transform:rotate(0);opacity:1}0%,100%{-webkit-transform-origin:right bottom;transform-origin:right bottom}100%{-webkit-transform:rotate(-90deg);transform:rotate(-90deg);opacity:0}}@keyframes rotateOutDownRight{0%{-webkit-transform:rotate(0);-ms-transform:rotate(0);transform:rotate(0);opacity:1}0%,100%{-webkit-transform-origin:right bottom;-ms-transform-origin:right bottom;transform-origin:right bottom}100%{-webkit-transform:rotate(-90deg);-ms-transform:rotate(-90deg);transform:rotate(-90deg);opacity:0}}.rotateOutDownRight{-webkit-animation-name:rotateOutDownRight;animation-name:rotateOutDownRight}@-webkit-keyframes rotateOutUpLeft{0%{-webkit-transform:rotate(0);transform:rotate(0);opacity:1}0%,100%{-webkit-transform-origin:left bottom;transform-origin:left bottom}100%{-webkit-transform:rotate(-90deg);transform:rotate(-90deg);opacity:0}}@keyframes rotateOutUpLeft{0%{-webkit-transform:rotate(0);-ms-transform:rotate(0);transform:rotate(0);opacity:1}0%,100%{-webkit-transform-origin:left bottom;-ms-transform-origin:left bottom;transform-origin:left bottom}100%{-webkit-transform:rotate(-90deg);-ms-transform:rotate(-90deg);transform:rotate(-90deg);opacity:0}}.rotateOutUpLeft{-webkit-animation-name:rotateOutUpLeft;animation-name:rotateOutUpLeft}@-webkit-keyframes rotateOutUpRight{0%{-webkit-transform:rotate(0);transform:rotate(0);opacity:1}0%,100%{-webkit-transform-origin:right bottom;transform-origin:right bottom}100%{-webkit-transform:rotate(90deg);transform:rotate(90deg);opacity:0}}@keyframes rotateOutUpRight{0%{-webkit-transform:rotate(0);-ms-transform:rotate(0);transform:rotate(0);opacity:1}0%,100%{-webkit-transform-origin:right bottom;-ms-transform-origin:right bottom;transform-origin:right bottom}100%{-webkit-transform:rotate(90deg);-ms-transform:rotate(90deg);transform:rotate(90deg);opacity:0}}.rotateOutUpRight{-webkit-animation-name:rotateOutUpRight;animation-name:rotateOutUpRight}@-webkit-keyframes slideInDown{0%{opacity:0;-webkit-transform:translateY(-2000px);transform:translateY(-2000px)}100%{-webkit-transform:translateY(0);transform:translateY(0)}}@keyframes slideInDown{0%{opacity:0;-webkit-transform:translateY(-2000px);-ms-transform:translateY(-2000px);transform:translateY(-2000px)}100%{-webkit-transform:translateY(0);-ms-transform:translateY(0);transform:translateY(0)}}.slideInDown{-webkit-animation-name:slideInDown;animation-name:slideInDown}@-webkit-keyframes slideInLeft{0%{opacity:0;-webkit-transform:translateX(-2000px);transform:translateX(-2000px)}100%{-webkit-transform:translateX(0);transform:translateX(0)}}@keyframes slideInLeft{0%{opacity:0;-webkit-transform:translateX(-2000px);-ms-transform:translateX(-2000px);transform:translateX(-2000px)}100%{-webkit-transform:translateX(0);-ms-transform:translateX(0);transform:translateX(0)}}.slideInLeft{-webkit-animation-name:slideInLeft;animation-name:slideInLeft}@-webkit-keyframes slideInRight{0%{opacity:0;-webkit-transform:translateX(2000px);transform:translateX(2000px)}100%{-webkit-transform:translateX(0);transform:translateX(0)}}@keyframes slideInRight{0%{opacity:0;-webkit-transform:translateX(2000px);-ms-transform:translateX(2000px);transform:translateX(2000px)}100%{-webkit-transform:translateX(0);-ms-transform:translateX(0);transform:translateX(0)}}.slideInRight{-webkit-animation-name:slideInRight;animation-name:slideInRight}@-webkit-keyframes slideOutLeft{0%{-webkit-transform:translateX(0);transform:translateX(0)}100%{opacity:0;-webkit-transform:translateX(-2000px);transform:translateX(-2000px)}}@keyframes slideOutLeft{0%{-webkit-transform:translateX(0);-ms-transform:translateX(0);transform:translateX(0)}100%{opacity:0;-webkit-transform:translateX(-2000px);-ms-transform:translateX(-2000px);transform:translateX(-2000px)}}.slideOutLeft{-webkit-animation-name:slideOutLeft;animation-name:slideOutLeft}@-webkit-keyframes slideOutRight{0%{-webkit-transform:translateX(0);transform:translateX(0)}100%{opacity:0;-webkit-transform:translateX(2000px);transform:translateX(2000px)}}@keyframes slideOutRight{0%{-webkit-transform:translateX(0);-ms-transform:translateX(0);transform:translateX(0)}100%{opacity:0;-webkit-transform:translateX(2000px);-ms-transform:translateX(2000px);transform:translateX(2000px)}}.slideOutRight{-webkit-animation-name:slideOutRight;animation-name:slideOutRight}@-webkit-keyframes slideOutUp{0%{-webkit-transform:translateY(0);transform:translateY(0)}100%{opacity:0;-webkit-transform:translateY(-2000px);transform:translateY(-2000px)}}@keyframes slideOutUp{0%{-webkit-transform:translateY(0);-ms-transform:translateY(0);transform:translateY(0)}100%{opacity:0;-webkit-transform:translateY(-2000px);-ms-transform:translateY(-2000px);transform:translateY(-2000px)}}.slideOutUp{-webkit-animation-name:slideOutUp;animation-name:slideOutUp}@-webkit-keyframes hinge{0%{-webkit-transform:rotate(0);transform:rotate(0)}0%,20%,60%{-webkit-transform-origin:top left;transform-origin:top left;-webkit-animation-timing-function:ease-in-out;animation-timing-function:ease-in-out}20%,60%{-webkit-transform:rotate(80deg);transform:rotate(80deg)}40%{-webkit-transform:rotate(60deg);transform:rotate(60deg)}40%,80%{-webkit-transform-origin:top left;transform-origin:top left;-webkit-animation-timing-function:ease-in-out;animation-timing-function:ease-in-out}80%{-webkit-transform:rotate(60deg)translateY(0);transform:rotate(60deg)translateY(0);opacity:1}100%{-webkit-transform:translateY(700px);transform:translateY(700px);opacity:0}}@keyframes hinge{0%{-webkit-transform:rotate(0);-ms-transform:rotate(0);transform:rotate(0)}0%,20%,60%{-webkit-transform-origin:top left;-ms-transform-origin:top left;transform-origin:top left;-webkit-animation-timing-function:ease-in-out;animation-timing-function:ease-in-out}20%,60%{-webkit-transform:rotate(80deg);-ms-transform:rotate(80deg);transform:rotate(80deg)}40%{-webkit-transform:rotate(60deg);-ms-transform:rotate(60deg);transform:rotate(60deg)}40%,80%{-webkit-transform-origin:top left;-ms-transform-origin:top left;transform-origin:top left;-webkit-animation-timing-function:ease-in-out;animation-timing-function:ease-in-out}80%{-webkit-transform:rotate(60deg)translateY(0);-ms-transform:rotate(60deg)translateY(0);transform:rotate(60deg)translateY(0);opacity:1}100%{-webkit-transform:translateY(700px);-ms-transform:translateY(700px);transform:translateY(700px);opacity:0}}.hinge{-webkit-animation-name:hinge;animation-name:hinge}@-webkit-keyframes rollIn{0%{opacity:0;-webkit-transform:translateX(-100%)rotate(-120deg);transform:translateX(-100%)rotate(-120deg)}100%{opacity:1;-webkit-transform:translateX(0)rotate(0);transform:translateX(0)rotate(0)}}@keyframes rollIn{0%{opacity:0;-webkit-transform:translateX(-100%)rotate(-120deg);-ms-transform:translateX(-100%)rotate(-120deg);transform:translateX(-100%)rotate(-120deg)}100%{opacity:1;-webkit-transform:translateX(0)rotate(0);-ms-transform:translateX(0)rotate(0);transform:translateX(0)rotate(0)}}.rollIn{-webkit-animation-name:rollIn;animation-name:rollIn}@-webkit-keyframes rollOut{0%{opacity:1;-webkit-transform:translateX(0)rotate(0);transform:translateX(0)rotate(0)}100%{opacity:0;-webkit-transform:translateX(100%)rotate(120deg);transform:translateX(100%)rotate(120deg)}}@keyframes rollOut{0%{opacity:1;-webkit-transform:translateX(0)rotate(0);-ms-transform:translateX(0)rotate(0);transform:translateX(0)rotate(0)}100%{opacity:0;-webkit-transform:translateX(100%)rotate(120deg);-ms-transform:translateX(100%)rotate(120deg);transform:translateX(100%)rotate(120deg)}}.rollOut{-webkit-animation-name:rollOut;animation-name:rollOut}svg .plot-point {
  stroke: none;
}
svg .plot-point.selected {
  stroke: black;
  stroke-width: 2px;
  stroke-dasharray: 2,2;
}
svg .plot-point.filtered-out {
  display: none;
}
svg .brush .extent {
  fill-opacity: .1;
  stroke: #fff;
  shape-rendering: crispEdges;
}
svg .ep-tag-cloud .ep-tag-link {
  stroke: #2F96B4;
}
svg .ep-tag-cloud .ep-tag text {
  font-size: 10px;
  cursor: move;
}
.rc-handle-container{position:relative}.rc-handle{position:absolute;width:7px;cursor:ew-resize;margin-left:-3px;z-index:2}table.rc-table-resizing{cursor:ew-resize}table.rc-table-resizing thead,table.rc-table-resizing thead>th,table.rc-table-resizing thead>th>a{cursor:ew-resize}.select2-container{margin:0;position:relative;display:inline-block;zoom:1;*display:inline;vertical-align:middle}.select2-container,.select2-drop,.select2-search,.select2-search input{-webkit-box-sizing:border-box;-moz-box-sizing:border-box;box-sizing:border-box}.select2-container .select2-choice{display:block;height:26px;padding:0 0 0 8px;overflow:hidden;position:relative;border:1px solid #aaa;white-space:nowrap;line-height:26px;color:#444;text-decoration:none;border-radius:4px;background-clip:padding-box;-webkit-touch-callout:none;-webkit-user-select:none;-moz-user-select:none;-ms-user-select:none;user-select:none;background-color:#fff;background-image:-webkit-gradient(linear, left bottom, left top, color-stop(0, #eee), color-stop(.5, #fff));background-image:-webkit-linear-gradient(center bottom, #eee 0, #fff 50%);background-image:-moz-linear-gradient(center bottom, #eee 0, #fff 50%);filter:progid:DXImageTransform.Microsoft.gradient(startColorstr='#ffffff', endColorstr='#eeeeee', GradientType=0);background-image:linear-gradient(to top, #eee 0, #fff 50%)}html[dir="rtl"] .select2-container .select2-choice{padding:0 8px 0 0}.select2-container.select2-drop-above .select2-choice{border-bottom-color:#aaa;border-radius:0 0 4px 4px;background-image:-webkit-gradient(linear, left bottom, left top, color-stop(0, #eee), color-stop(.9, #fff));background-image:-webkit-linear-gradient(center bottom, #eee 0, #fff 90%);background-image:-moz-linear-gradient(center bottom, #eee 0, #fff 90%);filter:progid:DXImageTransform.Microsoft.gradient(startColorstr='#ffffff', endColorstr='#eeeeee', GradientType=0);background-image:linear-gradient(to bottom, #eee 0, #fff 90%)}.select2-container.select2-allowclear .select2-choice .select2-chosen{margin-right:42px}.select2-container .select2-choice>.select2-chosen{margin-right:26px;display:block;overflow:hidden;white-space:nowrap;text-overflow:ellipsis;float:none;width:auto}html[dir="rtl"] .select2-container .select2-choice>.select2-chosen{margin-left:26px;margin-right:0}.select2-container .select2-choice abbr{display:none;width:12px;height:12px;position:absolute;right:24px;top:8px;font-size:1px;text-decoration:none;border:0;background:url('select2.png') right top no-repeat;cursor:pointer;outline:0}.select2-container.select2-allowclear .select2-choice abbr{display:inline-block}.select2-container .select2-choice abbr:hover{background-position:right -11px;cursor:pointer}.select2-drop-mask{border:0;margin:0;padding:0;position:fixed;left:0;top:0;min-height:100%;min-width:100%;height:auto;width:auto;opacity:0;z-index:9998;background-color:#fff;filter:alpha(opacity=0)}.select2-drop{width:100%;margin-top:-1px;position:absolute;z-index:9999;top:100%;background:#fff;color:#000;border:1px solid #aaa;border-top:0;border-radius:0 0 4px 4px;-webkit-box-shadow:0 4px 5px rgba(0,0,0,0.15);box-shadow:0 4px 5px rgba(0,0,0,0.15)}.select2-drop.select2-drop-above{margin-top:1px;border-top:1px solid #aaa;border-bottom:0;border-radius:4px 4px 0 0;-webkit-box-shadow:0 -4px 5px rgba(0,0,0,0.15);box-shadow:0 -4px 5px rgba(0,0,0,0.15)}.select2-drop-active{border:1px solid #5897fb;border-top:none}.select2-drop.select2-drop-above.select2-drop-active{border-top:1px solid #5897fb}.select2-drop-auto-width{border-top:1px solid #aaa;width:auto}.select2-drop-auto-width .select2-search{padding-top:4px}.select2-container .select2-choice .select2-arrow{display:inline-block;width:18px;height:100%;position:absolute;right:0;top:0;border-left:1px solid #aaa;border-radius:0 4px 4px 0;background-clip:padding-box;background:#ccc;background-image:-webkit-gradient(linear, left bottom, left top, color-stop(0, #ccc), color-stop(.6, #eee));background-image:-webkit-linear-gradient(center bottom, #ccc 0, #eee 60%);background-image:-moz-linear-gradient(center bottom, #ccc 0, #eee 60%);filter:progid:DXImageTransform.Microsoft.gradient(startColorstr='#eeeeee', endColorstr='#cccccc', GradientType=0);background-image:linear-gradient(to top, #ccc 0, #eee 60%)}html[dir="rtl"] .select2-container .select2-choice .select2-arrow{left:0;right:auto;border-left:none;border-right:1px solid #aaa;border-radius:4px 0 0 4px}.select2-container .select2-choice .select2-arrow b{display:block;width:100%;height:100%;background:url('select2.png') no-repeat 0 1px}html[dir="rtl"] .select2-container .select2-choice .select2-arrow b{background-position:2px 1px}.select2-search{display:inline-block;width:100%;min-height:26px;margin:0;padding-left:4px;padding-right:4px;position:relative;z-index:10000;white-space:nowrap}.select2-search input{width:100%;height:auto !important;min-height:26px;padding:4px 20px 4px 5px;margin:0;outline:0;font-family:sans-serif;font-size:1em;border:1px solid #aaa;border-radius:0;-webkit-box-shadow:none;box-shadow:none;background:#fff url('select2.png') no-repeat 100% -22px;background:url('select2.png') no-repeat 100% -22px,-webkit-gradient(linear, left bottom, left top, color-stop(.85, #fff), color-stop(.99, #eee));background:url('select2.png') no-repeat 100% -22px,-webkit-linear-gradient(center bottom, #fff 85%, #eee 99%);background:url('select2.png') no-repeat 100% -22px,-moz-linear-gradient(center bottom, #fff 85%, #eee 99%);background:url('select2.png') no-repeat 100% -22px,linear-gradient(to bottom, #fff 85%, #eee 99%) 0 0}html[dir="rtl"] .select2-search input{padding:4px 5px 4px 20px;background:#fff url('select2.png') no-repeat -37px -22px;background:url('select2.png') no-repeat -37px -22px,-webkit-gradient(linear, left bottom, left top, color-stop(.85, #fff), color-stop(.99, #eee));background:url('select2.png') no-repeat -37px -22px,-webkit-linear-gradient(center bottom, #fff 85%, #eee 99%);background:url('select2.png') no-repeat -37px -22px,-moz-linear-gradient(center bottom, #fff 85%, #eee 99%);background:url('select2.png') no-repeat -37px -22px,linear-gradient(to bottom, #fff 85%, #eee 99%) 0 0}.select2-drop.select2-drop-above .select2-search input{margin-top:4px}.select2-search input.select2-active{background:#fff url('select2-spinner.gif') no-repeat 100%;background:url('select2-spinner.gif') no-repeat 100%,-webkit-gradient(linear, left bottom, left top, color-stop(.85, #fff), color-stop(.99, #eee));background:url('select2-spinner.gif') no-repeat 100%,-webkit-linear-gradient(center bottom, #fff 85%, #eee 99%);background:url('select2-spinner.gif') no-repeat 100%,-moz-linear-gradient(center bottom, #fff 85%, #eee 99%);background:url('select2-spinner.gif') no-repeat 100%,linear-gradient(to bottom, #fff 85%, #eee 99%) 0 0}.select2-container-active .select2-choice,.select2-container-active .select2-choices{border:1px solid #5897fb;outline:none;-webkit-box-shadow:0 0 5px rgba(0,0,0,0.3);box-shadow:0 0 5px rgba(0,0,0,0.3)}.select2-dropdown-open .select2-choice{border-bottom-color:transparent;-webkit-box-shadow:0 1px 0 #fff inset;box-shadow:0 1px 0 #fff inset;border-bottom-left-radius:0;border-bottom-right-radius:0;background-color:#eee;background-image:-webkit-gradient(linear, left bottom, left top, color-stop(0, #fff), color-stop(.5, #eee));background-image:-webkit-linear-gradient(center bottom, #fff 0, #eee 50%);background-image:-moz-linear-gradient(center bottom, #fff 0, #eee 50%);filter:progid:DXImageTransform.Microsoft.gradient(startColorstr='#eeeeee', endColorstr='#ffffff', GradientType=0);background-image:linear-gradient(to top, #fff 0, #eee 50%)}.select2-dropdown-open.select2-drop-above .select2-choice,.select2-dropdown-open.select2-drop-above .select2-choices{border:1px solid #5897fb;border-top-color:transparent;background-image:-webkit-gradient(linear, left top, left bottom, color-stop(0, #fff), color-stop(.5, #eee));background-image:-webkit-linear-gradient(center top, #fff 0, #eee 50%);background-image:-moz-linear-gradient(center top, #fff 0, #eee 50%);filter:progid:DXImageTransform.Microsoft.gradient(startColorstr='#eeeeee', endColorstr='#ffffff', GradientType=0);background-image:linear-gradient(to bottom, #fff 0, #eee 50%)}.select2-dropdown-open .select2-choice .select2-arrow{background:transparent;border-left:none;filter:none}html[dir="rtl"] .select2-dropdown-open .select2-choice .select2-arrow{border-right:none}.select2-dropdown-open .select2-choice .select2-arrow b{background-position:-18px 1px}html[dir="rtl"] .select2-dropdown-open .select2-choice .select2-arrow b{background-position:-16px 1px}.select2-hidden-accessible{border:0;clip:rect(0 0 0 0);height:1px;margin:-1px;overflow:hidden;padding:0;position:absolute;width:1px}.select2-results{max-height:200px;padding:0 0 0 4px;margin:4px 4px 4px 0;position:relative;overflow-x:hidden;overflow-y:auto;-webkit-tap-highlight-color:rgba(0,0,0,0)}html[dir="rtl"] .select2-results{padding:0 4px 0 0;margin:4px 0 4px 4px}.select2-results ul.select2-result-sub{margin:0;padding-left:0}.select2-results li{list-style:none;display:list-item;background-image:none}.select2-results li.select2-result-with-children>.select2-result-label{font-weight:bold}.select2-results .select2-result-label{padding:3px 7px 4px;margin:0;cursor:pointer;min-height:1em;-webkit-touch-callout:none;-webkit-user-select:none;-moz-user-select:none;-ms-user-select:none;user-select:none}.select2-results-dept-1 .select2-result-label{padding-left:20px}.select2-results-dept-2 .select2-result-label{padding-left:40px}.select2-results-dept-3 .select2-result-label{padding-left:60px}.select2-results-dept-4 .select2-result-label{padding-left:80px}.select2-results-dept-5 .select2-result-label{padding-left:100px}.select2-results-dept-6 .select2-result-label{padding-left:110px}.select2-results-dept-7 .select2-result-label{padding-left:120px}.select2-results .select2-highlighted{background:#3875d7;color:#fff}.select2-results li em{background:#feffde;font-style:normal}.select2-results .select2-highlighted em{background:transparent}.select2-results .select2-highlighted ul{background:#fff;color:#000}.select2-results .select2-no-results,.select2-results .select2-searching,.select2-results .select2-ajax-error,.select2-results .select2-selection-limit{background:#f4f4f4;display:list-item;padding-left:5px}.select2-results .select2-disabled.select2-highlighted{color:#666;background:#f4f4f4;display:list-item;cursor:default}.select2-results .select2-disabled{background:#f4f4f4;display:list-item;cursor:default}.select2-results .select2-selected{display:none}.select2-more-results.select2-active{background:#f4f4f4 url('select2-spinner.gif') no-repeat 100%}.select2-results .select2-ajax-error{background:rgba(255,50,50,0.2)}.select2-more-results{background:#f4f4f4;display:list-item}.select2-container.select2-container-disabled .select2-choice{background-color:#f4f4f4;background-image:none;border:1px solid #ddd;cursor:default}.select2-container.select2-container-disabled .select2-choice .select2-arrow{background-color:#f4f4f4;background-image:none;border-left:0}.select2-container.select2-container-disabled .select2-choice abbr{display:none}.select2-container-multi .select2-choices{height:auto !important;height:1%;margin:0;padding:0 5px 0 0;position:relative;border:1px solid #aaa;cursor:text;overflow:hidden;background-color:#fff;background-image:-webkit-gradient(linear, 0 0, 0 100%, color-stop(1%, #eee), color-stop(15%, #fff));background-image:-webkit-linear-gradient(top, #eee 1%, #fff 15%);background-image:-moz-linear-gradient(top, #eee 1%, #fff 15%);background-image:linear-gradient(to bottom, #eee 1%, #fff 15%)}html[dir="rtl"] .select2-container-multi .select2-choices{padding:0 0 0 5px}.select2-locked{padding:3px 5px 3px 5px !important}.select2-container-multi .select2-choices{min-height:26px}.select2-container-multi.select2-container-active .select2-choices{border:1px solid #5897fb;outline:none;-webkit-box-shadow:0 0 5px rgba(0,0,0,0.3);box-shadow:0 0 5px rgba(0,0,0,0.3)}.select2-container-multi .select2-choices li{float:left;list-style:none}html[dir="rtl"] .select2-container-multi .select2-choices li{float:right}.select2-container-multi .select2-choices .select2-search-field{margin:0;padding:0;white-space:nowrap}.select2-container-multi .select2-choices .select2-search-field input{padding:5px;margin:1px 0;font-family:sans-serif;font-size:100%;color:#666;outline:0;border:0;-webkit-box-shadow:none;box-shadow:none;background:transparent !important}.select2-container-multi .select2-choices .select2-search-field input.select2-active{background:#fff url('select2-spinner.gif') no-repeat 100% !important}.select2-default{color:#999 !important}.select2-container-multi .select2-choices .select2-search-choice{padding:3px 5px 3px 18px;margin:3px 0 3px 5px;position:relative;line-height:13px;color:#333;cursor:default;border:1px solid #aaa;border-radius:3px;-webkit-box-shadow:0 0 2px #fff inset,0 1px 0 rgba(0,0,0,0.05);box-shadow:0 0 2px #fff inset,0 1px 0 rgba(0,0,0,0.05);background-clip:padding-box;-webkit-touch-callout:none;-webkit-user-select:none;-moz-user-select:none;-ms-user-select:none;user-select:none;background-color:#e4e4e4;filter:progid:DXImageTransform.Microsoft.gradient(startColorstr='#eeeeee', endColorstr='#f4f4f4', GradientType=0);background-image:-webkit-gradient(linear, 0 0, 0 100%, color-stop(20%, #f4f4f4), color-stop(50%, #f0f0f0), color-stop(52%, #e8e8e8), color-stop(100%, #eee));background-image:-webkit-linear-gradient(top, #f4f4f4 20%, #f0f0f0 50%, #e8e8e8 52%, #eee 100%);background-image:-moz-linear-gradient(top, #f4f4f4 20%, #f0f0f0 50%, #e8e8e8 52%, #eee 100%);background-image:linear-gradient(to top, #f4f4f4 20%, #f0f0f0 50%, #e8e8e8 52%, #eee 100%)}html[dir="rtl"] .select2-container-multi .select2-choices .select2-search-choice{margin:3px 5px 3px 0;padding:3px 18px 3px 5px}.select2-container-multi .select2-choices .select2-search-choice .select2-chosen{cursor:default}.select2-container-multi .select2-choices .select2-search-choice-focus{background:#d4d4d4}.select2-search-choice-close{display:block;width:12px;height:13px;position:absolute;right:3px;top:4px;font-size:1px;outline:none;background:url('select2.png') right top no-repeat}html[dir="rtl"] .select2-search-choice-close{right:auto;left:3px}.select2-container-multi .select2-search-choice-close{left:3px}html[dir="rtl"] .select2-container-multi .select2-search-choice-close{left:auto;right:2px}.select2-container-multi .select2-choices .select2-search-choice .select2-search-choice-close:hover{background-position:right -11px}.select2-container-multi .select2-choices .select2-search-choice-focus .select2-search-choice-close{background-position:right -11px}.select2-container-multi.select2-container-disabled .select2-choices{background-color:#f4f4f4;background-image:none;border:1px solid #ddd;cursor:default}.select2-container-multi.select2-container-disabled .select2-choices .select2-search-choice{padding:3px 5px 3px 5px;border:1px solid #ddd;background-image:none;background-color:#f4f4f4}.select2-container-multi.select2-container-disabled .select2-choices .select2-search-choice .select2-search-choice-close{display:none;background:none}.select2-result-selectable .select2-match,.select2-result-unselectable .select2-match{text-decoration:underline}.select2-offscreen,.select2-offscreen:focus{clip:rect(0 0 0 0) !important;width:1px !important;height:1px !important;border:0 !important;margin:0 !important;padding:0 !important;overflow:hidden !important;position:absolute !important;outline:0 !important;left:0 !important;top:0 !important}.select2-display-none{display:none}.select2-measure-scrollbar{position:absolute;top:-10000px;left:-10000px;width:100px;height:100px;overflow:scroll}@media only screen and (-webkit-min-device-pixel-ratio:1.5),only screen and (min-resolution:2dppx){.select2-search input,.select2-search-choice-close,.select2-container .select2-choice abbr,.select2-container .select2-choice .select2-arrow b{background-image:url('select2x2.png') !important;background-repeat:no-repeat !important;background-size:60px 40px !important}.select2-search input{background-position:100% -21px !important}}.select2-container.form-control{background:transparent;border:none;display:block;margin:0;padding:0}.select2-container .select2-choices .select2-search-field input,.select2-container .select2-choice,.select2-container .select2-choices{background:none;padding:0;border-color:#ccc;border-radius:4px;color:#555;font-family:"Helvetica Neue",Helvetica,Arial,sans-serif;background-color:#fff;filter:progid:DXImageTransform.Microsoft.gradient(enabled=false);-webkit-box-shadow:inset 0 1px 1px rgba(0,0,0,0.075);box-shadow:inset 0 1px 1px rgba(0,0,0,0.075)}.select2-search input{border-color:#ccc;border-radius:4px;color:#555;font-family:"Helvetica Neue",Helvetica,Arial,sans-serif;background-color:#fff;filter:progid:DXImageTransform.Microsoft.gradient(enabled=false);-webkit-box-shadow:inset 0 1px 1px rgba(0,0,0,0.075);box-shadow:inset 0 1px 1px rgba(0,0,0,0.075)}.select2-container .select2-choices .select2-search-field input{-webkit-box-shadow:none;box-shadow:none}.select2-container .select2-choice{height:34px;line-height:1.42857}.select2-container.select2-container-multi.form-control{height:auto}.select2-container.input-sm .select2-choice,.input-group-sm .select2-container .select2-choice{height:30px;line-height:1.5;border-radius:3px}.select2-container.input-lg .select2-choice,.input-group-lg .select2-container .select2-choice{height:46px;line-height:1.33;border-radius:6px}.select2-container-multi .select2-choices .select2-search-field input{height:32px}.select2-container-multi.input-sm .select2-choices .select2-search-field input,.input-group-sm .select2-container-multi .select2-choices .select2-search-field input{height:28px}.select2-container-multi.input-lg .select2-choices .select2-search-field input,.input-group-lg .select2-container-multi .select2-choices .select2-search-field input{height:44px}.select2-container-multi .select2-choices .select2-search-field input{margin:0}.select2-chosen,.select2-choice>span:first-child,.select2-container .select2-choices .select2-search-field input{padding:6px 12px}.input-sm .select2-chosen,.input-group-sm .select2-chosen,.input-sm .select2-choice>span:first-child,.input-group-sm .select2-choice>span:first-child,.input-sm .select2-choices .select2-search-field input,.input-group-sm .select2-choices .select2-search-field input{padding:5px 10px}.input-lg .select2-chosen,.input-group-lg .select2-chosen,.input-lg .select2-choice>span:first-child,.input-group-lg .select2-choice>span:first-child,.input-lg .select2-choices .select2-search-field input,.input-group-lg .select2-choices .select2-search-field input{padding:10px 16px}.select2-container-multi .select2-choices .select2-search-choice{margin-top:5px;margin-bottom:3px}.select2-container-multi.input-sm .select2-choices .select2-search-choice,.input-group-sm .select2-container-multi .select2-choices .select2-search-choice{margin-top:3px;margin-bottom:2px}.select2-container-multi.input-lg .select2-choices .select2-search-choice,.input-group-lg .select2-container-multi .select2-choices .select2-search-choice{line-height:24px}.select2-container .select2-choice .select2-arrow,.select2-container .select2-choice div{border-left:1px solid #ccc;background:none;filter:progid:DXImageTransform.Microsoft.gradient(enabled=false)}.select2-dropdown-open .select2-choice .select2-arrow,.select2-dropdown-open .select2-choice div{border-left-color:transparent;background:none;filter:progid:DXImageTransform.Microsoft.gradient(enabled=false)}.select2-container .select2-choice .select2-arrow b,.select2-container .select2-choice div b{background-position:0 3px}.select2-dropdown-open .select2-choice .select2-arrow b,.select2-dropdown-open .select2-choice div b{background-position:-18px 3px}.select2-container.input-sm .select2-choice .select2-arrow b,.input-group-sm .select2-container .select2-choice .select2-arrow b,.select2-container.input-sm .select2-choice div b,.input-group-sm .select2-container .select2-choice div b{background-position:0 1px}.select2-dropdown-open.input-sm .select2-choice .select2-arrow b,.input-group-sm .select2-dropdown-open .select2-choice .select2-arrow b,.select2-dropdown-open.input-sm .select2-choice div b,.input-group-sm .select2-dropdown-open .select2-choice div b{background-position:-18px 1px}.select2-container.input-lg .select2-choice .select2-arrow b,.input-group-lg .select2-container .select2-choice .select2-arrow b,.select2-container.input-lg .select2-choice div b,.input-group-lg .select2-container .select2-choice div b{background-position:0 9px}.select2-dropdown-open.input-lg .select2-choice .select2-arrow b,.input-group-lg .select2-dropdown-open .select2-choice .select2-arrow b,.select2-dropdown-open.input-lg .select2-choice div b,.input-group-lg .select2-dropdown-open .select2-choice div b{background-position:-18px 9px}.has-warning .select2-choice,.has-warning .select2-choices{border-color:#8a6d3b}.has-warning .select2-container-active .select2-choice,.has-warning .select2-container-multi.select2-container-active .select2-choices{border-color:#66512c;-webkit-box-shadow:inset 0 1px 1px rgba(0,0,0,0.075),0 0 6px #c0a16b;box-shadow:inset 0 1px 1px rgba(0,0,0,0.075),0 0 6px #c0a16b}.has-warning.select2-drop-active{border-color:#66512c}.has-warning.select2-drop-active.select2-drop.select2-drop-above{border-top-color:#66512c}.has-error .select2-choice,.has-error .select2-choices{border-color:#a94442}.has-error .select2-container-active .select2-choice,.has-error .select2-container-multi.select2-container-active .select2-choices{border-color:#843534;-webkit-box-shadow:inset 0 1px 1px rgba(0,0,0,0.075),0 0 6px #ce8483;box-shadow:inset 0 1px 1px rgba(0,0,0,0.075),0 0 6px #ce8483}.has-error.select2-drop-active{border-color:#843534}.has-error.select2-drop-active.select2-drop.select2-drop-above{border-top-color:#843534}.has-success .select2-choice,.has-success .select2-choices{border-color:#3c763d}.has-success .select2-container-active .select2-choice,.has-success .select2-container-multi.select2-container-active .select2-choices{border-color:#2b542c;-webkit-box-shadow:inset 0 1px 1px rgba(0,0,0,0.075),0 0 6px #67b168;box-shadow:inset 0 1px 1px rgba(0,0,0,0.075),0 0 6px #67b168}.has-success.select2-drop-active{border-color:#2b542c}.has-success.select2-drop-active.select2-drop.select2-drop-above{border-top-color:#2b542c}.select2-container-active .select2-choice,.select2-container-multi.select2-container-active .select2-choices{border-color:#66afe9;outline:none;-webkit-box-shadow:inset 0 1px 1px rgba(0,0,0,0.075),0 0 8px rgba(82,168,236,0.6);box-shadow:inset 0 1px 1px rgba(0,0,0,0.075),0 0 8px rgba(82,168,236,0.6);-webkit-transition:border-color ease-in-out .15s,box-shadow ease-in-out .15s;-o-transition:border-color ease-in-out .15s,box-shadow ease-in-out .15s;transition:border-color ease-in-out .15s,box-shadow ease-in-out .15s}.select2-drop-active{border-color:#66afe9}.select2-drop-auto-width,.select2-drop.select2-drop-above.select2-drop-active{border-top-color:#66afe9}.input-group.select2-bootstrap-prepend [class^="select2-choice"]{border-bottom-left-radius:0 !important;border-top-left-radius:0 !important}.input-group.select2-bootstrap-append [class^="select2-choice"]{border-bottom-right-radius:0 !important;border-top-right-radius:0 !important}.select2-dropdown-open [class^="select2-choice"]{border-bottom-right-radius:0 !important;border-bottom-left-radius:0 !important}.select2-dropdown-open.select2-drop-above [class^="select2-choice"]{border-top-right-radius:0 !important;border-top-left-radius:0 !important;border-bottom-right-radius:4px !important;border-bottom-left-radius:4px !important}.input-group.select2-bootstrap-prepend .select2-dropdown-open.select2-drop-above [class^="select2-choice"]{border-bottom-left-radius:0 !important;border-top-left-radius:0 !important}.input-group.select2-bootstrap-append .select2-dropdown-open.select2-drop-above [class^="select2-choice"]{border-bottom-right-radius:0 !important;border-top-right-radius:0 !important}.input-group.input-group-sm.select2-bootstrap-prepend .select2-dropdown-open.select2-drop-above [class^="select2-choice"]{border-bottom-right-radius:3px !important}.input-group.input-group-lg.select2-bootstrap-prepend .select2-dropdown-open.select2-drop-above [class^="select2-choice"]{border-bottom-right-radius:6px !important}.input-group.input-group-sm.select2-bootstrap-append .select2-dropdown-open.select2-drop-above [class^="select2-choice"]{border-bottom-left-radius:3px !important}.input-group.input-group-lg.select2-bootstrap-append .select2-dropdown-open.select2-drop-above [class^="select2-choice"]{border-bottom-left-radius:6px !important}.select2-results .select2-highlighted{color:#fff;background-color:#428bca}.select2-bootstrap-append .select2-container-multiple,.select2-bootstrap-append .input-group-btn,.select2-bootstrap-append .input-group-btn .btn,.select2-bootstrap-prepend .select2-container-multiple,.select2-bootstrap-prepend .input-group-btn,.select2-bootstrap-prepend .input-group-btn .btn{vertical-align:top}.select2-container-multi .select2-choices .select2-search-choice{color:#555;background:#fff;border-color:#ccc;filter:progid:DXImageTransform.Microsoft.gradient(enabled=false);-webkit-box-shadow:none;box-shadow:none}.select2-container-multi .select2-choices .select2-search-choice-focus{background:#ebebeb;border-color:#adadad;color:#333;-webkit-box-shadow:none;box-shadow:none}.select2-search-choice-close{margin-top:-7px;top:50%}.select2-container .select2-choice abbr{top:50%}.select2-results .select2-no-results,.select2-results .select2-searching,.select2-results .select2-selection-limit{background-color:#fcf8e3;color:#8a6d3b}.select2-container.select2-container-disabled .select2-choice,.select2-container.select2-container-disabled .select2-choices{cursor:not-allowed;background-color:#eee;border-color:#ccc}.select2-container.select2-container-disabled .select2-choice .select2-arrow,.select2-container.select2-container-disabled .select2-choice div,.select2-container.select2-container-disabled .select2-choices .select2-arrow,.select2-container.select2-container-disabled .select2-choices div{background-color:transparent;border-left:1px solid transparent}.select2-search input.select2-active,.select2-container-multi .select2-choices .select2-search-field input.select2-active,.select2-more-results.select2-active{background-position:99%;background-position:right 4px center}.select2-offscreen,.select2-offscreen:focus{width:1px !important;height:1px !important;position:absolute !important}.select2-search input.select2-active {
    background-image: none;
}

.select2-more-results.select2-active {
    background-image: none;
}
 
.select2-container-multi .select2-choices .select2-search-field input.select2-active {
    background-image: none !important;
}
