# Supplementary material for: Untangling the brain's neuroinflammatory and neurodegenerative transcriptional responses
Source: Nat Commun. 2016 Apr 21;7:11295. doi: 10.1038/ncomms11295 (PMC4844685; doi:10.1038/ncomms11295)
Supplement: Supplementary Data 3 — LPS-induced RNA processing in astrocytes, microglia and neurons. The effects of peripheral endotoxemia on alternative RNA processing events in brain microglia, astrocytes, and neurons are displayed in interactive plots and tables derived from RNA-Seq data. Comparisons of these effects between each pair of cell types are also provided. To explore these interactive plots and tables, download and unpackage the .zip file, and then open the index.html file in your browser (Firefox recommended). If you use Safari or Chrome, the plots and tables will not be rendered unless you change the browser settings; instructions for how to do so are provided within the index.html file. [file ncomms11295-s4.zip › LPS-induced-RNA-processing/js/workers/lib/underscore.js]

(function(){var n=this,t=n._,r=Array.prototype,e=Object.prototype,u=Function.prototype,i=r.push,a=r.slice,o=r.concat,l=e.toString,c=e.hasOwnProperty,f=Array.isArray,s=Object.keys,p=u.bind,h=function(n){return n instanceof h?n:this instanceof h?void(this._wrapped=n):new h(n)};"undefined"!=typeof exports?("undefined"!=typeof module&&module.exports&&(exports=module.exports=h),exports._=h):n._=h,h.VERSION="1.7.0";var g=function(n,t,r){if(void 0===t)return n;switch(null==r?3:r){case 1:return function(r){return n.call(t,r)};case 2:return function(r,e){return n.call(t,r,e)};case 3:return function(r,e,u){return n.call(t,r,e,u)};case 4:return function(r,e,u,i){return n.call(t,r,e,u,i)}}return function(){return n.apply(t,arguments)}};h.iteratee=function(n,t,r){return null==n?h.identity:h.isFunction(n)?g(n,t,r):h.isObject(n)?h.matches(n):h.property(n)},h.each=h.forEach=function(n,t,r){if(null==n)return n;t=g(t,r);var e,u=n.length;if(u===+u)for(e=0;u>e;e++)t(n[e],e,n);else{var i=h.keys(n);for(e=0,u=i.length;u>e;e++)t(n[i[e]],i[e],n)}return n},h.map=h.collect=function(n,t,r){if(null==n)return[];t=h.iteratee(t,r);for(var e,u=n.length!==+n.length&&h.keys(n),i=(u||n).length,a=Array(i),o=0;i>o;o++)e=u?u[o]:o,a[o]=t(n[e],e,n);return a};var v="Reduce of empty array with no initial value";h.reduce=h.foldl=h.inject=function(n,t,r,e){null==n&&(n=[]),t=g(t,e,4);var u,i=n.length!==+n.length&&h.keys(n),a=(i||n).length,o=0;if(arguments.length<3){if(!a)throw new TypeError(v);r=n[i?i[o++]:o++]}for(;a>o;o++)u=i?i[o]:o,r=t(r,n[u],u,n);return r},h.reduceRight=h.foldr=function(n,t,r,e){null==n&&(n=[]),t=g(t,e,4);var u,i=n.length!==+n.length&&h.keys(n),a=(i||n).length;if(arguments.length<3){if(!a)throw new TypeError(v);r=n[i?i[--a]:--a]}for(;a--;)u=i?i[a]:a,r=t(r,n[u],u,n);return r},h.find=h.detect=function(n,t,r){var e;return t=h.iteratee(t,r),h.some(n,function(n,r,u){return t(n,r,u)?(e=n,!0):void 0}),e},h.filter=h.select=function(n,t,r){var e=[];return null==n?e:(t=h.iteratee(t,r),h.each(n,function(n,r,u){t(n,r,u)&&e.push(n)}),e)},h.reject=function(n,t,r){return h.filter(n,h.negate(h.iteratee(t)),r)},h.every=h.all=function(n,t,r){if(null==n)return!0;t=h.iteratee(t,r);var e,u,i=n.length!==+n.length&&h.keys(n),a=(i||n).length;for(e=0;a>e;e++)if(u=i?i[e]:e,!t(n[u],u,n))return!1;return!0},h.some=h.any=function(n,t,r){if(null==n)return!1;t=h.iteratee(t,r);var e,u,i=n.length!==+n.length&&h.keys(n),a=(i||n).length;for(e=0;a>e;e++)if(u=i?i[e]:e,t(n[u],u,n))return!0;return!1},h.contains=h.include=function(n,t){return null==n?!1:(n.length!==+n.length&&(n=h.values(n)),h.indexOf(n,t)>=0)},h.invoke=function(n,t){var r=a.call(arguments,2),e=h.isFunction(t);return h.map(n,function(n){return(e?t:n[t]).apply(n,r)})},h.pluck=function(n,t){return h.map(n,h.property(t))},h.where=function(n,t){return h.filter(n,h.matches(t))},h.findWhere=function(n,t){return h.find(n,h.matches(t))},h.max=function(n,t,r){var e,u,i=-1/0,a=-1/0;if(null==t&&null!=n){n=n.length===+n.length?n:h.values(n);for(var o=0,l=n.length;l>o;o++)e=n[o],e>i&&(i=e)}else t=h.iteratee(t,r),h.each(n,function(n,r,e){u=t(n,r,e),(u>a||u===-1/0&&i===-1/0)&&(i=n,a=u)});return i},h.min=function(n,t,r){var e,u,i=1/0,a=1/0;if(null==t&&null!=n){n=n.length===+n.length?n:h.values(n);for(var o=0,l=n.length;l>o;o++)e=n[o],i>e&&(i=e)}else t=h.iteratee(t,r),h.each(n,function(n,r,e){u=t(n,r,e),(a>u||1/0===u&&1/0===i)&&(i=n,a=u)});return i},h.shuffle=function(n){for(var t,r=n&&n.length===+n.length?n:h.values(n),e=r.length,u=Array(e),i=0;e>i;i++)t=h.random(0,i),t!==i&&(u[i]=u[t]),u[t]=r[i];return u},h.sample=function(n,t,r){return null==t||r?(n.length!==+n.length&&(n=h.values(n)),n[h.random(n.length-1)]):h.shuffle(n).slice(0,Math.max(0,t))},h.sortBy=function(n,t,r){return t=h.iteratee(t,r),h.pluck(h.map(n,function(n,r,e){return{value:n,index:r,criteria:t(n,r,e)}}).sort(function(n,t){var r=n.criteria,e=t.criteria;if(r!==e){if(r>e||void 0===r)return 1;if(e>r||void 0===e)return-1}return n.index-t.index}),"value")};var m=function(n){return function(t,r,e){var u={};return r=h.iteratee(r,e),h.each(t,function(e,i){var a=r(e,i,t);n(u,e,a)}),u}};h.groupBy=m(function(n,t,r){h.has(n,r)?n[r].push(t):n[r]=[t]}),h.indexBy=m(function(n,t,r){n[r]=t}),h.countBy=m(function(n,t,r){h.has(n,r)?n[r]++:n[r]=1}),h.sortedIndex=function(n,t,r,e){r=h.iteratee(r,e,1);for(var u=r(t),i=0,a=n.length;a>i;){var o=i+a>>>1;r(n[o])<u?i=o+1:a=o}return i},h.toArray=function(n){return n?h.isArray(n)?a.call(n):n.length===+n.length?h.map(n,h.identity):h.values(n):[]},h.size=function(n){return null==n?0:n.length===+n.length?n.length:h.keys(n).length},h.partition=function(n,t,r){t=h.iteratee(t,r);var e=[],u=[];return h.each(n,function(n,r,i){(t(n,r,i)?e:u).push(n)}),[e,u]},h.first=h.head=h.take=function(n,t,r){return null==n?void 0:null==t||r?n[0]:0>t?[]:a.call(n,0,t)},h.initial=function(n,t,r){return a.call(n,0,Math.max(0,n.length-(null==t||r?1:t)))},h.last=function(n,t,r){return null==n?void 0:null==t||r?n[n.length-1]:a.call(n,Math.max(n.length-t,0))},h.rest=h.tail=h.drop=function(n,t,r){return a.call(n,null==t||r?1:t)},h.compact=function(n){return h.filter(n,h.identity)};var y=function(n,t,r,e){if(t&&h.every(n,h.isArray))return o.apply(e,n);for(var u=0,a=n.length;a>u;u++){var l=n[u];h.isArray(l)||h.isArguments(l)?t?i.apply(e,l):y(l,t,r,e):r||e.push(l)}return e};h.flatten=function(n,t){return y(n,t,!1,[])},h.without=function(n){return h.difference(n,a.call(arguments,1))},h.uniq=h.unique=function(n,t,r,e){if(null==n)return[];h.isBoolean(t)||(e=r,r=t,t=!1),null!=r&&(r=h.iteratee(r,e));for(var u=[],i=[],a=0,o=n.length;o>a;a++){var l=n[a];if(t)a&&i===l||u.push(l),i=l;else if(r){var c=r(l,a,n);h.indexOf(i,c)<0&&(i.push(c),u.push(l))}else h.indexOf(u,l)<0&&u.push(l)}return u},h.union=function(){return h.uniq(y(arguments,!0,!0,[]))},h.intersection=function(n){if(null==n)return[];for(var t=[],r=arguments.length,e=0,u=n.length;u>e;e++){var i=n[e];if(!h.contains(t,i)){for(var a=1;r>a&&h.contains(arguments[a],i);a++);a===r&&t.push(i)}}return t},h.difference=function(n){var t=y(a.call(arguments,1),!0,!0,[]);return h.filter(n,function(n){return!h.contains(t,n)})},h.zip=function(n){if(null==n)return[];for(var t=h.max(arguments,"length").length,r=Array(t),e=0;t>e;e++)r[e]=h.pluck(arguments,e);return r},h.object=function(n,t){if(null==n)return{};for(var r={},e=0,u=n.length;u>e;e++)t?r[n[e]]=t[e]:r[n[e][0]]=n[e][1];return r},h.indexOf=function(n,t,r){if(null==n)return-1;var e=0,u=n.length;if(r){if("number"!=typeof r)return e=h.sortedIndex(n,t),n[e]===t?e:-1;e=0>r?Math.max(0,u+r):r}for(;u>e;e++)if(n[e]===t)return e;return-1},h.lastIndexOf=function(n,t,r){if(null==n)return-1;var e=n.length;for("number"==typeof r&&(e=0>r?e+r+1:Math.min(e,r+1));--e>=0;)if(n[e]===t)return e;return-1},h.range=function(n,t,r){arguments.length<=1&&(t=n||0,n=0),r=r||1;for(var e=Math.max(Math.ceil((t-n)/r),0),u=Array(e),i=0;e>i;i++,n+=r)u[i]=n;return u};var d=function(){};h.bind=function(n,t){var r,e;if(p&&n.bind===p)return p.apply(n,a.call(arguments,1));if(!h.isFunction(n))throw new TypeError("Bind must be called on a function");return r=a.call(arguments,2),e=function(){if(!(this instanceof e))return n.apply(t,r.concat(a.call(arguments)));d.prototype=n.prototype;var u=new d;d.prototype=null;var i=n.apply(u,r.concat(a.call(arguments)));return h.isObject(i)?i:u}},h.partial=function(n){var t=a.call(arguments,1);return function(){for(var r=0,e=t.slice(),u=0,i=e.length;i>u;u++)e[u]===h&&(e[u]=arguments[r++]);for(;r<arguments.length;)e.push(arguments[r++]);return n.apply(this,e)}},h.bindAll=function(n){var t,r,e=arguments.length;if(1>=e)throw new Error("bindAll must be passed function names");for(t=1;e>t;t++)r=arguments[t],n[r]=h.bind(n[r],n);return n},h.memoize=function(n,t){var r=function(e){var u=r.cache,i=t?t.apply(this,arguments):e;return h.has(u,i)||(u[i]=n.apply(this,arguments)),u[i]};return r.cache={},r},h.delay=function(n,t){var r=a.call(arguments,2);return setTimeout(function(){return n.apply(null,r)},t)},h.defer=function(n){return h.delay.apply(h,[n,1].concat(a.call(arguments,1)))},h.throttle=function(n,t,r){var e,u,i,a=null,o=0;r||(r={});var l=function(){o=r.leading===!1?0:h.now(),a=null,i=n.apply(e,u),a||(e=u=null)};return function(){var c=h.now();o||r.leading!==!1||(o=c);var f=t-(c-o);return e=this,u=arguments,0>=f||f>t?(clearTimeout(a),a=null,o=c,i=n.apply(e,u),a||(e=u=null)):a||r.trailing===!1||(a=setTimeout(l,f)),i}},h.debounce=function(n,t,r){var e,u,i,a,o,l=function(){var c=h.now()-a;t>c&&c>0?e=setTimeout(l,t-c):(e=null,r||(o=n.apply(i,u),e||(i=u=null)))};return function(){i=this,u=arguments,a=h.now();var c=r&&!e;return e||(e=setTimeout(l,t)),c&&(o=n.apply(i,u),i=u=null),o}},h.wrap=function(n,t){return h.partial(t,n)},h.negate=function(n){return function(){return!n.apply(this,arguments)}},h.compose=function(){var n=arguments,t=n.length-1;return function(){for(var r=t,e=n[t].apply(this,arguments);r--;)e=n[r].call(this,e);return e}},h.after=function(n,t){return function(){return--n<1?t.apply(this,arguments):void 0}},h.before=function(n,t){var r;return function(){return--n>0?r=t.apply(this,arguments):t=null,r}},h.once=h.partial(h.before,2),h.keys=function(n){if(!h.isObject(n))return[];if(s)return s(n);var t=[];for(var r in n)h.has(n,r)&&t.push(r);return t},h.values=function(n){for(var t=h.keys(n),r=t.length,e=Array(r),u=0;r>u;u++)e[u]=n[t[u]];return e},h.pairs=function(n){for(var t=h.keys(n),r=t.length,e=Array(r),u=0;r>u;u++)e[u]=[t[u],n[t[u]]];return e},h.invert=function(n){for(var t={},r=h.keys(n),e=0,u=r.length;u>e;e++)t[n[r[e]]]=r[e];return t},h.functions=h.methods=function(n){var t=[];for(var r in n)h.isFunction(n[r])&&t.push(r);return t.sort()},h.extend=function(n){if(!h.isObject(n))return n;for(var t,r,e=1,u=arguments.length;u>e;e++){t=arguments[e];for(r in t)c.call(t,r)&&(n[r]=t[r])}return n},h.pick=function(n,t,r){var e,u={};if(null==n)return u;if(h.isFunction(t)){t=g(t,r);for(e in n){var i=n[e];t(i,e,n)&&(u[e]=i)}}else{var l=o.apply([],a.call(arguments,1));n=new Object(n);for(var c=0,f=l.length;f>c;c++)e=l[c],e in n&&(u[e]=n[e])}return u},h.omit=function(n,t,r){if(h.isFunction(t))t=h.negate(t);else{var e=h.map(o.apply([],a.call(arguments,1)),String);t=function(n,t){return!h.contains(e,t)}}return h.pick(n,t,r)},h.defaults=function(n){if(!h.isObject(n))return n;for(var t=1,r=arguments.length;r>t;t++){var e=arguments[t];for(var u in e)void 0===n[u]&&(n[u]=e[u])}return n},h.clone=function(n){return h.isObject(n)?h.isArray(n)?n.slice():h.extend({},n):n},h.tap=function(n,t){return t(n),n};var b=function(n,t,r,e){if(n===t)return 0!==n||1/n===1/t;if(null==n||null==t)return n===t;n instanceof h&&(n=n._wrapped),t instanceof h&&(t=t._wrapped);var u=l.call(n);if(u!==l.call(t))return!1;switch(u){case"[object RegExp]":case"[object String]":return""+n==""+t;case"[object Number]":return+n!==+n?+t!==+t:0===+n?1/+n===1/t:+n===+t;case"[object Date]":case"[object Boolean]":return+n===+t}if("object"!=typeof n||"object"!=typeof t)return!1;for(var i=r.length;i--;)if(r[i]===n)return e[i]===t;var a=n.constructor,o=t.constructor;if(a!==o&&"constructor"in n&&"constructor"in t&&!(h.isFunction(a)&&a instanceof a&&h.isFunction(o)&&o instanceof o))return!1;r.push(n),e.push(t);var c,f;if("[object Array]"===u){if(c=n.length,f=c===t.length)for(;c--&&(f=b(n[c],t[c],r,e)););}else{var s,p=h.keys(n);if(c=p.length,f=h.keys(t).length===c)for(;c--&&(s=p[c],f=h.has(t,s)&&b(n[s],t[s],r,e)););}return r.pop(),e.pop(),f};h.isEqual=function(n,t){return b(n,t,[],[])},h.isEmpty=function(n){if(null==n)return!0;if(h.isArray(n)||h.isString(n)||h.isArguments(n))return 0===n.length;for(var t in n)if(h.has(n,t))return!1;return!0},h.isElement=function(n){return!(!n||1!==n.nodeType)},h.isArray=f||function(n){return"[object Array]"===l.call(n)},h.isObject=function(n){var t=typeof n;return"function"===t||"object"===t&&!!n},h.each(["Arguments","Function","String","Number","Date","RegExp"],function(n){h["is"+n]=function(t){return l.call(t)==="[object "+n+"]"}}),h.isArguments(arguments)||(h.isArguments=function(n){return h.has(n,"callee")}),"function"!=typeof/./&&(h.isFunction=function(n){return"function"==typeof n||!1}),h.isFinite=function(n){return isFinite(n)&&!isNaN(parseFloat(n))},h.isNaN=function(n){return h.isNumber(n)&&n!==+n},h.isBoolean=function(n){return n===!0||n===!1||"[object Boolean]"===l.call(n)},h.isNull=function(n){return null===n},h.isUndefined=function(n){return void 0===n},h.has=function(n,t){return null!=n&&c.call(n,t)},h.noConflict=function(){return n._=t,this},h.identity=function(n){return n},h.constant=function(n){return function(){return n}},h.noop=function(){},h.property=function(n){return function(t){return t[n]}},h.matches=function(n){var t=h.pairs(n),r=t.length;return function(n){if(null==n)return!r;n=new Object(n);for(var e=0;r>e;e++){var u=t[e],i=u[0];if(u[1]!==n[i]||!(i in n))return!1}return!0}},h.times=function(n,t,r){var e=Array(Math.max(0,n));t=g(t,r,1);for(var u=0;n>u;u++)e[u]=t(u);return e},h.random=function(n,t){return null==t&&(t=n,n=0),n+Math.floor(Math.random()*(t-n+1))},h.now=Date.now||function(){return(new Date).getTime()};var _={"&":"&amp;","<":"&lt;",">":"&gt;",'"':"&quot;","'":"&#x27;","`":"&#x60;"},w=h.invert(_),j=function(n){var t=function(t){return n[t]},r="(?:"+h.keys(n).join("|")+")",e=RegExp(r),u=RegExp(r,"g");return function(n){return n=null==n?"":""+n,e.test(n)?n.replace(u,t):n}};h.escape=j(_),h.unescape=j(w),h.result=function(n,t){if(null==n)return void 0;var r=n[t];return h.isFunction(r)?n[t]():r};var x=0;h.uniqueId=function(n){var t=++x+"";return n?n+t:t},h.templateSettings={evaluate:/<%([\s\S]+?)%>/g,interpolate:/<%=([\s\S]+?)%>/g,escape:/<%-([\s\S]+?)%>/g};var A=/(.)^/,k={"'":"'","\\":"\\","\r":"r","\n":"n","\u2028":"u2028","\u2029":"u2029"},O=/\\|'|\r|\n|\u2028|\u2029/g,F=function(n){return"\\"+k[n]};h.template=function(n,t,r){!t&&r&&(t=r),t=h.defaults({},t,h.templateSettings);var e=RegExp([(t.escape||A).source,(t.interpolate||A).source,(t.evaluate||A).source].join("|")+"|$","g"),u=0,i="__p+='";n.replace(e,function(t,r,e,a,o){return i+=n.slice(u,o).replace(O,F),u=o+t.length,r?i+="'+\n((__t=("+r+"))==null?'':_.escape(__t))+\n'":e?i+="'+\n((__t=("+e+"))==null?'':__t)+\n'":a&&(i+="';\n"+a+"\n__p+='"),t}),i+="';\n",t.variable||(i="with(obj||{}){\n"+i+"}\n"),i="var __t,__p='',__j=Array.prototype.join,print=function(){__p+=__j.call(arguments,'');};\n"+i+"return __p;\n";try{var a=new Function(t.variable||"obj","_",i)}catch(o){throw o.source=i,o}var l=function(n){return a.call(this,n,h)},c=t.variable||"obj";return l.source="function("+c+"){\n"+i+"}",l},h.chain=function(n){var t=h(n);return t._chain=!0,t};var E=function(n){return this._chain?h(n).chain():n};h.mixin=function(n){h.each(h.functions(n),function(t){var r=h[t]=n[t];h.prototype[t]=function(){var n=[this._wrapped];return i.apply(n,arguments),E.call(this,r.apply(h,n))}})},h.mixin(h),h.each(["pop","push","reverse","shift","sort","splice","unshift"],function(n){var t=r[n];h.prototype[n]=function(){var r=this._wrapped;return t.apply(r,arguments),"shift"!==n&&"splice"!==n||0!==r.length||delete r[0],E.call(this,r)}}),h.each(["concat","join","slice"],function(n){var t=r[n];h.prototype[n]=function(){return E.call(this,t.apply(this._wrapped,arguments))}}),h.prototype.value=function(){return this._wrapped},"function"==typeof define&&define.amd&&define("underscore",[],function(){return h})}).call(this);
