# Supplementary material for: Untangling the brain's neuroinflammatory and neurodegenerative transcriptional responses
Source: Nat Commun. 2016 Apr 21;7:11295. doi: 10.1038/ncomms11295 (PMC4844685; doi:10.1038/ncomms11295)
Supplement: Supplementary Data 3 — LPS-induced RNA processing in astrocytes, microglia and neurons. The effects of peripheral endotoxemia on alternative RNA processing events in brain microglia, astrocytes, and neurons are displayed in interactive plots and tables derived from RNA-Seq data. Comparisons of these effects between each pair of cell types are also provided. To explore these interactive plots and tables, download and unpackage the .zip file, and then open the index.html file in your browser (Firefox recommended). If you use Safari or Chrome, the plots and tables will not be rendered unless you change the browser settings; instructions for how to do so are provided within the index.html file. [file ncomms11295-s4.zip › LPS-induced-RNA-processing/js/concatenated-modules.js]

/** vim: et:ts=4:sw=4:sts=4
 * @license RequireJS 2.1.15 Copyright (c) 2010-2014, The Dojo Foundation All Rights Reserved.
 * Available via the MIT or new BSD license.
 * see: http://github.com/jrburke/requirejs for details
 */

/*!
 * jQuery JavaScript Library v2.1.1
 * http://jquery.com/
 *
 * Includes Sizzle.js
 * http://sizzlejs.com/
 *
 * Copyright 2005, 2014 jQuery Foundation, Inc. and other contributors
 * Released under the MIT license
 * http://jquery.org/license
 *
 * Date: 2014-05-01T17:11Z
 */

/*!
 * Sizzle CSS Selector Engine v1.10.19
 * http://sizzlejs.com/
 *
 * Copyright 2013 jQuery Foundation, Inc. and other contributors
 * Released under the MIT license
 * http://jquery.org/license
 *
 * Date: 2014-04-18
 */

//     Underscore.js 1.7.0
//     http://underscorejs.org
//     (c) 2009-2014 Jeremy Ashkenas, DocumentCloud and Investigative Reporters & Editors
//     Underscore may be freely distributed under the MIT license.

//     (c) 2010-2014 Jeremy Ashkenas, DocumentCloud and Investigative Reporters & Editors
//     Backbone may be freely distributed under the MIT license.
//     For all details and documentation:
//     http://backbonejs.org

/*!
 *  Copyright 2011 Twitter, Inc.
 *  Licensed under the Apache License, Version 2.0 (the "License");
 *  you may not use this file except in compliance with the License.
 *  You may obtain a copy of the License at
 *
 *  http://www.apache.org/licenses/LICENSE-2.0
 *
 *  Unless required by applicable law or agreed to in writing, software
 *  distributed under the License is distributed on an "AS IS" BASIS,
 *  WITHOUT WARRANTIES OR CONDITIONS OF ANY KIND, either express or implied.
 *  See the License for the specific language governing permissions and
 *  limitations under the License.
 */

/**
 * @license RequireJS text 2.0.12 Copyright (c) 2010-2014, The Dojo Foundation All Rights Reserved.
 * Available via the MIT or new BSD license.
 * see: http://github.com/requirejs/text for details
 */

/* 
 * Copyright Genentech - A member of the Roche Group
 * @author Adrian Nowicki <adrian.nowicki@contractors.roche.com>
 */

/* ===================================================
 * bootstrap-transition.js v2.3.2
 * http://twbs.github.com/bootstrap/javascript.html#transitions
 * ===================================================
 * Copyright 2013 Twitter, Inc.
 *
 * Licensed under the Apache License, Version 2.0 (the "License");
 * you may not use this file except in compliance with the License.
 * You may obtain a copy of the License at
 *
 * http://www.apache.org/licenses/LICENSE-2.0
 *
 * Unless required by applicable law or agreed to in writing, software
 * distributed under the License is distributed on an "AS IS" BASIS,
 * WITHOUT WARRANTIES OR CONDITIONS OF ANY KIND, either express or implied.
 * See the License for the specific language governing permissions and
 * limitations under the License.
 * ========================================================== */

/* ==========================================================
 * bootstrap-alert.js v2.3.2
 * http://twbs.github.com/bootstrap/javascript.html#alerts
 * ==========================================================
 * Copyright 2013 Twitter, Inc.
 *
 * Licensed under the Apache License, Version 2.0 (the "License");
 * you may not use this file except in compliance with the License.
 * You may obtain a copy of the License at
 *
 * http://www.apache.org/licenses/LICENSE-2.0
 *
 * Unless required by applicable law or agreed to in writing, software
 * distributed under the License is distributed on an "AS IS" BASIS,
 * WITHOUT WARRANTIES OR CONDITIONS OF ANY KIND, either express or implied.
 * See the License for the specific language governing permissions and
 * limitations under the License.
 * ========================================================== */

/* ============================================================
 * bootstrap-button.js v2.3.2
 * http://twbs.github.com/bootstrap/javascript.html#buttons
 * ============================================================
 * Copyright 2013 Twitter, Inc.
 *
 * Licensed under the Apache License, Version 2.0 (the "License");
 * you may not use this file except in compliance with the License.
 * You may obtain a copy of the License at
 *
 * http://www.apache.org/licenses/LICENSE-2.0
 *
 * Unless required by applicable law or agreed to in writing, software
 * distributed under the License is distributed on an "AS IS" BASIS,
 * WITHOUT WARRANTIES OR CONDITIONS OF ANY KIND, either express or implied.
 * See the License for the specific language governing permissions and
 * limitations under the License.
 * ============================================================ */

/* ==========================================================
 * bootstrap-carousel.js v2.3.2
 * http://twbs.github.com/bootstrap/javascript.html#carousel
 * ==========================================================
 * Copyright 2013 Twitter, Inc.
 *
 * Licensed under the Apache License, Version 2.0 (the "License");
 * you may not use this file except in compliance with the License.
 * You may obtain a copy of the License at
 *
 * http://www.apache.org/licenses/LICENSE-2.0
 *
 * Unless required by applicable law or agreed to in writing, software
 * distributed under the License is distributed on an "AS IS" BASIS,
 * WITHOUT WARRANTIES OR CONDITIONS OF ANY KIND, either express or implied.
 * See the License for the specific language governing permissions and
 * limitations under the License.
 * ========================================================== */

/* =============================================================
 * bootstrap-collapse.js v2.3.2
 * http://twbs.github.com/bootstrap/javascript.html#collapse
 * =============================================================
 * Copyright 2013 Twitter, Inc.
 *
 * Licensed under the Apache License, Version 2.0 (the "License");
 * you may not use this file except in compliance with the License.
 * You may obtain a copy of the License at
 *
 * http://www.apache.org/licenses/LICENSE-2.0
 *
 * Unless required by applicable law or agreed to in writing, software
 * distributed under the License is distributed on an "AS IS" BASIS,
 * WITHOUT WARRANTIES OR CONDITIONS OF ANY KIND, either express or implied.
 * See the License for the specific language governing permissions and
 * limitations under the License.
 * ============================================================ */

/* ============================================================
 * bootstrap-dropdown.js v2.3.2
 * http://twbs.github.com/bootstrap/javascript.html#dropdowns
 * ============================================================
 * Copyright 2013 Twitter, Inc.
 *
 * Licensed under the Apache License, Version 2.0 (the "License");
 * you may not use this file except in compliance with the License.
 * You may obtain a copy of the License at
 *
 * http://www.apache.org/licenses/LICENSE-2.0
 *
 * Unless required by applicable law or agreed to in writing, software
 * distributed under the License is distributed on an "AS IS" BASIS,
 * WITHOUT WARRANTIES OR CONDITIONS OF ANY KIND, either express or implied.
 * See the License for the specific language governing permissions and
 * limitations under the License.
 * ============================================================ */

/* =========================================================
 * bootstrap-modal.js v2.3.2
 * http://twbs.github.com/bootstrap/javascript.html#modals
 * =========================================================
 * Copyright 2013 Twitter, Inc.
 *
 * Licensed under the Apache License, Version 2.0 (the "License");
 * you may not use this file except in compliance with the License.
 * You may obtain a copy of the License at
 *
 * http://www.apache.org/licenses/LICENSE-2.0
 *
 * Unless required by applicable law or agreed to in writing, software
 * distributed under the License is distributed on an "AS IS" BASIS,
 * WITHOUT WARRANTIES OR CONDITIONS OF ANY KIND, either express or implied.
 * See the License for the specific language governing permissions and
 * limitations under the License.
 * ========================================================= */

/* ===========================================================
 * bootstrap-tooltip.js v2.3.2
 * http://twbs.github.com/bootstrap/javascript.html#tooltips
 * Inspired by the original jQuery.tipsy by Jason Frame
 * ===========================================================
 * Copyright 2013 Twitter, Inc.
 *
 * Licensed under the Apache License, Version 2.0 (the "License");
 * you may not use this file except in compliance with the License.
 * You may obtain a copy of the License at
 *
 * http://www.apache.org/licenses/LICENSE-2.0
 *
 * Unless required by applicable law or agreed to in writing, software
 * distributed under the License is distributed on an "AS IS" BASIS,
 * WITHOUT WARRANTIES OR CONDITIONS OF ANY KIND, either express or implied.
 * See the License for the specific language governing permissions and
 * limitations under the License.
 * ========================================================== */

/* ===========================================================
 * bootstrap-popover.js v2.3.2
 * http://twbs.github.com/bootstrap/javascript.html#popovers
 * ===========================================================
 * Copyright 2013 Twitter, Inc.
 *
 * Licensed under the Apache License, Version 2.0 (the "License");
 * you may not use this file except in compliance with the License.
 * You may obtain a copy of the License at
 *
 * http://www.apache.org/licenses/LICENSE-2.0
 *
 * Unless required by applicable law or agreed to in writing, software
 * distributed under the License is distributed on an "AS IS" BASIS,
 * WITHOUT WARRANTIES OR CONDITIONS OF ANY KIND, either express or implied.
 * See the License for the specific language governing permissions and
 * limitations under the License.
 * =========================================================== */

/* =============================================================
 * bootstrap-scrollspy.js v2.3.2
 * http://twbs.github.com/bootstrap/javascript.html#scrollspy
 * =============================================================
 * Copyright 2013 Twitter, Inc.
 *
 * Licensed under the Apache License, Version 2.0 (the "License");
 * you may not use this file except in compliance with the License.
 * You may obtain a copy of the License at
 *
 * http://www.apache.org/licenses/LICENSE-2.0
 *
 * Unless required by applicable law or agreed to in writing, software
 * distributed under the License is distributed on an "AS IS" BASIS,
 * WITHOUT WARRANTIES OR CONDITIONS OF ANY KIND, either express or implied.
 * See the License for the specific language governing permissions and
 * limitations under the License.
 * ============================================================== */

/* ========================================================
 * bootstrap-tab.js v2.3.2
 * http://twbs.github.com/bootstrap/javascript.html#tabs
 * ========================================================
 * Copyright 2013 Twitter, Inc.
 *
 * Licensed under the Apache License, Version 2.0 (the "License");
 * you may not use this file except in compliance with the License.
 * You may obtain a copy of the License at
 *
 * http://www.apache.org/licenses/LICENSE-2.0
 *
 * Unless required by applicable law or agreed to in writing, software
 * distributed under the License is distributed on an "AS IS" BASIS,
 * WITHOUT WARRANTIES OR CONDITIONS OF ANY KIND, either express or implied.
 * See the License for the specific language governing permissions and
 * limitations under the License.
 * ======================================================== */

/* =============================================================
 * bootstrap-typeahead.js v2.3.2
 * http://twbs.github.com/bootstrap/javascript.html#typeahead
 * =============================================================
 * Copyright 2013 Twitter, Inc.
 *
 * Licensed under the Apache License, Version 2.0 (the "License");
 * you may not use this file except in compliance with the License.
 * You may obtain a copy of the License at
 *
 * http://www.apache.org/licenses/LICENSE-2.0
 *
 * Unless required by applicable law or agreed to in writing, software
 * distributed under the License is distributed on an "AS IS" BASIS,
 * WITHOUT WARRANTIES OR CONDITIONS OF ANY KIND, either express or implied.
 * See the License for the specific language governing permissions and
 * limitations under the License.
 * ============================================================ */

/* ==========================================================
 * bootstrap-affix.js v2.3.2
 * http://twbs.github.com/bootstrap/javascript.html#affix
 * ==========================================================
 * Copyright 2013 Twitter, Inc.
 *
 * Licensed under the Apache License, Version 2.0 (the "License");
 * you may not use this file except in compliance with the License.
 * You may obtain a copy of the License at
 *
 * http://www.apache.org/licenses/LICENSE-2.0
 *
 * Unless required by applicable law or agreed to in writing, software
 * distributed under the License is distributed on an "AS IS" BASIS,
 * WITHOUT WARRANTIES OR CONDITIONS OF ANY KIND, either express or implied.
 * See the License for the specific language governing permissions and
 * limitations under the License.
 * ========================================================== */

/* 
 * Copyright Genentech - A member of the Roche Group
 * @author Adrian Nowicki <adrian.nowicki@contractors.roche.com>
 * 
 * Defines a FLAT collection of all Parameters belonging to specific Page.
 * Parameters can be items of Array Parameters or Compound Parameters and therefore
 * form nested structures.
 * Each of Parameters has "children" and "parent" properties to easily move
 * between them.
 * NEW: The Collection is sorted so that each root parameter is in a place
 * specified by the server "params" response. Additionally if a parameter is complex 
 * then its children are placed after it and before any other non-descendant element.
 */

/*!
 * async
 * https://github.com/caolan/async
 *
 * Copyright 2010-2014 Caolan McMahon
 * Released under the MIT license
 */

/*! @source http://purl.eligrey.com/github/Blob.js/blob/master/Blob.js */

/* 
 * Copyright Genentech - A member of the Roche Group
 * @author Adrian Nowicki <adrian.nowicki@contractors.roche.com>
 * 
 * Module returns an async.js-like task function.
 */

/*! @source http://purl.eligrey.com/github/FileSaver.js/blob/master/FileSaver.js */

/* 
 * Copyright Genentech - A member of the Roche Group
 * @author Adrian Nowicki <adrian.nowicki@contractors.roche.com>
 * 
 * It renders parameter values as uneditable list.
 * Present at first in sidebar after loading analysis plot response.
 */

/* 
 * Copyright Genentech - A member of the Roche Group
 * @author Adrian Nowicki <adrian.nowicki@contractors.roche.com>
 * 
 * Base type from which all Parameter types should inherit.
 */

/**!
 * Sortable
 * @author	RubaXa   <trash@rubaxa.org>
 * @license MIT
 */

/* 
 * Copyright Genentech - A member of the Roche Group
 * @author Adrian Nowicki <adrian.nowicki@contractors.roche.com>
 * 
 * The prototype chain is as follows:
 * 1. ComboboxParameterView
 * 2. ComboboxParameterNormalMixin, ComboboxParameterSelectMixin
 * 3. ComboboxParameterPrimaryMixin, ComboboxParameterSecondaryMixin, ComboboxParameterLandingMixin
 * 
 * The hierarchy isn't simple as can be seen.
 * ComboboxParameterViewFactory creates new instances of this type and
 * sets the prototype chain dynamically taking into account some variables.
 */

/* 
 * Copyright Genentech - A member of the Roche Group
 * @author Adrian Nowicki <adrian.nowicki@contractors.roche.com>
 * 
 * This is NOT a Backbone View. The module returns an array with prototype and 
 * static properties, just like Backbone.View.extend() method accepts.
 * You should use ComboboxParameterViewFactory to create Combobox Views.
 */

/* 
 * Copyright Genentech - A member of the Roche Group
 * @author Adrian Nowicki <adrian.nowicki@contractors.roche.com>
 * 
 * This is NOT a Backbone View. The module returns an array with prototype and 
 * static properties, just like Backbone.View.extend() method accepts.
 */

/*
Copyright 2012 Igor Vaynberg

Version: 3.5.1 Timestamp: Tue Jul 22 18:58:56 EDT 2014

This software is licensed under the Apache License, Version 2.0 (the "Apache License") or the GNU
General Public License version 2 (the "GPL License"). You may choose either license to govern your
use of this software only upon the condition that you accept all of the terms of either the Apache
License or the GPL License.

You may obtain a copy of the Apache License and the GPL License at:

    http://www.apache.org/licenses/LICENSE-2.0
    http://www.gnu.org/licenses/gpl-2.0.html

Unless required by applicable law or agreed to in writing, software distributed under the
Apache License or the GPL License is distributed on an "AS IS" BASIS, WITHOUT WARRANTIES OR
CONDITIONS OF ANY KIND, either express or implied. See the Apache License and the GPL License for
the specific language governing permissions and limitations under the Apache License and the GPL License.
*/

/* 
 * Copyright Genentech - A member of the Roche Group
 * @author Adrian Nowicki <adrian.nowicki@contractors.roche.com>
 * 
 * This factory defines a method which allows programmer to dynamically
 * set prototype chain for newly created Combobox Parameter View.
 * The routine for setting the chain is based on self-dependency of the model
 * and the place where the view will appear.
 */

/* 
 * Copyright Genentech - A member of the Roche Group
 * @author Adrian Nowicki <adrian.nowicki@contractors.roche.com>
 * 
 */

/*! @source http://purl.eligrey.com/github/canvas-toBlob.js/blob/master/canvas-toBlob.js */

/*!
 * A class to parse color values
 * @author Stoyan Stefanov <sstoo@gmail.com>
 * @link   http://www.phpied.com/rgb-color-parser-in-javascript/
 * @license Use it if you like it
 */

/*!

StackBlur - a fast almost Gaussian Blur For Canvas

Version: 	0.5
Author:		Mario Klingemann
Contact: 	mario@quasimondo.com
Website:	http://www.quasimondo.com/StackBlurForCanvas
Twitter:	@quasimondo

In case you find this class useful - especially in commercial projects -
I am not totally unhappy for a small donation to my PayPal account
mario@quasimondo.de

Or support me on flattr: 
https://flattr.com/thing/72791/StackBlur-a-fast-almost-Gaussian-Blur-Effect-for-CanvasJavascript

Copyright (c) 2010 Mario Klingemann

Permission is hereby granted, free of charge, to any person
obtaining a copy of this software and associated documentation
files (the "Software"), to deal in the Software without
restriction, including without limitation the rights to use,
copy, modify, merge, publish, distribute, sublicense, and/or sell
copies of the Software, and to permit persons to whom the
Software is furnished to do so, subject to the following
conditions:

The above copyright notice and this permission notice shall be
included in all copies or substantial portions of the Software.

THE SOFTWARE IS PROVIDED "AS IS", WITHOUT WARRANTY OF ANY KIND,
EXPRESS OR IMPLIED, INCLUDING BUT NOT LIMITED TO THE WARRANTIES
OF MERCHANTABILITY, FITNESS FOR A PARTICULAR PURPOSE AND
NONINFRINGEMENT. IN NO EVENT SHALL THE AUTHORS OR COPYRIGHT
HOLDERS BE LIABLE FOR ANY CLAIM, DAMAGES OR OTHER LIABILITY,
WHETHER IN AN ACTION OF CONTRACT, TORT OR OTHERWISE, ARISING
FROM, OUT OF OR IN CONNECTION WITH THE SOFTWARE OR THE USE OR
OTHER DEALINGS IN THE SOFTWARE.
*/

/*!
 * canvg.js - Javascript SVG parser and renderer on Canvas
 * MIT Licensed 
 * Gabe Lerner (gabelerner@gmail.com)
 * http://code.google.com/p/canvg/
 *
 * Requires: rgbcolor.js - http://www.phpied.com/rgb-color-parser-in-javascript/
 */

function RGBColor(e){this.ok=!1,"#"==e.charAt(0)&&(e=e.substr(1,6)),e=e.replace(/ /g,""),e=e.toLowerCase();var t={aliceblue:"f0f8ff",antiquewhite:"faebd7",aqua:"00ffff",aquamarine:"7fffd4",azure:"f0ffff",beige:"f5f5dc",bisque:"ffe4c4",black:"000000",blanchedalmond:"ffebcd",blue:"0000ff",blueviolet:"8a2be2",brown:"a52a2a",burlywood:"deb887",cadetblue:"5f9ea0",chartreuse:"7fff00",chocolate:"d2691e",coral:"ff7f50",cornflowerblue:"6495ed",cornsilk:"fff8dc",crimson:"dc143c",cyan:"00ffff",darkblue:"00008b",darkcyan:"008b8b",darkgoldenrod:"b8860b",darkgray:"a9a9a9",darkgreen:"006400",darkkhaki:"bdb76b",darkmagenta:"8b008b",darkolivegreen:"556b2f",darkorange:"ff8c00",darkorchid:"9932cc",darkred:"8b0000",darksalmon:"e9967a",darkseagreen:"8fbc8f",darkslateblue:"483d8b",darkslategray:"2f4f4f",darkturquoise:"00ced1",darkviolet:"9400d3",deeppink:"ff1493",deepskyblue:"00bfff",dimgray:"696969",dodgerblue:"1e90ff",feldspar:"d19275",firebrick:"b22222",floralwhite:"fffaf0",forestgreen:"228b22",fuchsia:"ff00ff",gainsboro:"dcdcdc",ghostwhite:"f8f8ff",gold:"ffd700",goldenrod:"daa520",gray:"808080",green:"008000",greenyellow:"adff2f",honeydew:"f0fff0",hotpink:"ff69b4",indianred:"cd5c5c",indigo:"4b0082",ivory:"fffff0",khaki:"f0e68c",lavender:"e6e6fa",lavenderblush:"fff0f5",lawngreen:"7cfc00",lemonchiffon:"fffacd",lightblue:"add8e6",lightcoral:"f08080",lightcyan:"e0ffff",lightgoldenrodyellow:"fafad2",lightgrey:"d3d3d3",lightgreen:"90ee90",lightpink:"ffb6c1",lightsalmon:"ffa07a",lightseagreen:"20b2aa",lightskyblue:"87cefa",lightslateblue:"8470ff",lightslategray:"778899",lightsteelblue:"b0c4de",lightyellow:"ffffe0",lime:"00ff00",limegreen:"32cd32",linen:"faf0e6",magenta:"ff00ff",maroon:"800000",mediumaquamarine:"66cdaa",mediumblue:"0000cd",mediumorchid:"ba55d3",mediumpurple:"9370d8",mediumseagreen:"3cb371",mediumslateblue:"7b68ee",mediumspringgreen:"00fa9a",mediumturquoise:"48d1cc",mediumvioletred:"c71585",midnightblue:"191970",mintcream:"f5fffa",mistyrose:"ffe4e1",moccasin:"ffe4b5",navajowhite:"ffdead",navy:"000080",oldlace:"fdf5e6",olive:"808000",olivedrab:"6b8e23",orange:"ffa500",orangered:"ff4500",orchid:"da70d6",palegoldenrod:"eee8aa",palegreen:"98fb98",paleturquoise:"afeeee",palevioletred:"d87093",papayawhip:"ffefd5",peachpuff:"ffdab9",peru:"cd853f",pink:"ffc0cb",plum:"dda0dd",powderblue:"b0e0e6",purple:"800080",red:"ff0000",rosybrown:"bc8f8f",royalblue:"4169e1",saddlebrown:"8b4513",salmon:"fa8072",sandybrown:"f4a460",seagreen:"2e8b57",seashell:"fff5ee",sienna:"a0522d",silver:"c0c0c0",skyblue:"87ceeb",slateblue:"6a5acd",slategray:"708090",snow:"fffafa",springgreen:"00ff7f",steelblue:"4682b4",tan:"d2b48c",teal:"008080",thistle:"d8bfd8",tomato:"ff6347",turquoise:"40e0d0",violet:"ee82ee",violetred:"d02090",wheat:"f5deb3",white:"ffffff",whitesmoke:"f5f5f5",yellow:"ffff00",yellowgreen:"9acd32"};for(var n in t)e==n&&(e=t[n]);for(var r=[{re:/^rgb\((\d{1,3}),\s*(\d{1,3}),\s*(\d{1,3})\)$/,example:["rgb(123, 234, 45)","rgb(255,234,245)"],process:function(e){return[parseInt(e[1]),parseInt(e[2]),parseInt(e[3])]}},{re:/^(\w{2})(\w{2})(\w{2})$/,example:["#00ff00","336699"],process:function(e){return[parseInt(e[1],16),parseInt(e[2],16),parseInt(e[3],16)]}},{re:/^(\w{1})(\w{1})(\w{1})$/,example:["#fb0","f0f"],process:function(e){return[parseInt(e[1]+e[1],16),parseInt(e[2]+e[2],16),parseInt(e[3]+e[3],16)]}}],i=0;i<r.length;i++){var s=r[i].re,o=r[i].process,u=s.exec(e);u&&(channels=o(u),this.r=channels[0],this.g=channels[1],this.b=channels[2],this.ok=!0)}this.r=this.r<0||isNaN(this.r)?0:this.r>255?255:this.r,this.g=this.g<0||isNaN(this.g)?0:this.g>255?255:this.g,this.b=this.b<0||isNaN(this.b)?0:this.b>255?255:this.b,this.toRGB=function(){return"rgb("+this.r+", "+this.g+", "+this.b+")"},this.toHex=function(){var e=this.r.toString(16),t=this.g.toString(16),n=this.b.toString(16);return 1==e.length&&(e="0"+e),1==t.length&&(t="0"+t),1==n.length&&(n="0"+n),"#"+e+t+n},this.getHelpXML=function(){for(var e=new Array,n=0;n<r.length;n++)for(var i=r[n].example,s=0;s<i.length;s++)e[e.length]=i[s];for(var o in t)e[e.length]=o;var u=document.createElement("ul");u.setAttribute("id","rgbcolor-examples");for(var n=0;n<e.length;n++)try{var a=document.createElement("li"),f=new RGBColor(e[n]),l=document.createElement("div");l.style.cssText="margin: 3px; border: 1px solid black; background:"+f.toHex()+"; color:"+f.toHex(),l.appendChild(document.createTextNode("test"));var c=document.createTextNode(" "+e[n]+" -> "+f.toRGB()+" -> "+f.toHex());a.appendChild(l),a.appendChild(c),u.appendChild(a)}catch(h){}return u}}function stackBlurImage(e,t,n,r){var i=document.getElementById(e),s=i.naturalWidth,o=i.naturalHeight,u=document.getElementById(t);u.style.width=s+"px",u.style.height=o+"px",u.width=s,u.height=o;var a=u.getContext("2d");a.clearRect(0,0,s,o),a.drawImage(i,0,0),isNaN(n)||1>n||(r?stackBlurCanvasRGBA(t,0,0,s,o,n):stackBlurCanvasRGB(t,0,0,s,o,n))}function stackBlurCanvasRGBA(e,t,n,r,i,s){if(!(isNaN(s)||1>s)){s|=0;var o,u=document.getElementById(e),a=u.getContext("2d");try{try{o=a.getImageData(t,n,r,i)}catch(f){try{netscape.security.PrivilegeManager.enablePrivilege("UniversalBrowserRead"),o=a.getImageData(t,n,r,i)}catch(f){throw alert("Cannot access local image"),new Error("unable to access local image data: "+f)}}}catch(f){throw alert("Cannot access image"),new Error("unable to access image data: "+f)}var l,c,h,p,d,v,m,g,y,b,w,E,S,x,T,N,C,k,L,A,O,M,_,D,P=o.data,H=s+s+1,B=r-1,j=i-1,F=s+1,I=F*(F+1)/2,q=new BlurStack,R=q;for(h=1;H>h;h++)if(R=R.next=new BlurStack,h==F)var U=R;R.next=q;var z=null,W=null;m=v=0;var X=mul_table[s],V=shg_table[s];for(c=0;i>c;c++){for(N=C=k=L=g=y=b=w=0,E=F*(A=P[v]),S=F*(O=P[v+1]),x=F*(M=P[v+2]),T=F*(_=P[v+3]),g+=I*A,y+=I*O,b+=I*M,w+=I*_,R=q,h=0;F>h;h++)R.r=A,R.g=O,R.b=M,R.a=_,R=R.next;for(h=1;F>h;h++)p=v+((h>B?B:h)<<2),g+=(R.r=A=P[p])*(D=F-h),y+=(R.g=O=P[p+1])*D,b+=(R.b=M=P[p+2])*D,w+=(R.a=_=P[p+3])*D,N+=A,C+=O,k+=M,L+=_,R=R.next;for(z=q,W=U,l=0;r>l;l++)P[v+3]=_=w*X>>V,0!=_?(_=255/_,P[v]=(g*X>>V)*_,P[v+1]=(y*X>>V)*_,P[v+2]=(b*X>>V)*_):P[v]=P[v+1]=P[v+2]=0,g-=E,y-=S,b-=x,w-=T,E-=z.r,S-=z.g,x-=z.b,T-=z.a,p=m+((p=l+s+1)<B?p:B)<<2,N+=z.r=P[p],C+=z.g=P[p+1],k+=z.b=P[p+2],L+=z.a=P[p+3],g+=N,y+=C,b+=k,w+=L,z=z.next,E+=A=W.r,S+=O=W.g,x+=M=W.b,T+=_=W.a,N-=A,C-=O,k-=M,L-=_,W=W.next,v+=4;m+=r}for(l=0;r>l;l++){for(C=k=L=N=y=b=w=g=0,v=l<<2,E=F*(A=P[v]),S=F*(O=P[v+1]),x=F*(M=P[v+2]),T=F*(_=P[v+3]),g+=I*A,y+=I*O,b+=I*M,w+=I*_,R=q,h=0;F>h;h++)R.r=A,R.g=O,R.b=M,R.a=_,R=R.next;for(d=r,h=1;s>=h;h++)v=d+l<<2,g+=(R.r=A=P[v])*(D=F-h),y+=(R.g=O=P[v+1])*D,b+=(R.b=M=P[v+2])*D,w+=(R.a=_=P[v+3])*D,N+=A,C+=O,k+=M,L+=_,R=R.next,j>h&&(d+=r);for(v=l,z=q,W=U,c=0;i>c;c++)p=v<<2,P[p+3]=_=w*X>>V,_>0?(_=255/_,P[p]=(g*X>>V)*_,P[p+1]=(y*X>>V)*_,P[p+2]=(b*X>>V)*_):P[p]=P[p+1]=P[p+2]=0,g-=E,y-=S,b-=x,w-=T,E-=z.r,S-=z.g,x-=z.b,T-=z.a,p=l+((p=c+F)<j?p:j)*r<<2,g+=N+=z.r=P[p],y+=C+=z.g=P[p+1],b+=k+=z.b=P[p+2],w+=L+=z.a=P[p+3],z=z.next,E+=A=W.r,S+=O=W.g,x+=M=W.b,T+=_=W.a,N-=A,C-=O,k-=M,L-=_,W=W.next,v+=r}a.putImageData(o,t,n)}}function stackBlurCanvasRGB(e,t,n,r,i,s){if(!(isNaN(s)||1>s)){s|=0;var o,u=document.getElementById(e),a=u.getContext("2d");try{try{o=a.getImageData(t,n,r,i)}catch(f){try{netscape.security.PrivilegeManager.enablePrivilege("UniversalBrowserRead"),o=a.getImageData(t,n,r,i)}catch(f){throw alert("Cannot access local image"),new Error("unable to access local image data: "+f)}}}catch(f){throw alert("Cannot access image"),new Error("unable to access image data: "+f)}var l,c,h,p,d,v,m,g,y,b,w,E,S,x,T,N,C,k,L,A,O=o.data,M=s+s+1,_=r-1,D=i-1,P=s+1,H=P*(P+1)/2,B=new BlurStack,j=B;for(h=1;M>h;h++)if(j=j.next=new BlurStack,h==P)var F=j;j.next=B;var I=null,q=null;m=v=0;var R=mul_table[s],U=shg_table[s];for(c=0;i>c;c++){for(x=T=N=g=y=b=0,w=P*(C=O[v]),E=P*(k=O[v+1]),S=P*(L=O[v+2]),g+=H*C,y+=H*k,b+=H*L,j=B,h=0;P>h;h++)j.r=C,j.g=k,j.b=L,j=j.next;for(h=1;P>h;h++)p=v+((h>_?_:h)<<2),g+=(j.r=C=O[p])*(A=P-h),y+=(j.g=k=O[p+1])*A,b+=(j.b=L=O[p+2])*A,x+=C,T+=k,N+=L,j=j.next;for(I=B,q=F,l=0;r>l;l++)O[v]=g*R>>U,O[v+1]=y*R>>U,O[v+2]=b*R>>U,g-=w,y-=E,b-=S,w-=I.r,E-=I.g,S-=I.b,p=m+((p=l+s+1)<_?p:_)<<2,x+=I.r=O[p],T+=I.g=O[p+1],N+=I.b=O[p+2],g+=x,y+=T,b+=N,I=I.next,w+=C=q.r,E+=k=q.g,S+=L=q.b,x-=C,T-=k,N-=L,q=q.next,v+=4;m+=r}for(l=0;r>l;l++){for(T=N=x=y=b=g=0,v=l<<2,w=P*(C=O[v]),E=P*(k=O[v+1]),S=P*(L=O[v+2]),g+=H*C,y+=H*k,b+=H*L,j=B,h=0;P>h;h++)j.r=C,j.g=k,j.b=L,j=j.next;for(d=r,h=1;s>=h;h++)v=d+l<<2,g+=(j.r=C=O[v])*(A=P-h),y+=(j.g=k=O[v+1])*A,b+=(j.b=L=O[v+2])*A,x+=C,T+=k,N+=L,j=j.next,D>h&&(d+=r);for(v=l,I=B,q=F,c=0;i>c;c++)p=v<<2,O[p]=g*R>>U,O[p+1]=y*R>>U,O[p+2]=b*R>>U,g-=w,y-=E,b-=S,w-=I.r,E-=I.g,S-=I.b,p=l+((p=c+P)<D?p:D)*r<<2,g+=x+=I.r=O[p],y+=T+=I.g=O[p+1],b+=N+=I.b=O[p+2],I=I.next,w+=C=q.r,E+=k=q.g,S+=L=q.b,x-=C,T-=k,N-=L,q=q.next,v+=r}a.putImageData(o,t,n)}}function BlurStack(){this.r=0,this.g=0,this.b=0,this.a=0,this.next=null}var requirejs,require,define;(function(global){function isFunction(e){return ostring.call(e)==="[object Function]"}function isArray(e){return ostring.call(e)==="[object Array]"}function each(e,t){if(e){var n;for(n=0;n<e.length;n+=1)if(e[n]&&t(e[n],n,e))break}}function eachReverse(e,t){if(e){var n;for(n=e.length-1;n>-1;n-=1)if(e[n]&&t(e[n],n,e))break}}function hasProp(e,t){return hasOwn.call(e,t)}function getOwn(e,t){return hasProp(e,t)&&e[t]}function eachProp(e,t){var n;for(n in e)if(hasProp(e,n)&&t(e[n],n))break}function mixin(e,t,n,r){return t&&eachProp(t,function(t,i){if(n||!hasProp(e,i))r&&typeof t=="object"&&t&&!isArray(t)&&!isFunction(t)&&!(t instanceof RegExp)?(e[i]||(e[i]={}),mixin(e[i],t,n,r)):e[i]=t}),e}function bind(e,t){return function(){return t.apply(e,arguments)}}function scripts(){return document.getElementsByTagName("script")}function defaultOnError(e){throw e}function getGlobal(e){if(!e)return e;var t=global;return each(e.split("."),function(e){t=t[e]}),t}function makeError(e,t,n,r){var i=new Error(t+"\nhttp://requirejs.org/docs/errors.html#"+e);return i.requireType=e,i.requireModules=r,n&&(i.originalError=n),i}function newContext(e){function m(e){var t,n;for(t=0;t<e.length;t++){n=e[t];if(n===".")e.splice(t,1),t-=1;else if(n===".."){if(t===0||t==1&&e[2]===".."||e[t-1]==="..")continue;t>0&&(e.splice(t-1,2),t-=2)}}}function g(e,t,n){var r,i,s,u,a,f,l,c,h,p,d,v,g=t&&t.split("/"),y=o.map,b=y&&y["*"];e&&(e=e.split("/"),l=e.length-1,o.nodeIdCompat&&jsSuffixRegExp.test(e[l])&&(e[l]=e[l].replace(jsSuffixRegExp,"")),e[0].charAt(0)==="."&&g&&(v=g.slice(0,g.length-1),e=v.concat(e)),m(e),e=e.join("/"));if(n&&y&&(g||b)){s=e.split("/");e:for(u=s.length;u>0;u-=1){f=s.slice(0,u).join("/");if(g)for(a=g.length;a>0;a-=1){i=getOwn(y,g.slice(0,a).join("/"));if(i){i=getOwn(i,f);if(i){c=i,h=u;break e}}}!p&&b&&getOwn(b,f)&&(p=getOwn(b,f),d=u)}!c&&p&&(c=p,h=d),c&&(s.splice(0,h,c),e=s.join("/"))}return r=getOwn(o.pkgs,e),r?r:e}function y(e){isBrowser&&each(scripts(),function(t){if(t.getAttribute("data-requiremodule")===e&&t.getAttribute("data-requirecontext")===r.contextName)return t.parentNode.removeChild(t),!0})}function b(e){var t=getOwn(o.paths,e);if(t&&isArray(t)&&t.length>1)return t.shift(),r.require.undef(e),r.makeRequire(null,{skipMap:!0})([e]),!0}function w(e){var t,n=e?e.indexOf("!"):-1;return n>-1&&(t=e.substring(0,n),e=e.substring(n+1,e.length)),[t,e]}function E(e,t,n,i){var s,o,u,a,f=null,l=t?t.name:null,h=e,p=!0,m="";return e||(p=!1,e="_@r"+(d+=1)),a=w(e),f=a[0],e=a[1],f&&(f=g(f,l,i),o=getOwn(c,f)),e&&(f?o&&o.normalize?m=o.normalize(e,function(e){return g(e,l,i)}):m=e.indexOf("!")===-1?g(e,l,i):e:(m=g(e,l,i),a=w(m),f=a[0],m=a[1],n=!0,s=r.nameToUrl(m))),u=f&&!o&&!n?"_unnormalized"+(v+=1):"",{prefix:f,name:m,parentMap:t,unnormalized:!!u,url:s,originalName:h,isDefine:p,id:(f?f+"!"+m:m)+u}}function S(e){var t=e.id,n=getOwn(u,t);return n||(n=u[t]=new r.Module(e)),n}function x(e,t,n){var r=e.id,i=getOwn(u,r);hasProp(c,r)&&(!i||i.defineEmitComplete)?t==="defined"&&n(c[r]):(i=S(e),i.error&&t==="error"?n(i.error):i.on(t,n))}function T(e,t){var n=e.requireModules,r=!1;t?t(e):(each(n,function(t){var n=getOwn(u,t);n&&(n.error=e,n.events.error&&(r=!0,n.emit("error",e)))}),r||req.onError(e))}function N(){globalDefQueue.length&&(apsp.apply(l,[l.length,0].concat(globalDefQueue)),globalDefQueue=[])}function C(e){delete u[e],delete a[e]}function k(e,t,n){var r=e.map.id;e.error?e.emit("error",e.error):(t[r]=!0,each(e.depMaps,function(r,i){var s=r.id,o=getOwn(u,s);o&&!e.depMatched[i]&&!n[s]&&(getOwn(t,s)?(e.defineDep(i,c[s]),e.check()):k(o,t,n))}),n[r]=!0)}function L(){var e,n,i=o.waitSeconds*1e3,u=i&&r.startTime+i<(new Date).getTime(),f=[],l=[],c=!1,h=!0;if(t)return;t=!0,eachProp(a,function(e){var t=e.map,r=t.id;if(!e.enabled)return;t.isDefine||l.push(e);if(!e.error)if(!e.inited&&u)b(r)?(n=!0,c=!0):(f.push(r),y(r));else if(!e.inited&&e.fetched&&t.isDefine){c=!0;if(!t.prefix)return h=!1}});if(u&&f.length)return e=makeError("timeout","Load timeout for modules: "+f,null,f),e.contextName=r.contextName,T(e);h&&each(l,function(e){k(e,{},{})}),(!u||n)&&c&&(isBrowser||isWebWorker)&&!s&&(s=setTimeout(function(){s=0,L()},50)),t=!1}function A(e){hasProp(c,e[0])||S(E(e[0],null,!0)).init(e[1],e[2])}function O(e,t,n,r){e.detachEvent&&!isOpera?r&&e.detachEvent(r,t):e.removeEventListener(n,t,!1)}function M(e){var t=e.currentTarget||e.srcElement;return O(t,r.onScriptLoad,"load","onreadystatechange"),O(t,r.onScriptError,"error"),{node:t,id:t&&t.getAttribute("data-requiremodule")}}function _(){var e;N();while(l.length){e=l.shift();if(e[0]===null)return T(makeError("mismatch","Mismatched anonymous define() module: "+e[e.length-1]));A(e)}}var t,n,r,i,s,o={waitSeconds:7,baseUrl:"./",paths:{},bundles:{},pkgs:{},shim:{},config:{}},u={},a={},f={},l=[],c={},h={},p={},d=1,v=1;return i={require:function(e){return e.require?e.require:e.require=r.makeRequire(e.map)},exports:function(e){e.usingExports=!0;if(e.map.isDefine)return e.exports?c[e.map.id]=e.exports:e.exports=c[e.map.id]={}},module:function(e){return e.module?e.module:e.module={id:e.map.id,uri:e.map.url,config:function(){return getOwn(o.config,e.map.id)||{}},exports:e.exports||(e.exports={})}}},n=function(e){this.events=getOwn(f,e.id)||{},this.map=e,this.shim=getOwn(o.shim,e.id),this.depExports=[],this.depMaps=[],this.depMatched=[],this.pluginMaps={},this.depCount=0},n.prototype={init:function(e,t,n,r){r=r||{};if(this.inited)return;this.factory=t,n?this.on("error",n):this.events.error&&(n=bind(this,function(e){this.emit("error",e)})),this.depMaps=e&&e.slice(0),this.errback=n,this.inited=!0,this.ignore=r.ignore,r.enabled||this.enabled?this.enable():this.check()},defineDep:function(e,t){this.depMatched[e]||(this.depMatched[e]=!0,this.depCount-=1,this.depExports[e]=t)},fetch:function(){if(this.fetched)return;this.fetched=!0,r.startTime=(new Date).getTime();var e=this.map;if(!this.shim)return e.prefix?this.callPlugin():this.load();r.makeRequire(this.map,{enableBuildCallback:!0})(this.shim.deps||[],bind(this,function(){return e.prefix?this.callPlugin():this.load()}))},load:function(){var e=this.map.url;h[e]||(h[e]=!0,r.load(this.map.id,e))},check:function(){if(!this.enabled||this.enabling)return;var e,t,n=this.map.id,i=this.depExports,s=this.exports,o=this.factory;if(!this.inited)this.fetch();else if(this.error)this.emit("error",this.error);else if(!this.defining){this.defining=!0;if(this.depCount<1&&!this.defined){if(isFunction(o)){if(this.events.error&&this.map.isDefine||req.onError!==defaultOnError)try{s=r.execCb(n,o,i,s)}catch(u){e=u}else s=r.execCb(n,o,i,s);this.map.isDefine&&s===undefined&&(t=this.module,t?s=t.exports:this.usingExports&&(s=this.exports));if(e)return e.requireMap=this.map,e.requireModules=this.map.isDefine?[this.map.id]:null,e.requireType=this.map.isDefine?"define":"require",T(this.error=e)}else s=o;this.exports=s,this.map.isDefine&&!this.ignore&&(c[n]=s,req.onResourceLoad&&req.onResourceLoad(r,this.map,this.depMaps)),C(n),this.defined=!0}this.defining=!1,this.defined&&!this.defineEmitted&&(this.defineEmitted=!0,this.emit("defined",this.exports),this.defineEmitComplete=!0)}},callPlugin:function(){var e=this.map,t=e.id,n=E(e.prefix);this.depMaps.push(n),x(n,"defined",bind(this,function(n){var i,s,a,f=getOwn(p,this.map.id),l=this.map.name,c=this.map.parentMap?this.map.parentMap.name:null,h=r.makeRequire(e.parentMap,{enableBuildCallback:!0});if(this.map.unnormalized){n.normalize&&(l=n.normalize(l,function(e){return g(e,c,!0)})||""),s=E(e.prefix+"!"+l,this.map.parentMap),x(s,"defined",bind(this,function(e){this.init([],function(){return e},null,{enabled:!0,ignore:!0})})),a=getOwn(u,s.id),a&&(this.depMaps.push(s),this.events.error&&a.on("error",bind(this,function(e){this.emit("error",e)})),a.enable());return}if(f){this.map.url=r.nameToUrl(f),this.load();return}i=bind(this,function(e){this.init([],function(){return e},null,{enabled:!0})}),i.error=bind(this,function(e){this.inited=!0,this.error=e,e.requireModules=[t],eachProp(u,function(e){e.map.id.indexOf(t+"_unnormalized")===0&&C(e.map.id)}),T(e)}),i.fromText=bind(this,function(n,s){var u=e.name,a=E(u),f=useInteractive;s&&(n=s),f&&(useInteractive=!1),S(a),hasProp(o.config,t)&&(o.config[u]=o.config[t]);try{req.exec(n)}catch(l){return T(makeError("fromtexteval","fromText eval for "+t+" failed: "+l,l,[t]))}f&&(useInteractive=!0),this.depMaps.push(a),r.completeLoad(u),h([u],i)}),n.load(e.name,h,i,o)})),r.enable(n,this),this.pluginMaps[n.id]=n},enable:function(){a[this.map.id]=this,this.enabled=!0,this.enabling=!0,each(this.depMaps,bind(this,function(e,t){var n,s,o;if(typeof e=="string"){e=E(e,this.map.isDefine?this.map:this.map.parentMap,!1,!this.skipMap),this.depMaps[t]=e,o=getOwn(i,e.id);if(o){this.depExports[t]=o(this);return}this.depCount+=1,x(e,"defined",bind(this,function(e){this.defineDep(t,e),this.check()})),this.errback&&x(e,"error",bind(this,this.errback))}n=e.id,s=u[n],!hasProp(i,n)&&s&&!s.enabled&&r.enable(e,this)})),eachProp(this.pluginMaps,bind(this,function(e){var t=getOwn(u,e.id);t&&!t.enabled&&r.enable(e,this)})),this.enabling=!1,this.check()},on:function(e,t){var n=this.events[e];n||(n=this.events[e]=[]),n.push(t)},emit:function(e,t){each(this.events[e],function(e){e(t)}),e==="error"&&delete this.events[e]}},r={config:o,contextName:e,registry:u,defined:c,urlFetched:h,defQueue:l,Module:n,makeModuleMap:E,nextTick:req.nextTick,onError:T,configure:function(e){e.baseUrl&&e.baseUrl.charAt(e.baseUrl.length-1)!=="/"&&(e.baseUrl+="/");var t=o.shim,n={paths:!0,bundles:!0,config:!0,map:!0};eachProp(e,function(e,t){n[t]?(o[t]||(o[t]={}),mixin(o[t],e,!0,!0)):o[t]=e}),e.bundles&&eachProp(e.bundles,function(e,t){each(e,function(e){e!==t&&(p[e]=t)})}),e.shim&&(eachProp(e.shim,function(e,n){isArray(e)&&(e={deps:e}),(e.exports||e.init)&&!e.exportsFn&&(e.exportsFn=r.makeShimExports(e)),t[n]=e}),o.shim=t),e.packages&&each(e.packages,function(e){var t,n;e=typeof e=="string"?{name:e}:e,n=e.name,t=e.location,t&&(o.paths[n]=e.location),o.pkgs[n]=e.name+"/"+(e.main||"main").replace(currDirRegExp,"").replace(jsSuffixRegExp,"")}),eachProp(u,function(e,t){!e.inited&&!e.map.unnormalized&&(e.map=E(t))}),(e.deps||e.callback)&&r.require(e.deps||[],e.callback)},makeShimExports:function(e){function t(){var t;return e.init&&(t=e.init.apply(global,arguments)),t||e.exports&&getGlobal(e.exports)}return t},makeRequire:function(t,n){function s(o,a,f){var l,h,p;return n.enableBuildCallback&&a&&isFunction(a)&&(a.__requireJsBuild=!0),typeof o=="string"?isFunction(a)?T(makeError("requireargs","Invalid require call"),f):t&&hasProp(i,o)?i[o](u[t.id]):req.get?req.get(r,o,t,s):(h=E(o,t,!1,!0),l=h.id,hasProp(c,l)?c[l]:T(makeError("notloaded",'Module name "'+l+'" has not been loaded yet for context: '+e+(t?"":". Use require([])")))):(_(),r.nextTick(function(){_(),p=S(E(null,t)),p.skipMap=n.skipMap,p.init(o,a,f,{enabled:!0}),L()}),s)}return n=n||{},mixin(s,{isBrowser:isBrowser,toUrl:function(e){var n,i=e.lastIndexOf("."),s=e.split("/")[0],o=s==="."||s==="..";return i!==-1&&(!o||i>1)&&(n=e.substring(i,e.length),e=e.substring(0,i)),r.nameToUrl(g(e,t&&t.id,!0),n,!0)},defined:function(e){return hasProp(c,E(e,t,!1,!0).id)},specified:function(e){return e=E(e,t,!1,!0).id,hasProp(c,e)||hasProp(u,e)}}),t||(s.undef=function(e){N();var n=E(e,t,!0),r=getOwn(u,e);y(e),delete c[e],delete h[n.url],delete f[e],eachReverse(l,function(t,n){t[0]===e&&l.splice(n,1)}),r&&(r.events.defined&&(f[e]=r.events),C(e))}),s},enable:function(e){var t=getOwn(u,e.id);t&&S(e).enable()},completeLoad:function(e){var t,n,r,i=getOwn(o.shim,e)||{},s=i.exports;N();while(l.length){n=l.shift();if(n[0]===null){n[0]=e;if(t)break;t=!0}else n[0]===e&&(t=!0);A(n)}r=getOwn(u,e);if(!t&&!hasProp(c,e)&&r&&!r.inited){if(o.enforceDefine&&(!s||!getGlobal(s))){if(b(e))return;return T(makeError("nodefine","No define call for "+e,null,[e]))}A([e,i.deps||[],i.exportsFn])}L()},nameToUrl:function(e,t,n){var i,s,u,a,f,l,c,h=getOwn(o.pkgs,e);h&&(e=h),c=getOwn(p,e);if(c)return r.nameToUrl(c,t,n);if(req.jsExtRegExp.test(e))f=e+(t||"");else{i=o.paths,s=e.split("/");for(u=s.length;u>0;u-=1){a=s.slice(0,u).join("/"),l=getOwn(i,a);if(l){isArray(l)&&(l=l[0]),s.splice(0,u,l);break}}f=s.join("/"),f+=t||(/^data\:|\?/.test(f)||n?"":".js"),f=(f.charAt(0)==="/"||f.match(/^[\w\+\.\-]+:/)?"":o.baseUrl)+f}return o.urlArgs?f+((f.indexOf("?")===-1?"?":"&")+o.urlArgs):f},load:function(e,t){req.load(r,e,t)},execCb:function(e,t,n,r){return t.apply(r,n)},onScriptLoad:function(e){if(e.type==="load"||readyRegExp.test((e.currentTarget||e.srcElement).readyState)){interactiveScript=null;var t=M(e);r.completeLoad(t.id)}},onScriptError:function(e){var t=M(e);if(!b(t.id))return T(makeError("scripterror","Script error for: "+t.id,e,[t.id]))}},r.require=r.makeRequire(),r}function getInteractiveScript(){return interactiveScript&&interactiveScript.readyState==="interactive"?interactiveScript:(eachReverse(scripts(),function(e){if(e.readyState==="interactive")return interactiveScript=e}),interactiveScript)}var req,s,head,baseElement,dataMain,src,interactiveScript,currentlyAddingScript,mainScript,subPath,version="2.1.15",commentRegExp=/(\/\*([\s\S]*?)\*\/|([^:]|^)\/\/(.*)$)/mg,cjsRequireRegExp=/[^.]\s*require\s*\(\s*["']([^'"\s]+)["']\s*\)/g,jsSuffixRegExp=/\.js$/,currDirRegExp=/^\.\//,op=Object.prototype,ostring=op.toString,hasOwn=op.hasOwnProperty,ap=Array.prototype,apsp=ap.splice,isBrowser=typeof window!="undefined"&&typeof navigator!="undefined"&&!!window.document,isWebWorker=!isBrowser&&typeof importScripts!="undefined",readyRegExp=isBrowser&&navigator.platform==="PLAYSTATION 3"?/^complete$/:/^(complete|loaded)$/,defContextName="_",isOpera=typeof opera!="undefined"&&opera.toString()==="[object Opera]",contexts={},cfg={},globalDefQueue=[],useInteractive=!1;if(typeof define!="undefined")return;if(typeof requirejs!="undefined"){if(isFunction(requirejs))return;cfg=requirejs,requirejs=undefined}typeof require!="undefined"&&!isFunction(require)&&(cfg=require,require=undefined),req=requirejs=function(e,t,n,r){var i,s,o=defContextName;return!isArray(e)&&typeof e!="string"&&(s=e,isArray(t)?(e=t,t=n,n=r):e=[]),s&&s.context&&(o=s.context),i=getOwn(contexts,o),i||(i=contexts[o]=req.s.newContext(o)),s&&i.configure(s),i.require(e,t,n)},req.config=function(e){return req(e)},req.nextTick=typeof setTimeout!="undefined"?function(e){setTimeout(e,4)}:function(e){e()},require||(require=req),req.version=version,req.jsExtRegExp=/^\/|:|\?|\.js$/,req.isBrowser=isBrowser,s=req.s={contexts:contexts,newContext:newContext},req({}),each(["toUrl","undef","defined","specified"],function(e){req[e]=function(){var t=contexts[defContextName];return t.require[e].apply(t,arguments)}}),isBrowser&&(head=s.head=document.getElementsByTagName("head")[0],baseElement=document.getElementsByTagName("base")[0],baseElement&&(head=s.head=baseElement.parentNode)),req.onError=defaultOnError,req.createNode=function(e,t,n){var r=e.xhtml?document.createElementNS("http://www.w3.org/1999/xhtml","html:script"):document.createElement("script");return r.type=e.scriptType||"text/javascript",r.charset="utf-8",r.async=!0,r},req.load=function(e,t,n){var r=e&&e.config||{},i;if(isBrowser)return i=req.createNode(r,t,n),i.setAttribute("data-requirecontext",e.contextName),i.setAttribute("data-requiremodule",t),i.attachEvent&&!(i.attachEvent.toString&&i.attachEvent.toString().indexOf("[native code")<0)&&!isOpera?(useInteractive=!0,i.attachEvent("onreadystatechange",e.onScriptLoad)):(i.addEventListener("load",e.onScriptLoad,!1),i.addEventListener("error",e.onScriptError,!1)),i.src=n,currentlyAddingScript=i,baseElement?head.insertBefore(i,baseElement):head.appendChild(i),currentlyAddingScript=null,i;if(isWebWorker)try{importScripts(n),e.completeLoad(t)}catch(s){e.onError(makeError("importscripts","importScripts failed for "+t+" at "+n,s,[t]))}},isBrowser&&!cfg.skipDataMain&&eachReverse(scripts(),function(e){head||(head=e.parentNode),dataMain=e.getAttribute("data-main");if(dataMain)return mainScript=dataMain,cfg.baseUrl||(src=mainScript.split("/"),mainScript=src.pop(),subPath=src.length?src.join("/")+"/":"./",cfg.baseUrl=subPath),mainScript=mainScript.replace(jsSuffixRegExp,""),req.jsExtRegExp.test(mainScript)&&(mainScript=dataMain),cfg.deps=cfg.deps?cfg.deps.concat(mainScript):[mainScript],!0}),define=function(e,t,n){var r,i;typeof e!="string"&&(n=t,t=e,e=null),isArray(t)||(n=t,t=null),!t&&isFunction(n)&&(t=[],n.length&&(n.toString().replace(commentRegExp,"").replace(cjsRequireRegExp,function(e,n){t.push(n)}),t=(n.length===1?["require"]:["require","exports","module"]).concat(t))),useInteractive&&(r=currentlyAddingScript||getInteractiveScript(),r&&(e||(e=r.getAttribute("data-requiremodule")),i=contexts[r.getAttribute("data-requirecontext")])),(i?i.defQueue:globalDefQueue).push([e,t,n])},define.amd={jQuery:!0},req.exec=function(text){return eval(text)},req(cfg)})(this),define("requireLib",function(){}),function(e,t){typeof module=="object"&&typeof module.exports=="object"?module.exports=e.document?t(e,!0):function(e){if(!e.document)throw new Error("jQuery requires a window with a document");return t(e)}:t(e)}(typeof window!="undefined"?window:this,function(window,noGlobal){function isArraylike(e){var t=e.length,n=jQuery.type(e);return n==="function"||jQuery.isWindow(e)?!1:e.nodeType===1&&t?!0:n==="array"||t===0||typeof t=="number"&&t>0&&t-1 in e}function winnow(e,t,n){if(jQuery.isFunction(t))return jQuery.grep(e,function(e,r){return!!t.call(e,r,e)!==n});if(t.nodeType)return jQuery.grep(e,function(e){return e===t!==n});if(typeof t=="string"){if(risSimple.test(t))return jQuery.filter(t,e,n);t=jQuery.filter(t,e)}return jQuery.grep(e,function(e){return indexOf.call(t,e)>=0!==n})}function sibling(e,t){while((e=e[t])&&e.nodeType!==1);return e}function createOptions(e){var t=optionsCache[e]={};return jQuery.each(e.match(rnotwhite)||[],function(e,n){t[n]=!0}),t}function completed(){document.removeEventListener("DOMContentLoaded",completed,!1),window.removeEventListener("load",completed,!1),jQuery.ready()}function Data(){Object.defineProperty(this.cache={},0,{get:function(){return{}}}),this.expando=jQuery.expando+Math.random()}function dataAttr(e,t,n){var r;if(n===undefined&&e.nodeType===1){r="data-"+t.replace(rmultiDash,"-$1").toLowerCase(),n=e.getAttribute(r);if(typeof n=="string"){try{n=n==="true"?!0:n==="false"?!1:n==="null"?null:+n+""===n?+n:rbrace.test(n)?jQuery.parseJSON(n):n}catch(i){}data_user.set(e,t,n)}else n=undefined}return n}function returnTrue(){return!0}function returnFalse(){return!1}function safeActiveElement(){try{return document.activeElement}catch(e){}}function manipulationTarget(e,t){return jQuery.nodeName(e,"table")&&jQuery.nodeName(t.nodeType!==11?t:t.firstChild,"tr")?e.getElementsByTagName("tbody")[0]||e.appendChild(e.ownerDocument.createElement("tbody")):e}function disableScript(e){return e.type=(e.getAttribute("type")!==null)+"/"+e.type,e}function restoreScript(e){var t=rscriptTypeMasked.exec(e.type);return t?e.type=t[1]:e.removeAttribute("type"),e}function setGlobalEval(e,t){var n=0,r=e.length;for(;n<r;n++)data_priv.set(e[n],"globalEval",!t||data_priv.get(t[n],"globalEval"))}function cloneCopyEvent(e,t){var n,r,i,s,o,u,a,f;if(t.nodeType!==1)return;if(data_priv.hasData(e)){s=data_priv.access(e),o=data_priv.set(t,s),f=s.events;if(f){delete o.handle,o.events={};for(i in f)for(n=0,r=f[i].length;n<r;n++)jQuery.event.add(t,i,f[i][n])}}data_user.hasData(e)&&(u=data_user.access(e),a=jQuery.extend({},u),data_user.set(t,a))}function getAll(e,t){var n=e.getElementsByTagName?e.getElementsByTagName(t||"*"):e.querySelectorAll?e.querySelectorAll(t||"*"):[];return t===undefined||t&&jQuery.nodeName(e,t)?jQuery.merge([e],n):n}function fixInput(e,t){var n=t.nodeName.toLowerCase();if(n==="input"&&rcheckableType.test(e.type))t.checked=e.checked;else if(n==="input"||n==="textarea")t.defaultValue=e.defaultValue}function actualDisplay(e,t){var n,r=jQuery(t.createElement(e)).appendTo(t.body),i=window.getDefaultComputedStyle&&(n=window.getDefaultComputedStyle(r[0]))?n.display:jQuery.css(r[0],"display");return r.detach(),i}function defaultDisplay(e){var t=document,n=elemdisplay[e];if(!n){n=actualDisplay(e,t);if(n==="none"||!n)iframe=(iframe||jQuery("<iframe frameborder='0' width='0' height='0'/>")).appendTo(t.documentElement),t=iframe[0].contentDocument,t.write(),t.close(),n=actualDisplay(e,t),iframe.detach();elemdisplay[e]=n}return n}function curCSS(e,t,n){var r,i,s,o,u=e.style;return n=n||getStyles(e),n&&(o=n.getPropertyValue(t)||n[t]),n&&(o===""&&!jQuery.contains(e.ownerDocument,e)&&(o=jQuery.style(e,t)),rnumnonpx.test(o)&&rmargin.test(t)&&(r=u.width,i=u.minWidth,s=u.maxWidth,u.minWidth=u.maxWidth=u.width=o,o=n.width,u.width=r,u.minWidth=i,u.maxWidth=s)),o!==undefined?o+"":o}function addGetHookIf(e,t){return{get:function(){if(e()){delete this.get;return}return(this.get=t).apply(this,arguments)}}}function vendorPropName(e,t){if(t in e)return t;var n=t[0].toUpperCase()+t.slice(1),r=t,i=cssPrefixes.length;while(i--){t=cssPrefixes[i]+n;if(t in e)return t}return r}function setPositiveNumber(e,t,n){var r=rnumsplit.exec(t);return r?Math.max(0,r[1]-(n||0))+(r[2]||"px"):t}function augmentWidthOrHeight(e,t,n,r,i){var s=n===(r?"border":"content")?4:t==="width"?1:0,o=0;for(;s<4;s+=2)n==="margin"&&(o+=jQuery.css(e,n+cssExpand[s],!0,i)),r?(n==="content"&&(o-=jQuery.css(e,"padding"+cssExpand[s],!0,i)),n!=="margin"&&(o-=jQuery.css(e,"border"+cssExpand[s]+"Width",!0,i))):(o+=jQuery.css(e,"padding"+cssExpand[s],!0,i),n!=="padding"&&(o+=jQuery.css(e,"border"+cssExpand[s]+"Width",!0,i)));return o}function getWidthOrHeight(e,t,n){var r=!0,i=t==="width"?e.offsetWidth:e.offsetHeight,s=getStyles(e),o=jQuery.css(e,"boxSizing",!1,s)==="border-box";if(i<=0||i==null){i=curCSS(e,t,s);if(i<0||i==null)i=e.style[t];if(rnumnonpx.test(i))return i;r=o&&(support.boxSizingReliable()||i===e.style[t]),i=parseFloat(i)||0}return i+augmentWidthOrHeight(e,t,n||(o?"border":"content"),r,s)+"px"}function showHide(e,t){var n,r,i,s=[],o=0,u=e.length;for(;o<u;o++){r=e[o];if(!r.style)continue;s[o]=data_priv.get(r,"olddisplay"),n=r.style.display,t?(!s[o]&&n==="none"&&(r.style.display=""),r.style.display===""&&isHidden(r)&&(s[o]=data_priv.access(r,"olddisplay",defaultDisplay(r.nodeName)))):(i=isHidden(r),(n!=="none"||!i)&&data_priv.set(r,"olddisplay",i?n:jQuery.css(r,"display")))}for(o=0;o<u;o++){r=e[o];if(!r.style)continue;if(!t||r.style.display==="none"||r.style.display==="")r.style.display=t?s[o]||"":"none"}return e}function Tween(e,t,n,r,i){return new Tween.prototype.init(e,t,n,r,i)}function createFxNow(){return setTimeout(function(){fxNow=undefined}),fxNow=jQuery.now()}function genFx(e,t){var n,r=0,i={height:e};t=t?1:0;for(;r<4;r+=2-t)n=cssExpand[r],i["margin"+n]=i["padding"+n]=e;return t&&(i.opacity=i.width=e),i}function createTween(e,t,n){var r,i=(tweeners[t]||[]).concat(tweeners["*"]),s=0,o=i.length;for(;s<o;s++)if(r=i[s].call(n,t,e))return r}function defaultPrefilter(e,t,n){var r,i,s,o,u,a,f,l,c=this,h={},p=e.style,d=e.nodeType&&isHidden(e),v=data_priv.get(e,"fxshow");n.queue||(u=jQuery._queueHooks(e,"fx"),u.unqueued==null&&(u.unqueued=0,a=u.empty.fire,u.empty.fire=function(){u.unqueued||a()}),u.unqueued++,c.always(function(){c.always(function(){u.unqueued--,jQuery.queue(e,"fx").length||u.empty.fire()})})),e.nodeType===1&&("height"in t||"width"in t)&&(n.overflow=[p.overflow,p.overflowX,p.overflowY],f=jQuery.css(e,"display"),l=f==="none"?data_priv.get(e,"olddisplay")||defaultDisplay(e.nodeName):f,l==="inline"&&jQuery.css(e,"float")==="none"&&(p.display="inline-block")),n.overflow&&(p.overflow="hidden",c.always(function(){p.overflow=n.overflow[0],p.overflowX=n.overflow[1],p.overflowY=n.overflow[2]}));for(r in t){i=t[r];if(rfxtypes.exec(i)){delete t[r],s=s||i==="toggle";if(i===(d?"hide":"show")){if(i!=="show"||!v||v[r]===undefined)continue;d=!0}h[r]=v&&v[r]||jQuery.style(e,r)}else f=undefined}if(!jQuery.isEmptyObject(h)){v?"hidden"in v&&(d=v.hidden):v=data_priv.access(e,"fxshow",{}),s&&(v.hidden=!d),d?jQuery(e).show():c.done(function(){jQuery(e).hide()}),c.done(function(){var t;data_priv.remove(e,"fxshow");for(t in h)jQuery.style(e,t,h[t])});for(r in h)o=createTween(d?v[r]:0,r,c),r in v||(v[r]=o.start,d&&(o.end=o.start,o.start=r==="width"||r==="height"?1:0))}else(f==="none"?defaultDisplay(e.nodeName):f)==="inline"&&(p.display=f)}function propFilter(e,t){var n,r,i,s,o;for(n in e){r=jQuery.camelCase(n),i=t[r],s=e[n],jQuery.isArray(s)&&(i=s[1],s=e[n]=s[0]),n!==r&&(e[r]=s,delete e[n]),o=jQuery.cssHooks[r];if(o&&"expand"in o){s=o.expand(s),delete e[r];for(n in s)n in e||(e[n]=s[n],t[n]=i)}else t[r]=i}}function Animation(e,t,n){var r,i,s=0,o=animationPrefilters.length,u=jQuery.Deferred().always(function(){delete a.elem}),a=function(){if(i)return!1;var t=fxNow||createFxNow(),n=Math.max(0,f.startTime+f.duration-t),r=n/f.duration||0,s=1-r,o=0,a=f.tweens.length;for(;o<a;o++)f.tweens[o].run(s);return u.notifyWith(e,[f,s,n]),s<1&&a?n:(u.resolveWith(e,[f]),!1)},f=u.promise({elem:e,props:jQuery.extend({},t),opts:jQuery.extend(!0,{specialEasing:{}},n),originalProperties:t,originalOptions:n,startTime:fxNow||createFxNow(),duration:n.duration,tweens:[],createTween:function(t,n){var r=jQuery.Tween(e,f.opts,t,n,f.opts.specialEasing[t]||f.opts.easing);return f.tweens.push(r),r},stop:function(t){var n=0,r=t?f.tweens.length:0;if(i)return this;i=!0;for(;n<r;n++)f.tweens[n].run(1);return t?u.resolveWith(e,[f,t]):u.rejectWith(e,[f,t]),this}}),l=f.props;propFilter(l,f.opts.specialEasing);for(;s<o;s++){r=animationPrefilters[s].call(f,e,l,f.opts);if(r)return r}return jQuery.map(l,createTween,f),jQuery.isFunction(f.opts.start)&&f.opts.start.call(e,f),jQuery.fx.timer(jQuery.extend(a,{elem:e,anim:f,queue:f.opts.queue})),f.progress(f.opts.progress).done(f.opts.done,f.opts.complete).fail(f.opts.fail).always(f.opts.always)}function addToPrefiltersOrTransports(e){return function(t,n){typeof t!="string"&&(n=t,t="*");var r,i=0,s=t.toLowerCase().match(rnotwhite)||[];if(jQuery.isFunction(n))while(r=s[i++])r[0]==="+"?(r=r.slice(1)||"*",(e[r]=e[r]||[]).unshift(n)):(e[r]=e[r]||[]).push(n)}}function inspectPrefiltersOrTransports(e,t,n,r){function o(u){var a;return i[u]=!0,jQuery.each(e[u]||[],function(e,u){var f=u(t,n,r);if(typeof f=="string"&&!s&&!i[f])return t.dataTypes.unshift(f),o(f),!1;if(s)return!(a=f)}),a}var i={},s=e===transports;return o(t.dataTypes[0])||!i["*"]&&o("*")}function ajaxExtend(e,t){var n,r,i=jQuery.ajaxSettings.flatOptions||{};for(n in t)t[n]!==undefined&&((i[n]?e:r||(r={}))[n]=t[n]);return r&&jQuery.extend(!0,e,r),e}function ajaxHandleResponses(e,t,n){var r,i,s,o,u=e.contents,a=e.dataTypes;while(a[0]==="*")a.shift(),r===undefined&&(r=e.mimeType||t.getResponseHeader("Content-Type"));if(r)for(i in u)if(u[i]&&u[i].test(r)){a.unshift(i);break}if(a[0]in n)s=a[0];else{for(i in n){if(!a[0]||e.converters[i+" "+a[0]]){s=i;break}o||(o=i)}s=s||o}if(s)return s!==a[0]&&a.unshift(s),n[s]}function ajaxConvert(e,t,n,r){var i,s,o,u,a,f={},l=e.dataTypes.slice();if(l[1])for(o in e.converters)f[o.toLowerCase()]=e.converters[o];s=l.shift();while(s){e.responseFields[s]&&(n[e.responseFields[s]]=t),!a&&r&&e.dataFilter&&(t=e.dataFilter(t,e.dataType)),a=s,s=l.shift();if(s)if(s==="*")s=a;else if(a!=="*"&&a!==s){o=f[a+" "+s]||f["* "+s];if(!o)for(i in f){u=i.split(" ");if(u[1]===s){o=f[a+" "+u[0]]||f["* "+u[0]];if(o){o===!0?o=f[i]:f[i]!==!0&&(s=u[0],l.unshift(u[1]));break}}}if(o!==!0)if(o&&e["throws"])t=o(t);else try{t=o(t)}catch(c){return{state:"parsererror",error:o?c:"No conversion from "+a+" to "+s}}}}return{state:"success",data:t}}function buildParams(e,t,n,r){var i;if(jQuery.isArray(t))jQuery.each(t,function(t,i){n||rbracket.test(e)?r(e,i):buildParams(e+"["+(typeof i=="object"?t:"")+"]",i,n,r)});else if(!n&&jQuery.type(t)==="object")for(i in t)buildParams(e+"["+i+"]",t[i],n,r);else r(e,t)}function getWindow(e){return jQuery.isWindow(e)?e:e.nodeType===9&&e.defaultView}var arr=[],slice=arr.slice,concat=arr.concat,push=arr.push,indexOf=arr.indexOf,class2type={},toString=class2type.toString,hasOwn=class2type.hasOwnProperty,support={},document=window.document,version="2.1.1",jQuery=function(e,t){return new jQuery.fn.init(e,t)},rtrim=/^[\s\uFEFF\xA0]+|[\s\uFEFF\xA0]+$/g,rmsPrefix=/^-ms-/,rdashAlpha=/-([\da-z])/gi,fcamelCase=function(e,t){return t.toUpperCase()};jQuery.fn=jQuery.prototype={jquery:version,constructor:jQuery,selector:"",length:0,toArray:function(){return slice.call(this)},get:function(e){return e!=null?e<0?this[e+this.length]:this[e]:slice.call(this)},pushStack:function(e){var t=jQuery.merge(this.constructor(),e);return t.prevObject=this,t.context=this.context,t},each:function(e,t){return jQuery.each(this,e,t)},map:function(e){return this.pushStack(jQuery.map(this,function(t,n){return e.call(t,n,t)}))},slice:function(){return this.pushStack(slice.apply(this,arguments))},first:function(){return this.eq(0)},last:function(){return this.eq(-1)},eq:function(e){var t=this.length,n=+e+(e<0?t:0);return this.pushStack(n>=0&&n<t?[this[n]]:[])},end:function(){return this.prevObject||this.constructor(null)},push:push,sort:arr.sort,splice:arr.splice},jQuery.extend=jQuery.fn.extend=function(){var e,t,n,r,i,s,o=arguments[0]||{},u=1,a=arguments.length,f=!1;typeof o=="boolean"&&(f=o,o=arguments[u]||{},u++),typeof o!="object"&&!jQuery.isFunction(o)&&(o={}),u===a&&(o=this,u--);for(;u<a;u++)if((e=arguments[u])!=null)for(t in e){n=o[t],r=e[t];if(o===r)continue;f&&r&&(jQuery.isPlainObject(r)||(i=jQuery.isArray(r)))?(i?(i=!1,s=n&&jQuery.isArray(n)?n:[]):s=n&&jQuery.isPlainObject(n)?n:{},o[t]=jQuery.extend(f,s,r)):r!==undefined&&(o[t]=r)}return o},jQuery.extend({expando:"jQuery"+(version+Math.random()).replace(/\D/g,""),isReady:!0,error:function(e){throw new Error(e)},noop:function(){},isFunction:function(e){return jQuery.type(e)==="function"},isArray:Array.isArray,isWindow:function(e){return e!=null&&e===e.window},isNumeric:function(e){return!jQuery.isArray(e)&&e-parseFloat(e)>=0},isPlainObject:function(e){return jQuery.type(e)!=="object"||e.nodeType||jQuery.isWindow(e)?!1:e.constructor&&!hasOwn.call(e.constructor.prototype,"isPrototypeOf")?!1:!0},isEmptyObject:function(e){var t;for(t in e)return!1;return!0},type:function(e){return e==null?e+"":typeof e=="object"||typeof e=="function"?class2type[toString.call(e)]||"object":typeof e},globalEval:function(code){var script,indirect=eval;code=jQuery.trim(code),code&&(code.indexOf("use strict")===1?(script=document.createElement("script"),script.text=code,document.head.appendChild(script).parentNode.removeChild(script)):indirect(code))},camelCase:function(e){return e.replace(rmsPrefix,"ms-").replace(rdashAlpha,fcamelCase)},nodeName:function(e,t){return e.nodeName&&e.nodeName.toLowerCase()===t.toLowerCase()},each:function(e,t,n){var r,i=0,s=e.length,o=isArraylike(e);if(n)if(o)for(;i<s;i++){r=t.apply(e[i],n);if(r===!1)break}else for(i in e){r=t.apply(e[i],n);if(r===!1)break}else if(o)for(;i<s;i++){r=t.call(e[i],i,e[i]);if(r===!1)break}else for(i in e){r=t.call(e[i],i,e[i]);if(r===!1)break}return e},trim:function(e){return e==null?"":(e+"").replace(rtrim,"")},makeArray:function(e,t){var n=t||[];return e!=null&&(isArraylike(Object(e))?jQuery.merge(n,typeof e=="string"?[e]:e):push.call(n,e)),n},inArray:function(e,t,n){return t==null?-1:indexOf.call(t,e,n)},merge:function(e,t){var n=+t.length,r=0,i=e.length;for(;r<n;r++)e[i++]=t[r];return e.length=i,e},grep:function(e,t,n){var r,i=[],s=0,o=e.length,u=!n;for(;s<o;s++)r=!t(e[s],s),r!==u&&i.push(e[s]);return i},map:function(e,t,n){var r,i=0,s=e.length,o=isArraylike(e),u=[];if(o)for(;i<s;i++)r=t(e[i],i,n),r!=null&&u.push(r);else for(i in e)r=t(e[i],i,n),r!=null&&u.push(r);return concat.apply([],u)},guid:1,proxy:function(e,t){var n,r,i;return typeof t=="string"&&(n=e[t],t=e,e=n),jQuery.isFunction(e)?(r=slice.call(arguments,2),i=function(){return e.apply(t||this,r.concat(slice.call(arguments)))},i.guid=e.guid=e.guid||jQuery.guid++,i):undefined},now:Date.now,support:support}),jQuery.each("Boolean Number String Function Array Date RegExp Object Error".split(" "),function(e,t){class2type["[object "+t+"]"]=t.toLowerCase()});var Sizzle=function(e){function st(e,t,r,i){var s,u,f,l,c,d,g,y,S,x;(t?t.ownerDocument||t:E)!==p&&h(t),t=t||p,r=r||[];if(!e||typeof e!="string")return r;if((l=t.nodeType)!==1&&l!==9)return[];if(v&&!i){if(s=Z.exec(e))if(f=s[1]){if(l===9){u=t.getElementById(f);if(!u||!u.parentNode)return r;if(u.id===f)return r.push(u),r}else if(t.ownerDocument&&(u=t.ownerDocument.getElementById(f))&&b(t,u)&&u.id===f)return r.push(u),r}else{if(s[2])return P.apply(r,t.getElementsByTagName(e)),r;if((f=s[3])&&n.getElementsByClassName&&t.getElementsByClassName)return P.apply(r,t.getElementsByClassName(f)),r}if(n.qsa&&(!m||!m.test(e))){y=g=w,S=t,x=l===9&&e;if(l===1&&t.nodeName.toLowerCase()!=="object"){d=o(e),(g=t.getAttribute("id"))?y=g.replace(tt,"\\$&"):t.setAttribute("id",y),y="[id='"+y+"'] ",c=d.length;while(c--)d[c]=y+mt(d[c]);S=et.test(e)&&dt(t.parentNode)||t,x=d.join(",")}if(x)try{return P.apply(r,S.querySelectorAll(x)),r}catch(T){}finally{g||t.removeAttribute("id")}}}return a(e.replace(z,"$1"),t,r,i)}function ot(){function t(n,i){return e.push(n+" ")>r.cacheLength&&delete t[e.shift()],t[n+" "]=i}var e=[];return t}function ut(e){return e[w]=!0,e}function at(e){var t=p.createElement("div");try{return!!e(t)}catch(n){return!1}finally{t.parentNode&&t.parentNode.removeChild(t),t=null}}function ft(e,t){var n=e.split("|"),i=e.length;while(i--)r.attrHandle[n[i]]=t}function lt(e,t){var n=t&&e,r=n&&e.nodeType===1&&t.nodeType===1&&(~t.sourceIndex||A)-(~e.sourceIndex||A);if(r)return r;if(n)while(n=n.nextSibling)if(n===t)return-1;return e?1:-1}function ct(e){return function(t){var n=t.nodeName.toLowerCase();return n==="input"&&t.type===e}}function ht(e){return function(t){var n=t.nodeName.toLowerCase();return(n==="input"||n==="button")&&t.type===e}}function pt(e){return ut(function(t){return t=+t,ut(function(n,r){var i,s=e([],n.length,t),o=s.length;while(o--)n[i=s[o]]&&(n[i]=!(r[i]=n[i]))})})}function dt(e){return e&&typeof e.getElementsByTagName!==L&&e}function vt(){}function mt(e){var t=0,n=e.length,r="";for(;t<n;t++)r+=e[t].value;return r}function gt(e,t,n){var r=t.dir,i=n&&r==="parentNode",s=x++;return t.first?function(t,n,s){while(t=t[r])if(t.nodeType===1||i)return e(t,n,s)}:function(t,n,o){var u,a,f=[S,s];if(o){while(t=t[r])if(t.nodeType===1||i)if(e(t,n,o))return!0}else while(t=t[r])if(t.nodeType===1||i){a=t[w]||(t[w]={});if((u=a[r])&&u[0]===S&&u[1]===s)return f[2]=u[2];a[r]=f;if(f[2]=e(t,n,o))return!0}}}function yt(e){return e.length>1?function(t,n,r){var i=e.length;while(i--)if(!e[i](t,n,r))return!1;return!0}:e[0]}function bt(e,t,n){var r=0,i=t.length;for(;r<i;r++)st(e,t[r],n);return n}function wt(e,t,n,r,i){var s,o=[],u=0,a=e.length,f=t!=null;for(;u<a;u++)if(s=e[u])if(!n||n(s,r,i))o.push(s),f&&t.push(u);return o}function Et(e,t,n,r,i,s){return r&&!r[w]&&(r=Et(r)),i&&!i[w]&&(i=Et(i,s)),ut(function(s,o,u,a){var f,l,c,h=[],p=[],d=o.length,v=s||bt(t||"*",u.nodeType?[u]:u,[]),m=e&&(s||!t)?wt(v,h,e,u,a):v,g=n?i||(s?e:d||r)?[]:o:m;n&&n(m,g,u,a);if(r){f=wt(g,p),r(f,[],u,a),l=f.length;while(l--)if(c=f[l])g[p[l]]=!(m[p[l]]=c)}if(s){if(i||e){if(i){f=[],l=g.length;while(l--)(c=g[l])&&f.push(m[l]=c);i(null,g=[],f,a)}l=g.length;while(l--)(c=g[l])&&(f=i?B.call(s,c):h[l])>-1&&(s[f]=!(o[f]=c))}}else g=wt(g===o?g.splice(d,g.length):g),i?i(null,o,g,a):P.apply(o,g)})}function St(e){var t,n,i,s=e.length,o=r.relative[e[0].type],u=o||r.relative[" "],a=o?1:0,l=gt(function(e){return e===t},u,!0),c=gt(function(e){return B.call(t,e)>-1},u,!0),h=[function(e,n,r){return!o&&(r||n!==f)||((t=n).nodeType?l(e,n,r):c(e,n,r))}];for(;a<s;a++)if(n=r.relative[e[a].type])h=[gt(yt(h),n)];else{n=r.filter[e[a].type].apply(null,e[a].matches);if(n[w]){i=++a;for(;i<s;i++)if(r.relative[e[i].type])break;return Et(a>1&&yt(h),a>1&&mt(e.slice(0,a-1).concat({value:e[a-2].type===" "?"*":""})).replace(z,"$1"),n,a<i&&St(e.slice(a,i)),i<s&&St(e=e.slice(i)),i<s&&mt(e))}h.push(n)}return yt(h)}function xt(e,t){var n=t.length>0,i=e.length>0,s=function(s,o,u,a,l){var c,h,d,v=0,m="0",g=s&&[],y=[],b=f,w=s||i&&r.find.TAG("*",l),E=S+=b==null?1:Math.random()||.1,x=w.length;l&&(f=o!==p&&o);for(;m!==x&&(c=w[m])!=null;m++){if(i&&c){h=0;while(d=e[h++])if(d(c,o,u)){a.push(c);break}l&&(S=E)}n&&((c=!d&&c)&&v--,s&&g.push(c))}v+=m;if(n&&m!==v){h=0;while(d=t[h++])d(g,y,o,u);if(s){if(v>0)while(m--)!g[m]&&!y[m]&&(y[m]=_.call(a));y=wt(y)}P.apply(a,y),l&&!s&&y.length>0&&v+t.length>1&&st.uniqueSort(a)}return l&&(S=E,f=b),g};return n?ut(s):s}var t,n,r,i,s,o,u,a,f,l,c,h,p,d,v,m,g,y,b,w="sizzle"+ -(new Date),E=e.document,S=0,x=0,T=ot(),N=ot(),C=ot(),k=function(e,t){return e===t&&(c=!0),0},L=typeof undefined,A=1<<31,O={}.hasOwnProperty,M=[],_=M.pop,D=M.push,P=M.push,H=M.slice,B=M.indexOf||function(e){var t=0,n=this.length;for(;t<n;t++)if(this[t]===e)return t;return-1},j="checked|selected|async|autofocus|autoplay|controls|defer|disabled|hidden|ismap|loop|multiple|open|readonly|required|scoped",F="[\\x20\\t\\r\\n\\f]",I="(?:\\\\.|[\\w-]|[^\\x00-\\xa0])+",q=I.replace("w","w#"),R="\\["+F+"*("+I+")(?:"+F+"*([*^$|!~]?=)"+F+"*(?:'((?:\\\\.|[^\\\\'])*)'|\"((?:\\\\.|[^\\\\\"])*)\"|("+q+"))|)"+F+"*\\]",U=":("+I+")(?:\\(("+"('((?:\\\\.|[^\\\\'])*)'|\"((?:\\\\.|[^\\\\\"])*)\")|"+"((?:\\\\.|[^\\\\()[\\]]|"+R+")*)|"+".*"+")\\)|)",z=new RegExp("^"+F+"+|((?:^|[^\\\\])(?:\\\\.)*)"+F+"+$","g"),W=new RegExp("^"+F+"*,"+F+"*"),X=new RegExp("^"+F+"*([>+~]|"+F+")"+F+"*"),V=new RegExp("="+F+"*([^\\]'\"]*?)"+F+"*\\]","g"),$=new RegExp(U),J=new RegExp("^"+q+"$"),K={ID:new RegExp("^#("+I+")"),CLASS:new RegExp("^\\.("+I+")"),TAG:new RegExp("^("+I.replace("w","w*")+")"),ATTR:new RegExp("^"+R),PSEUDO:new RegExp("^"+U),CHILD:new RegExp("^:(only|first|last|nth|nth-last)-(child|of-type)(?:\\("+F+"*(even|odd|(([+-]|)(\\d*)n|)"+F+"*(?:([+-]|)"+F+"*(\\d+)|))"+F+"*\\)|)","i"),bool:new RegExp("^(?:"+j+")$","i"),needsContext:new RegExp("^"+F+"*[>+~]|:(even|odd|eq|gt|lt|nth|first|last)(?:\\("+F+"*((?:-\\d)?\\d*)"+F+"*\\)|)(?=[^-]|$)","i")},Q=/^(?:input|select|textarea|button)$/i,G=/^h\d$/i,Y=/^[^{]+\{\s*\[native \w/,Z=/^(?:#([\w-]+)|(\w+)|\.([\w-]+))$/,et=/[+~]/,tt=/'|\\/g,nt=new RegExp("\\\\([\\da-f]{1,6}"+F+"?|("+F+")|.)","ig"),rt=function(e,t,n){var r="0x"+t-65536;return r!==r||n?t:r<0?String.fromCharCode(r+65536):String.fromCharCode(r>>10|55296,r&1023|56320)};try{P.apply(M=H.call(E.childNodes),E.childNodes),M[E.childNodes.length].nodeType}catch(it){P={apply:M.length?function(e,t){D.apply(e,H.call(t))}:function(e,t){var n=e.length,r=0;while(e[n++]=t[r++]);e.length=n-1}}}n=st.support={},s=st.isXML=function(e){var t=e&&(e.ownerDocument||e).documentElement;return t?t.nodeName!=="HTML":!1},h=st.setDocument=function(e){var t,i=e?e.ownerDocument||e:E,o=i.defaultView;if(i===p||i.nodeType!==9||!i.documentElement)return p;p=i,d=i.documentElement,v=!s(i),o&&o!==o.top&&(o.addEventListener?o.addEventListener("unload",function(){h()},!1):o.attachEvent&&o.attachEvent("onunload",function(){h()})),n.attributes=at(function(e){return e.className="i",!e.getAttribute("className")}),n.getElementsByTagName=at(function(e){return e.appendChild(i.createComment("")),!e.getElementsByTagName("*").length}),n.getElementsByClassName=Y.test(i.getElementsByClassName)&&at(function(e){return e.innerHTML="<div class='a'></div><div class='a i'></div>",e.firstChild.className="i",e.getElementsByClassName("i").length===2}),n.getById=at(function(e){return d.appendChild(e).id=w,!i.getElementsByName||!i.getElementsByName(w).length}),n.getById?(r.find.ID=function(e,t){if(typeof t.getElementById!==L&&v){var n=t.getElementById(e);return n&&n.parentNode?[n]:[]}},r.filter.ID=function(e){var t=e.replace(nt,rt);return function(e){return e.getAttribute("id")===t}}):(delete r.find.ID,r.filter.ID=function(e){var t=e.replace(nt,rt);return function(e){var n=typeof e.getAttributeNode!==L&&e.getAttributeNode("id");return n&&n.value===t}}),r.find.TAG=n.getElementsByTagName?function(e,t){if(typeof t.getElementsByTagName!==L)return t.getElementsByTagName(e)}:function(e,t){var n,r=[],i=0,s=t.getElementsByTagName(e);if(e==="*"){while(n=s[i++])n.nodeType===1&&r.push(n);return r}return s},r.find.CLASS=n.getElementsByClassName&&function(e,t){if(typeof t.getElementsByClassName!==L&&v)return t.getElementsByClassName(e)},g=[],m=[];if(n.qsa=Y.test(i.querySelectorAll))at(function(e){e.innerHTML="<select msallowclip=''><option selected=''></option></select>",e.querySelectorAll("[msallowclip^='']").length&&m.push("[*^$]="+F+"*(?:''|\"\")"),e.querySelectorAll("[selected]").length||m.push("\\["+F+"*(?:value|"+j+")"),e.querySelectorAll(":checked").length||m.push(":checked")}),at(function(e){var t=i.createElement("input");t.setAttribute("type","hidden"),e.appendChild(t).setAttribute("name","D"),e.querySelectorAll("[name=d]").length&&m.push("name"+F+"*[*^$|!~]?="),e.querySelectorAll(":enabled").length||m.push(":enabled",":disabled"),e.querySelectorAll("*,:x"),m.push(",.*:")});return(n.matchesSelector=Y.test(y=d.matches||d.webkitMatchesSelector||d.mozMatchesSelector||d.oMatchesSelector||d.msMatchesSelector))&&at(function(e){n.disconnectedMatch=y.call(e,"div"),y.call(e,"[s!='']:x"),g.push("!=",U)}),m=m.length&&new RegExp(m.join("|")),g=g.length&&new RegExp(g.join("|")),t=Y.test(d.compareDocumentPosition),b=t||Y.test(d.contains)?function(e,t){var n=e.nodeType===9?e.documentElement:e,r=t&&t.parentNode;return e===r||!!r&&r.nodeType===1&&!!(n.contains?n.contains(r):e.compareDocumentPosition&&e.compareDocumentPosition(r)&16)}:function(e,t){if(t)while(t=t.parentNode)if(t===e)return!0;return!1},k=t?function(e,t){if(e===t)return c=!0,0;var r=!e.compareDocumentPosition-!t.compareDocumentPosition;return r?r:(r=(e.ownerDocument||e)===(t.ownerDocument||t)?e.compareDocumentPosition(t):1,r&1||!n.sortDetached&&t.compareDocumentPosition(e)===r?e===i||e.ownerDocument===E&&b(E,e)?-1:t===i||t.ownerDocument===E&&b(E,t)?1:l?B.call(l,e)-B.call(l,t):0:r&4?-1:1)}:function(e,t){if(e===t)return c=!0,0;var n,r=0,s=e.parentNode,o=t.parentNode,u=[e],a=[t];if(!s||!o)return e===i?-1:t===i?1:s?-1:o?1:l?B.call(l,e)-B.call(l,t):0;if(s===o)return lt(e,t);n=e;while(n=n.parentNode)u.unshift(n);n=t;while(n=n.parentNode)a.unshift(n);while(u[r]===a[r])r++;return r?lt(u[r],a[r]):u[r]===E?-1:a[r]===E?1:0},i},st.matches=function(e,t){return st(e,null,null,t)},st.matchesSelector=function(e,t){(e.ownerDocument||e)!==p&&h(e),t=t.replace(V,"='$1']");if(n.matchesSelector&&v&&(!g||!g.test(t))&&(!m||!m.test(t)))try{var r=y.call(e,t);if(r||n.disconnectedMatch||e.document&&e.document.nodeType!==11)return r}catch(i){}return st(t,p,null,[e]).length>0},st.contains=function(e,t){return(e.ownerDocument||e)!==p&&h(e),b(e,t)},st.attr=function(e,t){(e.ownerDocument||e)!==p&&h(e);var i=r.attrHandle[t.toLowerCase()],s=i&&O.call(r.attrHandle,t.toLowerCase())?i(e,t,!v):undefined;return s!==undefined?s:n.attributes||!v?e.getAttribute(t):(s=e.getAttributeNode(t))&&s.specified?s.value:null},st.error=function(e){throw new Error("Syntax error, unrecognized expression: "+e)},st.uniqueSort=function(e){var t,r=[],i=0,s=0;c=!n.detectDuplicates,l=!n.sortStable&&e.slice(0),e.sort(k);if(c){while(t=e[s++])t===e[s]&&(i=r.push(s));while(i--)e.splice(r[i],1)}return l=null,e},i=st.getText=function(e){var t,n="",r=0,s=e.nodeType;if(!s)while(t=e[r++])n+=i(t);else if(s===1||s===9||s===11){if(typeof e.textContent=="string")return e.textContent;for(e=e.firstChild;e;e=e.nextSibling)n+=i(e)}else if(s===3||s===4)return e.nodeValue;return n},r=st.selectors={cacheLength:50,createPseudo:ut,match:K,attrHandle:{},find:{},relative:{">":{dir:"parentNode",first:!0}," ":{dir:"parentNode"},"+":{dir:"previousSibling",first:!0},"~":{dir:"previousSibling"}},preFilter:{ATTR:function(e){return e[1]=e[1].replace(nt,rt),e[3]=(e[3]||e[4]||e[5]||"").replace(nt,rt),e[2]==="~="&&(e[3]=" "+e[3]+" "),e.slice(0,4)},CHILD:function(e){return e[1]=e[1].toLowerCase(),e[1].slice(0,3)==="nth"?(e[3]||st.error(e[0]),e[4]=+(e[4]?e[5]+(e[6]||1):2*(e[3]==="even"||e[3]==="odd")),e[5]=+(e[7]+e[8]||e[3]==="odd")):e[3]&&st.error(e[0]),e},PSEUDO:function(e){var t,n=!e[6]&&e[2];return K.CHILD.test(e[0])?null:(e[3]?e[2]=e[4]||e[5]||"":n&&$.test(n)&&(t=o(n,!0))&&(t=n.indexOf(")",n.length-t)-n.length)&&(e[0]=e[0].slice(0,t),e[2]=n.slice(0,t)),e.slice(0,3))}},filter:{TAG:function(e){var t=e.replace(nt,rt).toLowerCase();return e==="*"?function(){return!0}:function(e){return e.nodeName&&e.nodeName.toLowerCase()===t}},CLASS:function(e){var t=T[e+" "];return t||(t=new RegExp("(^|"+F+")"+e+"("+F+"|$)"))&&T(e,function(e){return t.test(typeof e.className=="string"&&e.className||typeof e.getAttribute!==L&&e.getAttribute("class")||"")})},ATTR:function(e,t,n){return function(r){var i=st.attr(r,e);return i==null?t==="!=":t?(i+="",t==="="?i===n:t==="!="?i!==n:t==="^="?n&&i.indexOf(n)===0:t==="*="?n&&i.indexOf(n)>-1:t==="$="?n&&i.slice(-n.length)===n:t==="~="?(" "+i+" ").indexOf(n)>-1:t==="|="?i===n||i.slice(0,n.length+1)===n+"-":!1):!0}},CHILD:function(e,t,n,r,i){var s=e.slice(0,3)!=="nth",o=e.slice(-4)!=="last",u=t==="of-type";return r===1&&i===0?function(e){return!!e.parentNode}:function(t,n,a){var f,l,c,h,p,d,v=s!==o?"nextSibling":"previousSibling",m=t.parentNode,g=u&&t.nodeName.toLowerCase(),y=!a&&!u;if(m){if(s){while(v){c=t;while(c=c[v])if(u?c.nodeName.toLowerCase()===g:c.nodeType===1)return!1;d=v=e==="only"&&!d&&"nextSibling"}return!0}d=[o?m.firstChild:m.lastChild];if(o&&y){l=m[w]||(m[w]={}),f=l[e]||[],p=f[0]===S&&f[1],h=f[0]===S&&f[2],c=p&&m.childNodes[p];while(c=++p&&c&&c[v]||(h=p=0)||d.pop())if(c.nodeType===1&&++h&&c===t){l[e]=[S,p,h];break}}else if(y&&(f=(t[w]||(t[w]={}))[e])&&f[0]===S)h=f[1];else while(c=++p&&c&&c[v]||(h=p=0)||d.pop())if((u?c.nodeName.toLowerCase()===g:c.nodeType===1)&&++h){y&&((c[w]||(c[w]={}))[e]=[S,h]);if(c===t)break}return h-=i,h===r||h%r===0&&h/r>=0}}},PSEUDO:function(e,t){var n,i=r.pseudos[e]||r.setFilters[e.toLowerCase()]||st.error("unsupported pseudo: "+e);return i[w]?i(t):i.length>1?(n=[e,e,"",t],r.setFilters.hasOwnProperty(e.toLowerCase())?ut(function(e,n){var r,s=i(e,t),o=s.length;while(o--)r=B.call(e,s[o]),e[r]=!(n[r]=s[o])}):function(e){return i(e,0,n)}):i}},pseudos:{not:ut(function(e){var t=[],n=[],r=u(e.replace(z,"$1"));return r[w]?ut(function(e,t,n,i){var s,o=r(e,null,i,[]),u=e.length;while(u--)if(s=o[u])e[u]=!(t[u]=s)}):function(e,i,s){return t[0]=e,r(t,null,s,n),!n.pop()}}),has:ut(function(e){return function(t){return st(e,t).length>0}}),contains:ut(function(e){return function(t){return(t.textContent||t.innerText||i(t)).indexOf(e)>-1}}),lang:ut(function(e){return J.test(e||"")||st.error("unsupported lang: "+e),e=e.replace(nt,rt).toLowerCase(),function(t){var n;do if(n=v?t.lang:t.getAttribute("xml:lang")||t.getAttribute("lang"))return n=n.toLowerCase(),n===e||n.indexOf(e+"-")===0;while((t=t.parentNode)&&t.nodeType===1);return!1}}),target:function(t){var n=e.location&&e.location.hash;return n&&n.slice(1)===t.id},root:function(e){return e===d},focus:function(e){return e===p.activeElement&&(!p.hasFocus||p.hasFocus())&&!!(e.type||e.href||~e.tabIndex)},enabled:function(e){return e.disabled===!1},disabled:function(e){return e.disabled===!0},checked:function(e){var t=e.nodeName.toLowerCase();return t==="input"&&!!e.checked||t==="option"&&!!e.selected},selected:function(e){return e.parentNode&&e.parentNode.selectedIndex,e.selected===!0},empty:function(e){for(e=e.firstChild;e;e=e.nextSibling)if(e.nodeType<6)return!1;return!0},parent:function(e){return!r.pseudos.empty(e)},header:function(e){return G.test(e.nodeName)},input:function(e){return Q.test(e.nodeName)},button:function(e){var t=e.nodeName.toLowerCase();return t==="input"&&e.type==="button"||t==="button"},text:function(e){var t;return e.nodeName.toLowerCase()==="input"&&e.type==="text"&&((t=e.getAttribute("type"))==null||t.toLowerCase()==="text")},first:pt(function(){return[0]}),last:pt(function(e,t){return[t-1]}),eq:pt(function(e,t,n){return[n<0?n+t:n]}),even:pt(function(e,t){var n=0;for(;n<t;n+=2)e.push(n);return e}),odd:pt(function(e,t){var n=1;for(;n<t;n+=2)e.push(n);return e}),lt:pt(function(e,t,n){var r=n<0?n+t:n;for(;--r>=0;)e.push(r);return e}),gt:pt(function(e,t,n){var r=n<0?n+t:n;for(;++r<t;)e.push(r);return e})}},r.pseudos.nth=r.pseudos.eq;for(t in{radio:!0,checkbox:!0,file:!0,password:!0,image:!0})r.pseudos[t]=ct(t);for(t in{submit:!0,reset:!0})r.pseudos[t]=ht(t);return vt.prototype=r.filters=r.pseudos,r.setFilters=new vt,o=st.tokenize=function(e,t){var n,i,s,o,u,a,f,l=N[e+" "];if(l)return t?0:l.slice(0);u=e,a=[],f=r.preFilter;while(u){if(!n||(i=W.exec(u)))i&&(u=u.slice(i[0].length)||u),a.push(s=[]);n=!1;if(i=X.exec(u))n=i.shift(),s.push({value:n,type:i[0].replace(z," ")}),u=u.slice(n.length);for(o in r.filter)(i=K[o].exec(u))&&(!f[o]||(i=f[o](i)))&&(n=i.shift(),s.push({value:n,type:o,matches:i}),u=u.slice(n.length));if(!n)break}return t?u.length:u?st.error(e):N(e,a).slice(0)},u=st.compile=function(e,t){var n,r=[],i=[],s=C[e+" "];if(!s){t||(t=o(e)),n=t.length;while(n--)s=St(t[n]),s[w]?r.push(s):i.push(s);s=C(e,xt(i,r)),s.selector=e}return s},a=st.select=function(e,t,i,s){var a,f,l,c,h,p=typeof e=="function"&&e,d=!s&&o(e=p.selector||e);i=i||[];if(d.length===1){f=d[0]=d[0].slice(0);if(f.length>2&&(l=f[0]).type==="ID"&&n.getById&&t.nodeType===9&&v&&r.relative[f[1].type]){t=(r.find.ID(l.matches[0].replace(nt,rt),t)||[])[0];if(!t)return i;p&&(t=t.parentNode),e=e.slice(f.shift().value.length)}a=K.needsContext.test(e)?0:f.length;while(a--){l=f[a];if(r.relative[c=l.type])break;if(h=r.find[c])if(s=h(l.matches[0].replace(nt,rt),et.test(f[0].type)&&dt(t.parentNode)||t)){f.splice(a,1),e=s.length&&mt(f);if(!e)return P.apply(i,s),i;break}}}return(p||u(e,d))(s,t,!v,i,et.test(e)&&dt(t.parentNode)||t),i},n.sortStable=w.split("").sort(k).join("")===w,n.detectDuplicates=!!c,h(),n.sortDetached=at(function(e){return e.compareDocumentPosition(p.createElement("div"))&1}),at(function(e){return e.innerHTML="<a href='#'></a>",e.firstChild.getAttribute("href")==="#"})||ft("type|href|height|width",function(e,t,n){if(!n)return e.getAttribute(t,t.toLowerCase()==="type"?1:2)}),(!n.attributes||!at(function(e){return e.innerHTML="<input/>",e.firstChild.setAttribute("value",""),e.firstChild.getAttribute("value")===""}))&&ft("value",function(e,t,n){if(!n&&e.nodeName.toLowerCase()==="input")return e.defaultValue}),at(function(e){return e.getAttribute("disabled")==null})||ft(j,function(e,t,n){var r;if(!n)return e[t]===!0?t.toLowerCase():(r=e.getAttributeNode(t))&&r.specified?r.value:null}),st}(window);jQuery.find=Sizzle,jQuery.expr=Sizzle.selectors,jQuery.expr[":"]=jQuery.expr.pseudos,jQuery.unique=Sizzle.uniqueSort,jQuery.text=Sizzle.getText,jQuery.isXMLDoc=Sizzle.isXML,jQuery.contains=Sizzle.contains;var rneedsContext=jQuery.expr.match.needsContext,rsingleTag=/^<(\w+)\s*\/?>(?:<\/\1>|)$/,risSimple=/^.[^:#\[\.,]*$/;jQuery.filter=function(e,t,n){var r=t[0];return n&&(e=":not("+e+")"),t.length===1&&r.nodeType===1?jQuery.find.matchesSelector(r,e)?[r]:[]:jQuery.find.matches(e,jQuery.grep(t,function(e){return e.nodeType===1}))},jQuery.fn.extend({find:function(e){var t,n=this.length,r=[],i=this;if(typeof e!="string")return this.pushStack(jQuery(e).filter(function(){for(t=0;t<n;t++)if(jQuery.contains(i[t],this))return!0}));for(t=0;t<n;t++)jQuery.find(e,i[t],r);return r=this.pushStack(n>1?jQuery.unique(r):r),r.selector=this.selector?this.selector+" "+e:e,r},filter:function(e){return this.pushStack(winnow(this,e||[],!1))},not:function(e){return this.pushStack(winnow(this,e||[],!0))},is:function(e){return!!winnow(this,typeof e=="string"&&rneedsContext.test(e)?jQuery(e):e||[],!1).length}});var rootjQuery,rquickExpr=/^(?:\s*(<[\w\W]+>)[^>]*|#([\w-]*))$/,init=jQuery.fn.init=function(e,t){var n,r;if(!e)return this;if(typeof e=="string"){e[0]==="<"&&e[e.length-1]===">"&&e.length>=3?n=[null,e,null]:n=rquickExpr.exec(e);if(n&&(n[1]||!t)){if(n[1]){t=t instanceof jQuery?t[0]:t,jQuery.merge(this,jQuery.parseHTML(n[1],t&&t.nodeType?t.ownerDocument||t:document,!0));if(rsingleTag.test(n[1])&&jQuery.isPlainObject(t))for(n in t)jQuery.isFunction(this[n])?this[n](t[n]):this.attr(n,t[n]);return this}return r=document.getElementById(n[2]),r&&r.parentNode&&(this.length=1,this[0]=r),this.context=document,this.selector=e,this}return!t||t.jquery?(t||rootjQuery).find(e):this.constructor(t).find(e)}return e.nodeType?(this.context=this[0]=e,this.length=1,this):jQuery.isFunction(e)?typeof rootjQuery.ready!="undefined"?rootjQuery.ready(e):e(jQuery):(e.selector!==undefined&&(this.selector=e.selector,this.context=e.context),jQuery.makeArray(e,this))};init.prototype=jQuery.fn,rootjQuery=jQuery(document);var rparentsprev=/^(?:parents|prev(?:Until|All))/,guaranteedUnique={children:!0,contents:!0,next:!0,prev:!0};jQuery.extend({dir:function(e,t,n){var r=[],i=n!==undefined;while((e=e[t])&&e.nodeType!==9)if(e.nodeType===1){if(i&&jQuery(e).is(n))break;r.push(e)}return r},sibling:function(e,t){var n=[];for(;e;e=e.nextSibling)e.nodeType===1&&e!==t&&n.push(e);return n}}),jQuery.fn.extend({has:function(e){var t=jQuery(e,this),n=t.length;return this.filter(function(){var e=0;for(;e<n;e++)if(jQuery.contains(this,t[e]))return!0})},closest:function(e,t){var n,r=0,i=this.length,s=[],o=rneedsContext.test(e)||typeof e!="string"?jQuery(e,t||this.context):0;for(;r<i;r++)for(n=this[r];n&&n!==t;n=n.parentNode)if(n.nodeType<11&&(o?o.index(n)>-1:n.nodeType===1&&jQuery.find.matchesSelector(n,e))){s.push(n);break}return this.pushStack(s.length>1?jQuery.unique(s):s)},index:function(e){return e?typeof e=="string"?indexOf.call(jQuery(e),this[0]):indexOf.call(this,e.jquery?e[0]:e):this[0]&&this[0].parentNode?this.first().prevAll().length:-1},add:function(e,t){return this.pushStack(jQuery.unique(jQuery.merge(this.get(),jQuery(e,t))))},addBack:function(e){return this.add(e==null?this.prevObject:this.prevObject.filter(e))}}),jQuery.each({parent:function(e){var t=e.parentNode;return t&&t.nodeType!==11?t:null},parents:function(e){return jQuery.dir(e,"parentNode")},parentsUntil:function(e,t,n){return jQuery.dir(e,"parentNode",n)},next:function(e){return sibling(e,"nextSibling")},prev:function(e){return sibling(e,"previousSibling")},nextAll:function(e){return jQuery.dir(e,"nextSibling")},prevAll:function(e){return jQuery.dir(e,"previousSibling")},nextUntil:function(e,t,n){return jQuery.dir(e,"nextSibling",n)},prevUntil:function(e,t,n){return jQuery.dir(e,"previousSibling",n)},siblings:function(e){return jQuery.sibling((e.parentNode||{}).firstChild,e)},children:function(e){return jQuery.sibling(e.firstChild)},contents:function(e){return e.contentDocument||jQuery.merge([],e.childNodes)}},function(e,t){jQuery.fn[e]=function(n,r){var i=jQuery.map(this,t,n);return e.slice(-5)!=="Until"&&(r=n),r&&typeof r=="string"&&(i=jQuery.filter(r,i)),this.length>1&&(guaranteedUnique[e]||jQuery.unique(i),rparentsprev.test(e)&&i.reverse()),this.pushStack(i)}});var rnotwhite=/\S+/g,optionsCache={};jQuery.Callbacks=function(e){e=typeof e=="string"?optionsCache[e]||createOptions(e):jQuery.extend({},e);var t,n,r,i,s,o,u=[],a=!e.once&&[],f=function(c){t=e.memory&&c,n=!0,o=i||0,i=0,s=u.length,r=!0;for(;u&&o<s;o++)if(u[o].apply(c[0],c[1])===!1&&e.stopOnFalse){t=!1;break}r=!1,u&&(a?a.length&&f(a.shift()):t?u=[]:l.disable())},l={add:function(){if(u){var n=u.length;(function o(t){jQuery.each(t,function(t,n){var r=jQuery.type(n);r==="function"?(!e.unique||!l.has(n))&&u.push(n):n&&n.length&&r!=="string"&&o(n)})})(arguments),r?s=u.length:t&&(i=n,f(t))}return this},remove:function(){return u&&jQuery.each(arguments,function(e,t){var n;while((n=jQuery.inArray(t,u,n))>-1)u.splice(n,1),r&&(n<=s&&s--,n<=o&&o--)}),this},has:function(e){return e?jQuery.inArray(e,u)>-1:!!u&&!!u.length},empty:function(){return u=[],s=0,this},disable:function(){return u=a=t=undefined,this},disabled:function(){return!u},lock:function(){return a=undefined,t||l.disable(),this},locked:function(){return!a},fireWith:function(e,t){return u&&(!n||a)&&(t=t||[],t=[e,t.slice?t.slice():t],r?a.push(t):f(t)),this},fire:function(){return l.fireWith(this,arguments),this},fired:function(){return!!n}};return l},jQuery.extend({Deferred:function(e){var t=[["resolve","done",jQuery.Callbacks("once memory"),"resolved"],["reject","fail",jQuery.Callbacks("once memory"),"rejected"],["notify","progress",jQuery.Callbacks("memory")]],n="pending",r={state:function(){return n},always:function(){return i.done(arguments).fail(arguments),this},then:function(){var e=arguments;return jQuery.Deferred(function(n){jQuery.each(t,function(t,s){var o=jQuery.isFunction(e[t])&&e[t];i[s[1]](function(){var e=o&&o.apply(this,arguments);e&&jQuery.isFunction(e.promise)?e.promise().done(n.resolve).fail(n.reject).progress(n.notify):n[s[0]+"With"](this===r?n.promise():this,o?[e]:arguments)})}),e=null}).promise()},promise:function(e){return e!=null?jQuery.extend(e,r):r}},i={};return r.pipe=r.then,jQuery.each(t,function(e,s){var o=s[2],u=s[3];r[s[1]]=o.add,u&&o.add(function(){n=u},t[e^1][2].disable,t[2][2].lock),i[s[0]]=function(){return i[s[0]+"With"](this===i?r:this,arguments),this},i[s[0]+"With"]=o.fireWith}),r.promise(i),e&&e.call(i,i),i},when:function(e){var t=0,n=slice.call(arguments),r=n.length,i=r!==1||e&&jQuery.isFunction(e.promise)?r:0,s=i===1?e:jQuery.Deferred(),o=function(e,t,n){return function(r){t[e]=this,n[e]=arguments.length>1?slice.call(arguments):r,n===u?s.notifyWith(t,n):--i||s.resolveWith(t,n)}},u,a,f;if(r>1){u=new Array(r),a=new Array(r),f=new Array(r);for(;t<r;t++)n[t]&&jQuery.isFunction(n[t].promise)?n[t].promise().done(o(t,f,n)).fail(s.reject).progress(o(t,a,u)):--i}return i||s.resolveWith(f,n),s.promise()}});var readyList;jQuery.fn.ready=function(e){return jQuery.ready.promise().done(e),this},jQuery.extend({isReady:!1,readyWait:1,holdReady:function(e){e?jQuery.readyWait++:jQuery.ready(!0)},ready:function(e){if(e===!0?--jQuery.readyWait:jQuery.isReady)return;jQuery.isReady=!0;if(e!==!0&&--jQuery.readyWait>0)return;readyList.resolveWith(document,[jQuery]),jQuery.fn.triggerHandler&&(jQuery(document).triggerHandler("ready"),jQuery(document).off("ready"))}}),jQuery.ready.promise=function(e){return readyList||(readyList=jQuery.Deferred(),document.readyState==="complete"?setTimeout(jQuery.ready):(document.addEventListener("DOMContentLoaded",completed,!1),window.addEventListener("load",completed,!1))),readyList.promise(e)},jQuery.ready.promise();var access=jQuery.access=function(e,t,n,r,i,s,o){var u=0,a=e.length,f=n==null;if(jQuery.type(n)==="object"){i=!0;for(u in n)jQuery.access(e,t,u,n[u],!0,s,o)}else if(r!==undefined){i=!0,jQuery.isFunction(r)||(o=!0),f&&(o?(t.call(e,r),t=null):(f=t,t=function(e,t,n){return f.call(jQuery(e),n)}));if(t)for(;u<a;u++)t(e[u],n,o?r:r.call(e[u],u,t(e[u],n)))}return i?e:f?t.call(e):a?t(e[0],n):s};jQuery.acceptData=function(e){return e.nodeType===1||e.nodeType===9||!+e.nodeType},Data.uid=1,Data.accepts=jQuery.acceptData,Data.prototype={key:function(e){if(!Data.accepts(e))return 0;var t={},n=e[this.expando];if(!n){n=Data.uid++;try{t[this.expando]={value:n},Object.defineProperties(e,t)}catch(r){t[this.expando]=n,jQuery.extend(e,t)}}return this.cache[n]||(this.cache[n]={}),n},set:function(e,t,n){var r,i=this.key(e),s=this.cache[i];if(typeof t=="string")s[t]=n;else if(jQuery.isEmptyObject(s))jQuery.extend(this.cache[i],t);else for(r in t)s[r]=t[r];return s},get:function(e,t){var n=this.cache[this.key(e)];return t===undefined?n:n[t]},access:function(e,t,n){var r;return t===undefined||t&&typeof t=="string"&&n===undefined?(r=this.get(e,t),r!==undefined?r:this.get(e,jQuery.camelCase(t))):(this.set(e,t,n),n!==undefined?n:t)},remove:function(e,t){var n,r,i,s=this.key(e),o=this.cache[s];if(t===undefined)this.cache[s]={};else{jQuery.isArray(t)?r=t.concat(t.map(jQuery.camelCase)):(i=jQuery.camelCase(t),t in o?r=[t,i]:(r=i,r=r in o?[r]:r.match(rnotwhite)||[])),n=r.length;while(n--)delete o[r[n]]}},hasData:function(e){return!jQuery.isEmptyObject(this.cache[e[this.expando]]||{})},discard:function(e){e[this.expando]&&delete this.cache[e[this.expando]]}};var data_priv=new Data,data_user=new Data,rbrace=/^(?:\{[\w\W]*\}|\[[\w\W]*\])$/,rmultiDash=/([A-Z])/g;jQuery.extend({hasData:function(e){return data_user.hasData(e)||data_priv.hasData(e)},data:function(e,t,n){return data_user.access(e,t,n)},removeData:function(e,t){data_user.remove(e,t)},_data:function(e,t,n){return data_priv.access(e,t,n)},_removeData:function(e,t){data_priv.remove(e,t)}}),jQuery.fn.extend({data:function(e,t){var n,r,i,s=this[0],o=s&&s.attributes;if(e===undefined){if(this.length){i=data_user.get(s);if(s.nodeType===1&&!data_priv.get(s,"hasDataAttrs")){n=o.length;while(n--)o[n]&&(r=o[n].name,r.indexOf("data-")===0&&(r=jQuery.camelCase(r.slice(5)),dataAttr(s,r,i[r])));data_priv.set(s,"hasDataAttrs",!0)}}return i}return typeof e=="object"?this.each(function(){data_user.set(this,e)}):access(this,function(t){var n,r=jQuery.camelCase(e);if(s&&t===undefined){n=data_user.get(s,e);if(n!==undefined)return n;n=data_user.get(s,r);if(n!==undefined)return n;n=dataAttr(s,r,undefined);if(n!==undefined)return n;return}this.each(function(){var n=data_user.get(this,r);data_user.set(this,r,t),e.indexOf("-")!==-1&&n!==undefined&&data_user.set(this,e,t)})},null,t,arguments.length>1,null,!0)},removeData:function(e){return this.each(function(){data_user.remove(this,e)})}}),jQuery.extend({queue:function(e,t,n){var r;if(e)return t=(t||"fx")+"queue",r=data_priv.get(e,t),n&&(!r||jQuery.isArray(n)?r=data_priv.access(e,t,jQuery.makeArray(n)):r.push(n)),r||[]},dequeue:function(e,t){t=t||"fx";var n=jQuery.queue(e,t),r=n.length,i=n.shift(),s=jQuery._queueHooks(e,t),o=function(){jQuery.dequeue(e,t)};i==="inprogress"&&(i=n.shift(),r--),i&&(t==="fx"&&n.unshift("inprogress"),delete s.stop,i.call(e,o,s)),!r&&s&&s.empty.fire()},_queueHooks:function(e,t){var n=t+"queueHooks";return data_priv.get(e,n)||data_priv.access(e,n,{empty:jQuery.Callbacks("once memory").add(function(){data_priv.remove(e,[t+"queue",n])})})}}),jQuery.fn.extend({queue:function(e,t){var n=2;return typeof e!="string"&&(t=e,e="fx",n--),arguments.length<n?jQuery.queue(this[0],e):t===undefined?this:this.each(function(){var n=jQuery.queue(this,e,t);jQuery._queueHooks(this,e),e==="fx"&&n[0]!=="inprogress"&&jQuery.dequeue(this,e)})},dequeue:function(e){return this.each(function(){jQuery.dequeue(this,e)})},clearQueue:function(e){return this.queue(e||"fx",[])},promise:function(e,t){var n,r=1,i=jQuery.Deferred(),s=this,o=this.length,u=function(){--r||i.resolveWith(s,[s])};typeof e!="string"&&(t=e,e=undefined),e=e||"fx";while(o--)n=data_priv.get(s[o],e+"queueHooks"),n&&n.empty&&(r++,n.empty.add(u));return u(),i.promise(t)}});var pnum=/[+-]?(?:\d*\.|)\d+(?:[eE][+-]?\d+|)/.source,cssExpand=["Top","Right","Bottom","Left"],isHidden=function(e,t){return e=t||e,jQuery.css(e,"display")==="none"||!jQuery.contains(e.ownerDocument,e)},rcheckableType=/^(?:checkbox|radio)$/i;(function(){var e=document.createDocumentFragment(),t=e.appendChild(document.createElement("div")),n=document.createElement("input");n.setAttribute("type","radio"),n.setAttribute("checked","checked"),n.setAttribute("name","t"),t.appendChild(n),support.checkClone=t.cloneNode(!0).cloneNode(!0).lastChild.checked,t.innerHTML="<textarea>x</textarea>",support.noCloneChecked=!!t.cloneNode(!0).lastChild.defaultValue})();var strundefined=typeof undefined;support.focusinBubbles="onfocusin"in window;var rkeyEvent=/^key/,rmouseEvent=/^(?:mouse|pointer|contextmenu)|click/,rfocusMorph=/^(?:focusinfocus|focusoutblur)$/,rtypenamespace=/^([^.]*)(?:\.(.+)|)$/;jQuery.event={global:{},add:function(e,t,n,r,i){var s,o,u,a,f,l,c,h,p,d,v,m=data_priv.get(e);if(!m)return;n.handler&&(s=n,n=s.handler,i=s.selector),n.guid||(n.guid=jQuery.guid++),(a=m.events)||(a=m.events={}),(o=m.handle)||(o=m.handle=function(t){return typeof jQuery!==strundefined&&jQuery.event.triggered!==t.type?jQuery.event.dispatch.apply(e,arguments):undefined}),t=(t||"").match(rnotwhite)||[""],f=t.length;while(f--){u=rtypenamespace.exec(t[f])||[],p=v=u[1],d=(u[2]||"").split(".").sort();if(!p)continue;c=jQuery.event.special[p]||{},p=(i?c.delegateType:c.bindType)||p,c=jQuery.event.special[p]||{},l=jQuery.extend({type:p,origType:v,data:r,handler:n,guid:n.guid,selector:i,needsContext:i&&jQuery.expr.match.needsContext.test(i),namespace:d.join(".")},s),(h=a[p])||(h=a[p]=[],h.delegateCount=0,(!c.setup||c.setup.call(e,r,d,o)===!1)&&e.addEventListener&&e.addEventListener(p,o,!1)),c.add&&(c.add.call(e,l),l.handler.guid||(l.handler.guid=n.guid)),i?h.splice(h.delegateCount++,0,l):h.push(l),jQuery.event.global[p]=!0}},remove:function(e,t,n,r,i){var s,o,u,a,f,l,c,h,p,d,v,m=data_priv.hasData(e)&&data_priv.get(e);if(!m||!(a=m.events))return;t=(t||"").match(rnotwhite)||[""],f=t.length;while(f--){u=rtypenamespace.exec(t[f])||[],p=v=u[1],d=(u[2]||"").split(".").sort();if(!p){for(p in a)jQuery.event.remove(e,p+t[f],n,r,!0);continue}c=jQuery.event.special[p]||{},p=(r?c.delegateType:c.bindType)||p,h=a[p]||[],u=u[2]&&new RegExp("(^|\\.)"+d.join("\\.(?:.*\\.|)")+"(\\.|$)"),o=s=h.length;while(s--)l=h[s],(i||v===l.origType)&&(!n||n.guid===l.guid)&&(!u||u.test(l.namespace))&&(!r||r===l.selector||r==="**"&&l.selector)&&(h.splice(s,1),l.selector&&h.delegateCount--,c.remove&&c.remove.call(e,l));o&&!h.length&&((!c.teardown||c.teardown.call(e,d,m.handle)===!1)&&jQuery.removeEvent(e,p,m.handle),delete a[p])}jQuery.isEmptyObject(a)&&(delete m.handle,data_priv.remove(e,"events"))},trigger:function(e,t,n,r){var i,s,o,u,a,f,l,c=[n||document],h=hasOwn.call(e,"type")?e.type:e,p=hasOwn.call(e,"namespace")?e.namespace.split("."):[];s=o=n=n||document;if(n.nodeType===3||n.nodeType===8)return;if(rfocusMorph.test(h+jQuery.event.triggered))return;h.indexOf(".")>=0&&(p=h.split("."),h=p.shift(),p.sort()),a=h.indexOf(":")<0&&"on"+h,e=e[jQuery.expando]?e:new jQuery.Event(h,typeof e=="object"&&e),e.isTrigger=r?2:3,e.namespace=p.join("."),e.namespace_re=e.namespace?new RegExp("(^|\\.)"+p.join("\\.(?:.*\\.|)")+"(\\.|$)"):null,e.result=undefined,e.target||(e.target=n),t=t==null?[e]:jQuery.makeArray(t,[e]),l=jQuery.event.special[h]||{};if(!r&&l.trigger&&l.trigger.apply(n,t)===!1)return;if(!r&&!l.noBubble&&!jQuery.isWindow(n)){u=l.delegateType||h,rfocusMorph.test(u+h)||(s=s.parentNode);for(;s;s=s.parentNode)c.push(s),o=s;o===(n.ownerDocument||document)&&c.push(o.defaultView||o.parentWindow||window)}i=0;while((s=c[i++])&&!e.isPropagationStopped())e.type=i>1?u:l.bindType||h,f=(data_priv.get(s,"events")||{})[e.type]&&data_priv.get(s,"handle"),f&&f.apply(s,t),f=a&&s[a],f&&f.apply&&jQuery.acceptData(s)&&(e.result=f.apply(s,t),e.result===!1&&e.preventDefault());return e.type=h,!r&&!e.isDefaultPrevented()&&(!l._default||l._default.apply(c.pop(),t)===!1)&&jQuery.acceptData(n)&&a&&jQuery.isFunction(n[h])&&!jQuery.isWindow(n)&&(o=n[a],o&&(n[a]=null),jQuery.event.triggered=h,n[h](),jQuery.event.triggered=undefined,o&&(n[a]=o)),e.result},dispatch:function(e){e=jQuery.event.fix(e);var t,n,r,i,s,o=[],u=slice.call(arguments),a=(data_priv.get(this,"events")||{})[e.type]||[],f=jQuery.event.special[e.type]||{};u[0]=e,e.delegateTarget=this;if(f.preDispatch&&f.preDispatch.call(this,e)===!1)return;o=jQuery.event.handlers.call(this,e,a),t=0;while((i=o[t++])&&!e.isPropagationStopped()){e.currentTarget=i.elem,n=0;while((s=i.handlers[n++])&&!e.isImmediatePropagationStopped())if(!e.namespace_re||e.namespace_re.test(s.namespace))e.handleObj=s,e.data=s.data,r=((jQuery.event.special[s.origType]||{}).handle||s.handler).apply(i.elem,u),r!==undefined&&(e.result=r)===!1&&(e.preventDefault(),e.stopPropagation())}return f.postDispatch&&f.postDispatch.call(this,e),e.result},handlers:function(e,t){var n,r,i,s,o=[],u=t.delegateCount,a=e.target;if(u&&a.nodeType&&(!e.button||e.type!=="click"))for(;a!==this;a=a.parentNode||this)if(a.disabled!==!0||e.type!=="click"){r=[];for(n=0;n<u;n++)s=t[n],i=s.selector+" ",r[i]===undefined&&(r[i]=s.needsContext?jQuery(i,this).index(a)>=0:jQuery.find(i,this,null,[a]).length),r[i]&&r.push(s);r.length&&o.push({elem:a,handlers:r})}return u<t.length&&o.push({elem:this,handlers:t.slice(u)}),o},props:"altKey bubbles cancelable ctrlKey currentTarget eventPhase metaKey relatedTarget shiftKey target timeStamp view which".split(" "),fixHooks:{},keyHooks:{props:"char charCode key keyCode".split(" "),filter:function(e,t){return e.which==null&&(e.which=t.charCode!=null?t.charCode:t.keyCode),e}},mouseHooks:{props:"button buttons clientX clientY offsetX offsetY pageX pageY screenX screenY toElement".split(" "),filter:function(e,t){var n,r,i,s=t.button;return e.pageX==null&&t.clientX!=null&&(n=e.target.ownerDocument||document,r=n.documentElement,i=n.body,e.pageX=t.clientX+(r&&r.scrollLeft||i&&i.scrollLeft||0)-(r&&r.clientLeft||i&&i.clientLeft||0),e.pageY=t.clientY+(r&&r.scrollTop||i&&i.scrollTop||0)-(r&&r.clientTop||i&&i.clientTop||0)),!e.which&&s!==undefined&&(e.which=s&1?1:s&2?3:s&4?2:0),e}},fix:function(e){if(e[jQuery.expando])return e;var t,n,r,i=e.type,s=e,o=this.fixHooks[i];o||(this.fixHooks[i]=o=rmouseEvent.test(i)?this.mouseHooks:rkeyEvent.test(i)?this.keyHooks:{}),r=o.props?this.props.concat(o.props):this.props,e=new jQuery.Event(s),t=r.length;while(t--)n=r[t],e[n]=s[n];return e.target||(e.target=document),e.target.nodeType===3&&(e.target=e.target.parentNode),o.filter?o.filter(e,s):e},special:{load:{noBubble:!0},focus:{trigger:function(){if(this!==safeActiveElement()&&this.focus)return this.focus(),!1},delegateType:"focusin"},blur:{trigger:function(){if(this===safeActiveElement()&&this.blur)return this.blur(),!1},delegateType:"focusout"},click:{trigger:function(){if(this.type==="checkbox"&&this.click&&jQuery.nodeName(this,"input"))return this.click(),!1},_default:function(e){return jQuery.nodeName(e.target,"a")}},beforeunload:{postDispatch:function(e){e.result!==undefined&&e.originalEvent&&(e.originalEvent.returnValue=e.result)}}},simulate:function(e,t,n,r){var i=jQuery.extend(new jQuery.Event,n,{type:e,isSimulated:!0,originalEvent:{}});r?jQuery.event.trigger(i,null,t):jQuery.event.dispatch.call(t,i),i.isDefaultPrevented()&&n.preventDefault()}},jQuery.removeEvent=function(e,t,n){e.removeEventListener&&e.removeEventListener(t,n,!1)},jQuery.Event=function(e,t){if(!(this instanceof jQuery.Event))return new jQuery.Event(e,t);e&&e.type?(this.originalEvent=e,this.type=e.type,this.isDefaultPrevented=e.defaultPrevented||e.defaultPrevented===undefined&&e.returnValue===!1?returnTrue:returnFalse):this.type=e,t&&jQuery.extend(this,t),this.timeStamp=e&&e.timeStamp||jQuery.now(),this[jQuery.expando]=!0},jQuery.Event.prototype={isDefaultPrevented:returnFalse,isPropagationStopped:returnFalse,isImmediatePropagationStopped:returnFalse,preventDefault:function(){var e=this.originalEvent;this.isDefaultPrevented=returnTrue,e&&e.preventDefault&&e.preventDefault()},stopPropagation:function(){var e=this.originalEvent;this.isPropagationStopped=returnTrue,e&&e.stopPropagation&&e.stopPropagation()},stopImmediatePropagation:function(){var e=this.originalEvent;this.isImmediatePropagationStopped=returnTrue,e&&e.stopImmediatePropagation&&e.stopImmediatePropagation(),this.stopPropagation()}},jQuery.each({mouseenter:"mouseover",mouseleave:"mouseout",pointerenter:"pointerover",pointerleave:"pointerout"},function(e,t){jQuery.event.special[e]={delegateType:t,bindType:t,handle:function(e){var n,r=this,i=e.relatedTarget,s=e.handleObj;if(!i||i!==r&&!jQuery.contains(r,i))e.type=s.origType,n=s.handler.apply(this,arguments),e.type=t;return n}}}),support.focusinBubbles||jQuery.each({focus:"focusin",blur:"focusout"},function(e,t){var n=function(e){jQuery.event.simulate(t,e.target,jQuery.event.fix(e),!0)};jQuery.event.special[t]={setup:function(){var r=this.ownerDocument||this,i=data_priv.access(r,t);i||r.addEventListener(e,n,!0),data_priv.access(r,t,(i||0)+1)},teardown:function(){var r=this.ownerDocument||this,i=data_priv.access(r,t)-1;i?data_priv.access(r,t,i):(r.removeEventListener(e,n,!0),data_priv.remove(r,t))}}}),jQuery.fn.extend({on:function(e,t,n,r,i){var s,o;if(typeof e=="object"){typeof t!="string"&&(n=n||t,t=undefined);for(o in e)this.on(o,t,n,e[o],i);return this}n==null&&r==null?(r=t,n=t=undefined):r==null&&(typeof t=="string"?(r=n,n=undefined):(r=n,n=t,t=undefined));if(r===!1)r=returnFalse;else if(!r)return this;return i===1&&(s=r,r=function(e){return jQuery().off(e),s.apply(this,arguments)},r.guid=s.guid||(s.guid=jQuery.guid++)),this.each(function(){jQuery.event.add(this,e,r,n,t)})},one:function(e,t,n,r){return this.on(e,t,n,r,1)},off:function(e,t,n){var r,i;if(e&&e.preventDefault&&e.handleObj)return r=e.handleObj,jQuery(e.delegateTarget).off(r.namespace?r.origType+"."+r.namespace:r.origType,r.selector,r.handler),this;if(typeof e=="object"){for(i in e)this.off(i,t,e[i]);return this}if(t===!1||typeof t=="function")n=t,t=undefined;return n===!1&&(n=returnFalse),this.each(function(){jQuery.event.remove(this,e,n,t)})},trigger:function(e,t){return this.each(function(){jQuery.event.trigger(e,t,this)})},triggerHandler:function(e,t){var n=this[0];if(n)return jQuery.event.trigger(e,t,n,!0)}});var rxhtmlTag=/<(?!area|br|col|embed|hr|img|input|link|meta|param)(([\w:]+)[^>]*)\/>/gi,rtagName=/<([\w:]+)/,rhtml=/<|&#?\w+;/,rnoInnerhtml=/<(?:script|style|link)/i,rchecked=/checked\s*(?:[^=]|=\s*.checked.)/i,rscriptType=/^$|\/(?:java|ecma)script/i,rscriptTypeMasked=/^true\/(.*)/,rcleanScript=/^\s*<!(?:\[CDATA\[|--)|(?:\]\]|--)>\s*$/g,wrapMap={option:[1,"<select multiple='multiple'>","</select>"],thead:[1,"<table>","</table>"],col:[2,"<table><colgroup>","</colgroup></table>"],tr:[2,"<table><tbody>","</tbody></table>"],td:[3,"<table><tbody><tr>","</tr></tbody></table>"],_default:[0,"",""]};wrapMap.optgroup=wrapMap.option,wrapMap.tbody=wrapMap.tfoot=wrapMap.colgroup=wrapMap.caption=wrapMap.thead,wrapMap.th=wrapMap.td,jQuery.extend({clone:function(e,t,n){var r,i,s,o,u=e.cloneNode(!0),a=jQuery.contains(e.ownerDocument,e);if(!support.noCloneChecked&&(e.nodeType===1||e.nodeType===11)&&!jQuery.isXMLDoc(e)){o=getAll(u),s=getAll(e);for(r=0,i=s.length;r<i;r++)fixInput(s[r],o[r])}if(t)if(n){s=s||getAll(e),o=o||getAll(u);for(r=0,i=s.length;r<i;r++)cloneCopyEvent(s[r],o[r])}else cloneCopyEvent(e,u);return o=getAll(u,"script"),o.length>0&&setGlobalEval(o,!a&&getAll(e,"script")),u},buildFragment:function(e,t,n,r){var i,s,o,u,a,f,l=t.createDocumentFragment(),c=[],h=0,p=e.length;for(;h<p;h++){i=e[h];if(i||i===0)if(jQuery.type(i)==="object")jQuery.merge(c,i.nodeType?[i]:i);else if(!rhtml.test(i))c.push(t.createTextNode(i));else{s=s||l.appendChild(t.createElement("div")),o=(rtagName.exec(i)||["",""])[1].toLowerCase(),u=wrapMap[o]||wrapMap._default,s.innerHTML=u[1]+i.replace(rxhtmlTag,"<$1></$2>")+u[2],f=u[0];while(f--)s=s.lastChild;jQuery.merge(c,s.childNodes),s=l.firstChild,s.textContent=""}}l.textContent="",h=0;while(i=c[h++]){if(r&&jQuery.inArray(i,r)!==-1)continue;a=jQuery.contains(i.ownerDocument,i),s=getAll(l.appendChild(i),"script"),a&&setGlobalEval(s);if(n){f=0;while(i=s[f++])rscriptType.test(i.type||"")&&n.push(i)}}return l},cleanData:function(e){var t,n,r,i,s=jQuery.event.special,o=0;for(;(n=e[o])!==undefined;o++){if(jQuery.acceptData(n)){i=n[data_priv.expando];if(i&&(t=data_priv.cache[i])){if(t.events)for(r in t.events)s[r]?jQuery.event.remove(n,r):jQuery.removeEvent(n,r,t.handle);data_priv.cache[i]&&delete data_priv.cache[i]}}delete data_user.cache[n[data_user.expando]]}}}),jQuery.fn.extend({text:function(e){return access(this,function(e){return e===undefined?jQuery.text(this):this.empty().each(function(){if(this.nodeType===1||this.nodeType===11||this.nodeType===9)this.textContent=e})},null,e,arguments.length)},append:function(){return this.domManip(arguments,function(e){if(this.nodeType===1||this.nodeType===11||this.nodeType===9){var t=manipulationTarget(this,e);t.appendChild(e)}})},prepend:function(){return this.domManip(arguments,function(e){if(this.nodeType===1||this.nodeType===11||this.nodeType===9){var t=manipulationTarget(this,e);t.insertBefore(e,t.firstChild)}})},before:function(){return this.domManip(arguments,function(e){this.parentNode&&this.parentNode.insertBefore(e,this)})},after:function(){return this.domManip(arguments,function(e){this.parentNode&&this.parentNode.insertBefore(e,this.nextSibling)})},remove:function(e,t){var n,r=e?jQuery.filter(e,this):this,i=0;for(;(n=r[i])!=null;i++)!t&&n.nodeType===1&&jQuery.cleanData(getAll(n)),n.parentNode&&(t&&jQuery.contains(n.ownerDocument,n)&&setGlobalEval(getAll(n,"script")),n.parentNode.removeChild(n));return this},empty:function(){var e,t=0;for(;(e=this[t])!=null;t++)e.nodeType===1&&(jQuery.cleanData(getAll(e,!1)),e.textContent="");return this},clone:function(e,t){return e=e==null?!1:e,t=t==null?e:t,this.map(function(){return jQuery.clone(this,e,t)})},html:function(e){return access(this,function(e){var t=this[0]||{},n=0,r=this.length;if(e===undefined&&t.nodeType===1)return t.innerHTML;if(typeof e=="string"&&!rnoInnerhtml.test(e)&&!wrapMap[(rtagName.exec(e)||["",""])[1].toLowerCase()]){e=e.replace(rxhtmlTag,"<$1></$2>");try{for(;n<r;n++)t=this[n]||{},t.nodeType===1&&(jQuery.cleanData(getAll(t,!1)),t.innerHTML=e);t=0}catch(i){}}t&&this.empty().append(e)},null,e,arguments.length)},replaceWith:function(){var e=arguments[0];return this.domManip(arguments,function(t){e=this.parentNode,jQuery.cleanData(getAll(this)),e&&e.replaceChild(t,this)}),e&&(e.length||e.nodeType)?this:this.remove()},detach:function(e){return this.remove(e,!0)},domManip:function(e,t){e=concat.apply([],e);var n,r,i,s,o,u,a=0,f=this.length,l=this,c=f-1,h=e[0],p=jQuery.isFunction(h);if(p||f>1&&typeof h=="string"&&!support.checkClone&&rchecked.test(h))return this.each(function(n){var r=l.eq(n);p&&(e[0]=h.call(this,n,r.html())),r.domManip(e,t)});if(f){n=jQuery.buildFragment(e,this[0].ownerDocument,!1,this),r=n.firstChild,n.childNodes.length===1&&(n=r);if(r){i=jQuery.map(getAll(n,"script"),disableScript),s=i.length;for(;a<f;a++)o=n,a!==c&&(o=jQuery.clone(o,!0,!0),s&&jQuery.merge(i,getAll(o,"script"))),t.call(this[a],o,a);if(s){u=i[i.length-1].ownerDocument,jQuery.map(i,restoreScript);for(a=0;a<s;a++)o=i[a],rscriptType.test(o.type||"")&&!data_priv.access(o,"globalEval")&&jQuery.contains(u,o)&&(o.src?jQuery._evalUrl&&jQuery._evalUrl(o.src):jQuery.globalEval(o.textContent.replace(rcleanScript,"")))}}}return this}}),jQuery.each({appendTo:"append",prependTo:"prepend",insertBefore:"before",insertAfter:"after",replaceAll:"replaceWith"},function(e,t){jQuery.fn[e]=function(e){var n,r=[],i=jQuery(e),s=i.length-1,o=0;for(;o<=s;o++)n=o===s?this:this.clone(!0),jQuery(i[o])[t](n),push.apply(r,n.get());return this.pushStack(r)}});var iframe,elemdisplay={},rmargin=/^margin/,rnumnonpx=new RegExp("^("+pnum+")(?!px)[a-z%]+$","i"),getStyles=function(e){return e.ownerDocument.defaultView.getComputedStyle(e,null)};(function(){function s(){i.style.cssText="-webkit-box-sizing:border-box;-moz-box-sizing:border-box;box-sizing:border-box;display:block;margin-top:1%;top:1%;border:1px;padding:1px;width:4px;position:absolute",i.innerHTML="",n.appendChild(r);var s=window.getComputedStyle(i,null);e=s.top!=="1%",t=s.width==="4px",n.removeChild(r)}var e,t,n=document.documentElement,r=document.createElement("div"),i=document.createElement("div");if(!i.style)return;i.style.backgroundClip="content-box",i.cloneNode(!0).style.backgroundClip="",support.clearCloneStyle=i.style.backgroundClip==="content-box",r.style.cssText="border:0;width:0;height:0;top:0;left:-9999px;margin-top:1px;position:absolute",r.appendChild(i),window.getComputedStyle&&jQuery.extend(support,{pixelPosition:function(){return s(),e},boxSizingReliable:function(){return t==null&&s(),t},reliableMarginRight:function(){var e,t=i.appendChild(document.createElement("div"));return t.style.cssText=i.style.cssText="-webkit-box-sizing:content-box;-moz-box-sizing:content-box;box-sizing:content-box;display:block;margin:0;border:0;padding:0",t.style.marginRight=t.style.width="0",i.style.width="1px",n.appendChild(r),e=!parseFloat(window.getComputedStyle(t,null).marginRight),n.removeChild(r),e}})})(),jQuery.swap=function(e,t,n,r){var i,s,o={};for(s in t)o[s]=e.style[s],e.style[s]=t[s];i=n.apply(e,r||[]);for(s in t)e.style[s]=o[s];return i};var rdisplayswap=/^(none|table(?!-c[ea]).+)/,rnumsplit=new RegExp("^("+pnum+")(.*)$","i"),rrelNum=new RegExp("^([+-])=("+pnum+")","i"),cssShow={position:"absolute",visibility:"hidden",display:"block"},cssNormalTransform={letterSpacing:"0",fontWeight:"400"},cssPrefixes=["Webkit","O","Moz","ms"];jQuery.extend({cssHooks:{opacity:{get:function(e,t){if(t){var n=curCSS(e,"opacity");return n===""?"1":n}}}},cssNumber:{columnCount:!0,fillOpacity:!0,flexGrow:!0,flexShrink:!0,fontWeight:!0,lineHeight:!0,opacity:!0,order:!0,orphans:!0,widows:!0,zIndex:!0,zoom:!0},cssProps:{"float":"cssFloat"},style:function(e,t,n,r){if(!e||e.nodeType===3||e.nodeType===8||!e.style)return;var i,s,o,u=jQuery.camelCase(t),a=e.style;t=jQuery.cssProps[u]||(jQuery.cssProps[u]=vendorPropName(a,u)),o=jQuery.cssHooks[t]||jQuery.cssHooks[u];if(n===undefined)return o&&"get"in o&&(i=o.get(e,!1,r))!==undefined?i:a[t];s=typeof n,s==="string"&&(i=rrelNum.exec(n))&&(n=(i[1]+1)*i[2]+parseFloat(jQuery.css(e,t)),s="number");if(n==null||n!==n)return;s==="number"&&!jQuery.cssNumber[u]&&(n+="px"),!support.clearCloneStyle&&n===""&&t.indexOf("background")===0&&(a[t]="inherit");if(!o||!("set"in o)||(n=o.set(e,n,r))!==undefined)a[t]=n},css:function(e,t,n,r){var i,s,o,u=jQuery.camelCase(t);return t=jQuery.cssProps[u]||(jQuery.cssProps[u]=vendorPropName(e.style,u)),o=jQuery.cssHooks[t]||jQuery.cssHooks[u],o&&"get"in o&&(i=o.get(e,!0,n)),i===undefined&&(i=curCSS(e,t,r)),i==="normal"&&t in cssNormalTransform&&(i=cssNormalTransform[t]),n===""||n?(s=parseFloat(i),n===!0||jQuery.isNumeric(s)?s||0:i):i}}),jQuery.each(["height","width"],function(e,t){jQuery.cssHooks[t]={get:function(e,n,r){if(n)return rdisplayswap.test(jQuery.css(e,"display"))&&e.offsetWidth===0?jQuery.swap(e,cssShow,function(){return getWidthOrHeight(e,t,r)}):getWidthOrHeight(e,t,r)},set:function(e,n,r){var i=r&&getStyles(e);return setPositiveNumber(e,n,r?augmentWidthOrHeight(e,t,r,jQuery.css(e,"boxSizing",!1,i)==="border-box",i):0)}}}),jQuery.cssHooks.marginRight=addGetHookIf(support.reliableMarginRight,function(e,t){if(t)return jQuery.swap(e,{display:"inline-block"},curCSS,[e,"marginRight"])}),jQuery.each({margin:"",padding:"",border:"Width"},function(e,t){jQuery.cssHooks[e+t]={expand:function(n){var r=0,i={},s=typeof n=="string"?n.split(" "):[n];for(;r<4;r++)i[e+cssExpand[r]+t]=s[r]||s[r-2]||s[0];return i}},rmargin.test(e)||(jQuery.cssHooks[e+t].set=setPositiveNumber)}),jQuery.fn.extend({css:function(e,t){return access(this,function(e,t,n){var r,i,s={},o=0;if(jQuery.isArray(t)){r=getStyles(e),i=t.length;for(;o<i;o++)s[t[o]]=jQuery.css(e,t[o],!1,r);return s}return n!==undefined?jQuery.style(e,t,n):jQuery.css(e,t)},e,t,arguments.length>1)},show:function(){return showHide(this,!0)},hide:function(){return showHide(this)},toggle:function(e){return typeof e=="boolean"?e?this.show():this.hide():this.each(function(){isHidden(this)?jQuery(this).show():jQuery(this).hide()})}}),jQuery.Tween=Tween,Tween.prototype={constructor:Tween,init:function(e,t,n,r,i,s){this.elem=e,this.prop=n,this.easing=i||"swing",this.options=t,this.start=this.now=this.cur(),this.end=r,this.unit=s||(jQuery.cssNumber[n]?"":"px")},cur:function(){var e=Tween.propHooks[this.prop];return e&&e.get?e.get(this):Tween.propHooks._default.get(this)},run:function(e){var t,n=Tween.propHooks[this.prop];return this.options.duration?this.pos=t=jQuery.easing[this.easing](e,this.options.duration*e,0,1,this.options.duration):this.pos=t=e,this.now=(this.end-this.start)*t+this.start,this.options.step&&this.options.step.call(this.elem,this.now,this),n&&n.set?n.set(this):Tween.propHooks._default.set(this),this}},Tween.prototype.init.prototype=Tween.prototype,Tween.propHooks={_default:{get:function(e){var t;return e.elem[e.prop]==null||!!e.elem.style&&e.elem.style[e.prop]!=null?(t=jQuery.css(e.elem,e.prop,""),!t||t==="auto"?0:t):e.elem[e.prop]},set:function(e){jQuery.fx.step[e.prop]?jQuery.fx.step[e.prop](e):e.elem.style&&(e.elem.style[jQuery.cssProps[e.prop]]!=null||jQuery.cssHooks[e.prop])?jQuery.style(e.elem,e.prop,e.now+e.unit):e.elem[e.prop]=e.now}}},Tween.propHooks.scrollTop=Tween.propHooks.scrollLeft={set:function(e){e.elem.nodeType&&e.elem.parentNode&&(e.elem[e.prop]=e.now)}},jQuery.easing={linear:function(e){return e},swing:function(e){return.5-Math.cos(e*Math.PI)/2}},jQuery.fx=Tween.prototype.init,jQuery.fx.step={};var fxNow,timerId,rfxtypes=/^(?:toggle|show|hide)$/,rfxnum=new RegExp("^(?:([+-])=|)("+pnum+")([a-z%]*)$","i"),rrun=/queueHooks$/,animationPrefilters=[defaultPrefilter],tweeners={"*":[function(e,t){var n=this.createTween(e,t),r=n.cur(),i=rfxnum.exec(t),s=i&&i[3]||(jQuery.cssNumber[e]?"":"px"),o=(jQuery.cssNumber[e]||s!=="px"&&+r)&&rfxnum.exec(jQuery.css(n.elem,e)),u=1,a=20;if(o&&o[3]!==s){s=s||o[3],i=i||[],o=+r||1;do u=u||".5",o/=u,jQuery.style(n.elem,e,o+s);while(u!==(u=n.cur()/r)&&u!==1&&--a)}return i&&(o=n.start=+o||+r||0,n.unit=s,n.end=i[1]?o+(i[1]+1)*i[2]:+i[2]),n}]};jQuery.Animation=jQuery.extend(Animation,{tweener:function(e,t){jQuery.isFunction(e)?(t=e,e=["*"]):e=e.split(" ");var n,r=0,i=e.length;for(;r<i;r++)n=e[r],tweeners[n]=tweeners[n]||[],tweeners[n].unshift(t)},prefilter:function(e,t){t?animationPrefilters.unshift(e):animationPrefilters.push(e)}}),jQuery.speed=function(e,t,n){var r=e&&typeof e=="object"?jQuery.extend({},e):{complete:n||!n&&t||jQuery.isFunction(e)&&e,duration:e,easing:n&&t||t&&!jQuery.isFunction(t)&&t};r.duration=jQuery.fx.off?0:typeof r.duration=="number"?r.duration:r.duration in jQuery.fx.speeds?jQuery.fx.speeds[r.duration]:jQuery.fx.speeds._default;if(r.queue==null||r.queue===!0)r.queue="fx";return r.old=r.complete,r.complete=function(){jQuery.isFunction(r.old)&&r.old.call(this),r.queue&&jQuery.dequeue(this,r.queue)},r},jQuery.fn.extend({fadeTo:function(e,t,n,r){return this.filter(isHidden).css("opacity",0).show().end().animate({opacity:t},e,n,r)},animate:function(e,t,n,r){var i=jQuery.isEmptyObject(e),s=jQuery.speed(t,n,r),o=function(){var t=Animation(this,jQuery.extend({},e),s);(i||data_priv.get(this,"finish"))&&t.stop(!0)};return o.finish=o,i||s.queue===!1?this.each(o):this.queue(s.queue,o)},stop:function(e,t,n){var r=function(e){var t=e.stop;delete e.stop,t(n)};return typeof e!="string"&&(n=t,t=e,e=undefined),t&&e!==!1&&this.queue(e||"fx",[]),this.each(function(){var t=!0,i=e!=null&&e+"queueHooks",s=jQuery.timers,o=data_priv.get(this);if(i)o[i]&&o[i].stop&&r(o[i]);else for(i in o)o[i]&&o[i].stop&&rrun.test(i)&&r(o[i]);for(i=s.length;i--;)s[i].elem===this&&(e==null||s[i].queue===e)&&(s[i].anim.stop(n),t=!1,s.splice(i,1));(t||!n)&&jQuery.dequeue(this,e)})},finish:function(e){return e!==!1&&(e=e||"fx"),this.each(function(){var t,n=data_priv.get(this),r=n[e+"queue"],i=n[e+"queueHooks"],s=jQuery.timers,o=r?r.length:0;n.finish=!0,jQuery.queue(this,e,[]),i&&i.stop&&i.stop.call(this,!0);for(t=s.length;t--;)s[t].elem===this&&s[t].queue===e&&(s[t].anim.stop(!0),s.splice(t,1));for(t=0;t<o;t++)r[t]&&r[t].finish&&r[t].finish.call(this);delete n.finish})}}),jQuery.each(["toggle","show","hide"],function(e,t){var n=jQuery.fn[t];jQuery.fn[t]=function(e,r,i){return e==null||typeof e=="boolean"?n.apply(this,arguments):this.animate(genFx(t,!0),e,r,i)}}),jQuery.each({slideDown:genFx("show"),slideUp:genFx("hide"),slideToggle:genFx("toggle"),fadeIn:{opacity:"show"},fadeOut:{opacity:"hide"},fadeToggle:{opacity:"toggle"}},function(e,t){jQuery.fn[e]=function(e,n,r){return this.animate(t,e,n,r)}}),jQuery.timers=[],jQuery.fx.tick=function(){var e,t=0,n=jQuery.timers;fxNow=jQuery.now();for(;t<n.length;t++)e=n[t],!e()&&n[t]===e&&n.splice(t--,1);n.length||jQuery.fx.stop(),fxNow=undefined},jQuery.fx.timer=function(e){jQuery.timers.push(e),e()?jQuery.fx.start():jQuery.timers.pop()},jQuery.fx.interval=13,jQuery.fx.start=function(){timerId||(timerId=setInterval(jQuery.fx.tick,jQuery.fx.interval))},jQuery.fx.stop=function(){clearInterval(timerId),timerId=null},jQuery.fx.speeds={slow:600,fast:200,_default:400},jQuery.fn.delay=function(e,t){return e=jQuery.fx?jQuery.fx.speeds[e]||e:e,t=t||"fx",this.queue(t,function(t,n){var r=setTimeout(t,e);n.stop=function(){clearTimeout(r)}})},function(){var e=document.createElement("input"),t=document.createElement("select"),n=t.appendChild(document.createElement("option"));e.type="checkbox",support.checkOn=e.value!=="",support.optSelected=n.selected,t.disabled=!0,support.optDisabled=!n.disabled,e=document.createElement("input"),e.value="t",e.type="radio",support.radioValue=e.value==="t"}();var nodeHook,boolHook,attrHandle=jQuery.expr.attrHandle;jQuery.fn.extend({attr:function(e,t){return access(this,jQuery.attr,e,t,arguments.length>1)},removeAttr:function(e){return this.each(function(){jQuery.removeAttr(this,e)})}}),jQuery.extend({attr:function(e,t,n){var r,i,s=e.nodeType;if(!e||s===3||s===8||s===2)return;if(typeof e.getAttribute===strundefined)return jQuery.prop(e,t,n);if(s!==1||!jQuery.isXMLDoc(e))t=t.toLowerCase(),r=jQuery.attrHooks[t]||(jQuery.expr.match.bool.test(t)?boolHook:nodeHook);if(n===undefined)return r&&"get"in r&&(i=r.get(e,t))!==null?i:(i=jQuery.find.attr(e,t),i==null?undefined:i);if(n!==null)return r&&"set"in r&&(i=r.set(e,n,t))!==undefined?i:(e.setAttribute(t,n+""),n);jQuery.removeAttr(e,t)},removeAttr:function(e,t){var n,r,i=0,s=t&&t.match(rnotwhite);if(s&&e.nodeType===1)while(n=s[i++])r=jQuery.propFix[n]||n,jQuery.expr.match.bool.test(n)&&(e[r]=!1),e.removeAttribute(n)},attrHooks:{type:{set:function(e,t){if(!support.radioValue&&t==="radio"&&jQuery.nodeName(e,"input")){var n=e.value;return e.setAttribute("type",t),n&&(e.value=n),t}}}}}),boolHook={set:function(e,t,n){return t===!1?jQuery.removeAttr(e,n):e.setAttribute(n,n),n}},jQuery.each(jQuery.expr.match.bool.source.match(/\w+/g),function(e,t){var n=attrHandle[t]||jQuery.find.attr;attrHandle[t]=function(e,t,r){var i,s;return r||(s=attrHandle[t],attrHandle[t]=i,i=n(e,t,r)!=null?t.toLowerCase():null,attrHandle[t]=s),i}});var rfocusable=/^(?:input|select|textarea|button)$/i;jQuery.fn.extend({prop:function(e,t){return access(this,jQuery.prop,e,t,arguments.length>1)},removeProp:function(e){return this.each(function(){delete this[jQuery.propFix[e]||e]})}}),jQuery.extend({propFix:{"for":"htmlFor","class":"className"},prop:function(e,t,n){var r,i,s,o=e.nodeType;if(!e||o===3||o===8||o===2)return;return s=o!==1||!jQuery.isXMLDoc(e),s&&(t=jQuery.propFix[t]||t,i=jQuery.propHooks[t]),n!==undefined?i&&"set"in i&&(r=i.set(e,n,t))!==undefined?r:e[t]=n:i&&"get"in i&&(r=i.get(e,t))!==null?r:e[t]},propHooks:{tabIndex:{get:function(e){return e.hasAttribute("tabindex")||rfocusable.test(e.nodeName)||e.href?e.tabIndex:-1}}}}),support.optSelected||(jQuery.propHooks.selected={get:function(e){var t=e.parentNode;return t&&t.parentNode&&t.parentNode.selectedIndex,null}}),jQuery.each(["tabIndex","readOnly","maxLength","cellSpacing","cellPadding","rowSpan","colSpan","useMap","frameBorder","contentEditable"],function(){jQuery.propFix[this.toLowerCase()]=this});var rclass=/[\t\r\n\f]/g;jQuery.fn.extend({addClass:function(e){var t,n,r,i,s,o,u=typeof e=="string"&&e,a=0,f=this.length;if(jQuery.isFunction(e))return this.each(function(t){jQuery(this).addClass(e.call(this,t,this.className))});if(u){t=(e||"").match(rnotwhite)||[];for(;a<f;a++){n=this[a],r=n.nodeType===1&&(n.className?(" "+n.className+" ").replace(rclass," "):" ");if(r){s=0;while(i=t[s++])r.indexOf(" "+i+" ")<0&&(r+=i+" ");o=jQuery.trim(r),n.className!==o&&(n.className=o)}}}return this},removeClass:function(e){var t,n,r,i,s,o,u=arguments.length===0||typeof e=="string"&&e,a=0,f=this.length;if(jQuery.isFunction(e))return this.each(function(t){jQuery(this).removeClass(e.call(this,t,this.className))});if(u){t=(e||"").match(rnotwhite)||[];for(;a<f;a++){n=this[a],r=n.nodeType===1&&(n.className?(" "+n.className+" ").replace(rclass," "):"");if(r){s=0;while(i=t[s++])while(r.indexOf(" "+i+" ")>=0)r=r.replace(" "+i+" "," ");o=e?jQuery.trim(r):"",n.className!==o&&(n.className=o)}}}return this},toggleClass:function(e,t){var n=typeof e;return typeof t=="boolean"&&n==="string"?t?this.addClass(e):this.removeClass(e):jQuery.isFunction(e)?this.each(function(n){jQuery(this).toggleClass(e.call(this,n,this.className,t),t)}):this.each(function(){if(n==="string"){var t,r=0,i=jQuery(this),s=e.match(rnotwhite)||[];while(t=s[r++])i.hasClass(t)?i.removeClass(t):i.addClass(t)}else if(n===strundefined||n==="boolean")this.className&&data_priv.set(this,"__className__",this.className),this.className=this.className||e===!1?"":data_priv.get(this,"__className__")||""})},hasClass:function(e){var t=" "+e+" ",n=0,r=this.length;for(;n<r;n++)if(this[n].nodeType===1&&(" "+this[n].className+" ").replace(rclass," ").indexOf(t)>=0)return!0;return!1}});var rreturn=/\r/g;jQuery.fn.extend({val:function(e){var t,n,r,i=this[0];if(!arguments.length){if(i)return t=jQuery.valHooks[i.type]||jQuery.valHooks[i.nodeName.toLowerCase()],t&&"get"in t&&(n=t.get(i,"value"))!==undefined?n:(n=i.value,typeof n=="string"?n.replace(rreturn,""):n==null?"":n);return}return r=jQuery.isFunction(e),this.each(function(n){var i;if(this.nodeType!==1)return;r?i=e.call(this,n,jQuery(this).val()):i=e,i==null?i="":typeof i=="number"?i+="":jQuery.isArray(i)&&(i=jQuery.map(i,function(e){return e==null?"":e+""})),t=jQuery.valHooks[this.type]||jQuery.valHooks[this.nodeName.toLowerCase()];if(!t||!("set"in t)||t.set(this,i,"value")===undefined)this.value=i})}}),jQuery.extend({valHooks:{option:{get:function(e){var t=jQuery.find.attr(e,"value");return t!=null?t:jQuery.trim(jQuery.text(e))}},select:{get:function(e){var t,n,r=e.options,i=e.selectedIndex,s=e.type==="select-one"||i<0,o=s?null:[],u=s?i+1:r.length,a=i<0?u:s?i:0;for(;a<u;a++){n=r[a];if((n.selected||a===i)&&(support.optDisabled?!n.disabled:n.getAttribute("disabled")===null)&&(!n.parentNode.disabled||!jQuery.nodeName(n.parentNode,"optgroup"))){t=jQuery(n).val();if(s)return t;o.push(t)}}return o},set:function(e,t){var n,r,i=e.options,s=jQuery.makeArray(t),o=i.length;while(o--){r=i[o];if(r.selected=jQuery.inArray(r.value,s)>=0)n=!0}return n||(e.selectedIndex=-1),s}}}}),jQuery.each(["radio","checkbox"],function(){jQuery.valHooks[this]={set:function(e,t){if(jQuery.isArray(t))return e.checked=jQuery.inArray(jQuery(e).val(),t)>=0}},support.checkOn||(jQuery.valHooks[this].get=function(e){return e.getAttribute("value")===null?"on":e.value})}),jQuery.each("blur focus focusin focusout load resize scroll unload click dblclick mousedown mouseup mousemove mouseover mouseout mouseenter mouseleave change select submit keydown keypress keyup error contextmenu".split(" "),function(e,t){jQuery.fn[t]=function(e,n){return arguments.length>0?this.on(t,null,e,n):this.trigger(t)}}),jQuery.fn.extend({hover:function(e,t){return this.mouseenter(e).mouseleave(t||e)},bind:function(e,t,n){return this.on(e,null,t,n)},unbind:function(e,t){return this.off(e,null,t)},delegate:function(e,t,n,r){return this.on(t,e,n,r)},undelegate:function(e,t,n){return arguments.length===1?this.off(e,"**"):this.off(t,e||"**",n)}});var nonce=jQuery.now(),rquery=/\?/;jQuery.parseJSON=function(e){return JSON.parse(e+"")},jQuery.parseXML=function(e){var t,n;if(!e||typeof e!="string")return null;try{n=new DOMParser,t=n.parseFromString(e,"text/xml")}catch(r){t=undefined}return(!t||t.getElementsByTagName("parsererror").length)&&jQuery.error("Invalid XML: "+e),t};var ajaxLocParts,ajaxLocation,rhash=/#.*$/,rts=/([?&])_=[^&]*/,rheaders=/^(.*?):[ \t]*([^\r\n]*)$/mg,rlocalProtocol=/^(?:about|app|app-storage|.+-extension|file|res|widget):$/,rnoContent=/^(?:GET|HEAD)$/,rprotocol=/^\/\//,rurl=/^([\w.+-]+:)(?:\/\/(?:[^\/?#]*@|)([^\/?#:]*)(?::(\d+)|)|)/,prefilters={},transports={},allTypes="*/".concat("*");try{ajaxLocation=location.href}catch(e){ajaxLocation=document.createElement("a"),ajaxLocation.href="",ajaxLocation=ajaxLocation.href}ajaxLocParts=rurl.exec(ajaxLocation.toLowerCase())||[],jQuery.extend({active:0,lastModified:{},etag:{},ajaxSettings:{url:ajaxLocation,type:"GET",isLocal:rlocalProtocol.test(ajaxLocParts[1]),global:!0,processData:!0,async:!0,contentType:"application/x-www-form-urlencoded; charset=UTF-8",accepts:{"*":allTypes,text:"text/plain",html:"text/html",xml:"application/xml, text/xml",json:"application/json, text/javascript"},contents:{xml:/xml/,html:/html/,json:/json/},responseFields:{xml:"responseXML",text:"responseText",json:"responseJSON"},converters:{"* text":String,"text html":!0,"text json":jQuery.parseJSON,"text xml":jQuery.parseXML},flatOptions:{url:!0,context:!0}},ajaxSetup:function(e,t){return t?ajaxExtend(ajaxExtend(e,jQuery.ajaxSettings),t):ajaxExtend(jQuery.ajaxSettings,e)},ajaxPrefilter:addToPrefiltersOrTransports(prefilters),ajaxTransport:addToPrefiltersOrTransports(transports),ajax:function(e,t){function S(e,t,s,u){var f,m,g,b,E,S=t;if(y===2)return;y=2,o&&clearTimeout(o),n=undefined,i=u||"",w.readyState=e>0?4:0,f=e>=200&&e<300||e===304,s&&(b=ajaxHandleResponses(l,w,s)),b=ajaxConvert(l,b,w,f);if(f)l.ifModified&&(E=w.getResponseHeader("Last-Modified"),E&&(jQuery.lastModified[r]=E),E=w.getResponseHeader("etag"),E&&(jQuery.etag[r]=E)),e===204||l.type==="HEAD"?S="nocontent":e===304?S="notmodified":(S=b.state,m=b.data,g=b.error,f=!g);else{g=S;if(e||!S)S="error",e<0&&(e=0)}w.status=e,w.statusText=(t||S)+"",f?p.resolveWith(c,[m,S,w]):p.rejectWith(c,[w,S,g]),w.statusCode(v),v=undefined,a&&h.trigger(f?"ajaxSuccess":"ajaxError",[w,l,f?m:g]),d.fireWith(c,[w,S]),a&&(h.trigger("ajaxComplete",[w,l]),--jQuery.active||jQuery.event.trigger("ajaxStop"))}typeof e=="object"&&(t=e,e=undefined),t=t||{};var n,r,i,s,o,u,a,f,l=jQuery.ajaxSetup({},t),c=l.context||l,h=l.context&&(c.nodeType||c.jquery)?jQuery(c):jQuery.event,p=jQuery.Deferred(),d=jQuery.Callbacks("once memory"),v=l.statusCode||{},m={},g={},y=0,b="canceled",w={readyState:0,getResponseHeader:function(e){var t;if(y===2){if(!s){s={};while(t=rheaders.exec(i))s[t[1].toLowerCase()]=t[2]}t=s[e.toLowerCase()]}return t==null?null:t},getAllResponseHeaders:function(){return y===2?i:null},setRequestHeader:function(e,t){var n=e.toLowerCase();return y||(e=g[n]=g[n]||e,m[e]=t),this},overrideMimeType:function(e){return y||(l.mimeType=e),this},statusCode:function(e){var t;if(e)if(y<2)for(t in e)v[t]=[v[t],e[t]];else w.always(e[w.status]);return this},abort:function(e){var t=e||b;return n&&n.abort(t),S(0,t),this}};p.promise(w).complete=d.add,w.success=w.done,w.error=w.fail,l.url=((e||l.url||ajaxLocation)+"").replace(rhash,"").replace(rprotocol,ajaxLocParts[1]+"//"),l.type=t.method||t.type||l.method||l.type,l.dataTypes=jQuery.trim(l.dataType||"*").toLowerCase().match(rnotwhite)||[""],l.crossDomain==null&&(u=rurl.exec(l.url.toLowerCase()),l.crossDomain=!(!u||u[1]===ajaxLocParts[1]&&u[2]===ajaxLocParts[2]&&(u[3]||(u[1]==="http:"?"80":"443"))===(ajaxLocParts[3]||(ajaxLocParts[1]==="http:"?"80":"443")))),l.data&&l.processData&&typeof l.data!="string"&&(l.data=jQuery.param(l.data,l.traditional)),inspectPrefiltersOrTransports(prefilters,l,t,w);if(y===2)return w;a=l.global,a&&jQuery.active++===0&&jQuery.event.trigger("ajaxStart"),l.type=l.type.toUpperCase(),l.hasContent=!rnoContent.test(l.type),r=l.url,l.hasContent||(l.data&&(r=l.url+=(rquery.test(r)?"&":"?")+l.data,delete l.data),l.cache===!1&&(l.url=rts.test(r)?r.replace(rts,"$1_="+nonce++):r+(rquery.test(r)?"&":"?")+"_="+nonce++)),l.ifModified&&(jQuery.lastModified[r]&&w.setRequestHeader("If-Modified-Since",jQuery.lastModified[r]),jQuery.etag[r]&&w.setRequestHeader("If-None-Match",jQuery.etag[r])),(l.data&&l.hasContent&&l.contentType!==!1||t.contentType)&&w.setRequestHeader("Content-Type",l.contentType),w.setRequestHeader("Accept",l.dataTypes[0]&&l.accepts[l.dataTypes[0]]?l.accepts[l.dataTypes[0]]+(l.dataTypes[0]!=="*"?", "+allTypes+"; q=0.01":""):l.accepts["*"]);for(f in l.headers)w.setRequestHeader(f,l.headers[f]);if(!l.beforeSend||l.beforeSend.call(c,w,l)!==!1&&y!==2){b="abort";for(f in{success:1,error:1,complete:1})w[f](l[f]);n=inspectPrefiltersOrTransports(transports,l,t,w);if(!n)S(-1,"No Transport");else{w.readyState=1,a&&h.trigger("ajaxSend",[w,l]),l.async&&l.timeout>0&&(o=setTimeout(function(){w.abort("timeout")},l.timeout));try{y=1,n.send(m,S)}catch(E){if(!(y<2))throw E;S(-1,E)}}return w}return w.abort()},getJSON:function(e,t,n){return jQuery.get(e,t,n,"json")},getScript:function(e,t){return jQuery.get(e,undefined,t,"script")}}),jQuery.each(["get","post"],function(e,t){jQuery[t]=function(e,n,r,i){return jQuery.isFunction(n)&&(i=i||r,r=n,n=undefined),jQuery.ajax({url:e,type:t,dataType:i,data:n,success:r})}}),jQuery.each(["ajaxStart","ajaxStop","ajaxComplete","ajaxError","ajaxSuccess","ajaxSend"],function(e,t){jQuery.fn[t]=function(e){return this.on(t,e)}}),jQuery._evalUrl=function(e){return jQuery.ajax({url:e,type:"GET",dataType:"script",async:!1,global:!1,"throws":!0})},jQuery.fn.extend({wrapAll:function(e){var t;return jQuery.isFunction(e)?this.each(function(t){jQuery(this).wrapAll(e.call(this,t))}):(this[0]&&(t=jQuery(e,this[0].ownerDocument).eq(0).clone(!0),this[0].parentNode&&t.insertBefore(this[0]),t.map(function(){var e=this;while(e.firstElementChild)e=e.firstElementChild;return e}).append(this)),this)},wrapInner:function(e){return jQuery.isFunction(e)?this.each(function(t){jQuery(this).wrapInner(e.call(this,t))}):this.each(function(){var t=jQuery(this),n=t.contents();n.length?n.wrapAll(e):t.append(e)})},wrap:function(e){var t=jQuery.isFunction(e);return this.each(function(n){jQuery(this).wrapAll(t?e.call(this,n):e)})},unwrap:function(){return this.parent().each(function(){jQuery.nodeName(this,"body")||jQuery(this).replaceWith(this.childNodes)}).end()}}),jQuery.expr.filters.hidden=function(e){return e.offsetWidth<=0&&e.offsetHeight<=0},jQuery.expr.filters.visible=function(e){return!jQuery.expr.filters.hidden(e)};var r20=/%20/g,rbracket=/\[\]$/,rCRLF=/\r?\n/g,rsubmitterTypes=/^(?:submit|button|image|reset|file)$/i,rsubmittable=/^(?:input|select|textarea|keygen)/i;jQuery.param=function(e,t){var n,r=[],i=function(e,t){t=jQuery.isFunction(t)?t():t==null?"":t,r[r.length]=encodeURIComponent(e)+"="+encodeURIComponent(t)};t===undefined&&(t=jQuery.ajaxSettings&&jQuery.ajaxSettings.traditional);if(jQuery.isArray(e)||e.jquery&&!jQuery.isPlainObject(e))jQuery.each(e,function(){i(this.name,this.value)});else for(n in e)buildParams(n,e[n],t,i);return r.join("&").replace(r20,"+")},jQuery.fn.extend({serialize:function(){return jQuery.param(this.serializeArray())},serializeArray:function(){return this.map(function(){var e=jQuery.prop(this,"elements");return e?jQuery.makeArray(e):this}).filter(function(){var e=this.type;return this.name&&!jQuery(this).is(":disabled")&&rsubmittable.test(this.nodeName)&&!rsubmitterTypes.test(e)&&(this.checked||!rcheckableType.test(e))}).map(function(e,t){var n=jQuery(this).val();return n==null?null:jQuery.isArray(n)?jQuery.map(n,function(e){return{name:t.name,value:e.replace(rCRLF,"\r\n")}}):{name:t.name,value:n.replace(rCRLF,"\r\n")}}).get()}}),jQuery.ajaxSettings.xhr=function(){try{return new XMLHttpRequest}catch(e){}};var xhrId=0,xhrCallbacks={},xhrSuccessStatus={0:200,1223:204},xhrSupported=jQuery.ajaxSettings.xhr();window.ActiveXObject&&jQuery(window).on("unload",function(){for(var e in xhrCallbacks)xhrCallbacks[e]()}),support.cors=!!xhrSupported&&"withCredentials"in xhrSupported,support.ajax=xhrSupported=!!xhrSupported,jQuery.ajaxTransport(function(e){var t;if(support.cors||xhrSupported&&!e.crossDomain)return{send:function(n,r){var i,s=e.xhr(),o=++xhrId;s.open(e.type,e.url,e.async,e.username,e.password);if(e.xhrFields)for(i in e.xhrFields)s[i]=e.xhrFields[i];e.mimeType&&s.overrideMimeType&&s.overrideMimeType(e.mimeType),!e.crossDomain&&!n["X-Requested-With"]&&(n["X-Requested-With"]="XMLHttpRequest");for(i in n)s.setRequestHeader(i,n[i]);t=function(e){return function(){t&&(delete xhrCallbacks[o],t=s.onload=s.onerror=null,e==="abort"?s.abort():e==="error"?r(s.status,s.statusText):r(xhrSuccessStatus[s.status]||s.status,s.statusText,typeof s.responseText=="string"?{text:s.responseText}:undefined,s.getAllResponseHeaders()))}},s.onload=t(),s.onerror=t("error"),t=xhrCallbacks[o]=t("abort");try{s.send(e.hasContent&&e.data||null)}catch(u){if(t)throw u}},abort:function(){t&&t()}}}),jQuery.ajaxSetup({accepts:{script:"text/javascript, application/javascript, application/ecmascript, application/x-ecmascript"},contents:{script:/(?:java|ecma)script/},converters:{"text script":function(e){return jQuery.globalEval(e),e}}}),jQuery.ajaxPrefilter("script",function(e){e.cache===undefined&&(e.cache=!1),e.crossDomain&&(e.type="GET")}),jQuery.ajaxTransport("script",function(e){if(e.crossDomain){var t,n;return{send:function(r,i){t=jQuery("<script>").prop({async:!0,charset:e.scriptCharset,src:e.url}).on("load error",n=function(e){t.remove(),n=null,e&&i(e.type==="error"?404:200,e.type)}),document.head.appendChild(t[0])},abort:function(){n&&n()}}}});var oldCallbacks=[],rjsonp=/(=)\?(?=&|$)|\?\?/;jQuery.ajaxSetup({jsonp:"callback",jsonpCallback:function(){var e=oldCallbacks.pop()||jQuery.expando+"_"+nonce++;return this[e]=!0,e}}),jQuery.ajaxPrefilter("json jsonp",function(e,t,n){var r,i,s,o=e.jsonp!==!1&&(rjsonp.test(e.url)?"url":typeof e.data=="string"&&!(e.contentType||"").indexOf("application/x-www-form-urlencoded")&&rjsonp.test(e.data)&&"data");if(o||e.dataTypes[0]==="jsonp")return r=e.jsonpCallback=jQuery.isFunction(e.jsonpCallback)?e.jsonpCallback():e.jsonpCallback,o?e[o]=e[o].replace(rjsonp,"$1"+r):e.jsonp!==!1&&(e.url+=(rquery.test(e.url)?"&":"?")+e.jsonp+"="+r),e.converters["script json"]=function(){return s||jQuery.error(r+" was not called"),s[0]},e.dataTypes[0]="json",i=window[r],window[r]=function(){s=arguments},n.always(function(){window[r]=i,e[r]&&(e.jsonpCallback=t.jsonpCallback,oldCallbacks.push(r)),s&&jQuery.isFunction(i)&&i(s[0]),s=i=undefined}),"script"}),jQuery.parseHTML=function(e,t,n){if(!e||typeof e!="string")return null;typeof t=="boolean"&&(n=t,t=!1),t=t||document;var r=rsingleTag.exec(e),i=!n&&[];return r?[t.createElement(r[1])]:(r=jQuery.buildFragment([e],t,i),i&&i.length&&jQuery(i).remove(),jQuery.merge([],r.childNodes))};var _load=jQuery.fn.load;jQuery.fn.load=function(e,t,n){if(typeof e!="string"&&_load)return _load.apply(this,arguments);var r,i,s,o=this,u=e.indexOf(" ");return u>=0&&(r=jQuery.trim(e.slice(u)),e=e.slice(0,u)),jQuery.isFunction(t)?(n=t,t=undefined):t&&typeof t=="object"&&(i="POST"),o.length>0&&jQuery.ajax({url:e,type:i,dataType:"html",data:t}).done(function(e){s=arguments,o.html(r?jQuery("<div>").append(jQuery.parseHTML(e)).find(r):e)}).complete(n&&function(e,t){o.each(n,s||[e.responseText,t,e])}),this},jQuery.expr.filters.animated=function(e){return jQuery.grep(jQuery.timers,function(t){return e===t.elem}).length};var docElem=window.document.documentElement;jQuery.offset={setOffset:function(e,t,n){var r,i,s,o,u,a,f,l=jQuery.css(e,"position"),c=jQuery(e),h={};l==="static"&&(e.style.position="relative"),u=c.offset(),s=jQuery.css(e,"top"),a=jQuery.css(e,"left"),f=(l==="absolute"||l==="fixed")&&(s+a).indexOf("auto")>-1,f?(r=c.position(),o=r.top,i=r.left):(o=parseFloat(s)||0,i=parseFloat(a)||0),jQuery.isFunction(t)&&(t=t.call(e,n,u)),t.top!=null&&(h.top=t.top-u.top+o),t.left!=null&&(h.left=t.left-u.left+i),"using"in t?t.using.call(e,h):c.css(h)}},jQuery.fn.extend({offset:function(e){if(arguments.length)return e===undefined?this:this.each(function(t){jQuery.offset.setOffset(this,e,t)});var t,n,r=this[0],i={top:0,left:0},s=r&&r.ownerDocument;if(!s)return;return t=s.documentElement,jQuery.contains(t,r)?(typeof r.getBoundingClientRect!==strundefined&&(i=r.getBoundingClientRect()),n=getWindow(s),{top:i.top+n.pageYOffset-t.clientTop,left:i.left+n.pageXOffset-t.clientLeft}):i},position:function(){if(!this[0])return;var e,t,n=this[0],r={top:0,left:0};return jQuery.css(n,"position")==="fixed"?t=n.getBoundingClientRect():(e=this.offsetParent(),t=this.offset(),jQuery.nodeName(e[0],"html")||(r=e.offset()),r.top+=jQuery.css(e[0],"borderTopWidth",!0),r.left+=jQuery.css(e[0],"borderLeftWidth",!0)),{top:t.top-r.top-jQuery.css(n,"marginTop",!0),left:t.left-r.left-jQuery.css(n,"marginLeft",!0)}},offsetParent:function(){return this.map(function(){var e=this.offsetParent||docElem;while(e&&!jQuery.nodeName(e,"html")&&jQuery.css(e,"position")==="static")e=e.offsetParent;return e||docElem})}}),jQuery.each({scrollLeft:"pageXOffset",scrollTop:"pageYOffset"},function(e,t){var n="pageYOffset"===t;jQuery.fn[e]=function(r){return access(this,function(e,r,i){var s=getWindow(e);if(i===undefined)return s?s[t]:e[r];s?s.scrollTo(n?window.pageXOffset:i,n?i:window.pageYOffset):e[r]=i},e,r,arguments.length,null)}}),jQuery.each(["top","left"],function(e,t){jQuery.cssHooks[t]=addGetHookIf(support.pixelPosition,function(e,n){if(n)return n=curCSS(e,t),rnumnonpx.test(n)?jQuery(e).position()[t]+"px":n})}),jQuery.each({Height:"height",Width:"width"},function(e,t){jQuery.each({padding:"inner"+e,content:t,"":"outer"+e},function(n,r){jQuery.fn[r]=function(r,i){var s=arguments.length&&(n||typeof r!="boolean"),o=n||(r===!0||i===!0?"margin":"border");return access(this,function(t,n,r){var i;return jQuery.isWindow(t)?t.document.documentElement["client"+e]:t.nodeType===9?(i=t.documentElement,Math.max(t.body["scroll"+e],i["scroll"+e],t.body["offset"+e],i["offset"+e],i["client"+e])):r===undefined?jQuery.css(t,n,o):jQuery.style(t,n,r,o)},t,s?r:undefined,s,null)}})}),jQuery.fn.size=function(){return this.length},jQuery.fn.andSelf=jQuery.fn.addBack,typeof define=="function"&&define.amd&&define("jquery",[],function(){return jQuery});var _jQuery=window.jQuery,_$=window.$;return jQuery.noConflict=function(e){return window.$===jQuery&&(window.$=_$),e&&window.jQuery===jQuery&&(window.jQuery=_jQuery),jQuery},typeof noGlobal===strundefined&&(window.jQuery=window.$=jQuery),jQuery}),function(){var e=this,t=e._,n=Array.prototype,r=Object.prototype,i=Function.prototype,s=n.push,o=n.slice,u=n.concat,a=r.toString,f=r.hasOwnProperty,l=Array.isArray,c=Object.keys,h=i.bind,p=function(e){if(e instanceof p)return e;if(!(this instanceof p))return new p(e);this._wrapped=e};typeof exports!="undefined"?(typeof module!="undefined"&&module.exports&&(exports=module.exports=p),exports._=p):e._=p,p.VERSION="1.7.0";var d=function(e,t,n){if(t===void 0)return e;switch(n==null?3:n){case 1:return function(n){return e.call(t,n)};case 2:return function(n,r){return e.call(t,n,r)};case 3:return function(n,r,i){return e.call(t,n,r,i)};case 4:return function(n,r,i,s){return e.call(t,n,r,i,s)}}return function(){return e.apply(t,arguments)}};p.iteratee=function(e,t,n){return e==null?p.identity:p.isFunction(e)?d(e,t,n):p.isObject(e)?p.matches(e):p.property(e)},p.each=p.forEach=function(e,t,n){if(e==null)return e;t=d(t,n);var r,i=e.length;if(i===+i)for(r=0;r<i;r++)t(e[r],r,e);else{var s=p.keys(e);for(r=0,i=s.length;r<i;r++)t(e[s[r]],s[r],e)}return e},p.map=p.collect=function(e,t,n){if(e==null)return[];t=p.iteratee(t,n);var r=e.length!==+e.length&&p.keys(e),i=(r||e).length,s=Array(i),o;for(var u=0;u<i;u++)o=r?r[u]:u,s[u]=t(e[o],o,e);return s};var v="Reduce of empty array with no initial value";p.reduce=p.foldl=p.inject=function(e,t,n,r){e==null&&(e=[]),t=d(t,r,4);var i=e.length!==+e.length&&p.keys(e),s=(i||e).length,o=0,u;if(arguments.length<3){if(!s)throw new TypeError(v);n=e[i?i[o++]:o++]}for(;o<s;o++)u=i?i[o]:o,n=t(n,e[u],u,e);return n},p.reduceRight=p.foldr=function(e,t,n,r){e==null&&(e=[]),t=d(t,r,4);var i=e.length!==+e.length&&p.keys(e),s=(i||e).length,o;if(arguments.length<3){if(!s)throw new TypeError(v);n=e[i?i[--s]:--s]}while(s--)o=i?i[s]:s,n=t(n,e[o],o,e);return n},p.find=p.detect=function(e,t,n){var r;return t=p.iteratee(t,n),p.some(e,function(e,n,i){if(t(e,n,i))return r=e,!0}),r},p.filter=p.select=function(e,t,n){var r=[];return e==null?r:(t=p.iteratee(t,n),p.each(e,function(e,n,i){t(e,n,i)&&r.push(e)}),r)},p.reject=function(e,t,n){return p.filter(e,p.negate(p.iteratee(t)),n)},p.every=p.all=function(e,t,n){if(e==null)return!0;t=p.iteratee(t,n);var r=e.length!==+e.length&&p.keys(e),i=(r||e).length,s,o;for(s=0;s<i;s++){o=r?r[s]:s;if(!t(e[o],o,e))return!1}return!0},p.some=p.any=function(e,t,n){if(e==null)return!1;t=p.iteratee(t,n);var r=e.length!==+e.length&&p.keys(e),i=(r||e).length,s,o;for(s=0;s<i;s++){o=r?r[s]:s;if(t(e[o],o,e))return!0}return!1},p.contains=p.include=function(e,t){return e==null?!1:(e.length!==+e.length&&(e=p.values(e)),p.indexOf(e,t)>=0)},p.invoke=function(e,t){var n=o.call(arguments,2),r=p.isFunction(t);return p.map(e,function(e){return(r?t:e[t]).apply(e,n)})},p.pluck=function(e,t){return p.map(e,p.property(t))},p.where=function(e,t){return p.filter(e,p.matches(t))},p.findWhere=function(e,t){return p.find(e,p.matches(t))},p.max=function(e,t,n){var r=-Infinity,i=-Infinity,s,o;if(t==null&&e!=null){e=e.length===+e.length?e:p.values(e);for(var u=0,a=e.length;u<a;u++)s=e[u],s>r&&(r=s)}else t=p.iteratee(t,n),p.each(e,function(e,n,s){o=t(e,n,s);if(o>i||o===-Infinity&&r===-Infinity)r=e,i=o});return r},p.min=function(e,t,n){var r=Infinity,i=Infinity,s,o;if(t==null&&e!=null){e=e.length===+e.length?e:p.values(e);for(var u=0,a=e.length;u<a;u++)s=e[u],s<r&&(r=s)}else t=p.iteratee(t,n),p.each(e,function(e,n,s){o=t(e,n,s);if(o<i||o===Infinity&&r===Infinity)r=e,i=o});return r},p.shuffle=function(e){var t=e&&e.length===+e.length?e:p.values(e),n=t.length,r=Array(n);for(var i=0,s;i<n;i++)s=p.random(0,i),s!==i&&(r[i]=r[s]),r[s]=t[i];return r},p.sample=function(e,t,n){return t==null||n?(e.length!==+e.length&&(e=p.values(e)),e[p.random(e.length-1)]):p.shuffle(e).slice(0,Math.max(0,t))},p.sortBy=function(e,t,n){return t=p.iteratee(t,n),p.pluck(p.map(e,function(e,n,r){return{value:e,index:n,criteria:t(e,n,r)}}).sort(function(e,t){var n=e.criteria,r=t.criteria;if(n!==r){if(n>r||n===void 0)return 1;if(n<r||r===void 0)return-1}return e.index-t.index}),"value")};var m=function(e){return function(t,n,r){var i={};return n=p.iteratee(n,r),p.each(t,function(r,s){var o=n(r,s,t);e(i,r,o)}),i}};p.groupBy=m(function(e,t,n){p.has(e,n)?e[n].push(t):e[n]=[t]}),p.indexBy=m(function(e,t,n){e[n]=t}),p.countBy=m(function(e,t,n){p.has(e,n)?e[n]++:e[n]=1}),p.sortedIndex=function(e,t,n,r){n=p.iteratee(n,r,1);var i=n(t),s=0,o=e.length;while(s<o){var u=s+o>>>1;n(e[u])<i?s=u+1:o=u}return s},p.toArray=function(e){return e?p.isArray(e)?o.call(e):e.length===+e.length?p.map(e,p.identity):p.values(e):[]},p.size=function(e){return e==null?0:e.length===+e.length?e.length:p.keys(e).length},p.partition=function(e,t,n){t=p.iteratee(t,n);var r=[],i=[];return p.each(e,function(e,n,s){(t(e,n,s)?r:i).push(e)}),[r,i]},p.first=p.head=p.take=function(e,t,n){return e==null?void 0:t==null||n?e[0]:t<0?[]:o.call(e,0,t)},p.initial=function(e,t,n){return o.call(e,0,Math.max(0,e.length-(t==null||n?1:t)))},p.last=function(e,t,n){return e==null?void 0:t==null||n?e[e.length-1]:o.call(e,Math.max(e.length-t,0))},p.rest=p.tail=p.drop=function(e,t,n){return o.call(e,t==null||n?1:t)},p.compact=function(e){return p.filter(e,p.identity)};var g=function(e,t,n,r){if(t&&p.every(e,p.isArray))return u.apply(r,e);for(var i=0,o=e.length;i<o;i++){var a=e[i];!p.isArray(a)&&!p.isArguments(a)?n||r.push(a):t?s.apply(r,a):g(a,t,n,r)}return r};p.flatten=function(e,t){return g(e,t,!1,[])},p.without=function(e){return p.difference(e,o.call(arguments,1))},p.uniq=p.unique=function(e,t,n,r){if(e==null)return[];p.isBoolean(t)||(r=n,n=t,t=!1),n!=null&&(n=p.iteratee(n,r));var i=[],s=[];for(var o=0,u=e.length;o<u;o++){var a=e[o];if(t)(!o||s!==a)&&i.push(a),s=a;else if(n){var f=n(a,o,e);p.indexOf(s,f)<0&&(s.push(f),i.push(a))}else p.indexOf(i,a)<0&&i.push(a)}return i},p.union=function(){return p.uniq(g(arguments,!0,!0,[]))},p.intersection=function(e){if(e==null)return[];var t=[],n=arguments.length;for(var r=0,i=e.length;r<i;r++){var s=e[r];if(p.contains(t,s))continue;for(var o=1;o<n;o++)if(!p.contains(arguments[o],s))break;o===n&&t.push(s)}return t},p.difference=function(e){var t=g(o.call(arguments,1),!0,!0,[]);return p.filter(e,function(e){return!p.contains(t,e)})},p.zip=function(e){if(e==null)return[];var t=p.max(arguments,"length").length,n=Array(t);for(var r=0;r<t;r++)n[r]=p.pluck(arguments,r);return n},p.object=function(e,t){if(e==null)return{};var n={};for(var r=0,i=e.length;r<i;r++)t?n[e[r]]=t[r]:n[e[r][0]]=e[r][1];return n},p.indexOf=function(e,t,n){if(e==null)return-1;var r=0,i=e.length;if(n){if(typeof n!="number")return r=p.sortedIndex(e,t),e[r]===t?r:-1;r=n<0?Math.max(0,i+n):n}for(;r<i;r++)if(e[r]===t)return r;return-1},p.lastIndexOf=function(e,t,n){if(e==null)return-1;var r=e.length;typeof n=="number"&&(r=n<0?r+n+1:Math.min(r,n+1));while(--r>=0)if(e[r]===t)return r;return-1},p.range=function(e,t,n){arguments.length<=1&&(t=e||0,e=0),n=n||1;var r=Math.max(Math.ceil((t-e)/n),0),i=Array(r);for(var s=0;s<r;s++,e+=n)i[s]=e;return i};var y=function(){};p.bind=function(e,t){var n,r;if(h&&e.bind===h)return h.apply(e,o.call(arguments,1));if(!p.isFunction(e))throw new TypeError("Bind must be called on a function");return n=o.call(arguments,2),r=function(){if(this instanceof r){y.prototype=e.prototype;var i=new y;y.prototype=null;var s=e.apply(i,n.concat(o.call(arguments)));return p.isObject(s)?s:i}return e.apply(t,n.concat(o.call(arguments)))},r},p.partial=function(e){var t=o.call(arguments,1);return function(){var n=0,r=t.slice();for(var i=0,s=r.length;i<s;i++)r[i]===p&&(r[i]=arguments[n++]);while(n<arguments.length)r.push(arguments[n++]);return e.apply(this,r)}},p.bindAll=function(e){var t,n=arguments.length,r;if(n<=1)throw new Error("bindAll must be passed function names");for(t=1;t<n;t++)r=arguments[t],e[r]=p.bind(e[r],e);return e},p.memoize=function(e,t){var n=function(r){var i=n.cache,s=t?t.apply(this,arguments):r;return p.has(i,s)||(i[s]=e.apply(this,arguments)),i[s]};return n.cache={},n},p.delay=function(e,t){var n=o.call(arguments,2);return setTimeout(function(){return e.apply(null,n)},t)},p.defer=function(e){return p.delay.apply(p,[e,1].concat(o.call(arguments,1)))},p.throttle=function(e,t,n){var r,i,s,o=null,u=0;n||(n={});var a=function(){u=n.leading===!1?0:p.now(),o=null,s=e.apply(r,i),o||(r=i=null)};return function(){var f=p.now();!u&&n.leading===!1&&(u=f);var l=t-(f-u);return r=this,i=arguments,l<=0||l>t?(clearTimeout(o),o=null,u=f,s=e.apply(r,i),o||(r=i=null)):!o&&n.trailing!==!1&&(o=setTimeout(a,l)),s}},p.debounce=function(e,t,n){var r,i,s,o,u,a=function(){var f=p.now()-o;f<t&&f>0?r=setTimeout(a,t-f):(r=null,n||(u=e.apply(s,i),r||(s=i=null)))};return function(){s=this,i=arguments,o=p.now();var f=n&&!r;return r||(r=setTimeout(a,t)),f&&(u=e.apply(s,i),s=i=null),u}},p.wrap=function(e,t){return p.partial(t,e)},p.negate=function(e){return function(){return!e.apply(this,arguments)}},p.compose=function(){var e=arguments,t=e.length-1;return function(){var n=t,r=e[t].apply(this,arguments);while(n--)r=e[n].call(this,r);return r}},p.after=function(e,t){return function(){if(--e<1)return t.apply(this,arguments)}},p.before=function(e,t){var n;return function(){return--e>0?n=t.apply(this,arguments):t=null,n}},p.once=p.partial(p.before,2),p.keys=function(e){if(!p.isObject(e))return[];if(c)return c(e);var t=[];for(var n in e)p.has(e,n)&&t.push(n);return t},p.values=function(e){var t=p.keys(e),n=t.length,r=Array(n);for(var i=0;i<n;i++)r[i]=e[t[i]];return r},p.pairs=function(e){var t=p.keys(e),n=t.length,r=Array(n);for(var i=0;i<n;i++)r[i]=[t[i],e[t[i]]];return r},p.invert=function(e){var t={},n=p.keys(e);for(var r=0,i=n.length;r<i;r++)t[e[n[r]]]=n[r];return t},p.functions=p.methods=function(e){var t=[];for(var n in e)p.isFunction(e[n])&&t.push(n);return t.sort()},p.extend=function(e){if(!p.isObject(e))return e;var t,n;for(var r=1,i=arguments.length;r<i;r++){t=arguments[r];for(n in t)f.call(t,n)&&(e[n]=t[n])}return e},p.pick=function(e,t,n){var r={},i;if(e==null)return r;if(p.isFunction(t)){t=d(t,n);for(i in e){var s=e[i];t(s,i,e)&&(r[i]=s)}}else{var a=u.apply([],o.call(arguments,1));e=new Object(e);for(var f=0,l=a.length;f<l;f++)i=a[f],i in e&&(r[i]=e[i])}return r},p.omit=function(e,t,n){if(p.isFunction(t))t=p.negate(t);else{var r=p.map(u.apply([],o.call(arguments,1)),String);t=function(e,t){return!p.contains(r,t)}}return p.pick(e,t,n)},p.defaults=function(e){if(!p.isObject(e))return e;for(var t=1,n=arguments.length;t<n;t++){var r=arguments[t];for(var i in r)e[i]===void 0&&(e[i]=r[i])}return e},p.clone=function(e){return p.isObject(e)?p.isArray(e)?e.slice():p.extend({},e):e},p.tap=function(e,t){return t(e),e};var b=function(e,t,n,r){if(e===t)return e!==0||1/e===1/t;if(e==null||t==null)return e===t;e instanceof p&&(e=e._wrapped),t instanceof p&&(t=t._wrapped);var i=a.call(e);if(i!==a.call(t))return!1;switch(i){case"[object RegExp]":case"[object String]":return""+e==""+t;case"[object Number]":if(+e!==+e)return+t!==+t;return+e===0?1/+e===1/t:+e===+t;case"[object Date]":case"[object Boolean]":return+e===+t}if(typeof e!="object"||typeof t!="object")return!1;var s=n.length;while(s--)if(n[s]===e)return r[s]===t;var o=e.constructor,u=t.constructor;if(o!==u&&"constructor"in e&&"constructor"in t&&!(p.isFunction(o)&&o instanceof o&&p.isFunction(u)&&u instanceof u))return!1;n.push(e),r.push(t);var f,l;if(i==="[object Array]"){f=e.length,l=f===t.length;if(l)while(f--)if(!(l=b(e[f],t[f],n,r)))break}else{var c=p.keys(e),h;f=c.length,l=p.keys(t).length===f;if(l)while(f--){h=c[f];if(!(l=p.has(t,h)&&b(e[h],t[h],n,r)))break}}return n.pop(),r.pop(),l};p.isEqual=function(e,t){return b(e,t,[],[])},p.isEmpty=function(e){if(e==null)return!0;if(p.isArray(e)||p.isString(e)||p.isArguments(e))return e.length===0;for(var t in e)if(p.has(e,t))return!1;return!0},p.isElement=function(e){return!!e&&e.nodeType===1},p.isArray=l||function(e){return a.call(e)==="[object Array]"},p.isObject=function(e){var t=typeof e;return t==="function"||t==="object"&&!!e},p.each(["Arguments","Function","String","Number","Date","RegExp"],function(e){p["is"+e]=function(t){return a.call(t)==="[object "+e+"]"}}),p.isArguments(arguments)||(p.isArguments=function(e){return p.has(e,"callee")}),typeof /./!="function"&&(p.isFunction=function(e){return typeof e=="function"||!1}),p.isFinite=function(e){return isFinite(e)&&!isNaN(parseFloat(e))},p.isNaN=function(e){return p.isNumber(e)&&e!==+e},p.isBoolean=function(e){return e===!0||e===!1||a.call(e)==="[object Boolean]"},p.isNull=function(e){return e===null},p.isUndefined=function(e){return e===void 0},p.has=function(e,t){return e!=null&&f.call(e,t)},p.noConflict=function(){return e._=t,this},p.identity=function(e){return e},p.constant=function(e){return function(){return e}},p.noop=function(){},p.property=function(e){return function(t){return t[e]}},p.matches=function(e){var t=p.pairs(e),n=t.length;return function(e){if(e==null)return!n;e=new Object(e);for(var r=0;r<n;r++){var i=t[r],s=i[0];if(i[1]!==e[s]||!(s in e))return!1}return!0}},p.times=function(e,t,n){var r=Array(Math.max(0,e));t=d(t,n,1);for(var i=0;i<e;i++)r[i]=t(i);return r},p.random=function(e,t){return t==null&&(t=e,e=0),e+Math.floor(Math.random()*(t-e+1))},p.now=Date.now||function(){return(new Date).getTime()};var w={"&":"&amp;","<":"&lt;",">":"&gt;",'"':"&quot;","'":"&#x27;","`":"&#x60;"},E=p.invert(w),S=function(e){var t=function(t){return e[t]},n="(?:"+p.keys(e).join("|")+")",r=RegExp(n),i=RegExp(n,"g");return function(e){return e=e==null?"":""+e,r.test(e)?e.replace(i,t):e}};p.escape=S(w),p.unescape=S(E),p.result=function(e,t){if(e==null)return void 0;var n=e[t];return p.isFunction(n)?e[t]():n};var x=0;p.uniqueId=function(e){var t=++x+"";return e?e+t:t},p.templateSettings={evaluate:/<%([\s\S]+?)%>/g,interpolate:/<%=([\s\S]+?)%>/g,escape:/<%-([\s\S]+?)%>/g};var T=/(.)^/,N={"'":"'","\\":"\\","\r":"r","\n":"n","\u2028":"u2028","\u2029":"u2029"},C=/\\|'|\r|\n|\u2028|\u2029/g,k=function(e){return"\\"+N[e]};p.template=function(e,t,n){!t&&n&&(t=n),t=p.defaults({},t,p.templateSettings);var r=RegExp([(t.escape||T).source,(t.interpolate||T).source,(t.evaluate||T).source].join("|")+"|$","g"),i=0,s="__p+='";e.replace(r,function(t,n,r,o,u){return s+=e.slice(i,u).replace(C,k),i=u+t.length,n?s+="'+\n((__t=("+n+"))==null?'':_.escape(__t))+\n'":r?s+="'+\n((__t=("+r+"))==null?'':__t)+\n'":o&&(s+="';\n"+o+"\n__p+='"),t}),s+="';\n",t.variable||(s="with(obj||{}){\n"+s+"}\n"),s="var __t,__p='',__j=Array.prototype.join,print=function(){__p+=__j.call(arguments,'');};\n"+s+"return __p;\n";try{var o=new Function(t.variable||"obj","_",s)}catch(u){throw u.source=s,u}var a=function(e){return o.call(this,e,p)},f=t.variable||"obj";return a.source="function("+f+"){\n"+s+"}",a},p.chain=function(e){var t=p(e);return t._chain=!0,t};var L=function(e){return this._chain?p(e).chain():e};p.mixin=function(e){p.each(p.functions(e),function(t){var n=p[t]=e[t];p.prototype[t]=function(){var e=[this._wrapped];return s.apply(e,arguments),L.call(this,n.apply(p,e))}})},p.mixin(p),p.each(["pop","push","reverse","shift","sort","splice","unshift"],function(e){var t=n[e];p.prototype[e]=function(){var n=this._wrapped;return t.apply(n,arguments),(e==="shift"||e==="splice")&&n.length===0&&delete n[0],L.call(this,n)}}),p.each(["concat","join","slice"],function(e){var t=n[e];p.prototype[e]=function(){return L.call(this,t.apply(this._wrapped,arguments))}}),p.prototype.value=function(){return this._wrapped},typeof define=="function"&&define.amd&&define("underscore",[],function(){return p})}.call(this),function(e,t){if(typeof define=="function"&&define.amd)define("backbone",["underscore","jquery","exports"],function(n,r,i){e.Backbone=t(e,i,n,r)});else if(typeof exports!="undefined"){var n=require("underscore");t(e,exports,n)}else e.Backbone=t(e,{},e._,e.jQuery||e.Zepto||e.ender||e.$)}(this,function(e,t,n,r){var i=e.Backbone,s=[],o=s.push,u=s.slice,a=s.splice;t.VERSION="1.1.2",t.$=r,t.noConflict=function(){return e.Backbone=i,this},t.emulateHTTP=!1,t.emulateJSON=!1;var f=t.Events={on:function(e,t,n){if(!c(this,"on",e,[t,n])||!t)return this;this._events||(this._events={});var r=this._events[e]||(this._events[e]=[]);return r.push({callback:t,context:n,ctx:n||this}),this},once:function(e,t,r){if(!c(this,"once",e,[t,r])||!t)return this;var i=this,s=n.once(function(){i.off(e,s),t.apply(this,arguments)});return s._callback=t,this.on(e,s,r)},off:function(e,t,r){var i,s,o,u,a,f,l,h;if(!this._events||!c(this,"off",e,[t,r]))return this;if(!e&&!t&&!r)return this._events=void 0,this;u=e?[e]:n.keys(this._events);for(a=0,f=u.length;a<f;a++){e=u[a];if(o=this._events[e]){this._events[e]=i=[];if(t||r)for(l=0,h=o.length;l<h;l++)s=o[l],(t&&t!==s.callback&&t!==s.callback._callback||r&&r!==s.context)&&i.push(s);i.length||delete this._events[e]}}return this},trigger:function(e){if(!this._events)return this;var t=u.call(arguments,1);if(!c(this,"trigger",e,t))return this;var n=this._events[e],r=this._events.all;return n&&h(n,t),r&&h(r,arguments),this},stopListening:function(e,t,r){var i=this._listeningTo;if(!i)return this;var s=!t&&!r;!r&&typeof t=="object"&&(r=this),e&&((i={})[e._listenId]=e);for(var o in i)e=i[o],e.off(t,r,this),(s||n.isEmpty(e._events))&&delete this._listeningTo[o];return this}},l=/\s+/,c=function(e,t,n,r){if(!n)return!0;if(typeof n=="object"){for(var i in n)e[t].apply(e,[i,n[i]].concat(r));return!1}if(l.test(n)){var s=n.split(l);for(var o=0,u=s.length;o<u;o++)e[t].apply(e,[s[o]].concat(r));return!1}return!0},h=function(e,t){var n,r=-1,i=e.length,s=t[0],o=t[1],u=t[2];switch(t.length){case 0:while(++r<i)(n=e[r]).callback.call(n.ctx);return;case 1:while(++r<i)(n=e[r]).callback.call(n.ctx,s);return;case 2:while(++r<i)(n=e[r]).callback.call(n.ctx,s,o);return;case 3:while(++r<i)(n=e[r]).callback.call(n.ctx,s,o,u);return;default:while(++r<i)(n=e[r]).callback.apply(n.ctx,t);return}},p={listenTo:"on",listenToOnce:"once"};n.each(p,function(e,t){f[t]=function(t,r,i){var s=this._listeningTo||(this._listeningTo={}),o=t._listenId||(t._listenId=n.uniqueId("l"));return s[o]=t,!i&&typeof r=="object"&&(i=this),t[e](r,i,this),this}}),f.bind=f.on,f.unbind=f.off,n.extend(t,f);var d=t.Model=function(e,t){var r=e||{};t||(t={}),this.cid=n.uniqueId("c"),this.attributes={},t.collection&&(this.collection=t.collection),t.parse&&(r=this.parse(r,t)||{}),r=n.defaults({},r,n.result(this,"defaults")),this.set(r,t),this.changed={},this.initialize.apply(this,arguments)};n.extend(d.prototype,f,{changed:null,validationError:null,idAttribute:"id",initialize:function(){},toJSON:function(e){return n.clone(this.attributes)},sync:function(){return t.sync.apply(this,arguments)},get:function(e){return this.attributes[e]},escape:function(e){return n.escape(this.get(e))},has:function(e){return this.get(e)!=null},set:function(e,t,r){var i,s,o,u,a,f,l,c;if(e==null)return this;typeof e=="object"?(s=e,r=t):(s={})[e]=t,r||(r={});if(!this._validate(s,r))return!1;o=r.unset,a=r.silent,u=[],f=this._changing,this._changing=!0,f||(this._previousAttributes=n.clone(this.attributes),this.changed={}),c=this.attributes,l=this._previousAttributes,this.idAttribute in s&&(this.id=s[this.idAttribute]);for(i in s)t=s[i],n.isEqual(c[i],t)||u.push(i),n.isEqual(l[i],t)?delete this.changed[i]:this.changed[i]=t,o?delete c[i]:c[i]=t;if(!a){u.length&&(this._pending=r);for(var h=0,p=u.length;h<p;h++)this.trigger("change:"+u[h],this,c[u[h]],r)}if(f)return this;if(!a)while(this._pending)r=this._pending,this._pending=!1,this.trigger("change",this,r);return this._pending=!1,this._changing=!1,this},unset:function(e,t){return this.set(e,void 0,n.extend({},t,{unset:!0}))},clear:function(e){var t={};for(var r in this.attributes)t[r]=void 0;return this.set(t,n.extend({},e,{unset:!0}))},hasChanged:function(e){return e==null?!n.isEmpty(this.changed):n.has(this.changed,e)},changedAttributes:function(e){if(!e)return this.hasChanged()?n.clone(this.changed):!1;var t,r=!1,i=this._changing?this._previousAttributes:this.attributes;for(var s in e){if(n.isEqual(i[s],t=e[s]))continue;(r||(r={}))[s]=t}return r},previous:function(e){return e==null||!this._previousAttributes?null:this._previousAttributes[e]},previousAttributes:function(){return n.clone(this._previousAttributes)},fetch:function(e){e=e?n.clone(e):{},e.parse===void 0&&(e.parse=!0);var t=this,r=e.success;return e.success=function(n){if(!t.set(t.parse(n,e),e))return!1;r&&r(t,n,e),t.trigger("sync",t,n,e)},I(this,e),this.sync("read",this,e)},save:function(e,t,r){var i,s,o,u=this.attributes;e==null||typeof e=="object"?(i=e,r=t):(i={})[e]=t,r=n.extend({validate:!0},r);if(i&&!r.wait){if(!this.set(i,r))return!1}else if(!this._validate(i,r))return!1;i&&r.wait&&(this.attributes=n.extend({},u,i)),r.parse===void 0&&(r.parse=!0);var a=this,f=r.success;return r.success=function(e){a.attributes=u;var t=a.parse(e,r);r.wait&&(t=n.extend(i||{},t));if(n.isObject(t)&&!a.set(t,r))return!1;f&&f(a,e,r),a.trigger("sync",a,e,r)},I(this,r),s=this.isNew()?"create":r.patch?"patch":"update",s==="patch"&&(r.attrs=i),o=this.sync(s,this,r),i&&r.wait&&(this.attributes=u),o},destroy:function(e){e=e?n.clone(e):{};var t=this,r=e.success,i=function(){t.trigger("destroy",t,t.collection,e)};e.success=function(n){(e.wait||t.isNew())&&i(),r&&r(t,n,e),t.isNew()||t.trigger("sync",t,n,e)};if(this.isNew())return e.success(),!1;I(this,e);var s=this.sync("delete",this,e);return e.wait||i(),s},url:function(){var e=n.result(this,"urlRoot")||n.result(this.collection,"url")||F();return this.isNew()?e:e.replace(/([^\/])$/,"$1/")+encodeURIComponent(this.id)},parse:function(e,t){return e},clone:function(){return new this.constructor(this.attributes)},isNew:function(){return!this.has(this.idAttribute)},isValid:function(e){return this._validate({},n.extend(e||{},{validate:!0}))},_validate:function(e,t){if(!t.validate||!this.validate)return!0;e=n.extend({},this.attributes,e);var r=this.validationError=this.validate(e,t)||null;return r?(this.trigger("invalid",this,r,n.extend(t,{validationError:r})),!1):!0}});var v=["keys","values","pairs","invert","pick","omit"];n.each(v,function(e){d.prototype[e]=function(){var t=u.call(arguments);return t.unshift(this.attributes),n[e].apply(n,t)}});var m=t.Collection=function(e,t){t||(t={}),t.model&&(this.model=t.model),t.comparator!==void 0&&(this.comparator=t.comparator),this._reset(),this.initialize.apply(this,arguments),e&&this.reset(e,n.extend({silent:!0},t))},g={add:!0,remove:!0,merge:!0},y={add:!0,remove:!1};n.extend(m.prototype,f,{model:d,initialize:function(){},toJSON:function(e){return this.map(function(t){return t.toJSON(e)})},sync:function(){return t.sync.apply(this,arguments)},add:function(e,t){return this.set(e,n.extend({merge:!1},t,y))},remove:function(e,t){var r=!n.isArray(e);e=r?[e]:n.clone(e),t||(t={});var i,s,o,u;for(i=0,s=e.length;i<s;i++){u=e[i]=this.get(e[i]);if(!u)continue;delete this._byId[u.id],delete this._byId[u.cid],o=this.indexOf(u),this.models.splice(o,1),this.length--,t.silent||(t.index=o,u.trigger("remove",u,this,t)),this._removeReference(u,t)}return r?e[0]:e},set:function(e,t){t=n.defaults({},t,g),t.parse&&(e=this.parse(e,t));var r=!n.isArray(e);e=r?e?[e]:[]:n.clone(e);var i,s,o,u,a,f,l,c=t.at,h=this.model,p=this.comparator&&c==null&&t.sort!==!1,v=n.isString(this.comparator)?this.comparator:null,m=[],y=[],b={},w=t.add,E=t.merge,S=t.remove,x=!p&&w&&S?[]:!1;for(i=0,s=e.length;i<s;i++){a=e[i]||{},a instanceof d?o=u=a:o=a[h.prototype.idAttribute||"id"];if(f=this.get(o))S&&(b[f.cid]=!0),E&&(a=a===u?u.attributes:a,t.parse&&(a=f.parse(a,t)),f.set(a,t),p&&!l&&f.hasChanged(v)&&(l=!0)),e[i]=f;else if(w){u=e[i]=this._prepareModel(a,t);if(!u)continue;m.push(u),this._addReference(u,t)}u=f||u,x&&(u.isNew()||!b[u.id])&&x.push(u),b[u.id]=!0}if(S){for(i=0,s=this.length;i<s;++i)b[(u=this.models[i]).cid]||y.push(u);y.length&&this.remove(y,t)}if(m.length||x&&x.length){p&&(l=!0),this.length+=m.length;if(c!=null)for(i=0,s=m.length;i<s;i++)this.models.splice(c+i,0,m[i]);else{x&&(this.models.length=0);var T=x||m;for(i=0,s=T.length;i<s;i++)this.models.push(T[i])}}l&&this.sort({silent:!0});if(!t.silent){for(i=0,s=m.length;i<s;i++)(u=m[i]).trigger("add",u,this,t);(l||x&&x.length)&&this.trigger("sort",this,t)}return r?e[0]:e},reset:function(e,t){t||(t={});for(var r=0,i=this.models.length;r<i;r++)this._removeReference(this.models[r],t);return t.previousModels=this.models,this._reset(),e=this.add(e,n.extend({silent:!0},t)),t.silent||this.trigger("reset",this,t),e},push:function(e,t){return this.add(e,n.extend({at:this.length},t))},pop:function(e){var t=this.at(this.length-1);return this.remove(t,e),t},unshift:function(e,t){return this.add(e,n.extend({at:0},t))},shift:function(e){var t=this.at(0);return this.remove(t,e),t},slice:function(){return u.apply(this.models,arguments)},get:function(e){return e==null?void 0:this._byId[e]||this._byId[e.id]||this._byId[e.cid]},at:function(e){return this.models[e]},where:function(e,t){return n.isEmpty(e)?t?void 0:[]:this[t?"find":"filter"](function(t){for(var n in e)if(e[n]!==t.get(n))return!1;return!0})},findWhere:function(e){return this.where(e,!0)},sort:function(e){if(!this.comparator)throw new Error("Cannot sort a set without a comparator");return e||(e={}),n.isString(this.comparator)||this.comparator.length===1?this.models=this.sortBy(this.comparator,this):this.models.sort(n.bind(this.comparator,this)),e.silent||this.trigger("sort",this,e),this},pluck:function(e){return n.invoke(this.models,"get",e)},fetch:function(e){e=e?n.clone(e):{},e.parse===void 0&&(e.parse=!0);var t=e.success,r=this;return e.success=function(n){var i=e.reset?"reset":"set";r[i](n,e),t&&t(r,n,e),r.trigger("sync",r,n,e)},I(this,e),this.sync("read",this,e)},create:function(e,t){t=t?n.clone(t):{};if(!(e=this._prepareModel(e,t)))return!1;t.wait||this.add(e,t);var r=this,i=t.success;return t.success=function(e,n){t.wait&&r.add(e,t),i&&i(e,n,t)},e.save(null,t),e},parse:function(e,t){return e},clone:function(){return new this.constructor(this.models)},_reset:function(){this.length=0,this.models=[],this._byId={}},_prepareModel:function(e,t){if(e instanceof d)return e;t=t?n.clone(t):{},t.collection=this;var r=new this.model(e,t);return r.validationError?(this.trigger("invalid",this,r.validationError,t),!1):r},_addReference:function(e,t){this._byId[e.cid]=e,e.id!=null&&(this._byId[e.id]=e),e.collection||(e.collection=this),e.on("all",this._onModelEvent,this)},_removeReference:function(e,t){this===e.collection&&delete e.collection,e.off("all",this._onModelEvent,this)},_onModelEvent:function(e,t,n,r){if((e==="add"||e==="remove")&&n!==this)return;e==="destroy"&&this.remove(t,r),t&&e==="change:"+t.idAttribute&&(delete this._byId[t.previous(t.idAttribute)],t.id!=null&&(this._byId[t.id]=t)),this.trigger.apply(this,arguments)}});var b=["forEach","each","map","collect","reduce","foldl","inject","reduceRight","foldr","find","detect","filter","select","reject","every","all","some","any","include","contains","invoke","max","min","toArray","size","first","head","take","initial","rest","tail","drop","last","without","difference","indexOf","shuffle","lastIndexOf","isEmpty","chain","sample"];n.each(b,function(e){m.prototype[e]=function(){var t=u.call(arguments);return t.unshift(this.models),n[e].apply(n,t)}});var w=["groupBy","countBy","sortBy","indexBy"];n.each(w,function(e){m.prototype[e]=function(t,r){var i=n.isFunction(t)?t:function(e){return e.get(t)};return n[e](this.models,i,r)}});var E=t.View=function(e){this.cid=n.uniqueId("view"),e||(e={}),n.extend(this,n.pick(e,x)),this._ensureElement(),this.initialize.apply(this,arguments),this.delegateEvents()},S=/^(\S+)\s*(.*)$/,x=["model","collection","el","id","attributes","className","tagName","events"];n.extend(E.prototype,f,{tagName:"div",$:function(e){return this.$el.find(e)},initialize:function(){},render:function(){return this},remove:function(){return this.$el.remove(),this.stopListening(),this},setElement:function(e,n){return this.$el&&this.undelegateEvents(),this.$el=e instanceof t.$?e:t.$(e),this.el=this.$el[0],n!==!1&&this.delegateEvents(),this},delegateEvents:function(e){if(!e&&!(e=n.result(this,"events")))return this;this.undelegateEvents();for(var t in e){var r=e[t];n.isFunction(r)||(r=this[e[t]]);if(!r)continue;var i=t.match(S),s=i[1],o=i[2];r=n.bind(r,this),s+=".delegateEvents"+this.cid,o===""?this.$el.on(s,r):this.$el.on(s,o,r)}return this},undelegateEvents:function(){return this.$el.off(".delegateEvents"+this.cid),this},_ensureElement:function(){if(!this.el){var e=n.extend({},n.result(this,"attributes"));this.id&&(e.id=n.result(this,"id")),this.className&&(e["class"]=n.result(this,"className"));var r=t.$("<"+n.result(this,"tagName")+">").attr(e);this.setElement(r,!1)}else this.setElement(n.result(this,"el"),!1)}}),t.sync=function(e,r,i){var s=N[e];n.defaults(i||(i={}),{emulateHTTP:t.emulateHTTP,emulateJSON:t.emulateJSON});var o={type:s,dataType:"json"};i.url||(o.url=n.result(r,"url")||F()),i.data==null&&r&&(e==="create"||e==="update"||e==="patch")&&(o.contentType="application/json",o.data=JSON.stringify(i.attrs||r.toJSON(i))),i.emulateJSON&&(o.contentType="application/x-www-form-urlencoded",o.data=o.data?{model:o.data}:{});if(i.emulateHTTP&&(s==="PUT"||s==="DELETE"||s==="PATCH")){o.type="POST",i.emulateJSON&&(o.data._method=s);var u=i.beforeSend;i.beforeSend=function(e){e.setRequestHeader("X-HTTP-Method-Override",s);if(u)return u.apply(this,arguments)}}o.type!=="GET"&&!i.emulateJSON&&(o.processData=!1),o.type==="PATCH"&&T&&(o.xhr=function(){return new ActiveXObject("Microsoft.XMLHTTP")});var a=i.xhr=t.ajax(n.extend(o,i));return r.trigger("request",r,a,i),a};var T=typeof window!="undefined"&&!!window.ActiveXObject&&(!window.XMLHttpRequest||!(new XMLHttpRequest).dispatchEvent),N={create:"POST",update:"PUT",patch:"PATCH","delete":"DELETE",read:"GET"};t.ajax=function(){return t.$.ajax.apply(t.$,arguments)};var C=t.Router=function(e){e||(e={}),e.routes&&(this.routes=e.routes),this._bindRoutes(),this.initialize.apply(this,arguments)},k=/\((.*?)\)/g,L=/(\(\?)?:\w+/g,A=/\*\w+/g,O=/[\-{}\[\]+?.,\\\^$|#\s]/g;n.extend(C.prototype,f,{initialize:function(){},route:function(e,r,i){n.isRegExp(e)||(e=this._routeToRegExp(e)),n.isFunction(r)&&(i=r,r=""),i||(i=this[r]);var s=this;return t.history.route(e,function(n){var o=s._extractParameters(e,n);s.execute(i,o),s.trigger.apply(s,["route:"+r].concat(o)),s.trigger("route",r,o),t.history.trigger("route",s,r,o)}),this},execute:function(e,t){e&&e.apply(this,t)},navigate:function(e,n){return t.history.navigate(e,n),this},_bindRoutes:function(){if(!this.routes)return;this.routes=n.result(this,"routes");var e,t=n.keys(this.routes);while((e=t.pop())!=null)this.route(e,this.routes[e])},_routeToRegExp:function(e){return e=e.replace(O,"\\$&").replace(k,"(?:$1)?").replace(L,function(e,t){return t?e:"([^/?]+)"}).replace(A,"([^?]*?)"),new RegExp("^"+e+"(?:\\?([\\s\\S]*))?$")},_extractParameters:function(e,t){var r=e.exec(t).slice(1);return n.map(r,function(e,t){return t===r.length-1?e||null:e?decodeURIComponent(e):null})}});var M=t.History=function(){this.handlers=[],n.bindAll(this,"checkUrl"),typeof window!="undefined"&&(this.location=window.location,this.history=window.history)},_=/^[#\/]|\s+$/g,D=/^\/+|\/+$/g,P=/msie [\w.]+/,H=/\/$/,B=/#.*$/;M.started=!1,n.extend(M.prototype,f,{interval:50,atRoot:function(){return this.location.pathname.replace(/[^\/]$/,"$&/")===this.root},getHash:function(e){var t=(e||this).location.href.match(/#(.*)$/);return t?t[1]:""},getFragment:function(e,t){if(e==null)if(this._hasPushState||!this._wantsHashChange||t){e=decodeURI(this.location.pathname+this.location.search);var n=this.root.replace(H,"");e.indexOf(n)||(e=e.slice(n.length))}else e=this.getHash();return e.replace(_,"")},start:function(e){if(M.started)throw new Error("Backbone.history has already been started");M.started=!0,this.options=n.extend({root:"/"},this.options,e),this.root=this.options.root,this._wantsHashChange=this.options.hashChange!==!1,this._wantsPushState=!!this.options.pushState,this._hasPushState=!!(this.options.pushState&&this.history&&this.history.pushState);var r=this.getFragment(),i=document.documentMode,s=P.exec(navigator.userAgent.toLowerCase())&&(!i||i<=7);this.root=("/"+this.root+"/").replace(D,"/");if(s&&this._wantsHashChange){var o=t.$('<iframe src="javascript:0" tabindex="-1">');this.iframe=o.hide().appendTo("body")[0].contentWindow,this.navigate(r)}this._hasPushState?t.$(window).on("popstate",this.checkUrl):this._wantsHashChange&&"onhashchange"in window&&!s?t.$(window).on("hashchange",this.checkUrl):this._wantsHashChange&&(this._checkUrlInterval=setInterval(this.checkUrl,this.interval)),this.fragment=r;var u=this.location;if(this._wantsHashChange&&this._wantsPushState){if(!this._hasPushState&&!this.atRoot())return this.fragment=this.getFragment(null,!0),this.location.replace(this.root+"#"+this.fragment),!0;this._hasPushState&&this.atRoot()&&u.hash&&(this.fragment=this.getHash().replace(_,""),this.history.replaceState({},document.title,this.root+this.fragment))}if(!this.options.silent)return this.loadUrl()},stop:function(){t.$(window).off("popstate",this.checkUrl).off("hashchange",this.checkUrl),this._checkUrlInterval&&clearInterval(this._checkUrlInterval),M.started=!1},route:function(e,t){this.handlers.unshift({route:e,callback:t})},checkUrl:function(e){var t=this.getFragment();t===this.fragment&&this.iframe&&(t=this.getFragment(this.getHash(this.iframe)));if(t===this.fragment)return!1;this.iframe&&this.navigate(t),this.loadUrl()},loadUrl:function(e){return e=this.fragment=this.getFragment(e),n.any(this.handlers,function(t){if(t.route.test(e))return t.callback(e),!0})},navigate:function(e,t){if(!M.started)return!1;if(!t||t===!0)t={trigger:!!t};var n=this.root+(e=this.getFragment(e||""));e=e.replace(B,"");if(this.fragment===e)return;this.fragment=e,e===""&&n!=="/"&&(n=n.slice(0,-1));if(this._hasPushState)this.history[t.replace?"replaceState":"pushState"]({},document.title,n);else{if(!this._wantsHashChange)return this.location.assign(n);this._updateHash(this.location,e,t.replace),this.iframe&&e!==this.getFragment(this.getHash(this.iframe))&&(t.replace||this.iframe.document.open().close(),this._updateHash(this.iframe.location,e,t.replace))}if(t.trigger)return this.loadUrl(e)},_updateHash:function(e,t,n){if(n){var r=e.href.replace(/(javascript:|#).*$/,"");e.replace(r+"#"+t)}else e.hash="#"+t}}),t.history=new M;var j=function(e,t){var r=this,i;e&&n.has(e,"constructor")?i=e.constructor:i=function(){return r.apply(this,arguments)},n.extend(i,r,t);var s=function(){this.constructor=i};return s.prototype=r.prototype,i.prototype=new s,e&&n.extend(i.prototype,e),i.__super__=r.prototype,i};d.extend=m.extend=C.extend=E.extend=M.extend=j;var F=function(){throw new Error('A "url" property or function must be specified')},I=function(e,t){var n=t.error;t.error=function(r){n&&n(e,r,t),e.trigger("error",e,r,t)}};return t});var Hogan={};(function(e){function t(e,t,n){var r;return t&&typeof t=="object"&&(t[e]!==undefined?r=t[e]:n&&t.get&&typeof t.get=="function"&&(r=t.get(e))),r}function n(e,t,n,r,i,s){function o(){}function u(){}o.prototype=e,u.prototype=e.subs;var a,f=new o;f.subs=new u,f.subsText={},f.buf="",r=r||{},f.stackSubs=r,f.subsText=s;for(a in t)r[a]||(r[a]=t[a]);for(a in r)f.subs[a]=r[a];i=i||{},f.stackPartials=i;for(a in n)i[a]||(i[a]=n[a]);for(a in i)f.partials[a]=i[a];return f}function f(e){return String(e===null||e===undefined?"":e)}function l(e){return e=f(e),a.test(e)?e.replace(r,"&amp;").replace(i,"&lt;").replace(s,"&gt;").replace(o,"&#39;").replace(u,"&quot;"):e}e.Template=function(e,t,n,r){e=e||{},this.r=e.code||this.r,this.c=n,this.options=r||{},this.text=t||"",this.partials=e.partials||{},this.subs=e.subs||{},this.buf=""},e.Template.prototype={r:function(e,t,n){return""},v:l,t:f,render:function(t,n,r){return this.ri([t],n||{},r)},ri:function(e,t,n){return this.r(e,t,n)},ep:function(e,t){var r=this.partials[e],i=t[r.name];if(r.instance&&r.base==i)return r.instance;if(typeof i=="string"){if(!this.c)throw new Error("No compiler available.");i=this.c.compile(i,this.options)}if(!i)return null;this.partials[e].base=i;if(r.subs){t.stackText||(t.stackText={});for(key in r.subs)t.stackText[key]||(t.stackText[key]=this.activeSub!==undefined&&t.stackText[this.activeSub]?t.stackText[this.activeSub]:this.text);i=n(i,r.subs,r.partials,this.stackSubs,this.stackPartials,t.stackText)}return this.partials[e].instance=i,i},rp:function(e,t,n,r){var i=this.ep(e,n);return i?i.ri(t,n,r):""},rs:function(e,t,n){var r=e[e.length-1];if(!c(r)){n(e,t,this);return}for(var i=0;i<r.length;i++)e.push(r[i]),n(e,t,this),e.pop()},s:function(e,t,n,r,i,s,o){var u;return c(e)&&e.length===0?!1:(typeof e=="function"&&(e=this.ms(e,t,n,r,i,s,o)),u=!!e,!r&&u&&t&&t.push(typeof e=="object"?e:t[t.length-1]),u)},d:function(e,n,r,i){var s,o=e.split("."),u=this.f(o[0],n,r,i),a=this.options.modelGet,f=null;if(e==="."&&c(n[n.length-2]))u=n[n.length-1];else for(var l=1;l<o.length;l++)s=t(o[l],u,a),s!==undefined?(f=u,u=s):u="";return i&&!u?!1:(!i&&typeof u=="function"&&(n.push(f),u=this.mv(u,n,r),n.pop()),u)},f:function(e,n,r,i){var s=!1,o=null,u=!1,a=this.options.modelGet;for(var f=n.length-1;f>=0;f--){o=n[f],s=t(e,o,a);if(s!==undefined){u=!0;break}}return u?(!i&&typeof s=="function"&&(s=this.mv(s,n,r)),s):i?!1:""},ls:function(e,t,n,r,i){var s=this.options.delimiters;return this.options.delimiters=i,this.b(this.ct(f(e.call(t,r)),t,n)),this.options.delimiters=s,!1},ct:function(e,t,n){if(this.options.disableLambda)throw new Error("Lambda features disabled.");return this.c.compile(e,this.options).render(t,n)},b:function(e){this.buf+=e},fl:function(){var e=this.buf;return this.buf="",e},ms:function(e,t,n,r,i,s,o){var u,a=t[t.length-1],f=e.call(a);return typeof f=="function"?r?!0:(u=this.activeSub&&this.subsText&&this.subsText[this.activeSub]?this.subsText[this.activeSub]:this.text,this.ls(f,a,n,u.substring(i,s),o)):f},mv:function(e,t,n){var r=t[t.length-1],i=e.call(r);return typeof i=="function"?this.ct(f(i.call(r)),r,n):i},sub:function(e,t,n,r){var i=this.subs[e];i&&(this.activeSub=e,i(t,n,this,r),this.activeSub=!1)}};var r=/&/g,i=/</g,s=/>/g,o=/\'/g,u=/\"/g,a=/[&<>\"\']/,c=Array.isArray||function(e){return Object.prototype.toString.call(e)==="[object Array]"}})(typeof exports!="undefined"?exports:Hogan),function(e){function a(e){e.n.substr(e.n.length-1)==="}"&&(e.n=e.n.substring(0,e.n.length-1))}function f(e){return e.trim?e.trim():e.replace(/^\s*|\s*$/g,"")}function l(e,t,n){if(t.charAt(n)!=e.charAt(0))return!1;for(var r=1,i=e.length;r<i;r++)if(t.charAt(n+r)!=e.charAt(r))return!1;return!0}function h(t,n,r,i){var s=[],o=null,u=null,a=null;u=r[r.length-1];while(t.length>0){a=t.shift();if(!(!u||u.tag!="<"||a.tag in c))throw new Error("Illegal content in < super tag.");if(e.tags[a.tag]<=e.tags.$||p(a,i))r.push(a),a.nodes=h(t,a.tag,r,i);else{if(a.tag=="/"){if(r.length===0)throw new Error("Closing tag without opener: /"+a.n);o=r.pop();if(a.n!=o.n&&!d(a.n,o.n,i))throw new Error("Nesting error: "+o.n+" vs. "+a.n);return o.end=a.i,s}a.tag=="\n"&&(a.last=t.length==0||t[0].tag=="\n")}s.push(a)}if(r.length>0)throw new Error("missing closing tag: "+r.pop().n);return s}function p(e,t){for(var n=0,r=t.length;n<r;n++)if(t[n].o==e.n)return e.tag="#",!0}function d(e,t,n){for(var r=0,i=n.length;r<i;r++)if(n[r].c==e&&n[r].o==t)return!0}function v(e){var t=[];for(var n in e)t.push('"'+y(n)+'": function(c,p,t,i) {'+e[n]+"}");return"{ "+t.join(",")+" }"}function m(e){var t=[];for(var n in e.partials)t.push('"'+y(n)+'":{name:"'+y(e.partials[n].name)+'", '+m(e.partials[n])+"}");return"partials: {"+t.join(",")+"}, subs: "+v(e.subs)}function y(e){return e.replace(s,"\\\\").replace(n,'\\"').replace(r,"\\n").replace(i,"\\r").replace(o,"\\u2028").replace(u,"\\u2029")}function b(e){return~e.indexOf(".")?"d":"f"}function w(e,t){var n="<"+(t.prefix||""),r=n+e.n+g++;return t.partials[r]={name:e.n,partials:{}},t.code+='t.b(t.rp("'+y(r)+'",c,p,"'+(e.indent||"")+'"));',r}function E(e,t){t.code+="t.b(t.t(t."+b(e.n)+'("'+y(e.n)+'",c,p,0)));'}function S(e){return"t.b("+e+");"}var t=/\S/,n=/\"/g,r=/\n/g,i=/\r/g,s=/\\/g,o=/\u2028/,u=/\u2029/;e.tags={"#":1,"^":2,"<":3,$:4,"/":5,"!":6,">":7,"=":8,_v:9,"{":10,"&":11,_t:12},e.scan=function(r,i){function S(){v.length>0&&(m.push({tag:"_t",text:new String(v)}),v="")}function x(){var n=!0;for(var r=b;r<m.length;r++){n=e.tags[m[r].tag]<e.tags._v||m[r].tag=="_t"&&m[r].text.match(t)===null;if(!n)return!1}return n}function T(e,t){S();if(e&&x())for(var n=b,r;n<m.length;n++)m[n].text&&((r=m[n+1])&&r.tag==">"&&(r.indent=m[n].text.toString()),m.splice(n,1));else t||m.push({tag:"\n"});g=!1,b=m.length}function N(e,t){var n="="+E,r=e.indexOf(n,t),i=f(e.substring(e.indexOf("=",t)+1,r)).split(" ");return w=i[0],E=i[i.length-1],r+n.length-1}var s=r.length,o=0,u=1,c=2,h=o,p=null,d=null,v="",m=[],g=!1,y=0,b=0,w="{{",E="}}";i&&(i=i.split(" "),w=i[0],E=i[1]);for(y=0;y<s;y++)h==o?l(w,r,y)?(--y,S(),h=u):r.charAt(y)=="\n"?T(g):v+=r.charAt(y):h==u?(y+=w.length-1,d=e.tags[r.charAt(y+1)],p=d?r.charAt(y+1):"_v",p=="="?(y=N(r,y),h=o):(d&&y++,h=c),g=y):l(E,r,y)?(m.push({tag:p,n:f(v),otag:w,ctag:E,i:p=="/"?g-w.length:y+E.length}),v="",y+=E.length-1,h=o,p=="{"&&(E=="}}"?y++:a(m[m.length-1]))):v+=r.charAt(y);return T(g,!0),m};var c={_t:!0,"\n":!0,$:!0,"/":!0};e.stringify=function(t,n,r){return"{code: function (c,p,i) { "+e.wrapMain(t.code)+" },"+m(t)+"}"};var g=0;e.generate=function(t,n,r){g=0;var i={code:"",subs:{},partials:{}};return e.walk(t,i),r.asString?this.stringify(i,n,r):this.makeTemplate(i,n,r)},e.wrapMain=function(e){return'var t=this;t.b(i=i||"");'+e+"return t.fl();"},e.template=e.Template,e.makeTemplate=function(e,t,n){var r=this.makePartials(e);return r.code=new Function("c","p","i",this.wrapMain(e.code)),new this.template(r,t,this,n)},e.makePartials=function(e){var t,n={subs:{},partials:e.partials,name:e.name};for(t in n.partials)n.partials[t]=this.makePartials(n.partials[t]);for(t in e.subs)n.subs[t]=new Function("c","p","t","i",e.subs[t]);return n},e.codegen={"#":function(t,n){n.code+="if(t.s(t."+b(t.n)+'("'+y(t.n)+'",c,p,1),'+"c,p,0,"+t.i+","+t.end+',"'+t.otag+" "+t.ctag+'")){'+"t.rs(c,p,"+"function(c,p,t){",e.walk(t.nodes,n),n.code+="});c.pop();}"},"^":function(t,n){n.code+="if(!t.s(t."+b(t.n)+'("'+y(t.n)+'",c,p,1),c,p,1,0,0,"")){',e.walk(t.nodes,n),n.code+="};"},">":w,"<":function(t,n){var r={partials:{},code:"",subs:{},inPartial:!0};e.walk(t.nodes,r);var i=n.partials[w(t,n)];i.subs=r.subs,i.partials=r.partials},$:function(t,n){var r={subs:{},code:"",partials:n.partials,prefix:t.n};e.walk(t.nodes,r),n.subs[t.n]=r.code,n.inPartial||(n.code+='t.sub("'+y(t.n)+'",c,p,i);')},"\n":function(e,t){t.code+=S('"\\n"'+(e.last?"":" + i"))},_v:function(e,t){t.code+="t.b(t.v(t."+b(e.n)+'("'+y(e.n)+'",c,p,0)));'},_t:function(e,t){t.code+=S('"'+y(e.text)+'"')},"{":E,"&":E},e.walk=function(t,n){var r;for(var i=0,s=t.length;i<s;i++)r=e.codegen[t[i].tag],r&&r(t[i],n);return n},e.parse=function(e,t,n){return n=n||{},h(e,"",[],n.sectionTags||[])},e.cache={},e.cacheKey=function(e,t){return[e,!!t.asString,!!t.disableLambda,t.delimiters,!!t.modelGet].join("||")},e.compile=function(t,n){n=n||{};var r=e.cacheKey(t,n),i=this.cache[r];if(i){var s=i.partials;for(var o in s)delete s[o].instance;return i}return i=this.generate(this.parse(this.scan(t,n.delimiters),t,n),t,n),this.cache[r]=i}}(typeof exports!="undefined"?exports:Hogan),typeof define=="function"&&define.amd&&define("hogan",Hogan),define("requirejs-text",["module"],function(e){var t,n,r,i,s,o=["Msxml2.XMLHTTP","Microsoft.XMLHTTP","Msxml2.XMLHTTP.4.0"],u=/^\s*<\?xml(\s)+version=[\'\"](\d)*.(\d)*[\'\"](\s)*\?>/im,a=/<body[^>]*>\s*([\s\S]+)\s*<\/body>/im,f=typeof location!="undefined"&&location.href,l=f&&location.protocol&&location.protocol.replace(/\:/,""),c=f&&location.hostname,h=f&&(location.port||undefined),p={},d=e.config&&e.config()||{};t={version:"2.0.12",strip:function(e){if(e){e=e.replace(u,"");var t=e.match(a);t&&(e=t[1])}else e="";return e},jsEscape:function(e){return e.replace(/(['\\])/g,"\\$1").replace(/[\f]/g,"\\f").replace(/[\b]/g,"\\b").replace(/[\n]/g,"\\n").replace(/[\t]/g,"\\t").replace(/[\r]/g,"\\r").replace(/[\u2028]/g,"\\u2028").replace(/[\u2029]/g,"\\u2029")},createXhr:d.createXhr||function(){var e,t,n;if(typeof XMLHttpRequest!="undefined")return new XMLHttpRequest;if(typeof ActiveXObject!="undefined")for(t=0;t<3;t+=1){n=o[t];try{e=new ActiveXObject(n)}catch(r){}if(e){o=[n];break}}return e},parseName:function(e){var t,n,r,i=!1,s=e.indexOf("."),o=e.indexOf("./")===0||e.indexOf("../")===0;return s!==-1&&(!o||s>1)?(t=e.substring(0,s),n=e.substring(s+1,e.length)):t=e,r=n||t,s=r.indexOf("!"),s!==-1&&(i=r.substring(s+1)==="strip",r=r.substring(0,s),n?n=r:t=r),{moduleName:t,ext:n,strip:i}},xdRegExp:/^((\w+)\:)?\/\/([^\/\\]+)/,useXhr:function(e,n,r,i){var s,o,u,a=t.xdRegExp.exec(e);return a?(s=a[2],o=a[3],o=o.split(":"),u=o[1],o=o[0],(!s||s===n)&&(!o||o.toLowerCase()===r.toLowerCase())&&(!u&&!o||u===i)):!0},finishLoad:function(e,n,r,i){r=n?t.strip(r):r,d.isBuild&&(p[e]=r),i(r)},load:function(e,n,r,i){if(i&&i.isBuild&&!i.inlineText){r();return}d.isBuild=i&&i.isBuild;var s=t.parseName(e),o=s.moduleName+(s.ext?"."+s.ext:""),u=n.toUrl(o),a=d.useXhr||t.useXhr;if(u.indexOf("empty:")===0){r();return}!f||a(u,l,c,h)?t.get(u,function(n){t.finishLoad(e,s.strip,n,r)},function(e){r.error&&r.error(e)}):n([o],function(e){t.finishLoad(s.moduleName+"."+s.ext,s.strip,e,r)})},write:function(e,n,r,i){if(p.hasOwnProperty(n)){var s=t.jsEscape(p[n]);r.asModule(e+"!"+n,"define(function () { return '"+s+"';});\n")}},writeFile:function(e,n,r,i,s){var o=t.parseName(n),u=o.ext?"."+o.ext:"",a=o.moduleName+u,f=r.toUrl(o.moduleName+u)+".js";t.load(a,r,function(n){var r=function(e){return i(f,e)};r.asModule=function(e,t){return i.asModule(e,f,t)},t.write(e,a,r,s)},s)}};if(d.env==="node"||!d.env&&typeof process!="undefined"&&process.versions&&!!process.versions.node&&!process.versions["node-webkit"])n=require.nodeRequire("fs"),t.get=function(e,t,r){try{var i=n.readFileSync(e,"utf8");i.indexOf("﻿")===0&&(i=i.substring(1)),t(i)}catch(s){r&&r(s)}};else if(d.env==="xhr"||!d.env&&t.createXhr())t.get=function(e,n,r,i){var s=t.createXhr(),o;s.open("GET",e,!0);if(i)for(o in i)i.hasOwnProperty(o)&&s.setRequestHeader(o.toLowerCase(),i[o]);d.onXhr&&d.onXhr(s,e),s.onreadystatechange=function(t){var i,o;s.readyState===4&&(i=s.status||0,i>399&&i<600?(o=new Error(e+" HTTP status: "+i),o.xhr=s,r&&r(o)):n(s.responseText),d.onXhrComplete&&d.onXhrComplete(s,e))},s.send(null)};else if(d.env==="rhino"||!d.env&&typeof Packages!="undefined"&&typeof java!="undefined")t.get=function(e,t){var n,r,i="utf-8",s=new java.io.File(e),o=java.lang.System.getProperty("line.separator"),u=new java.io.BufferedReader(new java.io.InputStreamReader(new java.io.FileInputStream(s),i)),a="";try{n=new java.lang.StringBuffer,r=u.readLine(),r&&r.length()&&r.charAt(0)===65279&&(r=r.substring(1)),r!==null&&n.append(r);while((r=u.readLine())!==null)n.append(o),n.append(r);a=String(n.toString())}finally{u.close()}t(a)};else if(d.env==="xpconnect"||!d.env&&typeof Components!="undefined"&&Components.classes&&Components.interfaces)r=Components.classes,i=Components.interfaces,Components.utils["import"]("resource://gre/modules/FileUtils.jsm"),s="@mozilla.org/windows-registry-key;1"in r,t.get=function(e,t){var n,o,u,a={};s&&(e=e.replace(/\//g,"\\")),u=new FileUtils.File(e);try{n=r["@mozilla.org/network/file-input-stream;1"].createInstance(i.nsIFileInputStream),n.init(u,1,0,!1),o=r["@mozilla.org/intl/converter-input-stream;1"].createInstance(i.nsIConverterInputStream),o.init(n,"utf-8",n.available(),i.nsIConverterInputStream.DEFAULT_REPLACEMENT_CHARACTER),o.readString(n.available(),a),o.close(),n.close(),t(a.value)}catch(f){throw new Error((u&&u.path||"")+": "+f)}};return t}),define("requirejs-text!views/templates.html",[],function(){return'<!-- \r\n    HTML file to reference templates: they were taken from main html file\r\n    thus this way.\r\n-->\r\n<div>\r\n        <script id="ep-list-tmpl" type="text/mustache">\r\n            <ul class="{{className}}">\r\n                {{&items}}\r\n            </ul>\r\n        </script>\r\n        <script id="ep-list-item-tmpl" type="text/mustache">\r\n            <li class="{{#active}}active{{/active}}" {{#attrs}}{{name}}="{{value}}"{{/attrs}}>\r\n            {{^notA}}<a {{#name}}data-name="{{name}}"{{/name}} {{#id}}data-id="{{id}}"{{/id}} {{#href}}href="#{{href}}"{{/href}}>{{/notA}}\r\n                {{#strong}}<strong>{{&label}}</strong>{{/strong}}\r\n                {{^strong}}{{&label}}{{/strong}}\r\n            {{^notA}}</a>{{/notA}}</li>\r\n        </script>\r\n        <script id="ep-select-option-tmpl" type="text/mustache">\r\n            <option value="{{id}}" {{#selected}}selected{{/selected}} {{#attrs}}{{name}}="{{value}}"{{/attrs}}>{{&label}}</option>\r\n        </script>\r\n        <script id="ep-landing-forms-tmpl" type="text/mustache">\r\n            <div class="row-fluid">\r\n                <div class="offset1 span10">\r\n                    <div class="ep-landing-row-forms light-blue"></div>\r\n                </div>\r\n            </div>\r\n        </script>\r\n        <script id="ep-tool-overview-tmpl" type="text/mustache">\r\n            <div class="ep-landing-tool-overview offset1 span10 light-blue">\r\n                <div class="row-fluid">\r\n                    <div class="span5">\r\n                        <ul class="nav nav-list"></ul>\r\n                    </div>\r\n                    <div class="span7"></div>\r\n                </div>\r\n            </div>\r\n        </script>\r\n        <script id="ep-landing-tool-overview-body-tmpl" type="text/mustache">\r\n            <div data-name="{{name}}" class="media">\r\n                {{#thumbnail}}\r\n                <a class="pull-left" href="#">\r\n                    <img class="media-object" src="{{thumbnail}}">\r\n                </a>\r\n                {{/thumbnail}}\r\n                <div class="media-body">\r\n                    <h4 class="media-heading">{{label}}</h4>\r\n                    {{description}}\r\n                </div>\r\n            </div>\r\n        </script>\r\n        <script id="ep-landing-search-form-tmpl" type="text/mustache">\r\n            <form class="form-horizontal ep-landing-search-form">\r\n            </form>\r\n        </script>\r\n        <script id="ep-analysis-primary-form-tmpl" type="text/mustache">\r\n            <p class="lead"></p>\r\n            <form class="ep-analysis-primary-form clearfix light-blue">\r\n                <div class="form-actions">\r\n                    <button type="button" class="btn hide ep-form-advanced-toggle"><i class="fa fa-cogs"></i></button>\r\n                    <button type="button" class="btn ep-form-cancel" disabled>Cancel</button>\r\n                    <button type="submit" class="btn btn-primary" disabled>Submit</button>\r\n                    <div class="progress">\r\n                        <div class="bar"></div>\r\n                    </div>\r\n                </div>\r\n            </form>\r\n        </script>\r\n        <script id="ep-analysis-secondary-form-tmpl" type="text/mustache">\r\n            <form class="ep-analysis-secondary-form clearfix">\r\n                <div class="form-actions">\r\n                    <button type="button" class="btn hide ep-form-advanced-toggle"><i class="fa fa-cogs"></i></button>\r\n                    <button type="button" class="btn ep-form-cancel" disabled>Cancel</button>\r\n                    <button type="submit" class="btn btn-primary">Resubmit</button>\r\n                    <div class="progress">\r\n                        <div class="bar"></div>\r\n                    </div>\r\n                </div>\r\n            </form>\r\n        </script>\r\n        <script id="ep-form-landing-combobox-tmpl" type="text/mustache">\r\n            <label class="control-label" for="{{baseId}}">{{label}}</label>\r\n            <div class="controls">\r\n                <div class="span10 dropdown">\r\n                    <input id="{{baseId}}" type="text" name="{{name}}" class="input-block-level" placeholder="{{placeholder}}" tabindex="{{tabindex}}" autocomplete="off" />\r\n                </div>\r\n                <button class="btn btn-primary btn-large">\r\n                    <i class="icon-arrow-right icon-white"></i>\r\n                </button>\r\n            </div>\r\n        </script>\r\n        <script id="ep-form-combobox-tmpl" type="text/mustache">\r\n            <label class="control-label {{#primary}}{{descSize}}{{/primary}}" for="{{baseId}}">{{label}}</label>\r\n            {{#primary}}<div class="help-block {{descSize}}">\r\n                <span>{{&desc}}</span>\r\n            </div>{{/primary}}\r\n            <div class="controls dropdown">\r\n                <input id="{{baseId}}" type="text" name="{{name}}" class="dropdown-toggle {{size}}" placeholder="{{placeholder}}" tabindex="{{tabindex}}" value="{{readable}}" autocomplete="off" />\r\n                <ul class="dropdown-menu">\r\n                </ul>\r\n            </div>\r\n        </script>\r\n        <script id="ep-form-text-tmpl" type="text/mustache">\r\n            <label class="control-label {{#primary}}{{descSize}}{{/primary}}" for="{{baseId}}">{{label}}</label>\r\n            {{#primary}}<div class="help-block {{descSize}}">\r\n                <span>{{&desc}}</span></div>{{/primary}}\r\n            <div class="controls">\r\n                <input id="{{baseId}}" type="text" name="{{name}}" value="{{value}}" class="{{size}}" placeholder="{{placeholder}}" tabindex="{{tabindex}}" autocomplete="off" />\r\n            </div>\r\n        </script>\r\n        <script id="ep-form-select-tmpl" type="text/mustache">\r\n            <label class="control-label {{#primary}}{{descSize}}{{/primary}}" for="{{baseId}}">{{label}}</label>\r\n            {{#primary}}<div class="help-block {{descSize}}">\r\n                <span>{{&desc}}</span></div>{{/primary}}\r\n            <div class="controls">\r\n                <select id="{{baseId}}" name="{{name}}" class="{{size}}" tabindex="{{tabindex}}" {{#multiple}}multiple{{/multiple}}>\r\n                {{#choices}}\r\n                    <option value="{{value}}" {{#selected}}selected{{/selected}}>{{label}}</option>\r\n                {{/choices}}\r\n                </select>\r\n            </div>\r\n        </script>\r\n        <script id="ep-form-select-radio-tmpl" type="text/mustache">\r\n            <label class="control-label {{#primary}}{{descSize}}{{/primary}}" for="{{baseId}}">{{label}}</label>\r\n            {{#primary}}<div class="help-block {{descSize}}">\r\n                <span>{{&desc}}</span></div>{{/primary}}\r\n            <div class="controls">\r\n                {{#choices}}\r\n                    <label class="checkbox inline">\r\n                        <input type="radio" name="{{name}}" value="{{value}}" {{#selected}}checked{{/selected}} />\r\n                        {{label}}\r\n                    </label>\r\n                {{/choices}}\r\n            </div>\r\n        </script>\r\n        <script id="ep-form-bool-tmpl" type="text/mustache">\r\n            <label class="control-label {{#primary}}{{descSize}}{{/primary}}" for="{{baseId}}">{{label}}</label>\r\n            {{#primary}}<div class="help-block {{descSize}}">\r\n                <span>{{&desc}}</span></div>{{/primary}}\r\n            <div class="controls">\r\n                <button id="{{baseId}}" type="button" name="{{name}}" class="btn {{size}} {{#active}}active{{/active}} {{buttonClass}}" tabindex="{{tabindex}}">\r\n                    {{buttonLabel}}\r\n                </button>\r\n            </div>\r\n        </script>\r\n        <script id="ep-form-array-tmpl" type="text/mustache">\r\n            <div class="control-array-label">\r\n                <label class="control-label {{#primary}}{{descSize}}{{/primary}}" for="{{baseId}}">{{label}}</label>\r\n                {{#primary}}<div class="help-block {{descSize}}"><span>{{&desc}}</span></div>{{/primary}}\r\n                    <button type="button" class="btn ep-array-remove-child"><i class="icon-minus"></i></button>\r\n                    <button type="button" class="btn ep-array-add-child"><i class="icon-plus"></i></button>\r\n            </div>\r\n        </script>\r\n        <script id="ep-form-compound-tmpl" type="text/mustache">\r\n            <div class="control-array-label">\r\n                <label class="control-label {{#primary}}{{descSize}}{{/primary}}" for="{{baseId}}">{{label}}</label>\r\n                {{#primary}}<div class="help-block {{descSize}}"><span>{{&desc}}</span></div>{{/primary}}\r\n            </div>\r\n        </script>\r\n        <script id="ep-form-slider-tmpl" type="text/mustache">\r\n            <label class="control-label {{#primary}}{{descSize}}{{/primary}}" for="{{baseId}}">{{label}} <span class="muted">{{value}}</span></label>\r\n            {{#primary}}<div class="help-block {{descSize}}">\r\n                <span>{{&desc}}</span></div>{{/primary}}\r\n            <div class="controls">\r\n                <span class="">{{min}}</span>\r\n                <input id="{{baseId}}" name="{{name}}" class="{{size}}" type="range" min="{{min}}" max="{{max}}" step="{{step}}" value="{{value}}" tabindex="{{tabindex}}" />\r\n                <span class="">{{max}}</span> \r\n            </div>\r\n        </script>\r\n        <script id="ep-analysis-array-list-tmpl" type="text/mustache">\r\n            {{#items}}\r\n                <dt>{{label}}</dt>\r\n                <dd>\r\n                    {{&html}}\r\n                </dd>\r\n            {{/items}}\r\n        </script>\r\n        <script id="ep-analysis-array-tabs-tmpl" type="text/mustache">\r\n            <ul class="nav nav-tabs">\r\n              {{#tabs}}\r\n              <li class="{{#active}}active{{/active}}"><a href="#{{key}}" data-toggle="tab">{{label}}</a></li>\r\n              {{/tabs}}\r\n            </ul>\r\n            <div class="tab-content">\r\n            {{#content}}\r\n            <div id="{{key}}" class="tab-pane {{#active}}active{{/active}}">\r\n                {{&html}}\r\n            </div>\r\n            {{/content}}\r\n            </div>\r\n        </script>\r\n        <script id="ep-analysis-table-tmpl" type="text/mustache">\r\n            {{#withoutPlot}}\r\n            <h5 class="ep-table-info">\r\n                <span class="text-info"></span>\r\n                <button class="btn btn-mini ep-download-csv">\r\n                    <i class="icon-download"></i> .csv\r\n                </button>\r\n            </h5>\r\n            {{/withoutPlot}}\r\n            <table class="ep-analysis-thead table-bordered">\r\n                <thead><tr>\r\n                    {{#meta}}\r\n                    <th id="{{baseId}}-th">\r\n                        <div class="ep-th">\r\n                        <div class="ep-th-label">\r\n                            <span class="ep-ext-label">{{label}}</span>\r\n                            <span class="ep-visible-label">{{label}}</span>\r\n                        </div>\r\n                        <div class="ep-th-actions">\r\n                            <i id="{{baseId}}-filter-icon" class="icon-white icon-filter"></i>\r\n                            <i class="icon-white icon-arrow-up"></i>\r\n                        </div>\r\n                        </div>\r\n                    </th>\r\n                    {{/meta}}\r\n                </tr></thead>\r\n            </table>\r\n            <div class="ep-analysis-tbody">\r\n                <div></div>\r\n            </div>\r\n        </script>\r\n        <script id="ep-analysis-table-chunk-tmpl" type="text/mustache">\r\n            <table id="{{id}}" class="table table-bordered table-striped">\r\n                <thead>\r\n                    {{#meta}}<th></th>{{/meta}}\r\n                </thead>\r\n                <tbody>\r\n                    {{#items}}\r\n                    <tr>\r\n                        {{#data}}\r\n                        <td>\r\n                            <span class="ep-ext-label">{{&.}}</span>\r\n                            {{&.}}\r\n                        </td>\r\n                        {{/data}}\r\n                    </tr>\r\n                    {{/items}}\r\n                </tbody>\r\n            </table>\r\n        </script>\r\n        <script id="ep-btn-tmpl" type="text/mustache">\r\n            <button class="btn {{btnClass}}">{{#icon}}<i class="{{icon}}"></i> {{/icon}}{{&label}}</button>\r\n        </script>\r\n        <script id="ep-btn-group-tmpl" type="text/mustache">\r\n            <div class="btn-group {{#vertical}}btn-group-vertical{{/vertical}} {{groupClass}}">\r\n                {{#btns}}\r\n                    {{&.}}\r\n                {{/btns}}\r\n            </div>\r\n        </script>\r\n        <script id="ep-popover" type="text/mustache">\r\n             <div class="popover {{direction}}">\r\n                <div class="arrow"></div>\r\n                <h3 class="popover-title">{{title}}</h3>\r\n                <div class="popover-content">\r\n                    <p>{{content}}</p>\r\n                </div>\r\n            </div>\r\n        </script>\r\n        <script id="ep-accordion-group-tmpl" type="text/mustache">\r\n            <div class="accordion-group">\r\n                <div class="accordion-heading">\r\n                    <a id="{{id}}-toggle" class="accordion-toggle" href="#{{id}}">\r\n                        <i class="icon-chevron-{{chevron}}"></i> {{&label}} \r\n                    </a>\r\n                </div>\r\n                <div id="{{id}}" class="accordion-body collapse {{bodyClass}}">\r\n                {{#withInnerBody}}<div class="accordion-inner">{{/withInnerBody}}\r\n                    <div id="{{id}}-placeholder"></div>\r\n                {{#withInnerBody}}</div>{{/withInnerBody}}\r\n                </div>\r\n            </div>\r\n        </script>\r\n        <script id="ep-numeric-filter-tmpl" type="text/mustache">\r\n            <span class="add-on">{{#le}}&le;{{/le}}{{#ge}}&ge;{{/ge}}</span>\r\n            <input type="text" class="input-mini" />\r\n            <button class="btn btn-link">Clear</button>\r\n        </script>\r\n        <script id="ep-character-filter-tmpl" type="text/mustache">\r\n            <span class="add-on">contains</span>\r\n            <input type="text" class="input-mini" />\r\n            <button class="btn btn-link">Clear</button>\r\n        </script>\r\n        <script id="ep-dl-tmpl" type="text/mustache">\r\n            <dl class="{{#horizontal}}dl-horizontal{{/horizontal}}">\r\n                {{#items}}\r\n                <dt>{{&label}}</dt>\r\n                <dd>\r\n                {{#placeholderId}}<div id="{{.}}"></div> {{/placeholderId}}\r\n                {{#value}}{{&value}}{{/value}}\r\n                </dd>\r\n                {{/items}}\r\n            </dl>\r\n        </script>\r\n        <script id="ep-accordion-tagging-area-tmpl" type="text/mustache">\r\n            <div class="row-fluid">\r\n                <div class="span6">\r\n                <select class="span">\r\n                    <option selected>Select a field for tagging</option>\r\n                    {{#meta}}\r\n                    <option value="{{i}}">\r\n                        {{label}}\r\n                    </option>\r\n                    {{/meta}}\r\n                </select>\r\n                <ul class="">\r\n                    <li>\r\n                        Highlight a group of points or click on a single point to tag.\r\n                    </li>\r\n                    <li>\r\n                        Hold down shift to append your tags.\r\n                    </li>\r\n                    <li>\r\n                        Filter out the untagged points with the "Filter Tagged" button.\r\n                    </li>\r\n                </ul>\r\n                </div>\r\n                <div class="span6">\r\n                    <ul class="unstyled text-center">\r\n                        <li><p>Add the selected data field to the plot.</p></li>\r\n                        <li>\r\n                        <div class="btn-group">\r\n                            <button class="btn btn-small ep-tag-btn"><i class="icon-tag"></i> Tag All Visible</button>\r\n                            <button class="btn btn-small ep-clear-btn" disabled><i class="icon-remove"></i> Clear All</button>\r\n                        </div>\r\n                        </li>\r\n                        <li><i>or</i></li>\r\n                        <li>\r\n                        <div class="btn-group">\r\n                            <button class="btn btn-small ep-filter-tagged-btn" disabled><i class="icon-filter"></i> Filter Tagged</button>\r\n                            <button class="btn btn-small ep-release-filter-btn" disabled><i class="icon-remove"></i> Release</button>\r\n                        </div>\r\n                        </li>\r\n                    </ul>\r\n                </div>\r\n            </div>\r\n        </script>\r\n        <script id="ep-load-indicator-tmpl" type="text/mustache">\r\n            <div class="ep-load-indicator ep-load-indicator-bowlG">\r\n                <div class="ep-load-indicator-bowl_ringG">\r\n                    <div class="ep-load-indicator-ball_holderG">\r\n                        <div class="ep-load-indicator-ballG">\r\n                        </div>\r\n                    </div>\r\n                </div>\r\n            </div>\r\n        </script>\r\n        <script id="ep-alert-tmpl" type="text/mustache">\r\n            <div class="alert {{#title}}alert-block{{/title}} {{#type}}alert-{{type}}{{/type}}">\r\n              {{#withClose}}<button type="button" class="close" data-dismiss="alert">&times;</button>{{/withClose}}\r\n              {{#title}}<h4>{{title}}</h4>{{/title}}\r\n              {{&text}}\r\n            </div>\r\n        </script>\r\n        <script id="ep-modal-tmpl" type="text/mustache">\r\n            <div class="modal-header">\r\n                {{#withClose}}\r\n                    <button type="button" class="close" aria-hidden="true">&times;</button>\r\n                {{/withClose}}\r\n                <h3>{{title}}</h3>\r\n            </div>\r\n            <div class="modal-body">\r\n                \r\n            </div>\r\n            <div class="modal-footer">\r\n                {{#progressBar}}<div class="progress"><div class="bar"></div></div>{{/progressBar}}\r\n                {{#cancelBtnLabel}}<a href="#" class="btn btn-cancel">{{cancelBtnLabel}}</a>{{/cancelBtnLabel}}\r\n                {{#doBtnLabel}}<a href="#" class="btn btn-primary">{{doBtnLabel}}</a>{{/doBtnLabel}}\r\n            </div>\r\n        </script>\r\n</div>\r\n'}),define("TemplateManager",["jquery","hogan","requirejs-text!views/templates.html"],function(e,t,n){var r=e(n),i={};return{render:function(e,n){if(typeof i[e]=="undefined"){var s=r.find("#"+e);if(!s.length)throw new Error("Cannot find template with id '"+e+"'");var o=s.html();i[e]=t.compile(o)}return i[e].render(n)}}}),!function(e){e(function(){e.support.transition=function(){var e=function(){var e=document.createElement("bootstrap"),t={WebkitTransition:"webkitTransitionEnd",MozTransition:"transitionend",OTransition:"oTransitionEnd otransitionend",transition:"transitionend"},n;for(n in t)if(e.style[n]!==undefined)return t[n]}();return e&&{end:e}}()})}(window.jQuery),!function(e){var t='[data-dismiss="alert"]',n=function(n){e(n).on("click",t,this.close)};n.prototype.close=function(t){function s(){i.trigger("closed").remove()}var n=e(this),r=n.attr("data-target"),i;r||(r=n.attr("href"),r=r&&r.replace(/.*(?=#[^\s]*$)/,"")),i=e(r),t&&t.preventDefault(),i.length||(i=n.hasClass("alert")?n:n.parent()),i.trigger(t=e.Event("close"));if(t.isDefaultPrevented())return;i.removeClass("in"),e.support.transition&&i.hasClass("fade")?i.on(e.support.transition.end,s):s()};var r=e.fn.alert;e.fn.alert=function(t){return this.each(function(){var r=e(this),i=r.data("alert");i||r.data("alert",i=new n(this)),typeof t=="string"&&i[t].call(r)})},e.fn.alert.Constructor=n,e.fn.alert.noConflict=function(){return e.fn.alert=r,this},e(document).on("click.alert.data-api",t,n.prototype.close)}(window.jQuery),!function(e){var t=function(t,n){this.$element=e(t),this.options=e.extend({},e.fn.button.defaults,n)};t.prototype.setState=function(e){var t="disabled",n=this.$element,r=n.data(),i=n.is("input")?"val":"html";e+="Text",r.resetText||n.data("resetText",n[i]()),n[i](r[e]||this.options[e]),setTimeout(function(){e=="loadingText"?n.addClass(t).attr(t,t):n.removeClass(t).removeAttr(t)},0)},t.prototype.toggle=function(){var e=this.$element.closest('[data-toggle="buttons-radio"]');e&&e.find(".active").removeClass("active"),this.$element.toggleClass("active")};var n=e.fn.button;e.fn.button=function(n){return this.each(function(){var r=e(this),i=r.data("button"),s=typeof n=="object"&&n;i||r.data("button",i=new t(this,s)),n=="toggle"?i.toggle():n&&i.setState(n)})},e.fn.button.defaults={loadingText:"loading..."},e.fn.button.Constructor=t,e.fn.button.noConflict=function(){return e.fn.button=n,this},e(document).on("click.button.data-api","[data-toggle^=button]",function(t){var n=e(t.target);n.hasClass("btn")||(n=n.closest(".btn")),n.button("toggle")})}(window.jQuery),!function(e){var t=function(t,n){this.$element=e(t),this.$indicators=this.$element.find(".carousel-indicators"),this.options=n,this.options.pause=="hover"&&this.$element.on("mouseenter",e.proxy(this.pause,this)).on("mouseleave",e.proxy(this.cycle,this))};t.prototype={cycle:function(t){return t||(this.paused=!1),this.interval&&clearInterval(this.interval),this.options.interval&&!this.paused&&(this.interval=setInterval(e.proxy(this.next,this),this.options.interval)),this},getActiveIndex:function(){return this.$active=this.$element.find(".item.active"),this.$items=this.$active.parent().children(),this.$items.index(this.$active)},to:function(t){var n=this.getActiveIndex(),r=this;if(t>this.$items.length-1||t<0)return;return this.sliding?this.$element.one("slid",function(){r.to(t)}):n==t?this.pause().cycle():this.slide(t>n?"next":"prev",e(this.$items[t]))},pause:function(t){return t||(this.paused=!0),this.$element.find(".next, .prev").length&&e.support.transition.end&&(this.$element.trigger(e.support.transition.end),this.cycle(!0)),clearInterval(this.interval),this.interval=null,this},next:function(){if(this.sliding)return;return this.slide("next")},prev:function(){if(this.sliding)return;return this.slide("prev")},slide:function(t,n){var r=this.$element.find(".item.active"),i=n||r[t](),s=this.interval,o=t=="next"?"left":"right",u=t=="next"?"first":"last",a=this,f;this.sliding=!0,s&&this.pause(),i=i.length?i:this.$element.find(".item")[u](),f=e.Event("slide",{relatedTarget:i[0],direction:o});if(i.hasClass("active"))return;this.$indicators.length&&(this.$indicators.find(".active").removeClass("active"),this.$element.one("slid",function(){var t=e(a.$indicators.children()[a.getActiveIndex()]);t&&t.addClass("active")}));if(e.support.transition&&this.$element.hasClass("slide")){this.$element.trigger(f);if(f.isDefaultPrevented())return;i.addClass(t),i[0].offsetWidth,r.addClass(o),i.addClass(o),this.$element.one(e.support.transition.end,function(){i.removeClass([t,o].join(" ")).addClass("active"),r.removeClass(["active",o].join(" ")),a.sliding=!1,setTimeout(function(){a.$element.trigger("slid")},0)})}else{this.$element.trigger(f);if(f.isDefaultPrevented())return;r.removeClass("active"),i.addClass("active"),this.sliding=!1,this.$element.trigger("slid")}return s&&this.cycle(),this}};var n=e.fn.carousel;e.fn.carousel=function(n){return this.each(function(){var r=e(this),i=r.data("carousel"),s=e.extend({},e.fn.carousel.defaults,typeof n=="object"&&n),o=typeof n=="string"?n:s.slide;i||r.data("carousel",i=new t(this,s)),typeof n=="number"?i.to(n):o?i[o]():s.interval&&i.pause().cycle()})},e.fn.carousel.defaults={interval:5e3,pause:"hover"},e.fn.carousel.Constructor=t,e.fn.carousel.noConflict=function(){return e.fn.carousel=n,this},e(document).on("click.carousel.data-api","[data-slide], [data-slide-to]",function(t){var n=e(this),r,i=e(n.attr("data-target")||(r=n.attr("href"))&&r.replace(/.*(?=#[^\s]+$)/,"")),s=e.extend({},i.data(),n.data()),o;i.carousel(s),(o=n.attr("data-slide-to"))&&i.data("carousel").pause().to(o).cycle(),t.preventDefault()})}(window.jQuery),!function(e){var t=function(t,n){this.$element=e(t),this.options=e.extend({},e.fn.collapse.defaults,n),this.options.parent&&(this.$parent=e(this.options.parent)),this.options.toggle&&this.toggle()};t.prototype={constructor:t,dimension:function(){var e=this.$element.hasClass("width");return e?"width":"height"},show:function(){var t,n,r,i;if(this.transitioning||this.$element.hasClass("in"))return;t=this.dimension(),n=e.camelCase(["scroll",t].join("-")),r=this.$parent&&this.$parent.find("> .accordion-group > .in");if(r&&r.length){i=r.data("collapse");if(i&&i.transitioning)return;r.collapse("hide"),i||r.data("collapse",null)}this.$element[t](0),this.transition("addClass",e.Event("show"),"shown"),e.support.transition&&this.$element[t](this.$element[0][n])},hide:function(){var t;if(this.transitioning||!this.$element.hasClass("in"))return;t=this.dimension(),this.reset(this.$element[t]()),this.transition("removeClass",e.Event("hide"),"hidden"),this.$element[t](0)},reset:function(e){var t=this.dimension();return this.$element.removeClass("collapse")[t](e||"auto")[0].offsetWidth,this.$element[e!==null?"addClass":"removeClass"]("collapse"),this},transition:function(t,n,r){var i=this,s=function(){n.type=="show"&&i.reset(),i.transitioning=0,i.$element.trigger(r)};this.$element.trigger(n);if(n.isDefaultPrevented())return;this.transitioning=1,this.$element[t]("in"),e.support.transition&&this.$element.hasClass("collapse")?this.$element.one(e.support.transition.end,s):s()},toggle:function(){this[this.$element.hasClass("in")?"hide":"show"]()}};var n=e.fn.collapse;e.fn.collapse=function(n){return this.each(function(){var r=e(this),i=r.data("collapse"),s=e.extend({},e.fn.collapse.defaults,r.data(),typeof n=="object"&&n);i||r.data("collapse",i=new t(this,s)),typeof n=="string"&&i[n]()})},e.fn.collapse.defaults={toggle:!0},e.fn.collapse.Constructor=t,e.fn.collapse.noConflict=function(){return e.fn.collapse=n,this},e(document).on("click.collapse.data-api","[data-toggle=collapse]",function(t){var n=e(this),r,i=n.attr("data-target")||t.preventDefault()||(r=n.attr("href"))&&r.replace(/.*(?=#[^\s]+$)/,""),s=e(i).data("collapse")?"toggle":n.data();n[e(i).hasClass("in")?"addClass":"removeClass"]("collapsed"),e(i).collapse(s)})}(window.jQuery),!function(e){function r(){e(".dropdown-backdrop").remove(),e(t).each(function(){i(e(this)).removeClass("open")})}function i(t){var n=t.attr("data-target"),r;n||(n=t.attr("href"),n=n&&/#/.test(n)&&n.replace(/.*(?=#[^\s]*$)/,"")),r=n&&e(n);if(!r||!r.length)r=t.parent();return r}var t="[data-toggle=dropdown]",n=function(t){var n=e(t).on("click.dropdown.data-api",this.toggle);e("html").on("click.dropdown.data-api",function(){n.parent().removeClass("open")})};n.prototype={constructor:n,toggle:function(t){var n=e(this),s,o;if(n.is(".disabled, :disabled"))return;return s=i(n),o=s.hasClass("open"),r(),o||("ontouchstart"in document.documentElement&&e('<div class="dropdown-backdrop"/>').insertBefore(e(this)).on("click",r),s.toggleClass("open")),n.focus(),!1},keydown:function(n){var r,s,o,u,a,f;if(!/(38|40|27)/.test(n.keyCode))return;r=e(this),n.preventDefault(),n.stopPropagation();if(r.is(".disabled, :disabled"))return;u=i(r),a=u.hasClass("open");if(!a||a&&n.keyCode==27)return n.which==27&&u.find(t).focus(),r.click();s=e("[role=menu] li:not(.divider):visible a",u);if(!s.length)return;f=s.index(s.filter(":focus")),n.keyCode==38&&f>0&&f--,n.keyCode==40&&f<s.length-1&&f++,~f||(f=0),s.eq(f).focus()}};var s=e.fn.dropdown;e.fn.dropdown=function(t){return this.each(function(){var r=e(this),i=r.data("dropdown");i||r.data("dropdown",i=new n(this)),typeof t=="string"&&i[t].call(r)})},e.fn.dropdown.Constructor=n,e.fn.dropdown.noConflict=function(){return e.fn.dropdown=s,this},e(document).on("click.dropdown.data-api",r).on("click.dropdown.data-api",".dropdown form",function(e){e.stopPropagation()}).on("click.dropdown.data-api",t,n.prototype.toggle).on("keydown.dropdown.data-api",t+", [role=menu]",n.prototype.keydown)}(window.jQuery),!function(e){var t=function(t,n){this.options=n,this.$element=e(t).delegate('[data-dismiss="modal"]',"click.dismiss.modal",e.proxy(this.hide,this)),this.options.remote&&this.$element.find(".modal-body").load(this.options.remote)};t.prototype={constructor:t,toggle:function(){return this[this.isShown?"hide":"show"]()},show:function(){var t=this,n=e.Event("show");this.$element.trigger(n);if(this.isShown||n.isDefaultPrevented())return;this.isShown=!0,this.escape(),this.backdrop(function(){var n=e.support.transition&&t.$element.hasClass("fade");t.$element.parent().length||t.$element.appendTo(document.body),t.$element.show(),n&&t.$element[0].offsetWidth,t.$element.addClass("in").attr("aria-hidden",!1),t.enforceFocus(),n?t.$element.one(e.support.transition.end,function(){t.$element.focus().trigger("shown")}):t.$element.focus().trigger("shown")})},hide:function(t){t&&t.preventDefault();var n=this;t=e.Event("hide"),this.$element.trigger(t);if(!this.isShown||t.isDefaultPrevented())return;this.isShown=!1,this.escape(),e(document).off("focusin.modal"),this.$element.removeClass("in").attr("aria-hidden",!0),e.support.transition&&this.$element.hasClass("fade")?this.hideWithTransition():this.hideModal()},enforceFocus:function(){var t=this;e(document).on("focusin.modal",function(e){t.$element[0]!==e.target&&!t.$element.has(e.target).length&&t.$element.focus()})},escape:function(){var e=this;this.isShown&&this.options.keyboard?this.$element.on("keyup.dismiss.modal",function(t){t.which==27&&e.hide()}):this.isShown||this.$element.off("keyup.dismiss.modal")},hideWithTransition:function(){var t=this,n=setTimeout(function(){t.$element.off(e.support.transition.end),t.hideModal()},500);this.$element.one(e.support.transition.end,function(){clearTimeout(n),t.hideModal()})},hideModal:function(){var e=this;this.$element.hide(),this.backdrop(function(){e.removeBackdrop(),e.$element.trigger("hidden")})},removeBackdrop:function(){this.$backdrop&&this.$backdrop.remove(),this.$backdrop=null},backdrop:function(t){var n=this,r=this.$element.hasClass("fade")?"fade":"";if(this.isShown&&this.options.backdrop){var i=e.support.transition&&r;this.$backdrop=e('<div class="modal-backdrop '+r+'" />').appendTo(document.body),this.$backdrop.click(this.options.backdrop=="static"?e.proxy(this.$element[0].focus,this.$element[0]):e.proxy(this.hide,this)),i&&this.$backdrop[0].offsetWidth,this.$backdrop.addClass("in");if(!t)return;i?this.$backdrop.one(e.support.transition.end,t):t()}else!this.isShown&&this.$backdrop?(this.$backdrop.removeClass("in"),e.support.transition&&this.$element.hasClass("fade")?this.$backdrop.one(e.support.transition.end,t):t()):t&&t()}};var n=e.fn.modal;e.fn.modal=function(n){return this.each(function(){var r=e(this),i=r.data("modal"),s=e.extend({},e.fn.modal.defaults,r.data(),typeof n=="object"&&n);i||r.data("modal",i=new t(this,s)),typeof n=="string"?i[n]():s.show&&i.show()})},e.fn.modal.defaults={backdrop:!0,keyboard:!0,show:!0},e.fn.modal.Constructor=t,e.fn.modal.noConflict=function(){return e.fn.modal=n,this},e(document).on("click.modal.data-api",'[data-toggle="modal"]',function(t){var n=e(this),r=n.attr("href"),i=e(n.attr("data-target")||r&&r.replace(/.*(?=#[^\s]+$)/,"")),s=i.data("modal")?"toggle":e.extend({remote:!/#/.test(r)&&r},i.data(),n.data());t.preventDefault(),i.modal(s).one("hide",function(){n.focus()})})}(window.jQuery),!function(e){var t=function(e,t){this.init("tooltip",e,t)};t.prototype={constructor:t,init:function(t,n,r){var i,s,o,u,a;this.type=t,this.$element=e(n),this.options=this.getOptions(r),this.enabled=!0,o=this.options.trigger.split(" ");for(a=o.length;a--;)u=o[a],u=="click"?this.$element.on("click."+this.type,this.options.selector,e.proxy(this.toggle,this)):u!="manual"&&(i=u=="hover"?"mouseenter":"focus",s=u=="hover"?"mouseleave":"blur",this.$element.on(i+"."+this.type,this.options.selector,e.proxy(this.enter,this)),this.$element.on(s+"."+this.type,this.options.selector,e.proxy(this.leave,this)));this.options.selector?this._options=e.extend({},this.options,{trigger:"manual",selector:""}):this.fixTitle()},getOptions:function(t){return t=e.extend({},e.fn[this.type].defaults,this.$element.data(),t),t.delay&&typeof t.delay=="number"&&(t.delay={show:t.delay,hide:t.delay}),t},enter:function(t){var n=e.fn[this.type].defaults,r={},i;this._options&&e.each(this._options,function(e,t){n[e]!=t&&(r[e]=t)},this),i=e(t.currentTarget)[this.type](r).data(this.type);if(!i.options.delay||!i.options.delay.show)return i.show();clearTimeout(this.timeout),i.hoverState="in",this.timeout=setTimeout(function(){i.hoverState=="in"&&i.show()},i.options.delay.show)},leave:function(t){var n=e(t.currentTarget)[this.type](this._options).data(this.type);this.timeout&&clearTimeout(this.timeout);if(!n.options.delay||!n.options.delay.hide)return n.hide();n.hoverState="out",this.timeout=setTimeout(function(){n.hoverState=="out"&&n.hide()},n.options.delay.hide)},show:function(){var t,n,r,i,s,o,u=e.Event("show");if(this.hasContent()&&this.enabled){this.$element.trigger(u);if(u.isDefaultPrevented())return;t=this.tip(),this.setContent(),this.options.animation&&t.addClass("fade"),s=typeof this.options.placement=="function"?this.options.placement.call(this,t[0],this.$element[0]):this.options.placement,t.detach().css({top:0,left:0,display:"block"}),this.options.container?t.appendTo(this.options.container):t.insertAfter(this.$element),n=this.getPosition(),r=t[0].offsetWidth,i=t[0].offsetHeight;switch(s){case"bottom":o={top:n.top+n.height,left:n.left+n.width/2-r/2};break;case"top":o={top:n.top-i,left:n.left+n.width/2-r/2};break;case"left":o={top:n.top+n.height/2-i/2,left:n.left-r};break;case"right":o={top:n.top+n.height/2-i/2,left:n.left+n.width}}this.applyPlacement(o,s),this.$element.trigger("shown")}},applyPlacement:function(e,t){var n=this.tip(),r=n[0].offsetWidth,i=n[0].offsetHeight,s,o,u,a;n.offset(e).addClass(t).addClass("in"),s=n[0].offsetWidth,o=n[0].offsetHeight,t=="top"&&o!=i&&(e.top=e.top+i-o,a=!0),t=="bottom"||t=="top"?(u=0,e.left<0&&(u=e.left*-2,e.left=0,n.offset(e),s=n[0].offsetWidth,o=n[0].offsetHeight),this.replaceArrow(u-r+s,s,"left")):this.replaceArrow(o-i,o,"top"),a&&n.offset(e)},replaceArrow:function(e,t,n){this.arrow().css(n,e?50*(1-e/t)+"%":"")},setContent:function(){var e=this.tip(),t=this.getTitle();e.find(".tooltip-inner")[this.options.html?"html":"text"](t),e.removeClass("fade in top bottom left right")},hide:function(){function i(){var t=setTimeout(function(){n.off(e.support.transition.end).detach()},500);n.one(e.support.transition.end,function(){clearTimeout(t),n.detach()})}var t=this,n=this.tip(),r=e.Event("hide");this.$element.trigger(r);if(r.isDefaultPrevented())return;return n.removeClass("in"),e.support.transition&&this.$tip.hasClass("fade")?i():n.detach(),this.$element.trigger("hidden"),this},fixTitle:function(){var e=this.$element;(e.attr("title")||typeof e.attr("data-original-title")!="string")&&e.attr("data-original-title",e.attr("title")||"").attr("title","")},hasContent:function(){return this.getTitle()},getPosition:function(){var t=this.$element[0];return e.extend({},typeof t.getBoundingClientRect=="function"?t.getBoundingClientRect():{width:t.offsetWidth,height:t.offsetHeight},this.$element.offset())},getTitle:function(){var e,t=this.$element,n=this.options;return e=t.attr("data-original-title")||(typeof n.title=="function"?n.title.call(t[0]):n.title),e},tip:function(){return this.$tip=this.$tip||e(this.options.template)},arrow:function(){return this.$arrow=this.$arrow||this.tip().find(".tooltip-arrow")},validate:function(){this.$element[0].parentNode||(this.hide(),this.$element=null,this.options=null)},enable:function(){this.enabled=!0},disable:function(){this.enabled=!1},toggleEnabled:function(){this.enabled=!this.enabled},toggle:function(t){var n=t?e(t.currentTarget)[this.type](this._options).data(this.type):this;n.tip().hasClass("in")?n.hide():n.show()},destroy:function(){this.hide().$element.off("."+this.type).removeData(this.type)}};var n=e.fn.tooltip;e.fn.tooltip=function(n){return this.each(function(){var r=e(this),i=r.data("tooltip"),s=typeof n=="object"&&n;i||r.data("tooltip",i=new t(this,s)),typeof n=="string"&&i[n]()})},e.fn.tooltip.Constructor=t,e.fn.tooltip.defaults={animation:!0,placement:"top",selector:!1,template:'<div class="tooltip"><div class="tooltip-arrow"></div><div class="tooltip-inner"></div></div>',trigger:"hover focus",title:"",delay:0,html:!1,container:!1},e.fn.tooltip.noConflict=function(){return e.fn.tooltip=n,this}}(window.jQuery),!function(e){var t=function(e,t){this.init("popover",e,t)};t.prototype=e.extend({},e.fn.tooltip.Constructor.prototype,{constructor:t,setContent:function(){var e=this.tip(),t=this.getTitle(),n=this.getContent();e.find(".popover-title")[this.options.html?"html":"text"](t),e.find(".popover-content")[this.options.html?"html":"text"](n),e.removeClass("fade top bottom left right in")},hasContent:function(){return this.getTitle()||this.getContent()},getContent:function(){var e,t=this.$element,n=this.options;return e=(typeof n.content=="function"?n.content.call(t[0]):n.content)||t.attr("data-content"),e},tip:function(){return this.$tip||(this.$tip=e(this.options.template)),this.$tip},destroy:function(){this.hide().$element.off("."+this.type).removeData(this.type)}});var n=e.fn.popover;e.fn.popover=function(n){return this.each(function(){var r=e(this),i=r.data("popover"),s=typeof n=="object"&&n;i||r.data("popover",i=new t(this,s)),typeof n=="string"&&i[n]()})},e.fn.popover.Constructor=t,e.fn.popover.defaults=e.extend({},e.fn.tooltip.defaults,{placement:"right",trigger:"click",content:"",template:'<div class="popover"><div class="arrow"></div><h3 class="popover-title"></h3><div class="popover-content"></div></div>'}),e.fn.popover.noConflict=function(){return e.fn.popover=n,this}}(window.jQuery),!function(e){function t(t,n){var r=e.proxy(this.process,this),i=e(t).is("body")?e(window):e(t),s;this.options=e.extend({},e.fn.scrollspy.defaults,n),this.$scrollElement=i.on("scroll.scroll-spy.data-api",r),this.selector=(this.options.target||(s=e(t).attr("href"))&&s.replace(/.*(?=#[^\s]+$)/,"")||"")+" .nav li > a",this.$body=e("body"),this.refresh(),this.process()}t.prototype={constructor:t,refresh:function(){var t=this,n;this.offsets=e([]),this.targets=e([]),n=this.$body.find(this.selector).map(function(){var n=e(this),r=n.data("target")||n.attr("href"),i=/^#\w/.test(r)&&e(r);return i&&i.length&&[[i.position().top+(!e.isWindow(t.$scrollElement.get(0))&&t.$scrollElement.scrollTop()),r]]||null}).sort(function(e,t){return e[0]-t[0]}).each(function(){t.offsets.push(this[0]),t.targets.push(this[1])})},process:function(){var e=this.$scrollElement.scrollTop()+this.options.offset,t=this.$scrollElement[0].scrollHeight||this.$body[0].scrollHeight,n=t-this.$scrollElement.height(),r=this.offsets,i=this.targets,s=this.activeTarget,o;if(e>=n)return s!=(o=i.last()[0])&&this.activate(o);for(o=r.length;o--;)s!=i[o]&&e>=r[o]&&(!r[o+1]||e<=r[o+1])&&this.activate(i[o])},activate:function(t){var n,r;this.activeTarget=t,e(this.selector).parent(".active").removeClass("active"),r=this.selector+'[data-target="'+t+'"],'+this.selector+'[href="'+t+'"]',n=e(r).parent("li").addClass("active"),n.parent(".dropdown-menu").length&&(n=n.closest("li.dropdown").addClass("active")),n.trigger("activate")}};var n=e.fn.scrollspy;e.fn.scrollspy=function(n){return this.each(function(){var r=e(this),i=r.data("scrollspy"),s=typeof n=="object"&&n;i||r.data("scrollspy",i=new t(this,s)),typeof n=="string"&&i[n]()})},e.fn.scrollspy.Constructor=t,e.fn.scrollspy.defaults={offset:10},e.fn.scrollspy.noConflict=function(){return e.fn.scrollspy=n,this},e(window).on("load",function(){e('[data-spy="scroll"]').each(function(){var t=e(this);t.scrollspy(t.data())})})}(window.jQuery),!function(e){var t=function(t){this.element=e(t)};t.prototype={constructor:t,show:function(){var t=this.element,n=t.closest("ul:not(.dropdown-menu)"),r=t.attr("data-target"),i,s,o;r||(r=t.attr("href"),r=r&&r.replace(/.*(?=#[^\s]*$)/,""));if(t.parent("li").hasClass("active"))return;i=n.find(".active:last a")[0],o=e.Event("show",{relatedTarget:i}),t.trigger(o);if(o.isDefaultPrevented())return;s=e(r),this.activate(t.parent("li"),n),this.activate(s,s.parent(),function(){t.trigger({type:"shown",relatedTarget:i})})},activate:function(t,n,r){function o(){i.removeClass("active").find("> .dropdown-menu > .active").removeClass("active"),t.addClass("active"),s?(t[0].offsetWidth,t.addClass("in")):t.removeClass("fade"),t.parent(".dropdown-menu")&&t.closest("li.dropdown").addClass("active"),r&&r()}var i=n.find("> .active"),s=r&&e.support.transition&&i.hasClass("fade");s?i.one(e.support.transition.end,o):o(),i.removeClass("in")}};var n=e.fn.tab;e.fn.tab=function(n){return this.each(function(){var r=e(this),i=r.data("tab");i||r.data("tab",i=new t(this)),typeof n=="string"&&i[n]()})},e.fn.tab.Constructor=t,e.fn.tab.noConflict=function(){return e.fn.tab=n,this},e(document).on("click.tab.data-api",'[data-toggle="tab"], [data-toggle="pill"]',function(t){t.preventDefault(),e(this).tab("show")})}(window.jQuery),!function(e){var t=function(t,n){this.$element=e(t),this.options=e.extend({},e.fn.typeahead.defaults,n),this.matcher=this.options.matcher||this.matcher,this.sorter=this.options.sorter||this.sorter,this.highlighter=this.options.highlighter||this.highlighter,this.updater=this.options.updater||this.updater,this.source=this.options.source,this.$menu=e(this.options.menu),this.shown=!1,this.listen()};t.prototype={constructor:t,select:function(){var e=this.$menu.find(".active").attr("data-value");return this.$element.val(this.updater(e)).change(),this.hide()},updater:function(e){return e},show:function(){var t=e.extend({},this.$element.position(),{height:this.$element[0].offsetHeight});return this.$menu.insertAfter(this.$element).css({top:t.top+t.height,left:t.left}).show(),this.shown=!0,this},hide:function(){return this.$menu.hide(),this.shown=!1,this},lookup:function(t){var n;return this.query=this.$element.val(),!this.query||this.query.length<this.options.minLength?this.shown?this.hide():this:(n=e.isFunction(this.source)?this.source(this.query,e.proxy(this.process,this)):this.source,n?this.process(n):this)},process:function(t){var n=this;return t=e.grep(t,function(e){return n.matcher(e)}),t=this.sorter(t),t.length?this.render(t.slice(0,this.options.items)).show():this.shown?this.hide():this},matcher:function(e){return~e.toLowerCase().indexOf(this.query.toLowerCase())},sorter:function(e){var t=[],n=[],r=[],i;while(i=e.shift())i.toLowerCase().indexOf(this.query.toLowerCase())?~i.indexOf(this.query)?n.push(i):r.push(i):t.push(i);return t.concat(n,r)},highlighter:function(e){var t=this.query.replace(/[\-\[\]{}()*+?.,\\\^$|#\s]/g,"\\$&");return e.replace(new RegExp("("+t+")","ig"),function(e,t){return"<strong>"+t+"</strong>"})},render:function(t){var n=this;return t=e(t).map(function(t,r){return t=e(n.options.item).attr("data-value",r),t.find("a").html(n.highlighter(r)),t[0]}),t.first().addClass("active"),this.$menu.html(t),this},next:function(t){var n=this.$menu.find(".active").removeClass("active"),r=n.next();r.length||(r=e(this.$menu.find("li")[0])),r.addClass("active")},prev:function(e){var t=this.$menu.find(".active").removeClass("active"),n=t.prev();n.length||(n=this.$menu.find("li").last()),n.addClass("active")},listen:function(){this.$element.on("focus",e.proxy(this.focus,this)).on("blur",e.proxy(this.blur,this)).on("keypress",e.proxy(this.keypress,this)).on("keyup",e.proxy(this.keyup,this)),this.eventSupported("keydown")&&this.$element.on("keydown",e.proxy(this.keydown,this)),this.$menu.on("click",e.proxy(this.click,this)).on("mouseenter","li",e.proxy(this.mouseenter,this)).on("mouseleave","li",e.proxy(this.mouseleave,this))},eventSupported:function(e){var t=e in this.$element;return t||(this.$element.setAttribute(e,"return;"),t=typeof this.$element[e]=="function"),t},move:function(e){if(!this.shown)return;switch(e.keyCode){case 9:case 13:case 27:e.preventDefault();break;case 38:e.preventDefault(),this.prev();break;case 40:e.preventDefault(),this.next()}e.stopPropagation()},keydown:function(t){this.suppressKeyPressRepeat=~e.inArray(t.keyCode,[40,38,9,13,27]),this.move(t)},keypress:function(e){if(this.suppressKeyPressRepeat)return;this.move(e)},keyup:function(e){switch(e.keyCode){case 40:case 38:case 16:case 17:case 18:break;case 9:case 13:if(!this.shown)return;this.select();break;case 27:if(!this.shown)return;this.hide();break;default:this.lookup()}e.stopPropagation(),e.preventDefault()},focus:function(e){this.focused=!0},blur:function(e){this.focused=!1,!this.mousedover&&this.shown&&this.hide()},click:function(e){e.stopPropagation(),e.preventDefault(),this.select(),this.$element.focus()},mouseenter:function(t){this.mousedover=!0,this.$menu.find(".active").removeClass("active"),e(t.currentTarget).addClass("active")},mouseleave:function(e){this.mousedover=!1,!this.focused&&this.shown&&this.hide()}};var n=e.fn.typeahead;e.fn.typeahead=function(n){return this.each(function(){var r=e(this),i=r.data("typeahead"),s=typeof n=="object"&&n;i||r.data("typeahead",i=new t(this,s)),typeof n=="string"&&i[n]()})},e.fn.typeahead.defaults={source:[],items:8,menu:'<ul class="typeahead dropdown-menu"></ul>',item:'<li><a href="#"></a></li>',minLength:1},e.fn.typeahead.Constructor=t,e.fn.typeahead.noConflict=function(){return e.fn.typeahead=n,this},e(document).on("focus.typeahead.data-api",'[data-provide="typeahead"]',function(t){var n=e(this);if(n.data("typeahead"))return;n.typeahead(n.data())})}(window.jQuery),!function(e){var t=function(t,n){this.options=e.extend({},e.fn.affix.defaults,n),this.$window=e(window).on("scroll.affix.data-api",e.proxy(this.checkPosition,this)).on("click.affix.data-api",e.proxy(function(){setTimeout(e.proxy(this.checkPosition,this),1)},this)),this.$element=e(t),this.checkPosition()};t.prototype.checkPosition=function(){if(!this.$element.is(":visible"))return;var t=e(document).height(),n=this.$window.scrollTop(),r=this.$element.offset(),i=this.options.offset,s=i.bottom,o=i.top,u="affix affix-top affix-bottom",a;typeof i!="object"&&(s=o=i),typeof o=="function"&&(o=i.top()),typeof s=="function"&&(s=i.bottom()),a=this.unpin!=null&&n+this.unpin<=r.top?!1:s!=null&&r.top+this.$element.height()>=t-s?"bottom":o!=null&&n<=o?"top":!1;if(this.affixed===a)return;this.affixed=a,this.unpin=a=="bottom"?r.top-n:null,this.$element.removeClass(u).addClass("affix"+(a?"-"+a:""))};var n=e.fn.affix;e.fn.affix=function(n){return this.each(function(){var r=e(this),i=r.data("affix"),s=typeof n=="object"&&n;i||r.data("affix",i=new t(this,s)),typeof n=="string"&&i[n]()})},e.fn.affix.Constructor=t,e.fn.affix.defaults={offset:0},e.fn.affix.noConflict=function(){return e.fn.affix=n,this},e(window).on("load",function(){e('[data-spy="affix"]').each(function(){var t=e(this),n=t.data();n.offset=n.offset||{},n.offsetBottom&&(n.offset.bottom=n.offsetBottom),n.offsetTop&&(n.offset.top=n.offsetTop),t.affix(n)})})}(window.jQuery),define("bootstrap",function(){}),define("views/modals/ModalView",["backbone","TemplateManager","bootstrap"],function(e,t){var n=e.View.extend({events:{shown:"onShown",hidden:"onHidden","click .more":"onClickMore","click .close":"onClickClose","click .btn-primary":"onClickBtnPrimary","click .btn-cancel":"onClickBtnCancel"},initialize:function(e){this.options=e},render:function(){this.$el.html(t.render("ep-modal-tmpl",this.options)),this.$el.modal(_.defaults(this.options,{backdrop:"static",keyboard:!1}))},hide:function(){this.$el.modal("hide")},setBody:function(e){this.$(".modal-body").html(e.$el?e.$el:e)},runProgressBar:function(){var e=this.$(".progress"),t=e.children(),n=parseInt(this.options.progressBar)||1e3;t.css("transitionDuration",n+"ms"),t.width("100%")},onShown:function(){this.options.progressBar&&this.runProgressBar()},onHidden:function(){this.remove(),this.trigger("hidden")},onClickMore:function(e){this.$(".modal-body .hide").removeClass("hide")},onClickClose:function(){this.hide()},onClickBtnPrimary:function(){this.hide(),this.trigger("do:primary:action")},onClickBtnCancel:function(){this.hide(),this.trigger("do:cancel:action")}});return n}),define("views/modals/ErrorModalView",["views/modals/ModalView","TemplateManager","config"],function(e,t,n){var r=e.extend({initialize:function(t){e.prototype.initialize.call(this,t),this.pageModel=t.pageModel},render:function(){e.prototype.render.call(this);var n=this.options.fullErrorText;this.setBody(t.render("ep-alert-tmpl",{type:"danger",text:n&&n.substring(0,50)+" <strong class='more'>[more...]</strong>"+"<pre class='hide'>"+n+"</pre>"}))},onClickBtnPrimary:function(t){e.prototype.onClickBtnPrimary.apply(this,arguments);var r=n["gmail.link.tmpl"],i="<a href='"+window.location.href+"'>Permalink to the page</a>\n\n\n"+this.options.fullErrorText+"\n\n\n\n"+"User Agent: "+window.navigator.userAgent,s=(this.pageModel?this.pageModel.get("label")+" ":"")+"Analysis Failed";this.$(".btn-primary").attr("target","_blank").attr("href",r.replace("ADDRESS",encodeURIComponent(n["contact.address"])).replace("TITLE",encodeURIComponent(s)).replace("BODY",encodeURIComponent(i)))},onClickBtnCancel:function(e){e.preventDefault(),this.hide()}});return r}),define("views/modals/createModalView",["views/modals/ModalView","views/modals/ErrorModalView"],function(e,t){return function(n){var r=n.modalType;delete n.modalType;switch(r){case"error":return new t(n);default:return new e(n)}}}),function(){var e,t,n,r,i,s,o,u,a,f,l,c,h,p,d,v,m,g,y,b,w,E,S,x,T,N,C,k,L,A,O,M,_,D,P,H,B,j,F,I,q,R,U,z,W,X,V,$,J,K,Q,G,Y,Z,et,tt,nt,rt,it,st,ot,ut,at,ft,lt,ct,ht,pt,dt=[].slice,vt={}.hasOwnProperty,mt=function(e,t){function r(){this.constructor=e}for(var n in t)vt.call(t,n)&&(e[n]=t[n]);return r.prototype=t.prototype,e.prototype=new r,e.__super__=t.prototype,e},gt=function(e,t){return function(){return e.apply(t,arguments)}};e={toString:function(){return"Bacon"}},e.version="0.7.23",h=(typeof global!="undefined"&&global!==null?global:this).Error,e.fromBinder=function(t,n){return n==null&&(n=ht.id),new c(D(e,"fromBinder",t,n),function(r){var i,s,o;return o=!1,i=function(){if(typeof s!="undefined"&&s!==null)return o||s(),o=!0},s=t(function(){var t,o,u,a,f,c;t=1<=arguments.length?dt.call(arguments,0):[],a=n.apply(null,t),R(a)&&ht.last(a)instanceof l||(a=[a]),u=e.more;for(f=0,c=a.length;f<c;f++){o=a[f],u=r(o=st(o));if(u===e.noMore||o.isEnd())return s!=null?i():e.scheduler.setTimeout(i,0),u}return u}),i})},e.$={},e.$.asEventStream=function(t,n,r){var i;return z(n)&&(i=[n,void 0],r=i[0],n=i[1]),lt(this.selector||this,"asEventStream",t,e.fromBinder(function(e){return function(r){return e.on(t,n,r),function(){return e.off(t,n,r)}}}(this),r))},(pt=typeof jQuery!=="undefined"&&jQuery!==null?jQuery:typeof Zepto!=="undefined"&&Zepto!==null?Zepto:void 0)!=null&&(pt.fn.asEventStream=e.$.asEventStream),e.fromEventTarget=function(t,n,r){var i,s,o,u,a,f;return i=(o=t.addEventListener)!=null?o:(u=t.addListener)!=null?u:t.bind,s=(a=t.removeEventListener)!=null?a:(f=t.removeListener)!=null?f:t.unbind,lt(e,"fromEventTarget",t,n,e.fromBinder(function(e){return i.call(t,n,e),function(){return s.call(t,n,e)}},r))},e.fromPromise=function(t,n){return lt(e,"fromPromise",t,e.fromBinder(function(e){return t.then(e,function(t){return e(new f(t))}),function(){if(n)return typeof t.abort=="function"?t.abort():void 0}},function(e){return[e,P()]}))},e.noMore=["<no-more>"],e.more=["<more>"],e.later=function(t,n){return lt(e,"later",t,n,e.sequentially(t,[n]))},e.sequentially=function(t,n){var r;return r=0,lt(e,"sequentially",t,n,e.fromPoll(t,function(){var e;return e=n[r++],r<n.length?e:r===n.length?[e,P()]:P()}))},e.repeatedly=function(t,n){var r;return r=0,lt(e,"repeatedly",t,n,e.fromPoll(t,function(){return n[r++%n.length]}))},e.spy=function(e){return rt.push(e)},rt=[],nt=function(e){var t,n,r,i;if(rt.length&&!nt.running)try{nt.running=!0,i=[];for(n=0,r=rt.length;n<r;n++)t=rt[n],i.push(t(e));return i}finally{delete nt.running}},ct=function(e){return function(){var t,n,r,i;return r=arguments[0],t=2<=arguments.length?dt.call(arguments,1):[],typeof r=="object"&&t.length&&(n=r,i=t[0],r=function(){return n[i].apply(n,arguments)},t=t.slice(1)),e.apply(null,[r].concat(dt.call(t)))}},V=function(t,n){return ct(function(){var r,i,s;return i=arguments[0],r=2<=arguments.length?dt.call(arguments,1):[],s=et(n,[function(e,t){return i.apply(null,dt.call(e).concat([t]))}]),lt.apply(null,[e,t,i].concat(dt.call(r),[e.combineAsArray(r).flatMap(s)]))})},e.fromCallback=V("fromCallback",function(){var t,n;return n=arguments[0],t=2<=arguments.length?dt.call(arguments,1):[],e.fromBinder(function(e){return $(n,t)(e),Z},function(e){return[e,P()]})}),e.fromNodeCallback=V("fromNodeCallback",function(){var t,n;return n=arguments[0],t=2<=arguments.length?dt.call(arguments,1):[],e.fromBinder(function(e){return $(n,t)(e),Z},function(e,t){return e?[new f(e),P()]:[t,P()]})}),e.fromPoll=function(t,n){return lt(e,"fromPoll",t,n,e.fromBinder(function(n){var r;return r=e.scheduler.setInterval(n,t),function(){return e.scheduler.clearInterval(r)}},n))},e.interval=function(t,n){return n==null&&(n={}),lt(e,"interval",t,n,e.fromPoll(t,function(){return Y(n)}))},e.constant=function(t){return new g(D(e,"constant",t),function(e){return e(q(t)),e(P()),Z})},e.never=function(){return lt(e,"never",e.fromArray([]))},e.once=function(t){return lt(e,"once",t,e.fromArray([t]))},e.fromArray=function(t){var n;return T(t),t=A(t),n=0,new c(D(e,"fromArray",t),function(r){var i,s,o;s=!1,i=e.more;while(i!==e.noMore&&!s)n>=t.length?(r(P()),i=e.noMore):(o=t[n++],i=r(st(o)));return function(){return s=!0}})},e.mergeAll=function(){var t;return t=1<=arguments.length?dt.call(arguments,0):[],R(t[0])&&(t=t[0]),t.length?new c(D.apply(null,[e,"mergeAll"].concat(dt.call(t))),function(n){var r,i,s;return r=0,s=function(i){return function(s){return i.subscribeInternal(function(i){var o;return i.isEnd()?(r++,r===t.length?n(P()):e.more):(o=n(i),o===e.noMore&&s(),o)})}},i=ht.map(s,t),O.apply(null,i)}):e.never()},e.zipAsArray=function(){var t;return t=1<=arguments.length?dt.call(arguments,0):[],R(t[0])&&(t=t[0]),lt.apply(null,[e,"zipAsArray"].concat(dt.call(t),[e.zipWith(t,function(){var e;return e=1<=arguments.length?dt.call(arguments,0):[],e})]))},e.zipWith=function(){var t,n,r;return t=arguments[0],n=2<=arguments.length?dt.call(arguments,1):[],z(t)||(r=[t,n[0]],n=r[0],t=r[1]),n=ht.map(function(e){return e.toEventStream()},n),lt.apply(null,[e,"zipWith",t].concat(dt.call(n),[e.when(n,t)]))},e.groupSimultaneous=function(){var n,r,i;return i=1<=arguments.length?dt.call(arguments,0):[],i.length===1&&R(i[0])&&(i=i[0]),r=function(){var e,r,s;s=[];for(e=0,r=i.length;e<r;e++)n=i[e],s.push(new t(n));return s}(),lt.apply(null,[e,"groupSimultaneous"].concat(dt.call(i),[e.when(r,function(){var e;return e=1<=arguments.length?dt.call(arguments,0):[],e})]))},e.combineAsArray=function(){var t,n,r,i,s,o,u;s=1<=arguments.length?dt.call(arguments,0):[],s.length===1&&R(s[0])&&(s=s[0]);for(t=o=0,u=s.length;o<u;t=++o)i=s[t],W(i)||(s[t]=e.constant(i));return s.length?(r=function(){var e,t,r;r=[];for(e=0,t=s.length;e<t;e++)n=s[e],r.push(new w(n,!0,n.subscribeInternal));return r}(),lt.apply(null,[e,"combineAsArray"].concat(dt.call(s),[e.when(r,function(){var e;return e=1<=arguments.length?dt.call(arguments,0):[],e}).toProperty()]))):e.constant([])},e.onValues=function(){var t,n,r;return n=2<=arguments.length?dt.call(arguments,0,r=arguments.length-1):(r=0,[]),t=arguments[r++],e.combineAsArray(n).onValues(t)},e.combineWith=function(){var t,n;return t=arguments[0],n=2<=arguments.length?dt.call(arguments,1):[],lt.apply(null,[e,"combineWith",t].concat(dt.call(n),[e.combineAsArray(n).map(function(e){return t.apply(null,e)})]))},e.combineTemplate=function(t){var n,r,i,s,o,u,a,f,l,c;return a=[],c=[],u=function(e){return e[e.length-1]},l=function(e,t,n){return u(e)[t]=n},n=function(e,t){return function(n,r){return l(n,e,r[t])}},o=function(e,t){return function(n){return l(n,e,t)}},f=function(e){return R(e)?[]:{}},i=function(e,t){var r,i;return W(t)?(c.push(t),a.push(n(e,c.length-1))):t!==Object(t)||typeof t=="function"||t instanceof RegExp||t instanceof Date?a.push(o(e,t)):(i=function(e){return function(n){var r;return r=f(t),l(n,e,r),n.push(r)}},r=function(e){return e.pop()},a.push(i(e)),s(t),a.push(r))},s=function(e){return ht.each(e,i)},s(t),r=function(e){var n,r,i,s,o;i=f(t),n=[i];for(s=0,o=a.length;s<o;s++)r=a[s],r(n,e);return i},lt(e,"combineTemplate",t,e.combineAsArray(c).map(r))},e.retry=function(t){var n,r,i,s,o,u;if(!z(t.source))throw new h("'source' option has to be a function");return u=t.source,s=t.retries||0,i=t.maxRetries||s,n=t.delay||function(){return 0},r=t.isRetryable||function(){return!0},o=function(t){var o,a;return a={source:u,retries:s-1,maxRetries:i,delay:n,isRetryable:r},o=function(){return e.retry(a)},e.later(n(t)).filter(!1).concat(e.once().flatMap(o))},lt(e,"retry",t,u().flatMapError(function(t){return r(t)&&s>0?o({error:t,retriesDone:i-s}):e.once(new f(t))}))},H=0,l=function(){function e(){this.id=++H}return e.prototype.isEvent=function(){return!0},e.prototype.isEnd=function(){return!1},e.prototype.isInitial=function(){return!1},e.prototype.isNext=function(){return!1},e.prototype.isError=function(){return!1},e.prototype.hasValue=function(){return!1},e.prototype.filter=function(){return!0},e.prototype.inspect=function(){return this.toString()},e.prototype.log=function(){return this.toString()},e}(),d=function(e){function t(e){t.__super__.constructor.call(this),z(e)?this.value=ht.cached(e):this.value=ht.always(e)}return mt(t,e),t.prototype.isNext=function(){return!0},t.prototype.hasValue=function(){return!0},t.prototype.fmap=function(e){var t;return t=this.value,this.apply(function(){return e(t())})},t.prototype.apply=function(e){return new t(e)},t.prototype.filter=function(e){return e(this.value())},t.prototype.toString=function(){return ht.toString(this.value())},t.prototype.log=function(){return this.value()},t}(l),p=function(e){function t(){return t.__super__.constructor.apply(this,arguments)}return mt(t,e),t.prototype.isInitial=function(){return!0},t.prototype.isNext=function(){return!1},t.prototype.apply=function(e){return new t(e)},t.prototype.toNext=function(){return new d(this.value)},t}(d),a=function(e){function t(){return t.__super__.constructor.apply(this,arguments)}return mt(t,e),t.prototype.isEnd=function(){return!0},t.prototype.fmap=function(){return this},t.prototype.apply=function(){return this},t.prototype.toString=function(){return"<end>"},t}(l),f=function(e){function t(e){this.error=e}return mt(t,e),t.prototype.isError=function(){return!0},t.prototype.fmap=function(){return this},t.prototype.apply=function(){return this},t.prototype.toString=function(){return"<error> "+ht.toString(this.error)},t}(l),I=0,m=function(){function t(e){this.flatMapError=gt(this.flatMapError,this),this.id=++I,lt(e,this),this.initialDesc=this.desc}return t.prototype.onValue=function(){var e;return e=J(arguments),this.subscribe(function(t){if(t.hasValue())return e(t.value())})},t.prototype.onValues=function(e){return this.onValue(function(t){return e.apply(null,t)})},t.prototype.onError=function(){var e;return e=J(arguments),this.subscribe(function(t){if(t.isError())return e(t.error)})},t.prototype.onEnd=function(){var e;return e=J(arguments),this.subscribe(function(t){if(t.isEnd())return e()})},t.prototype.errors=function(){return lt(this,"errors",this.filter(function(){return!1}))},t.prototype.filter=function(){var t,n;return n=arguments[0],t=2<=arguments.length?dt.call(arguments,1):[],_(this,n,t,function(t){return lt(this,"filter",t,this.withHandler(function(n){return n.filter(t)?this.push(n):e.more}))})},t.prototype.takeWhile=function(){var t,n;return n=arguments[0],t=2<=arguments.length?dt.call(arguments,1):[],_(this,n,t,function(t){return lt(this,"takeWhile",t,this.withHandler(function(n){return n.filter(t)?this.push(n):(this.push(P()),e.noMore)}))})},t.prototype.endOnError=function(){var e,t;return t=arguments[0],e=2<=arguments.length?dt.call(arguments,1):[],t==null&&(t=!0),_(this,t,e,function(e){return lt(this,"endOnError",this.withHandler(function(t){return t.isError()&&e(t.error)?(this.push(t),this.push(P())):this.push(t)}))})},t.prototype.take=function(t){return t<=0?e.never():lt(this,"take",t,this.withHandler(function(n){return n.hasValue()?(t--,t>0?this.push(n):(t===0&&this.push(n),this.push(P()),e.noMore)):this.push(n)}))},t.prototype.map=function(){var e,t;return t=arguments[0],e=2<=arguments.length?dt.call(arguments,1):[],t instanceof g?t.sampledBy(this,F):_(this,t,e,function(e){return lt(this,"map",e,this.withHandler(function(t){return this.push(t.fmap(e))}))})},t.prototype.mapError=function(){var e;return e=J(arguments),lt(this,"mapError",e,this.withHandler(function(t){return t.isError()?this.push(Y(e(t.error))):this.push(t)}))},t.prototype.mapEnd=function(){var t;return t=J(arguments),lt(this,"mapEnd",t,this.withHandler(function(n){return n.isEnd()?(this.push(Y(t(n))),this.push(P()),e.noMore):this.push(n)}))},t.prototype.doAction=function(){var e;return e=J(arguments),lt(this,"doAction",e,this.withHandler(function(t){return t.hasValue()&&e(t.value()),this.push(t)}))},t.prototype.skip=function(t){return lt(this,"skip",t,this.withHandler(function(n){return n.hasValue()?t>0?(t--,e.more):this.push(n):this.push(n)}))},t.prototype.skipDuplicates=function(e){return e==null&&(e=function(e,t){return e===t}),lt(this,"skipDuplicates",this.withStateMachine(v,function(t,n){return n.hasValue()?n.isInitial()||t===v||!e(t.get(),n.value())?[new b(n.value()),[n]]:[t,[]]:[t,[n]]}))},t.prototype.skipErrors=function(){return lt(this,"skipErrors",this.withHandler(function(t){return t.isError()?e.more:this.push(t)}))},t.prototype.withStateMachine=function(t,n){var r;return r=t,lt(this,"withStateMachine",t,n,this.withHandler(function(t){var i,s,o,u,a,f,l;i=n(r,t),s=i[0],u=i[1],r=s,a=e.more;for(f=0,l=u.length;f<l;f++){o=u[f],a=this.push(o);if(a===e.noMore)return a}return a}))},t.prototype.scan=function(t,n,r){var i,s,o,u;return r==null&&(r={}),s=it(n),n=r.lazyF?s:function(e,t){return s(e(),t())},i=at(t).map(function(e){return ht.always(e)}),u=function(t){return function(s){var u,a,f,l;return u=!1,l=Z,a=e.more,f=function(){if(!u)return i.forEach(function(t){u=!0,a=s(new p(t));if(a===e.noMore)return l(),l=Z})},l=t.subscribeInternal(function(t){var o,l;if(t.hasValue())return u&&t.isInitial()?e.more:(t.isInitial()||f(),u=!0,l=i.getOrElse(function(){return void 0}),o=ht.cached(function(){return n(l,t.value)}),i=new b(o),r.eager&&o(),s(t.apply(o)));t.isEnd()&&(a=f());if(a!==e.noMore)return s(t)}),E.whenDoneWith(o,f),l}}(this),o=new g(D(this,"scan",t,n),u)},t.prototype.fold=function(e,t,n){return lt(this,"fold",e,t,this.scan(e,t,n).sampledBy(this.filter(!1).mapEnd().toProperty()))},t.prototype.zip=function(t,n){return n==null&&(n=Array),lt(this,"zip",t,e.zipWith([this,t],n))},t.prototype.diff=function(e,t){return t=it(t),lt(this,"diff",e,t,this.scan([e],function(e,n){return[n,t(e[0],n)]}).filter(function(e){return e.length===2}).map(function(e){return e[1]}))},t.prototype.flatMap=function(){return j(this,G(arguments))},t.prototype.flatMapFirst=function(){return j(this,G(arguments),!0)},t.prototype.flatMapWithConcurrencyLimit=function(){var e,t;return t=arguments[0],e=2<=arguments.length?dt.call(arguments,1):[],lt.apply(null,[this,"flatMapWithConcurrencyLimit",t].concat(dt.call(e),[j(this,G(e),!1,t)]))},t.prototype.flatMapLatest=function(){var e,t;return e=G(arguments),t=this.toEventStream(),lt(this,"flatMapLatest",e,t.flatMap(function(n){return Q(e(n)).takeUntil(t)}))},t.prototype.flatMapError=function(t){return lt(this,"flatMapError",t,this.mapError(function(e){return new f(e)}).flatMap(function(n){return n instanceof f?t(n.error):e.once(n)}))},t.prototype.flatMapConcat=function(){return lt.apply(null,[this,"flatMapConcat"].concat(dt.call(arguments),[this.flatMapWithConcurrencyLimit.apply(this,[1].concat(dt.call(arguments)))]))},t.prototype.bufferingThrottle=function(t){return lt(this,"bufferingThrottle",t,this.flatMapConcat(function(n){return e.once(n).concat(e.later(t).filter(!1))}))},t.prototype.not=function(){return lt(this,"not",this.map(function(e){return!e}))},t.prototype.log=function(){var e;return e=1<=arguments.length?dt.call(arguments,0):[],this.subscribe(function(t){return typeof console!="undefined"&&console!==null?typeof console.log=="function"?console.log.apply(console,dt.call(e).concat([t.log()])):void 0:void 0}),this},t.prototype.slidingWindow=function(e,t){return t==null&&(t=0),lt(this,"slidingWindow",e,t,this.scan([],function(t,n){return t.concat([n]).slice(-e)}).filter(function(e){return e.length>=t}))},t.prototype.combine=function(t,n){var r;return r=it(n),lt(this,"combine",t,n,e.combineAsArray(this,t).map(function(e){return r(e[0],e[1])}))},t.prototype.decode=function(t){return lt(this,"decode",t,this.combine(e.combineTemplate(t),function(e,t){return t[e]}))},t.prototype.awaiting=function(t){return lt(this,"awaiting",t,e.groupSimultaneous(this,t).map(function(e){var t,n;return t=e[0],n=e[1],n.length===0}).toProperty(!1).skipDuplicates())},t.prototype.name=function(e){return this._name=e,this},t.prototype.withDescription=function(){return D.apply(null,arguments).apply(this)},t.prototype.dependsOn=function(e){return s.dependsOn(this,e)},t.prototype.toString=function(){return this._name?this._name:this.desc.toString()},t.prototype.internalDeps=function(){return this.initialDesc.deps()},t}(),m.prototype.reduce=m.prototype.fold,m.prototype.assign=m.prototype.onValue,m.prototype.inspect=m.prototype.toString,j=function(t,n,i,o){var u,a;return u=[t],a=new c(D(t,"flatMap"+(i?"First":""),n),function(a){var f,l,c,h,d;return c=new r,h=[],d=function(t){var r;return r=Q(n(t.value())),u.push(r),s.invalidate(),c.add(function(t,n){return r.subscribeInternal(function(i){var o;return i.isEnd()?(ht.remove(r,u),s.invalidate(),l(),f(n),e.noMore):(i instanceof p&&(i=i.toNext()),o=a(i),o===e.noMore&&t(),o)})})},l=function(){var e;e=h.shift();if(e)return d(e)},f=function(e){e();if(c.empty())return a(P())},c.add(function(n,r){return t.subscribeInternal(function(t){return t.isEnd()?f(r):t.isError()?a(t):i&&c.count()>1?e.more:c.unsubscribed?e.noMore:o&&c.count()>o?h.push(t):d(t)})}),c.unsubscribe}),a.internalDeps=function(){return u},a},c=function(t){function n(e,t){var r;z(e)&&(t=e,e=[]),n.__super__.constructor.call(this,e),C(t),r=new u(t),this.subscribeInternal=r.subscribe,this.subscribe=E.wrappedSubscribe(this),this.hasSubscribers=r.hasSubscribers,nt(this)}return mt(n,t),n.prototype.delay=function(t){return lt(this,"delay",t,this.flatMap(function(n){return e.later(t,n)}))},n.prototype.debounce=function(t){return lt(this,"debounce",t,this.flatMapLatest(function(n){return e.later(t,n)}))},n.prototype.debounceImmediate=function(t){return lt(this,"debounceImmediate",t,this.flatMapFirst(function(n){return e.once(n).concat(e.later(t).filter(!1))}))},n.prototype.throttle=function(e){return lt(this,"throttle",e,this.bufferWithTime(e).map(function(e){return e[e.length-1]}))},n.prototype.bufferWithTime=function(e){return lt(this,"bufferWithTime",e,this.bufferWithTimeOrCount(e,Number.MAX_VALUE))},n.prototype.bufferWithCount=function(e){return lt(this,"bufferWithCount",e,this.bufferWithTimeOrCount(void 0,e))},n.prototype.bufferWithTimeOrCount=function(e,t){var n;return n=function(n){if(n.values.length===t)return n.flush();if(e!==void 0)return n.schedule()},lt(this,"bufferWithTimeOrCount",e,t,this.buffer(e,n,n))},n.prototype.buffer=function(t,n,r){var i,s,o;return n==null&&(n=Z),r==null&&(r=Z),i={scheduled:!1,end:void 0,values:[],flush:function(){var t;this.scheduled=!1;if(this.values.length>0){t=this.push(Y(this.values)),this.values=[];if(this.end!=null)return this.push(this.end);if(t!==e.noMore)return r(this)}else if(this.end!=null)return this.push(this.end)},schedule:function(){if(!this.scheduled)return this.scheduled=!0,t(function(e){return function(){return e.flush()}}(this))}},o=e.more,z(t)||(s=t,t=function(t){return e.scheduler.setTimeout(t,s)}),lt(this,"buffer",this.withHandler(function(e){return i.push=this.push,e.isError()?o=this.push(e):e.isEnd()?(i.end=e,i.scheduled||i.flush()):(i.values.push(e.value()),n(i)),o}))},n.prototype.merge=function(t){var n;return N(t),n=this,lt(n,"merge",t,e.mergeAll(this,t))},n.prototype.toProperty=function(e){return arguments.length===0&&(e=v),lt(this,"toProperty",e,this.scan(e,X,{lazyF:!0}))},n.prototype.toEventStream=function(){return this},n.prototype.sampledBy=function(e,t){return lt(this,"sampledBy",e,t,this.toProperty().sampledBy(e,t))},n.prototype.concat=function(e){var t;return t=this,new n(D(t,"concat",e),function(n){var r,i;return i=Z,r=t.subscribeInternal(function(t){return t.isEnd()?i=e.subscribeInternal(n):n(t)}),function(){return r(),i()}})},n.prototype.takeUntil=function(t){var n;return n={},lt(this,"takeUntil",t,e.groupSimultaneous(this.mapEnd(n),t.skipErrors()).withHandler(function(r){var i,s,o,u,a,f;if(!r.hasValue())return this.push(r);f=r.value(),i=f[0],t=f[1];if(t.length)return this.push(P());s=e.more;for(u=0,a=i.length;u<a;u++)o=i[u],o===n?s=this.push(P()):s=this.push(Y(o));return s}))},n.prototype.skipUntil=function(e){var t;return t=e.take(1).map(!0).toProperty(!1),lt(this,"skipUntil",e,this.filter(t))},n.prototype.skipWhile=function(){var t,n,r;return n=arguments[0],t=2<=arguments.length?dt.call(arguments,1):[],r=!1,_(this,n,t,function(t){return lt(this,"skipWhile",t,this.withHandler(function(n){return r||!n.hasValue()||!t(n.value())?(n.hasValue()&&(r=!0),this.push(n)):e.more}))})},n.prototype.holdWhen=function(t){var n,r,i;return i=t.startWith(!1),r=i.filter(function(e){return!e}),n=i.filter(ht.id),lt(this,"holdWhen",t,this.filter(!1).merge(i.flatMapConcat(function(t){return function(i){return i?t.scan([],function(e,t){return e.concat(t)},{eager:!0}).sampledBy(r).take(1).flatMap(e.fromArray):t.takeUntil(n)}}(this))))},n.prototype.startWith=function(t){return lt(this,"startWith",t,e.once(t).concat(this))},n.prototype.withHandler=function(e){var t;return t=new u(this.subscribeInternal,e),new n(D(this,"withHandler",e),t.subscribe)},n}(m),g=function(t){function n(e,t,r){z(e)&&(r=t,t=e,e=[]),n.__super__.constructor.call(this,e),C(t),r===!0?this.subscribeInternal=t:this.subscribeInternal=(new y(this,t,r)).subscribe,this.subscribe=E.wrappedSubscribe(this),nt(this)}return mt(n,t),n.prototype.sampledBy=function(t,r){var i,s,o,u,a;return r!=null?r=it(r):(i=!0,r=function(e){return e()}),a=new w(this,!1,this.subscribeInternal,i),o=new w(t,!0,t.subscribeInternal,i),u=e.when([a,o],r),s=t instanceof n?u.toProperty():u,lt(this,"sampledBy",t,r,s)},n.prototype.sample=function(t){return lt(this,"sample",t,this.sampledBy(e.interval(t,{})))},n.prototype.changes=function(){return new c(D(this,"changes"),function(e){return function(t){return e.subscribeInternal(function(e){if(!e.isInitial())return t(e)})}}(this))},n.prototype.withHandler=function(e){return new n(D(this,"withHandler",e),this.subscribeInternal,e)},n.prototype.toProperty=function(){return k(arguments),this},n.prototype.toEventStream=function(){return new c(D(this,"toEventStream"),function(e){return function(t){return e.subscribeInternal(function(e){return e.isInitial()&&(e=e.toNext()),t(e)})}}(this))},n.prototype.and=function(e){return lt(this,"and",e,this.combine(e,function(e,t){return e&&t}))},n.prototype.or=function(e){return lt(this,"or",e,this.combine(e,function(e,t){return e||t}))},n.prototype.delay=function(e){return this.delayChanges("delay",e,function(t){return t.delay(e)})},n.prototype.debounce=function(e){return this.delayChanges("debounce",e,function(t){return t.debounce(e)})},n.prototype.throttle=function(e){return this.delayChanges("throttle",e,function(t){return t.throttle(e)})},n.prototype.delayChanges=function(){var e,t,n;return e=2<=arguments.length?dt.call(arguments,0,n=arguments.length-1):(n=0,[]),t=arguments[n++],lt.apply(null,[this].concat(dt.call(e),[S(this,t(this.changes()))]))},n.prototype.takeUntil=function(e){var t;return t=this.changes().takeUntil(e),lt(this,"takeUntil",e,S(this,t))},n.prototype.startWith=function(e){return lt(this,"startWith",e,this.scan(e,function(e,t){return t}))},n.prototype.bufferingThrottle=function(){var e;return(e=n.__super__.bufferingThrottle.apply(this,arguments)).bufferingThrottle.apply(e,arguments).toProperty()},n}(m),_=function(e,t,n,r){var i;return t instanceof g?(i=t.sampledBy(e,function(e,t){return[e,t]}),r.apply(i,[function(e){var t,n;return t=e[0],n=e[1],t}]).map(function(e){var t,n;return t=e[0],n=e[1],n})):(t=$(t,n),r.apply(e,[t]))},S=function(t,n){var r;return r=new c(D(t,"justInitValue"),function(n){var i,s;return s=void 0,i=t.subscribeInternal(function(t){return t.hasValue()&&(s=t),e.noMore}),E.whenDoneWith(r,function(){return s!=null&&n(s),n(P())}),i}),r.concat(n).toProperty()},u=function(){function t(t,n){var r,i,s,o,u,a,f,l;t==null&&(t=function(){return Z}),f=[],u=[],o=!1,r=!1,this.hasSubscribers=function(){return f.length>0},i=void 0,l=Z,a=function(e){return f=ht.without(e,f)},s=function(t){var n,r,s,c,h,p;if(!o){if(t===i)return;t.isError()&&(i=t),s=!1;try{o=!0,c=f;for(h=0,p=c.length;h<p;h++)r=c[h],n=r.sink(t),(n===e.noMore||t.isEnd())&&a(r);s=!0}finally{o=!1,s||(u=[])}s=!0;while(u.length)t=u.shift(),this.push(t);return this.hasSubscribers()?e.more:(l(),e.noMore)}return u.push(t),e.more},this.push=function(e){return function(t){return E.inTransaction(t,e,s,[t])}}(this),n==null&&(n=function(e){return this.push(e)}),this.handleEvent=function(e){return function(t){return t.isEnd()&&(r=!0),n.apply(e,[t])}}(this),this.subscribe=function(e){return function(n){var i,s;return r?(n(P()),Z):(C(n),i={sink:n},f.push(i),f.length===1&&(s=t(e.handleEvent),l=function(){return s(),l=Z}),C(l),function(){a(i);if(!e.hasSubscribers())return l()})}}(this)}return t}(),y=function(t){function n(t,r,i){var s,o,u,a;n.__super__.constructor.call(this,r,i),s=v,o=void 0,a=this.push,r=this.subscribe,u=!1,this.push=function(e){return function(t){return t.isEnd()&&(u=!0),t.hasValue()&&(s=new b(t),o=E.currentEventId()),a.apply(e,[t])}}(this),this.subscribe=function(n){return function(i){var a,f,l,c,h;return f=!1,c=e.more,l=function(){return c===e.noMore?Z:u?(i(P()),Z):r.apply(this,[i])},s.isDefined&&(n.hasSubscribers()||u)?(a=E.currentEventId(),h=o,!u&&h&&a&&a!==h?(E.whenDoneWith(t,function(){if(o===h)return i(q(s.get().value()))}),l()):(E.inTransaction(void 0,n,function(){return c=i(q(s.get().value()))},[]),l())):l()}}(this)}return mt(n,t),n}(u),n=function(t){function n(){var t,r,i,s,o,u,a,l;i=void 0,u=[],t=!1,r=function(t){return function(n){return n.isEnd()?(l(t),e.noMore):i(n)}},a=function(){var e,t,n,r;r=[];for(t=0,n=u.length;t<n;t++)e=u[t],r.push(typeof e.unsub=="function"?e.unsub():void 0);return r},o=function(e){return e.unsub=e.input.subscribeInternal(r(e.input))},l=function(e){var t,n,r,i;for(t=r=0,i=u.length;r<i;t=++r){n=u[t];if(n.input===e){typeof n.unsub=="function"&&n.unsub(),u.splice(t,1);return}}},s=function(e){var t,n,r,s;i=e,s=A(u);for(n=0,r=s.length;n<r;n++)t=s[n],o(t);return a},n.__super__.constructor.call(this,D(e,"Bus"),s),this.plug=function(e){var n;if(t)return;return n={input:e},u.push(n),i!=null&&o(n),function(){return l(e)}},this.push=function(e){return typeof i=="function"?i(Y(e)):void 0},this.error=function(e){return typeof i=="function"?i(new f(e)):void 0},this.end=function(){return t=!0,a(),typeof i=="function"?i(P()):void 0}}return mt(n,t),n}(c),w=function(){function e(e,t,n,r){this.obs=e,this.sync=t,this.subscribe=n,this.lazy=r!=null?r:!1,this.queue=[],this.subscribe==null&&(this.subscribe=this.obs.subscribeInternal)}return e.prototype.toString=function(){return this.obs.toString.call(this)},e.prototype.markEnded=function(){return this.ended=!0},e.prototype.consume=function(){return this.lazy?ht.always(this.queue[0]):this.queue[0]},e.prototype.push=function(e){return this.queue=[e]},e.prototype.mayHave=function(){return!0},e.prototype.hasAtLeast=function(){return this.queue.length},e.prototype.flatten=!0,e}(),i=function(e){function t(){return t.__super__.constructor.apply(this,arguments)}return mt(t,e),t.prototype.consume=function(){return this.queue.shift()},t.prototype.push=function(e){return this.queue.push(e)},t.prototype.mayHave=function(e){return!this.ended||this.queue.length>=e},t.prototype.hasAtLeast=function(e){return this.queue.length>=e},t.prototype.flatten=!1,t}(w),t=function(e){function t(e){this.obs=e,t.__super__.constructor.call(this,this.obs,!0,this.obs.subscribeInternal)}return mt(t,e),t.prototype.consume=function(){var e;return e=this.queue,this.queue=[],function(){return e}},t.prototype.push=function(e){return this.queue.push(e())},t.prototype.hasAtLeast=function(){return!0},t}(w),w.isTrigger=function(e){return e instanceof w?e.sync:e instanceof c},w.fromObservable=function(e){return e instanceof w?e:e instanceof g?new w(e,!1):new i(e,!0)},D=function(){var e,t,n;return t=arguments[0],n=arguments[1],e=3<=arguments.length?dt.call(arguments,2):[],(t||n)instanceof o?t||n:new o(t,n,e)},B=function(e){return R(e)?ht.flatMap(B,e):W(e)?[e]:e instanceof w?[e.obs]:[]},o=function(){function e(e,t,n){this.context=e,this.method=t,this.args=n,this.cached=void 0}return e.prototype.deps=function(){return this.cached||(this.cached=B([this.context].concat(this.args)))},e.prototype.apply=function(e){return e.desc=this,e},e.prototype.toString=function(){return ht.toString(this.context)+"."+ht.toString(this.method)+"("+ht.map(ht.toString,this.args)+")"},e}(),lt=function(){var e,t,n;return e=2<=arguments.length?dt.call(arguments,0,n=arguments.length-1):(n=0,[]),t=arguments[n++],D.apply(null,e).apply(t)},e.when=function(){var t,n,r,i,s,o,u,a,f,l,h,p,d,v,m,g,y,b,S,T;l=1<=arguments.length?dt.call(arguments,0):[];if(l.length===0)return e.never();s=l.length,m="when: expecting arguments in the form (Observable+,function)+",x(m,s%2===0),d=[],f=[],n=0;while(n<s){a=ht.toArray(l[n]),t=l[n+1],u={f:z(t)?t:function(){return t},ixs:[]},v=!1;for(g=0,b=a.length;g<b;g++){p=a[g],r=ht.indexOf(d,p),v||(v=w.isTrigger(p)),r<0&&(d.push(p),r=d.length-1),T=u.ixs;for(y=0,S=T.length;y<S;y++)i=T[y],i.index===r&&i.count++;u.ixs.push({index:r,count:1})}x("At least one EventStream required",v||!a.length),a.length>0&&f.push(u),n+=2}return d.length?(d=ht.map(w.fromObservable,d),o=ht.any(d,function(e){return e.flatten})&&M(ht.map(function(e){return e.obs},d)),h=new c(D.apply(null,[e,"when"].concat(dt.call(l))),function(t){var r,i,s,u,a,l,c;return c=[],s=!1,u=function(e){var t,r,i;i=e.ixs;for(t=0,r=i.length;t<r;t++){n=i[t];if(!d[n.index].hasAtLeast(n.count))return!1}return!0},i=function(e){return!e.sync||e.ended},r=function(e){var t,r,i;i=e.ixs;for(t=0,r=i.length;t<r;t++){n=i[t];if(!d[n.index].mayHave(n.count))return!0}},a=function(e){return!e.source.flatten},l=function(l){return function(p){var v,m,g;return m=function(){return E.whenDoneWith(h,v)},g=function(){var r,i,s,o,l,h;if(!(c.length>0))return e.more;s=e.more,o=c.pop();for(l=0,h=f.length;l<h;l++){i=f[l];if(u(i))return r=function(){var e,t,r,s;r=i.ixs,s=[];for(e=0,t=r.length;e<t;e++)n=r[e],s.push(d[n.index].consume());return s}(),s=t(o.e.apply(function(){var e,t;return t=function(){var t,n,i;i=[];for(t=0,n=r.length;t<n;t++)e=r[t],i.push(e());return i}(),i.f.apply(i,t)})),c.length&&(c=ht.filter(a,c)),s===e.noMore?s:g()}},v=function(){var n;n=g();if(s){s=!1;if(ht.all(d,i)||ht.all(f,r))n=e.noMore,t(P())}return n===e.noMore&&p(),n},l.subscribe(function(n){var r;return n.isEnd()?(s=!0,l.markEnded(),m()):n.isError()?r=t(n):(l.push(n.value),l.sync&&(c.push({source:l,e:n}),o||E.hasWaiters()?m():v())),r===e.noMore&&p(),r||e.more})}},O.apply(null,function(){var e,t,n;n=[];for(e=0,t=d.length;e<t;e++)p=d[e],n.push(l(p));return n}())})):e.never()},M=function(e,t){var n;return t==null&&(t=[]),n=function(e){var r;return ht.contains(t,e)?!0:(r=e.internalDeps(),r.length?(t.push(e),ht.any(r,n)):(t.push(e),!1))},ht.any(e,n)},e.update=function(){var t,n,r,i;n=arguments[0],i=2<=arguments.length?dt.call(arguments,1):[],r=function(e){return function(){var t;return t=1<=arguments.length?dt.call(arguments,0):[],function(n){return e.apply(null,[n].concat(t))}}},t=i.length-1;while(t>0)i[t]instanceof Function||(i[t]=function(e){return function(){return e}}(i[t])),i[t]=r(i[t]),t-=2;return lt.apply(null,[e,"update",n].concat(dt.call(i),[e.when.apply(e,i).scan(n,function(e,t){return t(e)})]))},O=function(){var e;return e=1<=arguments.length?dt.call(arguments,0):[],(new r(e)).unsubscribe},r=function(){function e(e){var t,n,r;e==null&&(e=[]),this.unsubscribe=gt(this.unsubscribe,this),this.unsubscribed=!1,this.subscriptions=[],this.starting=[];for(n=0,r=e.length;n<r;n++)t=e[n],this.add(t)}return e.prototype.add=function(e){var t,n,r;if(this.unsubscribed)return;return t=!1,n=Z,this.starting.push(e),r=function(r){return function(){if(r.unsubscribed)return;return t=!0,r.remove(n),ht.remove(e,r.starting)}}(this),n=e(this.unsubscribe,r),!this.unsubscribed&&!t&&this.subscriptions.push(n),ht.remove(e,this.starting),n},e.prototype.remove=function(e){if(this.unsubscribed)return;if(ht.remove(e,this.subscriptions)!==void 0)return e()},e.prototype.unsubscribe=function(){var e,t,n,r;if(this.unsubscribed)return;this.unsubscribed=!0,r=this.subscriptions;for(t=0,n=r.length;t<n;t++)e=r[t],e();return this.subscriptions=[],this.starting=[]},e.prototype.count=function(){return this.unsubscribed?0:this.subscriptions.length+this.starting.length},e.prototype.empty=function(){return this.count()===0},e}(),e.CompositeUnsubscribe=r,b=function(){function e(e){this.value=e}return e.prototype.getOrElse=function(){return this.value},e.prototype.get=function(){return this.value},e.prototype.filter=function(t){return t(this.value)?new e(this.value):v},e.prototype.map=function(t){return new e(t(this.value))},e.prototype.forEach=function(e){return e(this.value)},e.prototype.isDefined=!0,e.prototype.toArray=function(){return[this.value]},e.prototype.inspect=function(){return"Some("+this.value+")"},e.prototype.toString=function(){return this.inspect()},e}(),v={getOrElse:function(e){return e},filter:function(){return v},map:function(){return v},forEach:function(){},isDefined:!1,toArray:function(){return[]},inspect:function(){return"None"},toString:function(){return this.inspect()}},s=function(){var e,t,n,r;return n={},t=function(t,r){var i;return i=n[t.id],i||(i=n[t.id]={},e(t,t)),i[r.id]},e=function(t,r){var i,s,o,u,a;u=r.internalDeps(),a=[];for(s=0,o=u.length;s<o;s++)i=u[s],n[t.id][i.id]=!0,a.push(e(t,i));return a},r=function(){return n={}},{invalidate:r,dependsOn:t}}(),E=function(){var t,n,r,i,o,u,a,f,l,c,h,p,d;return c=void 0,h=[],n=[],t=function(e){return c?n.push(e):e()},f=function(e){return!ht.any(h,function(t){return s.dependsOn(e.obs,t.obs)})},p=function(e,t){return c?h.push({obs:e,f:t}):t()},i=function(){while(!f(h[0]))h.push(h.shift());return h.shift()},o=function(){var e;e=[];while(h.length)e.push(i().f());return e},l=s.invalidate,a=function(e,t,r,i){var s,u,a,f;if(c)return r.apply(t,i);c=e;try{s=r.apply(t,i),o()}finally{c=void 0;while(n.length){u=n,n=[];for(a=0,f=u.length;a<f;a++)r=u[a],r()}l()}return s},r=function(){return c?c.id:void 0},d=function(n){return function(r){var i,s,o;return o=!1,i=function(){},s=function(){return o=!0,i()},i=n.subscribeInternal(function(n){return t(function(){var t;if(!o){t=r(n);if(t===e.noMore)return s()}})}),s}},u=function(){return h.length>0},{whenDoneWith:p,hasWaiters:u,inTransaction:a,currentEventId:r,wrappedSubscribe:d}}(),e.EventStream=c,e.Property=g,e.Observable=m,e.Bus=n,e.Initial=p,e.Next=d,e.End=a,e.Error=f,Z=function(){},X=function(e,t){return t()},F=function(e,t){return e},q=function(e){return new p(ht.always(e))},Y=function(e){return new d(ht.always(e))},P=function(){return new a},st=function(e){return e instanceof l?e:Y(e)},A=function(e){return e.slice(0)},x=function(e,t){if(!t)throw new h(e)},N=function(e){if(!(e instanceof c))throw new h("not an EventStream : "+e)},C=function(e){return x("not a function : "+e,z(e))},z=function(e){return typeof e=="function"},R=function(e){return e instanceof Array},W=function(e){return e instanceof m},T=function(e){if(!R(e))throw new h("not an array : "+e)},k=function(e){return x("no arguments supported",e.length===0)},L=function(e){if(typeof e!="string")throw new h("not a string : "+e)},et=function(e,t){return function(){var n;return n=1<=arguments.length?dt.call(arguments,0):[],e.apply(null,t.concat(n))}},G=function(e){return e.length===1&&W(e[0])?ht.always(e[0]):J(e)},J=function(e){return e=Array.prototype.slice.call(e),K.apply(null,e)},K=ct(function(){var e,t;return t=arguments[0],e=2<=arguments.length?dt.call(arguments,1):[],z(t)?e.length?et(t,e):t:U(t)?ot(t,e):ht.always(t)}),$=function(e,t){return K.apply(null,[e].concat(dt.call(t)))},Q=function(t){return W(t)?t:e.once(t)},U=function(e){return typeof e=="string"&&e.length>1&&e.charAt(0)==="."},e.isFieldKey=U,ot=function(e,t){var n,r;return r=e.slice(1).split("."),n=ht.map(ft(t),r),function(t){var r,i;for(r=0,i=n.length;r<i;r++)e=n[r],t=e(t);return t}},ft=function(e){return function(t){return function(n){var r;return n==null?void 0:(r=n[t],z(r)?r.apply(n,e):r)}}},ut=function(e){return e.slice(1)},it=function(e){var t;return z(e)?e:U(e)?(t=ut(e),function(e,n){return e[t](n)}):x("not a function or a field key: "+e,!1)},at=function(e){return e instanceof b||e===v?e:new b(e)},ht={indexOf:Array.prototype.indexOf?function(e,t){return e.indexOf(t)}:function(e,t){var n,r,i,s;for(n=i=0,s=e.length;i<s;n=++i){r=e[n];if(t===r)return n}return-1},indexWhere:function(e,t){var n,r,i,s;for(n=i=0,s=e.length;i<s;n=++i){r=e[n];if(t(r))return n}return-1},head:function(e){return e[0]},always:function(e){return function(){return e}},negate:function(e){return function(t){return!e(t)}},empty:function(e){return e.length===0},tail:function(e){return e.slice(1,e.length)},filter:function(e,t){var n,r,i,s;n=[];for(i=0,s=t.length;i<s;i++)r=t[i],e(r)&&n.push(r);return n},map:function(e,t){var n,r,i,s;s=[];for(r=0,i=t.length;r<i;r++)n=t[r],s.push(e(n));return s},each:function(e,t){var n,r,i;i=[];for(n in e)r=e[n],i.push(t(n,r));return i},toArray:function(e){return R(e)?e:[e]},contains:function(e,t){return ht.indexOf(e,t)!==-1},id:function(e){return e},last:function(e){return e[e.length-1]},all:function(e,t){var n,r,i;t==null&&(t=ht.id);for(r=0,i=e.length;r<i;r++){n=e[r];if(!t(n))return!1}return!0},any:function(e,t){var n,r,i;t==null&&(t=ht.id);for(r=0,i=e.length;r<i;r++){n=e[r];if(t(n))return!0}return!1},without:function(e,t){return ht.filter(function(t){return t!==e},t)},remove:function(e,t){var n;n=ht.indexOf(t,e);if(n>=0)return t.splice(n,1)},fold:function(e,t,n){var r,i,s;for(i=0,s=e.length;i<s;i++)r=e[i],t=n(t,r);return t},flatMap:function(e,t){return ht.fold(t,[],function(t,n){return t.concat(e(n))})},cached:function(e){var t;return t=v,function(){return t===v&&(t=e(),e=void 0),t}},toString:function(e){var t,n,r,i;try{return tt++,e==null?"undefined":z(e)?"function":R(e)?tt>5?"[..]":"["+ht.map(ht.toString,e).toString()+"]":(e!=null?e.toString:void 0)!=null&&e.toString!==Object.prototype.toString?e.toString():typeof e=="object"?tt>5?"{..}":(n=function(){var n;n=[];for(r in e){if(!vt.call(e,r))continue;i=function(){try{return e[r]}catch(n){return t=n,t}}(),n.push(ht.toString(r)+":"+ht.toString(i))}return n}(),"{"+n+"}"):e}finally{tt--}}},tt=0,e._=ht,e.scheduler={setTimeout:function(e,t){return setTimeout(e,t)},setInterval:function(e,t){return setInterval(e,t)},clearInterval:function(e){return clearInterval(e)},now:function(){return(new Date).getTime()}},typeof define!="undefined"&&define!==null&&define.amd!=null?(define("bacon",[],function(){return e}),this.Bacon=e):typeof module!="undefined"&&module!==null?(module.exports=e,e.Bacon=e):this.Bacon=e}.call(this),define("views/AppView",["backbone","bacon","config","views/modals/createModalView","bootstrap"],function(e,t,n,r){var i=e.View.extend({events:{keydown:"onKeydown"},initialize:function(e){e.withNavbarFixedTop&&this.$el.addClass("with-navbar-fixed-top"),this.title=e.title,this.pageTitlePrefix=e.pageTitlePrefix,this.eventBus=e.eventBus,this.initializeEventBus(),this.pageViews=[],this.pages=e.pages,this.listenTo(this.pages,"page:analysis:failed",this.onPageAnalysisFailed),$(window).on("error",_.bind(this.onError,this))},initializeScrollspy:function(){this.$el.scrollspy({target:"header",offset:70})},initializeEventBus:function(){function e(e,t){e.selectPageView(t.withScroll,t.pageModel)}this.eventBus.filter(".router").filter(".navigateToPageView").filter(this.model,"isEnv","analysis-page-server-static").onValue(e,this)},selectPageView:function(e,t){var n=_.find(this.pageViews,function(e){return e.model===t});if(n){this.pages.setActive(t),this.setTitle(t);if(e){var r=$("#"+t.get("name")+"-page-view").offset();r&&r.top&&$(window).scrollTop(r.top-70)}}},removePageViews:function(){var e=[];return _.each(this.pageViews,function(t){t.removeWithAnimation(),e.push(t.asEventStream("after:remove").take(1))}),this.pageViews=[],e.length?t.combineAsArray(e):t.once("No PageViews to remove.")},setPageView:function(e,t){this.removePageViews(),this.pages.setActive(e.model),this.setTitle(e.model),this.appendPageView(e,{$container:t})},appendPageView:function(e,t){t=t||{},t.$container||(t.$container=$("#wrap").children(".container-fluid")),t.$container.append(e.$el),e.model.collection.parentPageModel||this.pageViews.push(e)},showModalWindow:function(e){var t=r(_.extend({className:"modal hide fade"},e)),n=this;return this.listenToOnce(t,"hidden",function(){n.activeModal=null}),this.$el.append(t.$el),this.activeModal?(this.listenToOnce(this.activeModal,"hidden",function(){t.render(),n.activeModal=t}),this.activeModal.hide()):(this.activeModal=t,t.render()),t},hideModalWindow:function(){this.activeModal&&this.activeModal.hide()},setTitle:function(e){clearTimeout(this.titleTimer);var t="";e.get("hidden")?t=this.title:t=this.pageTitlePrefix+e.get("label"),$("head > title").text(t)},setPageCopy:function(e){$("#ep-analysis-page-copy-row > .span7").html(e)},remove:function(){e.View.prototype.remove.call(this)},onKeydown:function(e){e.which===8&&_.indexOf(["INPUT","TEXTAREA"],e.target.tagName)===-1&&e.preventDefault()},onError:function(e){},onPageAnalysisFailed:function(e,t){this.showModalWindow({modalType:"error",backdrop:!1,withClose:!0,title:"Oops, an error occured",doBtnLabel:"Send an email about this?",cancelBtnLabel:"Cancel",fullErrorText:t.responseText,pageModel:e}),this.setTitle(this.pages.getActive()||this.pages.get("landing"))}});return i}),function(e,t){typeof exports=="object"&&typeof require=="function"?module.exports=t(require("backbone")):typeof define=="function"&&define.amd?define("backbone.localstorage",["backbone"],function(n){return t(n||e.Backbone)}):t(Backbone)}(this,function(e){function t(){return((1+Math.random())*65536|0).toString(16).substring(1)}function n(){return t()+t()+"-"+t()+"-"+t()+"-"+t()+"-"+t()+t()+t()}function r(e){return e===Object(e)}function i(e,t){var n=e.length;while(n--)if(e[n]===t)return!0;return!1}function s(e,t){for(var n in t)e[n]=t[n];return e}return e.LocalStorage=window.Store=function(e,t){if(!this.localStorage)throw"Backbone.localStorage: Environment does not support localStorage.";this.name=e,this.serializer=t||{serialize:function(e){return r(e)?JSON.stringify(e):e},deserialize:function(e){return e&&JSON.parse(e)}};var n=this.localStorage().getItem(this.name);this.records=n&&n.split(",")||[]},s(e.LocalStorage.prototype,{save:function(){this.localStorage().setItem(this.name,this.records.join(","))},create:function(e){return e.id||(e.id=n(),e.set(e.idAttribute,e.id)),this.localStorage().setItem(this._itemName(e.id),this.serializer.serialize(e)),this.records.push(e.id.toString()),this.save(),this.find(e)!==!1},update:function(e){this.localStorage().setItem(this._itemName(e.id),this.serializer.serialize(e));var t=e.id.toString();return i(this.records,t)||(this.records.push(t),this.save()),this.find(e)!==!1},find:function(e){return this.serializer.deserialize(this.localStorage().getItem(this._itemName(e.id)))},findAll:function(){var e=[];for(var t=0,n,r;t<this.records.length;t++)n=this.records[t],r=this.serializer.deserialize(this.localStorage().getItem(this._itemName(n))),r!=null&&e.push(r);return e},destroy:function(e){this.localStorage().removeItem(this._itemName(e.id));var t=e.id.toString();for(var n=0,r;n<this.records.length;n++)this.records[n]===t&&this.records.splice(n,1);return this.save(),e},localStorage:function(){return localStorage},_clear:function(){var e=this.localStorage(),t=new RegExp("^"+this.name+"-");e.removeItem(this.name);for(var n in e)t.test(n)&&e.removeItem(n);this.records.length=0},_storageSize:function(){return this.localStorage().length},_itemName:function(e){return this.name+"-"+e}}),e.LocalStorage.sync=window.Store.sync=e.localSync=function(t,n,r){var i=n.localStorage||n.collection.localStorage,s,o,u=e.$?e.$.Deferred&&e.$.Deferred():e.Deferred&&e.Deferred();try{switch(t){case"read":s=n.id!=undefined?i.find(n):i.findAll();break;case"create":s=i.create(n);break;case"update":s=i.update(n);break;case"delete":s=i.destroy(n)}}catch(a){a.code===22&&i._storageSize()===0?o="Private browsing is unsupported":o=a.message}return s?(r&&r.success&&(e.VERSION==="0.9.10"?r.success(n,s,r):r.success(s)),u&&u.resolve(s)):(o=o?o:"Record Not Found",r&&r.error&&(e.VERSION==="0.9.10"?r.error(n,o,r):r.error(o)),u&&u.reject(o)),r&&r.complete&&r.complete(s),u&&u.promise()},e.ajaxSync=e.sync,e.getSyncMethod=function(t){return t.localStorage||t.collection&&t.collection.localStorage?e.localSync:e.ajaxSync},e.sync=function(t,n,r){return e.getSyncMethod(n).apply(this,[t,n,r])},e.LocalStorage}),define("models/AppModel",["backbone","config","backbone.localstorage"],function(e,t){var n=e.Model.extend({localStorage:new e.LocalStorage(t["app.model.localStorage"]),defaults:{nbVisits:0,mode:"simple"},initialize:function(e){this.fetch(),this.set(e),this.save()},isModeAdvanced:function(){return this.get("mode")==="advanced"},isModeSimple:function(){return this.get("mode")==="simple"},setMode:function(e){this.set("mode",e),this.save()},isEnv:function(e){return this.get("env")===e}});return n}),define("models/PageLocalModel",["backbone","config","backbone.localstorage"],function(e,t){var n=e.Model.extend({localStorage:new e.LocalStorage(t["page.model.localStorage"]),defaults:{analysisMeanLoadTime:3e3},initialize:function(){this.fetch()},setAnalysisMeanLoadTime:function(e){var t="analysisMeanLoadTime";this.set(t,parseInt((parseInt(this.get(t))+e)/2))}});return n}),define("models/PageModel",["backbone","models/PageLocalModel"],function(e,t){var n=e.Model.extend({idAttribute:"name",initialize:function(e,t){this.eventBus=t.eventBus,this.initializeLocalModel()},initializeLocalModel:function(){this.localModel=new t({id:this.get("name")})},sync:function(t,n,r){if(t==="read")return e.sync.apply(e,arguments)}});return n}),define("models/parameters/ParameterModel",["backbone","bacon"],function(e,t){var n=e.Model.extend({parent:null,children:null,initialize:function(e,t){this.parent=t.parent,this.initializeAdvancedProperty(),this.initializeShowIfProperty(),this.initializeDisplayCallbackProperty(),this.initializeParentIsActiveProperty(),this.initializeIsActiveProperty(),this.listenTo(this.collection,"add",this.onCollectionAdd),this.listenTo(this.collection.appModel,"change:mode",this.onAppModelChangeMode),this.waitWithMajorInitialization()},initializeAdvancedProperty:function(){this._advancedBus=new t.Bus,this.advancedProperty=this._advancedBus.takeUntil(this.getDestroyES()).toProperty(this.isShownIfAdvanced())},_lookupShowIfDependentModels:function(){var e=this.get("show.if");e?(this._showIfControllingModel=this.getClosestWithName(e.name),this.listenTo(this._showIfControllingModel,"change:value",this.onControllingModelChangeValue),this._showIfBus.push(this.isShownIf())):this._showIfBus.push(!0)},initializeShowIfProperty:function(){this._showIfBus=new t.Bus,this.showIfProperty=this._showIfBus.takeUntil(this.getDestroyES()).toProperty()},_lookupDisplayCallbackDependentModels:function(){var e=this.get("display.callback");e&&(this._displayCallbackDependentModels=[],_.each(e.dependent,function(e){var t=this.getClosestWithName(e);this._displayCallbackDependentModels.push(t),this.listenTo(t,"change:value",this.onDisplayCallbackDependentChange)},this),this._displayCallbackBus.push(this._buildDisplayCallbackUrl()))},_buildDisplayCallbackUrl:function(){var e=this.get("display.callback"),t=e.uri;return _.reduce(this._displayCallbackDependentModels,function(t,n){return t.replace(":"+e.dependent[n.get("name")],encodeURIComponent(n.get("value")))},t,this)},onDisplayCallbackDependentChange:function(){this._displayCallbackBus.push(this._buildDisplayCallbackUrl())},initializeDisplayCallbackProperty:function(){var e=this.get("display.callback");e&&e.dependent&&e.uri?(this._displayCallbackBus=new t.Bus,this.displayCallbackProperty=this._displayCallbackBus.takeUntil(this.getDestroyES()).slidingWindow(2,1).filter(this,"_filterDisplayCallbackUrl").debounce(e.delay||0).flatMapLatest(this,"_mapDisplayCallbackUrlToRequest").toProperty()):this.displayCallbackProperty=t.constant(!0)},_reduceBooleanFactors:function(e){return _.reduce(e,function(e,t){return e&&t},!0)},initializeIsActiveProperty:function(){this.isActiveProperty=t.combineAsArray(this.parentIsActiveProperty,this.advancedProperty,this.showIfProperty,this.displayCallbackProperty).map(this,"_reduceBooleanFactors"),this.isActiveProperty.takeUntil(this.getDestroyES()).onValue(function(){})},initializeParentIsActiveProperty:function(){this.parent?this.parentIsActiveProperty=this.parent.isActive():this.parentIsActiveProperty=t.constant(!0)},waitWithMajorInitialization:function(){this.isInitialized=t.combineAsArray(this.collection.modelsParsed.filter(_.isEqual,!0),this.asEventStream("collection:add")).map(!0).startWith(!1),this.isInitialized.filter(_.isEqual,!0).takeUntil(this.getDestroyES()).take(1).onValue(this,"_timeShiftedInitialize")},_timeShiftedInitialize:function(){this._lookupShowIfDependentModels(),this._lookupDisplayCallbackDependentModels(),this.initializeChildren&&this.initializeChildren()},getDestroyES:function(){return this.asEventStream("destroy").take(1)},_filterDisplayCallbackUrl:function(e){return _.size(e)===1?!0:e[0]!==e[1]},_mapDisplayCallbackUrlToRequest:function(n){return t.fromPromise(e.ajax({url:n[1]||n[0],dataType:"json"}),!0)},sync:function(t){if(t==="read")return e.sync.apply(e,arguments)},hasValue:function(){return this.has("value")&&this.get("value")!==""},isComplex:function(){return!1},isShownIfAdvanced:function(){return this.get("advanced")?this.collection.appModel.isModeAdvanced():!0},anyParentIsAdvanced:function(){return _.some(this.getParents(),function(e){return e.get("advanced")})},isShownIf:function(){var e=this.get("show.if");return e?e.values==this._showIfControllingModel.get("value"):!0},getClosestWithName:function(e){var t=this.collection,n=t.where({name:e});if(_.size(n)===1)return _.first(n);var r=t.indexOf(this),i=_.max(_.map(n,function(e){return _.size(t.getCommonParents(this,e))},this)),s=_.filter(n,function(e){return _.size(t.getCommonParents(this,e))===i},this);return _.first(_.sortBy(s,function(e){return Math.abs(r-t.indexOf(e))},this))},isActive:function(){return this.isActiveProperty},_isReadyMap:function(e){return e?!this.get("required")||this.isComplex()?!0:this.hasValue():!0},isReady:function(){return this.isActive().take(1).map(this,"_isReadyMap")},getParents:function(){var e=this.parent,t=[];while(e)t.push(e),e=e.parent;return t},areDependenciesMet:function(){return!0},_toJSONMapper:function(e,t,n){var r=!t||t&&t.length===1,i;return n?r?this.get("value"):(i={},_.each(t,function(e){i[e]=this.get(e)},this),i):"__inactive__"},toJSON:function(e,t){return this.isActive().take(1).map(this,"_toJSONMapper",e,t)},fromJSON:function(e,t){if(e===void 0)return;var n=!t||t&&t.length===1;n?(this.set("value",e),this.trigger("value:from:json",this,e)):_.each(t,function(t){this.set(t,e[t])},this)},onControllingModelChangeValue:function(){this._showIfBus.push(this.isShownIf())},onCollectionAdd:function(e){this===e&&this.trigger("collection:add",this)},onAppModelChangeMode:function(e,t){this._advancedBus.push(this.isShownIfAdvanced())},onBeforeDisplayCallback:function(){this._triggerDisplayCallbackIfNeeded()}});return n}),define("client/Client",[],function(){function e(){}return e.prototype={url_base:"",host:"",port:"",url:function(e,t,n){var r="";typeof this.host!="undefined"&&this.host!=""&&(r="http://"+this.host,typeof this.port!="undefined"&&this.port!=""&&(r=r+":"+this.port),r+="/"),typeof this.url_base!="undefined"&&(r+=e.indexOf(this.url_base)==0?"":this.url_base),r+=e;if(t||typeof n!="undefined")r+="?";t&&(r+="page="+encodeURIComponent(t)+";");for(var i in n)r+=i+"="+encodeURIComponent(n[i])+";";return r},encodeParams:function(e){return _.each(e,function(t,n){t=t===void 0?String(null):t.toString(),e[n]=t.replace(/%/g,"%25").replace(/ /g,"%20")}),e},responseIsError:function(e){return String(e).indexOf("ERROR")===0||String(e).indexOf("<pre>ERROR")===0||String(e).indexOf("<PRE>ERROR")===0}},e}),define("client/RClient",["client/Client"],function(e){function t(e){this.url_base=e}function n(){}return n.prototype=e.prototype,t.prototype=new n,t.prototype.constructor=t,t.prototype.encodeParams=function(t){return t=e.prototype.encodeParams.call(this,t),_.each(t,function(e,n){t[n]=e.toString().replace(/\+/g,"%2B")}),t},t.prototype.decoratePostParams=function(e,t){e.page=t,_.each(e,function(t,n){try{e[n]=JSON.stringify(t)}catch(r){e[n]=""}}),e.device=!document.createElementNS||!document.createElementNS("http://www.w3.org/2000/svg","svg").createSVGRect?"png":"svg";var n=parseInt(7);return e.height=n,e.width=parseInt(n*4/3),e.decoder="url",e.textarea_wrap=$("<input type='file'/>").get(0).files===undefined,e=this.encodeParams(e),e},t}),define("client/RestClient",["client/Client"],function(e){function t(e){this.url_base=e}function n(){}return n.prototype=e.prototype,t.prototype=new n,t.prototype.constructor=t,t}),define("client/createClient",["./RClient","./RestClient","config"],function(e,t,n){return function(r){switch(r){case"R":return new e(n["client.R.url"]);case"REST":return new t(n["client.REST.url"])}}}),define("models/parameters/combobox/ComboboxParameterModel",["backbone","bacon","models/parameters/ParameterModel","client/createClient"],function(e,t,n,r){var i=n.extend({initialize:function(){this.restClient=r("REST"),this.initializeGetSuggestionsBus(),n.prototype.initialize.apply(this,arguments);var e=_.values(this.get("dependent"));this.set("externallyDependent",e.length>0),this.on({"change:suggestions":this.onChangeSuggestions})},_timeShiftedInitialize:function(){n.prototype._timeShiftedInitialize.call(this),this._listenToExternalDependencies()},initializeGetSuggestionsBus:function(){this._getSuggestionsBus=new t.Bus;var e=this._getSuggestionsBus.takeUntil(this.getDestroyES()).skipDuplicates().doAction(this,"trigger","fetch:suggestions:start").flatMapLatest(this,"_mapSuggestionsUri");e.onValue(this,"_onSuggestionsFetched"),e.onError(this,"_onSuggestionsFailed")},_mapSuggestionsUri:function(e){return t.fromPromise(this.sync("read",this,{url:e}),!0)},_onSuggestionsFetched:function(e){this.set("suggestions",this.prepareSuggestions(e)),this.trigger("fetch:suggestions:success",this)},_onSuggestionsFailed:function(e){this.set("suggestions",[]),this.trigger("fetch:suggestions:fail",this.restClient,e)},_listenToExternalDependencies:function(){_.each(this.get("dependent"),function(e,t){if(!this.get("selfDependent")||this.get("name")!==e){var n=this.getClosestWithName(e);this.listenTo(n,"change:value",this.onDependencyValueChanged)}},this)},areDependenciesMet:function(e){return _.reduce(this.get("dependent"),function(t,n){var r=this.getClosestWithName(n);return r===this?e?t&&r.hasValue():t:t&&r.hasValue()},!0,this)},prepareUri:function(){var e=this.get("uri");return _.each(this.get("dependent"),function(t,n){var r=this.getClosestWithName(t);this.get("selfDependent")&&t===this.get("name")?e=e.replace(":"+n,encodeURIComponent(this.get("searchTerm"))):e=e.replace(":"+n,encodeURIComponent(r.get("value")))},this),this.get("n.param")&&(e=e.replace(":"+this.get("n.param"),0)),this.restClient.url(e)},getSuggestions:function(){this._getSuggestionsBus.push(this.prepareUri())},prepareSuggestions:function(e){return _.map(e,function(e,t){switch(this.get("response.type")){case"simple":return{i:t,id:e,long_name:e};case"id-long_name-reason":return e.i=t,e}},this)},_toJSONMapper:function(e,t,n){var r=!t||t&&t.length===1,i;return n?(r&&(e==="url"?(i={v:this.get("value"),r:this.get("readable")},this.get("selfDependent")&&(i.s=this.get("searchTerm"))):i=this.get("value")),i):"__inactive__"},toJSON:function(e,t){return this.isActive().take(1).map(this,"_toJSONMapper",e,t)},fromJSON:function(e,t){if(!e||_.isEmpty(e))return;var n=!t||t&&t.length===1;n?(e.r&&this.set("readable",e.r),e.v&&this.set("value",e.v),e.v&&this.trigger("value:from:json",this,e.v)):_.each(t,function(t){this.set(t,e[t])},this)},reset:function(){this.unset("value"),this.unset("readable"),this.unset("suggestions"),this.get("selfDependent")&&this.unset("searchTerm")},destroy:function(){this.stopListening(),n.prototype.destroy.call(this)}});return i}),define("models/parameters/combobox/selfDependentMixin",[],function(){return function(e){return[{initialize:function(t,n){e.prototype.initialize.call(this,t,n),this.set("selfDependent",!0),this.set("externallyDependent",_.size(t.dependent)>1),this.on("change:searchTerm",this.onSearchTermChanged)},setSearchTerm:function(e,t){e&&e.length>1&&this.set("searchTerm",e,t)},isSearchTermAvailable:function(){return this.get("searchTerm")},onSearchTermChanged:function(e,t,n){n.viewTriggered&&this.getSuggestions()},onDependencyValueChanged:function(){this.reset(),this.getSuggestions()},getSuggestions:function(){this.areDependenciesMet(!1)&&this.isSearchTermAvailable()&&e.prototype.getSuggestions.call(this)},onChangeSuggestions:function(){_.size(this.get("suggestions"))===1&&!this.hasValueInSuggestions()}},{}]}}),define("models/parameters/combobox/nonSelfDependentMixin",[],function(){return function(e){return[{initialize:function(t,n){e.prototype.initialize.call(this,t,n),this.set("selfDependent",!1),this.set("externallyDependent",_.size(t.dependent)>1)},onDependencyValueChanged:function(e,t,n){this.reset(),n.viewTriggered&&this.getSuggestions()},getSuggestions:function(){this.areDependenciesMet(!1)&&e.prototype.getSuggestions.call(this)},onChangeSuggestions:function(e,t,n){var r;_.size(this.get("suggestions"))>0&&!this.hasValueInSuggestions()&&!this.get("allow_multiple")&&(r=this.get("suggestions")[0],this.set("readable",r.long_name,{viewTriggered:!0}),this.set("value",r.id,{viewTriggered:!0}))}},{}]}}),define("models/parameters/combobox/multipleMixin",["backbone"],function(e){return function(e){return[{hasValueInSuggestions:function(){return _.reduce(this.get("suggestions"),function(e,t){return e||_.indexOf(this.get("value"),t.id)>-1},!1,this)},updateFromView:function(e,t){var n,r,i;i=_.map(this.get("value"),function(e){return e&&e.toString()}),n=_.map(e.val,function(t){return r=_.indexOf(i,t&&t.toString()),r===-1&&e.added?e.added.text:this.get("readable")[r]},this),this.set("readable",n,t),this.set("value",e.val,t)},selectAll:function(e){this.set("readable",_.map(this.get("suggestions"),function(e){return e.long_name}),e),this.set("value",_.map(this.get("suggestions"),function(e){return e.id}),e)},deselectAll:function(){this.unset("readable"),this.unset("value")}},{}]}}),define("models/parameters/combobox/nonMultipleMixin",["backbone"],function(e){return function(e){return[{hasValueInSuggestions:function(){return _.reduce(this.get("suggestions"),function(e,t){return e||this.get("value")==t.id},!1,this)},updateFromView:function(e,t){e.added?(this.set("readable",e.added.text,t),this.set("value",e.added.id,t)):e.removed&&(e.removed.text===this.get("readable")&&this.unset("readable",t),e.removed.id===this.get("value")&&this.unset("value",t))}},{}]}}),define("models/parameters/combobox/createComboboxParameterModel",["models/parameters/combobox/ComboboxParameterModel","models/parameters/combobox/selfDependentMixin","models/parameters/combobox/nonSelfDependentMixin","models/parameters/combobox/multipleMixin","models/parameters/combobox/nonMultipleMixin"],function(e,t,n,r,i){return function(s,o){var u=e;return _.indexOf(_.values(s.dependent),s.name)>-1?u=u.extend.apply(u,t(u)):u=u.extend.apply(u,n(u)),s.allow_multiple?u=u.extend.apply(u,r(u)):u=u.extend.apply(u,i(u)),new u(s,o)}}),define("models/parameters/ArrayParameterModel",["bacon","models/parameters/ParameterModel"],function(e,t){var n=t.extend({initialize:function(){t.prototype.initialize.apply(this,arguments),this.children=[]},initializeChildren:function(){for(var e=0;e<this.get("start");e++)this.addChild()},addChild:function(){if(!this.isMax()){var e=this.collection.getLastDescendantOf(this);e=e||this;var t=this.collection.indexOf(e)+1;this.collection.add(_.clone(this.get("prototype")),{at:t,parent:this});var n=this.collection.at(t);return this.children.push(n),this.trigger("add:child",n),n}},destroyLastChild:function(){if(!this.isMin()){var e=this.children.pop();this.trigger("destroy:child",e),e.destroy()}},isStart:function(){return this.children.length<=this.get("start")},isMin:function(){return this.children.length<=this.get("min")},isMax:function(){return this.children.length>=this.get("max")},destroy:function(){var e=null;while(e=this.children.pop())e.destroy();t.prototype.destroy.call(this)},isComplex:function(){return!0},_toJSONMapper:function(e){return _.reduce(e,function(e,t,n){var r=this.children[n];return r&&t!=="__inactive__"&&e.push(t),e},[],this)},toJSON:function(t,n){return e.combineAsArray(_.map(this.children,function(e){return e.toJSON(t,n)})).map(this,"_toJSONMapper")},fromJSON:function(e,t){if(!_.isArray(e))return;var n=_.reduce(e,function(e,t){return t!==""&&!_.isEmpty(t)&&e.push(t),e},[]),r=_.size(this.children)-_.size(n);if(r>0)for(var i=0;i<r;i++)this.destroyLastChild();var s;_.each(n,function(e,n){s=this.children[n],s||(s=this.addChild()),s.fromJSON(e,t)},this)}});return n}),define("models/parameters/CompoundParameterModel",["bacon","models/parameters/ParameterModel"],function(e,t){var n=t.extend({initialize:function(){t.prototype.initialize.apply(this,arguments),this.children=[]},initializeChildren:function(){_.each(this.get("children"),function(e){this.addChild(e)},this)},addChild:function(e){var t=this.collection.getLastDescendantOf(this);t=t||this;var n=this.collection.indexOf(t)+1;this.collection.add(e,{at:n,parent:this});var r=this.collection.at(n);this.children.push(r),this.trigger("add:child",r)},destroy:function(){for(var e=0;e<this.children.length;e++)this.children[e].destroy();t.prototype.destroy.call(this)},isComplex:function(){return!0},_toJSONMapper:function(e){return _.reduce(e,function(e,t,n){var r=this.children[n];return r&&t!=="__inactive__"&&(e[r.get("name")]=t),e},{},this)},toJSON:function(t,n){return e.combineAsArray(_.map(this.children,function(e){return e.toJSON(t,n)})).map(this,"_toJSONMapper")},fromJSON:function(e,t){e&&!_.isEmpty(e)&&_.each(this.children,function(n){n.fromJSON(e[n.get("name")],t)})}});return n}),define("models/parameters/SelectParameterModel",["backbone","models/parameters/ParameterModel"],function(e,t){var n=t.extend({selectAll:function(e){this.set("value",_.map(this.get("choices"),function(e,t){return t}),e)},deselectAll:function(){this.unset("value")}});return n}),define("collections/ParameterCollection",["backbone","bacon","config","models/parameters/ParameterModel","models/parameters/combobox/createComboboxParameterModel","models/parameters/ArrayParameterModel","models/parameters/CompoundParameterModel","models/parameters/SelectParameterModel"],function(e,t,n,r,i,s,o,u){var a=e.Collection.extend({url:n["parameter.collection.url"],initialize:function(e,t){this.appModel=t.appModel,this.pageModel=t.pageModel,this.on({add:this.onAdd,remove:this.onRemove,sync:this.onSync}),this.modelsParsed=this.asEventStream("sync").map(!0).toProperty(!1)},model:function(e,t){switch(e.type){case"compound":return new o(e,t);case"array":return new s(e,t);case"combobox":return i(e,t);case"select":return new u(e,t);default:return new r(e,t)}},sync:function(t,n,r){return r.page=r.page||this.pageModel.get("name"),e.Collection.prototype.sync.call(this,t,n,r)},parse:function(e,t){return _.values(e)},_toJSONMapper:function(e){return _.reduce(this.getRoots(),function(t,n,r){return e[r]!==void 0&&e[r]!=="__inactive__"&&(t[n.get("name")]=e[r]),t},{})},toJSON:function(e,n){return t.combineAsArray(_.map(this.getRoots(),function(t){return t.toJSON(e,n)})).map(this,"_toJSONMapper")},fromJSON:function(e,t){_.map(this.getRoots(),function(n){return n.fromJSON(e[n.get("name")],t)})},getRoots:function(e){return this.filter(function(t){return!t.parent&&(e?t.get("name")===e:!0)})},getFirstUnready:function(){return this.find(function(e){return!e.isReady()})},getCommonParents:function(e,t){return _.intersection(e.getParents(),t.getParents())},getLastDescendantOf:function(e){var t=null,n=null,r=this.indexOf(e);if(r<0)return null;n=this.at(++r);while(n&&_.indexOf(n.getParents(),e)>-1)t=n,n=this.at(++r);return t},getAdvanced:function(){return this.where({advanced:1})},hasAdvanced:function(){return _.size(this.getAdvanced())>0},_getActiveMapper:function(e){return this.reduce(function(t,n,r){return e[r]&&t.push(n),t},[])},getActive:function(){return t.combineAsArray(this.map(function(e){return e.isActive().take(1)})).map(this,"_getActiveMapper")},onAdd:function(e){this.listenTo(e,"change:value",this.onModelChangeValue),this.listenTo(e,"value:from:json",this.onModelValueFromJson)},onRemove:function(e){this.stopListening(e),this.isReady().take(1).filter(_.isEqual,!0).onValue(this,"trigger","ready")},onSync:function(){},onModelChangeValue:function(e,t){this.trigger("parameter:change:value",e,t),this.isReady().take(1).filter(!0).onValue(this,"trigger","ready")},onModelValueFromJson:function(e,t){this.trigger("parameter:value:from:json",e,t)},_isReadyMapper:function(e){return _.reduce(e,function(e,t){return e&&t},!0)},isReady:function(){return t.combineAsArray(this.map(function(e){return e.isReady()})).map(this,"_isReadyMapper")},getPersistent:function(){return this.filter(function(e){return e.get("persistent")})}});return a}),define("analytics/GoogleAnalyticsManager",[],function(){var e={trackEvent:function(){_gaq.push(["_trackEvent"].concat(Array.prototype.slice.call(arguments,0)))},setCustomVariable:function(){_gaq.push(["_setCustomVar"].concat(Array.prototype.slice.call(arguments,0)))}};return e}),define("analytics/AnalyticsFacade",["analytics/GoogleAnalyticsManager"],function(e){var t=window._gaq&&e,n={trackEvent:function(){return t&&t.trackEvent.apply(t,arguments)},setCustomVariable:function(){return t&&t.setCustomVariable.apply(t,arguments)}};return n}),define("models/AnalysisPageModel",["models/PageModel","bacon","collections/ParameterCollection","analytics/AnalyticsFacade","client/createClient"],function(e,t,n,r,i){var s=e.extend({defaults:{sidebarVisible:!0,tableVisible:!0},parameters:null,tables:{},initialize:function(t,r){this.rClient=i("R"),this.restClient=i("REST"),this.appModel=r.appModel,this.parameters=new n(null,{appModel:this.appModel,pageModel:this}),e.prototype.initialize.apply(this,arguments),this.initializeAnalysisBus(),this.initializeCurrentAnalysisProperty(),this.initializeHasEnsuredParameters(),this.on("change:active",this.onChangeActive),this.listenTo(this.collection,"page:analysis:fetched",this.onPageAnalysisFetched)},initializeHasEnsuredParameters:function(){this._ensureParametersBus=new t.Bus,this._hasEnsuredParameters=this._ensureParametersBus.flatMapFirst(this,"_mapEnsureParametersToProperty").doAction(this,"initializeParameters").toProperty(this.isDataset())},_mapEnsureParametersToProperty:function(e){return t.fromPromise(this.parameters.fetch({url:this.rClient.url(this.parameters.url,this.get("name")),remove:!1})).map(!0)},getDestroyES:function(){return this.asEventStream("destroy").take(1)},_mapAnalysisBusEvent:function(e){return _.isObject(e)?this._fetchAnalysisStream(e):null},initializeAnalysisBus:function(){this._analysisBus=new t.Bus,this._analysisBus.takeUntil(this.getDestroyES()).flatMapLatest(this,"_mapAnalysisBusEvent").filter(_.isArray).onValue(this,"_onAnalysisFetched")},initializeCurrentAnalysisProperty:function(){this._currentAnalysis=this.asEventStream("analysis:fetched",function(e,t){return t}).merge(this.asEventStream("nullify:analysis").map(null)).takeUntil(this.getDestroyES()).toProperty(null),this._currentAnalysis.takeUntil(this.getDestroyES()).onValue(function(){})},getCurrentAnalysis:function(){return this._currentAnalysis},initializeEventBus:function(){this.eventBus.filter(".abortRunningAnalysisRequests").onValue(this,"abortFetchAnalysis")},isDataset:function(){return this.get("aps-analysis-dataset")||this.appModel.isEnv("analysis-page-server-static")},hasEnsuredParameters:function(){return this._hasEnsuredParameters},ensureParameters:function(){return this._hasEnsuredParameters.filter(_.isEqual,!1).onValue(this._ensureParametersBus,"push","ensure"),this._hasEnsuredParameters.filter(_.isEqual,!0).map(this)},_makeNormalAnalysisStream:function(e,n){return t.fromPromise(this.parameters.sync("create",this.parameters,{url:this.rClient.url("analysis"),data:this.rClient.decoratePostParams(n,this.get("name")),processData:!0}),!0)},_getNormalAnalysisStream:function(e){return this.ensureParameters().flatMapLatest(this.parameters,"toJSON").flatMapLatest(this,"_makeNormalAnalysisStream",e)},_getDatasetAnalysisStream:function(e){var n=this.get("data_url")||e.url;return n?t.fromPromise(this.parameters.sync("read",this.parameters,_.extend({url:n}))):t.once({type:"plot",label:"Fake Plot Response - no 'data_url' provided.",value:{plot:this.get("plot_url"),table:{type:"table",value:{}}}})},_fetchAnalysisStream:function(e){this.collection.trigger("page:analysis:fetch",this,e),this.trigger("analysis:fetch",e);var n=(new Date).getTime(),r;return this.isDataset()?r=this._getDatasetAnalysisStream(e):r=this._getNormalAnalysisStream(e),r.onError(this,"_onAnalysisError",e),t.combineAsArray(r,e,n)},_saveParameters:function(e){this.localModel.set("parameters",e),this.localModel.save()},_onAnalysisFetched:function(e){var t=e[1];if(!this.isDataset()){var n=e[2],r=(new Date).getTime();this.localModel.setAnalysisMeanLoadTime(r-n),this.parameters.toJSON("url").take(1).doAction(this,"_saveParameters").doAction(this.collection,"trigger","page:analysis:fetched",this,t,e[0]).onValue(this,"trigger","analysis:fetched",t,e[0])}else this.collection.trigger("page:analysis:fetched",this,t,e[0]),this.trigger("analysis:fetched",t,e[0]);t.trackSuccess&&this.trackSuccessfulAnalysis(r-n)},_onAnalysisError:function(e,t){if(t.textStatus==="abort")return;e.trackFailure&&this.trackFailedAnalysis(t.responseText,t.textStatus),this.collection.trigger("page:analysis:failed",this,t),this.trigger("analysis:failed",t)},fetchAnalysis:function(e){return e=e||{},_.defaults(e,{navigate:!0,trackSuccess:!0,trackFailure:!0}),this.trigger("nullify:analysis"),this._analysisBus.push(e),this._currentAnalysis.filter(_.negate(_.isNull)).take(1)},abortFetchAnalysis:function(){this._analysisBus.push("abort")},addTable:function(e){this.tables[e.cid]=e},initializeParameters:function(){!this.isDataset()&&this.localModel.get("parameters")&&this.parameters.fromJSON(this.localModel.get("parameters"))},initializePersistentParameters:function(e){function n(e,t){var n=_.reduce(t.parameters.getPersistent(),function(t,n){var r=e.parameters.findWhere({name:n.get("name")});return r&&n.toJSON("url").take(1).onValue(r,"fromJSON"),t||r},!1);n&&!e.isDataset()&&e.parameters.toJSON("url").take(1).onValue(e,"_saveParameters")}t.combineAsArray(e.ensureParameters(),this.ensureParameters()).onValue(n,this,e)},_trackSuccessfulAnalysis:function(e,t){var n=this.parameters.findWhere({name:"study"});r.trackEvent(this.get("label"),n?n.get("readable")+" - Success":"Success",JSON.stringify(t),e)},trackSuccessfulAnalysis:function(e){this.parameters.toJSON().take(1).onValue(this,"_trackSuccessfulAnalysis",e)},trackFailedAnalysis:function(e,t){var n=this.parameters.findWhere({name:"study"});_.indexOf(["abort","aborted"],t)===-1&&r.trackEvent(this.get("label"),n?n.get("readable")+" - Failed":"Failed",e)},onChangeActive:function(e,t){t||(this.abortFetchAnalysis(),this.trigger("nullify:analysis"))},onPageAnalysisFetched:function(e){if(e===this)return;this.initializePersistentParameters(e)}});return s}),define("collections/PageCollection",["backbone","models/PageModel","models/AnalysisPageModel","config","client/createClient"],function(e,t,n,r,i){var s=e.Collection.extend({url:r["page.collection.url"],initialize:function(e,t){this.rClient=i("R"),this.appModel=t.appModel,this.parentPageModel=t.parentPageModel},model:function(e,r){return!e.hidden||e.name==="IP"?new n(e,r):new t(e,r)},sync:function(t){if(t==="read")return e.sync.apply(e,arguments)},fetch:function(t){return t.url=this.rClient.url(this.url),e.Collection.prototype.fetch.call(this,t)},activePage:null,getActive:function(){return this.activePage},setActive:function(e){typeof e=="string"&&(e=_.find(this.models,function(t){return t.get("name")==e}));var t=this.activePage;this.activePage=e,e!==t&&(t&&t.set("active",!1),e.set("active",!0),this.trigger("page:activated",t,e))}});return s}),define("functions/apss/mapDatasetsToPages",[],function(){return function(e,t){e=_.map(e,function(e){return _.extend(e,{in_menu:!0,name:_.uniqueId("page-")})}),t.pages.set(e,{appModel:t.appView.model})}}),define("functions/apss/showPages",["bacon"],function(e){function t(e,t){if(!t)return;switch(t.type){case"plot":e.get("label")||e.set("label",t.value.table.value.caption),e.set("topmostCaption",t.value.table.value.caption);break;case"table":e.get("label")||e.set("label",t.value.caption),e.set("topmostCaption",t.value.caption)}}function n(e,t){return t.type&&t.type==="plot"&&t.value&&t.value.plot&&(t.value.plot=e),t}function r(e){return e.showWithAnimation(),e.asEventStream("shown").take(1)}function i(e,t){var n;return n=e.createPageView(_.extend(e,{type:"secondary",perChunk:10,analysis:t})),e.appView.appendPageView(n,_.pick(e,["$container"])),n}function s(e,s){return s=s||{},e.fetchAnalysis().map(n,e.get("plot_url")).doAction(t,e).map(i,_.extend(_.pick(s,["appView","createPageView","$container"]),{model:e,eventBus:s.appView.eventBus})).doAction(".render").flatMapLatest(r)}return function(t,n){var r=[];t.each(function(e,t){r.push(s(e,_.extend(_.pick(n,["appView","createPageView"]),{$container:n.$containers&&n.$containers.eq(t)})))});var i=e.combineAsArray(r).take(1);i.onValue(t,"trigger","sync"),i.filter(n.appView.model.isEnv("analysis-page-server-static")).onValue(n.appView,"initializeScrollspy")}}),define("views/pages/PageView",["backbone","bacon"],function(e,t){var n=e.View.extend({initialize:function(e){this.createPageView=e.createPageView,this.appView=e.appView,this.appModel=this.appView.model,this.eventBus=e.eventBus,this.perChunk=e.perChunk,this.children=[],this.$el.prop("id",this.model.get("name")+"-page-view"),this.$el.addClass("ep-page-row"),this.initializeReactiveProperties()},initializeReactiveProperties:function(){var e=this.asEventStream("before:remove"),t=this.$el.asEventStream("animationend webkitAnimationEnd MSAnimationEnd").takeUntil(e);t.filter(this.$el,"hasClass","fadeInLeft").doAction(this,"show").doAction(this.eventBus,"push",{pageViewShown:!0,pageView:this}).onValue(this,"trigger","shown"),t.filter(this.$el,"hasClass","fadeOutRight").doAction(this,"trigger","before:remove").doAction(this,"remove").doAction(this,"trigger","after:remove").onValue(this.eventBus,"push",{pageViewRemoved:!0,pageView:this})},isHidden:function(){return this.$el.hasClass("hide")},isShown:function(){return!this.$el.hasClass("fadeInLeft")&&!this.$el.hasClass("fadeOutRight")},show:function(){this.$el.removeClass("hide animated fadeOutRight fadeInLeft")},hide:function(){this.$el.removeClass("animated fadeOutRight fadeInLeft").addClass("hide")},removeWithAnimation:function(){this.$el.removeClass("fadeInLeft").addClass("animated fadeOutRight")},showWithAnimation:function(){this.$el.removeClass("fadeOutRight").addClass("animated fadeInLeft")},remove:function(){_.each(this.children,function(e){e.remove()}),e.View.prototype.remove.call(this)}});return n}),define("views/analysis/array/ArrayListView",["backbone","TemplateManager"],function(e,t){var n=e.View.extend({rendered:!1,children:null,initialize:function(e){_.extend(this,_.pick(e,["pageView","pageModel","appView","definition","createAnalysisEntryView","eventBus"])),this.children=[]},initializeEventBus:function(){},render:function(){if(this.rendered)return;var e=_.pick(this,["pageModel","pageView","model","appView","eventBus"]);e.parent=this;var t,n,r;_.each(this.definition.value,function(i){t=this.createAnalysisEntryView(i,_.clone(e)),this.children.push(t),n=$("<dt></dt>").html(i.label),r=$("<dd></dd>").append(t.$el),this.$el.append(n).append(r),t.render()},this),this.rendered=!0},remove:function(){_.each(this.children,function(e){e.remove()}),e.View.prototype.remove.call(this)}});return n}),define("views/analysis/array/ArrayTabsView",["backbone","TemplateManager","bootstrap"],function(e,t){var n=e.View.extend({events:{"shown .nav-tabs a[data-toggle='tab']":"onTabShown"},parent:null,children:null,initialize:function(e){_.extend(this,_.pick(e,["pageView","pageModel","appView","definition","createAnalysisEntryView","eventBus"])),this.children=[]},render:function(){var e=this.definition,n=this,r=[],i,s=[],o=_.pick(this,["pageModel","pageView","model","appView","eventBus"]);o.parent=this,_.each(e.value,function(e,t){i=this.createAnalysisEntryView(e,_.clone(o)),this.children.push(i),s.push({active:t===0,key:i.cid,label:e.label}),r.push({key:i.cid,active:t===0,html:""})},this);var u=t.render("ep-analysis-array-tabs-tmpl",{tabs:s,content:r});this.$el.html(u),this.$el.children(".tab-content").children(".tab-pane").each(function(e){$(this).append(n.children[e].$el)}),this.children.length&&this.children[0].render()},remove:function(){_.each(this.children,function(e){e.remove()}),e.View.prototype.remove.call(this)},onTabShown:function(e){var t=$(e.target),n=t.parent().index();this.children[n]&&this.children[n].render()}});return n}),define("views/analysis/factories/createArrayView",["views/analysis/array/ArrayListView","views/analysis/array/ArrayTabsView"],function(e,t){return function(n,r){return r.definition=n,r.parent?(r.tagName=r.tagName||"dl",new e(r)):(r.className=r.className||"tabbable",new t(r))}}),define("views/analysis/FilterView",["backbone","TemplateManager"],function(e,t){var n=e.View.extend({timer:null,$clearButton:null,$textfield:null,events:{"keyup input":"onTextchange","paste input":"onTextchange","cut input":"onTextchange","click button":"onClickButton"},render:function(){var e="";switch(this.model.get("type")){case"numeric":case"integer":e=t.render("ep-numeric-filter-tmpl",{ge:this.model.get("subtype")==="min",le:this.model.get("subtype")==="max"});break;default:e=t.render("ep-character-filter-tmpl")}this.$el.append(e),this.$textfield=this.$("input[type=text]"),this.$clearButton=this.$("button"),this.$clearButton.hide()},focus:function(){this.$textfield.focus()},onTextchange:function(e){var t=this;clearTimeout(this.timer),this.timer=setTimeout(function(){e.target.value.length?(t.model.set("value",e.target.value),t.$clearButton.show()):(t.model.unset("value"),t.$clearButton.hide())},300)},onClickButton:function(){this.model.unset("value"),this.$clearButton.hide(),this.$textfield.val("")},update:function(){this.model.has("value")?(this.$clearButton.show(),this.$textfield.val(this.model.get("value"))):(this.$clearButton.hide(),this.$textfield.val(""))}});return n}),function(){var e=0,t=["webkit","moz","ms"];for(var n=0;n<t.length&&!window.requestAnimationFrame;++n)window.requestAnimationFrame=window[t[n]+"RequestAnimationFrame"],window.cancelAnimationFrame=window[t[n]+"CancelAnimationFrame"]||window[t[n]+"CancelRequestAnimationFrame"];window.requestAnimationFrame||(window.requestAnimationFrame=function(t,n){var r=(new Date).getTime(),i=Math.max(0,16-(r-e)),s=window.setTimeout(function(){t(r+i)},i);return e=r+i,s}),window.cancelAnimationFrame||(window.cancelAnimationFrame=function(e){clearTimeout(e)})}(),define("functions/requestAnimationFrame",function(){}),function(e){define("jquery-resizable-columns",[],function(){return function(){var e=function(e,t){return function(){return e.apply(t,arguments)}},t=[].slice;!function(n,r){var i,s,o,u;return s=function(e){return parseFloat(e.style.width.replace("%",""))},u=function(e,t){return t=t.toFixed(2),e.style.width=""+t+"%"},o=function(e){return 0===e.type.indexOf("touch")?(e.originalEvent.touches[0]||e.originalEvent.changedTouches[0]).pageX:e.pageX},i=function(){function t(t,i){this.pointerdown=e(this.pointerdown,this),this.constrainWidth=e(this.constrainWidth,this),this.options=n.extend({},this.defaults,i),this.$table=t,this.setHeaders(),this.restoreColumnWidths(),this.syncHandleWidths(),n(r).on("resize.rc",function(e){return function(){return e.syncHandleWidths()}}(this)),this.options.start&&this.$table.bind("column:resize:start.rc",this.options.start),this.options.resize&&this.$table.bind("column:resize.rc",this.options.resize),this.options.stop&&this.$table.bind("column:resize:stop.rc",this.options.stop)}return t.prototype.defaults={selector:"tr th:visible",store:r.store,syncHandlers:!0,resizeFromBody:!0,maxWidth:null,minWidth:null},t.prototype.triggerEvent=function(e,t,r){var i;return i=n.Event(e),i.originalEvent=n.extend({},r),this.$table.trigger(i,[this].concat(t||[]))},t.prototype.getColumnId=function(e){return this.$table.data("resizable-columns-id")+"-"+e.data("resizable-column-id")},t.prototype.setHeaders=function(){return this.$tableHeaders=this.$table.find(this.options.selector),this.assignPercentageWidths(),this.createHandles()},t.prototype.destroy=function(){return this.$handleContainer.remove(),this.$table.removeData("resizableColumns"),this.$table.add(r).off(".rc")},t.prototype.assignPercentageWidths=function(){return this.$tableHeaders.each(function(e){return function(t,r){var i;return i=n(r),u(i[0],i.outerWidth()/e.$table.width()*100)}}(this))},t.prototype.createHandles=function(){var e;return null!=(e=this.$handleContainer)&&e.remove(),this.$table.before(this.$handleContainer=n("<div class='rc-handle-container' />")),this.$tableHeaders.each(function(e){return function(t,r){var i;if(0!==e.$tableHeaders.eq(t+1).length&&null==e.$tableHeaders.eq(t).attr("data-noresize")&&null==e.$tableHeaders.eq(t+1).attr("data-noresize"))return i=n("<div class='rc-handle' />"),i.data("th",n(r)),i.appendTo(e.$handleContainer)}}(this)),this.$handleContainer.on("mousedown touchstart",".rc-handle",this.pointerdown)},t.prototype.syncHandleWidths=function(){return this.$handleContainer.width(this.$table.width()).find(".rc-handle").each(function(e){return function(t,r){var i;return i=n(r),i.css({left:i.data("th").outerWidth()+(i.data("th").offset().left-e.$handleContainer.offset().left),height:e.options.resizeFromBody?e.$table.height():e.$table.find("thead").height()})}}(this))},t.prototype.saveColumnWidths=function(){return this.$tableHeaders.each(function(e){return function(t,r){var i;return i=n(r),null==i.attr("data-noresize")&&null!=e.options.store?e.options.store.set(e.getColumnId(i),s(i[0])):void 0}}(this))},t.prototype.restoreColumnWidths=function(){return this.$tableHeaders.each(function(e){return function(t,r){var i,s;return i=n(r),null!=e.options.store&&(s=e.options.store.get(e.getColumnId(i)))?u(i[0],s):void 0}}(this))},t.prototype.totalColumnWidths=function(){var e;return e=0,this.$tableHeaders.each(function(){return function(t,r){return e+=parseFloat(n(r)[0].style.width.replace("%",""))}}(this)),e},t.prototype.constrainWidth=function(e){return null!=this.options.minWidth&&(e=Math.max(this.options.minWidth,e)),null!=this.options.maxWidth&&(e=Math.min(this.options.maxWidth,e)),e},t.prototype.pointerdown=function(e){var t,r,i,l,c,h,p;return e.preventDefault(),i=n(e.currentTarget.ownerDocument),h=o(e),t=n(e.currentTarget),r=t.data("th"),l=this.$tableHeaders.eq(this.$tableHeaders.index(r)+1),p={left:s(r[0]),right:s(l[0])},c={left:p.left,right:p.right},this.$handleContainer.add(this.$table).addClass("rc-table-resizing"),r.add(l).add(t).addClass("rc-column-resizing"),this.triggerEvent("column:resize:start",[r,l,c.left,c.right],e),i.on("mousemove.rc touchmove.rc",function(e){return function(t){var n;return n=(o(t)-h)/e.$table.width()*100,u(r[0],c.left=e.constrainWidth(p.left+n)),u(l[0],c.right=e.constrainWidth(p.right-n)),null!=e.options.syncHandlers&&e.syncHandleWidths(),e.triggerEvent("column:resize",[r,l,c.left,c.right],t)}}(this)),i.one("mouseup touchend",function(n){return function(){return i.off("mousemove.rc touchmove.rc"),n.$handleContainer.add(n.$table).removeClass("rc-table-resizing"),r.add(l).add(t).removeClass("rc-column-resizing"),n.syncHandleWidths(),n.saveColumnWidths(),n.triggerEvent("column:resize:stop",[r,l,c.left,c.right],e)}}(this))},t}(),n.fn.extend({resizableColumns:function(){var e,r;return r=arguments[0],e=2<=arguments.length?t.call(arguments,1):[],this.each(function(){var t,s;return t=n(this),s=t.data("resizableColumns"),s||t.data("resizableColumns",s=new i(t,r)),"string"==typeof r?s[r].apply(s,e):void 0})}})}(window.jQuery,window)}.apply(e,arguments)})}(this),define("views/analysis/TableView",["backbone","TemplateManager","views/analysis/FilterView","bacon","functions/requestAnimationFrame","bootstrap","jquery-resizable-columns"],function(e,t,n,r){function i(e,t,n){return n[e]===t}var s=e.View.extend({chunkTable:null,$actionIcons:null,visibleChunkIdx:0,chunkHeight:0,rowHeight:0,timer:null,filters:null,events:{"column:resize:stop":"onTableColumnResized","mouseenter .ep-analysis-thead .ep-th-label":"onLabelMouseenter","mouseleave .ep-analysis-thead .ep-th-label":"onLabelMouseleave","mouseenter .ep-analysis-thead .ep-th":"onThMouseenter","mouseleave .ep-analysis-thead .ep-th":"onThMouseleave","mouseenter .ep-analysis-thead i":"onActionIconMouseenter","mouseleave .ep-analysis-thead i":"onActionIconMouseleave","click .ep-analysis-thead i":"onActionIconClick","hide .ep-analysis-thead i":"onPopoverHide","mouseenter .ep-analysis-tbody td":"onTdMouseenter","mouseleave .ep-analysis-tbody td":"onTdMouseleave","mouseenter .popover":"onPopoverMouseenter","mouseleave .popover":"onPopoverMouseleave",mouseleave:"onMouseleave"},className:"ep-analysis-table",initialize:function(e){_.extend(this,_.pick(e,["pageView","pageModel","appView","eventBus","parent"])),this.perChunk=this.model.perChunk,this.beforeRemoveES=this.asEventStream("before:remove").take(1),this.initializeEventBus(),this.$el.attr("id",this.cid).addClass(this.className),this.filters=[],this.chunkTable=[],this.listenTo(this.model,"filter:complete",this.onFilterComplete),$(window).on("resize."+this.cid,$.proxy(this.onWindowResize,this)),this.initializeDomEventStreams()},initializeEventBus:function(){var e=this.eventBus.filter(".pageViewShown").filter(i,"pageView",this.pageView).map(!0).toProperty(this.pageView.isShown()).filter(function(e){return e}),t=this.eventBus.filter(".tableViewRendered").filter(i,"tableView",this);r.combineAsArray(e,t).take(1).flatMapLatest(this,"_getDataChunkE",0).map(".chunk").onValue(this,"_renderFirstChunk")},initializeDomEventStreams:function(){this.$el.asEventStream("click",".ep-download-csv").takeUntil(this.beforeRemoveES).onValue(this.model,"saveAsCsv",this.pageModel.get("label")+".csv",null)},onScroll:function(e){var t=this;this.timer&&clearTimeout(this.timer),this.timer=setTimeout(function(){var e=t.$el.children(".ep-analysis-tbody").scrollTop(),n=parseInt(e/t.chunkHeight),r=t.getUnrenderedChunkIds(n);_.each(r,function(e){t.model.getDataChunk(e,t.perChunk,function(n,r){t.renderChunk(e,r.chunk)})})},300)},getUnrenderedChunkIds:function(e){var t=[];return typeof this.chunkTable[e]=="undefined"&&t.push(e),e-1>-1&&typeof this.chunkTable[e-1]=="undefined"&&t.push(e-1),typeof this.chunkTable[e+1]=="undefined"&&t.push(e+1),t},removeChunks:function(){this.chunkTable=[],this.$el.children(".ep-analysis-tbody").children().empty(),this.$el.children(".ep-analysis-tbody").scrollTop(0)},renderChunk:function(e,n){var r=$(t.render("ep-analysis-table-chunk-tmpl",{id:this.cid+"-"+e,items:n,meta:this.model.get("meta")})),i=this.$el.children(".ep-analysis-thead"),s=this.$el.children(".ep-analysis-tbody");r.css("top",e*this.perChunk*this.rowHeight);var o=i.find("th");return r.children("thead").find("th").each(function(e){$(this).css("width",o.eq(e).get(0).style.width)}),s.children().append(r),this.chunkTable[e]=r,r},_getDataChunkE:function(e){return r.fromNodeCallback(this.model,"getDataChunk",e,this.perChunk)},_renderFirstChunk:function(e){this.makeColumnsResizable(),this.renderChunk(0,e),this._cacheHeight(e),this.adjustHeight(this.model.get("currentSize"),e),this.adjustTheadWidth()},renderSkeleton:function(){var e=[],n=_.size(this.model.get("meta"));_.each(this.model.get("meta"),function(t,r){var i=_.clone(t);i.baseId=_.uniqueId(this.cid+"-"),i.isLast=r===n-1,e.push(i)},this);var r=t.render("ep-analysis-table-tmpl",{meta:e,withoutPlot:!this.parent||!this.parent.$el.hasClass("ep-analysis-plot")}),i=n*70;this.$el.width()<i&&this.$el.width(i),this.$el.append(r),this.updateNbRowsShown()},_cacheHeight:function(e){this.chunkHeight=this.chunkTable[0].outerHeight(),this.rowHeight=this.chunkHeight/e.length},render:function(){this.renderSkeleton(),this.renderFilters();var e=this.$el.children(".ep-analysis-tbody"),t=this.$el.children(".ep-analysis-thead");this.$actionIcons=t.find(".ep-th-actions > i"),e.on("scroll",_.bind(this.onScroll,this)),e.scrollTop(0),this.eventBus.push({tableViewRendered:!0,tableView:this})},renderFilters:function(){var e;_.each(this.model.filters,function(t,r){e=new n({className:"input-prepend ep-analysis-filter",model:t}),e.render(),this.filters.push(e)},this)},adjustTheadWidth:function(){this.$el.children(".ep-analysis-thead").width(this.$el.children(".ep-analysis-tbody").children().width())},adjustHeight:function(e,t){var n=this.$el.children(".ep-analysis-tbody");n.children().height(Math.ceil(e*this.rowHeight)),n.height(Math.ceil(t.length*this.rowHeight))},adjustChunkColumnWidth:function(){var e=this.$el.children(".ep-analysis-thead"),t=e.find("th");_.each(this.chunkTable,function(e){e.children("thead").find("th").each(function(e){$(this).css("width",t.eq(e).get(0).style.width)})})},makeColumnsResizable:function(){function e(){this.$el.children(".ep-analysis-thead").resizableColumns()}this.$el.children(".ep-analysis-thead").resizableColumns()},showFilters:function(e,t){this.hideFilters(e,t);var n=this.model.get("meta")[e].label,r=this.model.get("meta").length,i=_.filter(this.filters,function(t){return t.model.get("idx")===e});$(t).popover({html:!0,trigger:"manual",delay:{show:0,hide:500},title:"'"+n+"' values",placement:e===0?"right":e===r-1?"left":"bottom",content:_.map(i,function(e){return e.$el}),container:this.$el}).popover("show"),$(t).data("popover").$tip.attr("data-id",$(t).prop("id")),i[0].focus()},hideFilters:function(e,t){$(t).data("popover")&&$(t).popover("destroy")},toggleFilters:function(e,t){$(t).data("popover")?this.hideFilters(e,t):this.showFilters(e,t)},showSummary:function(e,n){var r=this,i=this.model.get("meta").length;this.model.getSummary(e,function(s,o){var u=[];_.each(o.summary,function(e,n){u.push(t.render("ep-list-item-tmpl",{notA:!0,label:n+": "+e}))});var a=t.render("ep-list-tmpl",{className:"unstyled",items:u.join("")}),f=r.model.get("meta")[e].description||r.model.get("meta")[e].label;$(n).popover({html:!0,title:f,placement:e===0?"right":e===i-1?"left":"bottom",content:a,trigger:"manual",container:r.$el}).popover("show"),$(n).data("popover").$tip.attr("data-id",$(n).prop("id"))})},hideSummary:function(e){$(e).data("popover")&&$(e).popover("destroy")},hideSummaries:function(){var e=this;this.$el.children(".ep-analysis-thead").find(".ep-th-label").each(function(){e.hideSummary(this)})},showExtLabel:function(e){var t=e.children(".ep-ext-label");t.width()>e.width()&&t.css("visibility","visible").addClass("label")},hideExtLabel:function(e){var t=e.children(".ep-ext-label");t.css("visibility","hidden")},sort:function(e,t){var n=this;this.model.sort(e,t,function(e,t){n.removeChunks(),n.renderChunk(0,t.chunk)})},updateNbRowsShown:function(){var e=this.model.get("currentSize")<this.model.get("size");this.$el.children(".ep-table-info").find(".text-info").text(e?"Showing "+this.model.get("currentSize")+" of "+this.model.get("size"):"Showing All "+this.model.get("size"))},remove:function(){$(window).off("resize."+this.cid),this.$el.children(".ep-analysis-tbody").off("scroll"),this.$el.children(".ep-analysis-thead").resizableColumns("destroy"),this.trigger("before:remove"),e.View.prototype.remove.call(this)},onThMouseenter:function(e){var t=$(e.currentTarget).parent();this.showExtLabel(t.find(".ep-th-label")),this.hideSummaries()},onThMouseleave:function(e){var t=$(e.currentTarget).parent();this.hideExtLabel(t.find(".ep-th-label")),this.hideSummaries()},onLabelMouseenter:function(e){var t=$(e.currentTarget).closest("th");this.showSummary(t.index(),t.find(".ep-th-label"))},onLabelMouseleave:function(e){this.hideSummaries()},onActionIconMouseenter:function(e){this.model.commonLocalModel.save();var t=$(e.currentTarget);this.hideSummary(t.closest("th").find(".ep-th-label")),t.hasClass("icon-filter")&&this.onFilterIconMouseenter(e)},onFilterIconMouseenter:function(e){var t=$(e.currentTarget),n;n=t.data("timer"),clearTimeout(n),t.data("timer",null)},onActionIconMouseleave:function(e){var t=$(e.currentTarget);t.hasClass("icon-filter")&&this.onFilterIconMouseleave(e)},onFilterIconMouseleave:function(e){var t=$(e.currentTarget),n,r=this;n=t.data("timer"),clearTimeout(n),n=setTimeout(function(){r.hideFilters(t.closest("th").index(),t)},500),t.data("timer",n)},onPopoverMouseenter:function(e){var t=$(e.currentTarget),n=t.attr("data-id");if(n){var r=$("#"+n).data("timer");clearTimeout(r)}},onPopoverMouseleave:function(e){var t=$(e.currentTarget),n=t.attr("data-id");if(n){var r=$("#"+n),i=r.data("timer");clearTimeout(i),i=setTimeout(function(){r.popover("destroy")},500),r.data("timer",i)}},onActionIconClick:function(e){var t=$(e.currentTarget),n=t.closest("th"),r=n.index();this.hideSummary(n.find(".ep-th-label"));if(t.hasClass("icon-arrow-up")||t.hasClass("icon-arrow-down")){this.$actionIcons.filter(".icon-arrow-up, .icon-arrow-down").not(t).css("opacity",.7);if(t.css("opacity")==1){var i=t.hasClass("icon-arrow-up");t.removeClass("icon-arrow-up icon-arrow-down").addClass(i?"icon-arrow-down":"icon-arrow-up")}this.sort(r,t.hasClass("icon-arrow-up")?"asc":"desc"),t.css("opacity",1)}else t.hasClass("icon-filter")&&this.toggleFilters(r,t);e.preventDefault()},onFilterComplete:function(e,t,n){this.removeChunks(),this.renderChunk(0,e),this.adjustHeight(n.length,e),this.updateNbRowsShown();if(t){this.filters[t.get("i")].update();var r=this.$el.children(".ep-analysis-thead").find("th").eq(t.get("idx")).find(".ep-th-label"),i=this.$actionIcons.filter(".icon-filter").eq(t.get("idx"));t.has("value")?(r.children().addClass("label label-info"),i.css("opacity",1)):this.model.anyColumnFilterHasValue(t.get("idx"))||(r.children().removeClass("label label-info"),i.css("opacity",.7))}},onTdMouseenter:function(e){var t=$(e.currentTarget);this.showExtLabel(t)},onTdMouseleave:function(e){var t=$(e.currentTarget);this.hideExtLabel(t)},onMouseleave:function(){this.hideSummaries()},onWindowResize:function(){this.adjustTheadWidth(),requestAnimationFrame(_.bind(this.adjustChunkColumnWidth,this))},onTableColumnResized:function(){requestAnimationFrame(_.bind(this.adjustChunkColumnWidth,this))}});return s}),define("models/FilterModel",["backbone"],function(e){var t=e.Model.extend({toReadableFormat:function(){switch(this.get("type")){case"numeric":case"integer":return this.get("label")+" "+(this.get("subtype")==="min"?">=":"<=")+" "+this.get("value");default:return this.get("label")+" contains "+this.get("value")}}});return t}),define("models/TableDataLocalModel",["backbone","config","backbone.localstorage"],function(e,t){var n=e.Model.extend({localStorage:new e.LocalStorage(t["tableData.model.localStorage"]),defaults:{plotFetchMeanTime:5e3},initialize:function(){this.fetch()}});return n}),define("requirejs-web-workers",["require","exports","module"],function(e,t){return{version:"1.0.0",load:function(e,t,n,r){if(r.isBuild){n();return}var i=t.toUrl(e);window.Worker?n(new Worker(i)):t(["worker-fake"],function(){n(new Worker(i))})}}}),function(){function r(e){var n=!1;return function(){if(n)throw new Error("Callback was already called.");n=!0,e.apply(t,arguments)}}var e={},t,n;t=this,t!=null&&(n=t.async),e.noConflict=function(){return t.async=n,e};var i=Object.prototype.toString,s=Array.isArray||function(e){return i.call(e)==="[object Array]"},o=function(e,t){if(e.forEach)return e.forEach(t);for(var n=0;n<e.length;n+=1)t(e[n],n,e)},u=function(e,t){if(e.map)return e.map(t);var n=[];return o(e,function(e,r,i){n.push(t(e,r,i))}),n},a=function(e,t,n){return e.reduce?e.reduce(t,n):(o(e,function(e,r,i){n=t(n,e,r,i)}),n)},f=function(e){if(Object.keys)return Object.keys(e);var t=[];for(var n in e)e.hasOwnProperty(n)&&t.push(n);return t};typeof process=="undefined"||!process.nextTick?typeof setImmediate=="function"?(e.nextTick=function(e){setImmediate(e)},e.setImmediate=e.nextTick):(e.nextTick=function(e){setTimeout(e,0)},e.setImmediate=e.nextTick):(e.nextTick=process.nextTick,typeof setImmediate!="undefined"?e.setImmediate=function(e){setImmediate(e)}:e.setImmediate=e.nextTick),e.each=function(e,t,n){function s(t){t?(n(t),n=function(){}):(i+=1,i>=e.length&&n())}n=n||function(){};if(!e.length)return n();var i=0;o(e,function(e){t(e,r(s))})},e.forEach=e.each,e.eachSeries=function(e,t,n){n=n||function(){};if(!e.length)return n();var r=0,i=function(){t(e[r],function(t){t?(n(t),n=function(){}):(r+=1,r>=e.length?n():i())})};i()},e.forEachSeries=e.eachSeries,e.eachLimit=function(e,t,n,r){var i=l(t);i.apply(null,[e,n,r])},e.forEachLimit=e.eachLimit;var l=function(e){return function(t,n,r){r=r||function(){};if(!t.length||e<=0)return r();var i=0,s=0,o=0;(function u(){if(i>=t.length)return r();while(o<e&&s<t.length)s+=1,o+=1,n(t[s-1],function(e){e?(r(e),r=function(){}):(i+=1,o-=1,i>=t.length?r():u())})})()}},c=function(t){return function(){var n=Array.prototype.slice.call(arguments);return t.apply(null,[e.each].concat(n))}},h=function(e,t){return function(){var n=Array.prototype.slice.call(arguments);return t.apply(null,[l(e)].concat(n))}},p=function(t){return function(){var n=Array.prototype.slice.call(arguments);return t.apply(null,[e.eachSeries].concat(n))}},d=function(e,t,n,r){t=u(t,function(e,t){return{index:t,value:e}});if(!r)e(t,function(e,t){n(e.value,function(e){t(e)})});else{var i=[];e(t,function(e,t){n(e.value,function(n,r){i[e.index]=r,t(n)})},function(e){r(e,i)})}};e.map=c(d),e.mapSeries=p(d),e.mapLimit=function(e,t,n,r){return v(t)(e,n,r)};var v=function(e){return h(e,d)};e.reduce=function(t,n,r,i){e.eachSeries(t,function(e,t){r(n,e,function(e,r){n=r,t(e)})},function(e){i(e,n)})},e.inject=e.reduce,e.foldl=e.reduce,e.reduceRight=function(t,n,r,i){var s=u(t,function(e){return e}).reverse();e.reduce(s,n,r,i)},e.foldr=e.reduceRight;var m=function(e,t,n,r){var i=[];t=u(t,function(e,t){return{index:t,value:e}}),e(t,function(e,t){n(e.value,function(n){n&&i.push(e),t()})},function(e){r(u(i.sort(function(e,t){return e.index-t.index}),function(e){return e.value}))})};e.filter=c(m),e.filterSeries=p(m),e.select=e.filter,e.selectSeries=e.filterSeries;var g=function(e,t,n,r){var i=[];t=u(t,function(e,t){return{index:t,value:e}}),e(t,function(e,t){n(e.value,function(n){n||i.push(e),t()})},function(e){r(u(i.sort(function(e,t){return e.index-t.index}),function(e){return e.value}))})};e.reject=c(g),e.rejectSeries=p(g);var y=function(e,t,n,r){e(t,function(e,t){n(e,function(n){n?(r(e),r=function(){}):t()})},function(e){r()})};e.detect=c(y),e.detectSeries=p(y),e.some=function(t,n,r){e.each(t,function(e,t){n(e,function(e){e&&(r(!0),r=function(){}),t()})},function(e){r(!1)})},e.any=e.some,e.every=function(t,n,r){e.each(t,function(e,t){n(e,function(e){e||(r(!1),r=function(){}),t()})},function(e){r(!0)})},e.all=e.every,e.sortBy=function(t,n,r){e.map(t,function(e,t){n(e,function(n,r){n?t(n):t(null,{value:e,criteria:r})})},function(e,t){if(e)return r(e);var n=function(e,t){var n=e.criteria,r=t.criteria;return n<r?-1:n>r?1:0};r(null,u(t.sort(n),function(e){return e.value}))})},e.auto=function(t,n){n=n||function(){};var r=f(t),i=r.length;if(!i)return n();var u={},l=[],c=function(e){l.unshift(e)},h=function(e){for(var t=0;t<l.length;t+=1)if(l[t]===e){l.splice(t,1);return}},p=function(){i--,o(l.slice(0),function(e){e()})};c(function(){if(!i){var e=n;n=function(){},e(null,u)}}),o(r,function(r){var i=s(t[r])?t[r]:[t[r]],l=function(t){var i=Array.prototype.slice.call(arguments,1);i.length<=1&&(i=i[0]);if(t){var s={};o(f(u),function(e){s[e]=u[e]}),s[r]=i,n(t,s),n=function(){}}else u[r]=i,e.setImmediate(p)},d=i.slice(0,Math.abs(i.length-1))||[],v=function(){return a(d,function(e,t){return e&&u.hasOwnProperty(t)},!0)&&!u.hasOwnProperty(r)};if(v())i[i.length-1](l,u);else{var m=function(){v()&&(h(m),i[i.length-1](l,u))};c(m)}})},e.retry=function(t,n,r){var i=5,s=[];typeof t=="function"&&(r=n,n=t,t=i),t=parseInt(t,10)||i;var o=function(i,o){var u=function(e,t){return function(n){e(function(e,r){n(!e||t,{err:e,result:r})},o)}};while(t)s.push(u(n,!(t-=1)));e.series(s,function(e,t){t=t[t.length-1],(i||r)(t.err,t.result)})};return r?o():o},e.waterfall=function(t,n){n=n||function(){};if(!s(t)){var r=new Error("First argument to waterfall must be an array of functions");return n(r)}if(!t.length)return n();var i=function(t){return function(r){if(r)n.apply(null,arguments),n=function(){};else{var s=Array.prototype.slice.call(arguments,1),o=t.next();o?s.push(i(o)):s.push(n),e.setImmediate(function(){t.apply(null,s)})}}};i(e.iterator(t))()};var b=function(e,t,n){n=n||function(){};if(s(t))e.map(t,function(e,t){e&&e(function(e){var n=Array.prototype.slice.call(arguments,1);n.length<=1&&(n=n[0]),t.call(null,e,n)})},n);else{var r={};e.each(f(t),function(e,n){t[e](function(t){var i=Array.prototype.slice.call(arguments,1);i.length<=1&&(i=i[0]),r[e]=i,n(t)})},function(e){n(e,r)})}};e.parallel=function(t,n){b({map:e.map,each:e.each},t,n)},e.parallelLimit=function(e,t,n){b({map:v(t),each:l(t)},e,n)},e.series=function(t,n){n=n||function(){};if(s(t))e.mapSeries(t,function(e,t){e&&e(function(e){var n=Array.prototype.slice.call(arguments,1);n.length<=1&&(n=n[0]),t.call(null,e,n)})},n);else{var r={};e.eachSeries(f(t),function(e,n){t[e](function(t){var i=Array.prototype.slice.call(arguments,1);i.length<=1&&(i=i[0]),r[e]=i,n(t)})},function(e){n(e,r)})}},e.iterator=function(e){var t=function(n){var r=function(){return e.length&&e[n].apply(null,arguments),r.next()};return r.next=function(){return n<e.length-1?t(n+1):null},r};return t(0)},e.apply=function(e){var t=Array.prototype.slice.call(arguments,1);return function(){return e.apply(null,t.concat(Array.prototype.slice.call(arguments)))}};var w=function(e,t,n,r){var i=[];e(t,function(e,t){n(e,function(e,n){i=i.concat(n||[]),t(e)})},function(e){r(e,i)})};e.concat=c(w),e.concatSeries=p(w),e.whilst=function(t,n,r){t()?n(function(i){if(i)return r(i);e.whilst(t,n,r)}):r()},e.doWhilst=function(t,n,r){t(function(i){if(i)return r(i);var s=Array.prototype.slice.call(arguments,1);n.apply(null,s)?e.doWhilst(t,n,r):r()})},e.until=function(t,n,r){t()?r():n(function(i){if(i)return r(i);e.until(t,n,r)})},e.doUntil=function(t,n,r){t(function(i){if(i)return r(i);var s=Array.prototype.slice.call(arguments,1);n.apply(null,s)?r():e.doUntil(t,n,r)})},e.queue=function(t,n){function i(t,n,r,i){t.started||(t.started=!0),s(n)||(n=[n]);if(n.length==0)return e.setImmediate(function(){t.drain&&t.drain()});o(n,function(n){var s={data:n,callback:typeof i=="function"?i:null};r?t.tasks.unshift(s):t.tasks.push(s),t.saturated&&t.tasks.length===t.concurrency&&t.saturated(),e.setImmediate(t.process)})}n===undefined&&(n=1);var u=0,a={tasks:[],concurrency:n,saturated:null,empty:null,drain:null,started:!1,paused:!1,push:function(e,t){i(a,e,!1,t)},kill:function(){a.drain=null,a.tasks=[]},unshift:function(e,t){i(a,e,!0,t)},process:function(){if(!a.paused&&u<a.concurrency&&a.tasks.length){var e=a.tasks.shift();a.empty&&a.tasks.length===0&&a.empty(),u+=1;var n=function(){u-=1,e.callback&&e.callback.apply(e,arguments),a.drain&&a.tasks.length+u===0&&a.drain(),a.process()},i=r(n);t(e.data,i)}},length:function(){return a.tasks.length},running:function(){return u},idle:function(){return a.tasks.length+u===0},pause:function(){if(a.paused===!0)return;a.paused=!0,a.process()},resume:function(){if(a.paused===!1)return;a.paused=!1,a.process()}};return a},e.priorityQueue=function(t,n){function r(e,t){return e.priority-t.priority}function i(e,t,n){var r=-1,i=e.length-1;while(r<i){var s=r+(i-r+1>>>1);n(t,e[s])>=0?r=s:i=s-1}return r}function u(t,n,u,a){t.started||(t.started=!0),s(n)||(n=[n]);if(n.length==0)return e.setImmediate(function(){t.drain&&t.drain()});o(n,function(n){var s={data:n,priority:u,callback:typeof a=="function"?a:null};t.tasks.splice(i(t.tasks,s,r)+1,0,s),t.saturated&&t.tasks.length===t.concurrency&&t.saturated(),e.setImmediate(t.process)})}var a=e.queue(t,n);return a.push=function(e,t,n){u(a,e,t,n)},delete a.unshift,a},e.cargo=function(t,n){var r=!1,i=[],a={tasks:i,payload:n,saturated:null,empty:null,drain:null,drained:!0,push:function(t,r){s(t)||(t=[t]),o(t,function(e){i.push({data:e,callback:typeof r=="function"?r:null}),a.drained=!1,a.saturated&&i.length===n&&a.saturated()}),e.setImmediate(a.process)},process:function f(){if(r)return;if(i.length===0){a.drain&&!a.drained&&a.drain(),a.drained=!0;return}var e=typeof n=="number"?i.splice(0,n):i.splice(0,i.length),s=u(e,function(e){return e.data});a.empty&&a.empty(),r=!0,t(s,function(){r=!1;var t=arguments;o(e,function(e){e.callback&&e.callback.apply(null,t)}),f()})},length:function(){return i.length},running:function(){return r}};return a};var E=function(e){return function(t){var n=Array.prototype.slice.call(arguments,1);t.apply(null,n.concat([function(t){var n=Array.prototype.slice.call(arguments,1);typeof console!="undefined"&&(t?console.error&&console.error(t):console[e]&&o(n,function(t){console[e](t)}))}]))}};e.log=E("log"),e.dir=E("dir"),e.memoize=function(t,n){var r={},i={};n=n||function(e){return e};var s=function(){var s=Array.prototype.slice.call(arguments),o=s.pop(),u=n.apply(null,s);u in r?e.nextTick(function(){o.apply(null,r[u])}):u in i?i[u].push(o):(i[u]=[o],t.apply(null,s.concat([function(){r[u]=arguments;var e=i[u];delete i[u];for(var t=0,n=e.length;t<n;t++)e[t].apply(null,arguments)}])))};return s.memo=r,s.unmemoized=t,s},e.unmemoize=function(e){return function(){return(e.unmemoized||e).apply(null,arguments)}},e.times=function(t,n,r){var i=[];for(var s=0;s<t;s++)i.push(s);return e.map(i,n,r)},e.timesSeries=function(t,n,r){var i=[];for(var s=0;s<t;s++)i.push(s);return e.mapSeries(i,n,r)},e.seq=function(){var t=arguments;return function(){var n=this,r=Array.prototype.slice.call(arguments),i=r.pop();e.reduce(t,r,function(e,t,r){t.apply(n,e.concat([function(){var e=arguments[0],t=Array.prototype.slice.call(arguments,1);r(e,t)}]))},function(e,t){i.apply(n,[e].concat(t))})}},e.compose=function(){return e.seq.apply(null,Array.prototype.reverse.call(arguments))};var S=function(e,t){var n=function(){var n=this,r=Array.prototype.slice.call(arguments),i=r.pop();return e(t,function(e,t){e.apply(n,r.concat([t]))},i)};if(arguments.length>2){var r=Array.prototype.slice.call(arguments,2);return n.apply(this,r)}return n};e.applyEach=c(S),e.applyEachSeries=p(S),e.forever=function(e,t){function n(r){if(r){if(t)return t(r);throw r}e(n)}n()},typeof module!="undefined"&&module.exports?module.exports=e:typeof define!="undefined"&&define.amd?define("async",[],function(){return e}):t.async=e}(),function(e){e.URL=e.URL||e.webkitURL;if(e.Blob&&e.URL)try{new Blob;return}catch(t){}var n=e.BlobBuilder||e.WebKitBlobBuilder||e.MozBlobBuilder||function(e){var t=function(e){return Object.prototype.toString.call(e).match(/^\[object\s(.*)\]$/)[1]},n=function(){this.data=[]},r=function(t,n,r){this.data=t,this.size=t.length,this.type=n,this.encoding=r},i=n.prototype,s=r.prototype,o=e.FileReaderSync,u=function(e){this.code=this[this.name=e]},a="NOT_FOUND_ERR SECURITY_ERR ABORT_ERR NOT_READABLE_ERR ENCODING_ERR NO_MODIFICATION_ALLOWED_ERR INVALID_STATE_ERR SYNTAX_ERR".split(" "),f=a.length,l=e.URL||e.webkitURL||e,c=l.createObjectURL,h=l.revokeObjectURL,p=l,d=e.btoa,v=e.atob,m=e.ArrayBuffer,g=e.Uint8Array,y=/^[\w-]+:\/*\[?[\w\.:-]+\]?(?::[0-9]+)?/;r.fake=s.fake=!0;while(f--)u.prototype[a[f]]=f+1;return l.createObjectURL||(p=e.URL=function(e){var t=document.createElementNS("http://www.w3.org/1999/xhtml","a"),n;return t.href=e,"origin"in t||(t.protocol.toLowerCase()==="data:"?t.origin=null:(n=e.match(y),t.origin=n&&n[1])),t}),p.createObjectURL=function(e){var t=e.type,n;t===null&&(t="application/octet-stream");if(e instanceof r)return n="data:"+t,e.encoding==="base64"?n+";base64,"+e.data:e.encoding==="URI"?n+","+decodeURIComponent(e.data):d?n+";base64,"+d(e.data):n+","+encodeURIComponent(e.data);if(c)return c.call(l,e)},p.revokeObjectURL=function(e){e.substring(0,5)!=="data:"&&h&&h.call(l,e)},i.append=function(e){var n=this.data;if(g&&(e instanceof m||e instanceof g)){var i="",s=new g(e),a=0,f=s.length;for(;a<f;a++)i+=String.fromCharCode(s[a]);n.push(i)}else if(t(e)==="Blob"||t(e)==="File"){if(!o)throw new u("NOT_READABLE_ERR");var l=new o;n.push(l.readAsBinaryString(e))}else e instanceof r?e.encoding==="base64"&&v?n.push(v(e.data)):e.encoding==="URI"?n.push(decodeURIComponent(e.data)):e.encoding==="raw"&&n.push(e.data):(typeof e!="string"&&(e+=""),n.push(unescape(encodeURIComponent(e))))},i.getBlob=function(e){return arguments.length||(e=null),new r(this.data.join(""),e,"raw")},i.toString=function(){return"[object BlobBuilder]"},s.slice=function(e,t,n){var i=arguments.length;return i<3&&(n=null),new r(this.data.slice(e,i>1?t:this.data.length),n,this.encoding)},s.toString=function(){return"[object Blob]"},s.close=function(){this.size=0,delete this.data},n}(e);e.Blob=function(e,t){var r=t?t.type||"":"",i=new n;if(e)for(var s=0,o=e.length;s<o;s++)i.append(e[s]);return i.getBlob(r)}}(typeof self!="undefined"&&self||typeof window!="undefined"&&window||this.content||this),define("Blob",function(){}),define("functions/transformers/transformTextToBlob",["Blob"],function(){return function(e,t,n){var r=new Blob(t,{type:e});n(null,r)}}),define("functions/transformers/transformTableDataToCsv",[],function(){return function(e,t){var n=[],r=document.createElement("div");_.each(e,function(e){var t="";_.each(e,function(e){var n=$(r).html(String(e)).text();t+=',"'+n+'"'}),n.push(t.substring(1))}),t(null,n)}}),define("functions/decorators/decorateCsv",["bacon","config"],function(e,t){function n(e){var t=_.size(e.get("selected"));return t?["# Filtered "+t+" points based on user-selected region"]:[]}function r(e){var t=[];return _.each(e.filters,function(e){e.has("value")&&t.push("# Filter: "+e.toReadableFormat())}),t}function i(e){return _.map(e,function(e,t){if(!e.isComplex()){var n=e.get("readable")||e.get("value");return"# Parameter "+e.get("label")+": "+n}})}function s(e){return e.getActive().take(1).map(i)}function o(e,t,n){var r=[];r=[].concat.apply(r,n),r=r.concat(e),t(null,r)}return function(i,u,a,f){var l=[];l.push("# ExpressionPlot "+t.version),l.push("# Data Generated on "+(new Date).toString()),l.push("# Page: "+i.get("label"),"#");var c=_.map(u.get("meta"),function(e){return e.label});e.combineAsArray(l,s(i.parameters),["#"],n(u),r(u),["#"],[c.join(",")]).take(1).onValue(o,a,f)}});var saveAs=saveAs||typeof navigator!="undefined"&&navigator.msSaveOrOpenBlob&&navigator.msSaveOrOpenBlob.bind(navigator)||function(e){if(typeof navigator!="undefined"&&/MSIE [1-9]\./.test(navigator.userAgent))return;var t=e.document,n=function(){return e.URL||e.webkitURL||e},r=t.createElementNS("http://www.w3.org/1999/xhtml","a"),i="download"in r,s=function(n){var r=t.createEvent("MouseEvents");r.initMouseEvent("click",!0,!1,e,0,0,0,0,0,!1,!1,!1,!1,0,null),n.dispatchEvent(r)},o=e.webkitRequestFileSystem,u=e.requestFileSystem||o||e.mozRequestFileSystem,a=function(t){(e.setImmediate||e.setTimeout)(function(){throw t},0)},f="application/octet-stream",l=0,c=10,h=function(t){var r=function(){typeof t=="string"?n().revokeObjectURL(t):t.remove()};e.chrome?r():setTimeout(r,c)},p=function(e,t,n){t=[].concat(t);var r=t.length;while(r--){var i=e["on"+t[r]];if(typeof i=="function")try{i.call(e,n||e)}catch(s){a(s)}}},d=function(t,a){var c=this,d=t.type,v=!1,m,g,y=function(){p(c,"writestart progress write writeend".split(" "))},b=function(){if(v||!m)m=n().createObjectURL(t);if(g)g.location.href=m;else{var r=e.open(m,"_blank");r==undefined&&typeof safari!="undefined"&&(e.location.href=m)}c.readyState=c.DONE,y(),h(m)},w=function(e){return function(){if(c.readyState!==c.DONE)return e.apply(this,arguments)}},E={create:!0,exclusive:!1},S;c.readyState=c.INIT,a||(a="download");if(i){m=n().createObjectURL(t),r.href=m,r.download=a,s(r),c.readyState=c.DONE,y(),h(m);return}e.chrome&&d&&d!==f&&(S=t.slice||t.webkitSlice,t=S.call(t,0,t.size,f),v=!0),o&&a!=="download"&&(a+=".download");if(d===f||o)g=e;if(!u){b();return}l+=t.size,u(e.TEMPORARY,l,w(function(e){e.root.getDirectory("saved",E,w(function(e){var n=function(){e.getFile(a,E,w(function(e){e.createWriter(w(function(n){n.onwriteend=function(t){g.location.href=e.toURL(),c.readyState=c.DONE,p(c,"writeend",t),h(e)},n.onerror=function(){var e=n.error;e.code!==e.ABORT_ERR&&b()},"writestart progress write abort".split(" ").forEach(function(e){n["on"+e]=c["on"+e]}),n.write(t),c.abort=function(){n.abort(),c.readyState=c.DONE},c.readyState=c.WRITING}),b)}),b)};e.getFile(a,{create:!1},w(function(e){e.remove(),n()}),w(function(e){e.code===e.NOT_FOUND_ERR?n():b()}))}),b)}),b)},v=d.prototype,m=function(e,t){return new d(e,t)};return v.abort=function(){var e=this;e.readyState=e.DONE,p(e,"abort")},v.readyState=v.INIT=0,v.WRITING=1,v.DONE=2,v.error=v.onwritestart=v.onprogress=v.onwrite=v.onabort=v.onerror=v.onwriteend=null,m}(typeof self!="undefined"&&self||typeof window!="undefined"&&window||this.content);typeof module!="undefined"&&module!==null?module.exports=saveAs:typeof define!="undefined"&&define!==null&&define.amd!=null&&define("FileSaver",[],function(){return saveAs}),define("functions/saveTableDataModelAsCsv",["async","functions/transformers/transformTextToBlob","functions/transformers/transformTableDataToCsv","functions/decorators/decorateCsv","FileSaver"],function(e,t,n,r){function i(e,t){t(null,_.map(e.rows,function(e){return e.data}))}return function(s,o,u){var a=e.compose(_.partial(t,"text/csv"),function(e,t){t(null,[e.join("\n")])},_.partial(r,s.pageModel,s),n,i,_.bind(s.getActiveRows,s));a(function(e,t){saveAs(t,o),u&&u()})}}),define("models/TableDataModel",["backbone","bacon","models/FilterModel","models/TableDataLocalModel","requirejs-web-workers!workers/TableDataWorker.js","functions/saveTableDataModelAsCsv","client/createClient"],function(e,t,n,r,i,s,o){function a(e){typeof u.jobs[e.jobId]!="undefined"&&(u.jobs[e.jobId].apply(null,[null,_.omit(e,["jobId","cmd","id"])]),delete u.jobs[e.jobId])}function f(e){switch(e.data.cmd){case"init":break;default:a(e.data)}}function l(e){}i.addEventListener("message",f,!1),i.addEventListener("error",l,!1);var u=e.Model.extend({filters:null,commonLocalModel:new r({id:"common"}),defaults:function(){return{selected:[],newlySelected:[]}},initialize:function(e,t){this.rClient=o("R"),this.pageModel=t.pageModel,this.perChunk=t.perChunk||30,i.postMessage({cmd:"init",id:this.cid,data:e.value.data,meta:e.value.meta,perChunk:this.perChunk}),this.set("id",t.pageModel.get("name")+"-"+e.name),this.set("size",_.size(e.value.data)),this.set("currentSize",_.size(e.value.data)),this.prepareMeta(e.value.meta),this.filters=[],this.unset("value"),this.createFilters(),this.initializeLocalModel()},initializeLocalModel:function(){this.localModel=new r({id:this.get("id")})},prepareMeta:function(e){var t=[];for(var n in e)t.push(e[n]);this.set("meta",t)},_getPlotUrl:function(){return this.pageModel.isDataset()?this.get("plotFile"):this.rClient.url("retrieve",null,{file:this.get("plotFile")})},fetchPlot:function(e){function i(e){e.pageModel.isDataset()||(e.localModel.set("plotFetchMeanTime",(e.localModel.get("plotFetchMeanTime")+((new Date).getTime()-n))/2),e.localModel.save())}var n=(new Date).getTime(),r=this.sync("read",this,_.extend({url:this._getPlotUrl(),dataType:"text"},e));return t.fromPromise(r).onValue(i,this),r},createFilters:function(){var e,t,r=0,i=0;_.each(this.get("meta"),function(s){switch(s.type){case"numeric":case"integer":e=new n({i:i++,idx:r,label:s.label,type:s.type,subtype:"min"}),this.listenTo(e,"change:value",this.onFilterChangeValue),t=new n({i:i++,idx:r,label:s.label,type:s.type,subtype:"max"}),this.listenTo(t,"change:value",this.onFilterChangeValue),this.filters.push(e),this.filters.push(t);break;default:e=new n({i:i++,idx:r,label:s.label,type:s.type}),this.listenTo(e,"change:value",this.onFilterChangeValue),this.filters.push(e)}r++},this)},getColumnFilters:function(e){return _.filter(this.filters,function(t){return t.get("idx")===e})},anyColumnFilterHasValue:function(e){return _.reduce(this.getColumnFilters(e),function(e,t){return e||t.has("value")},!1)},saveAsCsv:function(e,t){s(this,e,t)},getDataChunk:function(e,t,n){var r=_.uniqueId();u.jobs[r]=n,i.postMessage({cmd:"getDataChunk",id:this.cid,chunkNo:e,perChunk:t,jobId:r})},sort:function(e,t,n){var r=_.uniqueId();u.jobs[r]=n,i.postMessage({cmd:"sort",id:this.cid,colIdx:e,order:t,jobId:r})},getSummary:function(e,t){var n=_.uniqueId();u.jobs[n]=t,i.postMessage({cmd:"getSummary",id:this.cid,colIdx:e,jobId:n})},getRow:function(e,t){var n=_.uniqueId();u.jobs[n]=t,i.postMessage({cmd:"getRow",id:this.cid,rowId:e,jobId:n})},getActiveRows:function(e){var t=_.uniqueId();u.jobs[t]=e,i.postMessage({cmd:"getActiveRows",id:this.cid,jobId:t})},setSelectedRows:function(e,t){var n=t?_.union(this.get("selected"),e):e;this.set("newlySelected",_.difference(e,this.get("selected"))),this.set("selected",n)},filterSelected:function(){this.filterByIds(this.get("selected"))},cancelFilterSelected:function(){this.filterByIds(null)},filterByIds:function(e){var t=_.uniqueId(),n=this;i.postMessage({cmd:"filterByIds",id:this.cid,jobId:t,rowIds:e}),u.jobs[t]=function(e,t){n.set("currentSize",_.size(t.rowIds)),n.trigger("filter:complete",t.chunk,null,t.rowIds)}},onFilterChangeValue:function(e,t){var n=_.uniqueId(),r=this;this.trigger("filter:before",e),i.postMessage({cmd:"filter",id:this.cid,jobId:n,colIdx:e.get("idx"),value:t,type:e.get("type"),subtype:e.get("subtype")}),u.jobs[n]=function(t,n){r.set("currentSize",_.size(n.rowIds)),r.trigger("filter:complete",n.chunk,e,n.rowIds)}}},{jobs:{},worker:i});return u}),define("views/analysis/factories/createTableView",["views/analysis/TableView","models/TableDataModel"],function(e,t){return function(n,r){return r.model||(r.model=new t(n,_.pick(r,"pageModel","perChunk"))),r.className||(r.className=""),r.className+=" row-fluid ep-analysis-table",new e(r)}}),define("views/analysis/PageParameterView",["backbone","bacon","TemplateManager"],function(e,t,n){function r(e){var t=e.get("readable")||e.get("value");return _.isBoolean(t)?t?"true":"false":_.isArray(t)?(t||[]).join("<br/>"):t}function i(e,t,s){var o=[];return _.each(t,function(t,n){var u=e.indexOf(t);if(!s[u])return;switch(t.get("type")){case"compound":o.push({label:t.get("label"),value:i(e,t.children,s)});break;case"array":o.push({label:t.get("label"),value:i(e,t.children,s)});break;default:var a=t.get("label");t.parent&&t.parent.get("type")==="array"&&(a="#"+(n+1)),o.push({label:a,value:r(t)})}}),n.render("ep-dl-tmpl",{horizontal:!t.length||!t[0].parent,items:o})}var s=e.View.extend({events:{"click button.btn-warning":"onModifyClick"},initialize:function(e){this.noModify=e.noModify},_renderRoots:function(e){var t=this.model.parameters;this.$el.prepend(i(t,t.getRoots(),e))},render:function(){t.combineAsArray(this.model.parameters.map(function(e){return e.isActive().take(1)})).take(1).onValue(this,"_renderRoots"),this.noModify||this.$el.append(n.render("ep-btn-tmpl",{btnClass:"btn-warning pull-right ep-modify",label:"Modify"}))},onModifyClick:function(){this.trigger("toggle")}});return s}),define("views/parameters/ParameterView",["backbone"],function(e){var t=e.View.extend({initialize:function(e){this.options=_.pick(e,["arrayChild"]),this.parent=e.parent,this.type=e.type,this.appView=e.appView,this.eventBus=e.eventBus,this.beforeRemoveES=this.asEventStream("before:remove"),this.model.isInitialized.filter(_.isEqual,!0).takeUntil(this.getRemoveES()).take(1).onValue(this,"onModelInitialized")},onModelInitialized:function(){this.eventBus&&this.eventBus.push({parameterViewCreated:!0,at:this.model.collection.indexOf(this.model),view:this}),this.model.isActive().takeUntil(this.getRemoveES()).onValue(this,"toggle")},getRemoveES:function(){return this.asEventStream("before:remove").take(1)},remove:function(){this.trigger("before:remove"),this.eventBus&&this.eventBus.push({parameterViewRemoved:!0,view:this}),e.View.prototype.remove.call(this)},render:function(){this.startsNewLine()&&this.$el.addClass("ep-starts-line")},startsNewLine:function(){if(this.isPrimary()){var e=this.parent,t=e&&e.children,n=t&&_.indexOf(t,this),r=n>0&&t&&t[n-1];return r&&r.model.isComplex()}return!1},getType:function(){return this.type},getSizeClass:function(e){var t=e||this.model.get("size");return t==="x-small"?"input-mini":"input-"+t.replace("-","")},fadeIn:function(){this.$el.removeClass("inactive")},fadeOut:function(){this.$el.addClass("inactive")},isFadedOut:function(){return this.$el.hasClass("inactive")},focus:function(){throw new Error("ParameterView.focus() should be implemented in subtypes.")},isFocused:function(){throw new Error("ParameterView.isFocused() should be implemented in subtypes.")},isPrimary:function(){return this.getType()===t.TYPE_PRIMARY},toggle:function(e){this.$el[e?"removeClass":"addClass"]("hide")},isHidden:function(){return this.$el.hasClass("hide")},renderLabel:function(){var e=this.options.arrayChild;return e&&e.labelIsNumber?e.idx+1+".":this.model.get("label")+":"},renderDescription:function(){var e=this.options.arrayChild;return!e||e&&e.idx===0?this.model.get("description"):"&nbsp;"},getDescSize:function(){return""},fixDescSize:function(){if(this.isPrimary()){var e=this.$(".help-block");e.children("span").height()>e.height()&&e.removeClass().addClass("help-block")}}},{TYPE_PRIMARY:10,TYPE_SECONDARY:11});return t}),function(e){typeof define=="function"&&define.amd?define("Sortable",e):typeof module!="undefined"&&typeof module.exports!="undefined"?module.exports=e():window.Sortable=e()}(function(){function S(e,t){this.el=e,this.options=t=t||{};var n={group:Math.random(),store:null,handle:null,draggable:e.children[0]&&e.children[0].nodeName||(/[uo]l/i.test(e.nodeName)?"li":"*"),ghostClass:"sortable-ghost",ignore:"a, img",filter:null};for(var r in n)t[r]=t[r]||n[r];y.forEach(function(n){t[n]=x(this,t[n]||b),C(e,n.substr(2).toLowerCase(),t[n])},this),e[l]=t.group;for(var i in this)i.charAt(0)==="_"&&(this[i]=x(this,this[i]));C(e,"mousedown",this._onTapStart),C(e,"touchstart",this._onTapStart),d&&C(e,"selectstart",this._onTapStart),C(e,"dragover",this._onDragOver),C(e,"dragenter",this._onDragOver),E.push(this._onDragOver),t.store&&this.sort(t.store.get(this))}function x(e,t){var n=w.call(arguments,2);return t.bind?t.bind.apply(t,[e].concat(n)):function(){return t.apply(e,n.concat(w.call(arguments)))}}function T(e,t,n){if(t==="*")return e;if(e){n=n||h,t=t.split(".");var r=t.shift().toUpperCase(),i=new RegExp("\\s("+t.join("|")+")\\s","g");do if((r===""||e.nodeName==r)&&(!t.length||((" "+e.className+" ").match(i)||[]).length==t.length))return e;while(e!==n&&(e=e.parentNode))}return null}function N(e){e.dataTransfer.dropEffect="move",e.preventDefault()}function C(e,t,n){e.addEventListener(t,n,!1)}function k(e,t,n){e.removeEventListener(t,n,!1)}function L(e,t,n){if(e)if(e.classList)e.classList[n?"add":"remove"](t);else{var r=(" "+e.className+" ").replace(/\s+/g," ").replace(" "+t+" ","");e.className=r+(n?" "+t:"")}}function A(e,t,n){if(e&&e.style){if(n===void 0)return h.defaultView&&h.defaultView.getComputedStyle?n=h.defaultView.getComputedStyle(e,""):e.currentStyle&&(n=e.currentStyle),t===void 0?n:n[t];e.style[t]=n+(typeof n=="string"?"":"px")}}function O(e,t,n){if(e){var r=e.getElementsByTagName(t),i=0,s=r.length;if(n)for(;i<s;i++)n(r[i],i);return r}return[]}function M(e){return e.draggable=!1}function _(){v=!1}function D(e,t){var n=e.lastElementChild.getBoundingClientRect();return t.clientY-(n.top+n.height)>5}function P(e){var t=e.tagName+e.className+e.src+e.href+e.textContent,n=t.length,r=0;while(n--)r+=t.charCodeAt(n);return r.toString(36)}var e,t,n,r,i,s,o,u,a,f,l="Sortable"+(new Date).getTime(),c=window,h=c.document,p=c.parseInt,d=!!h.createElement("div").dragDrop,v=!1,m=function(e,t){var n=h.createEvent("Event");return n.initEvent(e,!0,!0),n.item=t,n},g=function(e,t,n){e.dispatchEvent(m(t,n||e))},y="onAdd onUpdate onRemove onStart onEnd onFilter".split(" "),b=function(){},w=[].slice,E=[];return S.prototype={constructor:S,_applyEffects:function(){L(e,this.options.ghostClass,!0)},_onTapStart:function(t){var i=t.touches&&t.touches[0],s=(i||t).target,o=this.options,f=this.el,l=o.filter;if(t.type==="mousedown"&&t.button!==0)return;if(typeof l=="function"){if(l.call(this,s,this)){g(f,"filter",s);return}}else if(l){l=l.split(",").filter(function(e){return T(s,e.trim(),f)});if(l.length){g(f,"filter",s);return}}o.handle&&(s=T(s,o.handle,f)),s=T(s,o.draggable,f),s&&t.type=="selectstart"&&s.tagName!="A"&&s.tagName!="IMG"&&s.dragDrop();if(s&&!e&&s.parentNode===f){a=t,n=this.el,e=s,r=e.nextSibling,u=this.options.group,e.draggable=!0,o.ignore.split(",").forEach(function(e){O(s,e.trim(),M)}),i&&(a={target:s,clientX:i.clientX,clientY:i.clientY},this._onDragStart(a,!0),t.preventDefault()),C(h,"mouseup",this._onDrop),C(h,"touchend",this._onDrop),C(h,"touchcancel",this._onDrop),C(this.el,"dragstart",this._onDragStart),C(this.el,"dragend",this._onDrop),C(h,"dragover",N);try{h.selection?h.selection.empty():window.getSelection().removeAllRanges()}catch(c){}g(e,"start")}},_emulateDragOver:function(){if(f){A(t,"display","none");var e=h.elementFromPoint(f.clientX,f.clientY),n=e,r=this.options.group,i=E.length;if(n)do{if(n[l]===r){while(i--)E[i]({clientX:f.clientX,clientY:f.clientY,target:e,rootEl:n});break}e=n}while(n=n.parentNode);A(t,"display","")}},_onTouchMove:function(e){if(a){var n=e.touches[0],r=n.clientX-a.clientX,i=n.clientY-a.clientY,s="translate3d("+r+"px,"+i+"px,0)";f=n,A(t,"webkitTransform",s),A(t,"mozTransform",s),A(t,"msTransform",s),A(t,"transform",s),e.preventDefault()}},_onDragStart:function(r,i){var s=r.dataTransfer;this._offUpEvents();if(i){var o=e.getBoundingClientRect(),u=A(e),a;t=e.cloneNode(!0),A(t,"top",o.top-p(u.marginTop,10)),A(t,"left",o.left-p(u.marginLeft,10)),A(t,"width",o.width),A(t,"height",o.height),A(t,"opacity","0.8"),A(t,"position","fixed"),A(t,"zIndex","100000"),n.appendChild(t),a=t.getBoundingClientRect(),A(t,"width",o.width*2-a.width),A(t,"height",o.height*2-a.height),C(h,"touchmove",this._onTouchMove),C(h,"touchend",this._onDrop),C(h,"touchcancel",this._onDrop),this._loopId=setInterval(this._emulateDragOver,150)}else s.effectAllowed="move",s.setData("Text",e.textContent),C(h,"drop",this._onDrop);setTimeout(this._applyEffects)},_onDragOver:function(n){if(!v&&u===this.options.group&&(n.rootEl===void 0||n.rootEl===this.el)){var r=this.el,a=T(n.target,this.options.draggable,r);if(r.children.length===0||r.children[0]===t||r===n.target&&D(r,n))r.appendChild(e);else if(a&&a!==e&&a.parentNode[l]!==void 0){i!==a&&(i=a,s=A(a),o=a.getBoundingClientRect());var f=o,c=f.right-f.left,h=f.bottom-f.top,p=/left|right|inline/.test(s.cssFloat+s.display),d=a.offsetWidth>e.offsetWidth,m=a.offsetHeight>e.offsetHeight,g=(p?(n.clientX-f.left)/c:(n.clientY-f.top)/h)>.5,y=a.nextElementSibling,b;v=!0,setTimeout(_,30),p?b=a.previousElementSibling===e&&!d||g&&d:b=y!==e&&!m||g&&m,b&&!y?r.appendChild(e):a.parentNode.insertBefore(e,b?y:a)}}},_offUpEvents:function(){k(h,"mouseup",this._onDrop),k(h,"touchmove",this._onTouchMove),k(h,"touchend",this._onDrop),k(h,"touchcancel",this._onDrop)},_onDrop:function(o){clearInterval(this._loopId),k(h,"drop",this._onDrop),k(h,"dragover",N),k(this.el,"dragend",this._onDrop),k(this.el,"dragstart",this._onDragStart),k(this.el,"selectstart",this._onTapStart),this._offUpEvents(),o&&(o.preventDefault(),o.stopPropagation(),t&&t.parentNode.removeChild(t),e&&(M(e),L(e,this.options.ghostClass,!1),n.contains(e)?e.nextSibling!==r&&g(e,"update"):(g(n,"remove",e),g(e,"add")),g(e,"end")),n=e=t=r=a=f=i=s=u=null,this.options.store&&this.options.store.set(this))},toArray:function(){var e=[],t,n=this.el.children,r=0,i=n.length;for(;r<i;r++)t=n[r],T(t,this.options.draggable,this.el)&&e.push(t.getAttribute("data-id")||P(t));return e},sort:function(e){var t={},n=this.el;this.toArray().forEach(function(e,r){var i=n.children[r];T(i,this.options.draggable,n)&&(t[e]=i)},this),e.forEach(function(e){t[e]&&(n.removeChild(t[e]),n.appendChild(t[e]))})},closest:function(e,t){return T(e,t||this.options.draggable,this.el)},destroy:function(){var e=this.el,t=this.options;y.forEach(function(n){k(e,n.substr(2).toLowerCase(),t[n])}),k(e,"mousedown",this._onTapStart),k(e,"touchstart",this._onTapStart),k(e,"selectstart",this._onTapStart),k(e,"dragover",this._onDragOver),k(e,"dragenter",this._onDragOver),Array.prototype.forEach.call(e.querySelectorAll("[draggable]"),function(e){e.removeAttribute("draggable")}),E.splice(E.indexOf(this._onDragOver),1),this._onDrop(),this.el=null}},S.utils={on:C,off:k,css:A,find:O,bind:x,closest:T,toggleClass:L,createEvent:m,dispatchEvent:g},S.version="0.5.2",S}),define("views/parameters/combobox/ComboboxParameterView",["views/parameters/ParameterView","bacon","TemplateManager","config","Sortable"],function(e,t,n,r,i){var s=e.extend({initialize:function(){e.prototype.initialize.apply(this,arguments),this.listenTo(this.model,"change:value",this.onModelChangeValue),this.listenTo(this.model,"fetch:suggestions:start",this.onModelFetchSuggestionsStart),this.listenTo(this.model,"fetch:suggestions:success",this.onModelFetchSuggestions),this.listenTo(this.model,"fetch:suggestions:fail",this.onModelFetchSuggestionsFail),this.initializeDomEventStreams(),this.initializeQueryBus()},initializeDomEventStreams:function(){this.$el.asEventStream("change","#"+this.cid).takeUntil(this.beforeRemoveES).onValue(this,"_updateModelValue"),this.$el.asEventStream("select2-selecting","#"+this.cid).takeUntil(this.beforeRemoveES).onValue(this,"_actOnDropdownActions"),this.$el.asEventStream("select2-open","#"+this.cid).merge(this.$el.asEventStream("select2-close","#"+this.cid)).takeUntil(this.beforeRemoveES).onValue(this,"updatePopover")},initializeQueryBus:function(){this._queryBus=new t.Bus,this._queryBus.takeUntil(this.beforeRemoveES).debounce(this.model.get("delay.ms")||300).flatMapLatest(this,"_mapQuery").map(this,"_select2MapSuggestions").map(this,"_updateDropdownActions").onValue(this,"_select2QueryCallback"),this.model.isInitialized.filter(_.isEqual,!0).take(1).onValue(this.model,"getSuggestions")},remove:function(){this.$(".select2-container").popover("destroy"),this.$("#"+this.cid).select2("destroy"),e.prototype.remove.call(this)},render:function(){e.prototype.render.call(this);var t=n.render(this.getTemplateName(),this.getTemplateOptions());this.$el.html(t),this.$("#"+this.cid).select2(this.getSelect2Options()),this.model.get("allow_multiple")&&this.initializeSortable(),this.model.get("allow_multiple")||this.initializePopover(),this.updateSelectionFromModel(),this._ensurePlaceholderVisible()},_ensurePlaceholderVisible:function(){this.eventBus.filter(".pageViewShown").take(1).takeUntil(this.getRemoveES()).onValue(this.$(".select2-input"),"trigger","blur")},initializeSortable:function(){var e=this.$("ul.select2-choices"),t=new i(e[0]);e.asEventStream("update").takeUntil(this.beforeRemoveES).onValue(this.$("#"+this.cid),"select2","onSortEnd")},_popoverContent:function(){return this.model.get("readable")},initializePopover:function(){this.$(".select2-container").popover({title:this.model.get("label"),content:_.bind(this._popoverContent,this),trigger:"hover",placement:"top"})},updatePopover:function(){this.$(".select2-container").popover("setContent"),this.$(".select2-container").popover("hide")},_select2NextSearchTerm:function(e,t){return""},_select2FormatResult:function(e){return!e.id&&e.text===" "?"<hr/>":e.text},_select2Query:function(e){this._queryBus.push(e)},getSelect2Options:function(){return{multiple:this.model.get("allow_multiple"),query:_.bind(this._select2Query,this),placeholder:this.model.get("prompt"),closeOnSelect:!1,dropdownAutoWidth:!0,separator:"|_NO_AUTO_SEPARATOR_|",nextSearchTerm:_.bind(this._select2NextSearchTerm,this),formatResult:_.bind(this._select2FormatResult,this)}},focus:function(){},getTemplateOptions:function(){return{className:"control-group",baseId:this.cid,name:this.model.get("name"),label:this.renderLabel(),desc:this.renderDescription(),size:this.getSizeClass()}},_getLoaderPosition:function(){return{top:"3px",left:"6px"}},enableLoading:function(){this.$el.addClass("ep-loading");var e=this.$(".controls > .ep-load-indicator");e.length||(e=$(n.render("ep-load-indicator-tmpl")),e.css(_.extend({position:"absolute"},this._getLoaderPosition())),this.$(".controls").append(e))},disableLoading:function(){this.$el.removeClass("ep-loading")},updateSelectionFromModel:function(){var e;this.model.get("allow_multiple")?e=_.map(this.model.get("value"),function(e,t){return{id:e,text:this.model.get("readable")[t]}},this):e={id:this.model.get("value"),text:this.model.get("readable")},this.$("#"+this.cid).select2("data",this.model.hasValue()?e:null)},isSelectAllAllowed:function(){var e=this.model.get("suggestions");return this.model.get("allow_multiple")&&_.size(e)>1&&_.size(e)!==_.size(this.model.get("value"))},isDeselectAllAllowed:function(){return this.model.get("allow_multiple")&&_.size(this.model.get("value"))>1},_select2MapSuggestions:function(e){return e.select2Result={results:_.map(e.suggestions,function(e){return{id:e.id,text:e.long_name}})},e},_select2QueryCallback:function(e){e.query.callback(e.select2Result)},_updateDropdownActions:function(e){return(this.isSelectAllAllowed()||this.isDeselectAllAllowed())&&e.select2Result.results.unshift({text:" "}),this.isSelectAllAllowed()&&e.select2Result.results.unshift({id:"action-select-all",text:"Select All"}),this.isDeselectAllAllowed()&&e.select2Result.results.unshift({id:"action-deselect-all",text:"Deselect All"}),e},_updateModelValue:function(e){this.model.updateFromView(_.pick(e,["added","removed","val"]),{viewTriggered:!0})},_actOnDropdownActions:function(e){e.choice.id==="action-select-all"?(e.preventDefault(),this.model.selectAll(),this.updateSelectionFromModel(),this.$("#"+this.cid).select2("close")):e.choice.id==="action-deselect-all"&&(e.preventDefault(),this.model.deselectAll(),this.$("#"+this.cid).select2("close"))},onModelChangeValue:function(e,t,n){n.unset&&this.reset(),this.updateSelectionFromModel()},onModelFetchSuggestionsStart:function(){this.enableLoading()},onModelFetchSuggestions:function(){this.disableLoading()},onModelFetchSuggestionsFail:function(e,t){this.disableLoading(),this.$("#"+this.cid).select2("close"),e.responseIsError(t.responseText)&&this.appView.showModalWindow({modalType:"error",fullErrorText:t.responseText,backdrop:!1,withClose:!0,title:"Error while populating '"+this.model.get("label")+"' options.",doBtnLabel:"Send an email about this?",cancelBtnLabel:"Cancel"})}},{TYPE_LANDING:22});return s}),define("views/parameters/combobox/primaryMixin",[],function(){return function(e){return[{getType:function(){return e.TYPE_PRIMARY},getTemplateOptions:function(){return _.extend(e.prototype.getTemplateOptions.call(this),{primary:!0,descSize:this.getDescSize()})}}]}}),define("views/parameters/combobox/secondaryMixin",[],function(){return function(e){return[{getType:function(){return e.TYPE_SECONDARY},getTemplateOptions:function(){return _.extend(e.prototype.getTemplateOptions.call(this),{size:this.getSizeClass(),descSize:this.getSizeClass(),primary:!1})}}]}}),define("views/parameters/combobox/landingMixin",[],function(){return function(e){return[{getType:function(){return e.TYPE_LANDING},getTemplateName:function(){return"ep-form-landing-combobox-tmpl"},getTemplateOptions:function(){return _.extend(e.prototype.getTemplateOptions.call(this),{})},_getLoaderPosition:function(){return{top:"12px",left:"6px"}},getSelect2Options:function(){return _.extend(e.prototype.getSelect2Options.call(this),{containerCssClass:"",minimumInputLength:2})},initialize:function(){e.prototype.initialize.apply(this,arguments)},render:function(){e.prototype.render.call(this)},enableLoading:function(){}}]}}),function(){var e,t,n=[].slice;t=function(e){var t,r,i,s,o,u,a,f,l,c,h,p;return u=function(e){return e},l=function(e){return e.length>0},s=function(e,t,n){var r,i,s;for(i=0,s=e.length;i<s;i++)r=e[i],t=n(t,r);return t},f=function(t){return t instanceof e.Property},o=0,a=1,i=function(e,t){return e===t},c=function(e){return function(t,n){return!t.initial&&e(t.value,n.value)}},r=e.Model=function(n){var s,o,f,l,d,v,m,g;return d=a++,o=i,v=0,l=new e.Bus,m=new e.Bus,s=void 0,g=e.update({initial:!0},[l],function(e,t){var n,r,i,s,o,u;return u=e.value,o=t.source,r=t.f,s=r(u),i=[d],n=s!==u,{source:o,value:s,modStack:i,changed:n}},[m],function(e,t){return t}).skipDuplicates(c(o)).changes().toProperty(),f=g.map(".value").skipDuplicates(o),f.subscribeInternal(function(e){if(e.hasValue())return s=e.value()}),f.id||(f.id=d),f.addSyncSource=function(t){return m.plug(t.filter(function(t){return t.changed&&!e._.contains(t.modStack,d)}).doAction(function(){return e.Model.syncCount++}).map(function(e){return h(e,"modStack",e.modStack.concat([d]))}).map(function(e){return p.set(e,f.syncConverter(p.get(e)))}))},f.apply=function(e){return l.plug(e.toEventStream().map(function(t){return{source:e,f:t}})),g.changes().filter(function(t){return t.source!==e}).map(function(e){return e.value})},f.addSource=function(e){return f.apply(e.map(function(e){return function(){return e}}))},f.modify=function(t){return f.apply(e.once(t))},f.set=function(e){return f.modify(function(){return e})},f.get=function(){return s},f.syncEvents=function(){return g.toEventStream()},f.bind=function(e){return this.addSyncSource(e.syncEvents()),e.addSyncSource(this.syncEvents())},f.lens=function(e){var n;return e=t(e),n=r(),this.addSyncSource(f.sampledBy(n.syncEvents(),function(t,n){return p.set(n,e.set(t,n.value))})),n.addSyncSource(this.syncEvents().map(function(t){return p.set(t,e.get(t.value))})),n},f.syncConverter=u,arguments.length>=1&&f.set(n),f},e.Model.syncCount=0,r.combine=function(e){var n,i,s,o,u,a;if(typeof e!="object")return r(e);if(f(e))return e;n=e instanceof Array?[]:{},u=r(n);for(i in e)a=e[i],s=t.objectLens(i),o=u.lens(s),o.bind(r.combine(a));return u},e.Binding=function(t){var n,r,i,s,o,u,a;return s=t.initValue,i=t.get,n=t.events,a=t.set,o=n.map(i),s!=null?a(s):s=i(),u=e.Model(s),r=u.addSource(o),r.assign(a),u},t=e.Lens=function(e){return typeof e=="object"?e:t.objectLens(e)},t.id=t({get:function(e){return e},set:function(e,t){return t}}),t.objectLens=function(n){var r,i;return i=function(e){return t({get:function(t){return t!=null?t[e]:void 0},set:function(t,n){return h(t,e,n)}})},r=e._.filter(l,n.split(".")),t.compose.apply(t,e._.map(i,r))},t.compose=function(){var e,r;return e=1<=arguments.length?n.call(arguments,0):[],r=function(e,n){return t({get:function(t){return n.get(e.get(t))},set:function(t,r){var i,s;return i=e.get(t),s=n.set(i,r),e.set(t,s)}})},s(e,t.id,r)},p=t.objectLens("value"),h=function(e,t,n){var r,i,s;r=e instanceof Array?[]:{};for(i in e)s=e[i],r[i]=s;return t!=null&&(r[t]=n),r},e},typeof module!="undefined"&&module!==null?(e=require("baconjs"),module.exports=t(e)):typeof define=="function"&&define.amd?define("bacon.model",["bacon"],t):t(this.Bacon)}.call(this),function(){var e,t,n,r,i=[].slice;r=function(e,t,n){var r,s,o,u,a,f,l,c,h,p,d,v,m,g,y;c=function(e){return e.length>0},s=function(e){if(!(e instanceof jQuery||e instanceof Array))throw new Error("Value must be either a jQuery object or an Array of jQuery objects")},r=function(e){var t,r,i,s;if(e instanceof jQuery)return e;r=n();for(i=0,s=e.length;i<s;i++)t=e[i],t instanceof jQuery&&(r=r.add(t));return r},h={indexOf:Array.prototype.indexOf?function(e,t){return e.indexOf(t)}:function(e,t){var n,r,i,s;for(n=i=0,s=e.length;i<s;n=++i){r=e[n];if(t===r)return n}return-1}},e.$.Model=e.Model,e.$.textFieldValue=function(t,n){var r,i,s;return s=function(){return t.val()||""},r=function(){return e.interval(50).take(10).map(s).filter(c).take(1)},i=t.asEventStream("keyup input").merge(t.asEventStream("cut paste").delay(1)).merge(r()),e.Binding({initValue:n,get:s,events:i,set:function(e){return t.val(e)}})},e.$.checkBoxValue=function(t,n){return e.Binding({initValue:n,get:function(){return t.prop("checked")||!1},events:t.asEventStream("change"),set:function(e){return t.prop("checked",e)}})},e.$.selectValue=function(t,n){return e.Binding({initValue:n,get:function(){return t.val()},events:t.asEventStream("change"),set:function(e){return t.val(e)}})},e.$.radioGroupValue=function(t,i){return s(t),t=r(t),e.Binding({initValue:i,get:function(){return t.filter(":checked").first().val()},events:t.asEventStream("change"),set:function(e){return t.each(function(t,r){return n(r).prop("checked",r.value===e)})}})},e.$.intRadioGroupValue=function(t,n){var r;return r=e.$.radioGroupValue(t),e.Binding({initValue:n,get:function(){var e;return e=r.get(),e!=null?parseInt(e):e},events:r.syncEvents(),set:function(e){var t;return t=e!=null?Number(e).toString():e,r.set(t)}})},e.$.checkBoxGroupValue=function(t,i){return s(t),t=r(t),e.Binding({initValue:i,get:function(){return t.filter(":checked").map(function(e,t){return n(t).val()}).toArray()},events:t.asEventStream("change"),set:function(e){return t.each(function(t,r){return n(r).prop("checked",h.indexOf(e,n(r).val())>=0)})}})},e.$.ajax=function(t,r){return e.fromPromise(n.ajax(t),r)},e.$.ajaxGet=function(t,n,r,i){return e.$.ajax({url:t,dataType:r,data:n},i)},e.$.ajaxGetJSON=function(t,n,r){return e.$.ajax({url:t,dataType:"json",data:n},r)},e.$.ajaxPost=function(t,n,r,i){return e.$.ajax({url:t,dataType:r,data:n,type:"POST"},i)},e.$.ajaxGetScript=function(t,n){return e.$.ajax({url:t,dataType:"script"},n)},e.$.lazyAjax=function(t){return e.once(t).flatMap(e.$.ajax)},e.Observable.prototype.ajax=function(){return this.flatMapLatest(e.$.ajax)},e.Observable.prototype.toDeferred=function(){var e,t;return t=void 0,e=n.Deferred(),this.take(1).endOnError().subscribe(function(n){if(n.hasValue())return t=n.value(),e.notify(t);if(n.isError())return e.reject(n.error);if(n.isEnd())return e.resolve(t)}),e},f=["keydown","keyup","keypress","click","dblclick","mousedown","mouseup","mouseenter","mouseleave","mousemove","mouseout","mouseover","dragstart","drag","dragenter","dragleave","dragover","drop","dragend","resize","scroll","select","change","submit","blur","focus","focusin","focusout","load","unload"],l={},p=function(e){return l[e+"E"]=function(){var t;return t=1<=arguments.length?i.call(arguments,0):[],this.asEventStream.apply(this,[e].concat(i.call(t)))}};for(v=0,g=f.length;v<g;v++)o=f[v],p(o);u=["animate","show","hide","toggle","fadeIn","fadeOut","fadeTo","fadeToggle","slideDown","slideUp","slideToggle"],a={},d=function(t){return a[t+"E"]=function(){var n;return n=1<=arguments.length?i.call(arguments,0):[],e.fromPromise(this[t].apply(this,n).promise())}};for(m=0,y=u.length;m<y;m++)o=u[m],d(o);if(n!=null?n.fn:void 0)n.fn.extend(l),n.fn.extend(a),n.fn.asEventStream=e.$.asEventStream;return e.$},typeof module!="undefined"&&module!==null?(t=require("baconjs"),n=require("bacon.model"),e=require("jquery"),module.exports=r(t,n,e)):typeof define=="function"&&define.amd?define("bacon.jquery",["bacon","bacon.model","jquery"],r):r(this.Bacon,this.BaconModel,this.$)}.call(this),function(e){define("select2",[],function(){return function(){(function(e){typeof e.fn.each2=="undefined"&&e.extend(e.fn,{each2:function(t){var n=e([0]),r=-1,i=this.length;while(++r<i&&(n.context=n[0]=this[r])&&t.call(n[0],r,n)!==!1);return this}})})(jQuery),function(e,t){function p(t){var n=e(document.createTextNode(""));t.before(n),n.before(t),n.remove()}function d(e){function t(e){return h[e]||e}return e.replace(/[^\u0000-\u007E]/g,t)}function v(e,t){var n=0,r=t.length;for(;n<r;n+=1)if(g(e,t[n]))return n;return-1}function m(){var t=e(c);t.appendTo("body");var n={width:t.width()-t[0].clientWidth,height:t.height()-t[0].clientHeight};return t.remove(),n}function g(e,n){return e===n?!0:e===t||n===t?!1:e===null||n===null?!1:e.constructor===String?e+""==n+"":n.constructor===String?n+""==e+"":!1}function y(t,n){var r,i,s;if(t===null||t.length<1)return[];r=t.split(n);for(i=0,s=r.length;i<s;i+=1)r[i]=e.trim(r[i]);return r}function b(e){return e.outerWidth(!1)-e.width()}function w(n){var r="keyup-change-value";n.on("keydown",function(){e.data(n,r)===t&&e.data(n,r,n.val())}),n.on("keyup",function(){var i=e.data(n,r);i!==t&&n.val()!==i&&(e.removeData(n,r),n.trigger("keyup-change"))})}function E(n){n.on("mousemove",function(n){var r=a;(r===t||r.x!==n.pageX||r.y!==n.pageY)&&e(n.target).trigger("mousemove-filtered",n)})}function S(e,n,r){r=r||t;var i;return function(){var t=arguments;window.clearTimeout(i),i=window.setTimeout(function(){n.apply(r,t)},e)}}function x(e,t){var n=S(e,function(e){t.trigger("scroll-debounced",e)});t.on("scroll",function(e){v(e.target,t.get())>=0&&n(e)})}function T(e){if(e[0]===document.activeElement)return;window.setTimeout(function(){var t=e[0],n=e.val().length,r;e.focus();var i=t.offsetWidth>0||t.offsetHeight>0;i&&t===document.activeElement&&(t.setSelectionRange?t.setSelectionRange(n,n):t.createTextRange&&(r=t.createTextRange(),r.collapse(!1),r.select()))},0)}function N(t){t=e(t)[0];var n=0,r=0;if("selectionStart"in t)n=t.selectionStart,r=t.selectionEnd-n;else if("selection"in document){t.focus();var i=document.selection.createRange();r=document.selection.createRange().text.length,i.moveStart("character",-t.value.length),n=i.text.length-r}return{offset:n,length:r}}function C(e){e.preventDefault(),e.stopPropagation()}function k(e){e.preventDefault(),e.stopImmediatePropagation()}function L(t){if(!u){var n=t[0].currentStyle||window.getComputedStyle(t[0],null);u=e(document.createElement("div")).css({position:"absolute",left:"-10000px",top:"-10000px",display:"none",fontSize:n.fontSize,fontFamily:n.fontFamily,fontStyle:n.fontStyle,fontWeight:n.fontWeight,letterSpacing:n.letterSpacing,textTransform:n.textTransform,whiteSpace:"nowrap"}),u.attr("class","select2-sizer"),e("body").append(u)}return u.text(t.val()),u.width()}function A(t,n,r){var i,s=[],o;i=e.trim(t.attr("class")),i&&(i=""+i,e(i.split(/\s+/)).each2(function(){this.indexOf("select2-")===0&&s.push(this)})),i=e.trim(n.attr("class")),i&&(i=""+i,e(i.split(/\s+/)).each2(function(){this.indexOf("select2-")!==0&&(o=r(this),o&&s.push(o))})),t.attr("class",s.join(" "))}function O(e,t,n,r){var i=d(e.toUpperCase()).indexOf(d(t.toUpperCase())),s=t.length;if(i<0){n.push(r(e));return}n.push(r(e.substring(0,i))),n.push("<span class='select2-match'>"),n.push(r(e.substring(i,i+s))),n.push("</span>"),n.push(r(e.substring(i+s,e.length)))}function M(e){var t={"\\":"&#92;","&":"&amp;","<":"&lt;",">":"&gt;",'"':"&quot;","'":"&#39;","/":"&#47;"};return String(e).replace(/[&<>"'\/\\]/g,function(e){return t[e]})}function _(n){var r,i=null,s=n.quietMillis||100,o=n.url,u=this;return function(a){window.clearTimeout(r),r=window.setTimeout(function(){var r=n.data,s=o,f=n.transport||e.fn.select2.ajaxDefaults.transport,l={type:n.type||"GET",cache:n.cache||!1,jsonpCallback:n.jsonpCallback||t,dataType:n.dataType||"json"},c=e.extend({},e.fn.select2.ajaxDefaults.params,l);r=r?r.call(u,a.term,a.page,a.context):null,s=typeof s=="function"?s.call(u,a.term,a.page,a.context):s,i&&typeof i.abort=="function"&&i.abort(),n.params&&(e.isFunction(n.params)?e.extend(c,n.params.call(u)):e.extend(c,n.params)),e.extend(c,{url:s,dataType:n.dataType,data:r,success:function(e){var t=n.results(e,a.page,a);a.callback(t)},error:function(e,t,n){var r={hasError:!0,jqXHR:e,textStatus:t,errorThrown:n};a.callback(r)}}),i=f.call(u,c)},s)}}function D(t){var n=t,r,i,s=function(e){return""+e.text};e.isArray(n)&&(i=n,n={results:i}),e.isFunction(n)===!1&&(i=n,n=function(){return i});var o=n();return o.text&&(s=o.text,e.isFunction(s)||(r=o.text,s=function(e){return e[r]})),function(t){var r=t.term,i={results:[]},o;if(r===""){t.callback(n());return}o=function(n,i){var u,a;n=n[0];if(n.children){u={};for(a in n)n.hasOwnProperty(a)&&(u[a]=n[a]);u.children=[],e(n.children).each2(function(e,t){o(t,u.children)}),(u.children.length||t.matcher(r,s(u),n))&&i.push(u)}else t.matcher(r,s(n),n)&&i.push(n)},e(n().results).each2(function(e,t){o(t,i.results)}),t.callback(i)}}function P(n){var r=e.isFunction(n);return function(i){var s=i.term,o={results:[]},u=r?n(i):n;e.isArray(u)&&(e(u).each(function(){var e=this.text!==t,n=e?this.text:this;(s===""||i.matcher(s,n))&&o.results.push(e?this:{id:this,text:this})}),i.callback(o))}}function H(t,n){if(e.isFunction(t))return!0;if(!t)return!1;if(typeof t=="string")return!0;throw new Error(n+" must be a string, function, or falsy value")}function B(t,n){if(e.isFunction(t)){var r=Array.prototype.slice.call(arguments,2);return t.apply(n,r)}return t}function j(t){var n=0;return e.each(t,function(e,t){t.children?n+=j(t.children):n++}),n}function F(e,n,r,i){var s=e,o=!1,u,a,f,l,c;if(!i.createSearchChoice||!i.tokenSeparators||i.tokenSeparators.length<1)return t;for(;;){a=-1;for(f=0,l=i.tokenSeparators.length;f<l;f++){c=i.tokenSeparators[f],a=e.indexOf(c);if(a>=0)break}if(a<0)break;u=e.substring(0,a),e=e.substring(a+c.length);if(u.length>0){u=i.createSearchChoice.call(this,u,n);if(u!==t&&u!==null&&i.id(u)!==t&&i.id(u)!==null){o=!1;for(f=0,l=n.length;f<l;f++)if(g(i.id(u),i.id(n[f]))){o=!0;break}o||r(u)}}}if(s!==e)return e}function I(){var t=this;e.each(arguments,function(e,n){t[n].remove(),t[n]=null})}function q(t,n){var r=function(){};return r.prototype=new t,r.prototype.constructor=r,r.prototype.parent=t.prototype,r.prototype=e.extend(r.prototype,n),r}if(window.Select2!==t)return;var n,r,i,s,o,u,a={x:0,y:0},f,l,n={TAB:9,ENTER:13,ESC:27,SPACE:32,LEFT:37,UP:38,RIGHT:39,DOWN:40,SHIFT:16,CTRL:17,ALT:18,PAGE_UP:33,PAGE_DOWN:34,HOME:36,END:35,BACKSPACE:8,DELETE:46,isArrow:function(e){e=e.which?e.which:e;switch(e){case n.LEFT:case n.RIGHT:case n.UP:case n.DOWN:return!0}return!1},isControl:function(e){var t=e.which;switch(t){case n.SHIFT:case n.CTRL:case n.ALT:return!0}return e.metaKey?!0:!1},isFunctionKey:function(e){return e=e.which?e.which:e,e>=112&&e<=123}},c="<div class='select2-measure-scrollbar'></div>",h={"Ⓐ":"A","Ａ":"A","À":"A","Á":"A","Â":"A","Ầ":"A","Ấ":"A","Ẫ":"A","Ẩ":"A","Ã":"A","Ā":"A","Ă":"A","Ằ":"A","Ắ":"A","Ẵ":"A","Ẳ":"A","Ȧ":"A","Ǡ":"A","Ä":"A","Ǟ":"A","Ả":"A","Å":"A","Ǻ":"A","Ǎ":"A","Ȁ":"A","Ȃ":"A","Ạ":"A","Ậ":"A","Ặ":"A","Ḁ":"A","Ą":"A","Ⱥ":"A","Ɐ":"A","Ꜳ":"AA","Æ":"AE","Ǽ":"AE","Ǣ":"AE","Ꜵ":"AO","Ꜷ":"AU","Ꜹ":"AV","Ꜻ":"AV","Ꜽ":"AY","Ⓑ":"B","Ｂ":"B","Ḃ":"B","Ḅ":"B","Ḇ":"B","Ƀ":"B","Ƃ":"B","Ɓ":"B","Ⓒ":"C","Ｃ":"C","Ć":"C","Ĉ":"C","Ċ":"C","Č":"C","Ç":"C","Ḉ":"C","Ƈ":"C","Ȼ":"C","Ꜿ":"C","Ⓓ":"D","Ｄ":"D","Ḋ":"D","Ď":"D","Ḍ":"D","Ḑ":"D","Ḓ":"D","Ḏ":"D","Đ":"D","Ƌ":"D","Ɗ":"D","Ɖ":"D","Ꝺ":"D","Ǳ":"DZ","Ǆ":"DZ","ǲ":"Dz","ǅ":"Dz","Ⓔ":"E","Ｅ":"E","È":"E","É":"E","Ê":"E","Ề":"E","Ế":"E","Ễ":"E","Ể":"E","Ẽ":"E","Ē":"E","Ḕ":"E","Ḗ":"E","Ĕ":"E","Ė":"E","Ë":"E","Ẻ":"E","Ě":"E","Ȅ":"E","Ȇ":"E","Ẹ":"E","Ệ":"E","Ȩ":"E","Ḝ":"E","Ę":"E","Ḙ":"E","Ḛ":"E","Ɛ":"E","Ǝ":"E","Ⓕ":"F","Ｆ":"F","Ḟ":"F","Ƒ":"F","Ꝼ":"F","Ⓖ":"G","Ｇ":"G","Ǵ":"G","Ĝ":"G","Ḡ":"G","Ğ":"G","Ġ":"G","Ǧ":"G","Ģ":"G","Ǥ":"G","Ɠ":"G","Ꞡ":"G","Ᵹ":"G","Ꝿ":"G","Ⓗ":"H","Ｈ":"H","Ĥ":"H","Ḣ":"H","Ḧ":"H","Ȟ":"H","Ḥ":"H","Ḩ":"H","Ḫ":"H","Ħ":"H","Ⱨ":"H","Ⱶ":"H","Ɥ":"H","Ⓘ":"I","Ｉ":"I","Ì":"I","Í":"I","Î":"I","Ĩ":"I","Ī":"I","Ĭ":"I","İ":"I","Ï":"I","Ḯ":"I","Ỉ":"I","Ǐ":"I","Ȉ":"I","Ȋ":"I","Ị":"I","Į":"I","Ḭ":"I","Ɨ":"I","Ⓙ":"J","Ｊ":"J","Ĵ":"J","Ɉ":"J","Ⓚ":"K","Ｋ":"K","Ḱ":"K","Ǩ":"K","Ḳ":"K","Ķ":"K","Ḵ":"K","Ƙ":"K","Ⱪ":"K","Ꝁ":"K","Ꝃ":"K","Ꝅ":"K","Ꞣ":"K","Ⓛ":"L","Ｌ":"L","Ŀ":"L","Ĺ":"L","Ľ":"L","Ḷ":"L","Ḹ":"L","Ļ":"L","Ḽ":"L","Ḻ":"L","Ł":"L","Ƚ":"L","Ɫ":"L","Ⱡ":"L","Ꝉ":"L","Ꝇ":"L","Ꞁ":"L","Ǉ":"LJ","ǈ":"Lj","Ⓜ":"M","Ｍ":"M","Ḿ":"M","Ṁ":"M","Ṃ":"M","Ɱ":"M","Ɯ":"M","Ⓝ":"N","Ｎ":"N","Ǹ":"N","Ń":"N","Ñ":"N","Ṅ":"N","Ň":"N","Ṇ":"N","Ņ":"N","Ṋ":"N","Ṉ":"N","Ƞ":"N","Ɲ":"N","Ꞑ":"N","Ꞥ":"N","Ǌ":"NJ","ǋ":"Nj","Ⓞ":"O","Ｏ":"O","Ò":"O","Ó":"O","Ô":"O","Ồ":"O","Ố":"O","Ỗ":"O","Ổ":"O","Õ":"O","Ṍ":"O","Ȭ":"O","Ṏ":"O","Ō":"O","Ṑ":"O","Ṓ":"O","Ŏ":"O","Ȯ":"O","Ȱ":"O","Ö":"O","Ȫ":"O","Ỏ":"O","Ő":"O","Ǒ":"O","Ȍ":"O","Ȏ":"O","Ơ":"O","Ờ":"O","Ớ":"O","Ỡ":"O","Ở":"O","Ợ":"O","Ọ":"O","Ộ":"O","Ǫ":"O","Ǭ":"O","Ø":"O","Ǿ":"O","Ɔ":"O","Ɵ":"O","Ꝋ":"O","Ꝍ":"O","Ƣ":"OI","Ꝏ":"OO","Ȣ":"OU","Ⓟ":"P","Ｐ":"P","Ṕ":"P","Ṗ":"P","Ƥ":"P","Ᵽ":"P","Ꝑ":"P","Ꝓ":"P","Ꝕ":"P","Ⓠ":"Q","Ｑ":"Q","Ꝗ":"Q","Ꝙ":"Q","Ɋ":"Q","Ⓡ":"R","Ｒ":"R","Ŕ":"R","Ṙ":"R","Ř":"R","Ȑ":"R","Ȓ":"R","Ṛ":"R","Ṝ":"R","Ŗ":"R","Ṟ":"R","Ɍ":"R","Ɽ":"R","Ꝛ":"R","Ꞧ":"R","Ꞃ":"R","Ⓢ":"S","Ｓ":"S","ẞ":"S","Ś":"S","Ṥ":"S","Ŝ":"S","Ṡ":"S","Š":"S","Ṧ":"S","Ṣ":"S","Ṩ":"S","Ș":"S","Ş":"S","Ȿ":"S","Ꞩ":"S","Ꞅ":"S","Ⓣ":"T","Ｔ":"T","Ṫ":"T","Ť":"T","Ṭ":"T","Ț":"T","Ţ":"T","Ṱ":"T","Ṯ":"T","Ŧ":"T","Ƭ":"T","Ʈ":"T","Ⱦ":"T","Ꞇ":"T","Ꜩ":"TZ","Ⓤ":"U","Ｕ":"U","Ù":"U","Ú":"U","Û":"U","Ũ":"U","Ṹ":"U","Ū":"U","Ṻ":"U","Ŭ":"U","Ü":"U","Ǜ":"U","Ǘ":"U","Ǖ":"U","Ǚ":"U","Ủ":"U","Ů":"U","Ű":"U","Ǔ":"U","Ȕ":"U","Ȗ":"U","Ư":"U","Ừ":"U","Ứ":"U","Ữ":"U","Ử":"U","Ự":"U","Ụ":"U","Ṳ":"U","Ų":"U","Ṷ":"U","Ṵ":"U","Ʉ":"U","Ⓥ":"V","Ｖ":"V","Ṽ":"V","Ṿ":"V","Ʋ":"V","Ꝟ":"V","Ʌ":"V","Ꝡ":"VY","Ⓦ":"W","Ｗ":"W","Ẁ":"W","Ẃ":"W","Ŵ":"W","Ẇ":"W","Ẅ":"W","Ẉ":"W","Ⱳ":"W","Ⓧ":"X","Ｘ":"X","Ẋ":"X","Ẍ":"X","Ⓨ":"Y","Ｙ":"Y","Ỳ":"Y","Ý":"Y","Ŷ":"Y","Ỹ":"Y","Ȳ":"Y","Ẏ":"Y","Ÿ":"Y","Ỷ":"Y","Ỵ":"Y","Ƴ":"Y","Ɏ":"Y","Ỿ":"Y","Ⓩ":"Z","Ｚ":"Z","Ź":"Z","Ẑ":"Z","Ż":"Z","Ž":"Z","Ẓ":"Z","Ẕ":"Z","Ƶ":"Z","Ȥ":"Z","Ɀ":"Z","Ⱬ":"Z","Ꝣ":"Z","ⓐ":"a","ａ":"a","ẚ":"a","à":"a","á":"a","â":"a","ầ":"a","ấ":"a","ẫ":"a","ẩ":"a","ã":"a","ā":"a","ă":"a","ằ":"a","ắ":"a","ẵ":"a","ẳ":"a","ȧ":"a","ǡ":"a","ä":"a","ǟ":"a","ả":"a","å":"a","ǻ":"a","ǎ":"a","ȁ":"a","ȃ":"a","ạ":"a","ậ":"a","ặ":"a","ḁ":"a","ą":"a","ⱥ":"a","ɐ":"a","ꜳ":"aa","æ":"ae","ǽ":"ae","ǣ":"ae","ꜵ":"ao","ꜷ":"au","ꜹ":"av","ꜻ":"av","ꜽ":"ay","ⓑ":"b","ｂ":"b","ḃ":"b","ḅ":"b","ḇ":"b","ƀ":"b","ƃ":"b","ɓ":"b","ⓒ":"c","ｃ":"c","ć":"c","ĉ":"c","ċ":"c","č":"c","ç":"c","ḉ":"c","ƈ":"c","ȼ":"c","ꜿ":"c","ↄ":"c","ⓓ":"d","ｄ":"d","ḋ":"d","ď":"d","ḍ":"d","ḑ":"d","ḓ":"d","ḏ":"d","đ":"d","ƌ":"d","ɖ":"d","ɗ":"d","ꝺ":"d","ǳ":"dz","ǆ":"dz","ⓔ":"e","ｅ":"e","è":"e","é":"e","ê":"e","ề":"e","ế":"e","ễ":"e","ể":"e","ẽ":"e","ē":"e","ḕ":"e","ḗ":"e","ĕ":"e","ė":"e","ë":"e","ẻ":"e","ě":"e","ȅ":"e","ȇ":"e","ẹ":"e","ệ":"e","ȩ":"e","ḝ":"e","ę":"e","ḙ":"e","ḛ":"e","ɇ":"e","ɛ":"e","ǝ":"e","ⓕ":"f","ｆ":"f","ḟ":"f","ƒ":"f","ꝼ":"f","ⓖ":"g","ｇ":"g","ǵ":"g","ĝ":"g","ḡ":"g","ğ":"g","ġ":"g","ǧ":"g","ģ":"g","ǥ":"g","ɠ":"g","ꞡ":"g","ᵹ":"g","ꝿ":"g","ⓗ":"h","ｈ":"h","ĥ":"h","ḣ":"h","ḧ":"h","ȟ":"h","ḥ":"h","ḩ":"h","ḫ":"h","ẖ":"h","ħ":"h","ⱨ":"h","ⱶ":"h","ɥ":"h","ƕ":"hv","ⓘ":"i","ｉ":"i","ì":"i","í":"i","î":"i","ĩ":"i","ī":"i","ĭ":"i","ï":"i","ḯ":"i","ỉ":"i","ǐ":"i","ȉ":"i","ȋ":"i","ị":"i","į":"i","ḭ":"i","ɨ":"i","ı":"i","ⓙ":"j","ｊ":"j","ĵ":"j","ǰ":"j","ɉ":"j","ⓚ":"k","ｋ":"k","ḱ":"k","ǩ":"k","ḳ":"k","ķ":"k","ḵ":"k","ƙ":"k","ⱪ":"k","ꝁ":"k","ꝃ":"k","ꝅ":"k","ꞣ":"k","ⓛ":"l","ｌ":"l","ŀ":"l","ĺ":"l","ľ":"l","ḷ":"l","ḹ":"l","ļ":"l","ḽ":"l","ḻ":"l","ſ":"l","ł":"l","ƚ":"l","ɫ":"l","ⱡ":"l","ꝉ":"l","ꞁ":"l","ꝇ":"l","ǉ":"lj","ⓜ":"m","ｍ":"m","ḿ":"m","ṁ":"m","ṃ":"m","ɱ":"m","ɯ":"m","ⓝ":"n","ｎ":"n","ǹ":"n","ń":"n","ñ":"n","ṅ":"n","ň":"n","ṇ":"n","ņ":"n","ṋ":"n","ṉ":"n","ƞ":"n","ɲ":"n","ŉ":"n","ꞑ":"n","ꞥ":"n","ǌ":"nj","ⓞ":"o","ｏ":"o","ò":"o","ó":"o","ô":"o","ồ":"o","ố":"o","ỗ":"o","ổ":"o","õ":"o","ṍ":"o","ȭ":"o","ṏ":"o","ō":"o","ṑ":"o","ṓ":"o","ŏ":"o","ȯ":"o","ȱ":"o","ö":"o","ȫ":"o","ỏ":"o","ő":"o","ǒ":"o","ȍ":"o","ȏ":"o","ơ":"o","ờ":"o","ớ":"o","ỡ":"o","ở":"o","ợ":"o","ọ":"o","ộ":"o","ǫ":"o","ǭ":"o","ø":"o","ǿ":"o","ɔ":"o","ꝋ":"o","ꝍ":"o","ɵ":"o","ƣ":"oi","ȣ":"ou","ꝏ":"oo","ⓟ":"p","ｐ":"p","ṕ":"p","ṗ":"p","ƥ":"p","ᵽ":"p","ꝑ":"p","ꝓ":"p","ꝕ":"p","ⓠ":"q","ｑ":"q","ɋ":"q","ꝗ":"q","ꝙ":"q","ⓡ":"r","ｒ":"r","ŕ":"r","ṙ":"r","ř":"r","ȑ":"r","ȓ":"r","ṛ":"r","ṝ":"r","ŗ":"r","ṟ":"r","ɍ":"r","ɽ":"r","ꝛ":"r","ꞧ":"r","ꞃ":"r","ⓢ":"s","ｓ":"s","ß":"s","ś":"s","ṥ":"s","ŝ":"s","ṡ":"s","š":"s","ṧ":"s","ṣ":"s","ṩ":"s","ș":"s","ş":"s","ȿ":"s","ꞩ":"s","ꞅ":"s","ẛ":"s","ⓣ":"t","ｔ":"t","ṫ":"t","ẗ":"t","ť":"t","ṭ":"t","ț":"t","ţ":"t","ṱ":"t","ṯ":"t","ŧ":"t","ƭ":"t","ʈ":"t","ⱦ":"t","ꞇ":"t","ꜩ":"tz","ⓤ":"u","ｕ":"u","ù":"u","ú":"u","û":"u","ũ":"u","ṹ":"u","ū":"u","ṻ":"u","ŭ":"u","ü":"u","ǜ":"u","ǘ":"u","ǖ":"u","ǚ":"u","ủ":"u","ů":"u","ű":"u","ǔ":"u","ȕ":"u","ȗ":"u","ư":"u","ừ":"u","ứ":"u","ữ":"u","ử":"u","ự":"u","ụ":"u","ṳ":"u","ų":"u","ṷ":"u","ṵ":"u","ʉ":"u","ⓥ":"v","ｖ":"v","ṽ":"v","ṿ":"v","ʋ":"v","ꝟ":"v","ʌ":"v","ꝡ":"vy","ⓦ":"w","ｗ":"w","ẁ":"w","ẃ":"w","ŵ":"w","ẇ":"w","ẅ":"w","ẘ":"w","ẉ":"w","ⱳ":"w","ⓧ":"x","ｘ":"x","ẋ":"x","ẍ":"x","ⓨ":"y","ｙ":"y","ỳ":"y","ý":"y","ŷ":"y","ỹ":"y","ȳ":"y","ẏ":"y","ÿ":"y","ỷ":"y","ẙ":"y","ỵ":"y","ƴ":"y","ɏ":"y","ỿ":"y","ⓩ":"z","ｚ":"z","ź":"z","ẑ":"z","ż":"z","ž":"z","ẓ":"z","ẕ":"z","ƶ":"z","ȥ":"z","ɀ":"z","ⱬ":"z","ꝣ":"z","Ά":"Α","Έ":"Ε","Ή":"Η","Ί":"Ι","Ϊ":"Ι","Ό":"Ο","Ύ":"Υ","Ϋ":"Υ","Ώ":"Ω","ά":"α","έ":"ε","ή":"η","ί":"ι","ϊ":"ι","ΐ":"ι","ό":"ο","ύ":"υ","ϋ":"υ","ΰ":"υ","ω":"ω","ς":"σ"};f=e(document),o=function(){var e=1;return function(){return e++}}(),r=q(Object,{bind:function(e){var t=this;return function(){e.apply(t,arguments)}},init:function(n){var r,i,s=".select2-results";this.opts=n=this.prepareOpts(n),this.id=n.id,n.element.data("select2")!==t&&n.element.data("select2")!==null&&n.element.data("select2").destroy(),this.container=this.createContainer(),this.liveRegion=e("<span>",{role:"status","aria-live":"polite"}).addClass("select2-hidden-accessible").appendTo(document.body),this.containerId="s2id_"+(n.element.attr("id")||"autogen"+o()),this.containerEventName=this.containerId.replace(/([.])/g,"_").replace(/([;&,\-\.\+\*\~':"\!\^#$%@\[\]\(\)=>\|])/g,"\\$1"),this.container.attr("id",this.containerId),this.container.attr("title",n.element.attr("title")),this.body=e("body"),A(this.container,this.opts.element,this.opts.adaptContainerCssClass),this.container.attr("style",n.element.attr("style")),this.container.css(B(n.containerCss,this.opts.element)),this.container.addClass(B(n.containerCssClass,this.opts.element)),this.elementTabIndex=this.opts.element.attr("tabindex"),this.opts.element.data("select2",this).attr("tabindex","-1").before(this.container).on("click.select2",C),this.container.data("select2",this),this.dropdown=this.container.find(".select2-drop"),A(this.dropdown,this.opts.element,this.opts.adaptDropdownCssClass),this.dropdown.addClass(B(n.dropdownCssClass,this.opts.element)),this.dropdown.data("select2",this),this.dropdown.on("click",C),this.results=r=this.container.find(s),this.search=i=this.container.find("input.select2-input"),this.queryCount=0,this.resultsPage=0,this.context=null,this.initContainer(),this.container.on("click",C),E(this.results),this.dropdown.on("mousemove-filtered",s,this.bind(this.highlightUnderEvent)),this.dropdown.on("touchstart touchmove touchend",s,this.bind(function(e){this._touchEvent=!0,this.highlightUnderEvent(e)})),this.dropdown.on("touchmove",s,this.bind(this.touchMoved)),this.dropdown.on("touchstart touchend",s,this.bind(this.clearTouchMoved)),this.dropdown.on("click",this.bind(function(e){this._touchEvent&&(this._touchEvent=!1,this.selectHighlighted())})),x(80,this.results),this.dropdown.on("scroll-debounced",s,this.bind(this.loadMoreIfNeeded)),e(this.container).on("change",".select2-input",function(e){e.stopPropagation()}),e(this.dropdown).on("change",".select2-input",function(e){e.stopPropagation()}),e.fn.mousewheel&&r.mousewheel(function(e,t,n,i){var s=r.scrollTop();i>0&&s-i<=0?(r.scrollTop(0),C(e)):i<0&&r.get(0).scrollHeight-r.scrollTop()+i<=r.height()&&(r.scrollTop(r.get(0).scrollHeight-r.height()),C(e))}),w(i),i.on("keyup-change input paste",this.bind(this.updateResults)),i.on("focus",function(){i.addClass("select2-focused")}),i.on("blur",function(){i.removeClass("select2-focused")}),this.dropdown.on("mouseup",s,this.bind(function(t){e(t.target).closest(".select2-result-selectable").length>0&&(this.highlightUnderEvent(t),this.selectHighlighted(t))})),this.dropdown.on("click mouseup mousedown touchstart touchend focusin",function(e){e.stopPropagation()}),this.nextSearchTerm=t,e.isFunction(this.opts.initSelection)&&(this.initSelection(),this.monitorSource()),n.maximumInputLength!==null&&this.search.attr("maxlength",n.maximumInputLength);var u=n.element.prop("disabled");u===t&&(u=!1),this.enable(!u);var a=n.element.prop("readonly");a===t&&(a=!1),this.readonly(a),l=l||m(),this.autofocus=n.element.prop("autofocus"),n.element.prop("autofocus",!1),this.autofocus&&this.focus(),this.search.attr("placeholder",n.searchInputPlaceholder)},destroy:function(){var e=this.opts.element,n=e.data("select2"),r=this;this.close(),e.length&&e[0].detachEvent&&e.each(function(){this.detachEvent("onpropertychange",r._sync)}),this.propertyObserver&&(this.propertyObserver.disconnect(),this.propertyObserver=null),this._sync=null,n!==t&&(n.container.remove(),n.liveRegion.remove(),n.dropdown.remove(),e.removeClass("select2-offscreen").removeData("select2").off(".select2").prop("autofocus",this.autofocus||!1),this.elementTabIndex?e.attr({tabindex:this.elementTabIndex}):e.removeAttr("tabindex"),e.show()),I.call(this,"container","liveRegion","dropdown","results","search")},optionToData:function(e){if(e.is("option"))return{id:e.prop("value"),text:e.text(),element:e.get(),css:e.attr("class"),disabled:e.prop("disabled"),locked:g(e.attr("locked"),"locked")||g(e.data("locked"),!0)};if(e.is("optgroup"))return{text:e.attr("label"),children:[],element:e.get(),css:e.attr("class")}},prepareOpts:function(n){var r,i,s,u,a=this;r=n.element,r.get(0).tagName.toLowerCase()==="select"&&(this.select=i=n.element),i&&e.each(["id","multiple","ajax","query","createSearchChoice","initSelection","data","tags"],function(){if(this in n)throw new Error("Option '"+this+"' is not allowed for Select2 when attached to a <select> element.")}),n=e.extend({},{populateResults:function(r,i,s){var u,f=this.opts.id,l=this.liveRegion;u=function(r,i,c){var h,p,d,v,m,g,y,b,w,E;r=n.sortResults(r,i,s);var S=[];for(h=0,p=r.length;h<p;h+=1)d=r[h],m=d.disabled===!0,v=!m&&f(d)!==t,g=d.children&&d.children.length>0,y=e("<li></li>"),y.addClass("select2-results-dept-"+c),y.addClass("select2-result"),y.addClass(v?"select2-result-selectable":"select2-result-unselectable"),m&&y.addClass("select2-disabled"),g&&y.addClass("select2-result-with-children"),y.addClass(a.opts.formatResultCssClass(d)),y.attr("role","presentation"),b=e(document.createElement("div")),b.addClass("select2-result-label"),b.attr("id","select2-result-label-"+o()),b.attr("role","option"),E=n.formatResult(d,b,s,a.opts.escapeMarkup),E!==t&&(b.html(E),y.append(b)),g&&(w=e("<ul></ul>"),w.addClass("select2-result-sub"),u(d.children,w,c+1),y.append(w)),y.data("select2-data",d),S.push(y[0]);i.append(S),l.text(n.formatMatches(r.length))},u(i,r,0)}},e.fn.select2.defaults,n),typeof n.id!="function"&&(s=n.id,n.id=function(e){return e[s]});if(e.isArray(n.element.data("select2Tags"))){if("tags"in n)throw"tags specified as both an attribute 'data-select2-tags' and in options of Select2 "+n.element.attr("id");n.tags=n.element.data("select2Tags")}i?(n.query=this.bind(function(e){var n={results:[],more:!1},i=e.term,s,o,u;u=function(t,n){var r;t.is("option")?e.matcher(i,t.text(),t)&&n.push(a.optionToData(t)):t.is("optgroup")&&(r=a.optionToData(t),t.children().each2(function(e,t){u(t,r.children)}),r.children.length>0&&n.push(r))},s=r.children(),this.getPlaceholder()!==t&&s.length>0&&(o=this.getPlaceholderOption(),o&&(s=s.not(o))),s.each2(function(e,t){u(t,n.results)}),e.callback(n)}),n.id=function(e){return
[truncated: 186,680 more chars]
