# Supplementary material for: Untangling the brain's neuroinflammatory and neurodegenerative transcriptional responses
Source: Nat Commun. 2016 Apr 21;7:11295. doi: 10.1038/ncomms11295 (PMC4844685; doi:10.1038/ncomms11295)
Supplement: Supplementary Data 3 — LPS-induced RNA processing in astrocytes, microglia and neurons. The effects of peripheral endotoxemia on alternative RNA processing events in brain microglia, astrocytes, and neurons are displayed in interactive plots and tables derived from RNA-Seq data. Comparisons of these effects between each pair of cell types are also provided. To explore these interactive plots and tables, download and unpackage the .zip file, and then open the index.html file in your browser (Firefox recommended). If you use Safari or Chrome, the plots and tables will not be rendered unless you change the browser settings; instructions for how to do so are provided within the index.html file. [file ncomms11295-s4.zip › LPS-induced-RNA-processing/js/config.js]

/* 
 * Copyright Genentech - A member of the Roche Group
 * @author Adrian Nowicki <adrian.nowicki@contractors.roche.com>
 */
define([], function() {
    return {
        "version":                  "3.7.0",
        "contact.address":          "",
        "gmail.link.tmpl":          "https://mail.google.com/mail/?view=cm&fs=1&to=ADDRESS&su=TITLE&body=BODY&cc=&bcc=",
        "help.link":                "",
        "parameter.collection.url": "",
        "page.collection.url":      "",
        "client.R.url":             "",
        "client.REST.url":          "",
        "app.model.localStorage":           "app",
        "page.model.localStorage":          "page",
        "tableData.model.localStorage":     "tableData",
        "history.root":                     "/",
        "combobox.hit.display":             "simple"// simple,extended
    };
});
