# Supplementary material for: Untangling the brain's neuroinflammatory and neurodegenerative transcriptional responses
Source: Nat Commun. 2016 Apr 21;7:11295. doi: 10.1038/ncomms11295 (PMC4844685; doi:10.1038/ncomms11295)
Supplement: Supplementary Data 3 — LPS-induced RNA processing in astrocytes, microglia and neurons. The effects of peripheral endotoxemia on alternative RNA processing events in brain microglia, astrocytes, and neurons are displayed in interactive plots and tables derived from RNA-Seq data. Comparisons of these effects between each pair of cell types are also provided. To explore these interactive plots and tables, download and unpackage the .zip file, and then open the index.html file in your browser (Firefox recommended). If you use Safari or Chrome, the plots and tables will not be rendered unless you change the browser settings; instructions for how to do so are provided within the index.html file. [file ncomms11295-s4.zip › LPS-induced-RNA-processing/dataset-1-MF8o1V.json]

{"type":"plot","name":"plot","label":"plot","description":"plot","value":{"plot":"./dataset-1-MF8o1V.svg","table":{"type":"table","name":"table","label":"table","description":"table","value":{"data":{"Reg_MF8o1V_1":{"log2FoldChange":1.5,"pvalue":0.0663,"padj":0.225,"featureID":"210356_1_2/2_AFE","groupID":"20","medianVariantFreq":0.563,"medianVariantFreq1":0.46,"medianVariantFreq2":0.69,"medianVariantCount":17,"medianVariantCount1":21,"medianVariantCount2":10,"medianTotalCount":26,"medianTotalCount1":52.5,"medianTotalCount2":12.5,"deltaVF":0.231,"chr":"1","start":128634515,"end":128634515,"strand":"-","coords":"1:128634515-128634515","geneIDs":"210356","geneSymbols":"Nckap5","variantType":"AFE","event":"<a href=\"https://genome.ucsc.edu/cgi-bin/hgTracks?db=mm9&position=chr1:128592291-128727400\" title=\"Jump to UCSC Genome Browser\">1:128592291-128727400</a>","junctions":"128592391-128634515","sig":"Not"},"Reg_MF8o1V_2":{"log2FoldChange":0.201,"pvalue":0.869,"padj":0.954,"featureID":"210356_3_2/2_SE","groupID":"22","medianVariantFreq":0.787,"medianVariantFreq1":0.787,"medianVariantFreq2":0.775,"medianVariantCount":28,"medianVariantCount1":29,"medianVariantCount2":14.5,"medianTotalCount":33,"medianTotalCount1":37,"medianTotalCount2":17.5,"deltaVF":-0.0121,"chr":"1","start":127930541,"end":127930350,"strand":"-","coords":"1:127930541-127930350","geneIDs":"210356","geneSymbols":"Nckap5","variantType":"SE:I","event":"<a href=\"https://genome.ucsc.edu/cgi-bin/hgTracks?db=mm9&position=chr1:127924492-127999221\" title=\"Jump to UCSC Genome Browser\">1:127924492-127999221</a>","junctions":"127930541-127999121;127924592-127930350","sig":"Not"},"Reg_MF8o1V_3":{"log2FoldChange":-2.11,"pvalue":0.164,"padj":0.403,"featureID":"329165_6_2/2_SE","groupID":"34","medianVariantFreq":0.382,"medianVariantFreq1":0.596,"medianVariantFreq2":0.143,"medianVariantCount":5,"medianVariantCount1":5,"medianVariantCount2":3.5,"medianTotalCount":13.5,"medianTotalCount1":10.5,"medianTotalCount2":15,"deltaVF":-0.453,"chr":"1","start":60505046,"end":60510448,"strand":"+","coords":"1:60505046-60510448","geneIDs":"329165","geneSymbols":"Abi2","variantType":"SE:I","event":"<a href=\"https://genome.ucsc.edu/cgi-bin/hgTracks?db=mm9&position=chr1:60504946-60510548\" title=\"Jump to UCSC Genome Browser\">1:60504946-60510548</a>","junctions":"60505046-60506915;60507097-60510448","sig":"Not"},"Reg_MF8o1V_4":{"log2FoldChange":-0.914,"pvalue":0.385,"padj":0.654,"featureID":"195434,74205_2_2/2_SE","groupID":"41","medianVariantFreq":0.123,"medianVariantFreq1":0.184,"medianVariantFreq2":0.075,"medianVariantCount":8.5,"medianVariantCount1":11,"medianVariantCount2":6,"medianTotalCount":69,"medianTotalCount1":52.5,"medianTotalCount2":86,"deltaVF":-0.109,"chr":"1","start":78654678,"end":78678168,"strand":"+","coords":"1:78654678-78678168","geneIDs":"195434,74205","geneSymbols":"Utp14b,Acsl3","variantType":"SE:I","event":"<a href=\"https://genome.ucsc.edu/cgi-bin/hgTracks?db=mm9&position=chr1:78654578-78678268\" title=\"Jump to UCSC Genome Browser\">1:78654578-78678268</a>","junctions":"78659855-78678168","sig":"Not"},"Reg_MF8o1V_5":{"log2FoldChange":-2.27,"pvalue":0.168,"padj":0.404,"featureID":"195434,74205_4_2/2_AE","groupID":"43","medianVariantFreq":0.718,"medianVariantFreq1":0.9,"medianVariantFreq2":0.537,"medianVariantCount":8.5,"medianVariantCount1":11,"medianVariantCount2":6,"medianTotalCount":11,"medianTotalCount1":11,"medianTotalCount2":12.5,"deltaVF":-0.363,"chr":"1","start":78659855,"end":78703776,"strand":"+","coords":"1:78659855-78703776","geneIDs":"195434,74205","geneSymbols":"Utp14b,Acsl3","variantType":"AE","event":"<a href=\"https://genome.ucsc.edu/cgi-bin/hgTracks?db=mm9&position=chr1:78659755-78703876\" title=\"Jump to UCSC Genome Browser\">1:78659755-78703876</a>","junctions":"78659855-78678168","sig":"Not"},"Reg_MF8o1V_6":{"log2FoldChange":1.94,"pvalue":0.184,"padj":0.427,"featureID":"19156_4_2/2_A3SS","groupID":"64","medianVariantFreq":0.879,"medianVariantFreq1":0.764,"medianVariantFreq2":0.987,"medianVariantCount":27,"medianVariantCount1":29,"medianVariantCount2":24,"medianTotalCount":38,"medianTotalCount1":38,"medianTotalCount2":33,"deltaVF":0.224,"chr":"10","start":59761977,"end":59762214,"strand":"+","coords":"10:59761977-59762214","geneIDs":"19156","geneSymbols":"Psap","variantType":"A3SS:P","event":"<a href=\"https://genome.ucsc.edu/cgi-bin/hgTracks?db=mm9&position=chr10:59761877-59762315\" title=\"Jump to UCSC Genome Browser\">10:59761877-59762315</a>","junctions":"59761977-59762212","sig":"Not"},"Reg_MF8o1V_7":{"log2FoldChange":0.728,"pvalue":0.658,"padj":0.85,"featureID":"108829_6_2/2_SE,A5SS","groupID":"71","medianVariantFreq":"NA","medianVariantFreq1":"NA","medianVariantFreq2":0.424,"medianVariantCount":2.5,"medianVariantCount1":1.5,"medianVariantCount2":8,"medianTotalCount":7,"medianTotalCount1":3,"medianTotalCount2":12,"deltaVF":"NA","chr":"10","start":66678124,"end":66680786,"strand":"+","coords":"10:66678124-66680786","geneIDs":"108829","geneSymbols":"Jmjd1c","variantType":"SE:I,A5SS:P","event":"<a href=\"https://genome.ucsc.edu/cgi-bin/hgTracks?db=mm9&position=chr10:66678023-66680886\" title=\"Jump to UCSC Genome Browser\">10:66678023-66680886</a>","junctions":"66679855-66680786","sig":"Not"},"Reg_MF8o1V_8":{"log2FoldChange":-0.463,"pvalue":0.766,"padj":0.908,"featureID":"108829_10_2/2_RI,A5SS","groupID":"75","medianVariantFreq":0.185,"medianVariantFreq1":0.223,"medianVariantFreq2":0.168,"medianVariantCount":5.5,"medianVariantCount1":5.5,"medianVariantCount2":8.5,"medianTotalCount":27.5,"medianTotalCount1":32.5,"medianTotalCount2":27.5,"deltaVF":-0.0548,"chr":"10","start":66680930,"end":66681025,"strand":"+","coords":"10:66680930-66681025","geneIDs":"108829","geneSymbols":"Jmjd1c","variantType":"RI:R,A5SS:P","event":"<a href=\"https://genome.ucsc.edu/cgi-bin/hgTracks?db=mm9&position=chr10:66680829-66681125\" title=\"Jump to UCSC Genome Browser\">10:66680829-66681125</a>","junctions":"66680933-66681025","sig":"Not"},"Reg_MF8o1V_9":{"log2FoldChange":-7.5,"pvalue":0.000122,"padj":0.00211,"featureID":"108829_13_2/2_SE","groupID":"78","medianVariantFreq":1,"medianVariantFreq1":1,"medianVariantFreq2":0.883,"medianVariantCount":142,"medianVariantCount1":142,"medianVariantCount2":122,"medianTotalCount":142,"medianTotalCount1":142,"medianTotalCount2":137,"deltaVF":-0.117,"chr":"10","start":66701682,"end":66702610,"strand":"+","coords":"10:66701682-66702610","geneIDs":"108829","geneSymbols":"Jmjd1c","variantType":"SE:I","event":"<a href=\"https://genome.ucsc.edu/cgi-bin/hgTracks?db=mm9&position=chr10:66701582-66702710\" title=\"Jump to UCSC Genome Browser\">10:66701582-66702710</a>","junctions":"66701682-66701997;66702207-66702610","sig":"Significant"},"Reg_MF8o1V_10":{"log2FoldChange":-4.54,"pvalue":0.000127,"padj":0.00215,"featureID":"216345_10_2/2_SE","groupID":"92","medianVariantFreq":0.928,"medianVariantFreq1":1,"medianVariantFreq2":0.852,"medianVariantCount":72.5,"medianVariantCount1":72.5,"medianVariantCount2":93,"medianTotalCount":80.5,"medianTotalCount1":72.5,"medianTotalCount2":108,"deltaVF":-0.148,"chr":"10","start":114837969,"end":114840256,"strand":"+","coords":"10:114837969-114840256","geneIDs":"216345","geneSymbols":"Zfc3h1","variantType":"SE:I","event":"<a href=\"https://genome.ucsc.edu/cgi-bin/hgTracks?db=mm9&position=chr10:114837869-114840356\" title=\"Jump to UCSC Genome Browser\">10:114837869-114840356</a>","junctions":"114837969-114838665;114838888-114840256","sig":"Significant"},"Reg_MF8o1V_11":{"log2FoldChange":0.249,"pvalue":0.761,"padj":0.908,"featureID":"216345_11_2/2_A3SS","groupID":"93","medianVariantFreq":0.089,"medianVariantFreq1":0.0773,"medianVariantFreq2":0.104,"medianVariantCount":18,"medianVariantCount1":18,"medianVariantCount2":24.5,"medianTotalCount":186,"medianTotalCount1":151,"medianTotalCount2":206,"deltaVF":0.027,"chr":"10","start":114840376,"end":114841255,"strand":"+","coords":"10:114840376-114841255","geneIDs":"216345","geneSymbols":"Zfc3h1","variantType":"A3SS:P","event":"<a href=\"https://genome.ucsc.edu/cgi-bin/hgTracks?db=mm9&position=chr10:114840276-114841356\" title=\"Jump to UCSC Genome Browser\">10:114840276-114841356</a>","junctions":"114840376-114841253","sig":"Not"},"Reg_MF8o1V_12":{"log2FoldChange":-3.67,"pvalue":0.0208,"padj":0.103,"featureID":"216345_13_2/2_SE","groupID":"95","medianVariantFreq":0.857,"medianVariantFreq1":0.95,"medianVariantFreq2":0.731,"medianVariantCount":24,"medianVariantCount1":30.5,"medianVariantCount2":17,"medianTotalCount":29,"medianTotalCount1":32,"medianTotalCount2":27.5,"deltaVF":-0.219,"chr":"10","start":114846298,"end":114848255,"strand":"+","coords":"10:114846298-114848255","geneIDs":"216345","geneSymbols":"Zfc3h1","variantType":"SE:I","event":"<a href=\"https://genome.ucsc.edu/cgi-bin/hgTracks?db=mm9&position=chr10:114846198-114848355\" title=\"Jump to UCSC Genome Browser\">10:114846198-114848355</a>","junctions":"114846298-114847585","sig":"Not"},"Reg_MF8o1V_13":{"log2FoldChange":3.61,"pvalue":0.00767,"padj":0.05,"featureID":"216345_16_2/2_A5SS","groupID":"98","medianVariantFreq":0.215,"medianVariantFreq1":0.0172,"medianVariantFreq2":0.31,"medianVariantCount":2,"medianVariantCount1":0.5,"medianVariantCount2":6.5,"medianTotalCount":18.5,"medianTotalCount1":14,"medianTotalCount2":21.5,"deltaVF":0.292,"chr":"10","start":114849523,"end":114851018,"strand":"+","coords":"10:114849523-114851018","geneIDs":"216345","geneSymbols":"Zfc3h1","variantType":"A5SS:P","event":"<a href=\"https://genome.ucsc.edu/cgi-bin/hgTracks?db=mm9&position=chr10:114849422-114851118\" title=\"Jump to UCSC Genome Browser\">10:114849422-114851118</a>","junctions":"114849645-114851018","sig":"Not"},"Reg_MF8o1V_14":{"log2FoldChange":0.7,"pvalue":0.56,"padj":0.795,"featureID":"116848_2_2/2_A3SS","groupID":"107","medianVariantFreq":0.381,"medianVariantFreq1":0.299,"medianVariantFreq2":0.381,"medianVariantCount":5,"medianVariantCount1":4.5,"medianVariantCount2":5.5,"medianTotalCount":12.5,"medianTotalCount1":19.5,"medianTotalCount2":11.5,"deltaVF":0.0823,"chr":"10","start":127549823,"end":127550518,"strand":"+","coords":"10:127549823-127550518","geneIDs":"116848","geneSymbols":"Baz2a","variantType":"A3SS:P","event":"<a href=\"https://genome.ucsc.edu/cgi-bin/hgTracks?db=mm9&position=chr10:127549723-127550619\" title=\"Jump to UCSC Genome Browser\">10:127549723-127550619</a>","junctions":"127549823-127550516","sig":"Not"},"Reg_MF8o1V_15":{"log2FoldChange":-0.657,"pvalue":0.601,"padj":0.815,"featureID":"16593_3_2/2_A3SS","groupID":"177","medianVariantFreq":0.693,"medianVariantFreq1":0.682,"medianVariantFreq2":0.693,"medianVariantCount":23,"medianVariantCount1":20.5,"medianVariantCount2":23,"medianTotalCount":29,"medianTotalCount1":26.5,"medianTotalCount2":29,"deltaVF":0.0108,"chr":"12","start":113025807,"end":113027559,"strand":"+","coords":"12:113025807-113027559","geneIDs":"16593","geneSymbols":"Klc1","variantType":"A3SS:P","event":"<a href=\"https://genome.ucsc.edu/cgi-bin/hgTracks?db=mm9&position=chr12:113025707-113027660\" title=\"Jump to UCSC Genome Browser\">12:113025707-113027660</a>","junctions":"113025807-113027536","sig":"Not"},"Reg_MF8o1V_16":{"log2FoldChange":1.74,"pvalue":0.188,"padj":0.433,"featureID":"75607_7_2/2_AE","groupID":"191","medianVariantFreq":"NA","medianVariantFreq1":0.593,"medianVariantFreq2":"NA","medianVariantCount":6,"medianVariantCount1":6,"medianVariantCount2":6.5,"medianTotalCount":10,"medianTotalCount1":10,"medianTotalCount2":9.5,"deltaVF":"NA","chr":"13","start":49145951,"end":49145951,"strand":"-","coords":"13:49145951-49145951","geneIDs":"75607","geneSymbols":"Wnk2","variantType":"AE","event":"<a href=\"https://genome.ucsc.edu/cgi-bin/hgTracks?db=mm9&position=chr13:49131193-49148028\" title=\"Jump to UCSC Genome Browser\">13:49131193-49148028</a>","junctions":"49145951-49147928;49146896-49147928","sig":"Not"},"Reg_MF8o1V_17":{"log2FoldChange":0.0235,"pvalue":0.981,"padj":0.996,"featureID":"18753_3_2/2_RI,A5SS","groupID":"205","medianVariantFreq":0.482,"medianVariantFreq1":0.55,"medianVariantFreq2":0.482,"medianVariantCount":24.5,"medianVariantCount1":12.5,"medianVariantCount2":32,"medianTotalCount":41.5,"medianTotalCount1":29,"medianTotalCount2":51,"deltaVF":-0.0683,"chr":"14","start":31415845,"end":31415845,"strand":"-","coords":"14:31415845-31415845","geneIDs":"18753","geneSymbols":"Prkcd","variantType":"RI:R,A5SS:P","event":"<a href=\"https://genome.ucsc.edu/cgi-bin/hgTracks?db=mm9&position=chr14:31415500-31416023\" title=\"Jump to UCSC Genome Browser\">14:31415500-31416023</a>","junctions":"31415600-31415845","sig":"Not"},"Reg_MF8o1V_18":{"log2FoldChange":0.149,"pvalue":0.817,"padj":0.929,"featureID":"18753_8_2/2_RI,A3SS","groupID":"210","medianVariantFreq":0.0848,"medianVariantFreq1":0.0801,"medianVariantFreq2":0.0867,"medianVariantCount":16.5,"medianVariantCount1":6,"medianVariantCount2":31,"medianTotalCount":244,"medianTotalCount1":75,"medianTotalCount2":403,"deltaVF":0.00654,"chr":"14","start":31412112,"end":31412111,"strand":"-","coords":"14:31412112-31412111","geneIDs":"18753","geneSymbols":"Prkcd","variantType":"RI:R,A3SS:P","event":"<a href=\"https://genome.ucsc.edu/cgi-bin/hgTracks?db=mm9&position=chr14:31411932-31412604\" title=\"Jump to UCSC Genome Browser\">14:31411932-31412604</a>","junctions":"31412111-31412504","sig":"Not"},"Reg_MF8o1V_19":{"log2FoldChange":0.208,"pvalue":0.903,"padj":0.964,"featureID":"74480_1_2/2_SE","groupID":"212","medianVariantFreq":0.0172,"medianVariantFreq1":0,"medianVariantFreq2":0.0543,"medianVariantCount":1,"medianVariantCount1":0,"medianVariantCount2":4,"medianTotalCount":27,"medianTotalCount1":9,"medianTotalCount2":48,"deltaVF":0.0543,"chr":"14","start":47636470,"end":47683895,"strand":"+","coords":"14:47636470-47683895","geneIDs":"74480","geneSymbols":"Samd4","variantType":"SE:I","event":"<a href=\"https://genome.ucsc.edu/cgi-bin/hgTracks?db=mm9&position=chr14:47636370-47683995\" title=\"Jump to UCSC Genome Browser\">14:47636370-47683995</a>","junctions":"47636470-47672525;47672788-47683895","sig":"Not"},"Reg_MF8o1V_20":{"log2FoldChange":-2.48,"pvalue":0.017,"padj":0.0886,"featureID":"16564_3_2/2_SE","groupID":"220","medianVariantFreq":0.239,"medianVariantFreq1":0.396,"medianVariantFreq2":0.11,"medianVariantCount":7,"medianVariantCount1":11.5,"medianVariantCount2":4.5,"medianTotalCount":34.5,"medianTotalCount1":24,"medianTotalCount2":52.5,"deltaVF":-0.286,"chr":"15","start":90795426,"end":90795406,"strand":"-","coords":"15:90795426-90795406","geneIDs":"16564","geneSymbols":"Kif21a","variantType":"SE:I","event":"<a href=\"https://genome.ucsc.edu/cgi-bin/hgTracks?db=mm9&position=chr15:90790079-90795998\" title=\"Jump to UCSC Genome Browser\">15:90790079-90795998</a>","junctions":"90795426-90795898;90790179-90795406","sig":"Not"},"Reg_MF8o1V_21":{"log2FoldChange":-2.24,"pvalue":0.108,"padj":0.317,"featureID":"67501_1_2/2_SE","groupID":"257","medianVariantFreq":0.156,"medianVariantFreq1":0.188,"medianVariantFreq2":0.0873,"medianVariantCount":5.5,"medianVariantCount1":6.5,"medianVariantCount2":4,"medianTotalCount":40.5,"medianTotalCount1":33,"medianTotalCount2":41,"deltaVF":-0.101,"chr":"16","start":27406863,"end":27409410,"strand":"+","coords":"16:27406863-27409410","geneIDs":"67501","geneSymbols":"Ccdc50","variantType":"SE:I","event":"<a href=\"https://genome.ucsc.edu/cgi-bin/hgTracks?db=mm9&position=chr16:27406763-27409510\" title=\"Jump to UCSC Genome Browser\">16:27406763-27409510</a>","junctions":"27406863-27407107;27407152-27409410","sig":"Not"},"Reg_MF8o1V_22":{"log2FoldChange":-3.16,"pvalue":0.134,"padj":0.361,"featureID":"53881,121022_1_2/2_AE","groupID":"260","medianVariantFreq":"NA","medianVariantFreq1":"NA","medianVariantFreq2":0.695,"medianVariantCount":5.5,"medianVariantCount1":0.5,"medianVariantCount2":13,"medianTotalCount":9.5,"medianTotalCount1":0.5,"medianTotalCount2":21.5,"deltaVF":"NA","chr":"16","start":92058725,"end":92202479,"strand":"+","coords":"16:92058725-92202479","geneIDs":"53881,121022","geneSymbols":"Slc5a3,Mrps6","variantType":"AE","event":"<a href=\"https://genome.ucsc.edu/cgi-bin/hgTracks?db=mm9&position=chr16:92058625-92202579\" title=\"Jump to UCSC Genome Browser\">16:92058625-92202579</a>","junctions":"92058725-92099839","sig":"Not"},"Reg_MF8o1V_23":{"log2FoldChange":-1.69,"pvalue":0.141,"padj":0.369,"featureID":"226025_2_2/2_SE","groupID":"315","medianVariantFreq":0.299,"medianVariantFreq1":0.331,"medianVariantFreq2":0.181,"medianVariantCount":35,"medianVariantCount1":35,"medianVariantCount2":33,"medianTotalCount":99.5,"medianTotalCount1":94,"medianTotalCount2":136,"deltaVF":-0.151,"chr":"19","start":22807661,"end":22841124,"strand":"+","coords":"19:22807661-22841124","geneIDs":"226025","geneSymbols":"Trpm3","variantType":"SE:I","event":"<a href=\"https://genome.ucsc.edu/cgi-bin/hgTracks?db=mm9&position=chr19:22807561-22841224\" title=\"Jump to UCSC Genome Browser\">19:22807561-22841224</a>","junctions":"22807661-22824261;22824335-22841124","sig":"Not"},"Reg_MF8o1V_24":{"log2FoldChange":-1.46,"pvalue":0.317,"padj":0.58,"featureID":"226025_6_2/2_A3SS","groupID":"319","medianVariantFreq":0.706,"medianVariantFreq1":0.89,"medianVariantFreq2":0.488,"medianVariantCount":15,"medianVariantCount1":13,"medianVariantCount2":21,"medianTotalCount":30,"medianTotalCount1":17.5,"medianTotalCount2":43,"deltaVF":-0.402,"chr":"19","start":22976706,"end":22979162,"strand":"+","coords":"19:22976706-22979162","geneIDs":"226025","geneSymbols":"Trpm3","variantType":"A3SS:P","event":"<a href=\"https://genome.ucsc.edu/cgi-bin/hgTracks?db=mm9&position=chr19:22976606-22979263\" title=\"Jump to UCSC Genome Browser\">19:22976606-22979263</a>","junctions":"22976706-22979125","sig":"Not"},"Reg_MF8o1V_25":{"log2FoldChange":-4.17,"pvalue":0.000218,"padj":0.00314,"featureID":"69207_7_2/2_SE","groupID":"358","medianVariantFreq":0.992,"medianVariantFreq1":0.999,"medianVariantFreq2":0.95,"medianVariantCount":280,"medianVariantCount1":274,"medianVariantCount2":312,"medianTotalCount":286,"medianTotalCount1":275,"medianTotalCount2":332,"deltaVF":-0.0495,"chr":"3","start":157679417,"end":157679286,"strand":"-","coords":"3:157679417-157679286","geneIDs":"69207","geneSymbols":"Srsf11","variantType":"SE:I","event":"<a href=\"https://genome.ucsc.edu/cgi-bin/hgTracks?db=mm9&position=chr3:157676905-157680874\" title=\"Jump to UCSC Genome Browser\">3:157676905-157680874</a>","junctions":"157679417-157680774;157677005-157679286","sig":"Significant"},"Reg_MF8o1V_26":{"log2FoldChange":-0.531,"pvalue":0.274,"padj":0.538,"featureID":"69207_8_2/2_A3SS","groupID":"359","medianVariantFreq":0.115,"medianVariantFreq1":0.119,"medianVariantFreq2":0.0934,"medianVariantCount":33,"medianVariantCount1":33,"medianVariantCount2":32.5,"medianTotalCount":350,"medianTotalCount1":276,"medianTotalCount2":416,"deltaVF":-0.0256,"chr":"3","start":157675860,"end":157675860,"strand":"-","coords":"3:157675860-157675860","geneIDs":"69207","geneSymbols":"Srsf11","variantType":"A3SS:P","event":"<a href=\"https://genome.ucsc.edu/cgi-bin/hgTracks?db=mm9&position=chr3:157675739-157677016\" title=\"Jump to UCSC Genome Browser\">3:157675739-157677016</a>","junctions":"157675860-157676916","sig":"Not"},"Reg_MF8o1V_27":{"log2FoldChange":-5.08,"pvalue":3e-05,"padj":0.00071,"featureID":"69207_9_2/2_SE","groupID":"360","medianVariantFreq":0.988,"medianVariantFreq1":1,"medianVariantFreq2":0.947,"medianVariantCount":294,"medianVariantCount1":227,"medianVariantCount2":354,"medianTotalCount":310,"medianTotalCount1":228,"medianTotalCount2":364,"deltaVF":-0.0526,"chr":"3","start":157675839,"end":157675744,"strand":"-","coords":"3:157675839-157675744","geneIDs":"69207","geneSymbols":"Srsf11","variantType":"SE:I","event":"<a href=\"https://genome.ucsc.edu/cgi-bin/hgTracks?db=mm9&position=chr3:157675312-157677016\" title=\"Jump to UCSC Genome Browser\">3:157675312-157677016</a>","junctions":"157675839-157676916;157675860-157676916;157675412-157675744","sig":"Significant"},"Reg_MF8o1V_28":{"log2FoldChange":1.23,"pvalue":0.252,"padj":0.51,"featureID":"71481_1_2/2_SE","groupID":"365","medianVariantFreq":0.139,"medianVariantFreq1":0.0813,"medianVariantFreq2":0.176,"medianVariantCount":4.5,"medianVariantCount1":4.5,"medianVariantCount2":4.5,"medianTotalCount":35,"medianTotalCount1":46.5,"medianTotalCount2":31.5,"deltaVF":0.0946,"chr":"3","start":127381936,"end":127381750,"strand":"-","coords":"3:127381936-127381750","geneIDs":"71481","geneSymbols":"Alpk1","variantType":"SE:I","event":"<a href=\"https://genome.ucsc.edu/cgi-bin/hgTracks?db=mm9&position=chr3:127380657-127382379\" title=\"Jump to UCSC Genome Browser\">3:127380657-127382379</a>","junctions":"127381936-127382279;127380757-127381750","sig":"Not"},"Reg_MF8o1V_29":{"log2FoldChange":-4.47,"pvalue":7.61e-06,"padj":0.00027,"featureID":"71481_2_2/2_SE,S2E","groupID":"366","medianVariantFreq":0.605,"medianVariantFreq1":0.93,"medianVariantFreq2":0.402,"medianVariantCount":39.5,"medianVariantCount1":41,"medianVariantCount2":28.5,"medianTotalCount":69.5,"medianTotalCount1":48,"medianTotalCount2":98.5,"deltaVF":-0.528,"chr":"3","start":127380757,"end":127380604,"strand":"-","coords":"3:127380757-127380604","geneIDs":"71481","geneSymbols":"Alpk1","variantType":"SE:I,S2E:I","event":"<a href=\"https://genome.ucsc.edu/cgi-bin/hgTracks?db=mm9&position=chr3:127376300-127382379\" title=\"Jump to UCSC Genome Browser\">3:127376300-127382379</a>","junctions":"127380757-127382279;127381936-127382279;127376400-127380604","sig":"Significant"},"Reg_MF8o1V_30":{"log2FoldChange":0.061,"pvalue":0.96,"padj":0.989,"featureID":"20912,66921_2_2/2_SE","groupID":"369","medianVariantFreq":0.241,"medianVariantFreq1":0.256,"medianVariantFreq2":0.241,"medianVariantCount":5.5,"medianVariantCount1":4,"medianVariantCount2":8.5,"medianTotalCount":23,"medianTotalCount1":9.5,"medianTotalCount2":32,"deltaVF":-0.0145,"chr":"3","start":108713313,"end":108713261,"strand":"-","coords":"3:108713313-108713261","geneIDs":"20912,66921","geneSymbols":"Stxbp3a,Prpf38b","variantType":"SE:I","event":"<a href=\"https://genome.ucsc.edu/cgi-bin/hgTracks?db=mm9&position=chr3:108711222-108714182\" title=\"Jump to UCSC Genome Browser\">3:108711222-108714182</a>","junctions":"108713313-108714082;108713316-108714082;108711322-108713261","sig":"Not"},"Reg_MF8o1V_31":{"log2FoldChange":2.12,"pvalue":0.0192,"padj":0.0972,"featureID":"20912,66921_3_2/2_A5SS","groupID":"370","medianVariantFreq":0.75,"medianVariantFreq1":0.555,"medianVariantFreq2":0.801,"medianVariantCount":19.5,"medianVariantCount1":12,"medianVariantCount2":40.5,"medianTotalCount":32.5,"medianTotalCount1":20,"medianTotalCount2":47.5,"deltaVF":0.246,"chr":"3","start":108711244,"end":108711244,"strand":"-","coords":"3:108711244-108711244","geneIDs":"20912,66921","geneSymbols":"Stxbp3a,Prpf38b","variantType":"A5SS:P","event":"<a href=\"https://genome.ucsc.edu/cgi-bin/hgTracks?db=mm9&position=chr3:108710901-108711354\" title=\"Jump to UCSC Genome Browser\">3:108710901-108711354</a>","junctions":"108711001-108711244","sig":"Not"},"Reg_MF8o1V_32":{"log2FoldChange":1.67,"pvalue":0.0659,"padj":0.225,"featureID":"67299_7_2/2_SE","groupID":"415","medianVariantFreq":0.702,"medianVariantFreq1":0.663,"medianVariantFreq2":0.917,"medianVariantCount":33.5,"medianVariantCount1":34.5,"medianVariantCount2":33.5,"medianTotalCount":39.5,"medianTotalCount1":51.5,"medianTotalCount2":36.5,"deltaVF":0.254,"chr":"4","start":98686782,"end":98686712,"strand":"-","coords":"4:98686782-98686712","geneIDs":"67299","geneSymbols":"Dock7","variantType":"SE:I","event":"<a href=\"https://genome.ucsc.edu/cgi-bin/hgTracks?db=mm9&position=chr4:98683356-98690133\" title=\"Jump to UCSC Genome Browser\">4:98683356-98690133</a>","junctions":"98686782-98690033;98683456-98686712","sig":"Not"},"Reg_MF8o1V_33":{"log2FoldChange":0.284,"pvalue":0.742,"padj":0.902,"featureID":"50912_3_2/2_RI,A5SS","groupID":"448","medianVariantFreq":0.235,"medianVariantFreq1":0.168,"medianVariantFreq2":0.288,"medianVariantCount":22.5,"medianVariantCount1":14,"medianVariantCount2":29,"medianTotalCount":91.5,"medianTotalCount1":66,"medianTotalCount2":108,"deltaVF":0.12,"chr":"4","start":147947079,"end":147947220,"strand":"+","coords":"4:147947079-147947220","geneIDs":"50912","geneSymbols":"Exosc10","variantType":"RI:R,A5SS:P","event":"<a href=\"https://genome.ucsc.edu/cgi-bin/hgTracks?db=mm9&position=chr4:147946978-147947320\" title=\"Jump to UCSC Genome Browser\">4:147946978-147947320</a>","junctions":"147947138-147947220","sig":"Not"},"Reg_MF8o1V_34":{"log2FoldChange":-0.346,"pvalue":0.807,"padj":0.923,"featureID":"170756_1_2/2_AE","groupID":"471","medianVariantFreq":0.886,"medianVariantFreq1":0.858,"medianVariantFreq2":0.909,"medianVariantCount":15,"medianVariantCount1":19.5,"medianVariantCount2":11,"medianTotalCount":20.5,"medianTotalCount1":23.5,"medianTotalCount2":12,"deltaVF":0.0509,"chr":"5","start":120963341,"end":120982984,"strand":"+","coords":"5:120963341-120982984","geneIDs":"170756","geneSymbols":"Slc24a6","variantType":"AE","event":"<a href=\"https://genome.ucsc.edu/cgi-bin/hgTracks?db=mm9&position=chr5:120963241-120983084\" title=\"Jump to UCSC Genome Browser\">5:120963241-120983084</a>","junctions":"120963341-120969639","sig":"Not"},"Reg_MF8o1V_35":{"log2FoldChange":0.942,"pvalue":0.442,"padj":0.705,"featureID":"20679_1_3/5_AFE","groupID":"492","medianVariantFreq":0.269,"medianVariantFreq1":0.343,"medianVariantFreq2":0.211,"medianVariantCount":7,"medianVariantCount1":7.5,"medianVariantCount2":2.5,"medianTotalCount":22,"medianTotalCount1":26.5,"medianTotalCount2":9.5,"deltaVF":-0.132,"chr":"7","start":123176892,"end":123176892,"strand":"-","coords":"7:123176892-123176892","geneIDs":"20679","geneSymbols":"Sox6","variantType":"AFE","event":"<a href=\"https://genome.ucsc.edu/cgi-bin/hgTracks?db=mm9&position=chr7:123087376-123182545\" title=\"Jump to UCSC Genome Browser\">7:123087376-123182545</a>","junctions":"123087476-123176892","sig":"Not"},"Reg_MF8o1V_36":{"log2FoldChange":1.46,"pvalue":0.548,"padj":0.786,"featureID":"76889_4_2/2_SE","groupID":"514","medianVariantFreq":0.417,"medianVariantFreq1":0.298,"medianVariantFreq2":0.55,"medianVariantCount":3,"medianVariantCount1":4,"medianVariantCount2":2.5,"medianTotalCount":14,"medianTotalCount1":22.5,"medianTotalCount2":9.5,"deltaVF":0.252,"chr":"7","start":28028415,"end":28035555,"strand":"+","coords":"7:28028415-28035555","geneIDs":"76889","geneSymbols":"Adck4","variantType":"SE:I","event":"<a href=\"https://genome.ucsc.edu/cgi-bin/hgTracks?db=mm9&position=chr7:28028315-28035655\" title=\"Jump to UCSC Genome Browser\">7:28028315-28035655</a>","junctions":"28028415-28035306;28035447-28035555","sig":"Not"},"Reg_MF8o1V_37":{"log2FoldChange":-2.24,"pvalue":0.0915,"padj":0.279,"featureID":"233489_4_2/2_A3SS","groupID":"529","medianVariantFreq":"NA","medianVariantFreq1":0.659,"medianVariantFreq2":"NA","medianVariantCount":7.5,"medianVariantCount1":11,"medianVariantCount2":7.5,"medianTotalCount":19,"medianTotalCount1":17,"medianTotalCount2":21.5,"deltaVF":"NA","chr":"7","start":97337767,"end":97339665,"strand":"+","coords":"7:97337767-97339665","geneIDs":"233489","geneSymbols":"Picalm","variantType":"A3SS:P","event":"<a href=\"https://genome.ucsc.edu/cgi-bin/hgTracks?db=mm9&position=chr7:97337667-97339766\" title=\"Jump to UCSC Genome Browser\">7:97337667-97339766</a>","junctions":"97337767-97339651","sig":"Not"},"Reg_MF8o1V_38":{"log2FoldChange":-6.06,"pvalue":0.00586,"padj":0.0427,"featureID":"142980_4_2/2_SE","groupID":"554","medianVariantFreq":1,"medianVariantFreq1":1,"medianVariantFreq2":0.862,"medianVariantCount":19,"medianVariantCount1":15.5,"medianVariantCount2":30.5,"medianTotalCount":25.5,"medianTotalCount1":15.5,"medianTotalCount2":42,"deltaVF":-0.138,"chr":"8","start":46494089,"end":46494020,"strand":"-","coords":"8:46494089-46494020","geneIDs":"142980","geneSymbols":"Tlr3","variantType":"SE:I","event":"<a href=\"https://genome.ucsc.edu/cgi-bin/hgTracks?db=mm9&position=chr8:46488404-46495250\" title=\"Jump to UCSC Genome Browser\">8:46488404-46495250</a>","junctions":"46494089-46495150","sig":"Significant"},"Reg_MF8o1V_39":{"log2FoldChange":0.909,"pvalue":0.459,"padj":0.718,"featureID":"70315_2_2/2_SE","groupID":"596","medianVariantFreq":0.302,"medianVariantFreq1":0.216,"medianVariantFreq2":0.358,"medianVariantCount":9.5,"medianVariantCount1":13,"medianVariantCount2":6.5,"medianTotalCount":31,"medianTotalCount1":68.5,"medianTotalCount2":18.5,"deltaVF":0.142,"chr":"X","start":99604304,"end":99604181,"strand":"-","coords":"X:99604304-99604181","geneIDs":"70315","geneSymbols":"Hdac8","variantType":"SE:I","event":"<a href=\"https://genome.ucsc.edu/cgi-bin/hgTracks?db=mm9&position=chrX:99600948-99623554\" title=\"Jump to UCSC Genome Browser\">X:99600948-99623554</a>","junctions":"99604304-99623454;99601048-99604181","sig":"Not"},"Reg_MF8o1V_40":{"log2FoldChange":6.79,"pvalue":0.00156,"padj":0.0158,"featureID":"320940_1_2/2_SE","groupID":"605","medianVariantFreq":0.0181,"medianVariantFreq1":0,"medianVariantFreq2":0.168,"medianVariantCount":1.5,"medianVariantCount1":0,"medianVariantCount2":8,"medianTotalCount":38,"medianTotalCount1":26,"medianTotalCount2":57,"deltaVF":0.168,"chr":"X","start":57604210,"end":57604141,"strand":"-","coords":"X:57604210-57604141","geneIDs":"320940","geneSymbols":"Atp11c","variantType":"SE:I","event":"<a href=\"https://genome.ucsc.edu/cgi-bin/hgTracks?db=mm9&position=chrX:57574630-57657080\" title=\"Jump to UCSC Genome Browser\">X:57574630-57657080</a>","junctions":"57604210-57656980;57574730-57604141","sig":"Significant"},"Reg_MF8o1V_41":{"log2FoldChange":4.1,"pvalue":0.000492,"padj":0.00614,"featureID":"23797_3_2/2_SE","groupID":"617","medianVariantFreq":0.096,"medianVariantFreq1":0.00549,"medianVariantFreq2":0.221,"medianVariantCount":12,"medianVariantCount1":0.5,"medianVariantCount2":25,"medianTotalCount":93,"medianTotalCount1":77.5,"medianTotalCount2":104,"deltaVF":0.216,"chr":"1","start":179039609,"end":179039550,"strand":"-","coords":"1:179039609-179039550","geneIDs":"23797","geneSymbols":"Akt3","variantType":"SE:I","event":"<a href=\"https://genome.ucsc.edu/cgi-bin/hgTracks?db=mm9&position=chr1:179033137-179039858\" title=\"Jump to UCSC Genome Browser\">1:179033137-179039858</a>","junctions":"179039609-179039758;179033237-179039550","sig":"Significant"},"Reg_MF8o1V_42":{"log2FoldChange":-9.3,"pvalue":1.48e-09,"padj":2.1e-07,"featureID":"98660_2_2/2_SE,A3SS","groupID":"624","medianVariantFreq":0.981,"medianVariantFreq1":1,"medianVariantFreq2":0.922,"medianVariantCount":416,"medianVariantCount1":452,"medianVariantCount2":170,"medianTotalCount":416,"medianTotalCount1":452,"medianTotalCount2":190,"deltaVF":-0.0777,"chr":"1","start":174210217,"end":174210067,"strand":"-","coords":"1:174210217-174210067","geneIDs":"98660","geneSymbols":"Atp1a2","variantType":"SE:I,A3SS:P","event":"<a href=\"https://genome.ucsc.edu/cgi-bin/hgTracks?db=mm9&position=chr1:174209867-174210800\" title=\"Jump to UCSC Genome Browser\">1:174209867-174210800</a>","junctions":"174210217-174210700;174209967-174210067","sig":"Significant"},"Reg_MF8o1V_43":{"log2FoldChange":3.08,"pvalue":0.0153,"padj":0.083,"featureID":"76707_9_2/2_SE","groupID":"645","medianVariantFreq":0.611,"medianVariantFreq1":0.403,"medianVariantFreq2":0.885,"medianVariantCount":9.5,"medianVariantCount1":6,"medianVariantCount2":13,"medianTotalCount":18.5,"medianTotalCount1":21.5,"medianTotalCount2":17,"deltaVF":0.482,"chr":"1","start":120435946,"end":120439679,"strand":"+","coords":"1:120435946-120439679","geneIDs":"76707","geneSymbols":"Clasp1","variantType":"SE:I","event":"<a href=\"https://genome.ucsc.edu/cgi-bin/hgTracks?db=mm9&position=chr1:120435846-120439779\" title=\"Jump to UCSC Genome Browser\">1:120435846-120439779</a>","junctions":"120435946-120438252;120438275-120439679","sig":"Not"},"Reg_MF8o1V_44":{"log2FoldChange":0.29,"pvalue":0.822,"padj":0.93,"featureID":"76707_10_2/2_MXE","groupID":"646","medianVariantFreq":0.5,"medianVariantFreq1":0.467,"medianVariantFreq2":0.5,"medianVariantCount":7,"medianVariantCount1":6.5,"medianVariantCount2":11,"medianTotalCount":13,"medianTotalCount1":9,"medianTotalCount2":17,"deltaVF":0.0333,"chr":"1","start":120442033,"end":120444442,"strand":"+","coords":"1:120442033-120444442","geneIDs":"76707","geneSymbols":"Clasp1","variantType":"MXE","event":"<a href=\"https://genome.ucsc.edu/cgi-bin/hgTracks?db=mm9&position=chr1:120441933-120444542\" title=\"Jump to UCSC Genome Browser\">1:120441933-120444542</a>","junctions":"120442033-120442865;120442867-120444442","sig":"Not"},"Reg_MF8o1V_45":{"log2FoldChange":-2.4,"pvalue":0.218,"padj":0.471,"featureID":"276950,100862514_2_2/2_SE","groupID":"679","medianVariantFreq":"NA","medianVariantFreq1":"NA","medianVariantFreq2":0.464,"medianVariantCount":10,"medianVariantCount1":0,"medianVariantCount2":23,"medianTotalCount":24,"medianTotalCount1":0,"medianTotalCount2":50.5,"deltaVF":"NA","chr":"11","start":82833524,"end":82833415,"strand":"-","coords":"11:82833524-82833415","geneIDs":"276950,100862514","geneSymbols":"Slfn8,LOC100862514","variantType":"SE:I","event":"<a href=\"https://genome.ucsc.edu/cgi-bin/hgTracks?db=mm9&position=chr11:82831124-82834179\" title=\"Jump to UCSC Genome Browser\">11:82831124-82834179</a>","junctions":"82833524-82834079;82833530-82834079;82831224-82833415","sig":"Not"},"Reg_MF8o1V_46":{"log2FoldChange":0.455,"pvalue":0.824,"padj":0.93,"featureID":"15574_1_2/2_A3SS","groupID":"693","medianVariantFreq":0.765,"medianVariantFreq1":0.75,"medianVariantFreq2":0.765,"medianVariantCount":5,"medianVariantCount1":4,"medianVariantCount2":11.5,"medianTotalCount":12.5,"medianTotalCount1":4.5,"medianTotalCount2":22.5,"deltaVF":0.0147,"chr":"11","start":8907607,"end":8907607,"strand":"-","coords":"11:8907607-8907607","geneIDs":"15574","geneSymbols":"Hus1","variantType":"A3SS:P","event":"<a href=\"https://genome.ucsc.edu/cgi-bin/hgTracks?db=mm9&position=chr11:8907504-8910344\" title=\"Jump to UCSC Genome Browser\">11:8907504-8910344</a>","junctions":"8907607-8910244","sig":"Not"},"Reg_MF8o1V_47":{"log2FoldChange":-5.67,"pvalue":0.00287,"padj":0.0252,"featureID":"11736,195018_12_2/2_SE","groupID":"723","medianVariantFreq":0.225,"medianVariantFreq1":1,"medianVariantFreq2":0.0781,"medianVariantCount":4.5,"medianVariantCount1":5,"medianVariantCount2":3,"medianTotalCount":6,"medianTotalCount1":5,"medianTotalCount2":26,"deltaVF":-0.922,"chr":"11","start":72681572,"end":72683189,"strand":"+","coords":"11:72681572-72683189","geneIDs":"11736,195018","geneSymbols":"Ankfy1,Zzef1","variantType":"SE:I","event":"<a href=\"https://genome.ucsc.edu/cgi-bin/hgTracks?db=mm9&position=chr11:72681472-72683289\" title=\"Jump to UCSC Genome Browser\">11:72681472-72683289</a>","junctions":"72681572-72682681;72682789-72683189","sig":"Significant"},"Reg_MF8o1V_48":{"log2FoldChange":3.26,"pvalue":0.0141,"padj":0.0774,"featureID":"66354_1_2/2_A3SS","groupID":"737","medianVariantFreq":0.146,"medianVariantFreq1":0.0455,"medianVariantFreq2":0.424,"medianVariantCount":5,"medianVariantCount1":0.5,"medianVariantCount2":10.5,"medianTotalCount":21,"medianTotalCount1":13.5,"medianTotalCount2":34,"deltaVF":0.379,"chr":"12","start":88800066,"end":88800066,"strand":"-","coords":"12:88800066-88800066","geneIDs":"66354","geneSymbols":"Snw1","variantType":"A3SS:P","event":"<a href=\"https://genome.ucsc.edu/cgi-bin/hgTracks?db=mm9&position=chr12:88799808-88800471\" title=\"Jump to UCSC Genome Browser\">12:88799808-88800471</a>","junctions":"88800066-88800371","sig":"Not"},"Reg_MF8o1V_49":{"log2FoldChange":-2.29,"pvalue":0.366,"padj":0.633,"featureID":"67269_4_2/2_SE","groupID":"764","medianVariantFreq":"NA","medianVariantFreq1":"NA","medianVariantFreq2":0.655,"medianVariantCount":3.5,"medianVariantCount1":5.5,"medianVariantCount2":3.5,"medianTotalCount":7.5,"medianTotalCount1":6,"medianTotalCount2":9.5,"deltaVF":"NA","chr":"13","start":59619051,"end":59619014,"strand":"-","coords":"13:59619051-59619014","geneIDs":"67269","geneSymbols":"Agtpbp1","variantType":"SE:I","event":"<a href=\"https://genome.ucsc.edu/cgi-bin/hgTracks?db=mm9&position=chr13:59615556-59626607\" title=\"Jump to UCSC Genome Browser\">13:59615556-59626607</a>","junctions":"59619051-59626507;59615656-59619014","sig":"Not"},"Reg_MF8o1V_50":{"log2FoldChange":0.52,"pvalue":0.748,"padj":0.904,"featureID":"67269_7_2/2_SE","groupID":"767","medianVariantFreq":"NA","medianVariantFreq1":0.306,"medianVariantFreq2":"NA","medianVariantCount":5.5,"medianVariantCount1":5,"medianVariantCount2":5.5,"medianTotalCount":12.5,"medianTotalCount1":12,"medianTotalCount2":14.5,"deltaVF":"NA","chr":"13","start":59583965,"end":59583878,"strand":"-","coords":"13:59583965-59583878","geneIDs":"67269","geneSymbols":"Agtpbp1","variantType":"SE:I","event":"<a href=\"https://genome.ucsc.edu/cgi-bin/hgTracks?db=mm9&position=chr13:59578399-59596794\" title=\"Jump to UCSC Genome Browser\">13:59578399-59596794</a>","junctions":"59583965-59596694;59578499-59583878","sig":"Not"},"Reg_MF8o1V_51":{"log2FoldChange":1.72,"pvalue":0.18,"padj":0.423,"featureID":"65246_1_2/2_A5SS","groupID":"783","medianVariantFreq":"NA","medianVariantFreq1":0.333,"medianVariantFreq2":"NA","medianVariantCount":4,"medianVariantCount1":3,"medianVariantCount2":5,"medianTotalCount":13,"medianTotalCount1":17,"medianTotalCount2":10,"deltaVF":"NA","chr":"14","start":71101500,"end":71101500,"strand":"-","coords":"14:71101500-71101500","geneIDs":"65246","geneSymbols":"Xpo7","variantType":"A5SS:P","event":"<a href=\"https://genome.ucsc.edu/cgi-bin/hgTracks?db=mm9&position=chr14:71098753-71101627\" title=\"Jump to UCSC Genome Browser\">14:71098753-71101627</a>","junctions":"71098853-71101500","sig":"Not"},"Reg_MF8o1V_52":{"log2FoldChange":-2.24,"pvalue":0.0251,"padj":0.116,"featureID":"27062_2_2/2_SE","groupID":"786","medianVariantFreq":0.67,"medianVariantFreq1":0.703,"medianVariantFreq2":0.343,"medianVariantCount":12.5,"medianVariantCount1":8.5,"medianVariantCount2":18.5,"medianTotalCount":36.5,"medianTotalCount1":12.5,"medianTotalCount2":55.5,"deltaVF":-0.36,"chr":"14","start":13335922,"end":13335764,"strand":"-","coords":"14:13335922-13335764","geneIDs":"27062","geneSymbols":"Cadps","variantType":"SE:I","event":"<a href=\"https://genome.ucsc.edu/cgi-bin/hgTracks?db=mm9&position=chr14:13324277-13338398\" title=\"Jump to UCSC Genome Browser\">14:13324277-13338398</a>","junctions":"13335922-13338298;13324377-13335764","sig":"Not"},"Reg_MF8o1V_53":{"log2FoldChange":-0.599,"pvalue":0.735,"padj":0.9,"featureID":"27062_3_2/2_A3SS","groupID":"787","medianVariantFreq":0.333,"medianVariantFreq1":0.545,"medianVariantFreq2":0.333,"medianVariantCount":5,"medianVariantCount1":2.5,"medianVariantCount2":6.5,"medianTotalCount":11,"medianTotalCount1":5,"medianTotalCount2":15,"deltaVF":-0.212,"chr":"14","start":13320783,"end":13320783,"strand":"-","coords":"14:13320783-13320783","geneIDs":"27062","geneSymbols":"Cadps","variantType":"A3SS:P","event":"<a href=\"https://genome.ucsc.edu/cgi-bin/hgTracks?db=mm9&position=chr14:13319007-13321595\" title=\"Jump to UCSC Genome Browser\">14:13319007-13321595</a>","junctions":"13320783-13321495","sig":"Not"},"Reg_MF8o1V_54":{"log2FoldChange":-5.45,"pvalue":0.00289,"padj":0.0252,"featureID":"27062_9_2/2_S2E","groupID":"793","medianVariantFreq":0.939,"medianVariantFreq1":1,"medianVariantFreq2":0.834,"medianVariantCount":21,"medianVariantCount1":8,"medianVariantCount2":38,"medianTotalCount":23.5,"medianTotalCount1":8,"medianTotalCount2":46.5,"deltaVF":-0.166,"chr":"14","start":13299693,"end":13290197,"strand":"-","coords":"14:13299693-13290197","geneIDs":"27062","geneSymbols":"Cadps","variantType":"S2E:I","event":"<a href=\"https://genome.ucsc.edu/cgi-bin/hgTracks?db=mm9&position=chr14:13286733-13306023\" title=\"Jump to UCSC Genome Browser\">14:13286733-13306023</a>","junctions":"13286833-13298373;13286833-13289284;13286833-13290197","sig":"Significant"},"Reg_MF8o1V_55":{"log2FoldChange":-2.05,"pvalue":0.122,"padj":0.339,"featureID":"27062_10_3/3_SE,MXE","groupID":"794","medianVariantFreq":0.161,"medianVariantFreq1":0.263,"medianVariantFreq2":0.059,"medianVariantCount":5,"medianVariantCount1":5,"medianVariantCount2":5,"medianTotalCount":39,"medianTotalCount1":14,"medianTotalCount2":73,"deltaVF":-0.204,"chr":"14","start":13290343,"end":13290197,"strand":"-","coords":"14:13290343-13290197","geneIDs":"27062","geneSymbols":"Cadps","variantType":"SE:I,MXE","event":"<a href=\"https://genome.ucsc.edu/cgi-bin/hgTracks?db=mm9&position=chr14:13286733-13298473\" title=\"Jump to UCSC Genome Browser\">14:13286733-13298473</a>","junctions":"13290343-13298373;13286833-13290197","sig":"Not"},"Reg_MF8o1V_56":{"log2FoldChange":-0.156,"pvalue":0.911,"padj":0.966,"featureID":"67609_1_2/2_A3SS","groupID":"815","medianVariantFreq":0.927,"medianVariantFreq1":0.942,"medianVariantFreq2":0.925,"medianVariantCount":75.5,"medianVariantCount1":63,"medianVariantCount2":86.5,"medianTotalCount":99.5,"medianTotalCount1":79,"medianTotalCount2":104,"deltaVF":-0.0177,"chr":"16","start":64766819,"end":64766819,"strand":"-","coords":"16:64766819-64766819","geneIDs":"67609","geneSymbols":"4930453N24Rik","variantType":"A3SS:P","event":"<a href=\"https://genome.ucsc.edu/cgi-bin/hgTracks?db=mm9&position=chr16:64766716-64768850\" title=\"Jump to UCSC Genome Browser\">16:64766716-64768850</a>","junctions":"64766819-64768750","sig":"Not"},"Reg_MF8o1V_57":{"log2FoldChange":-3.77,"pvalue":6.07e-08,"padj":4.93e-06,"featureID":"67501_1_2/2_SE,A3SS","groupID":"823","medianVariantFreq":0.607,"medianVariantFreq1":0.849,"medianVariantFreq2":0.299,"medianVariantCount":66,"medianVariantCount1":72,"medianVariantCount2":62,"medianTotalCount":146,"medianTotalCount1":85,"medianTotalCount2":234,"deltaVF":-0.551,"chr":"16","start":27435763,"end":27436584,"strand":"+","coords":"16:27435763-27436584","geneIDs":"67501","geneSymbols":"Ccdc50","variantType":"SE:I,A3SS:P","event":"<a href=\"https://genome.ucsc.edu/cgi-bin/hgTracks?db=mm9&position=chr16:27435663-27436684\" title=\"Jump to UCSC Genome Browser\">16:27435663-27436684</a>","junctions":"27435763-27436454;27436498-27436584","sig":"Significant"},"Reg_MF8o1V_58":{"log2FoldChange":0.479,"pvalue":0.587,"padj":0.811,"featureID":"225027_7_2/2_RI,A5SS","groupID":"832","medianVariantFreq":0.743,"medianVariantFreq1":0.728,"medianVariantFreq2":0.77,"medianVariantCount":26,"medianVariantCount1":32,"medianVariantCount2":20,"medianTotalCount":36.5,"medianTotalCount1":45.5,"medianTotalCount2":27,"deltaVF":0.0413,"chr":"17","start":80603462,"end":80603462,"strand":"-","coords":"17:80603462-80603462","geneIDs":"225027","geneSymbols":"Srsf7","variantType":"RI:R,A5SS:P","event":"<a href=\"https://genome.ucsc.edu/cgi-bin/hgTracks?db=mm9&position=chr17:80601984-80603571\" title=\"Jump to UCSC Genome Browser\">17:80601984-80603571</a>","junctions":"80602084-80603462","sig":"Not"},"Reg_MF8o1V_59":{"log2FoldChange":1.83,"pvalue":0.219,"padj":0.471,"featureID":"53901_1_2/2_AS","groupID":"851","medianVariantFreq":0.758,"medianVariantFreq1":0.548,"medianVariantFreq2":0.873,"medianVariantCount":11.5,"medianVariantCount1":4.5,"medianVariantCount2":20.5,"medianTotalCount":18.5,"medianTotalCount1":8.5,"medianTotalCount2":22.5,"deltaVF":0.326,"chr":"17","start":43938805,"end":44154716,"strand":"+","coords":"17:43938805-44154716","geneIDs":"53901","geneSymbols":"Rcan2","variantType":"AS","event":"<a href=\"https://genome.ucsc.edu/cgi-bin/hgTracks?db=mm9&position=chr17:43938705-44154816\" title=\"Jump to UCSC Genome Browser\">17:43938705-44154816</a>","junctions":"43973446-44154716","sig":"Not"},"Reg_MF8o1V_60":{"log2FoldChange":-1.71,"pvalue":0.453,"padj":0.713,"featureID":"225467_1_2/2_A5SS","groupID":"854","medianVariantFreq":0.498,"medianVariantFreq1":0.792,"medianVariantFreq2":0.358,"medianVariantCount":6.5,"medianVariantCount1":7,"medianVariantCount2":6.5,"medianTotalCount":10,"medianTotalCount1":10,"medianTotalCount2":11.5,"deltaVF":-0.434,"chr":"18","start":46434240,"end":46434240,"strand":"-","coords":"18:46434240-46434240","geneIDs":"225467","geneSymbols":"Pggt1b","variantType":"A5SS:P","event":"<a href=\"https://genome.ucsc.edu/cgi-bin/hgTracks?db=mm9&position=chr18:46422511-46434344\" title=\"Jump to UCSC Genome Browser\">18:46422511-46434344</a>","junctions":"46422611-46434240","sig":"Not"},"Reg_MF8o1V_61":{"log2FoldChange":-1.2,"pvalue":0.106,"padj":0.313,"featureID":"213993_1_2/2_A5SS","groupID":"868","medianVariantFreq":0.852,"medianVariantFreq1":0.897,"medianVariantFreq2":0.763,"medianVariantCount":41.5,"medianVariantCount1":80.5,"medianVariantCount2":36,"medianTotalCount":54.5,"medianTotalCount1":92.5,"medianTotalCount2":44.5,"deltaVF":-0.134,"chr":"19","start":56882468,"end":56882468,"strand":"-","coords":"19:56882468-56882468","geneIDs":"213993","geneSymbols":"A630007B06Rik","variantType":"A5SS:P","event":"<a href=\"https://genome.ucsc.edu/cgi-bin/hgTracks?db=mm9&position=chr19:56881475-56882651\" title=\"Jump to UCSC Genome Browser\">19:56881475-56882651</a>","junctions":"56881575-56882468","sig":"Not"},"Reg_MF8o1V_62":{"log2FoldChange":-1.33,"pvalue":0.622,"padj":0.826,"featureID":"77683_1_2/2_A5SS","groupID":"903","medianVariantFreq":0.267,"medianVariantFreq1":0.6,"medianVariantFreq2":0.267,"medianVariantCount":2.5,"medianVariantCount1":2.5,"medianVariantCount2":4.5,"medianTotalCount":10.5,"medianTotalCount1":10,"medianTotalCount2":11.5,"deltaVF":-0.333,"chr":"2","start":24742517,"end":24742517,"strand":"-","coords":"2:24742517-24742517","geneIDs":"77683","geneSymbols":"Ehmt1","variantType":"A5SS:P","event":"<a href=\"https://genome.ucsc.edu/cgi-bin/hgTracks?db=mm9&position=chr2:24740122-24742623\" title=\"Jump to UCSC Genome Browser\">2:24740122-24742623</a>","junctions":"24740222-24742517","sig":"Not"},"Reg_MF8o1V_63":{"log2FoldChange":-5.11,"pvalue":0.00485,"padj":0.0365,"featureID":"98828_1_2/2_AE","groupID":"914","medianVariantFreq":0.558,"medianVariantFreq1":0.917,"medianVariantFreq2":0.111,"medianVariantCount":1.5,"medianVariantCount1":3,"medianVariantCount2":1,"medianTotalCount":8,"medianTotalCount1":3.5,"medianTotalCount2":11,"deltaVF":-0.806,"chr":"2","start":5728552,"end":5726079,"strand":"-","coords":"2:5728552-5726079","geneIDs":"98828","geneSymbols":"Cdc123","variantType":"AE","event":"<a href=\"https://genome.ucsc.edu/cgi-bin/hgTracks?db=mm9&position=chr2:5725895-5731942\" title=\"Jump to UCSC Genome Browser\">2:5725895-5731942</a>","junctions":"5728552-5731842","sig":"Significant"},"Reg_MF8o1V_64":{"log2FoldChange":-3.25,"pvalue":0.00108,"padj":0.0119,"featureID":"19261_2_2/2_S2E","groupID":"923","medianVariantFreq":0.635,"medianVariantFreq1":0.825,"medianVariantFreq2":0.415,"medianVariantCount":12.5,"medianVariantCount1":36.5,"medianVariantCount2":5.5,"medianTotalCount":28.5,"medianTotalCount1":43.5,"medianTotalCount2":13.5,"deltaVF":-0.41,"chr":"2","start":129434996,"end":129444193,"strand":"+","coords":"2:129434996-129444193","geneIDs":"19261","geneSymbols":"Sirpa","variantType":"S2E:I","event":"<a href=\"https://genome.ucsc.edu/cgi-bin/hgTracks?db=mm9&position=chr2:129434896-129444293\" title=\"Jump to UCSC Genome Browser\">2:129434896-129444293</a>","junctions":"129434996-129441183;129442294-129444193","sig":"Significant"},"Reg_MF8o1V_65":{"log2FoldChange":0.851,"pvalue":0.686,"padj":0.872,"featureID":"19261_3_2/2_A5SS","groupID":"924","medianVariantFreq":0.158,"medianVariantFreq1":0.158,"medianVariantFreq2":0.2,"medianVariantCount":3.5,"medianVariantCount1":7.5,"medianVariantCount2":1.5,"medianTotalCount":18,"medianTotalCount1":48.5,"medianTotalCount2":8,"deltaVF":0.0423,"chr":"2","start":129453722,"end":129455663,"strand":"+","coords":"2:129453722-129455663","geneIDs":"19261","geneSymbols":"Sirpa","variantType":"A5SS:P","event":"<a href=\"https://genome.ucsc.edu/cgi-bin/hgTracks?db=mm9&position=chr2:129453621-129455763\" title=\"Jump to UCSC Genome Browser\">2:129453621-129455763</a>","junctions":"129453733-129455663","sig":"Not"},"Reg_MF8o1V_66":{"log2FoldChange":-2.19,"pvalue":0.0652,"padj":0.224,"featureID":"211556_2_2/2_SE","groupID":"954","medianVariantFreq":0.729,"medianVariantFreq1":0.909,"medianVariantFreq2":0.562,"medianVariantCount":34.5,"medianVariantCount1":15.5,"medianVariantCount2":54.5,"medianTotalCount":41.5,"medianTotalCount1":23.5,"medianTotalCount2":75,"deltaVF":-0.347,"chr":"3","start":127518612,"end":127518514,"strand":"-","coords":"3:127518612-127518514","geneIDs":"211556","geneSymbols":"Ap1ar","variantType":"SE:I","event":"<a href=\"https://genome.ucsc.edu/cgi-bin/hgTracks?db=mm9&position=chr3:127516113-127519928\" title=\"Jump to UCSC Genome Browser\">3:127516113-127519928</a>","junctions":"127518612-127519828;127516213-127518514","sig":"Not"},"Reg_MF8o1V_67":{"log2FoldChange":0.355,"pvalue":0.801,"padj":0.922,"featureID":"56195_2_2/2_SE,A5SS","groupID":"956","medianVariantFreq":0.632,"medianVariantFreq1":0.655,"medianVariantFreq2":0.594,"medianVariantCount":17.5,"medianVariantCount1":7.5,"medianVariantCount2":25.5,"medianTotalCount":35,"medianTotalCount1":18.5,"medianTotalCount2":40,"deltaVF":-0.0605,"chr":"3","start":119427564,"end":119427530,"strand":"-","coords":"3:119427564-119427530","geneIDs":"56195","geneSymbols":"Ptbp2","variantType":"SE:I,A5SS:P","event":"<a href=\"https://genome.ucsc.edu/cgi-bin/hgTracks?db=mm9&position=chr3:119427004-119429084\" title=\"Jump to UCSC Genome Browser\">3:119427004-119429084</a>","junctions":"119427563-119428984;119427104-119427530","sig":"Not"},"Reg_MF8o1V_68":{"log2FoldChange":0.661,"pvalue":0.524,"padj":0.765,"featureID":"213498,23920_4_2/2_RI,A3SS","groupID":"971","medianVariantFreq":0.717,"medianVariantFreq1":0.617,"medianVariantFreq2":0.809,"medianVariantCount":17,"medianVariantCount1":11.5,"medianVariantCount2":23.5,"medianTotalCount":24,"medianTotalCount1":19.5,"medianTotalCount2":31.5,"deltaVF":0.192,"chr":"3","start":87521097,"end":87521345,"strand":"+","coords":"3:87521097-87521345","geneIDs":"213498,23920","geneSymbols":"Arhgef11,Insrr","variantType":"RI:R,A3SS:P","event":"<a href=\"https://genome.ucsc.edu/cgi-bin/hgTracks?db=mm9&position=chr3:87520996-87521446\" title=\"Jump to UCSC Genome Browser\">3:87520996-87521446</a>","junctions":"87521096-87521343","sig":"Not"},"Reg_MF8o1V_69":{"log2FoldChange":-4.89,"pvalue":0.000154,"padj":0.00237,"featureID":"73469_7_2/2_SE","groupID":"987","medianVariantFreq":0.922,"medianVariantFreq1":1,"medianVariantFreq2":0.763,"medianVariantCount":56.5,"medianVariantCount1":56.5,"medianVariantCount2":67.5,"medianTotalCount":58.5,"medianTotalCount1":56.5,"medianTotalCount2":86.5,"deltaVF":-0.237,"chr":"4","start":44162010,"end":44161897,"strand":"-","coords":"4:44162010-44161897","geneIDs":"73469","geneSymbols":"Rnf38","variantType":"SE:I","event":"<a href=\"https://genome.ucsc.edu/cgi-bin/hgTracks?db=mm9&position=chr4:44156387-44165332\" title=\"Jump to UCSC Genome Browser\">4:44156387-44165332</a>","junctions":"44162010-44165232;44162110-44165232;44156487-44161897","sig":"Significant"},"Reg_MF8o1V_70":{"log2FoldChange":-8.26,"pvalue":6.13e-07,"padj":2.96e-05,"featureID":"73469_10_2/2_A5SS","groupID":"990","medianVariantFreq":0.94,"medianVariantFreq1":1,"medianVariantFreq2":0.655,"medianVariantCount":51.5,"medianVariantCount1":54.5,"medianVariantCount2":38,"medianTotalCount":54.5,"medianTotalCount1":54.5,"medianTotalCount2":59,"deltaVF":-0.345,"chr":"4","start":44151542,"end":44151542,"strand":"-","coords":"4:44151542-44151542","geneIDs":"73469","geneSymbols":"Rnf38","variantType":"A5SS:P","event":"<a href=\"https://genome.ucsc.edu/cgi-bin/hgTracks?db=mm9&position=chr4:44150433-44151753\" title=\"Jump to UCSC Genome Browser\">4:44150433-44151753</a>","junctions":"44150533-44151542","sig":"Significant"},"Reg_MF8o1V_71":{"log2FoldChange":-0.953,"pvalue":0.306,"padj":0.566,"featureID":"68152,77036_3_2/2_A3SS","groupID":"1008","medianVariantFreq":0.806,"medianVariantFreq1":0.958,"medianVariantFreq2":0.773,"medianVariantCount":28.5,"medianVariantCount1":22.5,"medianVariantCount2":50.5,"medianTotalCount":39.5,"medianTotalCount1":23.5,"medianTotalCount2":65.5,"deltaVF":-0.186,"chr":"5","start":3558693,"end":3559137,"strand":"+","coords":"5:3558693-3559137","geneIDs":"68152,77036","geneSymbols":"Fam133b,1700109H08Rik","variantType":"A3SS:P","event":"<a href=\"https://genome.ucsc.edu/cgi-bin/hgTracks?db=mm9&position=chr5:3558593-3559238\" title=\"Jump to UCSC Genome Browser\">5:3558593-3559238</a>","junctions":"3558693-3559135;3558693-3559097","sig":"Not"},"Reg_MF8o1V_72":{"log2FoldChange":10,"pvalue":4.65e-13,"padj":5.28e-10,"featureID":"67249_1_2/2_AS","groupID":"1018","medianVariantFreq":0.431,"medianVariantFreq1":0.0167,"medianVariantFreq2":0.975,"medianVariantCount":4.5,"medianVariantCount1":0.5,"medianVariantCount2":19,"medianTotalCount":19.5,"medianTotalCount1":21.5,"medianTotalCount2":19.5,"deltaVF":0.958,"chr":"5","start":54200851,"end":54224209,"strand":"+","coords":"5:54200851-54224209","geneIDs":"67249","geneSymbols":"Tbc1d19","variantType":"AS","event":"<a href=\"https://genome.ucsc.edu/cgi-bin/hgTracks?db=mm9&position=chr5:54200751-54224309\" title=\"Jump to UCSC Genome Browser\">5:54200751-54224309</a>","junctions":"54221739-54224209","sig":"Significant"},"Reg_MF8o1V_73":{"log2FoldChange":-0.66,"pvalue":0.465,"padj":0.721,"featureID":"67249_4_2/2_A3SS","groupID":"1021","medianVariantFreq":0.872,"medianVariantFreq1":0.904,"medianVariantFreq2":0.851,"medianVariantCount":58.5,"medianVariantCount1":67,"medianVariantCount2":41,"medianTotalCount":64.5,"medianTotalCount1":77.5,"medianTotalCount2":50,"deltaVF":-0.0524,"chr":"5","start":54229209,"end":54229415,"strand":"+","coords":"5:54229209-54229415","geneIDs":"67249","geneSymbols":"Tbc1d19","variantType":"A3SS:P","event":"<a href=\"https://genome.ucsc.edu/cgi-bin/hgTracks?db=mm9&position=chr5:54229109-54229516\" title=\"Jump to UCSC Genome Browser\">5:54229109-54229516</a>","junctions":"54229209-54229366","sig":"Not"},"Reg_MF8o1V_74":{"log2FoldChange":0.653,"pvalue":0.489,"padj":0.738,"featureID":"54403_3_2/2_A5SS","groupID":"1031","medianVariantFreq":0.952,"medianVariantFreq1":0.919,"medianVariantFreq2":0.96,"medianVariantCount":109,"medianVariantCount1":124,"medianVariantCount2":79.5,"medianTotalCount":114,"medianTotalCount1":136,"medianTotalCount2":88.5,"deltaVF":0.0408,"chr":"5","start":89475391,"end":89513667,"strand":"+","coords":"5:89475391-89513667","geneIDs":"54403","geneSymbols":"Slc4a4","variantType":"A5SS:P","event":"<a href=\"https://genome.ucsc.edu/cgi-bin/hgTracks?db=mm9&position=chr5:89475290-89513767\" title=\"Jump to UCSC Genome Browser\">5:89475290-89513767</a>","junctions":"89475417-89513667","sig":"Not"},"Reg_MF8o1V_75":{"log2FoldChange":-0.181,"pvalue":0.832,"padj":0.932,"featureID":"54403_6_2/2_SE","groupID":"1034","medianVariantFreq":0.11,"medianVariantFreq1":0.109,"medianVariantFreq2":0.111,"medianVariantCount":9.5,"medianVariantCount1":9.5,"medianVariantCount2":9.5,"medianTotalCount":81.5,"medianTotalCount1":81.5,"medianTotalCount2":82.5,"deltaVF":0.00221,"chr":"5","start":89658012,"end":89663822,"strand":"+","coords":"5:89658012-89663822","geneIDs":"54403","geneSymbols":"Slc4a4","variantType":"SE:I","event":"<a href=\"https://genome.ucsc.edu/cgi-bin/hgTracks?db=mm9&position=chr5:89657912-89663922\" title=\"Jump to UCSC Genome Browser\">5:89657912-89663922</a>","junctions":"89658012-89661789;89661885-89663822","sig":"Not"},"Reg_MF8o1V_76":{"log2FoldChange":2.27,"pvalue":0.0322,"padj":0.136,"featureID":"320365_4_2/2_A5SS","groupID":"1045","medianVariantFreq":0.146,"medianVariantFreq1":0.0813,"medianVariantFreq2":0.322,"medianVariantCount":4,"medianVariantCount1":2,"medianVariantCount2":13.5,"medianTotalCount":34.5,"medianTotalCount1":22,"medianTotalCount2":43.5,"deltaVF":0.241,"chr":"5","start":151148702,"end":151157049,"strand":"+","coords":"5:151148702-151157049","geneIDs":"320365","geneSymbols":"Fry","variantType":"A5SS:P","event":"<a href=\"https://genome.ucsc.edu/cgi-bin/hgTracks?db=mm9&position=chr5:151148601-151157149\" title=\"Jump to UCSC Genome Browser\">5:151148601-151157149</a>","junctions":"151148705-151157049","sig":"Not"},"Reg_MF8o1V_77":{"log2FoldChange":-0.101,"pvalue":0.859,"padj":0.95,"featureID":"NA_14_2/2_A5SS","groupID":"1067","medianVariantFreq":0.606,"medianVariantFreq1":0.627,"medianVariantFreq2":0.606,"medianVariantCount":77.5,"medianVariantCount1":34.5,"medianVariantCount2":106,"medianTotalCount":128,"medianTotalCount1":56.5,"medianTotalCount2":166,"deltaVF":-0.0209,"chr":"6","start":3151492,"end":3303821,"strand":"+","coords":"6:3151492-3303821","geneIDs":"","geneSymbols":"","variantType":"A5SS:P","event":"<a href=\"https://genome.ucsc.edu/cgi-bin/hgTracks?db=mm9&position=chr6:3151391-3303921\" title=\"Jump to UCSC Genome Browser\">6:3151391-3303921</a>","junctions":"3151544-3303821","sig":"Not"},"Reg_MF8o1V_78":{"log2FoldChange":0.701,"pvalue":0.414,"padj":0.684,"featureID":"75725_1_2/3_AFE","groupID":"1068","medianVariantFreq":0.695,"medianVariantFreq1":0.695,"medianVariantFreq2":0.69,"medianVariantCount":13.5,"medianVariantCount1":15.5,"medianVariantCount2":9.5,"medianTotalCount":20.5,"medianTotalCount1":21.5,"medianTotalCount2":12,"deltaVF":-0.00496,"chr":"6","start":11876119,"end":11876727,"strand":"+","coords":"6:11876119-11876727","geneIDs":"75725","geneSymbols":"Phf14","variantType":"AFE","event":"<a href=\"https://genome.ucsc.edu/cgi-bin/hgTracks?db=mm9&position=chr6:11857781-11876827\" title=\"Jump to UCSC Genome Browser\">6:11857781-11876827</a>","junctions":"11876292-11876727","sig":"Not"},"Reg_MF8o1V_79":{"log2FoldChange":-0.179,"pvalue":0.89,"padj":0.959,"featureID":"16438_6_2/2_SE","groupID":"1076","medianVariantFreq":0.521,"medianVariantFreq1":0.781,"medianVariantFreq2":0.471,"medianVariantCount":6.5,"medianVariantCount1":1.5,"medianVariantCount2":9.5,"medianTotalCount":12.5,"medianTotalCount1":3,"medianTotalCount2":20,"deltaVF":-0.31,"chr":"6","start":108313699,"end":108319005,"strand":"+","coords":"6:108313699-108319005","geneIDs":"16438","geneSymbols":"Itpr1","variantType":"SE:I","event":"<a href=\"https://genome.ucsc.edu/cgi-bin/hgTracks?db=mm9&position=chr6:108313599-108319105\" title=\"Jump to UCSC Genome Browser\">6:108313599-108319105</a>","junctions":"108315337-108319005","sig":"Not"},"Reg_MF8o1V_80":{"log2FoldChange":-0.148,"pvalue":0.869,"padj":0.954,"featureID":"234353_6_2/2_OTHER","groupID":"1118","medianVariantFreq":0.226,"medianVariantFreq1":0.219,"medianVariantFreq2":0.247,"medianVariantCount":6,"medianVariantCount1":5,"medianVariantCount2":9.5,"medianTotalCount":28.5,"medianTotalCount1":27.5,"medianTotalCount2":32.5,"deltaVF":0.0281,"chr":"8","start":70428014,"end":70406970,"strand":"-","coords":"8:70428014-70406970","geneIDs":"234353","geneSymbols":"Psd3","variantType":"","event":"<a href=\"https://genome.ucsc.edu/cgi-bin/hgTracks?db=mm9&position=chr8:70406869-70428116\" title=\"Jump to UCSC Genome Browser\">8:70406869-70428116</a>","junctions":"","sig":"Not"},"Reg_MF8o1V_81":{"log2FoldChange":1,"pvalue":0.292,"padj":0.553,"featureID":"12442,93836_2_2/2_A3SS","groupID":"1136","medianVariantFreq":0.642,"medianVariantFreq1":0.622,"medianVariantFreq2":0.741,"medianVariantCount":18.5,"medianVariantCount1":17.5,"medianVariantCount2":21,"medianTotalCount":24.5,"medianTotalCount1":24.5,"medianTotalCount2":30,"deltaVF":0.119,"chr":"9","start":70298348,"end":70298348,"strand":"-","coords":"9:70298348-70298348","geneIDs":"12442,93836","geneSymbols":"Ccnb2,Rnf111","variantType":"A3SS:P","event":"<a href=\"https://genome.ucsc.edu/cgi-bin/hgTracks?db=mm9&position=chr9:70298245-70301408\" title=\"Jump to UCSC Genome Browser\">9:70298245-70301408</a>","junctions":"70298348-70301308","sig":"Not"},"Reg_MF8o1V_82":{"log2FoldChange":-6.83,"pvalue":0.00172,"padj":0.0171,"featureID":"12442,93836_5_2/2_AE","groupID":"1139","medianVariantFreq":1,"medianVariantFreq1":1,"medianVariantFreq2":0.641,"medianVariantCount":11.5,"medianVariantCount1":11.5,"medianVariantCount2":10,"medianTotalCount":12.5,"medianTotalCount1":11.5,"medianTotalCount2":12.5,"deltaVF":-0.359,"chr":"9","start":70306960,"end":70266936,"strand":"-","coords":"9:70306960-70266936","geneIDs":"12442,93836","geneSymbols":"Ccnb2,Rnf111","variantType":"AE","event":"<a href=\"https://genome.ucsc.edu/cgi-bin/hgTracks?db=mm9&position=chr9:70266662-70317262\" title=\"Jump to UCSC Genome Browser\">9:70266662-70317262</a>","junctions":"70306960-70317162","sig":"Significant"},"Reg_MF8o1V_83":{"log2FoldChange":-2.05,"pvalue":0.00819,"padj":0.0514,"featureID":"12530,17758_9_2/2_SE","groupID":"1173","medianVariantFreq":0.809,"medianVariantFreq1":0.924,"medianVariantFreq2":0.759,"medianVariantCount":49.5,"medianVariantCount1":58,"medianVariantCount2":42,"medianTotalCount":59,"medianTotalCount1":67.5,"medianTotalCount2":58,"deltaVF":-0.165,"chr":"9","start":109965627,"end":109969989,"strand":"+","coords":"9:109965627-109969989","geneIDs":"12530,17758","geneSymbols":"Cdc25a,Mtap4","variantType":"SE:I","event":"<a href=\"https://genome.ucsc.edu/cgi-bin/hgTracks?db=mm9&position=chr9:109965527-109970089\" title=\"Jump to UCSC Genome Browser\">9:109965527-109970089</a>","junctions":"109965627-109966732;109966953-109969989","sig":"Not"},"Reg_MF8o1V_84":{"log2FoldChange":-2.75,"pvalue":0.0388,"padj":0.154,"featureID":"12530,17758_13_2/2_A3SS","groupID":"1177","medianVariantFreq":0.547,"medianVariantFreq1":0.735,"medianVariantFreq2":0.3,"medianVariantCount":11.5,"medianVariantCount1":11.5,"medianVariantCount2":10,"medianTotalCount":22,"medianTotalCount1":12.5,"medianTotalCount2":30,"deltaVF":-0.435,"chr":"9","start":109984114,"end":109984344,"strand":"+","coords":"9:109984114-109984344","geneIDs":"12530,17758","geneSymbols":"Cdc25a,Mtap4","variantType":"A3SS:P","event":"<a href=\"https://genome.ucsc.edu/cgi-bin/hgTracks?db=mm9&position=chr9:109984014-109984445\" title=\"Jump to UCSC Genome Browser\">9:109984014-109984445</a>","junctions":"109984114-109984239","sig":"Not"},"Reg_MF8o1V_85":{"log2FoldChange":2.97,"pvalue":0.00382,"padj":0.031,"featureID":"18679_3_2/2_A3SS","groupID":"1197","medianVariantFreq":"NA","medianVariantFreq1":0.166,"medianVariantFreq2":"NA","medianVariantCount":8,"medianVariantCount1":6.5,"medianVariantCount2":11,"medianTotalCount":34,"medianTotalCount1":60.5,"medianTotalCount2":17,"deltaVF":"NA","chr":"X","start":99812836,"end":99812836,"strand":"-","coords":"X:99812836-99812836","geneIDs":"18679","geneSymbols":"Phka1","variantType":"A3SS:P","event":"<a href=\"https://genome.ucsc.edu/cgi-bin/hgTracks?db=mm9&position=chrX:99812654-99816777\" title=\"Jump to UCSC Genome Browser\">X:99812654-99816777</a>","junctions":"99812836-99816677","sig":"Significant"},"Reg_MF8o1V_86":{"log2FoldChange":3.86,"pvalue":0.00388,"padj":0.0311,"featureID":"18679_4_2/2_A3SS","groupID":"1198","medianVariantFreq":0.267,"medianVariantFreq1":0.153,"medianVariantFreq2":0.602,"medianVariantCount":3.5,"medianVariantCount1":3,"medianVariantCount2":9,"medianTotalCount":26,"medianTotalCount1":29,"medianTotalCount2":16.5,"deltaVF":0.449,"chr":"X","start":99811672,"end":99811672,"strand":"-","coords":"X:99811672-99811672","geneIDs":"18679","geneSymbols":"Phka1","variantType":"A3SS:P","event":"<a href=\"https://genome.ucsc.edu/cgi-bin/hgTracks?db=mm9&position=chrX:99811296-99812756\" title=\"Jump to UCSC Genome Browser\">X:99811296-99812756</a>","junctions":"99811672-99812656","sig":"Significant"},"Reg_MF8o1V_87":{"log2FoldChange":-3.77,"pvalue":0.00761,"padj":0.05,"featureID":"22592_1_2/2_A5SS","groupID":"1222","medianVariantFreq":"NA","medianVariantFreq1":0.467,"medianVariantFreq2":"NA","medianVariantCount":4,"medianVariantCount1":5,"medianVariantCount2":0,"medianTotalCount":11,"medianTotalCount1":11,"medianTotalCount2":18,"deltaVF":"NA","chr":"1","start":44215105,"end":44215650,"strand":"+","coords":"1:44215105-44215650","geneIDs":"22592","geneSymbols":"Ercc5","variantType":"A5SS:P","event":"<a href=\"https://genome.ucsc.edu/cgi-bin/hgTracks?db=mm9&position=chr1:44215004-44215750\" title=\"Jump to UCSC Genome Browser\">1:44215004-44215750</a>","junctions":"44215180-44215650","sig":"Significant"},"Reg_MF8o1V_88":{"log2FoldChange":1.12,"pvalue":0.16,"padj":0.395,"featureID":"67412,212448_2_2/2_A3SS","groupID":"1238","medianVariantFreq":0.14,"medianVariantFreq1":0.0895,"medianVariantFreq2":0.165,"medianVariantCount":11,"medianVariantCount1":13.5,"medianVariantCount2":11,"medianTotalCount":112,"medianTotalCount1":130,"medianTotalCount2":46,"deltaVF":0.0752,"chr":"10","start":28867559,"end":28867990,"strand":"+","coords":"10:28867559-28867990","geneIDs":"67412,212448","geneSymbols":"6330407J23Rik,9330159F19Rik","variantType":"A3SS:P","event":"<a href=\"https://genome.ucsc.edu/cgi-bin/hgTracks?db=mm9&position=chr10:28867459-28868091\" title=\"Jump to UCSC Genome Browser\">10:28867459-28868091</a>","junctions":"28867559-28867975","sig":"Not"},"Reg_MF8o1V_89":{"log2FoldChange":-0.352,"pvalue":0.744,"padj":0.902,"featureID":"67412,212448_4_2/2_A3SS","groupID":"1240","medianVariantFreq":0.0838,"medianVariantFreq1":0.124,"medianVariantFreq2":0.0838,"medianVariantCount":4,"medianVariantCount1":4,"medianVariantCount2":4,"medianTotalCount":35,"medianTotalCount1":35,"medianTotalCount2":45.5,"deltaVF":-0.04,"chr":"10","start":28900839,"end":28916070,"strand":"+","coords":"10:28900839-28916070","geneIDs":"67412,212448","geneSymbols":"6330407J23Rik,9330159F19Rik","variantType":"A3SS:P","event":"<a href=\"https://genome.ucsc.edu/cgi-bin/hgTracks?db=mm9&position=chr10:28900739-28916171\" title=\"Jump to UCSC Genome Browser\">10:28900739-28916171</a>","junctions":"28900839-28916032","sig":"Not"},"Reg_MF8o1V_90":{"log2FoldChange":1.23,"pvalue":0.153,"padj":0.382,"featureID":"67412,212448_6_2/2_A3SS","groupID":"1242","medianVariantFreq":0.735,"medianVariantFreq1":0.683,"medianVariantFreq2":0.808,"medianVariantCount":27.5,"medianVariantCount1":27.5,"medianVariantCount2":27.5,"medianTotalCount":35.5,"medianTotalCount1":40.5,"medianTotalCount2":33.5,"deltaVF":0.126,"chr":"10","start":28931672,"end":28937860,"strand":"+","coords":"10:28931672-28937860","geneIDs":"67412,212448","geneSymbols":"6330407J23Rik,9330159F19Rik","variantType":"A3SS:P","event":"<a href=\"https://genome.ucsc.edu/cgi-bin/hgTracks?db=mm9&position=chr10:28931572-28937961\" title=\"Jump to UCSC Genome Browser\">10:28931572-28937961</a>","junctions":"28931672-28937847","sig":"Not"},"Reg_MF8o1V_91":{"log2FoldChange":-4.84,"pvalue":0.0201,"padj":0.101,"featureID":"67039,170721_4_2/2_SE,S2E","groupID":"1331","medianVariantFreq":0.909,"medianVariantFreq1":1,"medianVariantFreq2":0.581,"medianVariantCount":8,"medianVariantCount1":3,"medianVariantCount2":21,"medianTotalCount":14.5,"medianTotalCount1":3,"medianTotalCount2":35.5,"deltaVF":-0.419,"chr":"12","start":84973367,"end":84983352,"strand":"+","coords":"12:84973367-84983352","geneIDs":"67039,170721","geneSymbols":"Rbm25,Papln","variantType":"SE:I,S2E:I","event":"<a href=\"https://genome.ucsc.edu/cgi-bin/hgTracks?db=mm9&position=chr12:84973267-84983452\" title=\"Jump to UCSC Genome Browser\">12:84973267-84983452</a>","junctions":"84973367-84980078;84973367-84976352;84973367-84974684;84980141-84983352","sig":"Not"},"Reg_MF8o1V_92":{"log2FoldChange":5.59,"pvalue":7.83e-05,"padj":0.00143,"featureID":"67039,170721_5_2/2_SE,S2E,A3SS","groupID":"1332","medianVariantFreq":0.638,"medianVariantFreq1":0.364,"medianVariantFreq2":1,"medianVariantCount":17,"medianVariantCount1":5,"medianVariantCount2":35,"medianTotalCount":33,"medianTotalCount1":22,"medianTotalCount2":41,"deltaVF":0.636,"chr":"12","start":84973367,"end":84983579,"strand":"+","coords":"12:84973367-84983579","geneIDs":"67039,170721","geneSymbols":"Rbm25,Papln","variantType":"SE:I,S2E:I,A3SS:P","event":"<a href=\"https://genome.ucsc.edu/cgi-bin/hgTracks?db=mm9&position=chr12:84973267-84983679\" title=\"Jump to UCSC Genome Browser\">12:84973267-84983679</a>","junctions":"84973367-84983352;84973367-84980078;84973367-84976352;84973367-84974684;84983469-84983579","sig":"Significant"},"Reg_MF8o1V_93":{"log2FoldChange":-2.65,"pvalue":0.00378,"padj":0.0309,"featureID":"67039,170721_11_2/2_SE","groupID":"1338","medianVariantFreq":0.029,"medianVariantFreq1":0.0857,"medianVariantFreq2":0.0183,"medianVariantCount":21.5,"medianVariantCount1":39,"medianVariantCount2":7.5,"medianTotalCount":538,"medianTotalCount1":538,"medianTotalCount2":640,"deltaVF":-0.0674,"chr":"12","start":84992394,"end":85000373,"strand":"+","coords":"12:84992394-85000373","geneIDs":"67039,170721","geneSymbols":"Rbm25,Papln","variantType":"SE:I","event":"<a href=\"https://genome.ucsc.edu/cgi-bin/hgTracks?db=mm9&position=chr12:84992294-85000473\" title=\"Jump to UCSC Genome Browser\">12:84992294-85000473</a>","junctions":"84992394-84992596;84992700-85000373","sig":"Significant"},"Reg_MF8o1V_94":{"log2FoldChange":-0.451,"pvalue":0.527,"padj":0.765,"featureID":"67039,170721_14_2/2_SE,A5SS","groupID":"1341","medianVariantFreq":0.643,"medianVariantFreq1":0.675,"medianVariantFreq2":0.635,"medianVariantCount":30,"medianVariantCount1":30,"medianVariantCount2":34,"medianTotalCount":43,"medianTotalCount1":43,"medianTotalCount2":53,"deltaVF":-0.0396,"chr":"12","start":85001629,"end":85004929,"strand":"+","coords":"12:85001629-85004929","geneIDs":"67039,170721","geneSymbols":"Rbm25,Papln","variantType":"SE:I,A5SS:P","event":"<a href=\"https://genome.ucsc.edu/cgi-bin/hgTracks?db=mm9&position=chr12:85001528-85005029\" title=\"Jump to UCSC Genome Browser\">12:85001528-85005029</a>","junctions":"85001628-85002157;85002218-85004929","sig":"Not"},"Reg_MF8o1V_95":{"log2FoldChange":-0.257,"pvalue":0.744,"padj":0.902,"featureID":"67039,170721_19_2/2_SE,RI,A5SS,A3SS","groupID":"1346","medianVariantFreq":0.496,"medianVariantFreq1":0.536,"medianVariantFreq2":0.42,"medianVariantCount":37,"medianVariantCount1":33,"medianVariantCount2":46.5,"medianTotalCount":95,"medianTotalCount1":84,"medianTotalCount2":104,"deltaVF":-0.116,"chr":"12","start":85015614,"end":85015994,"strand":"+","coords":"12:85015614-85015994","geneIDs":"67039,170721","geneSymbols":"Rbm25,Papln","variantType":"SE:I,RI:R,A5SS:P,A3SS:P","event":"<a href=\"https://genome.ucsc.edu/cgi-bin/hgTracks?db=mm9&position=chr12:85015513-85016094\" title=\"Jump to UCSC Genome Browser\">12:85015513-85016094</a>","junctions":"85015613-85015766;85015839-85015994","sig":"Not"},"Reg_MF8o1V_96":{"log2FoldChange":-0.309,"pvalue":0.681,"padj":0.87,"featureID":"105348,214290_3_2/2_SE,A3SS","groupID":"1351","medianVariantFreq":0.24,"medianVariantFreq1":0.262,"medianVariantFreq2":0.228,"medianVariantCount":12.5,"medianVariantCount1":5,"medianVariantCount2":16.5,"medianTotalCount":46.5,"medianTotalCount1":26,"medianTotalCount2":74,"deltaVF":-0.0335,"chr":"13","start":59902619,"end":59902457,"strand":"-","coords":"13:59902619-59902457","geneIDs":"105348,214290","geneSymbols":"Golm1,Zcchc6","variantType":"SE:I,A3SS:P","event":"<a href=\"https://genome.ucsc.edu/cgi-bin/hgTracks?db=mm9&position=chr13:59901977-59903477\" title=\"Jump to UCSC Genome Browser\">13:59901977-59903477</a>","junctions":"59902619-59903377;59902077-59902457","sig":"Not"},"Reg_MF8o1V_97":{"log2FoldChange":-2.26,"pvalue":0.223,"padj":0.474,"featureID":"67179_1_2/2_A5SS","groupID":"1400","medianVariantFreq":0.417,"medianVariantFreq1":0.75,"medianVariantFreq2":0.317,"medianVariantCount":6.5,"medianVariantCount1":4,"medianVariantCount2":8,"medianTotalCount":13,"medianTotalCount1":5,"medianTotalCount2":30.5,"deltaVF":-0.433,"chr":"14","start":66470506,"end":66472939,"strand":"+","coords":"14:66470506-66472939","geneIDs":"67179","geneSymbols":"Ccdc25","variantType":"A5SS:P","event":"<a href=\"https://genome.ucsc.edu/cgi-bin/hgTracks?db=mm9&position=chr14:66470405-66473039\" title=\"Jump to UCSC Genome Browser\">14:66470405-66473039</a>","junctions":"66470515-66472939","sig":"Not"},"Reg_MF8o1V_98":{"log2FoldChange":-1.46,"pvalue":0.589,"padj":0.811,"featureID":"74143_4_2/2_A3SS","groupID":"1439","medianVariantFreq":0.0185,"medianVariantFreq1":0.156,"medianVariantFreq2":0.0185,"medianVariantCount":0.5,"medianVariantCount1":4,"medianVariantCount2":0.5,"medianTotalCount":14.5,"medianTotalCount1":17,"medianTotalCount2":14.5,"deltaVF":-0.138,"chr":"16","start":29614284,"end":29615134,"strand":"+","coords":"16:29614284-29615134","geneIDs":"74143","geneSymbols":"Opa1","variantType":"A3SS:P","event":"<a href=\"https://genome.ucsc.edu/cgi-bin/hgTracks?db=mm9&position=chr16:29614184-29615235\" title=\"Jump to UCSC Genome Browser\">16:29614184-29615235</a>","junctions":"29614284-29615119","sig":"Not"},"Reg_MF8o1V_99":{"log2FoldChange":-0.871,"pvalue":0.326,"padj":0.592,"featureID":"224619_3_2/2_A3SS","groupID":"1466","medianVariantFreq":0.559,"medianVariantFreq1":0.741,"medianVariantFreq2":0.461,"medianVariantCount":17,"medianVariantCount1":14.5,"medianVariantCount2":24.5,"medianTotalCount":33,"medianTotalCount1":27.5,"medianTotalCount2":46.5,"deltaVF":-0.281,"chr":"17","start":24653544,"end":24653544,"strand":"-","coords":"17:24653544-24653544","geneIDs":"224619","geneSymbols":"Traf7","variantType":"A3SS:P","event":"<a href=\"https://genome.ucsc.edu/cgi-bin/hgTracks?db=mm9&position=chr17:24653441-24655787\" title=\"Jump to UCSC Genome Browser\">17:24653441-24655787</a>","junctions":"24653544-24655687","sig":"Not"},"Reg_MF8o1V_100":{"log2FoldChange":2.88,"pvalue":0.0925,"padj":0.282,"featureID":"72775_2_2/2_A3SS","groupID":"1479","medianVariantFreq":"NA","medianVariantFreq1":0.167,"medianVariantFreq2":"NA","medianVariantCount":3,"medianVariantCount1":3,"medianVariantCount2":3.5,"medianTotalCount":13.5,"medianTotalCount1":14.5,"medianTotalCount2":10,"deltaVF":"NA","chr":"17","start":28454556,"end":28455006,"strand":"+","coords":"17:28454556-28455006","geneIDs":"72775","geneSymbols":"Fance","variantType":"A3SS:P","event":"<a href=\"https://genome.ucsc.edu/cgi-bin/hgTracks?db=mm9&position=chr17:28454456-28455107\" title=\"Jump to UCSC Genome Browser\">17:28454456-28455107</a>","junctions":"28454556-28454978","sig":"Not"},"Reg_MF8o1V_101":{"log2FoldChange":0.211,"pvalue":0.851,"padj":0.943,"featureID":"16210_2_2/2_A5SS","groupID":"1500","medianVariantFreq":0.339,"medianVariantFreq1":0.393,"medianVariantFreq2":0.339,"medianVariantCount":10,"medianVariantCount1":7,"medianVariantCount2":11.5,"medianTotalCount":20,"medianTotalCount1":18.5,"medianTotalCount2":32,"deltaVF":-0.0549,"chr":"18","start":13146895,"end":13148254,"strand":"+","coords":"18:13146895-13148254","geneIDs":"16210","geneSymbols":"Impact","variantType":"A5SS:P","event":"<a href=\"https://genome.ucsc.edu/cgi-bin/hgTracks?db=mm9&position=chr18:13146794-13148354\" title=\"Jump to UCSC Genome Browser\">18:13146794-13148354</a>","junctions":"13147051-13148254","sig":"Not"},"Reg_MF8o1V_102":{"log2FoldChange":1.6,"pvalue":0.141,"padj":0.369,"featureID":"21353_3_2/2_A3SS","groupID":"1530","medianVariantFreq":0.261,"medianVariantFreq1":0.204,"medianVariantFreq2":0.471,"medianVariantCount":7.5,"medianVariantCount1":4.5,"medianVariantCount2":14.5,"medianTotalCount":26,"medianTotalCount1":24.5,"medianTotalCount2":31.5,"deltaVF":0.267,"chr":"2","start":61451855,"end":61464962,"strand":"+","coords":"2:61451855-61464962","geneIDs":"21353","geneSymbols":"Tank","variantType":"A3SS:P","event":"<a href=\"https://genome.ucsc.edu/cgi-bin/hgTracks?db=mm9&position=chr2:61451755-61465063\" title=\"Jump to UCSC Genome Browser\">2:61451755-61465063</a>","junctions":"61451855-61464960","sig":"Not"},"Reg_MF8o1V_103":{"log2FoldChange":1.47,"pvalue":0.347,"padj":0.615,"featureID":"11432_3_2/2_RI,A3SS","groupID":"1540","medianVariantFreq":0.747,"medianVariantFreq1":0.609,"medianVariantFreq2":0.855,"medianVariantCount":26,"medianVariantCount1":26,"medianVariantCount2":29.5,"medianTotalCount":39,"medianTotalCount1":45,"medianTotalCount2":31.5,"deltaVF":0.246,"chr":"2","start":91046435,"end":91046873,"strand":"+","coords":"2:91046435-91046873","geneIDs":"11432","geneSymbols":"Acp2","variantType":"RI:R,A3SS:P","event":"<a href=\"https://genome.ucsc.edu/cgi-bin/hgTracks?db=mm9&position=chr2:91046334-91046974\" title=\"Jump to UCSC Genome Browser\">2:91046334-91046974</a>","junctions":"91046434-91046787","sig":"Not"},"Reg_MF8o1V_104":{"log2FoldChange":0.447,"pvalue":0.666,"padj":0.855,"featureID":"70762_2_2/2_A3SS","groupID":"1563","medianVariantFreq":0.348,"medianVariantFreq1":0.411,"medianVariantFreq2":0.348,"medianVariantCount":12.5,"medianVariantCount1":13.5,"medianVariantCount2":12,"medianTotalCount":37.5,"medianTotalCount1":37.5,"medianTotalCount2":34,"deltaVF":-0.0622,"chr":"3","start":86620355,"end":86620355,"strand":"-","coords":"3:86620355-86620355","geneIDs":"70762","geneSymbols":"Dclk2","variantType":"A3SS:P","event":"<a href=\"https://genome.ucsc.edu/cgi-bin/hgTracks?db=mm9&position=chr3:86620252-86628658\" title=\"Jump to UCSC Genome Browser\">3:86620252-86628658</a>","junctions":"86620355-86628558","sig":"Not"},"Reg_MF8o1V_105":{"log2FoldChange":0.285,"pvalue":0.695,"padj":0.874,"featureID":"68991,70448,56036,20318_9_2/2_RI,A5SS","groupID":"1625","medianVariantFreq":0.196,"medianVariantFreq1":0.194,"medianVariantFreq2":0.228,"medianVariantCount":43,"medianVariantCount1":36,"medianVariantCount2":43,"medianTotalCount":196,"medianTotalCount1":177,"medianTotalCount2":200,"deltaVF":0.0336,"chr":"4","start":155194998,"end":155195082,"strand":"+","coords":"4:155194998-155195082","geneIDs":"68991,70448,56036,20318","geneSymbols":"Ssu72,2610204G22Rik,Ccnl2,Sdf4","variantType":"RI:R,A5SS:P","event":"<a href=\"https://genome.ucsc.edu/cgi-bin/hgTracks?db=mm9&position=chr4:155194897-155195182\" title=\"Jump to UCSC Genome Browser\">4:155194897-155195182</a>","junctions":"155195005-155195082","sig":"Not"},"Reg_MF8o1V_106":{"log2FoldChange":-3.96,"pvalue":0.0472,"padj":0.177,"featureID":"231712_2_2/2_A5SS","groupID":"1629","medianVariantFreq":1,"medianVariantFreq1":1,"medianVariantFreq2":0.801,"medianVariantCount":32,"medianVariantCount1":7.5,"medianVariantCount2":54,"medianTotalCount":37,"medianTotalCount1":7.5,"medianTotalCount2":62.5,"deltaVF":-0.199,"chr":"5","start":121823159,"end":121823147,"strand":"-","coords":"5:121823159-121823147","geneIDs":"231712","geneSymbols":"Trafd1","variantType":"A5SS:P","event":"<a href=\"https://genome.ucsc.edu/cgi-bin/hgTracks?db=mm9&position=chr5:121822584-121823448\" title=\"Jump to UCSC Genome Browser\">5:121822584-121823448</a>","junctions":"121822684-121823159;121822684-121823147","sig":"Not"},"Reg_MF8o1V_107":{"log2FoldChange":1.91,"pvalue":0.354,"padj":0.62,"featureID":"19017_2_2/2_A3SS","groupID":"1645","medianVariantFreq":0.11,"medianVariantFreq1":0.0385,"medianVariantFreq2":0.277,"medianVariantCount":2,"medianVariantCount1":0.5,"medianVariantCount2":5,"medianTotalCount":19,"medianTotalCount1":21.5,"medianTotalCount2":19,"deltaVF":0.239,"chr":"5","start":51881360,"end":51881360,"strand":"-","coords":"5:51881360-51881360","geneIDs":"19017","geneSymbols":"Ppargc1a","variantType":"A3SS:P","event":"<a href=\"https://genome.ucsc.edu/cgi-bin/hgTracks?db=mm9&position=chr5:51881229-51881539\" title=\"Jump to UCSC Genome Browser\">5:51881229-51881539</a>","junctions":"51881360-51881439","sig":"Not"},"Reg_MF8o1V_108":{"log2FoldChange":1.81,"pvalue":0.028,"padj":0.124,"featureID":"77569_1_2/2_AS","groupID":"1656","medianVariantFreq":0.51,"medianVariantFreq1":0.438,"medianVariantFreq2":0.724,"medianVariantCount":18.5,"medianVariantCount1":19.5,"medianVariantCount2":18,"medianTotalCount":33.5,"medianTotalCount1":44,"medianTotalCount2":25,"deltaVF":0.287,"chr":"5","start":67137039,"end":67360315,"strand":"+","coords":"5:67137039-67360315","geneIDs":"77569","geneSymbols":"Limch1","variantType":"AS","event":"<a href=\"https://genome.ucsc.edu/cgi-bin/hgTracks?db=mm9&position=chr5:67136939-67360415\" title=\"Jump to UCSC Genome Browser\">5:67136939-67360415</a>","junctions":"67352506-67360315","sig":"Not"},"Reg_MF8o1V_109":{"log2FoldChange":0.309,"pvalue":0.6,"padj":0.815,"featureID":"66870_2_2/2_RI,A3SS","groupID":"1696","medianVariantFreq":0.609,"medianVariantFreq1":0.563,"medianVariantFreq2":0.649,"medianVariantCount":37,"medianVariantCount1":36,"medianVariantCount2":47.5,"medianTotalCount":66,"medianTotalCount1":58,"medianTotalCount2":79.5,"deltaVF":0.0863,"chr":"6","start":67222022,"end":67222150,"strand":"+","coords":"6:67222022-67222150","geneIDs":"66870","geneSymbols":"Serbp1","variantType":"RI:R,A3SS:P","event":"<a href=\"https://genome.ucsc.edu/cgi-bin/hgTracks?db=mm9&position=chr6:67221921-67222251\" title=\"Jump to UCSC Genome Browser\">6:67221921-67222251</a>","junctions":"67222021-67222133","sig":"Not"},"Reg_MF8o1V_110":{"log2FoldChange":-0.65,"pvalue":0.407,"padj":0.677,"featureID":"66870_4_2/2_A3SS","groupID":"1698","medianVariantFreq":0.359,"medianVariantFreq1":0.394,"medianVariantFreq2":0.359,"medianVariantCount":30.5,"medianVariantCount1":29.5,"medianVariantCount2":37.5,"medianTotalCount":87.5,"medianTotalCount1":62.5,"medianTotalCount2":126,"deltaVF":-0.0346,"chr":"6","start":67222222,"end":67222857,"strand":"+","coords":"6:67222222-67222857","geneIDs":"66870","geneSymbols":"Serbp1","variantType":"A3SS:P","event":"<a href=\"https://genome.ucsc.edu/cgi-bin/hgTracks?db=mm9&position=chr6:67222122-67222958\" title=\"Jump to UCSC Genome Browser\">6:67222122-67222958</a>","junctions":"67222222-67222813","sig":"Not"},"Reg_MF8o1V_111":{"log2FoldChange":0.806,"pvalue":0.257,"padj":0.517,"featureID":"78286_9_2/2_A3SS","groupID":"1724","medianVariantFreq":0.634,"medianVariantFreq1":0.561,"medianVariantFreq2":0.687,"medianVariantCount":32.5,"medianVariantCount1":26,"medianVariantCount2":49.5,"medianTotalCount":42.5,"medianTotalCount1":39,"medianTotalCount2":73,"deltaVF":0.126,"chr":"7","start":56713578,"end":56717281,"strand":"+","coords":"7:56713578-56717281","geneIDs":"78286","geneSymbols":"Nav2","variantType":"A3SS:P","event":"<a href=\"https://genome.ucsc.edu/cgi-bin/hgTracks?db=mm9&position=chr7:56713478-56717382\" title=\"Jump to UCSC Genome Browser\">7:56713478-56717382</a>","junctions":"56713578-56717279","sig":"Not"},"Reg_MF8o1V_112":{"log2FoldChange":-1.09,"pvalue":0.351,"padj":0.617,"featureID":"78286_10_2/2_SE","groupID":"1725","medianVariantFreq":0.423,"medianVariantFreq1":0.56,"medianVariantFreq2":0.422,"medianVariantCount":15,"medianVariantCount1":16.5,"medianVariantCount2":14,"medianTotalCount":22.5,"medianTotalCount1":22.5,"medianTotalCount2":30.5,"deltaVF":-0.138,"chr":"7","start":56803911,"end":56812280,"strand":"+","coords":"7:56803911-56812280","geneIDs":"78286","geneSymbols":"Nav2","variantType":"SE:I","event":"<a href=\"https://genome.ucsc.edu/cgi-bin/hgTracks?db=mm9&position=chr7:56803811-56812380\" title=\"Jump to UCSC Genome Browser\">7:56803811-56812380</a>","junctions":"56803911-56806967;56807419-56812280;56809629-56812280","sig":"Not"},"Reg_MF8o1V_113":{"log2FoldChange":-2,"pvalue":0.0025,"padj":0.0229,"featureID":"78286_14_2/2_SE,A3SS","groupID":"1729","medianVariantFreq":0.416,"medianVariantFreq1":0.509,"medianVariantFreq2":0.161,"medianVariantCount":52,"medianVariantCount1":57.5,"medianVariantCount2":38.5,"medianTotalCount":144,"medianTotalCount1":114,"medianTotalCount2":180,"deltaVF":-0.348,"chr":"7","start":56827823,"end":56831018,"strand":"+","coords":"7:56827823-56831018","geneIDs":"78286","geneSymbols":"Nav2","variantType":"SE:I,A3SS:P","event":"<a href=\"https://genome.ucsc.edu/cgi-bin/hgTracks?db=mm9&position=chr7:56827723-56831118\" title=\"Jump to UCSC Genome Browser\">7:56827723-56831118</a>","junctions":"56827823-56830617;56830625-56831018","sig":"Significant"},"Reg_MF8o1V_114":{"log2FoldChange":-0.381,"pvalue":0.741,"padj":0.902,"featureID":"27967_2_2/2_A3SS","groupID":"1749","medianVariantFreq":0.24,"medianVariantFreq1":0.292,"medianVariantFreq2":0.197,"medianVariantCount":4,"medianVariantCount1":1.5,"medianVariantCount2":8.5,"medianTotalCount":18.5,"medianTotalCount1":8.5,"medianTotalCount2":52,"deltaVF":-0.0945,"chr":"8","start":74992418,"end":74992418,"strand":"-","coords":"8:74992418-74992418","geneIDs":"27967","geneSymbols":"Cherp","variantType":"A3SS:P","event":"<a href=\"https://genome.ucsc.edu/cgi-bin/hgTracks?db=mm9&position=chr8:74992285-74993863\" title=\"Jump to UCSC Genome Browser\">8:74992285-74993863</a>","junctions":"74992418-74993763","sig":"Not"},"Reg_MF8o1V_115":{"log2FoldChange":1.34,"pvalue":0.367,"padj":0.634,"featureID":"NA_17_2/2_SE","groupID":"1760","medianVariantFreq":"NA","medianVariantFreq1":0.171,"medianVariantFreq2":"NA","medianVariantCount":4,"medianVariantCount1":6.5,"medianVariantCount2":1.5,"medianTotalCount":32,"medianTotalCount1":34.5,"medianTotalCount2":9.5,"deltaVF":"NA","chr":"8","start":70686511,"end":70686465,"strand":"-","coords":"8:70686511-70686465","geneIDs":"","geneSymbols":"","variantType":"SE:I","event":"<a href=\"https://genome.ucsc.edu/cgi-bin/hgTracks?db=mm9&position=chr8:70645427-70729548\" title=\"Jump to UCSC Genome Browser\">8:70645427-70729548</a>","junctions":"70686511-70729448;70645527-70686465","sig":"Not"},"Reg_MF8o1V_116":{"log2FoldChange":1.63,"pvalue":0.333,"padj":0.6,"featureID":"234311_4_2/2_SE","groupID":"1766","medianVariantFreq":"NA","medianVariantFreq1":"NA","medianVariantFreq2":0.295,"medianVariantCount":2.5,"medianVariantCount1":0,"medianVariantCount2":19,"medianTotalCount":9.5,"medianTotalCount1":1.5,"medianTotalCount2":72.5,"deltaVF":"NA","chr":"8","start":64435067,"end":64437358,"strand":"+","coords":"8:64435067-64437358","geneIDs":"234311","geneSymbols":"Ddx60","variantType":"SE:I","event":"<a href=\"https://genome.ucsc.edu/cgi-bin/hgTracks?db=mm9&position=chr8:64434967-64437458\" title=\"Jump to UCSC Genome Browser\">8:64434967-64437458</a>","junctions":"64435067-64436842;64436947-64437358","sig":"Not"},"Reg_MF8o1V_117":{"log2FoldChange":0.766,"pvalue":0.417,"padj":0.685,"featureID":"20021,14766_1_4/6_AFE","groupID":"1767","medianVariantFreq":0.317,"medianVariantFreq1":0.317,"medianVariantFreq2":0.428,"medianVariantCount":7.5,"medianVariantCount1":11.5,"medianVariantCount2":7,"medianTotalCount":28.5,"medianTotalCount1":34,"medianTotalCount2":14.5,"deltaVF":0.111,"chr":"8","start":97518150,"end":97526339,"strand":"+","coords":"8:97518150-97526339","geneIDs":"20021,14766","geneSymbols":"Polr2c,Gpr56","variantType":"AFE","event":"<a href=\"https://genome.ucsc.edu/cgi-bin/hgTracks?db=mm9&position=chr8:97386681-97526439\" title=\"Jump to UCSC Genome Browser\">8:97386681-97526439</a>","junctions":"97518389-97526339","sig":"Not"},"Reg_MF8o1V_118":{"log2FoldChange":-2.27,"pvalue":0.0529,"padj":0.193,"featureID":"20021,14766_1_5/6_AFE","groupID":"1767","medianVariantFreq":0.096,"medianVariantFreq1":0.237,"medianVariantFreq2":0.0597,"medianVariantCount":3.5,"medianVariantCount1":8,"medianVariantCount2":1,"medianTotalCount":28.5,"medianTotalCount1":34,"medianTotalCount2":14.5,"deltaVF":-0.177,"chr":"8","start":97519485,"end":97526339,"strand":"+","coords":"8:97519485-97526339","geneIDs":"20021,14766","geneSymbols":"Polr2c,Gpr56","variantType":"AFE","event":"<a href=\"https://genome.ucsc.edu/cgi-bin/hgTracks?db=mm9&position=chr8:97386681-97526439\" title=\"Jump to UCSC Genome Browser\">8:97386681-97526439</a>","junctions":"97519698-97526339","sig":"Not"},"Reg_MF8o1V_119":{"log2FoldChange":-1.48,"pvalue":0.135,"padj":0.362,"featureID":"20021,14766_2_2/2_A3SS","groupID":"1768","medianVariantFreq":0.107,"medianVariantFreq1":0.155,"medianVariantFreq2":0.0609,"medianVariantCount":6,"medianVariantCount1":13.5,"medianVariantCount2":2.5,"medianTotalCount":70,"medianTotalCount1":80,"medianTotalCount2":48,"deltaVF":-0.0942,"chr":"8","start":97526413,"end":97527150,"strand":"+","coords":"8:97526413-97527150","geneIDs":"20021,14766","geneSymbols":"Polr2c,Gpr56","variantType":"A3SS:P","event":"<a href=\"https://genome.ucsc.edu/cgi-bin/hgTracks?db=mm9&position=chr8:97526313-97527251\" title=\"Jump to UCSC Genome Browser\">8:97526313-97527251</a>","junctions":"97526413-97527136","sig":"Not"},"Reg_MF8o1V_120":{"log2FoldChange":0.978,"pvalue":0.306,"padj":0.566,"featureID":"17967_1_2/2_SE","groupID":"1791","medianVariantFreq":0.284,"medianVariantFreq1":0.237,"medianVariantFreq2":0.341,"medianVariantCount":13,"medianVariantCount1":17.5,"medianVariantCount2":7.5,"medianTotalCount":36.5,"medianTotalCount1":61.5,"medianTotalCount2":18.5,"deltaVF":0.104,"chr":"9","start":49358674,"end":49358645,"strand":"-","coords":"9:49358674-49358645","geneIDs":"17967","geneSymbols":"Ncam1","variantType":"SE:I","event":"<a href=\"https://genome.ucsc.edu/cgi-bin/hgTracks?db=mm9&position=chr9:49354313-49365301\" title=\"Jump to UCSC Genome Browser\">9:49354313-49365301</a>","junctions":"49358674-49365201;49354413-49358645","sig":"Not"},"Reg_MF8o1V_121":{"log2FoldChange":-2.01,"pvalue":0.177,"padj":0.417,"featureID":"17967_4_2/2_A5SS","groupID":"1794","medianVariantFreq":0.888,"medianVariantFreq1":0.95,"medianVariantFreq2":0.822,"medianVariantCount":21.5,"medianVariantCount1":27,"medianVariantCount2":10.5,"medianTotalCount":22.5,"medianTotalCount1":27,"medianTotalCount2":14.5,"deltaVF":-0.128,"chr":"9","start":49349993,"end":49349993,"strand":"-","coords":"9:49349993-49349993","geneIDs":"17967","geneSymbols":"Ncam1","variantType":"A5SS:P","event":"<a href=\"https://genome.ucsc.edu/cgi-bin/hgTracks?db=mm9&position=chr9:49331651-49351216\" title=\"Jump to UCSC Genome Browser\">9:49331651-49351216</a>","junctions":"49331751-49349993","sig":"Not"},"Reg_MF8o1V_122":{"log2FoldChange":-0.667,"pvalue":0.417,"padj":0.685,"featureID":"17967_5_2/2_A3SS","groupID":"1795","medianVariantFreq":0.234,"medianVariantFreq1":0.3,"medianVariantFreq2":0.2,"medianVariantCount":17.5,"medianVariantCount1":28,"medianVariantCount2":13.5,"medianTotalCount":71.5,"medianTotalCount1":92,"medianTotalCount2":60,"deltaVF":-0.1,"chr":"9","start":49328320,"end":49328320,"strand":"-","coords":"9:49328320-49328320","geneIDs":"17967","geneSymbols":"Ncam1","variantType":"A3SS:P","event":"<a href=\"https://genome.ucsc.edu/cgi-bin/hgTracks?db=mm9&position=chr9:49328217-49331727\" title=\"Jump to UCSC Genome Browser\">9:49328217-49331727</a>","junctions":"49328320-49331627","sig":"Not"},"Reg_MF8o1V_123":{"log2FoldChange":1.68,"pvalue":0.022,"padj":0.107,"featureID":"17967_6_2/2_SE","groupID":"1796","medianVariantFreq":0.0854,"medianVariantFreq1":0.0498,"medianVariantFreq2":0.122,"medianVariantCount":20.5,"medianVariantCount1":23,"medianVariantCount2":20.5,"medianTotalCount":398,"medianTotalCount1":477,"medianTotalCount2":168,"deltaVF":0.072,"chr":"9","start":49315758,"end":49314958,"strand":"-","coords":"9:49315758-49314958","geneIDs":"17967","geneSymbols":"Ncam1","variantType":"SE:I","event":"<a href=\"https://genome.ucsc.edu/cgi-bin/hgTracks?db=mm9&position=chr9:49313568-49316794\" title=\"Jump to UCSC Genome Browser\">9:49313568-49316794</a>","junctions":"49315758-49316694;49313668-49314958","sig":"Not"},"Reg_MF8o1V_124":{"log2FoldChange":1.23,"pvalue":0.373,"padj":0.643,"featureID":"27081_1_2/2_SE","groupID":"1823","medianVariantFreq":0.281,"medianVariantFreq1":0.15,"medianVariantFreq2":0.403,"medianVariantCount":6,"medianVariantCount1":2,"medianVariantCount2":11.5,"medianTotalCount":21.5,"medianTotalCount1":20,"medianTotalCount2":41.5,"deltaVF":0.253,"chr":"X","start":70590251,"end":70597148,"strand":"+","coords":"X:70590251-70597148","geneIDs":"27081","geneSymbols":"Zfp275","variantType":"SE:I","event":"<a href=\"https://genome.ucsc.edu/cgi-bin/hgTracks?db=mm9&position=chrX:70590151-70597248\" title=\"Jump to UCSC Genome Browser\">X:70590151-70597248</a>","junctions":"70590251-70596608;70596699-70597148","sig":"Not"},"Reg_MF8o1V_125":{"log2FoldChange":-0.374,"pvalue":0.793,"padj":0.92,"featureID":"214742_2_2/2_SE,A5SS","groupID":"1829","medianVariantFreq":0.164,"medianVariantFreq1":0.171,"medianVariantFreq2":0.126,"medianVariantCount":3.5,"medianVariantCount1":5,"medianVariantCount2":2,"medianTotalCount":23,"medianTotalCount1":31.5,"medianTotalCount2":12.5,"deltaVF":-0.0455,"chr":"1","start":193953819,"end":193953705,"strand":"-","coords":"1:193953819-193953705","geneIDs":"214742","geneSymbols":"Rcor3","variantType":"SE:I,A5SS:P","event":"<a href=\"https://genome.ucsc.edu/cgi-bin/hgTracks?db=mm9&position=chr1:193951809-193954364\" title=\"Jump to UCSC Genome Browser\">1:193951809-193954364</a>","junctions":"193953818-193954264;193951909-193953705","sig":"Not"},"Reg_MF8o1V_126":{"log2FoldChange":0.182,"pvalue":0.833,"padj":0.932,"featureID":"NA_2_3/3_ALE","groupID":"1863","medianVariantFreq":0.24,"medianVariantFreq1":0.24,"medianVariantFreq2":0.253,"medianVariantCount":7,"medianVariantCount1":8.5,"medianVariantCount2":5.5,"medianTotalCount":26,"medianTotalCount1":28.5,"medianTotalCount2":23.5,"deltaVF":0.0127,"chr":"1","start":145817968,"end":145913029,"strand":"+","coords":"1:145817968-145913029","geneIDs":"","geneSymbols":"","variantType":"ALE","event":"<a href=\"https://genome.ucsc.edu/cgi-bin/hgTracks?db=mm9&position=chr1:145817868-145913194\" title=\"Jump to UCSC Genome Browser\">1:145817868-145913194</a>","junctions":"145817968-145913029;145817968-145913000","sig":"Not"},"Reg_MF8o1V_127":{"log2FoldChange":-0.134,"pvalue":0.936,"padj":0.98,"featureID":"19707_7_2/2_SE","groupID":"1889","medianVariantFreq":0.591,"medianVariantFreq1":0.591,"medianVariantFreq2":0.578,"medianVariantCount":22,"medianVariantCount1":22,"medianVariantCount2":25,"medianTotalCount":53.5,"medianTotalCount1":40,"medianTotalCount2":53.5,"deltaVF":-0.013,"chr":"10","start":17824081,"end":17834205,"strand":"+","coords":"10:17824081-17834205","geneIDs":"19707","geneSymbols":"Reps1","variantType":"SE:I","event":"<a href=\"https://genome.ucsc.edu/cgi-bin/hgTracks?db=mm9&position=chr10:17823981-17834305\" title=\"Jump to UCSC Genome Browser\">10:17823981-17834305</a>","junctions":"17824081-17827474;17827554-17834205","sig":"Not"},"Reg_MF8o1V_128":{"log2FoldChange":0.0142,"pvalue":0.99,"padj":0.997,"featureID":"619441,69583,21944_1_2/2_A3SS","groupID":"1922","medianVariantFreq":0.484,"medianVariantFreq1":0.484,"medianVariantFreq2":0.488,"medianVariantCount":16,"medianVariantCount1":25,"medianVariantCount2":4,"medianTotalCount":23,"medianTotalCount1":66,"medianTotalCount2":16,"deltaVF":0.00381,"chr":"11","start":69497838,"end":69497838,"strand":"-","coords":"11:69497838-69497838","geneIDs":"619441,69583,21944","geneSymbols":"BC096441,Tnfsf13,Tnfsf12","variantType":"A3SS:P","event":"<a href=\"https://genome.ucsc.edu/cgi-bin/hgTracks?db=mm9&position=chr11:69497735-69498087\" title=\"Jump to UCSC Genome Browser\">11:69497735-69498087</a>","junctions":"69497838-69497987","sig":"Not"},"Reg_MF8o1V_129":{"log2FoldChange":-4.72,"pvalue":0.016,"padj":0.0847,"featureID":"216848,327951_1_2/3_AFE","groupID":"1923","medianVariantFreq":0.846,"medianVariantFreq1":1,"medianVariantFreq2":0.297,"medianVariantCount":6.5,"medianVariantCount1":6.5,"medianVariantCount2":6.5,"medianTotalCount":10,"medianTotalCount1":6.5,"medianTotalCount2":21,"deltaVF":-0.703,"chr":"11","start":69182638,"end":69182638,"strand":"-","coords":"11:69182638-69182638","geneIDs":"216848,327951","geneSymbols":"Chd3,Cyb5d1","variantType":"AFE","event":"<a href=\"https://genome.ucsc.edu/cgi-bin/hgTracks?db=mm9&position=chr11:69178206-69208615\" title=\"Jump to UCSC Genome Browser\">11:69178206-69208615</a>","junctions":"69178306-69182638","sig":"Not"},"Reg_MF8o1V_130":{"log2FoldChange":1.09,"pvalue":0.38,"padj":0.65,"featureID":"59013_1_2/2_A3SS","groupID":"1935","medianVariantFreq":0.0813,"medianVariantFreq1":0.0385,"medianVariantFreq2":0.114,"medianVariantCount":3,"medianVariantCount1":1,"medianVariantCount2":6.5,"medianTotalCount":33.5,"medianTotalCount1":19.5,"medianTotalCount2":51,"deltaVF":0.0758,"chr":"11","start":50191304,"end":50191792,"strand":"+","coords":"11:50191304-50191792","geneIDs":"59013","geneSymbols":"Hnrnph1","variantType":"A3SS:P","event":"<a href=\"https://genome.ucsc.edu/cgi-bin/hgTracks?db=mm9&position=chr11:50191204-50191893\" title=\"Jump to UCSC Genome Browser\">11:50191204-50191893</a>","junctions":"50191304-50191761","sig":"Not"},"Reg_MF8o1V_131":{"log2FoldChange":1.55,"pvalue":0.0694,"padj":0.23,"featureID":"59013_8_2/2_RI,A3SS","groupID":"1942","medianVariantFreq":0.973,"medianVariantFreq1":0.942,"medianVariantFreq2":0.976,"medianVariantCount":200,"medianVariantCount1":146,"medianVariantCount2":254,"medianTotalCount":205,"medianTotalCount1":158,"medianTotalCount2":262,"deltaVF":0.034,"chr":"11","start":50196374,"end":50196450,"strand":"+","coords":"11:50196374-50196450","geneIDs":"59013","geneSymbols":"Hnrnph1","variantType":"RI:R,A3SS:P","event":"<a href=\"https://genome.ucsc.edu/cgi-bin/hgTracks?db=mm9&position=chr11:50196273-50196551\" title=\"Jump to UCSC Genome Browser\">11:50196273-50196551</a>","junctions":"50196373-50196430","sig":"Not"},"Reg_MF8o1V_132":{"log2FoldChange":1.74,"pvalue":0.165,"padj":0.404,"featureID":"59013_9_3/3_A3SS","groupID":"1943","medianVariantFreq":0.115,"medianVariantFreq1":0.0192,"medianVariantFreq2":0.153,"medianVariantCount":3.5,"medianVariantCount1":0.5,"medianVariantCount2":5,"medianTotalCount":26.5,"medianTotalCount1":24,"medianTotalCount2":32,"deltaVF":0.134,"chr":"11","start":50196816,"end":50197332,"strand":"+","coords":"11:50196816-50197332","geneIDs":"59013","geneSymbols":"Hnrnph1","variantType":"A3SS:P","event":"<a href=\"https://genome.ucsc.edu/cgi-bin/hgTracks?db=mm9&position=chr11:50196716-50197433\" title=\"Jump to UCSC Genome Browser\">11:50196716-50197433</a>","junctions":"","sig":"Not"},"Reg_MF8o1V_133":{"log2FoldChange":-9.79,"pvalue":2.38e-11,"padj":6.75e-09,"featureID":"208846_3_2/2_SE","groupID":"1993","medianVariantFreq":0.921,"medianVariantFreq1":1,"medianVariantFreq2":0.669,"medianVariantCount":112,"medianVariantCount1":144,"medianVariantCount2":93.5,"medianTotalCount":150,"medianTotalCount1":144,"medianTotalCount2":150,"deltaVF":-0.331,"chr":"12","start":73047619,"end":73048380,"strand":"+","coords":"12:73047619-73048380","geneIDs":"208846","geneSymbols":"Daam1","variantType":"SE:I","event":"<a href=\"https://genome.ucsc.edu/cgi-bin/hgTracks?db=mm9&position=chr12:73047519-73048480\" title=\"Jump to UCSC Genome Browser\">12:73047519-73048480</a>","junctions":"73047619-73047986;73048124-73048380","sig":"Significant"},"Reg_MF8o1V_134":{"log2FoldChange":1.25,"pvalue":0.334,"padj":0.602,"featureID":"68018_1_2/2_SE","groupID":"2030","medianVariantFreq":0.312,"medianVariantFreq1":0.217,"medianVariantFreq2":0.367,"medianVariantCount":9.5,"medianVariantCount1":6,"medianVariantCount2":17,"medianTotalCount":27,"medianTotalCount1":22,"medianTotalCount2":36,"deltaVF":0.151,"chr":"13","start":97386504,"end":97394650,"strand":"+","coords":"13:97386504-97394650","geneIDs":"68018","geneSymbols":"Col4a3bp","variantType":"SE:I","event":"<a href=\"https://genome.ucsc.edu/cgi-bin/hgTracks?db=mm9&position=chr13:97386404-97394750\" title=\"Jump to UCSC Genome Browser\">13:97386404-97394750</a>","junctions":"97386504-97386949;97387026-97394650","sig":"Not"},"Reg_MF8o1V_135":{"log2FoldChange":-0.0439,"pvalue":0.965,"padj":0.989,"featureID":"319448_1_2/2_AS","groupID":"2035","medianVariantFreq":0.646,"medianVariantFreq1":0.725,"medianVariantFreq2":0.6,"medianVariantCount":12.5,"medianVariantCount1":11,"medianVariantCount2":21,"medianTotalCount":18,"medianTotalCount1":14.5,"medianTotalCount2":30.5,"deltaVF":-0.125,"chr":"14","start":73109525,"end":73051823,"strand":"-","coords":"14:73109525-73051823","geneIDs":"319448","geneSymbols":"Fndc3a","variantType":"AS","event":"<a href=\"https://genome.ucsc.edu/cgi-bin/hgTracks?db=mm9&position=chr14:72998849-73109919\" title=\"Jump to UCSC Genome Browser\">14:72998849-73109919</a>","junctions":"72998949-73051823","sig":"Not"},"Reg_MF8o1V_136":{"log2FoldChange":-0.794,"pvalue":0.683,"padj":0.87,"featureID":"69694_1_2/2_A5SS","groupID":"2084","medianVariantFreq":0.2,"medianVariantFreq1":0.44,"medianVariantFreq2":0.2,"medianVariantCount":2.5,"medianVariantCount1":2.5,"medianVariantCount2":3.5,"medianTotalCount":11,"medianTotalCount1":9.5,"medianTotalCount2":17,"deltaVF":-0.24,"chr":"15","start":58760099,"end":58760099,"strand":"-","coords":"15:58760099-58760099","geneIDs":"69694","geneSymbols":"Tatdn1","variantType":"A5SS:P","event":"<a href=\"https://genome.ucsc.edu/cgi-bin/hgTracks?db=mm9&position=chr15:58757940-58760339\" title=\"Jump to UCSC Genome Browser\">15:58757940-58760339</a>","junctions":"58758040-58760099","sig":"Not"},"Reg_MF8o1V_137":{"log2FoldChange":2.29,"pvalue":0.0429,"padj":0.165,"featureID":"80287_3_2/2_A3SS","groupID":"2103","medianVariantFreq":0.665,"medianVariantFreq1":0.295,"medianVariantFreq2":0.687,"medianVariantCount":13,"medianVariantCount1":3,"medianVariantCount2":42.5,"medianTotalCount":26.5,"medianTotalCount1":6.5,"medianTotalCount2":62.5,"deltaVF":0.391,"chr":"15","start":79737393,"end":79737733,"strand":"+","coords":"15:79737393-79737733","geneIDs":"80287","geneSymbols":"Apobec3","variantType":"A3SS:P","event":"<a href=\"https://genome.ucsc.edu/cgi-bin/hgTracks?db=mm9&position=chr15:79737293-79737834\" title=\"Jump to UCSC Genome Browser\">15:79737293-79737834</a>","junctions":"79737393-79737673","sig":"Not"},"Reg_MF8o1V_138":{"log2FoldChange":0.763,"pvalue":0.444,"padj":0.706,"featureID":"224432_5_2/2_SE,A5SS","groupID":"2109","medianVariantFreq":0.0392,"medianVariantFreq1":0.0374,"medianVariantFreq2":0.0735,"medianVariantCount":6,"medianVariantCount1":4.5,"medianVariantCount2":9.5,"medianTotalCount":123,"medianTotalCount1":114,"medianTotalCount2":150,"deltaVF":0.0362,"chr":"16","start":90257178,"end":90257054,"strand":"-","coords":"16:90257178-90257054","geneIDs":"224432","geneSymbols":"Scaf4","variantType":"SE:I,A5SS:P","event":"<a href=\"https://genome.ucsc.edu/cgi-bin/hgTracks?db=mm9&position=chr16:90252595-90257598\" title=\"Jump to UCSC Genome Browser\">16:90252595-90257598</a>","junctions":"90257177-90257498;90252695-90257054","sig":"Not"},"Reg_MF8o1V_139":{"log2FoldChange":3.23,"pvalue":0.0314,"padj":0.135,"featureID":"224432_7_2/2_A5SS","groupID":"2111","medianVariantFreq":"NA","medianVariantFreq1":0.179,"medianVariantFreq2":"NA","medianVariantCount":8.5,"medianVariantCount1":8.5,"medianVariantCount2":10,"medianTotalCount":23,"medianTotalCount1":43.5,"medianTotalCount2":11,"deltaVF":"NA","chr":"16","start":90249872,"end":90249872,"strand":"-","coords":"16:90249872-90249872","geneIDs":"224432","geneSymbols":"Scaf4","variantType":"A5SS:P","event":"<a href=\"https://genome.ucsc.edu/cgi-bin/hgTracks?db=mm9&position=chr16:90248848-90249984\" title=\"Jump to UCSC Genome Browser\">16:90248848-90249984</a>","junctions":"90248948-90249872","sig":"Not"},"Reg_MF8o1V_140":{"log2FoldChange":-3.2,"pvalue":0.0315,"padj":0.135,"featureID":"320184,239845_2_2/2_S2E","groupID":"2144","medianVariantFreq":0.967,"medianVariantFreq1":1,"medianVariantFreq2":0.841,"medianVariantCount":55.5,"medianVariantCount1":35.5,"medianVariantCount2":102,"medianTotalCount":68.5,"medianTotalCount1":35.5,"medianTotalCount2":118,"deltaVF":-0.159,"chr":"16","start":37869066,"end":37881340,"strand":"+","coords":"16:37869066-37881340","geneIDs":"320184,239845","geneSymbols":"Lrrc58,Gpr156","variantType":"S2E:I","event":"<a href=\"https://genome.ucsc.edu/cgi-bin/hgTracks?db=mm9&position=chr16:37868966-37881440\" title=\"Jump to UCSC Genome Browser\">16:37868966-37881440</a>","junctions":"37869066-37877140;37869066-37877135;37878650-37881340","sig":"Not"},"Reg_MF8o1V_141":{"log2FoldChange":0.461,"pvalue":0.603,"padj":0.815,"featureID":"77994_2_2/2_AS","groupID":"2153","medianVariantFreq":0.409,"medianVariantFreq1":0.376,"medianVariantFreq2":0.447,"medianVariantCount":10.5,"medianVariantCount1":17,"medianVariantCount2":6.5,"medianTotalCount":44.5,"medianTotalCount1":58.5,"medianTotalCount2":19,"deltaVF":0.0709,"chr":"16","start":77237208,"end":77360908,"strand":"+","coords":"16:77237208-77360908","geneIDs":"77994","geneSymbols":"2810055G20Rik","variantType":"AS","event":"<a href=\"https://genome.ucsc.edu/cgi-bin/hgTracks?db=mm9&position=chr16:77237108-77361008\" title=\"Jump to UCSC Genome Browser\">16:77237108-77361008</a>","junctions":"77312097-77360908","sig":"Not"},"Reg_MF8o1V_142":{"log2FoldChange":-1.79,"pvalue":0.101,"padj":0.301,"featureID":"77994_10_2/2_SE","groupID":"2161","medianVariantFreq":0.381,"medianVariantFreq1":0.464,"medianVariantFreq2":0.193,"medianVariantCount":7,"medianVariantCount1":9,"medianVariantCount2":1.5,"medianTotalCount":17,"medianTotalCount1":18.5,"medianTotalCount2":13.5,"deltaVF":-0.271,"chr":"16","start":77436647,"end":77501748,"strand":"+","coords":"16:77436647-77501748","geneIDs":"77994","geneSymbols":"2810055G20Rik","variantType":"SE:I","event":"<a href=\"https://genome.ucsc.edu/cgi-bin/hgTracks?db=mm9&position=chr16:77436547-77501848\" title=\"Jump to UCSC Genome Browser\">16:77436547-77501848</a>","junctions":"77436647-77459619","sig":"Not"},"Reg_MF8o1V_143":{"log2FoldChange":1.33,"pvalue":0.227,"padj":0.479,"featureID":"77994_12_2/2_AE","groupID":"2163","medianVariantFreq":0.31,"medianVariantFreq1":0.226,"medianVariantFreq2":0.5,"medianVariantCount":5,"medianVariantCount1":6.5,"medianVariantCount2":3,"medianTotalCount":22.5,"medianTotalCount1":32.5,"medianTotalCount2":6,"deltaVF":0.274,"chr":"16","start":77556212,"end":77732684,"strand":"+","coords":"16:77556212-77732684","geneIDs":"77994","geneSymbols":"2810055G20Rik","variantType":"AE","event":"<a href=\"https://genome.ucsc.edu/cgi-bin/hgTracks?db=mm9&position=chr16:77556112-77732784\" title=\"Jump to UCSC Genome Browser\">16:77556112-77732784</a>","junctions":"77556212-77597144","sig":"Not"},"Reg_MF8o1V_144":{"log2FoldChange":2.43,"pvalue":0.135,"padj":0.362,"featureID":"72462_2_2/2_A5SS","groupID":"2176","medianVariantFreq":0.123,"medianVariantFreq1":0.0556,"medianVariantFreq2":0.333,"medianVariantCount":2,"medianVariantCount1":0.5,"medianVariantCount2":5.5,"medianTotalCount":10.5,"medianTotalCount1":7.5,"medianTotalCount2":14.5,"deltaVF":0.278,"chr":"17","start":32192943,"end":32193501,"strand":"+","coords":"17:32192943-32193501","geneIDs":"72462","geneSymbols":"Rrp1b","variantType":"A5SS:P","event":"<a href=\"https://genome.ucsc.edu/cgi-bin/hgTracks?db=mm9&position=chr17:32192842-32193601\" title=\"Jump to UCSC Genome Browser\">17:32192842-32193601</a>","junctions":"32193006-32193501","sig":"Not"},"Reg_MF8o1V_145":{"log2FoldChange":2.47,"pvalue":0.179,"padj":0.421,"featureID":"224705_4_2/2_A3SS","groupID":"2180","medianVariantFreq":0.238,"medianVariantFreq1":0.0714,"medianVariantFreq2":0.467,"medianVariantCount":2.5,"medianVariantCount1":1,"medianVariantCount2":5.5,"medianTotalCount":18.5,"medianTotalCount1":15.5,"medianTotalCount2":22.5,"deltaVF":0.395,"chr":"17","start":34096320,"end":34096939,"strand":"+","coords":"17:34096320-34096939","geneIDs":"224705","geneSymbols":"Vps52","variantType":"A3SS:P","event":"<a href=\"https://genome.ucsc.edu/cgi-bin/hgTracks?db=mm9&position=chr17:34096220-34097040\" title=\"Jump to UCSC Genome Browser\">17:34096220-34097040</a>","junctions":"34096320-34096895","sig":"Not"},"Reg_MF8o1V_146":{"log2FoldChange":2.59,"pvalue":0.141,"padj":0.369,"featureID":"240613_2_2/2_SE","groupID":"2198","medianVariantFreq":0.19,"medianVariantFreq1":0.0839,"medianVariantFreq2":0.336,"medianVariantCount":2.5,"medianVariantCount1":2,"medianVariantCount2":11,"medianTotalCount":24,"medianTotalCount1":24,"medianTotalCount2":25,"deltaVF":0.252,"chr":"19","start":29860939,"end":29860739,"strand":"-","coords":"19:29860939-29860739","geneIDs":"240613","geneSymbols":"9930021J03Rik","variantType":"SE:I","event":"<a href=\"https://genome.ucsc.edu/cgi-bin/hgTracks?db=mm9&position=chr19:29829407-29879872\" title=\"Jump to UCSC Genome Browser\">19:29829407-29879872</a>","junctions":"29860939-29879772;29829507-29860739","sig":"Not"},"Reg_MF8o1V_147":{"log2FoldChange":1.45,"pvalue":0.148,"padj":0.376,"featureID":"245857_8_2/2_RI,A3SS","groupID":"2216","medianVariantFreq":0.662,"medianVariantFreq1":0.616,"medianVariantFreq2":0.729,"medianVariantCount":11.5,"medianVariantCount1":9,"medianVariantCount2":16.5,"medianTotalCount":22,"medianTotalCount1":22,"medianTotalCount2":25,"deltaVF":0.113,"chr":"19","start":4265506,"end":4265505,"strand":"-","coords":"19:4265506-4265505","geneIDs":"245857","geneSymbols":"Ssh3","variantType":"RI:R,A3SS:P","event":"<a href=\"https://genome.ucsc.edu/cgi-bin/hgTracks?db=mm9&position=chr19:4265320-4265710\" title=\"Jump to UCSC Genome Browser\">19:4265320-4265710</a>","junctions":"4265505-4265610","sig":"Not"},"Reg_MF8o1V_148":{"log2FoldChange":2.82,"pvalue":0.00151,"padj":0.0154,"featureID":"71514,100504686_5_2/2_SE","groupID":"2319","medianVariantFreq":0.435,"medianVariantFreq1":0.231,"medianVariantFreq2":0.648,"medianVariantCount":13,"medianVariantCount1":4,"medianVariantCount2":23.5,"medianTotalCount":29.5,"medianTotalCount1":23.5,"medianTotalCount2":29.5,"deltaVF":0.417,"chr":"4","start":126704762,"end":126713052,"strand":"+","coords":"4:126704762-126713052","geneIDs":"71514,100504686","geneSymbols":"Sfpq,","variantType":"SE:I","event":"<a href=\"https://genome.ucsc.edu/cgi-bin/hgTracks?db=mm9&position=chr4:126704662-126713152\" title=\"Jump to UCSC Genome Browser\">4:126704662-126713152</a>","junctions":"126704762-126707071;126710049-126713052","sig":"Significant"},"Reg_MF8o1V_149":{"log2FoldChange":3.23,"pvalue":0.00578,"padj":0.0424,"featureID":"100503186_1_2/2_SE,A3SS","groupID":"2327","medianVariantFreq":0.351,"medianVariantFreq1":0.2,"medianVariantFreq2":0.857,"medianVariantCount":16.5,"medianVariantCount1":33.5,"medianVariantCount2":10,"medianTotalCount":53.5,"medianTotalCount1":128,"medianTotalCount2":12.5,"deltaVF":0.657,"chr":"5","start":123584901,"end":123584830,"strand":"-","coords":"5:123584901-123584830","geneIDs":"100503186","geneSymbols":"LOC100503186","variantType":"SE:I,A3SS:P","event":"<a href=\"https://genome.ucsc.edu/cgi-bin/hgTracks?db=mm9&position=chr5:123584626-123588064\" title=\"Jump to UCSC Genome Browser\">5:123584626-123588064</a>","junctions":"123584901-123587964;123584726-123584830","sig":"Significant"},"Reg_MF8o1V_150":{"log2FoldChange":-0.101,"pvalue":0.94,"padj":0.98,"featureID":"100503186_4_2/2_A5SS","groupID":"2330","medianVariantFreq":0.424,"medianVariantFreq1":0.424,"medianVariantFreq2":0.682,"medianVariantCount":24.5,"medianVariantCount1":43,"medianVariantCount2":6.5,"medianTotalCount":58.5,"medianTotalCount1":97.5,"medianTotalCount2":11.5,"deltaVF":0.258,"chr":"5","start":123584623,"end":123584623,"strand":"-","coords":"5:123584623-123584623","geneIDs":"100503186","geneSymbols":"LOC100503186","variantType":"A5SS:P","event":"<a href=\"https://genome.ucsc.edu/cgi-bin/hgTracks?db=mm9&position=chr5:123584339-123584733\" title=\"Jump to UCSC Genome Browser\">5:123584339-123584733</a>","junctions":"123584439-123584623","sig":"Not"},"Reg_MF8o1V_151":{"log2FoldChange":-2.67,"pvalue":0.0224,"padj":0.108,"featureID":"232227_4_2/2_SE","groupID":"2355","medianVariantFreq":0.473,"medianVariantFreq1":0.727,"medianVariantFreq2":0.225,"medianVariantCount":13,"medianVariantCount1":16,"medianVariantCount2":4.5,"medianTotalCount":22,"medianTotalCount1":22,"medianTotalCount2":18,"deltaVF":-0.502,"chr":"6","start":90614065,"end":90614016,"strand":"-","coords":"6:90614065-90614016","geneIDs":"232227","geneSymbols":"Iqsec1","variantType":"SE:I","event":"<a href=\"https://genome.ucsc.edu/cgi-bin/hgTracks?db=mm9&position=chr6:90612849-90617994\" title=\"Jump to UCSC Genome Browser\">6:90612849-90617994</a>","junctions":"90614065-90617894;90612949-90614016","sig":"Not"},"Reg_MF8o1V_152":{"log2FoldChange":1.8,"pvalue":0.00628,"padj":0.0435,"featureID":"53379_1_2/2_SE,A3SS","groupID":"2357","medianVariantFreq":0.368,"medianVariantFreq1":0.27,"medianVariantFreq2":0.56,"medianVariantCount":51,"medianVariantCount1":56,"medianVariantCount2":50,"medianTotalCount":162,"medianTotalCount1":178,"medianTotalCount2":92,"deltaVF":0.29,"chr":"6","start":51417425,"end":51417390,"strand":"-","coords":"6:51417425-51417390","geneIDs":"53379","geneSymbols":"Hnrnpa2b1","variantType":"SE:I,A3SS:P","event":"<a href=\"https://genome.ucsc.edu/cgi-bin/hgTracks?db=mm9&position=chr6:51417194-51419770\" title=\"Jump to UCSC Genome Browser\">6:51417194-51419770</a>","junctions":"51417425-51419670;51417294-51417390","sig":"Significant"},"Reg_MF8o1V_153":{"log2FoldChange":-10.8,"pvalue":3.97e-10,"padj":9.01e-08,"featureID":"53379_8_2/2_SE,A5SS","groupID":"2364","medianVariantFreq":0.977,"medianVariantFreq1":1,"medianVariantFreq2":0.74,"medianVariantCount":130,"medianVariantCount1":208,"medianVariantCount2":24.5,"medianTotalCount":132,"medianTotalCount1":208,"medianTotalCount2":34,"deltaVF":-0.26,"chr":"6","start":51414547,"end":51414427,"strand":"-","coords":"6:51414547-51414427","geneIDs":"53379","geneSymbols":"Hnrnpa2b1","variantType":"SE:I,A5SS:P","event":"<a href=\"https://genome.ucsc.edu/cgi-bin/hgTracks?db=mm9&position=chr6:51414110-51415278\" title=\"Jump to UCSC Genome Browser\">6:51414110-51415278</a>","junctions":"51414546-51415178","sig":"Significant"},"Reg_MF8o1V_154":{"log2FoldChange":6.59,"pvalue":0.000304,"padj":0.00407,"featureID":"53379_10_2/2_RI,A3SS","groupID":"2366","medianVariantFreq":0.979,"medianVariantFreq1":0.848,"medianVariantFreq2":1,"medianVariantCount":62,"medianVariantCount1":96.5,"medianVariantCount2":28,"medianTotalCount":80,"medianTotalCount1":106,"medianTotalCount2":28,"deltaVF":0.152,"chr":"6","start":51413254,"end":51413253,"strand":"-","coords":"6:51413254-51413253","geneIDs":"53379","geneSymbols":"Hnrnpa2b1","variantType":"RI:R,A3SS:P","event":"<a href=\"https://genome.ucsc.edu/cgi-bin/hgTracks?db=mm9&position=chr6:51412463-51413510\" title=\"Jump to UCSC Genome Browser\">6:51412463-51413510</a>","junctions":"51413253-51413410","sig":"Significant"},"Reg_MF8o1V_155":{"log2FoldChange":0.751,"pvalue":0.409,"padj":0.678,"featureID":"12877_1_2/2_A3SS","groupID":"2383","medianVariantFreq":0.34,"medianVariantFreq1":0.276,"medianVariantFreq2":0.34,"medianVariantCount":21,"medianVariantCount1":7.5,"medianVariantCount2":25,"medianTotalCount":51.5,"medianTotalCount1":49.5,"medianTotalCount2":68,"deltaVF":0.0644,"chr":"7","start":88517089,"end":88517089,"strand":"-","coords":"7:88517089-88517089","geneIDs":"12877","geneSymbols":"Cpeb1","variantType":"A3SS:P","event":"<a href=\"https://genome.ucsc.edu/cgi-bin/hgTracks?db=mm9&position=chr7:88516986-88581189\" title=\"Jump to UCSC Genome Browser\">7:88516986-88581189</a>","junctions":"88517089-88581089","sig":"Not"},"Reg_MF8o1V_156":{"log2FoldChange":2.11,"pvalue":0.0384,"padj":0.154,"featureID":"56188_1_2/2_AFE","groupID":"2397","medianVariantFreq":0.412,"medianVariantFreq1":0.201,"medianVariantFreq2":0.469,"medianVariantCount":11,"medianVariantCount1":6.5,"medianVariantCount2":26,"medianTotalCount":36.5,"medianTotalCount1":36.5,"medianTotalCount2":43.5,"deltaVF":0.268,"chr":"7","start":31839784,"end":31839784,"strand":"-","coords":"7:31839784-31839784","geneIDs":"56188","geneSymbols":"Fxyd1","variantType":"AFE","event":"<a href=\"https://genome.ucsc.edu/cgi-bin/hgTracks?db=mm9&position=chr7:31839289-31840761\" title=\"Jump to UCSC Genome Browser\">7:31839289-31840761</a>","junctions":"31839389-31839784","sig":"Not"},"Reg_MF8o1V_157":{"log2FoldChange":0.636,"pvalue":0.576,"padj":0.805,"featureID":"244198,19024_2_2/2_AS","groupID":"2426","medianVariantFreq":"NA","medianVariantFreq1":0.61,"medianVariantFreq2":"NA","medianVariantCount":8.5,"medianVariantCount1":8.5,"medianVariantCount2":8,"medianTotalCount":14.5,"medianTotalCount1":15,"medianTotalCount2":11,"deltaVF":"NA","chr":"7","start":114738771,"end":114825276,"strand":"+","coords":"7:114738771-114825276","geneIDs":"244198,19024","geneSymbols":"Olfml1,Ppfibp2","variantType":"AS","event":"<a href=\"https://genome.ucsc.edu/cgi-bin/hgTracks?db=mm9&position=chr7:114711036-114825376\" title=\"Jump to UCSC Genome Browser\">7:114711036-114825376</a>","junctions":"114796746-114825276","sig":"Not"},"Reg_MF8o1V_158":{"log2FoldChange":1.28,"pvalue":0.242,"padj":0.498,"featureID":"26417_1_2/2_OTHER","groupID":"2431","medianVariantFreq":0.378,"medianVariantFreq1":0.271,"medianVariantFreq2":0.445,"medianVariantCount":6.5,"medianVariantCount1":2.5,"medianVariantCount2":16.5,"medianTotalCount":25.5,"medianTotalCount1":9,"medianTotalCount2":28,"deltaVF":0.173,"chr":"7","start":133904428,"end":133906643,"strand":"+","coords":"7:133904428-133906643","geneIDs":"26417","geneSymbols":"Mapk3","variantType":"","event":"<a href=\"https://genome.ucsc.edu/cgi-bin/hgTracks?db=mm9&position=chr7:133904327-133906743\" title=\"Jump to UCSC Genome Browser\">7:133904327-133906743</a>","junctions":"133904830-133906643;133905561-133906643","sig":"Not"},"Reg_MF8o1V_159":{"log2FoldChange":3.35,"pvalue":0.0388,"padj":0.154,"featureID":"234875_2_2/2_AS","groupID":"2435","medianVariantFreq":"NA","medianVariantFreq1":"NA","medianVariantFreq2":0.938,"medianVariantCount":4.5,"medianVariantCount1":1,"medianVariantCount2":8,"medianTotalCount":7.5,"medianTotalCount1":4,"medianTotalCount2":8.5,"deltaVF":"NA","chr":"8","start":127245637,"end":127218730,"strand":"-","coords":"8:127245637-127218730","geneIDs":"234875","geneSymbols":"Ttc13","variantType":"AS","event":"<a href=\"https://genome.ucsc.edu/cgi-bin/hgTracks?db=mm9&position=chr8:127214159-127245890\" title=\"Jump to UCSC Genome Browser\">8:127214159-127245890</a>","junctions":"127214259-127233803;127214259-127218730","sig":"Not"},"Reg_MF8o1V_160":{"log2FoldChange":2.15,"pvalue":0.145,"padj":0.374,"featureID":"212999_3_2/2_A5SS","groupID":"2458","medianVariantFreq":0.312,"medianVariantFreq1":0.204,"medianVariantFreq2":0.438,"medianVariantCount":4,"medianVariantCount1":3.5,"medianVariantCount2":5,"medianTotalCount":14.5,"medianTotalCount1":21.5,"medianTotalCount2":8,"deltaVF":0.234,"chr":"8","start":87564663,"end":87568311,"strand":"+","coords":"8:87564663-87568311","geneIDs":"212999","geneSymbols":"Tnpo2","variantType":"A5SS:P","event":"<a href=\"https://genome.ucsc.edu/cgi-bin/hgTracks?db=mm9&position=chr8:87564562-87568411\" title=\"Jump to UCSC Genome Browser\">8:87564562-87568411</a>","junctions":"87564880-87568311","sig":"Not"},"Reg_MF8o1V_161":{"log2FoldChange":0.172,"pvalue":0.747,"padj":0.903,"featureID":"244654_5_2/2_A3SS","groupID":"2470","medianVariantFreq":0.508,"medianVariantFreq1":0.508,"medianVariantFreq2":0.529,"medianVariantCount":78,"medianVariantCount1":88.5,"medianVariantCount2":15,"medianTotalCount":140,"medianTotalCount1":184,"medianTotalCount2":28,"deltaVF":0.0215,"chr":"8","start":113254020,"end":113255957,"strand":"+","coords":"8:113254020-113255957","geneIDs":"244654","geneSymbols":"Mtss1l","variantType":"A3SS:P","event":"<a href=\"https://genome.ucsc.edu/cgi-bin/hgTracks?db=mm9&position=chr8:113253920-113256058\" title=\"Jump to UCSC Genome Browser\">8:113253920-113256058</a>","junctions":"113254020-113255862","sig":"Not"},"Reg_MF8o1V_162":{"log2FoldChange":-0.399,"pvalue":0.489,"padj":0.738,"featureID":"244654_6_2/2_A3SS","groupID":"2471","medianVariantFreq":0.319,"medianVariantFreq1":0.366,"medianVariantFreq2":0.279,"medianVariantCount":90.5,"medianVariantCount1":108,"medianVariantCount2":14.5,"medianTotalCount":222,"medianTotalCount1":264,"medianTotalCount2":51.5,"deltaVF":-0.0868,"chr":"8","start":113256078,"end":113261045,"strand":"+","coords":"8:113256078-113261045","geneIDs":"244654","geneSymbols":"Mtss1l","variantType":"A3SS:P","event":"<a href=\"https://genome.ucsc.edu/cgi-bin/hgTracks?db=mm9&position=chr8:113255978-113261146\" title=\"Jump to UCSC Genome Browser\">8:113255978-113261146</a>","junctions":"113256078-113261043","sig":"Not"},"Reg_MF8o1V_163":{"log2FoldChange":-0.34,"pvalue":0.441,"padj":0.704,"featureID":"213742_4_2/2_A5SS","groupID":"2500","medianVariantFreq":0.985,"medianVariantFreq1":0.986,"medianVariantFreq2":0.983,"medianVariantCount":1550,"medianVariantCount1":1820,"medianVariantCount2":1240,"medianTotalCount":1570,"medianTotalCount1":1840,"medianTotalCount2":1260,"deltaVF":-0.0027,"chr":"X","start":100664930,"end":100664930,"strand":"-","coords":"X:100664930-100664930","geneIDs":"213742","geneSymbols":"Xist","variantType":"A5SS:P","event":"<a href=\"https://genome.ucsc.edu/cgi-bin/hgTracks?db=mm9&position=chrX:100664685-100665034\" title=\"Jump to UCSC Genome Browser\">X:100664685-100665034</a>","junctions":"100664785-100664930","sig":"Not"},"Reg_MF8o1V_164":{"log2FoldChange":1.69,"pvalue":0.212,"padj":0.462,"featureID":"54004_12_2/2_SE","groupID":"2527","medianVariantFreq":0.145,"medianVariantFreq1":0.0714,"medianVariantFreq2":0.169,"medianVariantCount":4,"medianVariantCount1":1,"medianVariantCount2":5.5,"medianTotalCount":32.5,"medianTotalCount1":40,"medianTotalCount2":32.5,"deltaVF":0.0975,"chr":"X","start":126355879,"end":126437436,"strand":"+","coords":"X:126355879-126437436","geneIDs":"54004","geneSymbols":"Diap2","variantType":"SE:I","event":"<a href=\"https://genome.ucsc.edu/cgi-bin/hgTracks?db=mm9&position=chrX:126355779-126437536\" title=\"Jump to UCSC Genome Browser\">X:126355779-126437536</a>","junctions":"126355879-126360463;126360483-126437436","sig":"Not"},"Reg_MF8o1V_165":{"log2FoldChange":-0.0585,"pvalue":0.937,"padj":0.98,"featureID":"216190_6_2/4_AS","groupID":"2577","medianVariantFreq":0.34,"medianVariantFreq1":0.34,"medianVariantFreq2":0.389,"medianVariantCount":37.5,"medianVariantCount1":59,"medianVariantCount2":7,"medianTotalCount":88.5,"medianTotalCount1":144,"medianTotalCount2":23,"deltaVF":0.0488,"chr":"10","start":83111273,"end":83103751,"strand":"-","coords":"10:83111273-83103751","geneIDs":"216190","geneSymbols":"Appl2","variantType":"AS","event":"<a href=\"https://genome.ucsc.edu/cgi-bin/hgTracks?db=mm9&position=chr10:83091478-83111516\" title=\"Jump to UCSC Genome Browser\">10:83091478-83111516</a>","junctions":"83091578-83103751","sig":"Not"},"Reg_MF8o1V_166":{"log2FoldChange":-1.84,"pvalue":0.145,"padj":0.374,"featureID":"216190_6_3/4_AS","groupID":"2577","medianVariantFreq":0.0355,"medianVariantFreq1":0.0793,"medianVariantFreq2":0,"medianVariantCount":2.5,"medianVariantCount1":11.5,"medianVariantCount2":0,"medianTotalCount":88.5,"medianTotalCount1":144,"medianTotalCount2":23,"deltaVF":-0.0793,"chr":"10","start":83099636,"end":83098830,"strand":"-","coords":"10:83099636-83098830","geneIDs":"216190","geneSymbols":"Appl2","variantType":"AS","event":"<a href=\"https://genome.ucsc.edu/cgi-bin/hgTracks?db=mm9&position=chr10:83091478-83111516\" title=\"Jump to UCSC Genome Browser\">10:83091478-83111516</a>","junctions":"83091578-83098830","sig":"Not"},"Reg_MF8o1V_167":{"log2FoldChange":0.878,"pvalue":0.114,"padj":0.328,"featureID":"216190_10_2/3_A3SS","groupID":"2581","medianVariantFreq":0.0781,"medianVariantFreq1":0.0666,"medianVariantFreq2":0.102,"medianVariantCount":36,"medianVariantCount1":55.5,"medianVariantCount2":13.5,"medianTotalCount":464,"medianTotalCount1":791,"medianTotalCount2":97,"deltaVF":0.0357,"chr":"10","start":83087466,"end":83087466,"strand":"-","coords":"10:83087466-83087466","geneIDs":"216190","geneSymbols":"Appl2","variantType":"A3SS:P","event":"<a href=\"https://genome.ucsc.edu/cgi-bin/hgTracks?db=mm9&position=chr10:83087351-83091074\" title=\"Jump to UCSC Genome Browser\">10:83087351-83091074</a>","junctions":"83087466-83090974","sig":"Not"},"Reg_MF8o1V_168":{"log2FoldChange":-0.171,"pvalue":0.886,"padj":0.958,"featureID":"216190_10_3/3_SE","groupID":"2581","medianVariantFreq":0.0061,"medianVariantFreq1":0.00817,"medianVariantFreq2":0.00215,"medianVariantCount":4,"medianVariantCount1":9,"medianVariantCount2":0.5,"medianTotalCount":464,"medianTotalCount1":791,"medianTotalCount2":97,"deltaVF":-0.00603,"chr":"10","start":83090215,"end":83090070,"strand":"-","coords":"10:83090215-83090070","geneIDs":"216190","geneSymbols":"Appl2","variantType":"SE:I","event":"<a href=\"https://genome.ucsc.edu/cgi-bin/hgTracks?db=mm9&position=chr10:83087351-83091074\" title=\"Jump to UCSC Genome Browser\">10:83087351-83091074</a>","junctions":"83090215-83090974;83087451-83090070","sig":"Not"},"Reg_MF8o1V_169":{"log2FoldChange":1.42,"pvalue":0.2,"padj":0.447,"featureID":"216190_13_2/2_A3SS","groupID":"2584","medianVariantFreq":0.977,"medianVariantFreq1":0.962,"medianVariantFreq2":0.989,"medianVariantCount":197,"medianVariantCount1":374,"medianVariantCount2":71.5,"medianTotalCount":203,"medianTotalCount1":386,"medianTotalCount2":72.5,"deltaVF":0.0263,"chr":"10","start":83077047,"end":83077047,"strand":"-","coords":"10:83077047-83077047","geneIDs":"216190","geneSymbols":"Appl2","variantType":"A3SS:P","event":"<a href=\"https://genome.ucsc.edu/cgi-bin/hgTracks?db=mm9&position=chr10:83076940-83080192\" title=\"Jump to UCSC Genome Browser\">10:83076940-83080192</a>","junctions":"83077047-83080092","sig":"Not"},"Reg_MF8o1V_170":{"log2FoldChange":0.259,"pvalue":0.72,"padj":0.889,"featureID":"NA_5_2/2_SE,S2E,A5SS","groupID":"2679","medianVariantFreq":0.85,"medianVariantFreq1":0.834,"medianVariantFreq2":0.853,"medianVariantCount":108,"medianVariantCount1":120,"medianVariantCount2":29,"medianTotalCount":118,"medianTotalCount1":148,"medianTotalCount2":34,"deltaVF":0.0188,"chr":"14","start":106025769,"end":106023892,"strand":"-","coords":"14:106025769-106023892","geneIDs":"","geneSymbols":"","variantType":"SE:I,S2E:I,A5SS:P","event":"<a href=\"https://genome.ucsc.edu/cgi-bin/hgTracks?db=mm9&position=chr14:106023680-106026695\" title=\"Jump to UCSC Genome Browser\">14:106023680-106026695</a>","junctions":"106025768-106026595;106023780-106025524;106023780-106023892","sig":"Not"},"Reg_MF8o1V_171":{"log2FoldChange":0.322,"pvalue":0.737,"padj":0.901,"featureID":"NA_6_2/2_SE,A3SS","groupID":"2680","medianVariantFreq":0.611,"medianVariantFreq1":0.601,"medianVariantFreq2":0.693,"medianVariantCount":23.5,"medianVariantCount1":34.5,"medianVariantCount2":5.5,"medianTotalCount":37,"medianTotalCount1":57,"medianTotalCount2":9,"deltaVF":0.0922,"chr":"14","start":106023938,"end":106023892,"strand":"-","coords":"14:106023938-106023892","geneIDs":"","geneSymbols":"","variantType":"SE:I,A3SS:P","event":"<a href=\"https://genome.ucsc.edu/cgi-bin/hgTracks?db=mm9&position=chr14:106023680-106025624\" title=\"Jump to UCSC Genome Browser\">14:106023680-106025624</a>","junctions":"106023938-106025524;106023780-106023892","sig":"Not"},"Reg_MF8o1V_172":{"log2FoldChange":0.0828,"pvalue":0.942,"padj":0.98,"featureID":"19645_4_2/2_AE","groupID":"2687","medianVariantFreq":0.193,"medianVariantFreq1":0.221,"medianVariantFreq2":0.181,"medianVariantCount":4.5,"medianVariantCount1":4.5,"medianVariantCount2":4,"medianTotalCount":25,"medianTotalCount1":28,"medianTotalCount2":18.5,"deltaVF":-0.0405,"chr":"14","start":73694837,"end":73594299,"strand":"-","coords":"14:73694837-73594299","geneIDs":"19645","geneSymbols":"Rb1","variantType":"AE","event":"<a href=\"https://genome.ucsc.edu/cgi-bin/hgTracks?db=mm9&position=chr14:73594168-73697961\" title=\"Jump to UCSC Genome Browser\">14:73594168-73697961</a>","junctions":"73694837-73697861","sig":"Not"},"Reg_MF8o1V_173":{"log2FoldChange":2.97,"pvalue":0.0158,"padj":0.0846,"featureID":"78787_2_2/2_AS","groupID":"2694","medianVariantFreq":0.606,"medianVariantFreq1":0.448,"medianVariantFreq2":0.902,"medianVariantCount":15,"medianVariantCount1":13.5,"medianVariantCount2":24,"medianTotalCount":24.5,"medianTotalCount1":24.5,"medianTotalCount2":24.5,"deltaVF":0.454,"chr":"14","start":21437515,"end":21402544,"strand":"-","coords":"14:21437515-21402544","geneIDs":"78787","geneSymbols":"Usp54","variantType":"AS","event":"<a href=\"https://genome.ucsc.edu/cgi-bin/hgTracks?db=mm9&position=chr14:21396708-21438261\" title=\"Jump to UCSC Genome Browser\">14:21396708-21438261</a>","junctions":"21396808-21402544","sig":"Not"},"Reg_MF8o1V_174":{"log2FoldChange":-0.99,"pvalue":0.418,"padj":0.685,"featureID":"16709_6_2/2_SE","groupID":"2711","medianVariantFreq":0.641,"medianVariantFreq1":0.652,"medianVariantFreq2":0.562,"medianVariantCount":32.5,"medianVariantCount1":34.5,"medianVariantCount2":27,"medianTotalCount":51,"medianTotalCount1":53.5,"medianTotalCount2":49,"deltaVF":-0.0901,"chr":"14","start":48323952,"end":48325438,"strand":"+","coords":"14:48323952-48325438","geneIDs":"16709","geneSymbols":"Ktn1","variantType":"SE:I","event":"<a href=\"https://genome.ucsc.edu/cgi-bin/hgTracks?db=mm9&position=chr14:48323852-48325538\" title=\"Jump to UCSC Genome Browser\">14:48323852-48325538</a>","junctions":"48323952-48324095;48324163-48325438","sig":"Not"},"Reg_MF8o1V_175":{"log2FoldChange":0.789,"pvalue":0.34,"padj":0.608,"featureID":"16709_8_2/2_SE","groupID":"2713","medianVariantFreq":0.44,"medianVariantFreq1":0.378,"medianVariantFreq2":0.478,"medianVariantCount":21.5,"medianVariantCount1":21,"medianVariantCount2":23.5,"medianTotalCount":42.5,"medianTotalCount1":43.5,"medianTotalCount2":39,"deltaVF":0.1,"chr":"14","start":48334397,"end":48339871,"strand":"+","coords":"14:48334397-48339871","geneIDs":"16709","geneSymbols":"Ktn1","variantType":"SE:I","event":"<a href=\"https://genome.ucsc.edu/cgi-bin/hgTracks?db=mm9&position=chr14:48334297-48339971\" title=\"Jump to UCSC Genome Browser\">14:48334297-48339971</a>","junctions":"48334397-48336549;48336635-48339871","sig":"Not"},"Reg_MF8o1V_176":{"log2FoldChange":0.54,"pvalue":0.513,"padj":0.754,"featureID":"16709_11_2/2_SE","groupID":"2716","medianVariantFreq":0.692,"medianVariantFreq1":0.606,"medianVariantFreq2":0.718,"medianVariantCount":20,"medianVariantCount1":16,"medianVariantCount2":22.5,"medianTotalCount":31,"medianTotalCount1":27,"medianTotalCount2":32.5,"deltaVF":0.112,"chr":"14","start":48345984,"end":48350015,"strand":"+","coords":"14:48345984-48350015","geneIDs":"16709","geneSymbols":"Ktn1","variantType":"SE:I","event":"<a href=\"https://genome.ucsc.edu/cgi-bin/hgTracks?db=mm9&position=chr14:48345884-48350115\" title=\"Jump to UCSC Genome Browser\">14:48345884-48350115</a>","junctions":"48345984-48346146;48346229-48350015","sig":"Not"},"Reg_MF8o1V_177":{"log2FoldChange":-8.51,"pvalue":6.15e-06,"padj":0.000233,"featureID":"223864_2_2/2_SE,A3SS","groupID":"2721","medianVariantFreq":0.983,"medianVariantFreq1":1,"medianVariantFreq2":0.6,"medianVariantCount":55,"medianVariantCount1":62,"medianVariantCount2":45.5,"medianTotalCount":62.5,"medianTotalCount1":62,"medianTotalCount2":83.5,"deltaVF":-0.4,"chr":"15","start":97588934,"end":97588822,"strand":"-","coords":"15:97588934-97588822","geneIDs":"223864","geneSymbols":"Rapgef3","variantType":"SE:I,A3SS:P","event":"<a href=\"https://genome.ucsc.edu/cgi-bin/hgTracks?db=mm9&position=chr15:97588436-97589373\" title=\"Jump to UCSC Genome Browser\">15:97588436-97589373</a>","junctions":"97588934-97589273;97588536-97588832;97588536-97588822","sig":"Significant"},"Reg_MF8o1V_178":{"log2FoldChange":-0.00358,"pvalue":0.996,"padj":1,"featureID":"223864_6_2/2_RI,A3SS","groupID":"2725","medianVariantFreq":0.37,"medianVariantFreq1":0.37,"medianVariantFreq2":0.354,"medianVariantCount":29,"medianVariantCount1":28.5,"medianVariantCount2":37,"medianTotalCount":83.5,"medianTotalCount1":78,"medianTotalCount2":94,"deltaVF":-0.0158,"chr":"15","start":97588246,"end":97588245,"strand":"-","coords":"15:97588246-97588245","geneIDs":"223864","geneSymbols":"Rapgef3","variantType":"RI:R,A3SS:P","event":"<a href=\"https://genome.ucsc.edu/cgi-bin/hgTracks?db=mm9&position=chr15:97588092-97588548\" title=\"Jump to UCSC Genome Browser\">15:97588092-97588548</a>","junctions":"97588245-97588448","sig":"Not"},"Reg_MF8o1V_179":{"log2FoldChange":1.96,"pvalue":0.198,"padj":0.446,"featureID":"74022_3_2/2_RI,A3SS","groupID":"2745","medianVariantFreq":0.562,"medianVariantFreq1":0.429,"medianVariantFreq2":0.562,"medianVariantCount":5.5,"medianVariantCount1":3.5,"medianVariantCount2":22.5,"medianTotalCount":23,"medianTotalCount1":10.5,"medianTotalCount2":32.5,"deltaVF":0.134,"chr":"16","start":5030001,"end":5030000,"strand":"-","coords":"16:5030001-5030000","geneIDs":"74022","geneSymbols":"Glyr1","variantType":"RI:R,A3SS:P","event":"<a href=\"https://genome.ucsc.edu/cgi-bin/hgTracks?db=mm9&position=chr16:5029546-5030378\" title=\"Jump to UCSC Genome Browser\">16:5029546-5030378</a>","junctions":"5030000-5030278","sig":"Not"},"Reg_MF8o1V_180":{"log2FoldChange":0.333,"pvalue":0.756,"padj":0.907,"featureID":"78656_2_2/2_A3SS","groupID":"2775","medianVariantFreq":0.113,"medianVariantFreq1":0.113,"medianVariantFreq2":0.198,"medianVariantCount":12,"medianVariantCount1":9,"medianVariantCount2":13.5,"medianTotalCount":79.5,"medianTotalCount1":94,"medianTotalCount2":56.5,"deltaVF":0.085,"chr":"18","start":34770986,"end":34770986,"strand":"-","coords":"18:34770986-34770986","geneIDs":"78656","geneSymbols":"Brd8","variantType":"A3SS:P","event":"<a href=\"https://genome.ucsc.edu/cgi-bin/hgTracks?db=mm9&position=chr18:34770822-34772791\" title=\"Jump to UCSC Genome Browser\">18:34770822-34772791</a>","junctions":"34770986-34772691","sig":"Not"},"Reg_MF8o1V_181":{"log2FoldChange":-0.425,"pvalue":0.936,"padj":0.98,"featureID":"240327,435565_4_2/2_SE","groupID":"2783","medianVariantFreq":"NA","medianVariantFreq1":"NA","medianVariantFreq2":0.295,"medianVariantCount":2,"medianVariantCount1":0,"medianVariantCount2":13.5,"medianTotalCount":9,"medianTotalCount1":0,"medianTotalCount2":29.5,"deltaVF":"NA","chr":"18","start":60417459,"end":60430649,"strand":"+","coords":"18:60417459-60430649","geneIDs":"240327,435565","geneSymbols":"Gm4951,Iigp1b","variantType":"SE:I","event":"<a href=\"https://genome.ucsc.edu/cgi-bin/hgTracks?db=mm9&position=chr18:60417359-60430749\" title=\"Jump to UCSC Genome Browser\">18:60417359-60430749</a>","junctions":"60417459-60426222;60426334-60430649","sig":"Not"},"Reg_MF8o1V_182":{"log2FoldChange":-5.9,"pvalue":0.00208,"padj":0.0202,"featureID":"81910_6_2/2_SE","groupID":"2816","medianVariantFreq":0.976,"medianVariantFreq1":1,"medianVariantFreq2":0.855,"medianVariantCount":42.5,"medianVariantCount1":23,"medianVariantCount2":54,"medianTotalCount":46.5,"medianTotalCount1":23,"medianTotalCount2":72,"deltaVF":-0.145,"chr":"2","start":143776259,"end":143776164,"strand":"-","coords":"2:143776259-143776164","geneIDs":"81910","geneSymbols":"Rrbp1","variantType":"SE:I","event":"<a href=\"https://genome.ucsc.edu/cgi-bin/hgTracks?db=mm9&position=chr2:143775391-143778028\" title=\"Jump to UCSC Genome Browser\">2:143775391-143778028</a>","junctions":"143776259-143777928;143775491-143776164","sig":"Significant"},"Reg_MF8o1V_183":{"log2FoldChange":0.725,"pvalue":0.589,"padj":0.811,"featureID":"12848_1_2/2_A3SS","groupID":"2821","medianVariantFreq":0.187,"medianVariantFreq1":0.117,"medianVariantFreq2":0.252,"medianVariantCount":3.5,"medianVariantCount1":2,"medianVariantCount2":5.5,"medianTotalCount":13.5,"medianTotalCount1":12,"medianTotalCount2":20,"deltaVF":0.135,"chr":"2","start":125668468,"end":125668468,"strand":"-","coords":"2:125668468-125668468","geneIDs":"12848","geneSymbols":"Cops2","variantType":"A3SS:P","event":"<a href=\"https://genome.ucsc.edu/cgi-bin/hgTracks?db=mm9&position=chr2:125668347-125670646\" title=\"Jump to UCSC Genome Browser\">2:125668347-125670646</a>","junctions":"125668468-125670546","sig":"Not"},"Reg_MF8o1V_184":{"log2FoldChange":-1.01,"pvalue":0.481,"padj":0.733,"featureID":"66865_2_2/2_A3SS","groupID":"2842","medianVariantFreq":"NA","medianVariantFreq1":"NA","medianVariantFreq2":0.148,"medianVariantCount":3.5,"medianVariantCount1":3.5,"medianVariantCount2":3.5,"medianTotalCount":12.5,"medianTotalCount1":10.5,"medianTotalCount2":21.5,"deltaVF":"NA","chr":"2","start":26246698,"end":26247385,"strand":"+","coords":"2:26246698-26247385","geneIDs":"66865","geneSymbols":"Pmpca","variantType":"A3SS:P","event":"<a href=\"https://genome.ucsc.edu/cgi-bin/hgTracks?db=mm9&position=chr2:26246598-26247486\" title=\"Jump to UCSC Genome Browser\">2:26246598-26247486</a>","junctions":"26246698-26247270;26246698-26247149","sig":"Not"},"Reg_MF8o1V_185":{"log2FoldChange":-1.74,"pvalue":0.295,"padj":0.556,"featureID":"269400,66314,13002,21400,18389_5_3/3_SE","groupID":"2863","medianVariantFreq":0.52,"medianVariantFreq1":0.546,"medianVariantFreq2":0.342,"medianVariantCount":18.5,"medianVariantCount1":32.5,"medianVariantCount2":7.5,"medianTotalCount":44.5,"medianTotalCount1":63.5,"medianTotalCount2":41.5,"deltaVF":-0.204,"chr":"2","start":181236758,"end":181242871,"strand":"+","coords":"2:181236758-181242871","geneIDs":"269400,66314,13002,21400,18389","geneSymbols":"Rtel1,Tpd52l2,Dnajc5,Tcea2,Oprl1","variantType":"SE:I","event":"<a href=\"https://genome.ucsc.edu/cgi-bin/hgTracks?db=mm9&position=chr2:181236658-181242971\" title=\"Jump to UCSC Genome Browser\">2:181236658-181242971</a>","junctions":"181236758-181237581;181237640-181242871","sig":"Not"},"Reg_MF8o1V_186":{"log2FoldChange":-5.28,"pvalue":0.00807,"padj":0.051,"featureID":"269400,66314,13002,21400,18389_8_2/2_SE","groupID":"2866","medianVariantFreq":0.45,"medianVariantFreq1":0.75,"medianVariantFreq2":0.0385,"medianVariantCount":4,"medianVariantCount1":7,"medianVariantCount2":0.5,"medianTotalCount":11.5,"medianTotalCount1":10,"medianTotalCount2":28.5,"deltaVF":-0.712,"chr":"2","start":181283546,"end":181283978,"strand":"+","coords":"2:181283546-181283978","geneIDs":"269400,66314,13002,21400,18389","geneSymbols":"Rtel1,Tpd52l2,Dnajc5,Tcea2,Oprl1","variantType":"SE:I","event":"<a href=\"https://genome.ucsc.edu/cgi-bin/hgTracks?db=mm9&position=chr2:181283446-181284078\" title=\"Jump to UCSC Genome Browser\">2:181283446-181284078</a>","junctions":"181283546-181283631;181283705-181283978","sig":"Not"},"Reg_MF8o1V_187":{"log2FoldChange":-1.41,"pvalue":0.198,"padj":0.446,"featureID":"56338_1_2/2_A3SS","groupID":"2897","medianVariantFreq":0.622,"medianVariantFreq1":0.833,"medianVariantFreq2":0.574,"medianVariantCount":30,"medianVariantCount1":7,"medianVariantCount2":68,"medianTotalCount":48,"medianTotalCount1":9,"medianTotalCount2":128,"deltaVF":-0.259,"chr":"3","start":96362408,"end":96362814,"strand":"+","coords":"3:96362408-96362814","geneIDs":"56338","geneSymbols":"Txnip","variantType":"A3SS:P","event":"<a href=\"https://genome.ucsc.edu/cgi-bin/hgTracks?db=mm9&position=chr3:96362308-96362915\" title=\"Jump to UCSC Genome Browser\">3:96362308-96362915</a>","junctions":"96362408-96362812","sig":"Not"},"Reg_MF8o1V_188":{"log2FoldChange":-0.0712,"pvalue":0.968,"padj":0.991,"featureID":"20661_5_2/2_A3SS","groupID":"2908","medianVariantFreq":0.357,"medianVariantFreq1":0.583,"medianVariantFreq2":0.357,"medianVariantCount":4.5,"medianVariantCount1":1.5,"medianVariantCount2":6.5,"medianTotalCount":11,"medianTotalCount1":5,"medianTotalCount2":17.5,"deltaVF":-0.226,"chr":"3","start":108157159,"end":108159148,"strand":"+","coords":"3:108157159-108159148","geneIDs":"20661","geneSymbols":"Sort1","variantType":"A3SS:P","event":"<a href=\"https://genome.ucsc.edu/cgi-bin/hgTracks?db=mm9&position=chr3:108157059-108159249\" title=\"Jump to UCSC Genome Browser\">3:108157059-108159249</a>","junctions":"108157159-108158390","sig":"Not"},"Reg_MF8o1V_189":{"log2FoldChange":1.38,"pvalue":0.168,"padj":0.404,"featureID":"71752,67661_8_2/2_RI,A5SS","groupID":"2958","medianVariantFreq":0.149,"medianVariantFreq1":0.113,"medianVariantFreq2":0.27,"medianVariantCount":14,"medianVariantCount1":23.5,"medianVariantCount2":14,"medianTotalCount":93,"medianTotalCount1":110,"medianTotalCount2":69.5,"deltaVF":0.158,"chr":"5","start":31462033,"end":31462033,"strand":"-","coords":"5:31462033-31462033","geneIDs":"71752,67661","geneSymbols":"Gtf3c2,Ift172","variantType":"RI:R,A5SS:P","event":"<a href=\"https://genome.ucsc.edu/cgi-bin/hgTracks?db=mm9&position=chr5:31461794-31462173\" title=\"Jump to UCSC Genome Browser\">5:31461794-31462173</a>","junctions":"31461894-31462033","sig":"Not"},"Reg_MF8o1V_190":{"log2FoldChange":-0.614,"pvalue":0.6,"padj":0.815,"featureID":"18181_1_2/2_A3SS","groupID":"2982","medianVariantFreq":"NA","medianVariantFreq1":0.412,"medianVariantFreq2":"NA","medianVariantCount":8.5,"medianVariantCount1":11.5,"medianVariantCount2":6.5,"medianTotalCount":17.5,"medianTotalCount1":21,"medianTotalCount2":15.5,"deltaVF":"NA","chr":"6","start":30038988,"end":30039914,"strand":"+","coords":"6:30038988-30039914","geneIDs":"18181","geneSymbols":"Nrf1","variantType":"A3SS:P","event":"<a href=\"https://genome.ucsc.edu/cgi-bin/hgTracks?db=mm9&position=chr6:30038888-30040015\" title=\"Jump to UCSC Genome Browser\">6:30038888-30040015</a>","junctions":"30038988-30039912","sig":"Not"},"Reg_MF8o1V_191":{"log2FoldChange":-3.27,"pvalue":0.00359,"padj":0.0295,"featureID":"320538_2_2/2_SE","groupID":"2984","medianVariantFreq":0.741,"medianVariantFreq1":0.861,"medianVariantFreq2":0.537,"medianVariantCount":25.5,"medianVariantCount1":33,"medianVariantCount2":21.5,"medianTotalCount":43.5,"medianTotalCount1":36,"medianTotalCount2":47.5,"deltaVF":-0.324,"chr":"6","start":38390547,"end":38411475,"strand":"+","coords":"6:38390547-38411475","geneIDs":"320538","geneSymbols":"Ubn2","variantType":"SE:I","event":"<a href=\"https://genome.ucsc.edu/cgi-bin/hgTracks?db=mm9&position=chr6:38390447-38411575\" title=\"Jump to UCSC Genome Browser\">6:38390447-38411575</a>","junctions":"38390547-38402870;38402971-38411475","sig":"Significant"},"Reg_MF8o1V_192":{"log2FoldChange":-1.1,"pvalue":0.628,"padj":0.83,"featureID":"54343_2_2/2_A5SS","groupID":"3001","medianVariantFreq":0.0846,"medianVariantFreq1":0.25,"medianVariantFreq2":0.0846,"medianVariantCount":1,"medianVariantCount1":1,"medianVariantCount2":2.5,"medianTotalCount":17,"medianTotalCount1":12,"medianTotalCount2":23.5,"deltaVF":-0.165,"chr":"6","start":136512359,"end":136513538,"strand":"+","coords":"6:136512359-136513538","geneIDs":"54343","geneSymbols":"Atf7ip","variantType":"A5SS:P","event":"<a href=\"https://genome.ucsc.edu/cgi-bin/hgTracks?db=mm9&position=chr6:136512258-136513638\" title=\"Jump to UCSC Genome Browser\">6:136512258-136513638</a>","junctions":"136512367-136513538","sig":"Not"},"Reg_MF8o1V_193":{"log2FoldChange":0.507,"pvalue":0.471,"padj":0.726,"featureID":"54343_5_2/2_SE,A3SS","groupID":"3004","medianVariantFreq":0.491,"medianVariantFreq1":0.49,"medianVariantFreq2":0.497,"medianVariantCount":19,"medianVariantCount1":17,"medianVariantCount2":29,"medianTotalCount":43,"medianTotalCount1":38,"medianTotalCount2":50,"deltaVF":0.00652,"chr":"6","start":136545034,"end":136548171,"strand":"+","coords":"6:136545034-136548171","geneIDs":"54343","geneSymbols":"Atf7ip","variantType":"SE:I,A3SS:P","event":"<a href=\"https://genome.ucsc.edu/cgi-bin/hgTracks?db=mm9&position=chr6:136544934-136548271\" title=\"Jump to UCSC Genome Browser\">6:136544934-136548271</a>","junctions":"136545034-136547992;136548077-136548171","sig":"Not"},"Reg_MF8o1V_194":{"log2FoldChange":1.34,"pvalue":0.132,"padj":0.357,"featureID":"233871,246779_3_2/2_A3SS","groupID":"3009","medianVariantFreq":0.382,"medianVariantFreq1":0.301,"medianVariantFreq2":0.455,"medianVariantCount":17.5,"medianVariantCount1":13.5,"medianVariantCount2":25,"medianTotalCount":45.5,"medianTotalCount1":35.5,"medianTotalCount2":55.5,"deltaVF":0.155,"chr":"7","start":133640160,"end":133640160,"strand":"-","coords":"7:133640160-133640160","geneIDs":"233871,246779","geneSymbols":"Atxn2l,Il27","variantType":"A3SS:P","event":"<a href=\"https://genome.ucsc.edu/cgi-bin/hgTracks?db=mm9&position=chr7:133640042-133640868\" title=\"Jump to UCSC Genome Browser\">7:133640042-133640868</a>","junctions":"133640160-133640768","sig":"Not"},"Reg_MF8o1V_195":{"log2FoldChange":-8.79,"pvalue":1.94e-05,"padj":0.000514,"featureID":"233871,246779_4_2/2_A5SS","groupID":"3010","medianVariantFreq":0.992,"medianVariantFreq1":1,"medianVariantFreq2":0.644,"medianVariantCount":58,"medianVariantCount1":81,"medianVariantCount2":33,"medianTotalCount":69,"medianTotalCount1":81,"medianTotalCount2":61.5,"deltaVF":-0.356,"chr":"7","start":133638874,"end":133638874,"strand":"-","coords":"7:133638874-133638874","geneIDs":"233871,246779","geneSymbols":"Atxn2l,Il27","variantType":"A5SS:P","event":"<a href=\"https://genome.ucsc.edu/cgi-bin/hgTracks?db=mm9&position=chr7:133638683-133639183\" title=\"Jump to UCSC Genome Browser\">7:133638683-133639183</a>","junctions":"133638783-133638874","sig":"Significant"},"Reg_MF8o1V_196":{"log2FoldChange":-1.22,"pvalue":0.263,"padj":0.522,"featureID":"22121,638236_2_2/2_A3SS","groupID":"3025","medianVariantFreq":0.309,"medianVariantFreq1":0.423,"medianVariantFreq2":0.225,"medianVariantCount":6.5,"medianVariantCount1":5,"medianVariantCount2":13.5,"medianTotalCount":25,"medianTotalCount1":9,"medianTotalCount2":47,"deltaVF":-0.199,"chr":"7","start":52381623,"end":52381623,"strand":"-","coords":"7:52381623-52381623","geneIDs":"22121,638236","geneSymbols":"Rpl13a,LOC638236","variantType":"A3SS:P","event":"<a href=\"https://genome.ucsc.edu/cgi-bin/hgTracks?db=mm9&position=chr7:52381507-52381948\" title=\"Jump to UCSC Genome Browser\">7:52381507-52381948</a>","junctions":"52381623-52381848","sig":"Not"},"Reg_MF8o1V_197":{"log2FoldChange":-0.213,"pvalue":0.771,"padj":0.908,"featureID":"109689_3_2/2_A3SS","groupID":"3033","medianVariantFreq":0.874,"medianVariantFreq1":0.866,"medianVariantFreq2":0.882,"medianVariantCount":60.5,"medianVariantCount1":81,"medianVariantCount2":56.5,"medianTotalCount":73,"medianTotalCount1":89,"medianTotalCount2":69.5,"deltaVF":0.0154,"chr":"7","start":106748362,"end":106749607,"strand":"+","coords":"7:106748362-106749607","geneIDs":"109689","geneSymbols":"Arrb1","variantType":"A3SS:P","event":"<a href=\"https://genome.ucsc.edu/cgi-bin/hgTracks?db=mm9&position=chr7:106748262-106749708\" title=\"Jump to UCSC Genome Browser\">7:106748262-106749708</a>","junctions":"106748362-106748514","sig":"Not"},"Reg_MF8o1V_198":{"log2FoldChange":1.25,"pvalue":0.0492,"padj":0.183,"featureID":"20909_2_2/2_RI,A3SS","groupID":"3035","medianVariantFreq":0.222,"medianVariantFreq1":0.15,"medianVariantFreq2":0.28,"medianVariantCount":33,"medianVariantCount1":38,"medianVariantCount2":30,"medianTotalCount":152,"medianTotalCount1":226,"medianTotalCount2":74,"deltaVF":0.13,"chr":"7","start":134985880,"end":134985958,"strand":"+","coords":"7:134985880-134985958","geneIDs":"20909","geneSymbols":"Stx4a","variantType":"RI:R,A3SS:P","event":"<a href=\"https://genome.ucsc.edu/cgi-bin/hgTracks?db=mm9&position=chr7:134985779-134986059\" title=\"Jump to UCSC Genome Browser\">7:134985779-134986059</a>","junctions":"134985879-134985937","sig":"Not"},"Reg_MF8o1V_199":{"log2FoldChange":-2.83,"pvalue":0.156,"padj":0.386,"featureID":"76900_2_2/2_SE,S2E,A3SS","groupID":"3050","medianVariantFreq":0.717,"medianVariantFreq1":0.917,"medianVariantFreq2":0.345,"medianVariantCount":6.5,"medianVariantCount1":10,"medianVariantCount2":2.5,"medianTotalCount":11.5,"medianTotalCount1":11,"medianTotalCount2":13,"deltaVF":-0.571,"chr":"8","start":73123798,"end":73123739,"strand":"-","coords":"8:73123798-73123739","geneIDs":"76900","geneSymbols":"Ssbp4","variantType":"SE:I,S2E:I,A3SS:P","event":"<a href=\"https://genome.ucsc.edu/cgi-bin/hgTracks?db=mm9&position=chr8:73123556-73124395\" title=\"Jump to UCSC Genome Browser\">8:73123556-73124395</a>","junctions":"73123798-73124295;73123961-73124295;73123656-73123739","sig":"Not"},"Reg_MF8o1V_200":{"log2FoldChange":0.543,"pvalue":0.628,"padj":0.83,"featureID":"NA_23_3/14_ALE","groupID":"3096","medianVariantFreq":0.158,"medianVariantFreq1":0.171,"medianVariantFreq2":0.158,"medianVariantCount":3,"medianVariantCount1":1.5,"medianVariantCount2":7,"medianTotalCount":13,"medianTotalCount1":9.5,"medianTotalCount2":39.5,"deltaVF":-0.0135,"chr":"9","start":3032463,"end":3034070,"strand":"+","coords":"9:3032463-3034070","geneIDs":"","geneSymbols":"","variantType":"ALE","event":"<a href=\"https://genome.ucsc.edu/cgi-bin/hgTracks?db=mm9&position=chr9:3032363-3038347\" title=\"Jump to UCSC Genome Browser\">9:3032363-3038347</a>","junctions":"3032463-3034042","sig":"Not"},"Reg_MF8o1V_201":{"log2FoldChange":-1.13,"pvalue":0.441,"padj":0.704,"featureID":"NA_23_7/14_ALE","groupID":"3096","medianVariantFreq":0.0373,"medianVariantFreq1":0.075,"medianVariantFreq2":0.0373,"medianVariantCount":1.5,"medianVariantCount1":1.5,"medianVariantCount2":2.5,"medianTotalCount":13,"medianTotalCount1":9.5,"medianTotalCount2":39.5,"deltaVF":-0.0377,"chr":"9","start":3032463,"end":3035934,"strand":"+","coords":"9:3032463-3035934","geneIDs":"","geneSymbols":"","variantType":"ALE","event":"<a href=\"https://genome.ucsc.edu/cgi-bin/hgTracks?db=mm9&position=chr9:3032363-3038347\" title=\"Jump to UCSC Genome Browser\">9:3032363-3038347</a>","junctions":"3032463-3035797","sig":"Not"},"Reg_MF8o1V_202":{"log2FoldChange":2.61,"pvalue":0.000278,"padj":0.0038,"featureID":"24127_5_2/2_SE,A3SS","groupID":"3104","medianVariantFreq":0.481,"medianVariantFreq1":0.283,"medianVariantFreq2":0.699,"medianVariantCount":18,"medianVariantCount1":14.5,"medianVariantCount2":34.5,"medianTotalCount":52.5,"medianTotalCount1":52.5,"medianTotalCount2":48.5,"deltaVF":0.416,"chr":"9","start":95891706,"end":95895519,"strand":"+","coords":"9:95891706-95895519","geneIDs":"24127","geneSymbols":"Xrn1","variantType":"SE:I,A3SS:P","event":"<a href=\"https://genome.ucsc.edu/cgi-bin/hgTracks?db=mm9&position=chr9:95891606-95895619\" title=\"Jump to UCSC Genome Browser\">9:95891606-95895619</a>","junctions":"95891706-95895252;95895331-95895519","sig":"Significant"},"Reg_MF8o1V_203":{"log2FoldChange":-1.57,"pvalue":0.396,"padj":0.666,"featureID":"NA_29_2/2_AFE","groupID":"3135","medianVariantFreq":0.636,"medianVariantFreq1":0.797,"medianVariantFreq2":0.523,"medianVariantCount":6.5,"medianVariantCount1":9.5,"medianVariantCount2":6,"medianTotalCount":11.5,"medianTotalCount1":14,"medianTotalCount2":11,"deltaVF":-0.275,"chr":"X","start":71867073,"end":71878893,"strand":"+","coords":"X:71867073-71878893","geneIDs":"","geneSymbols":"","variantType":"AFE","event":"<a href=\"https://genome.ucsc.edu/cgi-bin/hgTracks?db=mm9&position=chrX:71866910-71878993\" title=\"Jump to UCSC Genome Browser\">X:71866910-71878993</a>","junctions":"71867102-71878893","sig":"Not"},"Reg_MF8o1V_204":{"log2FoldChange":0.485,"pvalue":0.802,"padj":0.922,"featureID":"269116_3_2/2_SE","groupID":"3143","medianVariantFreq":"NA","medianVariantFreq1":"NA","medianVariantFreq2":0.385,"medianVariantCount":1.5,"medianVariantCount1":1,"medianVariantCount2":7.5,"medianTotalCount":13,"medianTotalCount1":2,"medianTotalCount2":16.5,"deltaVF":"NA","chr":"1","start":134524499,"end":134524449,"strand":"-","coords":"1:134524499-134524449","geneIDs":"269116","geneSymbols":"Nfasc","variantType":"SE:I","event":"<a href=\"https://genome.ucsc.edu/cgi-bin/hgTracks?db=mm9&position=chr1:134518100-134528362\" title=\"Jump to UCSC Genome Browser\">1:134518100-134528362</a>","junctions":"134524499-134528262;134518200-134524449","sig":"Not"},"Reg_MF8o1V_205":{"log2FoldChange":3.69,"pvalue":0.00441,"padj":0.0343,"featureID":"269116_5_2/2_SE","groupID":"3145","medianVariantFreq":0.487,"medianVariantFreq1":0.145,"medianVariantFreq2":0.733,"medianVariantCount":12.5,"medianVariantCount1":1,"medianVariantCount2":22.5,"medianTotalCount":20.5,"medianTotalCount1":8,"medianTotalCount2":31,"deltaVF":0.588,"chr":"1","start":134503624,"end":134503580,"strand":"-","coords":"1:134503624-134503580","geneIDs":"269116","geneSymbols":"Nfasc","variantType":"SE:I","event":"<a href=\"https://genome.ucsc.edu/cgi-bin/hgTracks?db=mm9&position=chr1:134502062-134505060\" title=\"Jump to UCSC Genome Browser\">1:134502062-134505060</a>","junctions":"134503624-134504960;134502162-134503580","sig":"Significant"},"Reg_MF8o1V_206":{"log2FoldChange":-0.328,"pvalue":0.725,"padj":0.891,"featureID":"269116_7_2/3_A3SS","groupID":"3147","medianVariantFreq":0.409,"medianVariantFreq1":0.444,"medianVariantFreq2":0.409,"medianVariantCount":7.5,"medianVariantCount1":4,"medianVariantCount2":31.5,"medianTotalCount":22.5,"medianTotalCount1":12.5,"medianTotalCount2":77.5,"deltaVF":-0.0357,"chr":"1","start":134493749,"end":134493749,"strand":"-","coords":"1:134493749-134493749","geneIDs":"269116","geneSymbols":"Nfasc","variantType":"A3SS:P","event":"<a href=\"https://genome.ucsc.edu/cgi-bin/hgTracks?db=mm9&position=chr1:134493125-134498648\" title=\"Jump to UCSC Genome Browser\">1:134493125-134498648</a>","junctions":"134493749-134498548","sig":"Not"},"Reg_MF8o1V_207":{"log2FoldChange":0.694,"pvalue":0.512,"padj":0.754,"featureID":"269116_7_3/3_S2E","groupID":"3147","medianVariantFreq":0.425,"medianVariantFreq1":0.428,"medianVariantFreq2":0.425,"medianVariantCount":16,"medianVariantCount1":4.5,"medianVariantCount2":31,"medianTotalCount":22.5,"medianTotalCount1":12.5,"medianTotalCount2":77.5,"deltaVF":-0.00348,"chr":"1","start":134496791,"end":134494342,"strand":"-","coords":"1:134496791-134494342","geneIDs":"269116","geneSymbols":"Nfasc","variantType":"S2E:I","event":"<a href=\"https://genome.ucsc.edu/cgi-bin/hgTracks?db=mm9&position=chr1:134493125-134498648\" title=\"Jump to UCSC Genome Browser\">1:134493125-134498648</a>","junctions":"134496791-134498548;134493225-134494342","sig":"Not"},"Reg_MF8o1V_208":{"log2FoldChange":-1.88,"pvalue":0.149,"padj":0.377,"featureID":"226352_1_2/2_A3SS","groupID":"3151","medianVariantFreq":0.761,"medianVariantFreq1":0.889,"medianVariantFreq2":0.662,"medianVariantCount":17,"medianVariantCount1":17,"medianVariantCount2":18.5,"medianTotalCount":24,"medianTotalCount1":24,"medianTotalCount2":26.5,"deltaVF":-0.226,"chr":"1","start":121446594,"end":121446594,"strand":"-","coords":"1:121446594-121446594","geneIDs":"226352","geneSymbols":"Epb4.1l5","variantType":"A3SS:P","event":"<a href=\"https://genome.ucsc.edu/cgi-bin/hgTracks?db=mm9&position=chr1:121446491-121447199\" title=\"Jump to UCSC Genome Browser\">1:121446491-121447199</a>","junctions":"121446594-121447099","sig":"Not"},"Reg_MF8o1V_209":{"log2FoldChange":-0.364,"pvalue":0.774,"padj":0.91,"featureID":"319277_1_2/2_AS","groupID":"3201","medianVariantFreq":"NA","medianVariantFreq1":"NA","medianVariantFreq2":0.719,"medianVariantCount":7.5,"medianVariantCount1":4,"medianVariantCount2":11,"medianTotalCount":10.5,"medianTotalCount1":6,"medianTotalCount2":14.5,"deltaVF":"NA","chr":"10","start":83006727,"end":83012207,"strand":"+","coords":"10:83006727-83012207","geneIDs":"319277","geneSymbols":"A230046K03Rik","variantType":"AS","event":"<a href=\"https://genome.ucsc.edu/cgi-bin/hgTracks?db=mm9&position=chr10:83006627-83012307\" title=\"Jump to UCSC Genome Browser\">10:83006627-83012307</a>","junctions":"83009669-83012207","sig":"Not"},"Reg_MF8o1V_210":{"log2FoldChange":0.957,"pvalue":0.268,"padj":0.529,"featureID":"21853,20847_1_2/2_AS","groupID":"3209","medianVariantFreq":0.981,"medianVariantFreq1":0.974,"medianVariantFreq2":0.981,"medianVariantCount":214,"medianVariantCount1":37,"medianVariantCount2":568,"medianTotalCount":220,"medianTotalCount1":38.5,"medianTotalCount2":578,"deltaVF":0.00748,"chr":"10","start":127707612,"end":127718138,"strand":"+","coords":"10:127707612-127718138","geneIDs":"21853,20847","geneSymbols":"Timeless,Stat2","variantType":"AS","event":"<a href=\"https://genome.ucsc.edu/cgi-bin/hgTracks?db=mm9&position=chr10:127687523-127718238\" title=\"Jump to UCSC Genome Browser\">10:127687523-127718238</a>","junctions":"127715873-127718138","sig":"Not"},"Reg_MF8o1V_211":{"log2FoldChange":-2.71,"pvalue":0.0718,"padj":0.233,"featureID":"21853,20847_3_2/2_SE","groupID":"3211","medianVariantFreq":"NA","medianVariantFreq1":"NA","medianVariantFreq2":0.466,"medianVariantCount":29,"medianVariantCount1":3,"medianVariantCount2":56,"medianTotalCount":61,"medianTotalCount1":3,"medianTotalCount2":120,"deltaVF":"NA","chr":"10","start":127713679,"end":127714179,"strand":"+","coords":"10:127713679-127714179","geneIDs":"21853,20847","geneSymbols":"Timeless,Stat2","variantType":"SE:I","event":"<a href=\"https://genome.ucsc.edu/cgi-bin/hgTracks?db=mm9&position=chr10:127713579-127714279\" title=\"Jump to UCSC Genome Browser\">10:127713579-127714279</a>","junctions":"127713679-127713922;127713679-127713804;127713954-127714179","sig":"Not"},"Reg_MF8o1V_212":{"log2FoldChange":0.534,"pvalue":0.722,"padj":0.889,"featureID":"21853,20847_4_2/2_SE","groupID":"3212","medianVariantFreq":"NA","medianVariantFreq1":"NA","medianVariantFreq2":0.669,"medianVariantCount":37.5,"medianVariantCount1":2,"medianVariantCount2":148,"medianTotalCount":64.5,"medianTotalCount1":3,"medianTotalCount2":191,"deltaVF":"NA","chr":"10","start":127714274,"end":127714878,"strand":"+","coords":"10:127714274-127714878","geneIDs":"21853,20847","geneSymbols":"Timeless,Stat2","variantType":"SE:I","event":"<a href=\"https://genome.ucsc.edu/cgi-bin/hgTracks?db=mm9&position=chr10:127714174-127714978\" title=\"Jump to UCSC Genome Browser\">10:127714174-127714978</a>","junctions":"127714274-127714700;127714789-127714878","sig":"Not"},"Reg_MF8o1V_213":{"log2FoldChange":1.52,"pvalue":0.185,"padj":0.428,"featureID":"21853,20847_8_2/2_RI,A5SS","groupID":"3216","medianVariantFreq":"NA","medianVariantFreq1":"NA","medianVariantFreq2":0.84,"medianVariantCount":29,"medianVariantCount1":4,"medianVariantCount2":98,"medianTotalCount":47.5,"medianTotalCount1":6.5,"medianTotalCount2":116,"deltaVF":"NA","chr":"10","start":127718765,"end":127719158,"strand":"+","coords":"10:127718765-127719158","geneIDs":"21853,20847","geneSymbols":"Timeless,Stat2","variantType":"RI:R,A5SS:P","event":"<a href=\"https://genome.ucsc.edu/cgi-bin/hgTracks?db=mm9&position=chr10:127718664-127719258\" title=\"Jump to UCSC Genome Browser\">10:127718664-127719258</a>","junctions":"127718826-127719158","sig":"Not"},"Reg_MF8o1V_214":{"log2FoldChange":-3.3,"pvalue":0.141,"padj":0.369,"featureID":"21853,20847_16_2/2_SE,RI,A5SS,A3SS","groupID":"3224","medianVariantFreq":0.995,"medianVariantFreq1":1,"medianVariantFreq2":0.863,"medianVariantCount":62,"medianVariantCount1":6.5,"medianVariantCount2":155,"medianTotalCount":78,"medianTotalCount1":6.5,"medianTotalCount2":180,"deltaVF":-0.137,"chr":"10","start":127722140,"end":127722717,"strand":"+","coords":"10:127722140-127722717","geneIDs":"21853,20847","geneSymbols":"Timeless,Stat2","variantType":"SE:I,RI:R,A5SS:P,A3SS:P","event":"<a href=\"https://genome.ucsc.edu/cgi-bin/hgTracks?db=mm9&position=chr10:127722039-127722817\" title=\"Jump to UCSC Genome Browser\">10:127722039-127722817</a>","junctions":"127722139-127722328;127722510-127722717","sig":"Not"},"Reg_MF8o1V_215":{"log2FoldChange":-0.859,"pvalue":0.593,"padj":0.813,"featureID":"104318_3_2/2_SE,A3SS","groupID":"3228","medianVariantFreq":0.12,"medianVariantFreq1":0.175,"medianVariantFreq2":0.103,"medianVariantCount":3.5,"medianVariantCount1":3.5,"medianVariantCount2":3.5,"medianTotalCount":22.5,"medianTotalCount1":17.5,"medianTotalCount2":29,"deltaVF":-0.0717,"chr":"11","start":120829692,"end":120829526,"strand":"-","coords":"11:120829692-120829526","geneIDs":"104318","geneSymbols":"Csnk1d","variantType":"SE:I,A3SS:P","event":"<a href=\"https://genome.ucsc.edu/cgi-bin/hgTracks?db=mm9&position=chr11:120829348-120830437\" title=\"Jump to UCSC Genome Browser\">11:120829348-120830437</a>","junctions":"120829692-120830337;120829448-120829526","sig":"Not"},"Reg_MF8o1V_216":{"log2FoldChange":3.07,"pvalue":0.0192,"padj":0.0972,"featureID":"16432_1_2/2_A5SS","groupID":"3297","medianVariantFreq":0.135,"medianVariantFreq1":0.0116,"medianVariantFreq2":0.229,"medianVariantCount":7.5,"medianVariantCount1":0.5,"medianVariantCount2":11,"medianTotalCount":50.5,"medianTotalCount1":48,"medianTotalCount2":54,"deltaVF":0.218,"chr":"14","start":73767997,"end":73767997,"strand":"-","coords":"14:73767997-73767997","geneIDs":"16432","geneSymbols":"Itm2b","variantType":"A5SS:P","event":"<a href=\"https://genome.ucsc.edu/cgi-bin/hgTracks?db=mm9&position=chr14:73766234-73768206\" title=\"Jump to UCSC Genome Browser\">14:73766234-73768206</a>","junctions":"73766334-73767997","sig":"Not"},"Reg_MF8o1V_217":{"log2FoldChange":3.68,"pvalue":0.0207,"padj":0.103,"featureID":"70028,338467_3_2/2_A5SS","groupID":"3359","medianVariantFreq":0.196,"medianVariantFreq1":0.134,"medianVariantFreq2":0.8,"medianVariantCount":2,"medianVariantCount1":2,"medianVariantCount2":7.5,"medianTotalCount":19,"medianTotalCount1":26.5,"medianTotalCount2":17.5,"deltaVF":0.666,"chr":"16","start":93749468,"end":93750135,"strand":"+","coords":"16:93749468-93750135","geneIDs":"70028,338467","geneSymbols":"Dopey2,Morc3","variantType":"A5SS:P","event":"<a href=\"https://genome.ucsc.edu/cgi-bin/hgTracks?db=mm9&position=chr16:93749367-93750235\" title=\"Jump to UCSC Genome Browser\">16:93749367-93750235</a>","junctions":"93749631-93750135","sig":"Not"},"Reg_MF8o1V_218":{"log2FoldChange":1.72,"pvalue":0.0724,"padj":0.234,"featureID":"70028,338467_8_2/2_A3SS","groupID":"3364","medianVariantFreq":0.558,"medianVariantFreq1":0.477,"medianVariantFreq2":0.726,"medianVariantCount":11,"medianVariantCount1":25,"medianVariantCount2":7.5,"medianTotalCount":28,"medianTotalCount1":46,"medianTotalCount2":9.5,"deltaVF":0.249,"chr":"16","start":93793476,"end":93799150,"strand":"+","coords":"16:93793476-93799150","geneIDs":"70028,338467","geneSymbols":"Dopey2,Morc3","variantType":"A3SS:P","event":"<a href=\"https://genome.ucsc.edu/cgi-bin/hgTracks?db=mm9&position=chr16:93793376-93799251\" title=\"Jump to UCSC Genome Browser\">16:93793376-93799251</a>","junctions":"93793476-93799148","sig":"Not"},"Reg_MF8o1V_219":{"log2FoldChange":0.796,"pvalue":0.521,"padj":0.763,"featureID":"225289_2_2/2_SE","groupID":"3393","medianVariantFreq":0.884,"medianVariantFreq1":0.8,"medianVariantFreq2":0.884,"medianVariantCount":19.5,"medianVariantCount1":9,"medianVariantCount2":24.5,"medianTotalCount":20.5,"medianTotalCount1":13,"medianTotalCount2":28.5,"deltaVF":0.0842,"chr":"18","start":25333986,"end":25362362,"strand":"+","coords":"18:25333986-25362362","geneIDs":"225289","geneSymbols":"AW554918","variantType":"SE:I","event":"<a href=\"https://genome.ucsc.edu/cgi-bin/hgTracks?db=mm9&position=chr18:25333886-25362462\" title=\"Jump to UCSC Genome Browser\">18:25333886-25362462</a>","junctions":"25340650-25362362","sig":"Not"},"Reg_MF8o1V_220":{"log2FoldChange":-2.28,"pvalue":0.0805,"padj":0.251,"featureID":"81601_1_2/2_SE","groupID":"3421","medianVariantFreq":0.514,"medianVariantFreq1":0.709,"medianVariantFreq2":0.381,"medianVariantCount":6,"medianVariantCount1":6,"medianVariantCount2":5.5,"medianTotalCount":11.5,"medianTotalCount1":8,"medianTotalCount2":16.5,"deltaVF":-0.328,"chr":"19","start":5608957,"end":5608802,"strand":"-","coords":"19:5608957-5608802","geneIDs":"81601","geneSymbols":"Kat5","variantType":"SE:I","event":"<a href=\"https://genome.ucsc.edu/cgi-bin/hgTracks?db=mm9&position=chr19:5608612-5609336\" title=\"Jump to UCSC Genome Browser\">19:5608612-5609336</a>","junctions":"5608957-5609236;5608712-5608802","sig":"Not"},"Reg_MF8o1V_221":{"log2FoldChange":4,"pvalue":0.07,"padj":0.231,"featureID":"229004_1_2/2_A5SS","groupID":"3447","medianVariantFreq":"NA","medianVariantFreq1":"NA","medianVariantFreq2":0.635,"medianVariantCount":3.5,"medianVariantCount1":1.5,"medianVariantCount2":8,"medianTotalCount":28,"medianTotalCount1":20.5,"medianTotalCount2":28,"deltaVF":"NA","chr":"2","start":180999675,"end":180999675,"strand":"-","coords":"2:180999675-180999675","geneIDs":"229004","geneSymbols":"Gmeb2","variantType":"A5SS:P","event":"<a href=\"https://genome.ucsc.edu/cgi-bin/hgTracks?db=mm9&position=chr2:180995003-180999786\" title=\"Jump to UCSC Genome Browser\">2:180995003-180999786</a>","junctions":"180995103-180999675","sig":"Not"},"Reg_MF8o1V_222":{"log2FoldChange":-0.485,"pvalue":0.665,"padj":0.855,"featureID":"229584_3_2/2_A3SS","groupID":"3498","medianVariantFreq":0.722,"medianVariantFreq1":0.725,"medianVariantFreq2":0.632,"medianVariantCount":19,"medianVariantCount1":25,"medianVariantCount2":18.5,"medianTotalCount":33.5,"medianTotalCount1":34,"medianTotalCount2":32.5,"deltaVF":-0.0934,"chr":"3","start":94666452,"end":94668009,"strand":"+","coords":"3:94666452-94668009","geneIDs":"229584","geneSymbols":"Pogz","variantType":"A3SS:P","event":"<a href=\"https://genome.ucsc.edu/cgi-bin/hgTracks?db=mm9&position=chr3:94666352-94668110\" title=\"Jump to UCSC Genome Browser\">3:94666352-94668110</a>","junctions":"94666452-94667936","sig":"Not"},"Reg_MF8o1V_223":{"log2FoldChange":0.594,"pvalue":0.449,"padj":0.708,"featureID":"65973_7_2/2_SE","groupID":"3548","medianVariantFreq":0.475,"medianVariantFreq1":0.442,"medianVariantFreq2":0.498,"medianVariantCount":25.5,"medianVariantCount1":34,"medianVariantCount2":20.5,"medianTotalCount":62,"medianTotalCount1":69.5,"medianTotalCount2":47.5,"deltaVF":0.0559,"chr":"4","start":9525927,"end":9525880,"strand":"-","coords":"4:9525927-9525880","geneIDs":"65973","geneSymbols":"Asph","variantType":"SE:I","event":"<a href=\"https://genome.ucsc.edu/cgi-bin/hgTracks?db=mm9&position=chr4:9525348-9528554\" title=\"Jump to UCSC Genome Browser\">4:9525348-9528554</a>","junctions":"9525927-9528454;9525448-9525880","sig":"Not"},"Reg_MF8o1V_224":{"log2FoldChange":-1.86,"pvalue":0.34,"padj":0.608,"featureID":"384309_1_2/2_A3SS","groupID":"3567","medianVariantFreq":"NA","medianVariantFreq1":"NA","medianVariantFreq2":0.651,"medianVariantCount":13,"medianVariantCount1":0.5,"medianVariantCount2":24,"medianTotalCount":17,"medianTotalCount1":0.5,"medianTotalCount2":45,"deltaVF":"NA","chr":"5","start":137590823,"end":137590823,"strand":"-","coords":"5:137590823-137590823","geneIDs":"384309","geneSymbols":"Trim56","variantType":"A3SS:P","event":"<a href=\"https://genome.ucsc.edu/cgi-bin/hgTracks?db=mm9&position=chr5:137590689-137592082\" title=\"Jump to UCSC Genome Browser\">5:137590689-137592082</a>","junctions":"137590823-137591982","sig":"Not"},"Reg_MF8o1V_225":{"log2FoldChange":-2.49,"pvalue":0.0515,"padj":0.189,"featureID":"75560_3_2/2_SE","groupID":"3573","medianVariantFreq":0.698,"medianVariantFreq1":0.817,"medianVariantFreq2":0.531,"medianVariantCount":13,"medianVariantCount1":16.5,"medianVariantCount2":12.5,"medianTotalCount":25,"medianTotalCount1":19.5,"medianTotalCount2":42.5,"deltaVF":-0.286,"chr":"5","start":111169308,"end":111169201,"strand":"-","coords":"5:111169308-111169201","geneIDs":"75560","geneSymbols":"Ep400","variantType":"SE:I","event":"<a href=\"https://genome.ucsc.edu/cgi-bin/hgTracks?db=mm9&position=chr5:111168600-111171089\" title=\"Jump to UCSC Genome Browser\">5:111168600-111171089</a>","junctions":"111169308-111170989;111168700-111169201","sig":"Not"},"Reg_MF8o1V_226":{"log2FoldChange":2.07,"pvalue":0.0611,"padj":0.214,"featureID":"23857_1_2/2_SE","groupID":"3591","medianVariantFreq":0.894,"medianVariantFreq1":0.871,"medianVariantFreq2":0.966,"medianVariantCount":38,"medianVariantCount1":39.5,"medianVariantCount2":32.5,"medianTotalCount":44.5,"medianTotalCount1":57.5,"medianTotalCount2":33.5,"deltaVF":0.0948,"chr":"5","start":9149022,"end":9148900,"strand":"-","coords":"5:9149022-9148900","geneIDs":"23857","geneSymbols":"Dmtf1","variantType":"SE:I","event":"<a href=\"https://genome.ucsc.edu/cgi-bin/hgTracks?db=mm9&position=chr5:9140380-9150476\" title=\"Jump to UCSC Genome Browser\">5:9140380-9150476</a>","junctions":"9140480-9148900","sig":"Not"},"Reg_MF8o1V_227":{"log2FoldChange":3.17,"pvalue":0.0022,"padj":0.0207,"featureID":"23857_6_2/2_RI,A3SS","groupID":"3596","medianVariantFreq":0.471,"medianVariantFreq1":0.333,"medianVariantFreq2":0.763,"medianVariantCount":21,"medianVariantCount1":13.5,"medianVariantCount2":34,"medianTotalCount":55,"medianTotalCount1":56,"medianTotalCount2":50,"deltaVF":0.43,"chr":"5","start":9130653,"end":9130652,"strand":"-","coords":"5:9130653-9130652","geneIDs":"23857","geneSymbols":"Dmtf1","variantType":"RI:R,A3SS:P","event":"<a href=\"https://genome.ucsc.edu/cgi-bin/hgTracks?db=mm9&position=chr5:9130377-9131376\" title=\"Jump to UCSC Genome Browser\">5:9130377-9131376</a>","junctions":"9130652-9131276","sig":"Significant"},"Reg_MF8o1V_228":{"log2FoldChange":1.59,"pvalue":0.0697,"padj":0.231,"featureID":"23857_7_2/2_A3SS","groupID":"3597","medianVariantFreq":0.304,"medianVariantFreq1":0.219,"medianVariantFreq2":0.452,"medianVariantCount":15.5,"medianVariantCount1":15.5,"medianVariantCount2":13.5,"medianTotalCount":64.5,"medianTotalCount1":66.5,"medianTotalCount2":32.5,"deltaVF":0.233,"chr":"5","start":9129437,"end":9129437,"strand":"-","coords":"5:9129437-9129437","geneIDs":"23857","geneSymbols":"Dmtf1","variantType":"A3SS:P","event":"<a href=\"https://genome.ucsc.edu/cgi-bin/hgTracks?db=mm9&position=chr5:9129276-9130468\" title=\"Jump to UCSC Genome Browser\">5:9129276-9130468</a>","junctions":"9129437-9130368","sig":"Not"},"Reg_MF8o1V_229":{"log2FoldChange":-0.87,"pvalue":0.284,"padj":0.546,"featureID":"23857_11_2/2_SE,A5SS","groupID":"3601","medianVariantFreq":0.621,"medianVariantFreq1":0.712,"medianVariantFreq2":0.544,"medianVariantCount":17.5,"medianVariantCount1":12.5,"medianVariantCount2":29.5,"medianTotalCount":31,"medianTotalCount1":20.5,"medianTotalCount2":49.5,"deltaVF":-0.168,"chr":"5","start":9126749,"end":9126540,"strand":"-","coords":"5:9126749-9126540","geneIDs":"23857","geneSymbols":"Dmtf1","variantType":"SE:I,A5SS:P","event":"<a href=\"https://genome.ucsc.edu/cgi-bin/hgTracks?db=mm9&position=chr5:9124427-9128057\" title=\"Jump to UCSC Genome Browser\">5:9124427-9128057</a>","junctions":"9126749-9127957;9126802-9127957;9124527-9126540","sig":"Not"},"Reg_MF8o1V_230":{"log2FoldChange":-0.918,"pvalue":0.454,"padj":0.713,"featureID":"23857_12_2/2_A3SS","groupID":"3602","medianVariantFreq":0.768,"medianVariantFreq1":0.905,"medianVariantFreq2":0.641,"medianVariantCount":16.5,"medianVariantCount1":15.5,"medianVariantCount2":20.5,"medianTotalCount":21.5,"medianTotalCount1":17.5,"medianTotalCount2":31,"deltaVF":-0.263,"chr":"5","start":9122461,"end":9122461,"strand":"-","coords":"5:9122461-9122461","geneIDs":"23857","geneSymbols":"Dmtf1","variantType":"A3SS:P","event":"<a href=\"https://genome.ucsc.edu/cgi-bin/hgTracks?db=mm9&position=chr5:9121837-9124542\" title=\"Jump to UCSC Genome Browser\">5:9121837-9124542</a>","junctions":"9122461-9124442","sig":"Not"},"Reg_MF8o1V_231":{"log2FoldChange":-0.311,"pvalue":0.733,"padj":0.899,"featureID":"28006_2_2/2_A5SS","groupID":"3650","medianVariantFreq":0.0668,"medianVariantFreq1":0.0732,"medianVariantFreq2":0.0542,"medianVariantCount":6.5,"medianVariantCount1":6.5,"medianVariantCount2":6.5,"medianTotalCount":99.5,"medianTotalCount1":97,"medianTotalCount2":99.5,"deltaVF":-0.019,"chr":"6","start":116168741,"end":116169971,"strand":"+","coords":"6:116168741-116169971","geneIDs":"28006","geneSymbols":"D6Wsu116e","variantType":"A5SS:P","event":"<a href=\"https://genome.ucsc.edu/cgi-bin/hgTracks?db=mm9&position=chr6:116168640-116170071\" title=\"Jump to UCSC Genome Browser\">6:116168640-116170071</a>","junctions":"116168751-116169971","sig":"Not"},"Reg_MF8o1V_232":{"log2FoldChange":-2.59,"pvalue":0.0642,"padj":0.222,"featureID":"18704_1_2/2_SE","groupID":"3664","medianVariantFreq":0.0492,"medianVariantFreq1":0.0967,"medianVariantFreq2":0.0119,"medianVariantCount":3,"medianVariantCount1":5.5,"medianVariantCount2":1,"medianTotalCount":59,"medianTotalCount1":51.5,"medianTotalCount2":70,"deltaVF":-0.0848,"chr":"7","start":123586192,"end":123586105,"strand":"-","coords":"7:123586192-123586105","geneIDs":"18704","geneSymbols":"Pik3c2a","variantType":"SE:I","event":"<a href=\"https://genome.ucsc.edu/cgi-bin/hgTracks?db=mm9&position=chr7:123561995-123586918\" title=\"Jump to UCSC Genome Browser\">7:123561995-123586918</a>","junctions":"123586192-123586818;123562095-123586105","sig":"Not"},"Reg_MF8o1V_233":{"log2FoldChange":2.42,"pvalue":0.0137,"padj":0.0761,"featureID":"18704_7_2/2_SE,S2E","groupID":"3670","medianVariantFreq":0.877,"medianVariantFreq1":0.664,"medianVariantFreq2":0.885,"medianVariantCount":26,"medianVariantCount1":18.5,"medianVariantCount2":48.5,"medianTotalCount":40.5,"medianTotalCount1":28,"medianTotalCount2":51.5,"deltaVF":0.222,"chr":"7","start":123549477,"end":123549374,"strand":"-","coords":"7:123549477-123549374","geneIDs":"18704","geneSymbols":"Pik3c2a","variantType":"SE:I,S2E:I","event":"<a href=\"https://genome.ucsc.edu/cgi-bin/hgTracks?db=mm9&position=chr7:123537772-123561067\" title=\"Jump to UCSC Genome Browser\">7:123537772-123561067</a>","junctions":"123549477-123560967;123559690-123560967","sig":"Not"},"Reg_MF8o1V_234":{"log2FoldChange":-0.11,"pvalue":0.863,"padj":0.95,"featureID":"74125_2_2/2_A3SS","groupID":"3711","medianVariantFreq":0.108,"medianVariantFreq1":0.0964,"medianVariantFreq2":0.108,"medianVariantCount":18.5,"medianVariantCount1":17,"medianVariantCount2":18.5,"medianTotalCount":146,"medianTotalCount1":126,"medianTotalCount2":172,"deltaVF":0.0116,"chr":"9","start":99436324,"end":99436324,"strand":"-","coords":"9:99436324-99436324","geneIDs":"74125","geneSymbols":"Armc8","variantType":"A3SS:P","event":"<a href=\"https://genome.ucsc.edu/cgi-bin/hgTracks?db=mm9&position=chr9:99436211-99436682\" title=\"Jump to UCSC Genome Browser\">9:99436211-99436682</a>","junctions":"99436324-99436582","sig":"Not"},"Reg_MF8o1V_235":{"log2FoldChange":1.3,"pvalue":0.257,"padj":0.517,"featureID":"18854_1_2/2_SE,A3SS","groupID":"3715","medianVariantFreq":"NA","medianVariantFreq1":"NA","medianVariantFreq2":0.646,"medianVariantCount":9,"medianVariantCount1":5.5,"medianVariantCount2":9,"medianTotalCount":14,"medianTotalCount1":13.5,"medianTotalCount2":14,"deltaVF":"NA","chr":"9","start":58078435,"end":58078298,"strand":"-","coords":"9:58078435-58078298","geneIDs":"18854","geneSymbols":"Pml","variantType":"SE:I,A3SS:P","event":"<a href=\"https://genome.ucsc.edu/cgi-bin/hgTracks?db=mm9&position=chr9:58077793-58081060\" title=\"Jump to UCSC Genome Browser\">9:58077793-58081060</a>","junctions":"58078435-58080960;58077893-58078298","sig":"Not"},"Reg_MF8o1V_236":{"log2FoldChange":0.767,"pvalue":0.584,"padj":0.811,"featureID":"102693_2_2/2_A5SS","groupID":"3730","medianVariantFreq":0.553,"medianVariantFreq1":0.407,"medianVariantFreq2":0.634,"medianVariantCount":10.5,"medianVariantCount1":4.5,"medianVariantCount2":19,"medianTotalCount":21,"medianTotalCount1":7.5,"medianTotalCount2":27.5,"deltaVF":0.227,"chr":"9","start":44505802,"end":44505802,"strand":"-","coords":"9:44505802-44505802","geneIDs":"102693","geneSymbols":"Phldb1","variantType":"A5SS:P","event":"<a href=\"https://genome.ucsc.edu/cgi-bin/hgTracks?db=mm9&position=chr9:44504166-44505935\" title=\"Jump to UCSC Genome Browser\">9:44504166-44505935</a>","junctions":"44504266-44505802","sig":"Not"},"Reg_MF8o1V_237":{"log2FoldChange":-1.36,"pvalue":0.188,"padj":0.432,"featureID":"NA_22_6/7_AFE","groupID":"3755","medianVariantFreq":0.431,"medianVariantFreq1":0.417,"medianVariantFreq2":0.431,"medianVariantCount":6,"medianVariantCount1":3,"medianVariantCount2":14,"medianTotalCount":12.5,"medianTotalCount1":7,"medianTotalCount2":34,"deltaVF":0.0148,"chr":"NT_166457","start":18506,"end":18496,"strand":"-","coords":"NT_166457:18506-18496","geneIDs":"","geneSymbols":"","variantType":"AFE","event":"<a href=\"https://genome.ucsc.edu/cgi-bin/hgTracks?db=mm9&position=chrNT_166457:13902-20334\" title=\"Jump to UCSC Genome Browser\">NT_166457:13902-20334</a>","junctions":"14002-18496","sig":"Not"},"Reg_MF8o1V_238":{"log2FoldChange":0.848,"pvalue":0.534,"padj":0.772,"featureID":"NA_29_7/9_AFE","groupID":"3762","medianVariantFreq":"NA","medianVariantFreq1":"NA","medianVariantFreq2":0.182,"medianVariantCount":3.5,"medianVariantCount1":0.5,"medianVariantCount2":8,"medianTotalCount":10.5,"medianTotalCount1":4,"medianTotalCount2":30,"deltaVF":"NA","chr":"NT_166457","start":8267,"end":8267,"strand":"-","coords":"NT_166457:8267-8267","geneIDs":"","geneSymbols":"","variantType":"AFE","event":"<a href=\"https://genome.ucsc.edu/cgi-bin/hgTracks?db=mm9&position=chrNT_166457:6954-17484\" title=\"Jump to UCSC Genome Browser\">NT_166457:6954-17484</a>","junctions":"7054-8267","sig":"Not"},"Reg_MF8o1V_239":{"log2FoldChange":0.224,"pvalue":0.801,"padj":0.922,"featureID":"NA_38_4/5_ALE","groupID":"3771","medianVariantFreq":0.388,"medianVariantFreq1":0.4,"medianVariantFreq2":0.371,"medianVariantCount":4,"medianVariantCount1":3,"medianVariantCount2":16.5,"medianTotalCount":12.5,"medianTotalCount1":8.5,"medianTotalCount2":47,"deltaVF":-0.029,"chr":"NT_166457","start":7054,"end":7054,"strand":"-","coords":"NT_166457:7054-7054","geneIDs":"","geneSymbols":"","variantType":"ALE","event":"<a href=\"https://genome.ucsc.edu/cgi-bin/hgTracks?db=mm9&position=chrNT_166457:6919-17459\" title=\"Jump to UCSC Genome Browser\">NT_166457:6919-17459</a>","junctions":"7054-17359","sig":"Not"},"Reg_MF8o1V_240":{"log2FoldChange":4.36,"pvalue":0.0145,"padj":0.0792,"featureID":"22184_2_2/2_A5SS","groupID":"3789","medianVariantFreq":0.0203,"medianVariantFreq1":0,"medianVariantFreq2":0.109,"medianVariantCount":1,"medianVariantCount1":0,"medianVariantCount2":5,"medianTotalCount":36,"medianTotalCount1":37,"medianTotalCount2":36,"deltaVF":0.109,"chr":"X","start":160395620,"end":160395620,"strand":"-","coords":"X:160395620-160395620","geneIDs":"22184","geneSymbols":"Zrsr2","variantType":"A5SS:P","event":"<a href=\"https://genome.ucsc.edu/cgi-bin/hgTracks?db=mm9&position=chrX:160394385-160395948\" title=\"Jump to UCSC Genome Browser\">X:160394385-160395948</a>","junctions":"160394485-160395620","sig":"Not"},"Reg_MF8o1V_241":{"log2FoldChange":-0.982,"pvalue":0.284,"padj":0.546,"featureID":"52808_1_2/2_OTHER","groupID":"3795","medianVariantFreq":0.665,"medianVariantFreq1":0.73,"medianVariantFreq2":0.591,"medianVariantCount":18,"medianVariantCount1":14,"medianVariantCount2":21.5,"medianTotalCount":35.5,"medianTotalCount1":23.5,"medianTotalCount2":39.5,"deltaVF":-0.139,"chr":"X","start":148774923,"end":148774846,"strand":"-","coords":"X:148774923-148774846","geneIDs":"52808","geneSymbols":"Tspyl2","variantType":"","event":"<a href=\"https://genome.ucsc.edu/cgi-bin/hgTracks?db=mm9&position=chrX:148774640-148776183\" title=\"Jump to UCSC Genome Browser\">X:148774640-148776183</a>","junctions":"148774923-148776083;148774740-148774846","sig":"Not"},"Reg_MF8o1V_242":{"log2FoldChange":0.543,"pvalue":0.473,"padj":0.728,"featureID":"52808_5_2/2_RI,A3SS","groupID":"3799","medianVariantFreq":0.269,"medianVariantFreq1":0.213,"medianVariantFreq2":0.276,"medianVariantCount":27,"medianVariantCount1":21,"medianVariantCount2":33.5,"medianTotalCount":135,"medianTotalCount1":109,"medianTotalCount2":148,"deltaVF":0.0634,"chr":"X","start":148773939,"end":148773938,"strand":"-","coords":"X:148773939-148773938","geneIDs":"52808","geneSymbols":"Tspyl2","variantType":"RI:R,A3SS:P","event":"<a href=\"https://genome.ucsc.edu/cgi-bin/hgTracks?db=mm9&position=chrX:148773835-148774276\" title=\"Jump to UCSC Genome Browser\">X:148773835-148774276</a>","junctions":"148773938-148774176","sig":"Not"},"Reg_MF8o1V_243":{"log2FoldChange":0.5,"pvalue":0.59,"padj":0.811,"featureID":"98415_1_2/2_A3SS","groupID":"3862","medianVariantFreq":0.21,"medianVariantFreq1":0.195,"medianVariantFreq2":0.299,"medianVariantCount":9,"medianVariantCount1":6.5,"medianVariantCount2":13,"medianTotalCount":41.5,"medianTotalCount1":31.5,"medianTotalCount2":48.5,"deltaVF":0.103,"chr":"1","start":133824793,"end":133826189,"strand":"+","coords":"1:133824793-133826189","geneIDs":"98415","geneSymbols":"Nucks1","variantType":"A3SS:P","event":"<a href=\"https://genome.ucsc.edu/cgi-bin/hgTracks?db=mm9&position=chr1:133824693-133826290\" title=\"Jump to UCSC Genome Browser\">1:133824693-133826290</a>","junctions":"133824793-133826144","sig":"Not"},"Reg_MF8o1V_244":{"log2FoldChange":-2.2,"pvalue":0.19,"padj":0.434,"featureID":"15353_1_2/2_A3SS","groupID":"3881","medianVariantFreq":0.208,"medianVariantFreq1":0.542,"medianVariantFreq2":0.105,"medianVariantCount":3,"medianVariantCount1":6,"medianVariantCount2":2.5,"medianTotalCount":16.5,"medianTotalCount1":12.5,"medianTotalCount2":23.5,"deltaVF":-0.437,"chr":"10","start":80812497,"end":80812497,"strand":"-","coords":"10:80812497-80812497","geneIDs":"15353","geneSymbols":"Hmg20b","variantType":"A3SS:P","event":"<a href=\"https://genome.ucsc.edu/cgi-bin/hgTracks?db=mm9&position=chr10:80812133-80812979\" title=\"Jump to UCSC Genome Browser\">10:80812133-80812979</a>","junctions":"80812497-80812879","sig":"Not"},"Reg_MF8o1V_245":{"log2FoldChange":0.0493,"pvalue":0.965,"padj":0.989,"featureID":"208659_1_2/2_A3SS","groupID":"3896","medianVariantFreq":0.928,"medianVariantFreq1":0.913,"medianVariantFreq2":0.963,"medianVariantCount":57.5,"medianVariantCount1":75.5,"medianVariantCount2":16,"medianTotalCount":68.5,"medianTotalCount1":91.5,"medianTotalCount2":17,"deltaVF":0.0497,"chr":"11","start":109539762,"end":109539762,"strand":"-","coords":"11:109539762-109539762","geneIDs":"208659","geneSymbols":"Fam20a","variantType":"A3SS:P","event":"<a href=\"https://genome.ucsc.edu/cgi-bin/hgTracks?db=mm9&position=chr11:109539658-109544251\" title=\"Jump to UCSC Genome Browser\">11:109539658-109544251</a>","junctions":"109539762-109544151","sig":"Not"},"Reg_MF8o1V_246":{"log2FoldChange":0.15,"pvalue":0.897,"padj":0.963,"featureID":"19921,69131,100502717_3_2/2_A3SS","groupID":"3931","medianVariantFreq":0.9,"medianVariantFreq1":0.915,"medianVariantFreq2":0.884,"medianVariantCount":27,"medianVariantCount1":17,"medianVariantCount2":35.5,"medianTotalCount":30.5,"medianTotalCount1":18,"medianTotalCount2":42.5,"deltaVF":-0.0309,"chr":"11","start":98065724,"end":98071677,"strand":"+","coords":"11:98065724-98071677","geneIDs":"19921,69131,100502717","geneSymbols":"Rpl19,Cdk12,","variantType":"A3SS:P","event":"<a href=\"https://genome.ucsc.edu/cgi-bin/hgTracks?db=mm9&position=chr11:98065624-98071778\" title=\"Jump to UCSC Genome Browser\">11:98065624-98071778</a>","junctions":"98065724-98071675","sig":"Not"},"Reg_MF8o1V_247":{"log2FoldChange":-0.667,"pvalue":0.586,"padj":0.811,"featureID":"52690_1_2/2_AE","groupID":"3937","medianVariantFreq":0.644,"medianVariantFreq1":0.644,"medianVariantFreq2":0.536,"medianVariantCount":10,"medianVariantCount1":14.5,"medianVariantCount2":7,"medianTotalCount":14,"medianTotalCount1":20.5,"medianTotalCount2":12,"deltaVF":-0.108,"chr":"12","start":109396558,"end":109396220,"strand":"-","coords":"12:109396558-109396220","geneIDs":"52690","geneSymbols":"Setd3","variantType":"AE","event":"<a href=\"https://genome.ucsc.edu/cgi-bin/hgTracks?db=mm9&position=chr12:109396059-109401283\" title=\"Jump to UCSC Genome Browser\">12:109396059-109401283</a>","junctions":"109396558-109401183","sig":"Not"},"Reg_MF8o1V_248":{"log2FoldChange":-0.906,"pvalue":0.263,"padj":0.522,"featureID":"18974,66244_3_2/2_A3SS","groupID":"3941","medianVariantFreq":0.735,"medianVariantFreq1":0.796,"medianVariantFreq2":0.732,"medianVariantCount":38.5,"medianVariantCount1":38.5,"medianVariantCount2":39,"medianTotalCount":48.5,"medianTotalCount1":48.5,"medianTotalCount2":53,"deltaVF":-0.064,"chr":"12","start":70442063,"end":70442063,"strand":"-","coords":"12:70442063-70442063","geneIDs":"18974,66244","geneSymbols":"Pole2,Nemf","variantType":"A3SS:P","event":"<a href=\"https://genome.ucsc.edu/cgi-bin/hgTracks?db=mm9&position=chr12:70441943-70442360\" title=\"Jump to UCSC Genome Browser\">12:70441943-70442360</a>","junctions":"70442063-70442260","sig":"Not"},"Reg_MF8o1V_249":{"log2FoldChange":5.99,"pvalue":0.00654,"padj":0.045,"featureID":"18974,66244_6_2/2_SE","groupID":"3944","medianVariantFreq":0.0435,"medianVariantFreq1":0,"medianVariantFreq2":0.149,"medianVariantCount":1,"medianVariantCount1":0,"medianVariantCount2":6.5,"medianTotalCount":22.5,"medianTotalCount1":7,"medianTotalCount2":46.5,"deltaVF":0.149,"chr":"12","start":70416023,"end":70415930,"strand":"-","coords":"12:70416023-70415930","geneIDs":"18974,66244","geneSymbols":"Pole2,Nemf","variantType":"SE:I","event":"<a href=\"https://genome.ucsc.edu/cgi-bin/hgTracks?db=mm9&position=chr12:70415335-70417331\" title=\"Jump to UCSC Genome Browser\">12:70415335-70417331</a>","junctions":"70416023-70417231;70415435-70415930","sig":"Significant"},"Reg_MF8o1V_250":{"log2FoldChange":2.54,"pvalue":0.0123,"padj":0.0714,"featureID":"69675_2_2/2_SE","groupID":"3949","medianVariantFreq":0.708,"medianVariantFreq1":0.502,"medianVariantFreq2":0.859,"medianVariantCount":15,"medianVariantCount1":15,"medianVariantCount2":18.5,"medianTotalCount":27.5,"medianTotalCount1":31,"medianTotalCount2":20.5,"deltaVF":0.356,"chr":"12","start":30660427,"end":30667159,"strand":"+","coords":"12:30660427-30667159","geneIDs":"69675","geneSymbols":"Pxdn","variantType":"SE:I","event":"<a href=\"https://genome.ucsc.edu/cgi-bin/hgTracks?db=mm9&position=chr12:30660327-30667259\" title=\"Jump to UCSC Genome Browser\">12:30660327-30667259</a>","junctions":"30660427-30664105;30664176-30667159","sig":"Not"},"Reg_MF8o1V_251":{"log2FoldChange":2.97,"pvalue":0.0239,"padj":0.112,"featureID":"12325_8_2/2_SE,S2E","groupID":"3986","medianVariantFreq":0.945,"medianVariantFreq1":0.869,"medianVariantFreq2":1,"medianVariantCount":56.5,"medianVariantCount1":85,"medianVariantCount2":32,"medianTotalCount":63.5,"medianTotalCount1":98,"medianTotalCount2":33,"deltaVF":0.131,"chr":"14","start":21574924,"end":21565014,"strand":"-","coords":"14:21574924-21565014","geneIDs":"12325","geneSymbols":"Camk2g","variantType":"SE:I,S2E:I","event":"<a href=\"https://genome.ucsc.edu/cgi-bin/hgTracks?db=mm9&position=chr14:21563770-21579466\" title=\"Jump to UCSC Genome Browser\">14:21563770-21579466</a>","junctions":"21574924-21579366;21576950-21579366;21563870-21574881;21563870-21567041;21563870-21565014","sig":"Not"},"Reg_MF8o1V_252":{"log2FoldChange":-0.562,"pvalue":0.573,"padj":0.802,"featureID":"12325_11_2/2_SE","groupID":"3989","medianVariantFreq":0.256,"medianVariantFreq1":0.351,"medianVariantFreq2":0.178,"medianVariantCount":18,"medianVariantCount1":29.5,"medianVariantCount2":13,"medianTotalCount":69,"medianTotalCount1":90.5,"medianTotalCount2":47,"deltaVF":-0.173,"chr":"14","start":21560713,"end":21560600,"strand":"-","coords":"14:21560713-21560600","geneIDs":"12325","geneSymbols":"Camk2g","variantType":"SE:I","event":"<a href=\"https://genome.ucsc.edu/cgi-bin/hgTracks?db=mm9&position=chr14:21558524-21562027\" title=\"Jump to UCSC Genome Browser\">14:21558524-21562027</a>","junctions":"21560713-21561927;21558624-21560600","sig":"Not"},"Reg_MF8o1V_253":{"log2FoldChange":-9.19,"pvalue":9.43e-08,"padj":6.7e-06,"featureID":"56233_2_2/2_RI,A3SS","groupID":"4003","medianVariantFreq":0.78,"medianVariantFreq1":1,"medianVariantFreq2":0.253,"medianVariantCount":15.5,"medianVariantCount1":15.5,"medianVariantCount2":12.5,"medianTotalCount":26.5,"medianTotalCount1":15.5,"medianTotalCount2":44.5,"deltaVF":-0.747,"chr":"15","start":97639202,"end":97639201,"strand":"-","coords":"15:97639202-97639201","geneIDs":"56233","geneSymbols":"Hdac7","variantType":"RI:R,A3SS:P","event":"<a href=\"https://genome.ucsc.edu/cgi-bin/hgTracks?db=mm9&position=chr15:97638864-97639498\" title=\"Jump to UCSC Genome Browser\">15:97638864-97639498</a>","junctions":"97639201-97639398","sig":"Significant"},"Reg_MF8o1V_254":{"log2FoldChange":2.93,"pvalue":0.012,"padj":0.0705,"featureID":"21374_1_2/2_SE","groupID":"4054","medianVariantFreq":0.474,"medianVariantFreq1":0.167,"medianVariantFreq2":0.567,"medianVariantCount":13.5,"medianVariantCount1":2,"medianVariantCount2":24,"medianTotalCount":28.5,"medianTotalCount1":13,"medianTotalCount2":35,"deltaVF":0.401,"chr":"17","start":15636988,"end":15639929,"strand":"+","coords":"17:15636988-15639929","geneIDs":"21374","geneSymbols":"Tbp","variantType":"SE:I","event":"<a href=\"https://genome.ucsc.edu/cgi-bin/hgTracks?db=mm9&position=chr17:15636888-15640029\" title=\"Jump to UCSC Genome Browser\">17:15636888-15640029</a>","junctions":"15636988-15638118;15638166-15639929;15638321-15639929","sig":"Not"},"Reg_MF8o1V_255":{"log2FoldChange":-1.2,"pvalue":0.352,"padj":0.619,"featureID":"225876_4_2/2_A3SS","groupID":"4088","medianVariantFreq":"NA","medianVariantFreq1":"NA","medianVariantFreq2":0.738,"medianVariantCount":11.5,"medianVariantCount1":8.5,"medianVariantCount2":12,"medianTotalCount":12.5,"medianTotalCount1":8.5,"medianTotalCount2":15.5,"deltaVF":"NA","chr":"19","start":4350330,"end":4350330,"strand":"-","coords":"19:4350330-4350330","geneIDs":"225876","geneSymbols":"Kdm2a","variantType":"A3SS:P","event":"<a href=\"https://genome.ucsc.edu/cgi-bin/hgTracks?db=mm9&position=chr19:4350205-4351837\" title=\"Jump to UCSC Genome Browser\">19:4350205-4351837</a>","junctions":"4350330-4351737","sig":"Not"},"Reg_MF8o1V_256":{"log2FoldChange":-0.0923,"pvalue":0.878,"padj":0.954,"featureID":"14269,320973_6_2/2_A3SS","groupID":"4117","medianVariantFreq":0.0548,"medianVariantFreq1":0.049,"medianVariantFreq2":0.0564,"medianVariantCount":33.5,"medianVariantCount1":48.5,"medianVariantCount2":15.5,"medianTotalCount":630,"medianTotalCount1":765,"medianTotalCount2":292,"deltaVF":0.00739,"chr":"2","start":30911331,"end":30911331,"strand":"-","coords":"2:30911331-30911331","geneIDs":"14269,320973","geneSymbols":"Fnbp1,D330023K18Rik","variantType":"A3SS:P","event":"<a href=\"https://genome.ucsc.edu/cgi-bin/hgTracks?db=mm9&position=chr2:30910994-30914509\" title=\"Jump to UCSC Genome Browser\">2:30910994-30914509</a>","junctions":"30911331-30914409;30911429-30914409","sig":"Not"},"Reg_MF8o1V_257":{"log2FoldChange":0.878,"pvalue":0.297,"padj":0.557,"featureID":"14269,320973_14_2/2_A3SS","groupID":"4125","medianVariantFreq":0.174,"medianVariantFreq1":0.153,"medianVariantFreq2":0.195,"medianVariantCount":18,"medianVariantCount1":18,"medianVariantCount2":18,"medianTotalCount":101,"medianTotalCount1":135,"medianTotalCount2":63.5,"deltaVF":0.0419,"chr":"2","start":30891777,"end":30891777,"strand":"-","coords":"2:30891777-30891777","geneIDs":"14269,320973","geneSymbols":"Fnbp1,D330023K18Rik","variantType":"A3SS:P","event":"<a href=\"https://genome.ucsc.edu/cgi-bin/hgTracks?db=mm9&position=chr2:30891674-30892162\" title=\"Jump to UCSC Genome Browser\">2:30891674-30892162</a>","junctions":"30891777-30892062","sig":"Not"},"Reg_MF8o1V_258":{"log2FoldChange":-4.45,"pvalue":5.24e-05,"padj":0.00103,"featureID":"13858_4_2/2_SE","groupID":"4199","medianVariantFreq":0.792,"medianVariantFreq1":0.94,"medianVariantFreq2":0.387,"medianVariantCount":22,"medianVariantCount1":31.5,"medianVariantCount2":11,"medianTotalCount":33.5,"medianTotalCount1":33.5,"medianTotalCount2":30,"deltaVF":-0.553,"chr":"4","start":109052634,"end":109057924,"strand":"+","coords":"4:109052634-109057924","geneIDs":"13858","geneSymbols":"Eps15","variantType":"SE:I","event":"<a href=\"https://genome.ucsc.edu/cgi-bin/hgTracks?db=mm9&position=chr4:109052534-109058024\" title=\"Jump to UCSC Genome Browser\">4:109052534-109058024</a>","junctions":"109052634-109055390;109055571-109057924","sig":"Significant"},"Reg_MF8o1V_259":{"log2FoldChange":-0.747,"pvalue":0.305,"padj":0.566,"featureID":"14191,242687_5_2/2_A5SS","groupID":"4206","medianVariantFreq":0.143,"medianVariantFreq1":0.173,"medianVariantFreq2":0.114,"medianVariantCount":9,"medianVariantCount1":8.5,"medianVariantCount2":9.5,"medianTotalCount":69.5,"medianTotalCount1":49.5,"medianTotalCount2":114,"deltaVF":-0.0591,"chr":"4","start":132732528,"end":132740884,"strand":"+","coords":"4:132732528-132740884","geneIDs":"14191,242687","geneSymbols":"Fgr,Wasf2","variantType":"A5SS:P","event":"<a href=\"https://genome.ucsc.edu/cgi-bin/hgTracks?db=mm9&position=chr4:132732427-132740984\" title=\"Jump to UCSC Genome Browser\">4:132732427-132740984</a>","junctions":"132732962-132740884","sig":"Not"},"Reg_MF8o1V_260":{"log2FoldChange":0.976,"pvalue":0.351,"padj":0.617,"featureID":"69188_2_2/2_SE","groupID":"4230","medianVariantFreq":0.181,"medianVariantFreq1":0.105,"medianVariantFreq2":0.219,"medianVariantCount":28.5,"medianVariantCount1":19,"medianVariantCount2":30,"medianTotalCount":134,"medianTotalCount1":148,"medianTotalCount2":131,"deltaVF":0.114,"chr":"5","start":22940601,"end":22955970,"strand":"+","coords":"5:22940601-22955970","geneIDs":"69188","geneSymbols":"Mll5","variantType":"SE:I","event":"<a href=\"https://genome.ucsc.edu/cgi-bin/hgTracks?db=mm9&position=chr5:22940501-22956070\" title=\"Jump to UCSC Genome Browser\">5:22940501-22956070</a>","junctions":"22940601-22952344;22952416-22955970","sig":"Not"},"Reg_MF8o1V_261":{"log2FoldChange":-5.67,"pvalue":6.26e-07,"padj":2.96e-05,"featureID":"69188_8_2/2_SE,A3SS","groupID":"4236","medianVariantFreq":0.957,"medianVariantFreq1":1,"medianVariantFreq2":0.883,"medianVariantCount":142,"medianVariantCount1":148,"medianVariantCount2":142,"medianTotalCount":174,"medianTotalCount1":150,"medianTotalCount2":174,"deltaVF":-0.117,"chr":"5","start":23006162,"end":23006545,"strand":"+","coords":"5:23006162-23006545","geneIDs":"69188","geneSymbols":"Mll5","variantType":"SE:I,A3SS:P","event":"<a href=\"https://genome.ucsc.edu/cgi-bin/hgTracks?db=mm9&position=chr5:23006062-23006645\" title=\"Jump to UCSC Genome Browser\">5:23006062-23006645</a>","junctions":"23006162-23006269;23006394-23006545","sig":"Significant"},"Reg_MF8o1V_262":{"log2FoldChange":2.4,"pvalue":0.113,"padj":0.327,"featureID":"330385,100503057_2_2/2_SE","groupID":"4263","medianVariantFreq":0.188,"medianVariantFreq1":0.0714,"medianVariantFreq2":0.263,"medianVariantCount":1.5,"medianVariantCount1":0.5,"medianVariantCount2":12.5,"medianTotalCount":29,"medianTotalCount1":6.5,"medianTotalCount2":46,"deltaVF":0.191,"chr":"6","start":93142197,"end":93187968,"strand":"+","coords":"6:93142197-93187968","geneIDs":"330385,100503057","geneSymbols":"9530026P05Rik,LOC100503057","variantType":"SE:I","event":"<a href=\"https://genome.ucsc.edu/cgi-bin/hgTracks?db=mm9&position=chr6:93142097-93188068\" title=\"Jump to UCSC Genome Browser\">6:93142097-93188068</a>","junctions":"93142197-93143976;93144114-93187968","sig":"Not"},"Reg_MF8o1V_263":{"log2FoldChange":0.816,"pvalue":0.878,"padj":0.954,"featureID":"235587_3_2/2_SE","groupID":"4316","medianVariantFreq":"NA","medianVariantFreq1":"NA","medianVariantFreq2":0.447,"medianVariantCount":1,"medianVariantCount1":0,"medianVariantCount2":10,"medianTotalCount":8.5,"medianTotalCount1":0,"medianTotalCount2":22.5,"deltaVF":"NA","chr":"9","start":106376164,"end":106376012,"strand":"-","coords":"9:106376164-106376012","geneIDs":"235587","geneSymbols":"Parp3","variantType":"SE:I","event":"<a href=\"https://genome.ucsc.edu/cgi-bin/hgTracks?db=mm9&position=chr9:106375750-106376489\" title=\"Jump to UCSC Genome Browser\">9:106375750-106376489</a>","junctions":"106376164-106376389;106375850-106376012","sig":"Not"},"Reg_MF8o1V_264":{"log2FoldChange":-1.85,"pvalue":0.162,"padj":0.4,"featureID":"NA_19_2/2_AS","groupID":"4331","medianVariantFreq":0.437,"medianVariantFreq1":0.653,"medianVariantFreq2":0.33,"medianVariantCount":4,"medianVariantCount1":4.5,"medianVariantCount2":3,"medianTotalCount":8,"medianTotalCount1":6.5,"medianTotalCount2":8,"deltaVF":-0.322,"chr":"9","start":3019775,"end":3033476,"strand":"+","coords":"9:3019775-3033476","geneIDs":"","geneSymbols":"","variantType":"AS","event":"<a href=\"https://genome.ucsc.edu/cgi-bin/hgTracks?db=mm9&position=chr9:3019675-3033577\" title=\"Jump to UCSC Genome Browser\">9:3019675-3033577</a>","junctions":"","sig":"Not"},"Reg_MF8o1V_265":{"log2FoldChange":-0.695,"pvalue":0.619,"padj":0.826,"featureID":"14897_6_2/2_A5SS","groupID":"4382","medianVariantFreq":0.106,"medianVariantFreq1":0.214,"medianVariantFreq2":0.0981,"medianVariantCount":4.5,"medianVariantCount1":4.5,"medianVariantCount2":4.5,"medianTotalCount":33.5,"medianTotalCount1":24,"medianTotalCount2":40,"deltaVF":-0.116,"chr":"1","start":84757335,"end":84757335,"strand":"-","coords":"1:84757335-84757335","geneIDs":"14897","geneSymbols":"Trip12","variantType":"A5SS:P","event":"<a href=\"https://genome.ucsc.edu/cgi-bin/hgTracks?db=mm9&position=chr1:84755602-84757438\" title=\"Jump to UCSC Genome Browser\">1:84755602-84757438</a>","junctions":"84755702-84757335","sig":"Not"},"Reg_MF8o1V_266":{"log2FoldChange":-2.51,"pvalue":0.0199,"padj":0.1,"featureID":"211660_5_2/2_SE","groupID":"4402","medianVariantFreq":0.325,"medianVariantFreq1":0.527,"medianVariantFreq2":0.164,"medianVariantCount":11.5,"medianVariantCount1":17.5,"medianVariantCount2":3,"medianTotalCount":31,"medianTotalCount1":35,"medianTotalCount2":23.5,"deltaVF":-0.363,"chr":"1","start":10073639,"end":10078132,"strand":"+","coords":"1:10073639-10078132","geneIDs":"211660","geneSymbols":"Cspp1","variantType":"SE:I","event":"<a href=\"https://genome.ucsc.edu/cgi-bin/hgTracks?db=mm9&position=chr1:10073539-10078232\" title=\"Jump to UCSC Genome Browser\">1:10073539-10078232</a>","junctions":"10073639-10075828;10076033-10078132","sig":"Not"},"Reg_MF8o1V_267":{"log2FoldChange":-0.606,"pvalue":0.49,"padj":0.739,"featureID":"26921_2_2/2_A3SS","groupID":"4406","medianVariantFreq":0.717,"medianVariantFreq1":0.795,"medianVariantFreq2":0.679,"medianVariantCount":42,"medianVariantCount1":50,"medianVariantCount2":36,"medianTotalCount":54,"medianTotalCount1":56,"medianTotalCount2":53,"deltaVF":-0.116,"chr":"1","start":40056819,"end":40057468,"strand":"+","coords":"1:40056819-40057468","geneIDs":"26921","geneSymbols":"Map4k4","variantType":"A3SS:P","event":"<a href=\"https://genome.ucsc.edu/cgi-bin/hgTracks?db=mm9&position=chr1:40056719-40057569\" title=\"Jump to UCSC Genome Browser\">1:40056719-40057569</a>","junctions":"40056819-40057376","sig":"Not"},"Reg_MF8o1V_268":{"log2FoldChange":-6.94,"pvalue":7.02e-08,"padj":5.32e-06,"featureID":"26921_8_2/2_SE,A5SS","groupID":"4412","medianVariantFreq":0.499,"medianVariantFreq1":0.986,"medianVariantFreq2":0.154,"medianVariantCount":38,"medianVariantCount1":66,"medianVariantCount2":32.5,"medianTotalCount":108,"medianTotalCount1":67,"medianTotalCount2":212,"deltaVF":-0.833,"chr":"1","start":40064376,"end":40066533,"strand":"+","coords":"1:40064376-40066533","geneIDs":"26921","geneSymbols":"Map4k4","variantType":"SE:I,A5SS:P","event":"<a href=\"https://genome.ucsc.edu/cgi-bin/hgTracks?db=mm9&position=chr1:40064275-40066633\" title=\"Jump to UCSC Genome Browser\">1:40064275-40066633</a>","junctions":"40064375-40065176;40065184-40066533","sig":"Significant"},"Reg_MF8o1V_269":{"log2FoldChange":0.116,"pvalue":0.867,"padj":0.953,"featureID":"26921_9_2/2_A3SS","groupID":"4413","medianVariantFreq":0.287,"medianVariantFreq1":0.287,"medianVariantFreq2":0.303,"medianVariantCount":37.5,"medianVariantCount1":27,"medianVariantCount2":38.5,"medianTotalCount":116,"medianTotalCount1":80,"medianTotalCount2":164,"deltaVF":0.0151,"chr":"1","start":40066708,"end":40067401,"strand":"+","coords":"1:40066708-40067401","geneIDs":"26921","geneSymbols":"Map4k4","variantType":"A3SS:P","event":"<a href=\"https://genome.ucsc.edu/cgi-bin/hgTracks?db=mm9&position=chr1:40066608-40067502\" title=\"Jump to UCSC Genome Browser\">1:40066608-40067502</a>","junctions":"40066708-40067387","sig":"Not"},"Reg_MF8o1V_270":{"log2FoldChange":0.462,"pvalue":0.712,"padj":0.885,"featureID":"26921_10_2/2_SE","groupID":"4414","medianVariantFreq":0.752,"medianVariantFreq1":0.667,"medianVariantFreq2":0.752,"medianVariantCount":11.5,"medianVariantCount1":10.5,"medianVariantCount2":15.5,"medianTotalCount":18.5,"medianTotalCount1":18.5,"medianTotalCount2":18.5,"deltaVF":0.0851,"chr":"1","start":40067522,"end":40070951,"strand":"+","coords":"1:40067522-40070951","geneIDs":"26921","geneSymbols":"Map4k4","variantType":"SE:I","event":"<a href=\"https://genome.ucsc.edu/cgi-bin/hgTracks?db=mm9&position=chr1:40067422-40071051\" title=\"Jump to UCSC Genome Browser\">1:40067422-40071051</a>","junctions":"40067522-40068495;40068686-40070951","sig":"Not"},"Reg_MF8o1V_271":{"log2FoldChange":-4.31,"pvalue":0.00313,"padj":0.0268,"featureID":"76626,100504473_1_2/2_SE","groupID":"4475","medianVariantFreq":0.00528,"medianVariantFreq1":0.0277,"medianVariantFreq2":0,"medianVariantCount":3,"medianVariantCount1":10.5,"medianVariantCount2":0,"medianTotalCount":359,"medianTotalCount1":382,"medianTotalCount2":359,"deltaVF":-0.0277,"chr":"11","start":88576250,"end":88576168,"strand":"-","coords":"11:88576250-88576168","geneIDs":"76626,100504473","geneSymbols":"Msi2,","variantType":"SE:I","event":"<a href=\"https://genome.ucsc.edu/cgi-bin/hgTracks?db=mm9&position=chr11:88573693-88577924\" title=\"Jump to UCSC Genome Browser\">11:88573693-88577924</a>","junctions":"88576250-88577824;88573793-88576168","sig":"Significant"},"Reg_MF8o1V_272":{"log2FoldChange":-2.9,"pvalue":0.0378,"padj":0.153,"featureID":"76626,100504473_2_2/2_SE","groupID":"4476","medianVariantFreq":0.586,"medianVariantFreq1":0.857,"medianVariantFreq2":0.5,"medianVariantCount":9.5,"medianVariantCount1":9.5,"medianVariantCount2":10,"medianTotalCount":18,"medianTotalCount1":15,"medianTotalCount2":26.5,"deltaVF":-0.357,"chr":"11","start":88181937,"end":88181714,"strand":"-","coords":"11:88181937-88181714","geneIDs":"76626,100504473","geneSymbols":"Msi2,","variantType":"SE:I","event":"<a href=\"https://genome.ucsc.edu/cgi-bin/hgTracks?db=mm9&position=chr11:88180249-88199647\" title=\"Jump to UCSC Genome Browser\">11:88180249-88199647</a>","junctions":"88181937-88199547;88180349-88181714","sig":"Not"},"Reg_MF8o1V_273":{"log2FoldChange":-0.247,"pvalue":0.801,"padj":0.922,"featureID":"76626,100504473_4_2/2_SE","groupID":"4478","medianVariantFreq":0.932,"medianVariantFreq1":0.938,"medianVariantFreq2":0.925,"medianVariantCount":232,"medianVariantCount1":254,"medianVariantCount2":232,"medianTotalCount":257,"medianTotalCount1":270,"medianTotalCount2":252,"deltaVF":-0.0133,"chr":"11","start":88160627,"end":88160555,"strand":"-","coords":"11:88160627-88160555","geneIDs":"76626,100504473","geneSymbols":"Msi2,","variantType":"SE:I","event":"<a href=\"https://genome.ucsc.edu/cgi-bin/hgTracks?db=mm9&position=chr11:88158062-88162386\" title=\"Jump to UCSC Genome Browser\">11:88158062-88162386</a>","junctions":"88160627-88162286;88158162-88160555","sig":"Not"},"Reg_MF8o1V_274":{"log2FoldChange":0.234,"pvalue":0.876,"padj":0.954,"featureID":"218100_2_2/2_SE","groupID":"4538","medianVariantFreq":0.139,"medianVariantFreq1":0.139,"medianVariantFreq2":0.117,"medianVariantCount":2.5,"medianVariantCount1":4,"medianVariantCount2":2,"medianTotalCount":14.5,"medianTotalCount1":20.5,"medianTotalCount2":8,"deltaVF":-0.0222,"chr":"13","start":23454523,"end":23454449,"strand":"-","coords":"13:23454523-23454449","geneIDs":"218100","geneSymbols":"Zfp322a","variantType":"SE:I","event":"<a href=\"https://genome.ucsc.edu/cgi-bin/hgTracks?db=mm9&position=chr13:23449482-23454772\" title=\"Jump to UCSC Genome Browser\">13:23449482-23454772</a>","junctions":"23454523-23454672;23449582-23454449","sig":"Not"},"Reg_MF8o1V_275":{"log2FoldChange":-1.39,"pvalue":0.153,"padj":0.382,"featureID":"75901_1_2/2_SE","groupID":"4558","medianVariantFreq":0.653,"medianVariantFreq1":0.931,"medianVariantFreq2":0.632,"medianVariantCount":26,"medianVariantCount1":25,"medianVariantCount2":40.5,"medianTotalCount":41,"medianTotalCount1":28,"medianTotalCount2":64.5,"deltaVF":-0.299,"chr":"14","start":31318870,"end":31332105,"strand":"+","coords":"14:31318870-31332105","geneIDs":"75901","geneSymbols":"Dcp1a","variantType":"SE:I","event":"<a href=\"https://genome.ucsc.edu/cgi-bin/hgTracks?db=mm9&position=chr14:31318770-31332205\" title=\"Jump to UCSC Genome Browser\">14:31318770-31332205</a>","junctions":"31318870-31326170;31326283-31332105","sig":"Not"},"Reg_MF8o1V_276":{"log2FoldChange":-0.679,"pvalue":0.618,"padj":0.826,"featureID":"54614,110213_8_2/2_A3SS","groupID":"4596","medianVariantFreq":0.0984,"medianVariantFreq1":0.23,"medianVariantFreq2":0.0817,"medianVariantCount":3.5,"medianVariantCount1":6.5,"medianVariantCount2":2.5,"medianTotalCount":30.5,"medianTotalCount1":56.5,"medianTotalCount2":30.5,"deltaVF":-0.148,"chr":"15","start":99145717,"end":99145913,"strand":"+","coords":"15:99145717-99145913","geneIDs":"54614,110213","geneSymbols":"Prpf40b,Tmbim6","variantType":"A3SS:P","event":"<a href=\"https://genome.ucsc.edu/cgi-bin/hgTracks?db=mm9&position=chr15:99145617-99146014\" title=\"Jump to UCSC Genome Browser\">15:99145617-99146014</a>","junctions":"99145717-99145911","sig":"Not"},"Reg_MF8o1V_277":{"log2FoldChange":-0.44,"pvalue":0.714,"padj":0.885,"featureID":"13383_5_2/2_SE","groupID":"4634","medianVariantFreq":0.5,"medianVariantFreq1":0.562,"medianVariantFreq2":0.45,"medianVariantCount":6,"medianVariantCount1":6,"medianVariantCount2":6,"medianTotalCount":10,"medianTotalCount1":10,"medianTotalCount2":12,"deltaVF":-0.113,"chr":"16","start":31743356,"end":31781868,"strand":"+","coords":"16:31743356-31781868","geneIDs":"13383","geneSymbols":"Dlg1","variantType":"SE:I","event":"<a href=\"https://genome.ucsc.edu/cgi-bin/hgTracks?db=mm9&position=chr16:31743256-31781968\" title=\"Jump to UCSC Genome Browser\">16:31743256-31781968</a>","junctions":"31743356-31771843","sig":"Not"},"Reg_MF8o1V_278":{"log2FoldChange":0.809,"pvalue":0.507,"padj":0.751,"featureID":"13383_10_2/2_A3SS","groupID":"4639","medianVariantFreq":0.062,"medianVariantFreq1":0.0406,"medianVariantFreq2":0.0812,"medianVariantCount":2.5,"medianVariantCount1":2,"medianVariantCount2":5,"medianTotalCount":53,"medianTotalCount1":53,"medianTotalCount2":45.5,"deltaVF":0.0406,"chr":"16","start":31836390,"end":31838135,"strand":"+","coords":"16:31836390-31838135","geneIDs":"13383","geneSymbols":"Dlg1","variantType":"A3SS:P","event":"<a href=\"https://genome.ucsc.edu/cgi-bin/hgTracks?db=mm9&position=chr16:31836290-31838236\" title=\"Jump to UCSC Genome Browser\">16:31836290-31838236</a>","junctions":"31836390-31838131","sig":"Not"},"Reg_MF8o1V_279":{"log2FoldChange":0.016,"pvalue":0.991,"padj":0.997,"featureID":"22129_8_2/2_SE,RI,A5SS,A3SS","groupID":"4658","medianVariantFreq":0.425,"medianVariantFreq1":0.44,"medianVariantFreq2":0.425,"medianVariantCount":7,"medianVariantCount1":10,"medianVariantCount2":5,"medianTotalCount":18.5,"medianTotalCount1":20,"medianTotalCount2":18.5,"deltaVF":-0.0153,"chr":"16","start":94624976,"end":94631291,"strand":"+","coords":"16:94624976-94631291","geneIDs":"22129","geneSymbols":"Ttc3","variantType":"SE:I,RI:R,A5SS:P,A3SS:P","event":"<a href=\"https://genome.ucsc.edu/cgi-bin/hgTracks?db=mm9&position=chr16:94624875-94631391\" title=\"Jump to UCSC Genome Browser\">16:94624875-94631391</a>","junctions":"94624975-94630161;94630323-94631291","sig":"Not"},"Reg_MF8o1V_280":{"log2FoldChange":-1.32,"pvalue":0.207,"padj":0.457,"featureID":"18189_1_2/2_SE,A3SS","groupID":"4666","medianVariantFreq":"NA","medianVariantFreq1":0.164,"medianVariantFreq2":"NA","medianVariantCount":7,"medianVariantCount1":13,"medianVariantCount2":1.5,"medianTotalCount":45,"medianTotalCount1":74.5,"medianTotalCount2":30.5,"deltaVF":"NA","chr":"17","start":91101351,"end":91101328,"strand":"-","coords":"17:91101351-91101328","geneIDs":"18189","geneSymbols":"Nrxn1","variantType":"SE:I,A3SS:P","event":"<a href=\"https://genome.ucsc.edu/cgi-bin/hgTracks?db=mm9&position=chr17:91100145-91103506\" title=\"Jump to UCSC Genome Browser\">17:91100145-91103506</a>","junctions":"91101351-91103406;91100245-91101328","sig":"Not"},"Reg_MF8o1V_281":{"log2FoldChange":1.66,"pvalue":0.129,"padj":0.355,"featureID":"18189_3_2/2_SE","groupID":"4668","medianVariantFreq":0.653,"medianVariantFreq1":0.555,"medianVariantFreq2":0.839,"medianVariantCount":42.5,"medianVariantCount1":47,"medianVariantCount2":19,"medianTotalCount":53.5,"medianTotalCount1":77.5,"medianTotalCount2":30,"deltaVF":0.283,"chr":"17","start":91020231,"end":91020205,"strand":"-","coords":"17:91020231-91020205","geneIDs":"18189","geneSymbols":"Nrxn1","variantType":"SE:I","event":"<a href=\"https://genome.ucsc.edu/cgi-bin/hgTracks?db=mm9&position=chr17:90996869-91022860\" title=\"Jump to UCSC Genome Browser\">17:90996869-91022860</a>","junctions":"91020231-91022760;90996969-91020205","sig":"Not"},"Reg_MF8o1V_282":{"log2FoldChange":-0.0158,"pvalue":0.983,"padj":0.996,"featureID":"18189_8_2/2_A5SS","groupID":"4673","medianVariantFreq":0.779,"medianVariantFreq1":0.763,"medianVariantFreq2":0.792,"medianVariantCount":36.5,"medianVariantCount1":44,"medianVariantCount2":26,"medianTotalCount":48.5,"medianTotalCount1":58,"medianTotalCount2":37,"deltaVF":0.0294,"chr":"17","start":90458816,"end":90458816,"strand":"-","coords":"17:90458816-90458816","geneIDs":"18189","geneSymbols":"Nrxn1","variantType":"A5SS:P","event":"<a href=\"https://genome.ucsc.edu/cgi-bin/hgTracks?db=mm9&position=chr17:90436624-90458925\" title=\"Jump to UCSC Genome Browser\">17:90436624-90458925</a>","junctions":"90436724-90458816","sig":"Not"},"Reg_MF8o1V_283":{"log2FoldChange":-0.202,"pvalue":0.898,"padj":0.963,"featureID":"67665_1_2/2_SE","groupID":"4709","medianVariantFreq":0.252,"medianVariantFreq1":0.319,"medianVariantFreq2":0.167,"medianVariantCount":5.5,"medianVariantCount1":4,"medianVariantCount2":5.5,"medianTotalCount":18,"medianTotalCount1":18,"medianTotalCount2":29.5,"deltaVF":-0.152,"chr":"18","start":60703800,"end":60705402,"strand":"+","coords":"18:60703800-60705402","geneIDs":"67665","geneSymbols":"Dctn4","variantType":"SE:I","event":"<a href=\"https://genome.ucsc.edu/cgi-bin/hgTracks?db=mm9&position=chr18:60703700-60705502\" title=\"Jump to UCSC Genome Browser\">18:60703700-60705502</a>","junctions":"60703800-60705011;60705031-60705402","sig":"Not"},"Reg_MF8o1V_284":{"log2FoldChange":5.04,"pvalue":0.00657,"padj":0.045,"featureID":"107351_1_2/2_AS","groupID":"4720","medianVariantFreq":0.327,"medianVariantFreq1":0,"medianVariantFreq2":0.636,"medianVariantCount":1,"medianVariantCount1":0,"medianVariantCount2":5,"medianTotalCount":6.5,"medianTotalCount1":3,"medianTotalCount2":9.5,"deltaVF":0.636,"chr":"19","start":25485878,"end":25500387,"strand":"+","coords":"19:25485878-25500387","geneIDs":"107351","geneSymbols":"Kank1","variantType":"AS","event":"<a href=\"https://genome.ucsc.edu/cgi-bin/hgTracks?db=mm9&position=chr19:25485778-25500487\" title=\"Jump to UCSC Genome Browser\">19:25485778-25500487</a>","junctions":"25497517-25500387","sig":"Significant"},"Reg_MF8o1V_285":{"log2FoldChange":4.14,"pvalue":0.0617,"padj":0.215,"featureID":"69113_4_2/2_SE","groupID":"4747","medianVariantFreq":0.186,"medianVariantFreq1":0.0238,"medianVariantFreq2":0.346,"medianVariantCount":3,"medianVariantCount1":0.5,"medianVariantCount2":5,"medianTotalCount":16,"medianTotalCount1":14.5,"medianTotalCount2":16,"deltaVF":0.323,"chr":"2","start":93841670,"end":93841582,"strand":"-","coords":"2:93841670-93841582","geneIDs":"69113","geneSymbols":"Alkbh3","variantType":"SE:I","event":"<a href=\"https://genome.ucsc.edu/cgi-bin/hgTracks?db=mm9&position=chr2:93836449-93843310\" title=\"Jump to UCSC Genome Browser\">2:93836449-93843310</a>","junctions":"93841670-93843210;93836549-93841582","sig":"Not"},"Reg_MF8o1V_286":{"log2FoldChange":-0.369,"pvalue":0.771,"padj":0.908,"featureID":"227800_4_2/2_A3SS","groupID":"4759","medianVariantFreq":"NA","medianVariantFreq1":"NA","medianVariantFreq2":0.344,"medianVariantCount":4,"medianVariantCount1":3.5,"medianVariantCount2":8,"medianTotalCount":21,"medianTotalCount1":14.5,"medianTotalCount2":38,"deltaVF":"NA","chr":"2","start":37398751,"end":37411225,"strand":"+","coords":"2:37398751-37411225","geneIDs":"227800","geneSymbols":"Rabgap1","variantType":"A3SS:P","event":"<a href=\"https://genome.ucsc.edu/cgi-bin/hgTracks?db=mm9&position=chr2:37398651-37411326\" title=\"Jump to UCSC Genome Browser\">2:37398651-37411326</a>","junctions":"37398751-37411000","sig":"Not"},"Reg_MF8o1V_287":{"log2FoldChange":-1.18,"pvalue":0.109,"padj":0.318,"featureID":"20511_1_3/3_AFE","groupID":"4768","medianVariantFreq":0.975,"medianVariantFreq1":0.982,"medianVariantFreq2":0.967,"medianVariantCount":162,"medianVariantCount1":190,"medianVariantCount2":153,"medianTotalCount":170,"medianTotalCount1":194,"medianTotalCount2":162,"deltaVF":-0.0155,"chr":"2","start":102499220,"end":102576101,"strand":"+","coords":"2:102499220-102576101","geneIDs":"20511","geneSymbols":"Slc1a2","variantType":"AFE","event":"<a href=\"https://genome.ucsc.edu/cgi-bin/hgTracks?db=mm9&position=chr2:102499120-102576201\" title=\"Jump to UCSC Genome Browser\">2:102499120-102576201</a>","junctions":"102499458-102576101;102526426-102576101","sig":"Not"},"Reg_MF8o1V_288":{"log2FoldChange":-7.11,"pvalue":0.00071,"padj":0.00831,"featureID":"20511_2_2/2_SE","groupID":"4769","medianVariantFreq":0.00183,"medianVariantFreq1":0.0141,"medianVariantFreq2":0,"medianVariantCount":0.5,"medianVariantCount1":6.5,"medianVariantCount2":0,"medianTotalCount":320,"medianTotalCount1":376,"medianTotalCount2":306,"deltaVF":-0.0141,"chr":"2","start":102499458,"end":102576101,"strand":"+","coords":"2:102499458-102576101","geneIDs":"20511","geneSymbols":"Slc1a2","variantType":"SE:I","event":"<a href=\"https://genome.ucsc.edu/cgi-bin/hgTracks?db=mm9&position=chr2:102499358-102576201\" title=\"Jump to UCSC Genome Browser\">2:102499358-102576201</a>","junctions":"102499458-102526278;102526426-102576101","sig":"Significant"},"Reg_MF8o1V_289":{"log2FoldChange":-3.96,"pvalue":0.000333,"padj":0.00435,"featureID":"21969_2_2/2_SE","groupID":"4795","medianVariantFreq":0.748,"medianVariantFreq1":1,"medianVariantFreq2":0.582,"medianVariantCount":29,"medianVariantCount1":21,"medianVariantCount2":32.5,"medianTotalCount":41,"medianTotalCount1":24,"medianTotalCount2":58,"deltaVF":-0.418,"chr":"2","start":160495938,"end":160510184,"strand":"+","coords":"2:160495938-160510184","geneIDs":"21969","geneSymbols":"Top1","variantType":"SE:I","event":"<a href=\"https://genome.ucsc.edu/cgi-bin/hgTracks?db=mm9&position=chr2:160495838-160510284\" title=\"Jump to UCSC Genome Browser\">2:160495838-160510284</a>","junctions":"160495938-160508387;160508510-160510184","sig":"Significant"},"Reg_MF8o1V_290":{"log2FoldChange":-0.765,"pvalue":0.349,"padj":0.617,"featureID":"329650_3_2/2_SE","groupID":"4823","medianVariantFreq":0.101,"medianVariantFreq1":0.172,"medianVariantFreq2":0.101,"medianVariantCount":11.5,"medianVariantCount1":15.5,"medianVariantCount2":11.5,"medianTotalCount":97,"medianTotalCount1":93.5,"medianTotalCount2":106,"deltaVF":-0.071,"chr":"3","start":58895543,"end":58897441,"strand":"+","coords":"3:58895543-58897441","geneIDs":"329650","geneSymbols":"Med12l","variantType":"SE:I","event":"<a href=\"https://genome.ucsc.edu/cgi-bin/hgTracks?db=mm9&position=chr3:58895443-58897541\" title=\"Jump to UCSC Genome Browser\">3:58895443-58897541</a>","junctions":"58895543-58896616;58896720-58897441","sig":"Not"},"Reg_MF8o1V_291":{"log2FoldChange":0.723,"pvalue":1,"padj":1,"featureID":"675363,100702_1_2/2_AFE","groupID":"4872","medianVariantFreq":"NA","medianVariantFreq1":"NA","medianVariantFreq2":0.981,"medianVariantCount":182,"medianVariantCount1":3,"medianVariantCount2":510,"medianTotalCount":182,"medianTotalCount1":3,"medianTotalCount2":520,"deltaVF":"NA","chr":"5","start":105703728,"end":105703728,"strand":"-","coords":"5:105703728-105703728","geneIDs":"675363,100702","geneSymbols":"Gm9640,Gbp6","variantType":"AFE","event":"<a href=\"https://genome.ucsc.edu/cgi-bin/hgTracks?db=mm9&position=chr5:105703299-105704957\" title=\"Jump to UCSC Genome Browser\">5:105703299-105704957</a>","junctions":"105703399-105703728","sig":"Not"},"Reg_MF8o1V_292":{"log2FoldChange":-2.68,"pvalue":0.0402,"padj":0.157,"featureID":"231214_2_2/2_AS","groupID":"4883","medianVariantFreq":0.851,"medianVariantFreq1":0.934,"medianVariantFreq2":0.783,"medianVariantCount":17,"medianVariantCount1":17,"medianVariantCount2":17,"medianTotalCount":19,"medianTotalCount1":19,"medianTotalCount2":21,"deltaVF":-0.151,"chr":"5","start":44053641,"end":44064931,"strand":"+","coords":"5:44053641-44064931","geneIDs":"231214","geneSymbols":"Cc2d2a","variantType":"AS","event":"<a href=\"https://genome.ucsc.edu/cgi-bin/hgTracks?db=mm9&position=chr5:44053541-44065031\" title=\"Jump to UCSC Genome Browser\">5:44053541-44065031</a>","junctions":"44062543-44064931","sig":"Not"},"Reg_MF8o1V_293":{"log2FoldChange":0.984,"pvalue":0.488,"padj":0.738,"featureID":"231214_6_2/2_RI,A3SS","groupID":"4887","medianVariantFreq":0.764,"medianVariantFreq1":0.667,"medianVariantFreq2":0.764,"medianVariantCount":20,"medianVariantCount1":6,"medianVariantCount2":48,"medianTotalCount":23,"medianTotalCount1":8,"medianTotalCount2":69,"deltaVF":0.097,"chr":"5","start":44073043,"end":44073113,"strand":"+","coords":"5:44073043-44073113","geneIDs":"231214","geneSymbols":"Cc2d2a","variantType":"RI:R,A3SS:P","event":"<a href=\"https://genome.ucsc.edu/cgi-bin/hgTracks?db=mm9&position=chr5:44072942-44073214\" title=\"Jump to UCSC Genome Browser\">5:44072942-44073214</a>","junctions":"44073042-44073099","sig":"Not"},"Reg_MF8o1V_294":{"log2FoldChange":3.38,"pvalue":8.79e-05,"padj":0.00156,"featureID":"231214_7_2/2_SE,A5SS","groupID":"4888","medianVariantFreq":0.345,"medianVariantFreq1":0.184,"medianVariantFreq2":0.569,"medianVariantCount":12.5,"medianVariantCount1":6.5,"medianVariantCount2":44.5,"medianTotalCount":56.5,"medianTotalCount1":41,"medianTotalCount2":73,"deltaVF":0.386,"chr":"5","start":44073042,"end":44074339,"strand":"+","coords":"5:44073042-44074339","geneIDs":"231214","geneSymbols":"Cc2d2a","variantType":"SE:I,A5SS:P","event":"<a href=\"https://genome.ucsc.edu/cgi-bin/hgTracks?db=mm9&position=chr5:44072942-44074439\" title=\"Jump to UCSC Genome Browser\">5:44072942-44074439</a>","junctions":"44073042-44073114;44073042-44073099;44073203-44074339","sig":"Significant"},"Reg_MF8o1V_295":{"log2FoldChange":-0.769,"pvalue":0.465,"padj":0.721,"featureID":"101206,66087_2_2/2_SE","groupID":"4906","medianVariantFreq":0.797,"medianVariantFreq1":0.827,"medianVariantFreq2":0.737,"medianVariantCount":28,"medianVariantCount1":28.5,"medianVariantCount2":26.5,"medianTotalCount":45.5,"medianTotalCount1":39.5,"medianTotalCount2":48.5,"deltaVF":-0.09,"chr":"6","start":113326939,"end":113326886,"strand":"-","coords":"6:113326939-113326886","geneIDs":"101206,66087","geneSymbols":"Tada3,Tmem111","variantType":"SE:I","event":"<a href=\"https://genome.ucsc.edu/cgi-bin/hgTracks?db=mm9&position=chr6:113325958-113327410\" title=\"Jump to UCSC Genome Browser\">6:113325958-113327410</a>","junctions":"113326939-113327310;113326058-113326886","sig":"Not"},"Reg_MF8o1V_296":{"log2FoldChange":-1.27,"pvalue":0.0934,"padj":0.283,"featureID":"19283_4_2/2_A5SS","groupID":"4922","medianVariantFreq":0.721,"medianVariantFreq1":0.827,"medianVariantFreq2":0.635,"medianVariantCount":95.5,"medianVariantCount1":122,"medianVariantCount2":43.5,"medianTotalCount":136,"medianTotalCount1":164,"medianTotalCount2":68.5,"deltaVF":-0.192,"chr":"6","start":22950200,"end":22957274,"strand":"+","coords":"6:22950200-22957274","geneIDs":"19283","geneSymbols":"Ptprz1","variantType":"A5SS:P","event":"<a href=\"https://genome.ucsc.edu/cgi-bin/hgTracks?db=mm9&position=chr6:22950099-22957374\" title=\"Jump to UCSC Genome Browser\">6:22950099-22957374</a>","junctions":"22952746-22957274","sig":"Not"},"Reg_MF8o1V_297":{"log2FoldChange":-2.77,"pvalue":0.0026,"padj":0.0234,"featureID":"19283_5_2/2_SE","groupID":"4923","medianVariantFreq":0.97,"medianVariantFreq1":0.975,"medianVariantFreq2":0.877,"medianVariantCount":148,"medianVariantCount1":169,"medianVariantCount2":64,"medianTotalCount":150,"medianTotalCount1":172,"medianTotalCount2":82,"deltaVF":-0.0986,"chr":"6","start":22950199,"end":22966139,"strand":"+","coords":"6:22950199-22966139","geneIDs":"19283","geneSymbols":"Ptprz1","variantType":"SE:I","event":"<a href=\"https://genome.ucsc.edu/cgi-bin/hgTracks?db=mm9&position=chr6:22950099-22966239\" title=\"Jump to UCSC Genome Browser\">6:22950099-22966239</a>","junctions":"22950199-22957274;22957418-22966139","sig":"Significant"},"Reg_MF8o1V_298":{"log2FoldChange":-0.406,"pvalue":0.602,"padj":0.815,"featureID":"19283_6_2/2_SE,A3SS","groupID":"4924","medianVariantFreq":0.887,"medianVariantFreq1":0.892,"medianVariantFreq2":0.887,"medianVariantCount":83.5,"medianVariantCount1":91.5,"medianVariantCount2":33,"medianTotalCount":92.5,"medianTotalCount1":102,"medianTotalCount2":39,"deltaVF":-0.00477,"chr":"6","start":22972284,"end":22974945,"strand":"+","coords":"6:22972284-22974945","geneIDs":"19283","geneSymbols":"Ptprz1","variantType":"SE:I,A3SS:P","event":"<a href=\"https://genome.ucsc.edu/cgi-bin/hgTracks?db=mm9&position=chr6:22972184-22975045\" title=\"Jump to UCSC Genome Browser\">6:22972184-22975045</a>","junctions":"22972284-22974714;22974734-22974945","sig":"Not"},"Reg_MF8o1V_299":{"log2FoldChange":1.69,"pvalue":0.00775,"padj":0.0502,"featureID":"19283_8_2/2_A3SS","groupID":"4926","medianVariantFreq":0.376,"medianVariantFreq1":0.214,"medianVariantFreq2":0.508,"medianVariantCount":60,"medianVariantCount1":76,"medianVariantCount2":54.5,"medianTotalCount":220,"medianTotalCount1":315,"medianTotalCount2":90.5,"deltaVF":0.294,"chr":"6","start":22980724,"end":22983342,"strand":"+","coords":"6:22980724-22983342","geneIDs":"19283","geneSymbols":"Ptprz1","variantType":"A3SS:P","event":"<a href=\"https://genome.ucsc.edu/cgi-bin/hgTracks?db=mm9&position=chr6:22980624-22983443\" title=\"Jump to UCSC Genome Browser\">6:22980624-22983443</a>","junctions":"22980724-22983325","sig":"Not"},"Reg_MF8o1V_300":{"log2FoldChange":-1.21,"pvalue":0.535,"padj":0.773,"featureID":"NA_9_2/2_SE","groupID":"4959","medianVariantFreq":"NA","medianVariantFreq1":0.426,"medianVariantFreq2":"NA","medianVariantCount":1,"medianVariantCount1":10,"medianVariantCount2":0,"medianTotalCount":13.5,"medianTotalCount1":30,"medianTotalCount2":1.5,"deltaVF":"NA","chr":"7","start":80369218,"end":80369090,"strand":"-","coords":"7:80369218-80369090","geneIDs":"","geneSymbols":"","variantType":"SE:I","event":"<a href=\"https://genome.ucsc.edu/cgi-bin/hgTracks?db=mm9&position=chr7:80350420-80374097\" title=\"Jump to UCSC Genome Browser\">7:80350420-80374097</a>","junctions":"80369218-80373997;80350520-80369090","sig":"Not"},"Reg_MF8o1V_301":{"log2FoldChange":1.04,"pvalue":0.425,"padj":0.692,"featureID":"434204_2_2/3_A3SS","groupID":"4987","medianVariantFreq":0.163,"medianVariantFreq1":0.0917,"medianVariantFreq2":0.217,"medianVariantCount":3.5,"medianVariantCount1":1.5,"medianVariantCount2":8,"medianTotalCount":23.5,"medianTotalCount1":17.5,"medianTotalCount2":32.5,"deltaVF":0.125,"chr":"7","start":88731185,"end":88734223,"strand":"+","coords":"7:88731185-88734223","geneIDs":"434204","geneSymbols":"Whamm","variantType":"A3SS:P","event":"<a href=\"https://genome.ucsc.edu/cgi-bin/hgTracks?db=mm9&position=chr7:88731085-88734324\" title=\"Jump to UCSC Genome Browser\">7:88731085-88734324</a>","junctions":"88731185-88734190","sig":"Not"},"Reg_MF8o1V_302":{"log2FoldChange":-0.761,"pvalue":0.293,"padj":0.555,"featureID":"434204_4_2/2_A3SS","groupID":"4989","medianVariantFreq":0.44,"medianVariantFreq1":0.52,"medianVariantFreq2":0.356,"medianVariantCount":41.5,"medianVariantCount1":40.5,"medianVariantCount2":42.5,"medianTotalCount":105,"medianTotalCount1":85.5,"medianTotalCount2":120,"deltaVF":-0.164,"chr":"7","start":88736988,"end":88738537,"strand":"+","coords":"7:88736988-88738537","geneIDs":"434204","geneSymbols":"Whamm","variantType":"A3SS:P","event":"<a href=\"https://genome.ucsc.edu/cgi-bin/hgTracks?db=mm9&position=chr7:88736888-88738638\" title=\"Jump to UCSC Genome Browser\">7:88736888-88738638</a>","junctions":"88736988-88738524","sig":"Not"},"Reg_MF8o1V_303":{"log2FoldChange":0.164,"pvalue":0.903,"padj":0.964,"featureID":"71517_2_2/2_A5SS","groupID":"4997","medianVariantFreq":0.0769,"medianVariantFreq1":0.0496,"medianVariantFreq2":0.0813,"medianVariantCount":2,"medianVariantCount1":2,"medianVariantCount2":4,"medianTotalCount":47.5,"medianTotalCount1":47.5,"medianTotalCount2":56,"deltaVF":0.0317,"chr":"7","start":125953491,"end":125955319,"strand":"+","coords":"7:125953491-125955319","geneIDs":"71517","geneSymbols":"9030624J02Rik","variantType":"A5SS:P","event":"<a href=\"https://genome.ucsc.edu/cgi-bin/hgTracks?db=mm9&position=chr7:125953390-125955419\" title=\"Jump to UCSC Genome Browser\">7:125953390-125955419</a>","junctions":"125953518-125955319","sig":"Not"},"Reg_MF8o1V_304":{"log2FoldChange":-0.871,"pvalue":0.168,"padj":0.404,"featureID":"21750_4_2/2_A3SS","groupID":"5010","medianVariantFreq":0.652,"medianVariantFreq1":0.701,"medianVariantFreq2":0.626,"medianVariantCount":51.5,"medianVariantCount1":38,"medianVariantCount2":62,"medianTotalCount":69.5,"medianTotalCount1":50,"medianTotalCount2":114,"deltaVF":-0.0751,"chr":"8","start":109600899,"end":109600899,"strand":"-","coords":"8:109600899-109600899","geneIDs":"21750","geneSymbols":"Terf2","variantType":"A3SS:P","event":"<a href=\"https://genome.ucsc.edu/cgi-bin/hgTracks?db=mm9&position=chr8:109600796-109603369\" title=\"Jump to UCSC Genome Browser\">8:109600796-109603369</a>","junctions":"109600899-109603269","sig":"Not"},"Reg_MF8o1V_305":{"log2FoldChange":-1.02,"pvalue":0.148,"padj":0.376,"featureID":"17248_2_2/2_A3SS","groupID":"5057","medianVariantFreq":0.572,"medianVariantFreq1":0.641,"medianVariantFreq2":0.376,"medianVariantCount":36.5,"medianVariantCount1":41.5,"medianVariantCount2":21,"medianTotalCount":60,"medianTotalCount1":71.5,"medianTotalCount2":37,"deltaVF":-0.265,"chr":"1","start":134909291,"end":134909291,"strand":"-","coords":"1:134909291-134909291","geneIDs":"17248","geneSymbols":"Mdm4","variantType":"A3SS:P","event":"<a href=\"https://genome.ucsc.edu/cgi-bin/hgTracks?db=mm9&position=chr1:134909188-134915454\" title=\"Jump to UCSC Genome Browser\">1:134909188-134915454</a>","junctions":"134909291-134915354","sig":"Not"},"Reg_MF8o1V_306":{"log2FoldChange":0.168,"pvalue":0.872,"padj":0.954,"featureID":"17248_6_2/2_SE,A3SS","groupID":"5061","medianVariantFreq":0.926,"medianVariantFreq1":0.902,"medianVariantFreq2":0.934,"medianVariantCount":120,"medianVariantCount1":84,"medianVariantCount2":142,"medianTotalCount":128,"medianTotalCount1":91,"medianTotalCount2":152,"deltaVF":0.0324,"chr":"1","start":134901298,"end":134900544,"strand":"-","coords":"1:134901298-134900544","geneIDs":"17248","geneSymbols":"Mdm4","variantType":"SE:I,A3SS:P","event":"<a href=\"https://genome.ucsc.edu/cgi-bin/hgTracks?db=mm9&position=chr1:134900367-134905814\" title=\"Jump to UCSC Genome Browser\">1:134900367-134905814</a>","junctions":"134901298-134905714;134900467-134901231;134900467-134900544","sig":"Not"},"Reg_MF8o1V_307":{"log2FoldChange":1.13,"pvalue":0.146,"padj":0.374,"featureID":"17248_7_2/2_RI,A5SS","groupID":"5062","medianVariantFreq":0.912,"medianVariantFreq1":0.875,"medianVariantFreq2":0.933,"medianVariantCount":100,"medianVariantCount1":65,"medianVariantCount2":134,"medianTotalCount":108,"medianTotalCount1":77,"medianTotalCount2":142,"deltaVF":0.0577,"chr":"1","start":134900544,"end":134900544,"strand":"-","coords":"1:134900544-134900544","geneIDs":"17248","geneSymbols":"Mdm4","variantType":"RI:R,A5SS:P","event":"<a href=\"https://genome.ucsc.edu/cgi-bin/hgTracks?db=mm9&position=chr1:134900367-134901331\" title=\"Jump to UCSC Genome Browser\">1:134900367-134901331</a>","junctions":"134900467-134900544","sig":"Not"},"Reg_MF8o1V_308":{"log2FoldChange":0.523,"pvalue":0.709,"padj":0.884,"featureID":"20846_2_2/2_A5SS","groupID":"5082","medianVariantFreq":0.946,"medianVariantFreq1":1,"medianVariantFreq2":0.903,"medianVariantCount":53.5,"medianVariantCount1":3,"medianVariantCount2":130,"medianTotalCount":61.5,"medianTotalCount1":3,"medianTotalCount2":144,"deltaVF":-0.097,"chr":"1","start":52176880,"end":52179435,"strand":"+","coords":"1:52176880-52179435","geneIDs":"20846","geneSymbols":"Stat1","variantType":"A5SS:P","event":"<a href=\"https://genome.ucsc.edu/cgi-bin/hgTracks?db=mm9&position=chr1:52176779-52179535\" title=\"Jump to UCSC Genome Browser\">1:52176779-52179535</a>","junctions":"52176916-52179435","sig":"Not"},"Reg_MF8o1V_309":{"log2FoldChange":-2.78,"pvalue":0.218,"padj":0.471,"featureID":"20846_3_2/2_SE","groupID":"5083","medianVariantFreq":0.986,"medianVariantFreq1":1,"medianVariantFreq2":0.883,"medianVariantCount":85,"medianVariantCount1":4.5,"medianVariantCount2":189,"medianTotalCount":107,"medianTotalCount1":4.5,"medianTotalCount2":214,"deltaVF":-0.117,"chr":"1","start":52189477,"end":52193723,"strand":"+","coords":"1:52189477-52193723","geneIDs":"20846","geneSymbols":"Stat1","variantType":"SE:I","event":"<a href=\"https://genome.ucsc.edu/cgi-bin/hgTracks?db=mm9&position=chr1:52189377-52193823\" title=\"Jump to UCSC Genome Browser\">1:52189377-52193823</a>","junctions":"52189477-52192447;52192525-52193723","sig":"Not"},"Reg_MF8o1V_310":{"log2FoldChange":0.418,"pvalue":0.849,"padj":0.942,"featureID":"20846_4_2/2_A5SS","groupID":"5084","medianVariantFreq":"NA","medianVariantFreq1":"NA","medianVariantFreq2":0.375,"medianVariantCount":9,"medianVariantCount1":0,"medianVariantCount2":22,"medianTotalCount":25.5,"medianTotalCount1":0.5,"medianTotalCount2":72,"deltaVF":"NA","chr":"1","start":52205883,"end":52207463,"strand":"+","coords":"1:52205883-52207463","geneIDs":"20846","geneSymbols":"Stat1","variantType":"A5SS:P","event":"<a href=\"https://genome.ucsc.edu/cgi-bin/hgTracks?db=mm9&position=chr1:52205782-52207563\" title=\"Jump to UCSC Genome Browser\">1:52205782-52207563</a>","junctions":"52205949-52207463","sig":"Not"},"Reg_MF8o1V_311":{"log2FoldChange":-3.61,"pvalue":0.076,"padj":0.239,"featureID":"20846_5_2/2_SE","groupID":"5085","medianVariantFreq":"NA","medianVariantFreq1":"NA","medianVariantFreq2":0.779,"medianVariantCount":37,"medianVariantCount1":11.5,"medianVariantCount2":84,"medianTotalCount":49,"medianTotalCount1":11.5,"medianTotalCount2":111,"deltaVF":"NA","chr":"1","start":52208176,"end":52210688,"strand":"+","coords":"1:52208176-52210688","geneIDs":"20846","geneSymbols":"Stat1","variantType":"SE:I","event":"<a href=\"https://genome.ucsc.edu/cgi-bin/hgTracks?db=mm9&position=chr1:52208076-52210788\" title=\"Jump to UCSC Genome Browser\">1:52208076-52210788</a>","junctions":"52208176-52209077;52209222-52210688","sig":"Not"},"Reg_MF8o1V_312":{"log2FoldChange":-2.75,"pvalue":0.0577,"padj":0.206,"featureID":"71844_1_2/2_SE","groupID":"5190","medianVariantFreq":0.886,"medianVariantFreq1":1,"medianVariantFreq2":0.718,"medianVariantCount":36,"medianVariantCount1":38,"medianVariantCount2":32,"medianTotalCount":47,"medianTotalCount1":38,"medianTotalCount2":58.5,"deltaVF":-0.282,"chr":"14","start":60859635,"end":60859611,"strand":"-","coords":"14:60859635-60859611","geneIDs":"71844","geneSymbols":"Nupl1","variantType":"SE:I","event":"<a href=\"https://genome.ucsc.edu/cgi-bin/hgTracks?db=mm9&position=chr14:60858283-60861484\" title=\"Jump to UCSC Genome Browser\">14:60858283-60861484</a>","junctions":"60859635-60861384;60858383-60859611","sig":"Not"},"Reg_MF8o1V_313":{"log2FoldChange":-3.39,"pvalue":0.00122,"padj":0.0131,"featureID":"56448_1_2/2_A5SS","groupID":"5203","medianVariantFreq":0.612,"medianVariantFreq1":0.819,"medianVariantFreq2":0.325,"medianVariantCount":19,"medianVariantCount1":19,"medianVariantCount2":18,"medianTotalCount":30,"medianTotalCount1":24,"medianTotalCount2":43,"deltaVF":-0.494,"chr":"15","start":82203215,"end":82203215,"strand":"-","coords":"15:82203215-82203215","geneIDs":"56448","geneSymbols":"Cyp2d22","variantType":"A5SS:P","event":"<a href=\"https://genome.ucsc.edu/cgi-bin/hgTracks?db=mm9&position=chr15:82202907-82203641\" title=\"Jump to UCSC Genome Browser\">15:82202907-82203641</a>","junctions":"82203007-82203215","sig":"Significant"},"Reg_MF8o1V_314":{"log2FoldChange":1.52,"pvalue":0.131,"padj":0.356,"featureID":"107338_2_2/2_A3SS","groupID":"5292","medianVariantFreq":0.237,"medianVariantFreq1":0.192,"medianVariantFreq2":0.387,"medianVariantCount":7.5,"medianVariantCount1":3.5,"medianVariantCount2":21,"medianTotalCount":39,"medianTotalCount1":24.5,"medianTotalCount2":53,"deltaVF":0.195,"chr":"19","start":46334286,"end":46335202,"strand":"+","coords":"19:46334286-46335202","geneIDs":"107338","geneSymbols":"Gbf1","variantType":"A3SS:P","event":"<a href=\"https://genome.ucsc.edu/cgi-bin/hgTracks?db=mm9&position=chr19:46334186-46335303\" title=\"Jump to UCSC Genome Browser\">19:46334186-46335303</a>","junctions":"46334286-46335200","sig":"Not"},"Reg_MF8o1V_315":{"log2FoldChange":-1.28,"pvalue":0.297,"padj":0.557,"featureID":"27360_2_2/2_SE","groupID":"5297","medianVariantFreq":0.249,"medianVariantFreq1":0.279,"medianVariantFreq2":0.188,"medianVariantCount":6.5,"medianVariantCount1":5,"medianVariantCount2":9.5,"medianTotalCount":36.5,"medianTotalCount1":23,"medianTotalCount2":46.5,"deltaVF":-0.0902,"chr":"19","start":53317117,"end":53319488,"strand":"+","coords":"19:53317117-53319488","geneIDs":"27360","geneSymbols":"Add3","variantType":"SE:I","event":"<a href=\"https://genome.ucsc.edu/cgi-bin/hgTracks?db=mm9&position=chr19:53317017-53319588\" title=\"Jump to UCSC Genome Browser\">19:53317017-53319588</a>","junctions":"53317117-53318800;53318895-53319488","sig":"Not"},"Reg_MF8o1V_316":{"log2FoldChange":-2.15,"pvalue":0.147,"padj":0.374,"featureID":"14007_2_2/2_A5SS","groupID":"5311","medianVariantFreq":0.45,"medianVariantFreq1":0.527,"medianVariantFreq2":0.167,"medianVariantCount":12,"medianVariantCount1":14.5,"medianVariantCount2":1.5,"medianTotalCount":23,"medianTotalCount1":29.5,"medianTotalCount2":13.5,"deltaVF":-0.36,"chr":"2","start":6805413,"end":6805413,"strand":"-","coords":"2:6805413-6805413","geneIDs":"14007","geneSymbols":"Celf2","variantType":"A5SS:P","event":"<a href=\"https://genome.ucsc.edu/cgi-bin/hgTracks?db=mm9&position=chr2:6642559-6805998\" title=\"Jump to UCSC Genome Browser\">2:6642559-6805998</a>","junctions":"6642659-6805413","sig":"Not"},"Reg_MF8o1V_317":{"log2FoldChange":-1.27,"pvalue":0.44,"padj":0.704,"featureID":"76246_2_2/2_SE","groupID":"5347","medianVariantFreq":0.905,"medianVariantFreq1":0.972,"medianVariantFreq2":0.806,"medianVariantCount":52,"medianVariantCount1":36.5,"medianVariantCount2":67,"medianTotalCount":60,"medianTotalCount1":37.5,"medianTotalCount2":76,"deltaVF":-0.167,"chr":"2","start":119517962,"end":119531175,"strand":"+","coords":"2:119517962-119531175","geneIDs":"76246","geneSymbols":"Rtf1","variantType":"SE:I","event":"<a href=\"https://genome.ucsc.edu/cgi-bin/hgTracks?db=mm9&position=chr2:119517862-119531275\" title=\"Jump to UCSC Genome Browser\">2:119517862-119531275</a>","junctions":"119517962-119526854;119527001-119531175","sig":"Not"},"Reg_MF8o1V_318":{"log2FoldChange":0.403,"pvalue":0.751,"padj":0.904,"featureID":"18803_17_2/2_RI,A3SS","groupID":"5373","medianVariantFreq":0.458,"medianVariantFreq1":0.405,"medianVariantFreq2":0.458,"medianVariantCount":8.5,"medianVariantCount1":12,"medianVariantCount2":8.5,"medianTotalCount":24.5,"medianTotalCount1":37,"medianTotalCount2":17.5,"deltaVF":0.0537,"chr":"2","start":160585287,"end":160585417,"strand":"+","coords":"2:160585287-160585417","geneIDs":"18803","geneSymbols":"Plcg1","variantType":"RI:R,A3SS:P","event":"<a href=\"https://genome.ucsc.edu/cgi-bin/hgTracks?db=mm9&position=chr2:160585186-160585518\" title=\"Jump to UCSC Genome Browser\">2:160585186-160585518</a>","junctions":"160585286-160585381","sig":"Not"},"Reg_MF8o1V_319":{"log2FoldChange":0.502,"pvalue":0.537,"padj":0.774,"featureID":"12748,24045,68521_3_2/2_A3SS","groupID":"5385","medianVariantFreq":0.0609,"medianVariantFreq1":0.0539,"medianVariantFreq2":0.0747,"medianVariantCount":8,"medianVariantCount1":5,"medianVariantCount2":10.5,"medianTotalCount":109,"medianTotalCount1":96,"medianTotalCount2":124,"deltaVF":0.0208,"chr":"3","start":88971126,"end":88972616,"strand":"+","coords":"3:88971126-88972616","geneIDs":"12748,24045,68521","geneSymbols":"Clk2,Scamp3,Fam189b","variantType":"A3SS:P","event":"<a href=\"https://genome.ucsc.edu/cgi-bin/hgTracks?db=mm9&position=chr3:88971026-88972717\" title=\"Jump to UCSC Genome Browser\">3:88971026-88972717</a>","junctions":"88971126-88972596","sig":"Not"},"Reg_MF8o1V_320":{"log2FoldChange":-0.187,"pvalue":0.79,"padj":0.92,"featureID":"12748,24045,68521_4_2/2_A3SS","groupID":"5386","medianVariantFreq":0.896,"medianVariantFreq1":0.896,"medianVariantFreq2":0.843,"medianVariantCount":112,"medianVariantCount1":97.5,"medianVariantCount2":128,"medianTotalCount":132,"medianTotalCount1":108,"medianTotalCount2":148,"deltaVF":-0.0528,"chr":"3","start":88971126,"end":88972619,"strand":"+","coords":"3:88971126-88972619","geneIDs":"12748,24045,68521","geneSymbols":"Clk2,Scamp3,Fam189b","variantType":"A3SS:P","event":"<a href=\"https://genome.ucsc.edu/cgi-bin/hgTracks?db=mm9&position=chr3:88971026-88972720\" title=\"Jump to UCSC Genome Browser\">3:88971026-88972720</a>","junctions":"88971126-88972617;88971126-88972596","sig":"Not"},"Reg_MF8o1V_321":{"log2FoldChange":0.367,"pvalue":0.614,"padj":0.824,"featureID":"12748,24045,68521_5_2/2_A3SS","groupID":"5387","medianVariantFreq":0.426,"medianVariantFreq1":0.412,"medianVariantFreq2":0.484,"medianVariantCount":19,"medianVariantCount1":19,"medianVariantCount2":19,"medianTotalCount":38.5,"medianTotalCount1":47.5,"medianTotalCount2":38.5,"deltaVF":0.0715,"chr":"3","start":88972845,"end":88973539,"strand":"+","coords":"3:88972845-88973539","geneIDs":"12748,24045,68521","geneSymbols":"Clk2,Scamp3,Fam189b","variantType":"A3SS:P","event":"<a href=\"https://genome.ucsc.edu/cgi-bin/hgTracks?db=mm9&position=chr3:88972745-88973640\" title=\"Jump to UCSC Genome Browser\">3:88972745-88973640</a>","junctions":"88972845-88973537","sig":"Not"},"Reg_MF8o1V_322":{"log2FoldChange":-2.87,"pvalue":0.00215,"padj":0.0207,"featureID":"12748,24045,68521_6_2/2_SE,A3SS","groupID":"5388","medianVariantFreq":0.874,"medianVariantFreq1":0.981,"medianVariantFreq2":0.772,"medianVariantCount":162,"medianVariantCount1":149,"medianVariantCount2":180,"medianTotalCount":188,"medianTotalCount1":152,"medianTotalCount2":215,"deltaVF":-0.208,"chr":"3","start":88972845,"end":88973971,"strand":"+","coords":"3:88972845-88973971","geneIDs":"12748,24045,68521","geneSymbols":"Clk2,Scamp3,Fam189b","variantType":"SE:I,A3SS:P","event":"<a href=\"https://genome.ucsc.edu/cgi-bin/hgTracks?db=mm9&position=chr3:88972745-88974071\" title=\"Jump to UCSC Genome Browser\">3:88972745-88974071</a>","junctions":"88972845-88973540;88972845-88973537;88973624-88973971","sig":"Significant"},"Reg_MF8o1V_323":{"log2FoldChange":-8.4,"pvalue":4.5e-05,"padj":0.000929,"featureID":"12748,24045,68521_11_2/2_SE","groupID":"5393","medianVariantFreq":0.826,"medianVariantFreq1":1,"medianVariantFreq2":0.181,"medianVariantCount":6.5,"medianVariantCount1":9,"medianVariantCount2":6.5,"medianTotalCount":20,"medianTotalCount1":9,"medianTotalCount2":37,"deltaVF":-0.819,"chr":"3","start":88979657,"end":88981912,"strand":"+","coords":"3:88979657-88981912","geneIDs":"12748,24045,68521","geneSymbols":"Clk2,Scamp3,Fam189b","variantType":"SE:I","event":"<a href=\"https://genome.ucsc.edu/cgi-bin/hgTracks?db=mm9&position=chr3:88979557-88982012\" title=\"Jump to UCSC Genome Browser\">3:88979557-88982012</a>","junctions":"88979657-88980316;88981579-88981912","sig":"Significant"},"Reg_MF8o1V_324":{"log2FoldChange":-0.136,"pvalue":0.937,"padj":0.98,"featureID":"12748,24045,68521_12_2/2_A3SS","groupID":"5394","medianVariantFreq":0.354,"medianVariantFreq1":0.357,"medianVariantFreq2":0.354,"medianVariantCount":4.5,"medianVariantCount1":2,"medianVariantCount2":6,"medianTotalCount":5.5,"medianTotalCount1":4,"medianTotalCount2":17,"deltaVF":-0.00298,"chr":"3","start":88981989,"end":88983016,"strand":"+","coords":"3:88981989-88983016","geneIDs":"12748,24045,68521","geneSymbols":"Clk2,Scamp3,Fam189b","variantType":"A3SS:P","event":"<a href=\"https://genome.ucsc.edu/cgi-bin/hgTracks?db=mm9&position=chr3:88981889-88983117\" title=\"Jump to UCSC Genome Browser\">3:88981889-88983117</a>","junctions":"88981989-88983014","sig":"Not"},"Reg_MF8o1V_325":{"log2FoldChange":0.792,"pvalue":0.238,"padj":0.494,"featureID":"208606_4_2/2_SE","groupID":"5439","medianVariantFreq":0.559,"medianVariantFreq1":0.482,"medianVariantFreq2":0.658,"medianVariantCount":64,"medianVariantCount1":56.5,"medianVariantCount2":65,"medianTotalCount":104,"medianTotalCount1":95.5,"medianTotalCount2":118,"deltaVF":0.177,"chr":"5","start":124192865,"end":124190893,"strand":"-","coords":"5:124192865-124190893","geneIDs":"208606","geneSymbols":"Rsrc2","variantType":"SE:I","event":"<a href=\"https://genome.ucsc.edu/cgi-bin/hgTracks?db=mm9&position=chr5:124190771-124193747\" title=\"Jump to UCSC Genome Browser\">5:124190771-124193747</a>","junctions":"124192865-124193647;124190871-124192788","sig":"Not"},"Reg_MF8o1V_326":{"log2FoldChange":-0.855,"pvalue":0.209,"padj":0.459,"featureID":"208606_5_2/2_A3SS","groupID":"5440","medianVariantFreq":0.756,"medianVariantFreq1":0.819,"medianVariantFreq2":0.704,"medianVariantCount":49.5,"medianVariantCount1":47,"medianVariantCount2":50.5,"medianTotalCount":65.5,"medianTotalCount1":58,"medianTotalCount2":65.5,"deltaVF":-0.115,"chr":"5","start":124190893,"end":124190893,"strand":"-","coords":"5:124190893-124190893","geneIDs":"208606","geneSymbols":"Rsrc2","variantType":"A3SS:P","event":"<a href=\"https://genome.ucsc.edu/cgi-bin/hgTracks?db=mm9&position=chr5:124190771-124192888\" title=\"Jump to UCSC Genome Browser\">5:124190771-124192888</a>","junctions":"124190893-124192788","sig":"Not"},"Reg_MF8o1V_327":{"log2FoldChange":-1.22,"pvalue":0.312,"padj":0.572,"featureID":"22241_3_2/2_A3SS","groupID":"5443","medianVariantFreq":0.0449,"medianVariantFreq1":0.101,"medianVariantFreq2":0.0419,"medianVariantCount":5.5,"medianVariantCount1":4,"medianVariantCount2":5.5,"medianTotalCount":101,"medianTotalCount1":47.5,"medianTotalCount2":116,"deltaVF":-0.0593,"chr":"5","start":111219973,"end":111219973,"strand":"-","coords":"5:111219973-111219973","geneIDs":"22241","geneSymbols":"Ulk1","variantType":"A3SS:P","event":"<a href=\"https://genome.ucsc.edu/cgi-bin/hgTracks?db=mm9&position=chr5:111219855-111220171\" title=\"Jump to UCSC Genome Browser\">5:111219855-111220171</a>","junctions":"111219973-111220071","sig":"Not"},"Reg_MF8o1V_328":{"log2FoldChange":2.39,"pvalue":0.0285,"padj":0.126,"featureID":"11518_2_2/2_A5SS","groupID":"5452","medianVariantFreq":0.282,"medianVariantFreq1":0.247,"medianVariantFreq2":0.623,"medianVariantCount":8.5,"medianVariantCount1":8.5,"medianVariantCount2":7.5,"medianTotalCount":33.5,"medianTotalCount1":40.5,"medianTotalCount2":17,"deltaVF":0.375,"chr":"5","start":34959464,"end":34961999,"strand":"+","coords":"5:34959464-34961999","geneIDs":"11518","geneSymbols":"Add1","variantType":"A5SS:P","event":"<a href=\"https://genome.ucsc.edu/cgi-bin/hgTracks?db=mm9&position=chr5:34959363-34962099\" title=\"Jump to UCSC Genome Browser\">5:34959363-34962099</a>","junctions":"34959556-34961999","sig":"Not"},"Reg_MF8o1V_329":{"log2FoldChange":-1.28,"pvalue":0.307,"padj":0.566,"featureID":"11518_3_2/2_SE","groupID":"5453","medianVariantFreq":0.875,"medianVariantFreq1":0.937,"medianVariantFreq2":0.743,"medianVariantCount":28.5,"medianVariantCount1":30,"medianVariantCount2":25.5,"medianTotalCount":35.5,"medianTotalCount1":35.5,"medianTotalCount2":37,"deltaVF":-0.194,"chr":"5","start":34971162,"end":34973118,"strand":"+","coords":"5:34971162-34973118","geneIDs":"11518","geneSymbols":"Add1","variantType":"SE:I","event":"<a href=\"https://genome.ucsc.edu/cgi-bin/hgTracks?db=mm9&position=chr5:34971062-34973219\" title=\"Jump to UCSC Genome Browser\">5:34971062-34973219</a>","junctions":"34971162-34971785;34971821-34973119","sig":"Not"},"Reg_MF8o1V_330":{"log2FoldChange":0.783,"pvalue":0.603,"padj":0.815,"featureID":"269700_2_2/2_A5SS","groupID":"5457","medianVariantFreq":0.494,"medianVariantFreq1":0.361,"medianVariantFreq2":0.592,"medianVariantCount":7.5,"medianVariantCount1":7.5,"medianVariantCount2":9,"medianTotalCount":20,"medianTotalCount1":16.5,"medianTotalCount2":22.5,"deltaVF":0.232,"chr":"5","start":121742862,"end":121745384,"strand":"+","coords":"5:121742862-121745384","geneIDs":"269700","geneSymbols":"Gm15800","variantType":"A5SS:P","event":"<a href=\"https://genome.ucsc.edu/cgi-bin/hgTracks?db=mm9&position=chr5:121742761-121745484\" title=\"Jump to UCSC Genome Browser\">5:121742761-121745484</a>","junctions":"121742867-121745384","sig":"Not"},"Reg_MF8o1V_331":{"log2FoldChange":-0.404,"pvalue":0.798,"padj":0.922,"featureID":"27418_4_2/2_A3SS","groupID":"5492","medianVariantFreq":0.333,"medianVariantFreq1":0.394,"medianVariantFreq2":0.267,"medianVariantCount":4.5,"medianVariantCount1":3.5,"medianVariantCount2":6,"medianTotalCount":16,"medianTotalCount1":11.5,"medianTotalCount2":21,"deltaVF":-0.127,"chr":"6","start":31381249,"end":31382938,"strand":"+","coords":"6:31381249-31382938","geneIDs":"27418","geneSymbols":"Mkln1","variantType":"A3SS:P","event":"<a href=\"https://genome.ucsc.edu/cgi-bin/hgTracks?db=mm9&position=chr6:31381149-31383039\" title=\"Jump to UCSC Genome Browser\">6:31381149-31383039</a>","junctions":"31381249-31382936","sig":"Not"},"Reg_MF8o1V_332":{"log2FoldChange":-1.14,"pvalue":0.212,"padj":0.462,"featureID":"27418_5_2/2_SE","groupID":"5493","medianVariantFreq":0.841,"medianVariantFreq1":0.927,"medianVariantFreq2":0.806,"medianVariantCount":47,"medianVariantCount1":32,"medianVariantCount2":60,"medianTotalCount":55.5,"medianTotalCount1":36.5,"medianTotalCount2":81,"deltaVF":-0.121,"chr":"6","start":31401584,"end":31418131,"strand":"+","coords":"6:31401584-31418131","geneIDs":"27418","geneSymbols":"Mkln1","variantType":"SE:I","event":"<a href=\"https://genome.ucsc.edu/cgi-bin/hgTracks?db=mm9&position=chr6:31401484-31418231\" title=\"Jump to UCSC Genome Browser\">6:31401484-31418231</a>","junctions":"31401584-31408955;31409067-31418131","sig":"Not"},"Reg_MF8o1V_333":{"log2FoldChange":-0.741,"pvalue":0.698,"padj":0.877,"featureID":"67138_2_2/2_A5SS","groupID":"5495","medianVariantFreq":"NA","medianVariantFreq1":"NA","medianVariantFreq2":0.534,"medianVariantCount":8,"medianVariantCount1":3,"medianVariantCount2":20.5,"medianTotalCount":10.5,"medianTotalCount1":6,"medianTotalCount2":43,"deltaVF":"NA","chr":"6","start":57557173,"end":57557628,"strand":"+","coords":"6:57557173-57557628","geneIDs":"67138","geneSymbols":"Herc6","variantType":"A5SS:P","event":"<a href=\"https://genome.ucsc.edu/cgi-bin/hgTracks?db=mm9&position=chr6:57557072-57557728\" title=\"Jump to UCSC Genome Browser\">6:57557072-57557728</a>","junctions":"57557315-57557628","sig":"Not"},"Reg_MF8o1V_334":{"log2FoldChange":-3.25,"pvalue":0.00728,"padj":0.049,"featureID":"232333_2_2/2_AE","groupID":"5503","medianVariantFreq":0.727,"medianVariantFreq1":0.905,"medianVariantFreq2":0.515,"medianVariantCount":9,"medianVariantCount1":14,"medianVariantCount2":3.5,"medianTotalCount":11.5,"medianTotalCount1":14.5,"medianTotalCount2":11.5,"deltaVF":-0.389,"chr":"6","start":114254913,"end":114267577,"strand":"+","coords":"6:114254913-114267577","geneIDs":"232333","geneSymbols":"Slc6a1","variantType":"AE","event":"<a href=\"https://genome.ucsc.edu/cgi-bin/hgTracks?db=mm9&position=chr6:114254813-114267677\" title=\"Jump to UCSC Genome Browser\">6:114254813-114267677</a>","junctions":"114254913-114257691","sig":"Significant"},"Reg_MF8o1V_335":{"log2FoldChange":0.728,"pvalue":0.681,"padj":0.87,"featureID":"546071_10_2/2_RI,A3SS","groupID":"5566","medianVariantFreq":0.604,"medianVariantFreq1":0.476,"medianVariantFreq2":0.604,"medianVariantCount":5.5,"medianVariantCount1":4.5,"medianVariantCount2":14,"medianTotalCount":14,"medianTotalCount1":13,"medianTotalCount2":24.5,"deltaVF":0.127,"chr":"8","start":73307514,"end":73307513,"strand":"-","coords":"8:73307514-73307513","geneIDs":"546071","geneSymbols":"Mast3","variantType":"RI:R,A3SS:P","event":"<a href=\"https://genome.ucsc.edu/cgi-bin/hgTracks?db=mm9&position=chr8:73307397-73307699\" title=\"Jump to UCSC Genome Browser\">8:73307397-73307699</a>","junctions":"73307513-73307599","sig":"Not"},"Reg_MF8o1V_336":{"log2FoldChange":4.06,"pvalue":0.00134,"padj":0.0143,"featureID":"21406_1_2/2_SE","groupID":"5586","medianVariantFreq":0.217,"medianVariantFreq1":0.0679,"medianVariantFreq2":0.507,"medianVariantCount":18.5,"medianVariantCount1":3,"medianVariantCount2":29,"medianTotalCount":48,"medianTotalCount1":43,"medianTotalCount2":62,"deltaVF":0.44,"chr":"9","start":71854569,"end":71854508,"strand":"-","coords":"9:71854569-71854508","geneIDs":"21406","geneSymbols":"Tcf12","variantType":"SE:I","event":"<a href=\"https://genome.ucsc.edu/cgi-bin/hgTracks?db=mm9&position=chr9:71848225-71863545\" title=\"Jump to UCSC Genome Browser\">9:71848225-71863545</a>","junctions":"71854569-71863445;71848325-71854508","sig":"Significant"},"Reg_MF8o1V_337":{"log2FoldChange":-3.27,"pvalue":5.42e-06,"padj":0.000212,"featureID":"94180_3_2/2_SE","groupID":"5599","medianVariantFreq":0.88,"medianVariantFreq1":0.95,"medianVariantFreq2":0.669,"medianVariantCount":212,"medianVariantCount1":300,"medianVariantCount2":68,"medianTotalCount":236,"medianTotalCount1":318,"medianTotalCount2":124,"deltaVF":-0.282,"chr":"9","start":54490503,"end":54490403,"strand":"-","coords":"9:54490503-54490403","geneIDs":"94180","geneSymbols":"Acsbg1","variantType":"SE:I","event":"<a href=\"https://genome.ucsc.edu/cgi-bin/hgTracks?db=mm9&position=chr9:54476333-54509456\" title=\"Jump to UCSC Genome Browser\">9:54476333-54509456</a>","junctions":"54490503-54509356","sig":"Significant"},"Reg_MF8o1V_338":{"log2FoldChange":-0.988,"pvalue":0.434,"padj":0.699,"featureID":"15161_1_2/2_A3SS","groupID":"5629","medianVariantFreq":"NA","medianVariantFreq1":"NA","medianVariantFreq2":0.168,"medianVariantCount":5,"medianVariantCount1":5,"medianVariantCount2":5,"medianTotalCount":25.5,"medianTotalCount1":19.5,"medianTotalCount2":30,"deltaVF":"NA","chr":"X","start":71200990,"end":71200990,"strand":"-","coords":"X:71200990-71200990","geneIDs":"15161","geneSymbols":"Hcfc1","variantType":"A3SS:P","event":"<a href=\"https://genome.ucsc.edu/cgi-bin/hgTracks?db=mm9&position=chrX:71200873-71202006\" title=\"Jump to UCSC Genome Browser\">X:71200873-71202006</a>","junctions":"71200990-71201906","sig":"Not"},"Reg_MF8o1V_339":{"log2FoldChange":2.48,"pvalue":0.234,"padj":0.489,"featureID":"15161_7_2/2_A3SS","groupID":"5635","medianVariantFreq":"NA","medianVariantFreq1":"NA","medianVariantFreq2":0.531,"medianVariantCount":5,"medianVariantCount1":0.5,"medianVariantCount2":21.5,"medianTotalCount":15.5,"medianTotalCount1":4.5,"medianTotalCount2":35.5,"deltaVF":"NA","chr":"X","start":71193757,"end":71193757,"strand":"-","coords":"X:71193757-71193757","geneIDs":"15161","geneSymbols":"Hcfc1","variantType":"A3SS:P","event":"<a href=\"https://genome.ucsc.edu/cgi-bin/hgTracks?db=mm9&position=chrX:71193525-71194341\" title=\"Jump to UCSC Genome Browser\">X:71193525-71194341</a>","junctions":"71193757-71194241","sig":"Not"},"Reg_MF8o1V_340":{"log2FoldChange":2.06,"pvalue":0.237,"padj":0.494,"featureID":"15161_8_2/2_A3SS","groupID":"5636","medianVariantFreq":"NA","medianVariantFreq1":"NA","medianVariantFreq2":0.571,"medianVariantCount":3,"medianVariantCount1":1.5,"medianVariantCount2":4.5,"medianTotalCount":15.5,"medianTotalCount1":13.5,"medianTotalCount2":16,"deltaVF":"NA","chr":"X","start":71192856,"end":71192856,"strand":"-","coords":"X:71192856-71192856","geneIDs":"15161","geneSymbols":"Hcfc1","variantType":"A3SS:P","event":"<a href=\"https://genome.ucsc.edu/cgi-bin/hgTracks?db=mm9&position=chrX:71192753-71193281\" title=\"Jump to UCSC Genome Browser\">X:71192753-71193281</a>","junctions":"71192856-71193181","sig":"Not"},"Reg_MF8o1V_341":{"log2FoldChange":0.351,"pvalue":0.714,"padj":0.885,"featureID":"14758_1_2/2_AFE","groupID":"5648","medianVariantFreq":0.71,"medianVariantFreq1":0.661,"medianVariantFreq2":0.71,"medianVariantCount":12,"medianVariantCount1":12,"medianVariantCount2":12.5,"medianTotalCount":18,"medianTotalCount1":18.5,"medianTotalCount2":16,"deltaVF":0.0488,"chr":"X","start":162782538,"end":162810570,"strand":"+","coords":"X:162782538-162810570","geneIDs":"14758","geneSymbols":"Gpm6b","variantType":"AFE","event":"<a href=\"https://genome.ucsc.edu/cgi-bin/hgTracks?db=mm9&position=chrX:162676766-162810670\" title=\"Jump to UCSC Genome Browser\">X:162676766-162810670</a>","junctions":"162783013-162810570;162791616-162810570","sig":"Not"},"Reg_MF8o1V_342":{"log2FoldChange":-0.131,"pvalue":0.916,"padj":0.968,"featureID":"14758_2_2/2_SE","groupID":"5649","medianVariantFreq":0.226,"medianVariantFreq1":0.248,"medianVariantFreq2":0.226,"medianVariantCount":4.5,"medianVariantCount1":4.5,"medianVariantCount2":5,"medianTotalCount":24,"medianTotalCount1":24,"medianTotalCount2":25,"deltaVF":-0.0213,"chr":"X","start":162783013,"end":162810570,"strand":"+","coords":"X:162783013-162810570","geneIDs":"14758","geneSymbols":"Gpm6b","variantType":"SE:I","event":"<a href=\"https://genome.ucsc.edu/cgi-bin/hgTracks?db=mm9&position=chrX:162782913-162810670\" title=\"Jump to UCSC Genome Browser\">X:162782913-162810670</a>","junctions":"162783013-162791497;162791616-162810570","sig":"Not"},"Reg_MF8o1V_343":{"log2FoldChange":1.01,"pvalue":0.0981,"padj":0.295,"featureID":"14758_4_2/2_RI,A5SS","groupID":"5651","medianVariantFreq":0.38,"medianVariantFreq1":0.345,"medianVariantFreq2":0.454,"medianVariantCount":40,"medianVariantCount1":44.5,"medianVariantCount2":34.5,"medianTotalCount":111,"medianTotalCount1":122,"medianTotalCount2":75.5,"deltaVF":0.109,"chr":"X","start":162818092,"end":162820381,"strand":"+","coords":"X:162818092-162820381","geneIDs":"14758","geneSymbols":"Gpm6b","variantType":"RI:R,A5SS:P","event":"<a href=\"https://genome.ucsc.edu/cgi-bin/hgTracks?db=mm9&position=chrX:162817991-162820481\" title=\"Jump to UCSC Genome Browser\">X:162817991-162820481</a>","junctions":"162818240-162820381","sig":"Not"},"Reg_MF8o1V_344":{"log2FoldChange":-1.18,"pvalue":0.181,"padj":0.423,"featureID":"14758_7_2/2_SE","groupID":"5654","medianVariantFreq":0.823,"medianVariantFreq1":0.895,"medianVariantFreq2":0.784,"medianVariantCount":41,"medianVariantCount1":46,"medianVariantCount2":35.5,"medianTotalCount":50,"medianTotalCount1":56,"medianTotalCount2":41.5,"deltaVF":-0.11,"chr":"X","start":162821932,"end":162824884,"strand":"+","coords":"X:162821932-162824884","geneIDs":"14758","geneSymbols":"Gpm6b","variantType":"SE:I","event":"<a href=\"https://genome.ucsc.edu/cgi-bin/hgTracks?db=mm9&position=chrX:162821832-162824984\" title=\"Jump to UCSC Genome Browser\">X:162821832-162824984</a>","junctions":"162821932-162823323;162823413-162824884","sig":"Not"},"Reg_MF8o1V_345":{"log2FoldChange":0.0958,"pvalue":0.956,"padj":0.989,"featureID":"18986_3_2/2_SE","groupID":"5659","medianVariantFreq":0.353,"medianVariantFreq1":0.353,"medianVariantFreq2":0.441,"medianVariantCount":12,"medianVariantCount1":12,"medianVariantCount2":14.5,"medianTotalCount":32.5,"medianTotalCount1":54,"medianTotalCount2":30.5,"deltaVF":0.0882,"chr":"1","start":167813249,"end":167813178,"strand":"-","coords":"1:167813249-167813178","geneIDs":"18986","geneSymbols":"Pou2f1","variantType":"SE:I","event":"<a href=\"https://genome.ucsc.edu/cgi-bin/hgTracks?db=mm9&position=chr1:167810506-167822041\" title=\"Jump to UCSC Genome Browser\">1:167810506-167822041</a>","junctions":"167813249-167821941;167810606-167813178","sig":"Not"},"Reg_MF8o1V_346":{"log2FoldChange":0.156,"pvalue":0.873,"padj":0.954,"featureID":"93691_1_2/2_A5SS","groupID":"5663","medianVariantFreq":0.0536,"medianVariantFreq1":0.0536,"medianVariantFreq2":0.0528,"medianVariantCount":6.5,"medianVariantCount1":7.5,"medianVariantCount2":5.5,"medianTotalCount":118,"medianTotalCount1":138,"medianTotalCount2":105,"deltaVF":-0.0008,"chr":"1","start":64125278,"end":64125278,"strand":"-","coords":"1:64125278-64125278","geneIDs":"93691","geneSymbols":"Klf7","variantType":"A5SS:P","event":"<a href=\"https://genome.ucsc.edu/cgi-bin/hgTracks?db=mm9&position=chr1:64088911-64125381\" title=\"Jump to UCSC Genome Browser\">1:64088911-64125381</a>","junctions":"64089011-64125278","sig":"Not"},"Reg_MF8o1V_347":{"log2FoldChange":-0.014,"pvalue":0.987,"padj":0.997,"featureID":"12828,15463_9_2/2_A3SS","groupID":"5683","medianVariantFreq":"NA","medianVariantFreq1":"NA","medianVariantFreq2":0.368,"medianVariantCount":6,"medianVariantCount1":3,"medianVariantCount2":11,"medianTotalCount":17.5,"medianTotalCount1":6,"medianTotalCount2":29,"deltaVF":"NA","chr":"1","start":82890157,"end":82891056,"strand":"+","coords":"1:82890157-82891056","geneIDs":"12828,15463","geneSymbols":"Col4a3,Agfg1","variantType":"A3SS:P","event":"<a href=\"https://genome.ucsc.edu/cgi-bin/hgTracks?db=mm9&position=chr1:82890057-82891157\" title=\"Jump to UCSC Genome Browser\">1:82890057-82891157</a>","junctions":"82890157-82891051","sig":"Not"},"Reg_MF8o1V_348":{"log2FoldChange":2.01,"pvalue":0.0753,"padj":0.237,"featureID":"227449_1_2/2_SE","groupID":"5684","medianVariantFreq":0.454,"medianVariantFreq1":0.364,"medianVariantFreq2":0.775,"medianVariantCount":9,"medianVariantCount1":9,"medianVariantCount2":10,"medianTotalCount":18,"medianTotalCount1":22,"medianTotalCount2":13,"deltaVF":0.41,"chr":"1","start":107900753,"end":107908279,"strand":"+","coords":"1:107900753-107908279","geneIDs":"227449","geneSymbols":"Zcchc2","variantType":"SE:I","event":"<a href=\"https://genome.ucsc.edu/cgi-bin/hgTracks?db=mm9&position=chr1:107900653-107908379\" title=\"Jump to UCSC Genome Browser\">1:107900653-107908379</a>","junctions":"107900753-107902592;107902663-107908279","sig":"Not"},"Reg_MF8o1V_349":{"log2FoldChange":3.14,"pvalue":0.0421,"padj":0.163,"featureID":"140742_1_3/3_AFE","groupID":"5705","medianVariantFreq":0.629,"medianVariantFreq1":0.472,"medianVariantFreq2":0.829,"medianVariantCount":9.5,"medianVariantCount1":4.5,"medianVariantCount2":16.5,"medianTotalCount":17.5,"medianTotalCount1":15,"medianTotalCount2":22,"deltaVF":0.357,"chr":"10","start":41607244,"end":41613848,"strand":"+","coords":"10:41607244-41613848","geneIDs":"140742","geneSymbols":"Sesn1","variantType":"AFE","event":"<a href=\"https://genome.ucsc.edu/cgi-bin/hgTracks?db=mm9&position=chr10:41530159-41613948\" title=\"Jump to UCSC Genome Browser\">10:41530159-41613948</a>","junctions":"41607401-41613848","sig":"Not"},"Reg_MF8o1V_350":{"log2FoldChange":-2.87,"pvalue":0.0428,"padj":0.165,"featureID":"245944_5_2/2_A3SS","groupID":"5739","medianVariantFreq":0.506,"medianVariantFreq1":0.681,"medianVariantFreq2":0.219,"medianVariantCount":20,"medianVariantCount1":24,"medianVariantCount2":12,"medianTotalCount":39,"medianTotalCount1":37.5,"medianTotalCount2":49,"deltaVF":-0.463,"chr":"11","start":21163357,"end":21164668,"strand":"+","coords":"11:21163357-21164668","geneIDs":"245944","geneSymbols":"Vps54","variantType":"A3SS:P","event":"<a href=\"https://genome.ucsc.edu/cgi-bin/hgTracks?db=mm9&position=chr11:21163257-21164769\" title=\"Jump to UCSC Genome Browser\">11:21163257-21164769</a>","junctions":"21163357-21164633","sig":"Not"},"Reg_MF8o1V_351":{"log2FoldChange":0.74,"pvalue":0.699,"padj":0.877,"featureID":"20716_2_2/2_A5SS","groupID":"5767","medianVariantFreq":"NA","medianVariantFreq1":"NA","medianVariantFreq2":0.809,"medianVariantCount":50,"medianVariantCount1":1.5,"medianVariantCount2":152,"medianTotalCount":62,"medianTotalCount1":2.5,"medianTotalCount2":188,"deltaVF":"NA","chr":"12","start":105645002,"end":105646864,"strand":"+","coords":"12:105645002-105646864","geneIDs":"20716","geneSymbols":"Serpina3n","variantType":"A5SS:P","event":"<a href=\"https://genome.ucsc.edu/cgi-bin/hgTracks?db=mm9&position=chr12:105644901-105646964\" title=\"Jump to UCSC Genome Browser\">12:105644901-105646964</a>","junctions":"105645005-105646864;105645064-105646864","sig":"Not"},"Reg_MF8o1V_352":{"log2FoldChange":-0.322,"pvalue":1,"padj":1,"featureID":"20716_3_2/2_A5SS","groupID":"5768","medianVariantFreq":"NA","medianVariantFreq1":"NA","medianVariantFreq2":0.0571,"medianVariantCount":0.5,"medianVariantCount1":0,"medianVariantCount2":8.5,"medianTotalCount":47.5,"medianTotalCount1":1,"medianTotalCount2":150,"deltaVF":"NA","chr":"12","start":105645006,"end":105646864,"strand":"+","coords":"12:105645006-105646864","geneIDs":"20716","geneSymbols":"Serpina3n","variantType":"A5SS:P","event":"<a href=\"https://genome.ucsc.edu/cgi-bin/hgTracks?db=mm9&position=chr12:105644905-105646964\" title=\"Jump to UCSC Genome Browser\">12:105644905-105646964</a>","junctions":"105645064-105646864","sig":"Not"},"Reg_MF8o1V_353":{"log2FoldChange":-1.81,"pvalue":0.184,"padj":0.427,"featureID":"70435_2_2/2_SE","groupID":"5770","medianVariantFreq":0.889,"medianVariantFreq1":0.95,"medianVariantFreq2":0.804,"medianVariantCount":70.5,"medianVariantCount1":91,"medianVariantCount2":31.5,"medianTotalCount":88.5,"medianTotalCount1":95,"medianTotalCount2":38,"deltaVF":-0.146,"chr":"12","start":113841433,"end":113842225,"strand":"+","coords":"12:113841433-113842225","geneIDs":"70435","geneSymbols":"Inf2","variantType":"SE:I","event":"<a href=\"https://genome.ucsc.edu/cgi-bin/hgTracks?db=mm9&position=chr12:113841333-113842325\" title=\"Jump to UCSC Genome Browser\">12:113841333-113842325</a>","junctions":"113841433-113841923;113842064-113842225;113842124-113842225","sig":"Not"},"Reg_MF8o1V_354":{"log2FoldChange":-0.849,"pvalue":0.406,"padj":0.675,"featureID":"218461_5_2/2_A3SS","groupID":"5776","medianVariantFreq":0.311,"medianVariantFreq1":0.369,"medianVariantFreq2":0.261,"medianVariantCount":10,"medianVariantCount1":21,"medianVariantCount2":5,"medianTotalCount":37,"medianTotalCount1":56,"medianTotalCount2":21.5,"deltaVF":-0.108,"chr":"13","start":95870957,"end":95870957,"strand":"-","coords":"13:95870957-95870957","geneIDs":"218461","geneSymbols":"Pde8b","variantType":"A3SS:P","event":"<a href=\"https://genome.ucsc.edu/cgi-bin/hgTracks?db=mm9&position=chr13:95870801-95874708\" title=\"Jump to UCSC Genome Browser\">13:95870801-95874708</a>","junctions":"95870957-95874608","sig":"Not"},"Reg_MF8o1V_355":{"log2FoldChange":-1.68,"pvalue":0.306,"padj":0.566,"featureID":"12419_1_2/2_AFE","groupID":"5814","medianVariantFreq":0.438,"medianVariantFreq1":0.521,"medianVariantFreq2":0.25,"medianVariantCount":4.5,"medianVariantCount1":7,"medianVariantCount2":2,"medianTotalCount":10.5,"medianTotalCount1":12.5,"medianTotalCount2":8,"deltaVF":-0.271,"chr":"15","start":103045699,"end":103045453,"strand":"-","coords":"15:103045699-103045453","geneIDs":"12419","geneSymbols":"Cbx5","variantType":"AFE","event":"<a href=\"https://genome.ucsc.edu/cgi-bin/hgTracks?db=mm9&position=chr15:103043585-103070345\" title=\"Jump to UCSC Genome Browser\">15:103043585-103070345</a>","junctions":"103043685-103045699;103043685-103045453","sig":"Not"},"Reg_MF8o1V_356":{"log2FoldChange":0.328,"pvalue":0.739,"padj":0.902,"featureID":"18189_1_2/2_SE","groupID":"5850","medianVariantFreq":"NA","medianVariantFreq1":0.681,"medianVariantFreq2":"NA","medianVariantCount":22.5,"medianVariantCount1":31.5,"medianVariantCount2":5,"medianTotalCount":36,"medianTotalCount1":45.5,"medianTotalCount2":7,"deltaVF":"NA","chr":"17","start":91394818,"end":91394801,"strand":"-","coords":"17:91394818-91394801","geneIDs":"18189","geneSymbols":"Nrxn1","variantType":"SE:I","event":"<a href=\"https://genome.ucsc.edu/cgi-bin/hgTracks?db=mm9&position=chr17:91391384-91487395\" title=\"Jump to UCSC Genome Browser\">17:91391384-91487395</a>","junctions":"91394818-91487295;91391484-91394801","sig":"Not"},"Reg_MF8o1V_357":{"log2FoldChange":1.88,"pvalue":0.283,"padj":0.544,"featureID":"20182_2_2/2_RI,A3SS","groupID":"5861","medianVariantFreq":0.761,"medianVariantFreq1":0.646,"medianVariantFreq2":0.913,"medianVariantCount":15.5,"medianVariantCount1":16,"medianVariantCount2":15.5,"medianTotalCount":20.5,"medianTotalCount1":23,"medianTotalCount2":20,"deltaVF":0.267,"chr":"17","start":34173703,"end":34173817,"strand":"+","coords":"17:34173703-34173817","geneIDs":"20182","geneSymbols":"Rxrb","variantType":"RI:R,A3SS:P","event":"<a href=\"https://genome.ucsc.edu/cgi-bin/hgTracks?db=mm9&position=chr17:34173602-34173918\" title=\"Jump to UCSC Genome Browser\">17:34173602-34173918</a>","junctions":"34173702-34173806","sig":"Not"},"Reg_MF8o1V_358":{"log2FoldChange":0.997,"pvalue":0.417,"padj":0.685,"featureID":"224727_5_2/2_A3SS","groupID":"5866","medianVariantFreq":0.474,"medianVariantFreq1":0.341,"medianVariantFreq2":0.665,"medianVariantCount":6.5,"medianVariantCount1":5,"medianVariantCount2":6.5,"medianTotalCount":12.5,"medianTotalCount1":11,"medianTotalCount2":20.5,"deltaVF":0.324,"chr":"17","start":35279784,"end":35279870,"strand":"+","coords":"17:35279784-35279870","geneIDs":"224727","geneSymbols":"Bag6","variantType":"A3SS:P","event":"<a href=\"https://genome.ucsc.edu/cgi-bin/hgTracks?db=mm9&position=chr17:35279684-35279971\" title=\"Jump to UCSC Genome Browser\">17:35279684-35279971</a>","junctions":"35279784-35279868","sig":"Not"},"Reg_MF8o1V_359":{"log2FoldChange":1.16,"pvalue":0.445,"padj":0.706,"featureID":"15531_1_2/2_A5SS","groupID":"5868","medianVariantFreq":0.084,"medianVariantFreq1":0.0122,"medianVariantFreq2":0.135,"medianVariantCount":3.5,"medianVariantCount1":0.5,"medianVariantCount2":8,"medianTotalCount":39,"medianTotalCount1":17.5,"medianTotalCount2":60.5,"deltaVF":0.123,"chr":"18","start":60863387,"end":60863387,"strand":"-","coords":"18:60863387-60863387","geneIDs":"15531","geneSymbols":"Ndst1","variantType":"A5SS:P","event":"<a href=\"https://genome.ucsc.edu/cgi-bin/hgTracks?db=mm9&position=chr18:60862512-60863491\" title=\"Jump to UCSC Genome Browser\">18:60862512-60863491</a>","junctions":"60862612-60863387","sig":"Not"},"Reg_MF8o1V_360":{"log2FoldChange":1.05,"pvalue":0.321,"padj":0.584,"featureID":"75599_1_2/2_SE","groupID":"5869","medianVariantFreq":0.185,"medianVariantFreq1":0.111,"medianVariantFreq2":0.196,"medianVariantCount":5.5,"medianVariantCount1":4.5,"medianVariantCount2":7.5,"medianTotalCount":33.5,"medianTotalCount1":50.5,"medianTotalCount2":31.5,"deltaVF":0.0859,"chr":"18","start":38350753,"end":38350715,"strand":"-","coords":"18:38350753-38350715","geneIDs":"75599","geneSymbols":"Pcdh1","variantType":"SE:I","event":"<a href=\"https://genome.ucsc.edu/cgi-bin/hgTracks?db=mm9&position=chr18:38349496-38351806\" title=\"Jump to UCSC Genome Browser\">18:38349496-38351806</a>","junctions":"38350753-38351706;38349596-38350715","sig":"Not"},"Reg_MF8o1V_361":{"log2FoldChange":-1.22,"pvalue":0.185,"padj":0.427,"featureID":"74002_1_2/2_A3SS","groupID":"5870","medianVariantFreq":0.42,"medianVariantFreq1":0.544,"medianVariantFreq2":0.311,"medianVariantCount":19.5,"medianVariantCount1":31,"medianVariantCount2":4,"medianTotalCount":45.5,"medianTotalCount1":68,"medianTotalCount2":9.5,"deltaVF":-0.232,"chr":"18","start":36147892,"end":36162577,"strand":"+","coords":"18:36147892-36162577","geneIDs":"74002","geneSymbols":"Psd2","variantType":"A3SS:P","event":"<a href=\"https://genome.ucsc.edu/cgi-bin/hgTracks?db=mm9&position=chr18:36147792-36162678\" title=\"Jump to UCSC Genome Browser\">18:36147792-36162678</a>","junctions":"36147892-36162555","sig":"Not"},"Reg_MF8o1V_362":{"log2FoldChange":7.43,"pvalue":0.000153,"padj":0.00237,"featureID":"53872_1_2/2_SE","groupID":"5895","medianVariantFreq":0.182,"medianVariantFreq1":0,"medianVariantFreq2":0.51,"medianVariantCount":2,"medianVariantCount1":0,"medianVariantCount2":9.5,"medianTotalCount":11,"medianTotalCount1":8,"medianTotalCount2":20.5,"deltaVF":0.51,"chr":"2","start":103628360,"end":103628295,"strand":"-","coords":"2:103628360-103628295","geneIDs":"53872","geneSymbols":"Caprin1","variantType":"SE:I","event":"<a href=\"https://genome.ucsc.edu/cgi-bin/hgTracks?db=mm9&position=chr2:103623262-103636988\" title=\"Jump to UCSC Genome Browser\">2:103623262-103636988</a>","junctions":"103628360-103636888;103623362-103628295","sig":"Significant"},"Reg_MF8o1V_363":{"log2FoldChange":2.35,"pvalue":0.0681,"padj":0.229,"featureID":"56194_4_2/2_A3SS","groupID":"5912","medianVariantFreq":0.409,"medianVariantFreq1":0.196,"medianVariantFreq2":0.627,"medianVariantCount":7.5,"medianVariantCount1":2,"medianVariantCount2":11,"medianTotalCount":15.5,"medianTotalCount1":11,"medianTotalCount2":17.5,"deltaVF":0.431,"chr":"2","start":53004961,"end":53004961,"strand":"-","coords":"2:53004961-53004961","geneIDs":"56194","geneSymbols":"Prpf40a","variantType":"A3SS:P","event":"<a href=\"https://genome.ucsc.edu/cgi-bin/hgTracks?db=mm9&position=chr2:53004849-53005228\" title=\"Jump to UCSC Genome Browser\">2:53004849-53005228</a>","junctions":"53004961-53005128","sig":"Not"},"Reg_MF8o1V_364":{"log2FoldChange":3.68,"pvalue":2.47e-05,"padj":0.000622,"featureID":"67382_2_2/2_SE,A3SS","groupID":"5917","medianVariantFreq":0.719,"medianVariantFreq1":0.442,"medianVariantFreq2":0.9,"medianVariantCount":26,"medianVariantCount1":11,"medianVariantCount2":36.5,"medianTotalCount":37,"medianTotalCount1":21,"medianTotalCount2":40.5,"deltaVF":0.459,"chr":"2","start":27308970,"end":27308920,"strand":"-","coords":"2:27308970-27308920","geneIDs":"67382","geneSymbols":"Brd3","variantType":"SE:I,A3SS:P","event":"<a href=\"https://genome.ucsc.edu/cgi-bin/hgTracks?db=mm9&position=chr2:27308494-27309933\" title=\"Jump to UCSC Genome Browser\">2:27308494-27309933</a>","junctions":"27308970-27309833;27308594-27308920","sig":"Significant"},"Reg_MF8o1V_365":{"log2FoldChange":-6.38,"pvalue":0.332,"padj":0.6,"featureID":"27357_1_2/2_SE","groupID":"5949","medianVariantFreq":"NA","medianVariantFreq1":"NA","medianVariantFreq2":0.167,"medianVariantCount":0.5,"medianVariantCount1":0.5,"medianVariantCount2":2.5,"medianTotalCount":10.5,"medianTotalCount1":0.5,"medianTotalCount2":13,"deltaVF":"NA","chr":"3","start":20051013,"end":20050839,"strand":"-","coords":"3:20051013-20050839","geneIDs":"27357","geneSymbols":"Gyg","variantType":"SE:I","event":"<a href=\"https://genome.ucsc.edu/cgi-bin/hgTracks?db=mm9&position=chr3:20050487-20052716\" title=\"Jump to UCSC Genome Browser\">3:20050487-20052716</a>","junctions":"20051013-20052616;20050587-20050839","sig":"Not"},"Reg_MF8o1V_366":{"log2FoldChange":1.9,"pvalue":0.169,"padj":0.406,"featureID":"57320,18628_1_2/2_SE","groupID":"5954","medianVariantFreq":0.168,"medianVariantFreq1":0.146,"medianVariantFreq2":0.314,"medianVariantCount":4,"medianVariantCount1":4,"medianVariantCount2":8.5,"medianTotalCount":22,"medianTotalCount1":22,"medianTotalCount2":23.5,"deltaVF":0.167,"chr":"4","start":150416407,"end":150416359,"strand":"-","coords":"4:150416407-150416359","geneIDs":"57320,18628","geneSymbols":"Park7,Per3","variantType":"SE:I","event":"<a href=\"https://genome.ucsc.edu/cgi-bin/hgTracks?db=mm9&position=chr4:150415482-150416885\" title=\"Jump to UCSC Genome Browser\">4:150415482-150416885</a>","junctions":"150416407-150416785;150415582-150416359","sig":"Not"},"Reg_MF8o1V_367":{"log2FoldChange":2.01,"pvalue":0.00606,"padj":0.043,"featureID":"57320,18628_7_2/2_A3SS","groupID":"5960","medianVariantFreq":0.338,"medianVariantFreq1":0.172,"medianVariantFreq2":0.54,"medianVariantCount":22,"medianVariantCount1":23,"medianVariantCount2":20,"medianTotalCount":65,"medianTotalCount1":105,"medianTotalCount2":38.5,"deltaVF":0.368,"chr":"4","start":150387881,"end":150387881,"strand":"-","coords":"4:150387881-150387881","geneIDs":"57320,18628","geneSymbols":"Park7,Per3","variantType":"A3SS:P","event":"<a href=\"https://genome.ucsc.edu/cgi-bin/hgTracks?db=mm9&position=chr4:150387778-150392108\" title=\"Jump to UCSC Genome Browser\">4:150387778-150392108</a>","junctions":"150387881-150392008","sig":"Significant"},"Reg_MF8o1V_368":{"log2FoldChange":1.55,"pvalue":0.0328,"padj":0.137,"featureID":"57320,18628_9_2/2_A3SS","groupID":"5962","medianVariantFreq":0.92,"medianVariantFreq1":0.913,"medianVariantFreq2":0.98,"medianVariantCount":168,"medianVariantCount1":190,"medianVariantCount2":168,"medianTotalCount":170,"medianTotalCount1":214,"medianTotalCount2":170,"deltaVF":0.0675,"chr":"4","start":150387041,"end":150387041,"strand":"-","coords":"4:150387041-150387041","geneIDs":"57320,18628","geneSymbols":"Park7,Per3","variantType":"A3SS:P","event":"<a href=\"https://genome.ucsc.edu/cgi-bin/hgTracks?db=mm9&position=chr4:150386938-150387751\" title=\"Jump to UCSC Genome Browser\">4:150386938-150387751</a>","junctions":"150387041-150387651","sig":"Not"},"Reg_MF8o1V_369":{"log2FoldChange":0.4,"pvalue":0.688,"padj":0.872,"featureID":"21885_1_2/2_A5SS","groupID":"5981","medianVariantFreq":0.389,"medianVariantFreq1":0.414,"medianVariantFreq2":0.373,"medianVariantCount":10,"medianVariantCount1":3.5,"medianVariantCount2":14.5,"medianTotalCount":30.5,"medianTotalCount1":13.5,"medianTotalCount2":42.5,"deltaVF":-0.0412,"chr":"4","start":71830126,"end":71830126,"strand":"-","coords":"4:71830126-71830126","geneIDs":"21885","geneSymbols":"Tle1","variantType":"A5SS:P","event":"<a href=\"https://genome.ucsc.edu/cgi-bin/hgTracks?db=mm9&position=chr4:71819351-71830256\" title=\"Jump to UCSC Genome Browser\">4:71819351-71830256</a>","junctions":"71819451-71830126","sig":"Not"},"Reg_MF8o1V_370":{"log2FoldChange":2,"pvalue":0.0675,"padj":0.228,"featureID":"71521_3_2/2_A3SS","groupID":"6025","medianVariantFreq":0.245,"medianVariantFreq1":0.0958,"medianVariantFreq2":0.398,"medianVariantCount":8,"medianVariantCount1":2,"medianVariantCount2":12,"medianTotalCount":29.5,"medianTotalCount1":23,"medianTotalCount2":31,"deltaVF":0.302,"chr":"5","start":66010294,"end":66010294,"strand":"-","coords":"5:66010294-66010294","geneIDs":"71521","geneSymbols":"Pds5a","variantType":"A3SS:P","event":"<a href=\"https://genome.ucsc.edu/cgi-bin/hgTracks?db=mm9&position=chr5:66010191-66010959\" title=\"Jump to UCSC Genome Browser\">5:66010191-66010959</a>","junctions":"66010294-66010859","sig":"Not"},"Reg_MF8o1V_371":{"log2FoldChange":0.0606,"pvalue":0.978,"padj":0.996,"featureID":"56449_1_2/2_SE","groupID":"6053","medianVariantFreq":"NA","medianVariantFreq1":"NA","medianVariantFreq2":0.696,"medianVariantCount":7,"medianVariantCount1":2.5,"medianVariantCount2":9,"medianTotalCount":9,"medianTotalCount1":3.5,"medianTotalCount2":16,"deltaVF":"NA","chr":"6","start":131326198,"end":131325992,"strand":"-","coords":"6:131326198-131325992","geneIDs":"56449","geneSymbols":"Csda","variantType":"SE:I","event":"<a href=\"https://genome.ucsc.edu/cgi-bin/hgTracks?db=mm9&position=chr6:131320332-131329476\" title=\"Jump to UCSC Genome Browser\">6:131320332-131329476</a>","junctions":"131320432-131325992","sig":"Not"},"Reg_MF8o1V_372":{"log2FoldChange":2.08,"pvalue":0.168,"padj":0.404,"featureID":"20336_2_2/2_A5SS","groupID":"6063","medianVariantFreq":0.658,"medianVariantFreq1":0.454,"medianVariantFreq2":0.677,"medianVariantCount":7,"medianVariantCount1":4.5,"medianVariantCount2":10,"medianTotalCount":17,"medianTotalCount1":14.5,"medianTotalCount2":17,"deltaVF":0.223,"chr":"6","start":33392040,"end":33529982,"strand":"+","coords":"6:33392040-33529982","geneIDs":"20336","geneSymbols":"Exoc4","variantType":"A5SS:P","event":"<a href=\"https://genome.ucsc.edu/cgi-bin/hgTracks?db=mm9&position=chr6:33391939-33530082\" title=\"Jump to UCSC Genome Browser\">6:33391939-33530082</a>","junctions":"33392097-33529982","sig":"Not"},"Reg_MF8o1V_373":{"log2FoldChange":1.69,"pvalue":0.069,"padj":0.23,"featureID":"76954_2_2/2_AS","groupID":"6088","medianVariantFreq":0.586,"medianVariantFreq1":0.469,"medianVariantFreq2":0.84,"medianVariantCount":13,"medianVariantCount1":11,"medianVariantCount2":16.5,"medianTotalCount":21.5,"medianTotalCount1":23.5,"medianTotalCount2":19.5,"deltaVF":0.371,"chr":"7","start":116847052,"end":116760572,"strand":"-","coords":"7:116847052-116760572","geneIDs":"76954","geneSymbols":"St5","variantType":"AS","event":"<a href=\"https://genome.ucsc.edu/cgi-bin/hgTracks?db=mm9&position=chr7:116713525-116847238\" title=\"Jump to UCSC Genome Browser\">7:116713525-116847238</a>","junctions":"116713625-116760572","sig":"Not"},"Reg_MF8o1V_374":{"log2FoldChange":-1.65,"pvalue":0.223,"padj":0.474,"featureID":"22776_1_2/2_A3SS","groupID":"6095","medianVariantFreq":0.404,"medianVariantFreq1":0.589,"medianVariantFreq2":0.37,"medianVariantCount":5.5,"medianVariantCount1":6,"medianVariantCount2":4,"medianTotalCount":10.5,"medianTotalCount1":10,"medianTotalCount2":17,"deltaVF":-0.219,"chr":"7","start":6641522,"end":6641522,"strand":"-","coords":"7:6641522-6641522","geneIDs":"22776","geneSymbols":"Zim1","variantType":"A3SS:P","event":"<a href=\"https://genome.ucsc.edu/cgi-bin/hgTracks?db=mm9&position=chr7:6641300-6642299\" title=\"Jump to UCSC Genome Browser\">7:6641300-6642299</a>","junctions":"6641522-6642199","sig":"Not"},"Reg_MF8o1V_375":{"log2FoldChange":-0.162,"pvalue":0.834,"padj":0.933,"featureID":"19647_5_2/2_SE","groupID":"6124","medianVariantFreq":0.536,"medianVariantFreq1":0.542,"medianVariantFreq2":0.497,"medianVariantCount":16,"medianVariantCount1":15,"medianVariantCount2":16,"medianTotalCount":28,"medianTotalCount1":28,"medianTotalCount2":27.5,"deltaVF":-0.0448,"chr":"7","start":130140819,"end":130142039,"strand":"+","coords":"7:130140819-130142039","geneIDs":"19647","geneSymbols":"Rbbp6","variantType":"SE:I","event":"<a href=\"https://genome.ucsc.edu/cgi-bin/hgTracks?db=mm9&position=chr7:130140719-130142139\" title=\"Jump to UCSC Genome Browser\">7:130140719-130142139</a>","junctions":"130140819-130141110;130141211-130142039","sig":"Not"},"Reg_MF8o1V_376":{"log2FoldChange":-1.91,"pvalue":0.0718,"padj":0.233,"featureID":"77087_3_2/2_A3SS","groupID":"6133","medianVariantFreq":0.361,"medianVariantFreq1":0.639,"medianVariantFreq2":0.324,"medianVariantCount":8,"medianVariantCount1":7.5,"medianVariantCount2":14.5,"medianTotalCount":35,"medianTotalCount1":9.5,"medianTotalCount2":74,"deltaVF":-0.315,"chr":"8","start":125420362,"end":125420362,"strand":"-","coords":"8:125420362-125420362","geneIDs":"77087","geneSymbols":"Ankrd11","variantType":"A3SS:P","event":"<a href=\"https://genome.ucsc.edu/cgi-bin/hgTracks?db=mm9&position=chr8:125419956-125420560\" title=\"Jump to UCSC Genome Browser\">8:125419956-125420560</a>","junctions":"125420362-125420460","sig":"Not"},"Reg_MF8o1V_377":{"log2FoldChange":-1.48,"pvalue":0.0318,"padj":0.135,"featureID":"14681_2_2/2_AE","groupID":"6142","medianVariantFreq":0.896,"medianVariantFreq1":0.917,"medianVariantFreq2":0.829,"medianVariantCount":227,"medianVariantCount1":384,"medianVariantCount2":127,"medianTotalCount":261,"medianTotalCount1":424,"medianTotalCount2":146,"deltaVF":-0.088,"chr":"8","start":96474331,"end":96480153,"strand":"+","coords":"8:96474331-96480153","geneIDs":"14681","geneSymbols":"Gnao1","variantType":"AE","event":"<a href=\"https://genome.ucsc.edu/cgi-bin/hgTracks?db=mm9&position=chr8:96474231-96493787\" title=\"Jump to UCSC Genome Browser\">8:96474231-96493787</a>","junctions":"96474331-96477875","sig":"Not"},"Reg_MF8o1V_378":{"log2FoldChange":3.19,"pvalue":0.0009,"padj":0.0102,"featureID":"14681_3_2/2_SE","groupID":"6143","medianVariantFreq":0.0659,"medianVariantFreq1":0.00838,"medianVariantFreq2":0.103,"medianVariantCount":5.5,"medianVariantCount1":2.5,"medianVariantCount2":8.5,"medianTotalCount":170,"medianTotalCount1":212,"medianTotalCount2":75,"deltaVF":0.0946,"chr":"8","start":96478028,"end":96479965,"strand":"+","coords":"8:96478028-96479965","geneIDs":"14681","geneSymbols":"Gnao1","variantType":"SE:I","event":"<a href=\"https://genome.ucsc.edu/cgi-bin/hgTracks?db=mm9&position=chr8:96477928-96480065\" title=\"Jump to UCSC Genome Browser\">8:96477928-96480065</a>","junctions":"96478028-96478441;96478560-96479965","sig":"Significant"},"Reg_MF8o1V_379":{"log2FoldChange":-0.68,"pvalue":0.588,"padj":0.811,"featureID":"21778_1_2/2_SE","groupID":"6147","medianVariantFreq":0.51,"medianVariantFreq1":0.493,"medianVariantFreq2":0.51,"medianVariantCount":14,"medianVariantCount1":16.5,"medianVariantCount2":11,"medianTotalCount":28.5,"medianTotalCount1":31.5,"medianTotalCount2":28.5,"deltaVF":0.017,"chr":"9","start":72330336,"end":72330254,"strand":"-","coords":"9:72330336-72330254","geneIDs":"21778","geneSymbols":"Tex9","variantType":"SE:I","event":"<a href=\"https://genome.ucsc.edu/cgi-bin/hgTracks?db=mm9&position=chr9:72328482-72331976\" title=\"Jump to UCSC Genome Browser\">9:72328482-72331976</a>","junctions":"72330336-72331876;72328582-72330254","sig":"Not"},"Reg_MF8o1V_380":{"log2FoldChange":7.2,"pvalue":9.27e-06,"padj":0.000305,"featureID":"21778_2_2/2_A5SS","groupID":"6148","medianVariantFreq":0.482,"medianVariantFreq1":0.0714,"medianVariantFreq2":1,"medianVariantCount":5,"medianVariantCount1":1,"medianVariantCount2":11,"medianTotalCount":13.5,"medianTotalCount1":19.5,"medianTotalCount2":11,"deltaVF":0.929,"chr":"9","start":72327731,"end":72327731,"strand":"-","coords":"9:72327731-72327731","geneIDs":"21778","geneSymbols":"Tex9","variantType":"A5SS:P","event":"<a href=\"https://genome.ucsc.edu/cgi-bin/hgTracks?db=mm9&position=chr9:72326129-72328504\" title=\"Jump to UCSC Genome Browser\">9:72326129-72328504</a>","junctions":"72326229-72327731","sig":"Significant"},"Reg_MF8o1V_381":{"log2FoldChange":-0.415,"pvalue":0.56,"padj":0.795,"featureID":"18007_3_2/2_A3SS","groupID":"6152","medianVariantFreq":0.356,"medianVariantFreq1":0.356,"medianVariantFreq2":0.302,"medianVariantCount":20,"medianVariantCount1":20,"medianVariantCount2":19,"medianTotalCount":55.5,"medianTotalCount1":52,"medianTotalCount2":65,"deltaVF":-0.0545,"chr":"9","start":58754901,"end":58754901,"strand":"-","coords":"9:58754901-58754901","geneIDs":"18007","geneSymbols":"Neo1","variantType":"A3SS:P","event":"<a href=\"https://genome.ucsc.edu/cgi-bin/hgTracks?db=mm9&position=chr9:58754753-58756311\" title=\"Jump to UCSC Genome Browser\">9:58754753-58756311</a>","junctions":"58754901-58756211","sig":"Not"},"Reg_MF8o1V_382":{"log2FoldChange":-1.54,"pvalue":0.419,"padj":0.687,"featureID":"72826_2_2/2_SE","groupID":"6159","medianVariantFreq":0.0382,"medianVariantFreq1":0.0941,"medianVariantFreq2":0.0182,"medianVariantCount":3.5,"medianVariantCount1":5.5,"medianVariantCount2":2,"medianTotalCount":51,"medianTotalCount1":51,"medianTotalCount2":50,"deltaVF":-0.0759,"chr":"9","start":13635581,"end":13637416,"strand":"+","coords":"9:13635581-13637416","geneIDs":"72826","geneSymbols":"Fam76b","variantType":"SE:I","event":"<a href=\"https://genome.ucsc.edu/cgi-bin/hgTracks?db=mm9&position=chr9:13635481-13637516\" title=\"Jump to UCSC Genome Browser\">9:13635481-13637516</a>","junctions":"13635581-13636078;13636211-13637416","sig":"Not"},"Reg_MF8o1V_383":{"log2FoldChange":-3.34,"pvalue":0.0443,"padj":0.169,"featureID":"72826_3_2/2_SE","groupID":"6160","medianVariantFreq":"NA","medianVariantFreq1":"NA","medianVariantFreq2":0.218,"medianVariantCount":3,"medianVariantCount1":2,"medianVariantCount2":5.5,"medianTotalCount":12.5,"medianTotalCount1":2,"medianTotalCount2":16.5,"deltaVF":"NA","chr":"9","start":13640627,"end":13641281,"strand":"+","coords":"9:13640627-13641281","geneIDs":"72826","geneSymbols":"Fam76b","variantType":"SE:I","event":"<a href=\"https://genome.ucsc.edu/cgi-bin/hgTracks?db=mm9&position=chr9:13640527-13641381\" title=\"Jump to UCSC Genome Browser\">9:13640527-13641381</a>","junctions":"13640627-13641103;13641160-13641281","sig":"Not"},"Reg_MF8o1V_384":{"log2FoldChange":-1.14,"pvalue":0.309,"padj":0.568,"featureID":"16179_1_2/2_OTHER","groupID":"6192","medianVariantFreq":0.283,"medianVariantFreq1":0.458,"medianVariantFreq2":0.263,"medianVariantCount":8,"medianVariantCount1":8,"medianVariantCount2":7,"medianTotalCount":19.5,"medianTotalCount1":12.5,"medianTotalCount2":29,"deltaVF":-0.195,"chr":"X","start":71268536,"end":71268405,"strand":"-","coords":"X:71268536-71268405","geneIDs":"16179","geneSymbols":"Irak1","variantType":"","event":"<a href=\"https://genome.ucsc.edu/cgi-bin/hgTracks?db=mm9&position=chrX:71268191-71268805\" title=\"Jump to UCSC Genome Browser\">X:71268191-71268805</a>","junctions":"71268536-71268705;71268291-71268405","sig":"Not"},"Reg_MF8o1V_385":{"log2FoldChange":0.153,"pvalue":0.92,"padj":0.97,"featureID":"210933_2_2/2_A5SS","groupID":"6217","medianVariantFreq":0.0392,"medianVariantFreq1":0.0349,"medianVariantFreq2":0.0392,"medianVariantCount":3.5,"medianVariantCount1":5.5,"medianVariantCount2":3.5,"medianTotalCount":146,"medianTotalCount1":152,"medianTotalCount2":83.5,"deltaVF":0.00424,"chr":"1","start":25561274,"end":25561274,"strand":"-","coords":"1:25561274-25561274","geneIDs":"210933","geneSymbols":"Bai3","variantType":"A5SS:P","event":"<a href=\"https://genome.ucsc.edu/cgi-bin/hgTracks?db=mm9&position=chr1:25544864-25561378\" title=\"Jump to UCSC Genome Browser\">1:25544864-25561378</a>","junctions":"25544964-25561274","sig":"Not"},"Reg_MF8o1V_386":{"log2FoldChange":-1.09,"pvalue":0.268,"padj":0.529,"featureID":"210933_4_2/2_A5SS","groupID":"6219","medianVariantFreq":0.934,"medianVariantFreq1":0.935,"medianVariantFreq2":0.893,"medianVariantCount":84,"medianVariantCount1":104,"medianVariantCount2":50,"medianTotalCount":88,"medianTotalCount1":110,"medianTotalCount2":53,"deltaVF":-0.0414,"chr":"1","start":25513837,"end":25513837,"strand":"-","coords":"1:25513837-25513837","geneIDs":"210933","geneSymbols":"Bai3","variantType":"A5SS:P","event":"<a href=\"https://genome.ucsc.edu/cgi-bin/hgTracks?db=mm9&position=chr1:25489321-25513941\" title=\"Jump to UCSC Genome Browser\">1:25489321-25513941</a>","junctions":"25489421-25513837","sig":"Not"},"Reg_MF8o1V_387":{"log2FoldChange":-1.66,"pvalue":0.103,"padj":0.305,"featureID":"72567_2_2/2_SE,A3SS","groupID":"6263","medianVariantFreq":0.664,"medianVariantFreq1":0.852,"medianVariantFreq2":0.529,"medianVariantCount":39,"medianVariantCount1":20.5,"medianVariantCount2":48.5,"medianTotalCount":62.5,"medianTotalCount1":33.5,"medianTotalCount2":102,"deltaVF":-0.322,"chr":"10","start":20045905,"end":20047908,"strand":"+","coords":"10:20045905-20047908","geneIDs":"72567","geneSymbols":"Bclaf1","variantType":"SE:I,A3SS:P","event":"<a href=\"https://genome.ucsc.edu/cgi-bin/hgTracks?db=mm9&position=chr10:20045805-20048008\" title=\"Jump to UCSC Genome Browser\">10:20045805-20048008</a>","junctions":"20045905-20046970;20047197-20047908","sig":"Not"},"Reg_MF8o1V_388":{"log2FoldChange":-3.26,"pvalue":3.33e-05,"padj":0.000727,"featureID":"72567_5_2/2_SE,RI,A5SS,A3SS","groupID":"6266","medianVariantFreq":0.762,"medianVariantFreq1":0.862,"medianVariantFreq2":0.351,"medianVariantCount":87,"medianVariantCount1":109,"medianVariantCount2":58.5,"medianTotalCount":142,"medianTotalCount1":120,"medianTotalCount2":184,"deltaVF":-0.511,"chr":"10","start":20052068,"end":20053198,"strand":"+","coords":"10:20052068-20053198","geneIDs":"72567","geneSymbols":"Bclaf1","variantType":"SE:I,RI:R,A5SS:P,A3SS:P","event":"<a href=\"https://genome.ucsc.edu/cgi-bin/hgTracks?db=mm9&position=chr10:20051967-20053298\" title=\"Jump to UCSC Genome Browser\">10:20051967-20053298</a>","junctions":"20052067-20052202;20052324-20053198;20052363-20053198","sig":"Significant"},"Reg_MF8o1V_389":{"log2FoldChange":-3.83,"pvalue":5.54e-10,"padj":1.05e-07,"featureID":"72567_8_2/2_SE","groupID":"6269","medianVariantFreq":0.687,"medianVariantFreq1":0.905,"medianVariantFreq2":0.382,"medianVariantCount":268,"medianVariantCount1":342,"medianVariantCount2":218,"medianTotalCount":518,"medianTotalCount1":370,"medianTotalCount2":658,"deltaVF":-0.523,"chr":"10","start":20053378,"end":20059515,"strand":"+","coords":"10:20053378-20059515","geneIDs":"72567","geneSymbols":"Bclaf1","variantType":"SE:I","event":"<a href=\"https://genome.ucsc.edu/cgi-bin/hgTracks?db=mm9&position=chr10:20053278-20059615\" title=\"Jump to UCSC Genome Browser\">10:20053278-20059615</a>","junctions":"20053378-20054305;20054451-20059515","sig":"Significant"},"Reg_MF8o1V_390":{"log2FoldChange":-2.45,"pvalue":0.0186,"padj":0.0954,"featureID":"20624,14580_1_2/2_SE","groupID":"6299","medianVariantFreq":0.972,"medianVariantFreq1":0.991,"medianVariantFreq2":0.933,"medianVariantCount":392,"medianVariantCount1":194,"medianVariantCount2":725,"medianTotalCount":413,"medianTotalCount1":198,"medianTotalCount2":766,"deltaVF":-0.0586,"chr":"11","start":102757124,"end":102757064,"strand":"-","coords":"11:102757124-102757064","geneIDs":"20624,14580","geneSymbols":"Eftud2,Gfap","variantType":"SE:I","event":"<a href=\"https://genome.ucsc.edu/cgi-bin/hgTracks?db=mm9&position=chr11:102756782-102758080\" title=\"Jump to UCSC Genome Browser\">11:102756782-102758080</a>","junctions":"102757124-102757980;102756882-102757064","sig":"Not"},"Reg_MF8o1V_391":{"log2FoldChange":-2.06,"pvalue":0.0606,"padj":0.213,"featureID":"20624,14580_2_2/2_SE,S2E","groupID":"6300","medianVariantFreq":0.992,"medianVariantFreq1":0.997,"medianVariantFreq2":0.986,"medianVariantCount":418,"medianVariantCount1":215,"medianVariantCount2":862,"medianTotalCount":428,"medianTotalCount1":216,"medianTotalCount2":874,"deltaVF":-0.0119,"chr":"11","start":102756882,"end":102756787,"strand":"-","coords":"11:102756882-102756787","geneIDs":"20624,14580","geneSymbols":"Eftud2,Gfap","variantType":"SE:I,S2E:I","event":"<a href=\"https://genome.ucsc.edu/cgi-bin/hgTracks?db=mm9&position=chr11:102755753-102758080\" title=\"Jump to UCSC Genome Browser\">11:102755753-102758080</a>","junctions":"102756882-102757980;102757124-102757980;102755853-102756787","sig":"Not"},"Reg_MF8o1V_392":{"log2FoldChange":4.71,"pvalue":0.0132,"padj":0.0744,"featureID":"20624,14580_9_3/3_S2E","groupID":"6307","medianVariantFreq":"NA","medianVariantFreq1":"NA","medianVariantFreq2":0.443,"medianVariantCount":2,"medianVariantCount1":0,"medianVariantCount2":12.5,"medianTotalCount":12.5,"medianTotalCount1":0,"medianTotalCount2":25,"deltaVF":"NA","chr":"11","start":102743708,"end":102742209,"strand":"-","coords":"11:102743708-102742209","geneIDs":"20624,14580","geneSymbols":"Eftud2,Gfap","variantType":"S2E:I","event":"<a href=\"https://genome.ucsc.edu/cgi-bin/hgTracks?db=mm9&position=chr11:102738932-102750849\" title=\"Jump to UCSC Genome Browser\">11:102738932-102750849</a>","junctions":"102743708-102750749","sig":"Not"},"Reg_MF8o1V_393":{"log2FoldChange":-1.6,"pvalue":0.227,"padj":0.479,"featureID":"20624,14580_10_2/2_A3SS","groupID":"6308","medianVariantFreq":"NA","medianVariantFreq1":"NA","medianVariantFreq2":0.3,"medianVariantCount":11.5,"medianVariantCount1":1,"medianVariantCount2":27,"medianTotalCount":36.5,"medianTotalCount1":2,"medianTotalCount2":86,"deltaVF":"NA","chr":"11","start":102732499,"end":102732499,"strand":"-","coords":"11:102732499-102732499","geneIDs":"20624,14580","geneSymbols":"Eftud2,Gfap","variantType":"A3SS:P","event":"<a href=\"https://genome.ucsc.edu/cgi-bin/hgTracks?db=mm9&position=chr11:102732396-102739024\" title=\"Jump to UCSC Genome Browser\">11:102732396-102739024</a>","junctions":"102732499-102738924","sig":"Not"},"Reg_MF8o1V_394":{"log2FoldChange":1.06,"pvalue":0.554,"padj":0.792,"featureID":"20624,14580_13_3/5_AE","groupID":"6311","medianVariantFreq":0.0221,"medianVariantFreq1":0,"medianVariantFreq2":0.078,"medianVariantCount":3.5,"medianVariantCount1":0,"medianVariantCount2":9.5,"medianTotalCount":91.5,"medianTotalCount1":24.5,"medianTotalCount2":166,"deltaVF":0.078,"chr":"11","start":102739032,"end":102700210,"strand":"-","coords":"11:102739032-102700210","geneIDs":"20624,14580","geneSymbols":"Eftud2,Gfap","variantType":"AE","event":"<a href=\"https://genome.ucsc.edu/cgi-bin/hgTracks?db=mm9&position=chr11:102699691-102750849\" title=\"Jump to UCSC Genome Browser\">11:102699691-102750849</a>","junctions":"102739032-102750749","sig":"Not"},"Reg_MF8o1V_395":{"log2FoldChange":5.83,"pvalue":0.00561,"padj":0.0414,"featureID":"20624,14580_13_5/5_AE","groupID":"6311","medianVariantFreq":0.00719,"medianVariantFreq1":0,"medianVariantFreq2":0.077,"medianVariantCount":2,"medianVariantCount1":0,"medianVariantCount2":12.5,"medianTotalCount":91.5,"medianTotalCount1":24.5,"medianTotalCount2":166,"deltaVF":0.077,"chr":"11","start":102743708,"end":102700210,"strand":"-","coords":"11:102743708-102700210","geneIDs":"20624,14580","geneSymbols":"Eftud2,Gfap","variantType":"AE","event":"<a href=\"https://genome.ucsc.edu/cgi-bin/hgTracks?db=mm9&position=chr11:102699691-102750849\" title=\"Jump to UCSC Genome Browser\">11:102699691-102750849</a>","junctions":"102743708-102750749","sig":"Significant"},"Reg_MF8o1V_396":{"log2FoldChange":-8.12,"pvalue":9.41e-06,"padj":0.000305,"featureID":"217980_3_2/2_SE","groupID":"6366","medianVariantFreq":0.534,"medianVariantFreq1":1,"medianVariantFreq2":0.116,"medianVariantCount":6.5,"medianVariantCount1":9.5,"medianVariantCount2":4,"medianTotalCount":30,"medianTotalCount1":10.5,"medianTotalCount2":39,"deltaVF":-0.884,"chr":"13","start":9157475,"end":9163921,"strand":"+","coords":"13:9157475-9163921","geneIDs":"217980","geneSymbols":"Larp4b","variantType":"SE:I","event":"<a href=\"https://genome.ucsc.edu/cgi-bin/hgTracks?db=mm9&position=chr13:9157375-9164021\" title=\"Jump to UCSC Genome Browser\">13:9157375-9164021</a>","junctions":"9157475-9157797;9158048-9163921","sig":"Significant"},"Reg_MF8o1V_397":{"log2FoldChange":-2.51,"pvalue":0.154,"padj":0.385,"featureID":"209039_1_2/2_AFE","groupID":"6397","medianVariantFreq":0.591,"medianVariantFreq1":1,"medianVariantFreq2":0.508,"medianVariantCount":5,"medianVariantCount1":2,"medianVariantCount2":8,"medianTotalCount":8.5,"medianTotalCount1":5,"medianTotalCount2":16,"deltaVF":-0.492,"chr":"15","start":101933359,"end":101934961,"strand":"+","coords":"15:101933359-101934961","geneIDs":"209039","geneSymbols":"Tenc1","variantType":"AFE","event":"<a href=\"https://genome.ucsc.edu/cgi-bin/hgTracks?db=mm9&position=chr15:101928804-101935061\" title=\"Jump to UCSC Genome Browser\">15:101928804-101935061</a>","junctions":"101933592-101934961","sig":"Not"},"Reg_MF8o1V_398":{"log2FoldChange":0.592,"pvalue":0.467,"padj":0.723,"featureID":"212733,54419,75956_1_2/2_AFE","groupID":"6425","medianVariantFreq":0.971,"medianVariantFreq1":0.961,"medianVariantFreq2":0.98,"medianVariantCount":77,"medianVariantCount1":77,"medianVariantCount2":81,"medianTotalCount":80.5,"medianTotalCount1":80.5,"medianTotalCount2":82.5,"deltaVF":0.0189,"chr":"17","start":23940162,"end":23945033,"strand":"+","coords":"17:23940162-23945033","geneIDs":"212733,54419,75956","geneSymbols":"Ccdc64b,Cldn6,Srrm2","variantType":"AFE","event":"<a href=\"https://genome.ucsc.edu/cgi-bin/hgTracks?db=mm9&position=chr17:23802719-23945133\" title=\"Jump to UCSC Genome Browser\">17:23802719-23945133</a>","junctions":"23940365-23945033;23944169-23945033","sig":"Not"},"Reg_MF8o1V_399":{"log2FoldChange":-1.42,"pvalue":0.0652,"padj":0.224,"featureID":"212733,54419,75956_3_2/2_SE,A3SS","groupID":"6427","medianVariantFreq":0.925,"medianVariantFreq1":0.954,"medianVariantFreq2":0.87,"medianVariantCount":78,"medianVariantCount1":77.5,"medianVariantCount2":80,"medianTotalCount":83.5,"medianTotalCount1":83.5,"medianTotalCount2":90,"deltaVF":-0.0842,"chr":"17","start":23940365,"end":23945033,"strand":"+","coords":"17:23940365-23945033","geneIDs":"212733,54419,75956","geneSymbols":"Ccdc64b,Cldn6,Srrm2","variantType":"SE:I,A3SS:P","event":"<a href=\"https://genome.ucsc.edu/cgi-bin/hgTracks?db=mm9&position=chr17:23940265-23945133\" title=\"Jump to UCSC Genome Browser\">17:23940265-23945133</a>","junctions":"23940365-23943899;23944169-23945033","sig":"Not"},"Reg_MF8o1V_400":{"log2FoldChange":2.13,"pvalue":0.00219,"padj":0.0207,"featureID":"212733,54419,75956_8_2/2_SE,RI,A5SS,A3SS","groupID":"6432","medianVariantFreq":0.395,"medianVariantFreq1":0.187,"medianVariantFreq2":0.475,"medianVariantCount":37,"medianVariantCount1":31.5,"medianVariantCount2":41,"medianTotalCount":127,"medianTotalCount1":162,"medianTotalCount2":80.5,"deltaVF":0.288,"chr":"17","start":23948699,"end":23949395,"strand":"+","coords":"17:23948699-23949395","geneIDs":"212733,54419,75956","geneSymbols":"Ccdc64b,Cldn6,Srrm2","variantType":"SE:I,RI:R,A5SS:P,A3SS:P","event":"<a href=\"https://genome.ucsc.edu/cgi-bin/hgTracks?db=mm9&position=chr17:23948598-23949495\" title=\"Jump to UCSC Genome Browser\">17:23948598-23949495</a>","junctions":"23948698-23948784;23949044-23949395","sig":"Significant"},"Reg_MF8o1V_401":{"log2FoldChange":0.703,"pvalue":0.458,"padj":0.718,"featureID":"212733,54419,75956_15_2/2_A5SS","groupID":"6439","medianVariantFreq":"NA","medianVariantFreq1":0.487,"medianVariantFreq2":"NA","medianVariantCount":13.5,"medianVariantCount1":15,"medianVariantCount2":9,"medianTotalCount":28.5,"medianTotalCount1":35,"medianTotalCount2":14,"deltaVF":"NA","chr":"17","start":23958983,"end":23959380,"strand":"+","coords":"17:23958983-23959380","geneIDs":"212733,54419,75956","geneSymbols":"Ccdc64b,Cldn6,Srrm2","variantType":"A5SS:P","event":"<a href=\"https://genome.ucsc.edu/cgi-bin/hgTracks?db=mm9&position=chr17:23958882-23959480\" title=\"Jump to UCSC Genome Browser\">17:23958882-23959480</a>","junctions":"23959010-23959380","sig":"Not"},"Reg_MF8o1V_402":{"log2FoldChange":-2.28,"pvalue":0.116,"padj":0.331,"featureID":"224727_6_2/2_SE","groupID":"6448","medianVariantFreq":0.485,"medianVariantFreq1":0.833,"medianVariantFreq2":0.3,"medianVariantCount":6,"medianVariantCount1":5.5,"medianVariantCount2":6.5,"medianTotalCount":12,"medianTotalCount1":9,"medianTotalCount2":19,"deltaVF":-0.533,"chr":"17","start":35283298,"end":35284086,"strand":"+","coords":"17:35283298-35284086","geneIDs":"224727","geneSymbols":"Bag6","variantType":"SE:I","event":"<a href=\"https://genome.ucsc.edu/cgi-bin/hgTracks?db=mm9&position=chr17:35283198-35284186\" title=\"Jump to UCSC Genome Browser\">17:35283198-35284186</a>","junctions":"35283298-35283702;35283848-35284086","sig":"Not"},"Reg_MF8o1V_403":{"log2FoldChange":4.15,"pvalue":0.0316,"padj":0.135,"featureID":"225339,69241_2_2/2_SE","groupID":"6460","medianVariantFreq":0.158,"medianVariantFreq1":0,"medianVariantFreq2":0.178,"medianVariantCount":3,"medianVariantCount1":0,"medianVariantCount2":11.5,"medianTotalCount":24,"medianTotalCount1":19,"medianTotalCount2":56.5,"deltaVF":0.178,"chr":"18","start":31938607,"end":31940298,"strand":"+","coords":"18:31938607-31940298","geneIDs":"225339,69241","geneSymbols":"Ammecr1l,Polr2d","variantType":"SE:I","event":"<a href=\"https://genome.ucsc.edu/cgi-bin/hgTracks?db=mm9&position=chr18:31938507-31940398\" title=\"Jump to UCSC Genome Browser\">18:31938507-31940398</a>","junctions":"31938607-31939696;31939823-31940298","sig":"Not"},"Reg_MF8o1V_404":{"log2FoldChange":-1.52,"pvalue":0.245,"padj":0.502,"featureID":"17536_2_2/2_A3SS","groupID":"6496","medianVariantFreq":0.567,"medianVariantFreq1":0.867,"medianVariantFreq2":0.35,"medianVariantCount":7,"medianVariantCount1":4.5,"medianVariantCount2":8,"medianTotalCount":18.5,"medianTotalCount1":9.5,"medianTotalCount2":22.5,"deltaVF":-0.517,"chr":"2","start":115693115,"end":115693115,"strand":"-","coords":"2:115693115-115693115","geneIDs":"17536","geneSymbols":"Meis2","variantType":"A3SS:P","event":"<a href=\"https://genome.ucsc.edu/cgi-bin/hgTracks?db=mm9&position=chr2:115692994-115694581\" title=\"Jump to UCSC Genome Browser\">2:115692994-115694581</a>","junctions":"115693115-115694481","sig":"Not"},"Reg_MF8o1V_405":{"log2FoldChange":-5.24,"pvalue":0.00319,"padj":0.0271,"featureID":"75763_4_2/2_SE","groupID":"6516","medianVariantFreq":0.685,"medianVariantFreq1":0.979,"medianVariantFreq2":0.267,"medianVariantCount":5,"medianVariantCount1":10.5,"medianVariantCount2":2,"medianTotalCount":18,"medianTotalCount1":13.5,"medianTotalCount2":22,"deltaVF":-0.713,"chr":"2","start":70916221,"end":70919968,"strand":"+","coords":"2:70916221-70919968","geneIDs":"75763","geneSymbols":"Dcaf17","variantType":"SE:I","event":"<a href=\"https://genome.ucsc.edu/cgi-bin/hgTracks?db=mm9&position=chr2:70916121-70920068\" title=\"Jump to UCSC Genome Browser\">2:70916121-70920068</a>","junctions":"70916221-70916531;70916636-70919968","sig":"Significant"},"Reg_MF8o1V_406":{"log2FoldChange":-0.643,"pvalue":0.75,"padj":0.904,"featureID":"72162_1_2/2_A5SS","groupID":"6550","medianVariantFreq":0.0385,"medianVariantFreq1":0.0385,"medianVariantFreq2":0.0811,"medianVariantCount":0.5,"medianVariantCount1":0.5,"medianVariantCount2":2.5,"medianTotalCount":12.5,"medianTotalCount1":9,"medianTotalCount2":24.5,"deltaVF":0.0426,"chr":"3","start":62298262,"end":62298262,"strand":"-","coords":"3:62298262-62298262","geneIDs":"72162","geneSymbols":"Dhx36","variantType":"A5SS:P","event":"<a href=\"https://genome.ucsc.edu/cgi-bin/hgTracks?db=mm9&position=chr3:62297718-62298366\" title=\"Jump to UCSC Genome Browser\">3:62297718-62298366</a>","junctions":"62297818-62298262","sig":"Not"},"Reg_MF8o1V_407":{"log2FoldChange":-0.381,"pvalue":0.711,"padj":0.885,"featureID":"56758_1_2/3_AFE","groupID":"6556","medianVariantFreq":0.554,"medianVariantFreq1":0.656,"medianVariantFreq2":0.542,"medianVariantCount":7,"medianVariantCount1":12.5,"medianVariantCount2":7,"medianTotalCount":12.5,"medianTotalCount1":15.5,"medianTotalCount2":12.5,"deltaVF":-0.114,"chr":"3","start":60332043,"end":60332678,"strand":"+","coords":"3:60332043-60332678","geneIDs":"56758","geneSymbols":"Mbnl1","variantType":"AFE","event":"<a href=\"https://genome.ucsc.edu/cgi-bin/hgTracks?db=mm9&position=chr3:60276651-60332778\" title=\"Jump to UCSC Genome Browser\">3:60276651-60332778</a>","junctions":"60332445-60332678","sig":"Not"},"Reg_MF8o1V_408":{"log2FoldChange":1.78,"pvalue":0.0388,"padj":0.154,"featureID":"67785_4_2/2_A3SS","groupID":"6589","medianVariantFreq":0.803,"medianVariantFreq1":0.707,"medianVariantFreq2":0.892,"medianVariantCount":59.5,"medianVariantCount1":36,"medianVariantCount2":69,"medianTotalCount":76.5,"medianTotalCount1":67,"medianTotalCount2":76.5,"deltaVF":0.185,"chr":"4","start":126577992,"end":126577992,"strand":"-","coords":"4:126577992-126577992","geneIDs":"67785","geneSymbols":"Zmym4","variantType":"A3SS:P","event":"<a href=\"https://genome.ucsc.edu/cgi-bin/hgTracks?db=mm9&position=chr4:126577889-126579887\" title=\"Jump to UCSC Genome Browser\">4:126577889-126579887</a>","junctions":"126577992-126579787","sig":"Not"},"Reg_MF8o1V_409":{"log2FoldChange":1.24,"pvalue":0.245,"padj":0.502,"featureID":"230103_2_2/2_RI,A5SS","groupID":"6602","medianVariantFreq":0.442,"medianVariantFreq1":0.396,"medianVariantFreq2":0.654,"medianVariantCount":17.5,"medianVariantCount1":19.5,"medianVariantCount2":14,"medianTotalCount":39.5,"medianTotalCount1":53,"medianTotalCount2":22,"deltaVF":0.258,"chr":"4","start":43654199,"end":43654421,"strand":"+","coords":"4:43654199-43654421","geneIDs":"230103","geneSymbols":"Npr2","variantType":"RI:R,A5SS:P","event":"<a href=\"https://genome.ucsc.edu/cgi-bin/hgTracks?db=mm9&position=chr4:43654098-43654521\" title=\"Jump to UCSC Genome Browser\">4:43654098-43654521</a>","junctions":"43654202-43654421","sig":"Not"},"Reg_MF8o1V_410":{"log2FoldChange":-3.16,"pvalue":0.0114,"padj":0.0677,"featureID":"54367_1_2/2_AS","groupID":"6638","medianVariantFreq":0.223,"medianVariantFreq1":0.62,"medianVariantFreq2":0.167,"medianVariantCount":5,"medianVariantCount1":6,"medianVariantCount2":4.5,"medianTotalCount":22.5,"medianTotalCount1":9,"medianTotalCount2":28,"deltaVF":-0.454,"chr":"5","start":106305588,"end":106320137,"strand":"+","coords":"5:106305588-106320137","geneIDs":"54367","geneSymbols":"Zfp326","variantType":"AS","event":"<a href=\"https://genome.ucsc.edu/cgi-bin/hgTracks?db=mm9&position=chr5:106305488-106320237\" title=\"Jump to UCSC Genome Browser\">5:106305488-106320237</a>","junctions":"106315295-106320137;106315447-106320137","sig":"Not"},"Reg_MF8o1V_411":{"log2FoldChange":1.31,"pvalue":0.167,"padj":0.404,"featureID":"111173_2_2/2_SE","groupID":"6647","medianVariantFreq":0.637,"medianVariantFreq1":0.454,"medianVariantFreq2":0.667,"medianVariantCount":11.5,"medianVariantCount1":11.5,"medianVariantCount2":12.5,"medianTotalCount":26.5,"medianTotalCount1":26.5,"medianTotalCount2":20.5,"deltaVF":0.213,"chr":"6","start":119728089,"end":119728006,"strand":"-","coords":"6:119728089-119728006","geneIDs":"111173","geneSymbols":"Erc1","variantType":"SE:I","event":"<a href=\"https://genome.ucsc.edu/cgi-bin/hgTracks?db=mm9&position=chr6:119723819-119729595\" title=\"Jump to UCSC Genome Browser\">6:119723819-119729595</a>","junctions":"119728089-119729495;119723919-119728006","sig":"Not"},"Reg_MF8o1V_412":{"log2FoldChange":-0.361,"pvalue":0.63,"padj":0.83,"featureID":"243725_2_2/2_SE","groupID":"6656","medianVariantFreq":0.271,"medianVariantFreq1":0.295,"medianVariantFreq2":0.268,"medianVariantCount":30.5,"medianVariantCount1":37,"medianVariantCount2":8.5,"medianTotalCount":88.5,"medianTotalCount1":126,"medianTotalCount2":50.5,"deltaVF":-0.0275,"chr":"6","start":5027615,"end":5050432,"strand":"+","coords":"6:5027615-5050432","geneIDs":"243725","geneSymbols":"Ppp1r9a","variantType":"SE:I","event":"<a href=\"https://genome.ucsc.edu/cgi-bin/hgTracks?db=mm9&position=chr6:5027515-5050532\" title=\"Jump to UCSC Genome Browser\">6:5027515-5050532</a>","junctions":"5027615-5033041;5033106-5050432","sig":"Not"},"Reg_MF8o1V_413":{"log2FoldChange":0.621,"pvalue":0.584,"padj":0.811,"featureID":"18616_10_2/2_SE,A5SS","groupID":"6689","medianVariantFreq":0.0733,"medianVariantFreq1":0.0727,"medianVariantFreq2":0.0958,"medianVariantCount":3.5,"medianVariantCount1":2.5,"medianVariantCount2":5,"medianTotalCount":54,"medianTotalCount1":54,"medianTotalCount2":57,"deltaVF":0.023,"chr":"7","start":6675956,"end":6675898,"strand":"-","coords":"7:6675956-6675898","geneIDs":"18616","geneSymbols":"Peg3","variantType":"SE:I,A5SS:P","event":"<a href=\"https://genome.ucsc.edu/cgi-bin/hgTracks?db=mm9&position=chr7:6671167-6676593\" title=\"Jump to UCSC Genome Browser\">7:6671167-6676593</a>","junctions":"6675955-6676493;6671267-6675898","sig":"Not"},"Reg_MF8o1V_414":{"log2FoldChange":-1.39,"pvalue":0.0563,"padj":0.202,"featureID":"18616_12_2/2_SE,A3SS","groupID":"6691","medianVariantFreq":0.216,"medianVariantFreq1":0.326,"medianVariantFreq2":0.184,"medianVariantCount":18,"medianVariantCount1":25.5,"medianVariantCount2":15,"medianTotalCount":64.5,"medianTotalCount1":56,"medianTotalCount2":82,"deltaVF":-0.143,"chr":"7","start":6665723,"end":6665661,"strand":"-","coords":"7:6665723-6665661","geneIDs":"18616","geneSymbols":"Peg3","variantType":"SE:I,A3SS:P","event":"<a href=\"https://genome.ucsc.edu/cgi-bin/hgTracks?db=mm9&position=chr7:6665386-6668865\" title=\"Jump to UCSC Genome Browser\">7:6665386-6668865</a>","junctions":"6665723-6668765;6665486-6665661","sig":"Not"},"Reg_MF8o1V_415":{"log2FoldChange":-1.27,"pvalue":0.229,"padj":0.48,"featureID":"18536_10_2/2_A5SS","groupID":"6729","medianVariantFreq":0.0686,"medianVariantFreq1":0.11,"medianVariantFreq2":0.0533,"medianVariantCount":3.5,"medianVariantCount1":3.5,"medianVariantCount2":3.5,"medianTotalCount":44,"medianTotalCount1":33.5,"medianTotalCount2":58,"deltaVF":-0.0566,"chr":"8","start":42414380,"end":42415987,"strand":"+","coords":"8:42414380-42415987","geneIDs":"18536","geneSymbols":"Pcm1","variantType":"A5SS:P","event":"<a href=\"https://genome.ucsc.edu/cgi-bin/hgTracks?db=mm9&position=chr8:42414279-42416087\" title=\"Jump to UCSC Genome Browser\">8:42414279-42416087</a>","junctions":"42414406-42415987","sig":"Not"},"Reg_MF8o1V_416":{"log2FoldChange":-0.0622,"pvalue":0.973,"padj":0.995,"featureID":"67500_1_2/2_SE","groupID":"6819","medianVariantFreq":0.596,"medianVariantFreq1":0.596,"medianVariantFreq2":0.609,"medianVariantCount":9.5,"medianVariantCount1":6.5,"medianVariantCount2":10,"medianTotalCount":14.5,"medianTotalCount1":12.5,"medianTotalCount2":17,"deltaVF":0.0128,"chr":"10","start":62227282,"end":62227072,"strand":"-","coords":"10:62227282-62227072","geneIDs":"67500","geneSymbols":"Ccar1","variantType":"SE:I","event":"<a href=\"https://genome.ucsc.edu/cgi-bin/hgTracks?db=mm9&position=chr10:62226171-62228115\" title=\"Jump to UCSC Genome Browser\">10:62226171-62228115</a>","junctions":"62227282-62228015;62226271-62227072","sig":"Not"},"Reg_MF8o1V_417":{"log2FoldChange":0.927,"pvalue":0.444,"padj":0.706,"featureID":"19039_1_2/2_A3SS","groupID":"6859","medianVariantFreq":0.152,"medianVariantFreq1":0.11,"medianVariantFreq2":0.206,"medianVariantCount":2.5,"medianVariantCount1":1.5,"medianVariantCount2":5.5,"medianTotalCount":19,"medianTotalCount1":11.5,"medianTotalCount2":29,"deltaVF":0.0958,"chr":"11","start":118255556,"end":118255556,"strand":"-","coords":"11:118255556-118255556","geneIDs":"19039","geneSymbols":"Lgals3bp","variantType":"A3SS:P","event":"<a href=\"https://genome.ucsc.edu/cgi-bin/hgTracks?db=mm9&position=chr11:118255336-118258005\" title=\"Jump to UCSC Genome Browser\">11:118255336-118258005</a>","junctions":"118255556-118257905","sig":"Not"},"Reg_MF8o1V_418":{"log2FoldChange":-3.99,"pvalue":0.000265,"padj":0.00371,"featureID":"12750_5_2/2_SE,A3SS","groupID":"6883","medianVariantFreq":0.857,"medianVariantFreq1":0.976,"medianVariantFreq2":0.514,"medianVariantCount":56,"medianVariantCount1":70,"medianVariantCount2":18,"medianTotalCount":56,"medianTotalCount1":72,"medianTotalCount2":36,"deltaVF":-0.462,"chr":"11","start":51085524,"end":51087062,"strand":"+","coords":"11:51085524-51087062","geneIDs":"12750","geneSymbols":"Clk4","variantType":"SE:I,A3SS:P","event":"<a href=\"https://genome.ucsc.edu/cgi-bin/hgTracks?db=mm9&position=chr11:51085424-51087162\" title=\"Jump to UCSC Genome Browser\">11:51085424-51087162</a>","junctions":"51085524-51086580;51086670-51087062","sig":"Significant"},"Reg_MF8o1V_419":{"log2FoldChange":-0.483,"pvalue":0.791,"padj":0.92,"featureID":"80913_1_2/2_SE,S2E","groupID":"6896","medianVariantFreq":0.11,"medianVariantFreq1":0.18,"medianVariantFreq2":0.11,"medianVariantCount":1,"medianVariantCount1":3,"medianVariantCount2":1,"medianTotalCount":14.5,"medianTotalCount1":16,"medianTotalCount2":12.5,"deltaVF":-0.0701,"chr":"12","start":8704965,"end":8712739,"strand":"+","coords":"12:8704965-8712739","geneIDs":"80913","geneSymbols":"Pum2","variantType":"SE:I,S2E:I","event":"<a href=\"https://genome.ucsc.edu/cgi-bin/hgTracks?db=mm9&position=chr12:8704865-8712839\" title=\"Jump to UCSC Genome Browser\">12:8704865-8712839</a>","junctions":"8704965-8705870;8705994-8712739;8707028-8712739","sig":"Not"},"Reg_MF8o1V_420":{"log2FoldChange":0.553,"pvalue":0.471,"padj":0.726,"featureID":"328108,328110_15_2/2_SE,RI,A5SS,A3SS","groupID":"6913","medianVariantFreq":0.6,"medianVariantFreq1":0.545,"medianVariantFreq2":0.625,"medianVariantCount":62.5,"medianVariantCount1":51,"medianVariantCount2":75.5,"medianTotalCount":109,"medianTotalCount1":98,"medianTotalCount2":110,"deltaVF":0.0798,"chr":"12","start":66156308,"end":66156624,"strand":"+","coords":"12:66156308-66156624","geneIDs":"328108,328110","geneSymbols":"Fam179b,Prpf39","variantType":"SE:I,RI:R,A5SS:P,A3SS:P","event":"<a href=\"https://genome.ucsc.edu/cgi-bin/hgTracks?db=mm9&position=chr12:66156207-66156725\" title=\"Jump to UCSC Genome Browser\">12:66156207-66156725</a>","junctions":"66156307-66156421;66156520-66156625","sig":"Not"},"Reg_MF8o1V_421":{"log2FoldChange":-2.66,"pvalue":0.00116,"padj":0.0125,"featureID":"328108,328110_17_2/2_RI,A3SS","groupID":"6915","medianVariantFreq":0.774,"medianVariantFreq1":0.933,"medianVariantFreq2":0.64,"medianVariantCount":52.5,"medianVariantCount1":52.5,"medianVariantCount2":58,"medianTotalCount":69.5,"medianTotalCount1":62.5,"medianTotalCount2":83,"deltaVF":-0.293,"chr":"12","start":66156521,"end":66156624,"strand":"+","coords":"12:66156521-66156624","geneIDs":"328108,328110","geneSymbols":"Fam179b,Prpf39","variantType":"RI:R,A3SS:P","event":"<a href=\"https://genome.ucsc.edu/cgi-bin/hgTracks?db=mm9&position=chr12:66156420-66156725\" title=\"Jump to UCSC Genome Browser\">12:66156420-66156725</a>","junctions":"66156520-66156602","sig":"Significant"},"Reg_MF8o1V_422":{"log2FoldChange":-1.03,"pvalue":0.271,"padj":0.532,"featureID":"67392_3_2/2_A3SS","groupID":"6948","medianVariantFreq":0.485,"medianVariantFreq1":0.66,"medianVariantFreq2":0.42,"medianVariantCount":26,"medianVariantCount1":34.5,"medianVariantCount2":15.5,"medianTotalCount":44.5,"medianTotalCount1":48.5,"medianTotalCount2":35,"deltaVF":-0.24,"chr":"13","start":120251926,"end":120254880,"strand":"+","coords":"13:120251926-120254880","geneIDs":"67392","geneSymbols":"4833420G17Rik","variantType":"A3SS:P","event":"<a href=\"https://genome.ucsc.edu/cgi-bin/hgTracks?db=mm9&position=chr13:120251826-120254981\" title=\"Jump to UCSC Genome Browser\">13:120251826-120254981</a>","junctions":"120251926-120254818","sig":"Not"},"Reg_MF8o1V_423":{"log2FoldChange":0.872,"pvalue":0.376,"padj":0.645,"featureID":"67392_4_2/3_AE","groupID":"6949","medianVariantFreq":0.494,"medianVariantFreq1":0.34,"medianVariantFreq2":0.539,"medianVariantCount":14,"medianVariantCount1":19.5,"medianVariantCount2":14,"medianTotalCount":51,"medianTotalCount1":52.5,"medianTotalCount2":38.5,"deltaVF":0.199,"chr":"13","start":120251926,"end":120274775,"strand":"+","coords":"13:120251926-120274775","geneIDs":"67392","geneSymbols":"4833420G17Rik","variantType":"AE","event":"<a href=\"https://genome.ucsc.edu/cgi-bin/hgTracks?db=mm9&position=chr13:120251826-120274875\" title=\"Jump to UCSC Genome Browser\">13:120251826-120274875</a>","junctions":"120251926-120254881","sig":"Not"},"Reg_MF8o1V_424":{"log2FoldChange":-1,"pvalue":0.207,"padj":0.457,"featureID":"67392_4_3/3_AE","groupID":"6949","medianVariantFreq":0.485,"medianVariantFreq1":0.64,"medianVariantFreq2":0.42,"medianVariantCount":26,"medianVariantCount1":34.5,"medianVariantCount2":15.5,"medianTotalCount":51,"medianTotalCount1":52.5,"medianTotalCount2":38.5,"deltaVF":-0.22,"chr":"13","start":120251926,"end":120274775,"strand":"+","coords":"13:120251926-120274775","geneIDs":"67392","geneSymbols":"4833420G17Rik","variantType":"AE","event":"<a href=\"https://genome.ucsc.edu/cgi-bin/hgTracks?db=mm9&position=chr13:120251826-120274875\" title=\"Jump to UCSC Genome Browser\">13:120251826-120274875</a>","junctions":"120251926-120254818","sig":"Not"},"Reg_MF8o1V_425":{"log2FoldChange":-3.24,"pvalue":0.00258,"padj":0.0234,"featureID":"67392_6_2/2_AE","groupID":"6951","medianVariantFreq":0.725,"medianVariantFreq1":0.782,"medianVariantFreq2":0.367,"medianVariantCount":13,"medianVariantCount1":14.5,"medianVariantCount2":8,"medianTotalCount":19,"medianTotalCount1":18.5,"medianTotalCount2":21.5,"deltaVF":-0.416,"chr":"13","start":120255763,"end":120274775,"strand":"+","coords":"13:120255763-120274775","geneIDs":"67392","geneSymbols":"4833420G17Rik","variantType":"AE","event":"<a href=\"https://genome.ucsc.edu/cgi-bin/hgTracks?db=mm9&position=chr13:120255663-120274875\" title=\"Jump to UCSC Genome Browser\">13:120255663-120274875</a>","junctions":"120255763-120258322","sig":"Significant"},"Reg_MF8o1V_426":{"log2FoldChange":0.832,"pvalue":0.623,"padj":0.826,"featureID":"12934_1_2/2_A5SS","groupID":"6953","medianVariantFreq":0.261,"medianVariantFreq1":0.158,"medianVariantFreq2":0.284,"medianVariantCount":4.5,"medianVariantCount1":2,"medianVariantCount2":7.5,"medianTotalCount":23,"medianTotalCount1":18,"medianTotalCount2":30,"deltaVF":0.125,"chr":"14","start":67426550,"end":67426550,"strand":"-","coords":"14:67426550-67426550","geneIDs":"12934","geneSymbols":"Dpysl2","variantType":"A5SS:P","event":"<a href=\"https://genome.ucsc.edu/cgi-bin/hgTracks?db=mm9&position=chr14:67425817-67426799\" title=\"Jump to UCSC Genome Browser\">14:67425817-67426799</a>","junctions":"67425917-67426550","sig":"Not"},"Reg_MF8o1V_427":{"log2FoldChange":-0.314,"pvalue":0.768,"padj":0.908,"featureID":"19317_5_2/2_A3SS","groupID":"7010","medianVariantFreq":0.828,"medianVariantFreq1":0.746,"medianVariantFreq2":0.828,"medianVariantCount":29,"medianVariantCount1":33,"medianVariantCount2":23,"medianTotalCount":38,"medianTotalCount1":43,"medianTotalCount2":37,"deltaVF":0.0822,"chr":"17","start":10408339,"end":10408339,"strand":"-","coords":"17:10408339-10408339","geneIDs":"19317","geneSymbols":"Qk","variantType":"A3SS:P","event":"<a href=\"https://genome.ucsc.edu/cgi-bin/hgTracks?db=mm9&position=chr17:10406959-10409125\" title=\"Jump to UCSC Genome Browser\">17:10406959-10409125</a>","junctions":"10408339-10409025","sig":"Not"},"Reg_MF8o1V_428":{"log2FoldChange":-4.54,"pvalue":3.24e-05,"padj":0.000721,"featureID":"19317_6_2/2_A3SS","groupID":"7011","medianVariantFreq":0.721,"medianVariantFreq1":0.983,"medianVariantFreq2":0.407,"medianVariantCount":35.5,"medianVariantCount1":49,"medianVariantCount2":25,"medianTotalCount":65.5,"medianTotalCount1":50,"medianTotalCount2":77,"deltaVF":-0.575,"chr":"17","start":10407059,"end":10407059,"strand":"-","coords":"17:10407059-10407059","geneIDs":"19317","geneSymbols":"Qk","variantType":"A3SS:P","event":"<a href=\"https://genome.ucsc.edu/cgi-bin/hgTracks?db=mm9&position=chr17:10406198-10409125\" title=\"Jump to UCSC Genome Browser\">17:10406198-10409125</a>","junctions":"10407059-10409025;10408339-10409025","sig":"Significant"},"Reg_MF8o1V_429":{"log2FoldChange":1.48,"pvalue":0.139,"padj":0.369,"featureID":"54393_6_2/2_A3SS","groupID":"7018","medianVariantFreq":0.19,"medianVariantFreq1":0.0904,"medianVariantFreq2":0.286,"medianVariantCount":10.5,"medianVariantCount1":7,"medianVariantCount2":14.5,"medianTotalCount":51,"medianTotalCount1":54,"medianTotalCount2":51,"deltaVF":0.196,"chr":"17","start":37201682,"end":37204158,"strand":"+","coords":"17:37201682-37204158","geneIDs":"54393","geneSymbols":"Gabbr1","variantType":"A3SS:P","event":"<a href=\"https://genome.ucsc.edu/cgi-bin/hgTracks?db=mm9&position=chr17:37201582-37204259\" title=\"Jump to UCSC Genome Browser\">17:37201582-37204259</a>","junctions":"37201682-37203592;37201682-37203588","sig":"Not"},"Reg_MF8o1V_430":{"log2FoldChange":4.28,"pvalue":0.0268,"padj":0.121,"featureID":"56070_2_2/2_SE","groupID":"7036","medianVariantFreq":0.842,"medianVariantFreq1":0.444,"medianVariantFreq2":1,"medianVariantCount":7.5,"medianVariantCount1":5,"medianVariantCount2":13,"medianTotalCount":14,"medianTotalCount1":15,"medianTotalCount2":13,"deltaVF":0.556,"chr":"18","start":42690544,"end":42695832,"strand":"+","coords":"18:42690544-42695832","geneIDs":"56070","geneSymbols":"Tcerg1","variantType":"SE:I","event":"<a href=\"https://genome.ucsc.edu/cgi-bin/hgTracks?db=mm9&position=chr18:42690444-42695932\" title=\"Jump to UCSC Genome Browser\">18:42690444-42695932</a>","junctions":"42690544-42694739;42694801-42695832","sig":"Not"},"Reg_MF8o1V_431":{"log2FoldChange":2,"pvalue":0.24,"padj":0.494,"featureID":"19419_3_2/2_SE,RI,A5SS,A3SS","groupID":"7077","medianVariantFreq":0.425,"medianVariantFreq1":0.133,"medianVariantFreq2":0.6,"medianVariantCount":3.5,"medianVariantCount1":3.5,"medianVariantCount2":3.5,"medianTotalCount":17,"medianTotalCount1":22,"medianTotalCount2":10.5,"deltaVF":0.467,"chr":"2","start":117111099,"end":117111044,"strand":"-","coords":"2:117111099-117111044","geneIDs":"19419","geneSymbols":"Rasgrp1","variantType":"SE:I,RI:R,A5SS:P,A3SS:P","event":"<a href=\"https://genome.ucsc.edu/cgi-bin/hgTracks?db=mm9&position=chr2:117110868-117111908\" title=\"Jump to UCSC Genome Browser\">2:117110868-117111908</a>","junctions":"117111098-117111808;117110968-117111044","sig":"Not"},"Reg_MF8o1V_432":{"log2FoldChange":2.16,"pvalue":0.481,"padj":0.733,"featureID":"15139,68365_2_2/2_A3SS","groupID":"7091","medianVariantFreq":0.846,"medianVariantFreq1":0.781,"medianVariantFreq2":0.846,"medianVariantCount":17.5,"medianVariantCount1":6,"medianVariantCount2":34.5,"medianTotalCount":31,"medianTotalCount1":17.5,"medianTotalCount2":43,"deltaVF":0.0645,"chr":"2","start":35038088,"end":35038088,"strand":"-","coords":"2:35038088-35038088","geneIDs":"15139,68365","geneSymbols":"Hc,Rab14","variantType":"A3SS:P","event":"<a href=\"https://genome.ucsc.edu/cgi-bin/hgTracks?db=mm9&position=chr2:35037867-35039013\" title=\"Jump to UCSC Genome Browser\">2:35037867-35039013</a>","junctions":"35038088-35038913","sig":"Not"},"Reg_MF8o1V_433":{"log2FoldChange":-1.91,"pvalue":0.0453,"padj":0.172,"featureID":"74103_5_2/2_SE","groupID":"7098","medianVariantFreq":0.18,"medianVariantFreq1":0.36,"medianVariantFreq2":0.125,"medianVariantCount":13,"medianVariantCount1":21.5,"medianVariantCount2":8,"medianTotalCount":58,"medianTotalCount1":62.5,"medianTotalCount2":45,"deltaVF":-0.235,"chr":"2","start":17447116,"end":17447027,"strand":"-","coords":"2:17447116-17447027","geneIDs":"74103","geneSymbols":"Nebl","variantType":"SE:I","event":"<a href=\"https://genome.ucsc.edu/cgi-bin/hgTracks?db=mm9&position=chr2:17384383-17447777\" title=\"Jump to UCSC Genome Browser\">2:17384383-17447777</a>","junctions":"17447116-17447677;17384483-17447027","sig":"Not"},"Reg_MF8o1V_434":{"log2FoldChange":-3.35,"pvalue":0.214,"padj":0.466,"featureID":"230073_3_2/2_A5SS","groupID":"7160","medianVariantFreq":"NA","medianVariantFreq1":"NA","medianVariantFreq2":0.135,"medianVariantCount":3,"medianVariantCount1":0.5,"medianVariantCount2":5,"medianTotalCount":11.5,"medianTotalCount1":6,"medianTotalCount2":31,"deltaVF":"NA","chr":"4","start":40169058,"end":40169058,"strand":"-","coords":"4:40169058-40169058","geneIDs":"230073","geneSymbols":"Ddx58","variantType":"A5SS:P","event":"<a href=\"https://genome.ucsc.edu/cgi-bin/hgTracks?db=mm9&position=chr4:40167436-40169168\" title=\"Jump to UCSC Genome Browser\">4:40167436-40169168</a>","junctions":"40167536-40169058","sig":"Not"},"Reg_MF8o1V_435":{"log2FoldChange":-6.96,"pvalue":3.2e-05,"padj":0.000721,"featureID":"12345_2_2/2_SE","groupID":"7172","medianVariantFreq":1,"medianVariantFreq1":1,"medianVariantFreq2":0.68,"medianVariantCount":30.5,"medianVariantCount1":27,"medianVariantCount2":43,"medianTotalCount":30.5,"medianTotalCount1":27,"medianTotalCount2":68,"deltaVF":-0.32,"chr":"4","start":138843747,"end":138846918,"strand":"+","coords":"4:138843747-138846918","geneIDs":"12345","geneSymbols":"Capzb","variantType":"SE:I","event":"<a href=\"https://genome.ucsc.edu/cgi-bin/hgTracks?db=mm9&position=chr4:138843647-138847018\" title=\"Jump to UCSC Genome Browser\">4:138843647-138847018</a>","junctions":"138843747-138844776;138844888-138846918","sig":"Significant"},"Reg_MF8o1V_436":{"log2FoldChange":-2.82,"pvalue":0.21,"padj":0.46,"featureID":"71982_2_2/2_A5SS","groupID":"7228","medianVariantFreq":"NA","medianVariantFreq1":"NA","medianVariantFreq2":0.104,"medianVariantCount":2,"medianVariantCount1":1,"medianVariantCount2":5,"medianTotalCount":17,"medianTotalCount1":4,"medianTotalCount2":30,"deltaVF":"NA","chr":"6","start":51494649,"end":51512017,"strand":"+","coords":"6:51494649-51512017","geneIDs":"71982","geneSymbols":"Snx10","variantType":"A5SS:P","event":"<a href=\"https://genome.ucsc.edu/cgi-bin/hgTracks?db=mm9&position=chr6:51494548-51512117\" title=\"Jump to UCSC Genome Browser\">6:51494548-51512117</a>","junctions":"51494751-51512017","sig":"Not"},"Reg_MF8o1V_437":{"log2FoldChange":-3.68,"pvalue":0.00475,"padj":0.0359,"featureID":"76681_1_2/2_SE","groupID":"7238","medianVariantFreq":0.564,"medianVariantFreq1":1,"medianVariantFreq2":0.495,"medianVariantCount":14.5,"medianVariantCount1":7,"medianVariantCount2":23.5,"medianTotalCount":23.5,"medianTotalCount1":7,"medianTotalCount2":44.5,"deltaVF":-0.505,"chr":"7","start":111454608,"end":111454513,"strand":"-","coords":"7:111454608-111454513","geneIDs":"76681","geneSymbols":"Trim12a","variantType":"SE:I","event":"<a href=\"https://genome.ucsc.edu/cgi-bin/hgTracks?db=mm9&position=chr7:111452800-111455526\" title=\"Jump to UCSC Genome Browser\">7:111452800-111455526</a>","junctions":"111454608-111455426;111452900-111454513","sig":"Significant"},"Reg_MF8o1V_438":{"log2FoldChange":-2.05,"pvalue":0.0366,"padj":0.149,"featureID":"50722,20637,71755_2_2/2_SE","groupID":"7241","medianVariantFreq":0.0985,"medianVariantFreq1":0.135,"medianVariantFreq2":0.0339,"medianVariantCount":14.5,"medianVariantCount1":20,"medianVariantCount2":3.5,"medianTotalCount":138,"medianTotalCount1":130,"medianTotalCount2":138,"deltaVF":-0.101,"chr":"7","start":52650542,"end":52650463,"strand":"-","coords":"7:52650542-52650463","geneIDs":"50722,20637,71755","geneSymbols":"Dkkl1,Snrnp70,Dhdh","variantType":"SE:I","event":"<a href=\"https://genome.ucsc.edu/cgi-bin/hgTracks?db=mm9&position=chr7:52650085-52650979\" title=\"Jump to UCSC Genome Browser\">7:52650085-52650979</a>","junctions":"52650542-52650879;52650185-52650463","sig":"Not"},"Reg_MF8o1V_439":{"log2FoldChange":-0.283,"pvalue":0.655,"padj":0.848,"featureID":"50722,20637,71755_3_2/2_A5SS","groupID":"7242","medianVariantFreq":0.0286,"medianVariantFreq1":0.0329,"medianVariantFreq2":0.0284,"medianVariantCount":16.5,"medianVariantCount1":19.5,"medianVariantCount2":13.5,"medianTotalCount":511,"medianTotalCount1":618,"medianTotalCount2":410,"deltaVF":-0.00443,"chr":"7","start":52647444,"end":52647444,"strand":"-","coords":"7:52647444-52647444","geneIDs":"50722,20637,71755","geneSymbols":"Dkkl1,Snrnp70,Dhdh","variantType":"A5SS:P","event":"<a href=\"https://genome.ucsc.edu/cgi-bin/hgTracks?db=mm9&position=chr7:52642723-52647549\" title=\"Jump to UCSC Genome Browser\">7:52642723-52647549</a>","junctions":"52642823-52647444","sig":"Not"},"Reg_MF8o1V_440":{"log2FoldChange":-0.691,"pvalue":0.645,"padj":0.846,"featureID":"50722,20637,71755_5_2/2_SE","groupID":"7244","medianVariantFreq":0.03,"medianVariantFreq1":0.0342,"medianVariantFreq2":0.0185,"medianVariantCount":6.5,"medianVariantCount1":9.5,"medianVariantCount2":4,"medianTotalCount":216,"medianTotalCount1":224,"medianTotalCount2":183,"deltaVF":-0.0157,"chr":"7","start":52635988,"end":52635866,"strand":"-","coords":"7:52635988-52635866","geneIDs":"50722,20637,71755","geneSymbols":"Dkkl1,Snrnp70,Dhdh","variantType":"SE:I","event":"<a href=\"https://genome.ucsc.edu/cgi-bin/hgTracks?db=mm9&position=chr7:52632713-52636187\" title=\"Jump to UCSC Genome Browser\">7:52632713-52636187</a>","junctions":"52635988-52636087;52632813-52635866","sig":"Not"},"Reg_MF8o1V_441":{"log2FoldChange":-0.773,"pvalue":0.502,"padj":0.748,"featureID":"50722,20637,71755_8_2/3_ALE","groupID":"7247","medianVariantFreq":0.035,"medianVariantFreq1":0.0475,"medianVariantFreq2":0.025,"medianVariantCount":3,"medianVariantCount1":6.5,"medianVariantCount2":1.5,"medianTotalCount":94.5,"medianTotalCount1":126,"medianTotalCount2":46,"deltaVF":-0.0225,"chr":"7","start":52466940,"end":52466940,"strand":"-","coords":"7:52466940-52466940","geneIDs":"50722,20637,71755","geneSymbols":"Dkkl1,Snrnp70,Dhdh","variantType":"ALE","event":"<a href=\"https://genome.ucsc.edu/cgi-bin/hgTracks?db=mm9&position=chr7:52466836-52639274\" title=\"Jump to UCSC Genome Browser\">7:52466836-52639274</a>","junctions":"52466940-52639174","sig":"Not"},"Reg_MF8o1V_442":{"log2FoldChange":1.01,"pvalue":0.486,"padj":0.738,"featureID":"13854_3_2/2_A3SS","groupID":"7260","medianVariantFreq":"NA","medianVariantFreq1":"NA","medianVariantFreq2":0.573,"medianVariantCount":2.5,"medianVariantCount1":3.5,"medianVariantCount2":2.5,"medianTotalCount":5.5,"medianTotalCount1":10,"medianTotalCount2":5.5,"deltaVF":"NA","chr":"7","start":5047355,"end":5047492,"strand":"+","coords":"7:5047355-5047492","geneIDs":"13854","geneSymbols":"Epn1","variantType":"A3SS:P","event":"<a href=\"https://genome.ucsc.edu/cgi-bin/hgTracks?db=mm9&position=chr7:5047255-5047593\" title=\"Jump to UCSC Genome Browser\">7:5047255-5047593</a>","junctions":"5047355-5047490","sig":"Not"},"Reg_MF8o1V_443":{"log2FoldChange":0.789,"pvalue":0.528,"padj":0.765,"featureID":"233833_1_2/2_A3SS","groupID":"7267","medianVariantFreq":0.415,"medianVariantFreq1":0.37,"medianVariantFreq2":0.438,"medianVariantCount":6.5,"medianVariantCount1":7,"medianVariantCount2":6.5,"medianTotalCount":16.5,"medianTotalCount1":15.5,"medianTotalCount2":17.5,"deltaVF":0.0674,"chr":"7","start":130317833,"end":130318939,"strand":"+","coords":"7:130317833-130318939","geneIDs":"233833","geneSymbols":"Tnrc6a","variantType":"A3SS:P","event":"<a href=\"https://genome.ucsc.edu/cgi-bin/hgTracks?db=mm9&position=chr7:130317733-130319040\" title=\"Jump to UCSC Genome Browser\">7:130317733-130319040</a>","junctions":"130317833-130318052","sig":"Not"},"Reg_MF8o1V_444":{"log2FoldChange":-0.127,"pvalue":0.862,"padj":0.95,"featureID":"233833_4_2/2_SE,RI,A5SS,A3SS","groupID":"7270","medianVariantFreq":0.399,"medianVariantFreq1":0.415,"medianVariantFreq2":0.392,"medianVariantCount":29,"medianVariantCount1":29,"medianVariantCount2":42.5,"medianTotalCount":79.5,"medianTotalCount1":70,"medianTotalCount2":95.5,"deltaVF":-0.0238,"chr":"7","start":130323374,"end":130324054,"strand":"+","coords":"7:130323374-130324054","geneIDs":"233833","geneSymbols":"Tnrc6a","variantType":"SE:I,RI:R,A5SS:P,A3SS:P","event":"<a href=\"https://genome.ucsc.edu/cgi-bin/hgTracks?db=mm9&position=chr7:130323273-130324154\" title=\"Jump to UCSC Genome Browser\">7:130323273-130324154</a>","junctions":"130323373-130323763;130323909-130324054","sig":"Not"},"Reg_MF8o1V_445":{"log2FoldChange":-2.38,"pvalue":0.218,"padj":0.471,"featureID":"54446_1_2/2_SE","groupID":"7311","medianVariantFreq":0.92,"medianVariantFreq1":1,"medianVariantFreq2":0.725,"medianVariantCount":13,"medianVariantCount1":12.5,"medianVariantCount2":17,"medianTotalCount":23.5,"medianTotalCount1":17.5,"medianTotalCount2":26,"deltaVF":-0.275,"chr":"8","start":109817798,"end":109848539,"strand":"+","coords":"8:109817798-109848539","geneIDs":"54446","geneSymbols":"Nfat5","variantType":"SE:I","event":"<a href=\"https://genome.ucsc.edu/cgi-bin/hgTracks?db=mm9&position=chr8:109817698-109848639\" title=\"Jump to UCSC Genome Browser\">8:109817698-109848639</a>","junctions":"109817798-109819481;109819534-109848539","sig":"Not"},"Reg_MF8o1V_446":{"log2FoldChange":2.44,"pvalue":0.0328,"padj":0.137,"featureID":"54446_2_2/2_SE","groupID":"7312","medianVariantFreq":0.322,"medianVariantFreq1":0.292,"medianVariantFreq2":0.514,"medianVariantCount":7.5,"medianVariantCount1":7.5,"medianVariantCount2":9.5,"medianTotalCount":25.5,"medianTotalCount1":29,"medianTotalCount2":14.5,"deltaVF":0.223,"chr":"8","start":109848664,"end":109862709,"strand":"+","coords":"8:109848664-109862709","geneIDs":"54446","geneSymbols":"Nfat5","variantType":"SE:I","event":"<a href=\"https://genome.ucsc.edu/cgi-bin/hgTracks?db=mm9&position=chr8:109848564-109862809\" title=\"Jump to UCSC Genome Browser\">8:109848564-109862809</a>","junctions":"109848664-109862195;109862256-109862709","sig":"Not"},"Reg_MF8o1V_447":{"log2FoldChange":0.948,"pvalue":0.251,"padj":0.51,"featureID":"54446_3_2/2_A3SS","groupID":"7313","medianVariantFreq":0.709,"medianVariantFreq1":0.584,"medianVariantFreq2":0.765,"medianVariantCount":37.5,"medianVariantCount1":36,"medianVariantCount2":39,"medianTotalCount":53,"medianTotalCount1":59.5,"medianTotalCount2":51,"deltaVF":0.181,"chr":"8","start":109882666,"end":109885646,"strand":"+","coords":"8:109882666-109885646","geneIDs":"54446","geneSymbols":"Nfat5","variantType":"A3SS:P","event":"<a href=\"https://genome.ucsc.edu/cgi-bin/hgTracks?db=mm9&position=chr8:109882566-109885747\" title=\"Jump to UCSC Genome Browser\">8:109882566-109885747</a>","junctions":"109882666-109885644","sig":"Not"},"Reg_MF8o1V_448":{"log2FoldChange":-0.677,"pvalue":0.671,"padj":0.861,"featureID":"78892_1_2/2_A3SS","groupID":"7315","medianVariantFreq":0.264,"medianVariantFreq1":0.363,"medianVariantFreq2":0.264,"medianVariantCount":5,"medianVariantCount1":2.5,"medianVariantCount2":9,"medianTotalCount":23,"medianTotalCount1":5,"medianTotalCount2":41.5,"deltaVF":-0.0986,"chr":"8","start":122542853,"end":122547467,"strand":"+","coords":"8:122542853-122547467","geneIDs":"78892","geneSymbols":"Crispld2","variantType":"A3SS:P","event":"<a href=\"https://genome.ucsc.edu/cgi-bin/hgTracks?db=mm9&position=chr8:122542753-122547568\" title=\"Jump to UCSC Genome Browser\">8:122542753-122547568</a>","junctions":"122542853-122547465","sig":"Not"},"Reg_MF8o1V_449":{"log2FoldChange":1.83,"pvalue":0.14,"padj":0.369,"featureID":"23806_1_2/2_SE","groupID":"7319","medianVariantFreq":0.108,"medianVariantFreq1":0.0652,"medianVariantFreq2":0.244,"medianVariantCount":5,"medianVariantCount1":2.5,"medianVariantCount2":9,"medianTotalCount":36,"medianTotalCount1":30,"medianTotalCount2":48,"deltaVF":0.178,"chr":"9","start":59315671,"end":59315604,"strand":"-","coords":"9:59315671-59315604","geneIDs":"23806","geneSymbols":"Arih1","variantType":"SE:I","event":"<a href=\"https://genome.ucsc.edu/cgi-bin/hgTracks?db=mm9&position=chr9:59302176-59333886\" title=\"Jump to UCSC Genome Browser\">9:59302176-59333886</a>","junctions":"59315671-59333786;59302276-59315604","sig":"Not"},"Reg_MF8o1V_450":{"log2FoldChange":2.01,"pvalue":0.129,"padj":0.355,"featureID":"71584_2_2/2_A5SS","groupID":"7379","medianVariantFreq":0.812,"medianVariantFreq1":0.587,"medianVariantFreq2":1,"medianVariantCount":13.5,"medianVariantCount1":25.5,"medianVariantCount2":5.5,"medianTotalCount":32.5,"medianTotalCount1":43.5,"medianTotalCount2":5.5,"deltaVF":0.413,"chr":"X","start":97925407,"end":97927411,"strand":"+","coords":"X:97925407-97927411","geneIDs":"71584","geneSymbols":"Gdpd2","variantType":"A5SS:P","event":"<a href=\"https://genome.ucsc.edu/cgi-bin/hgTracks?db=mm9&position=chrX:97925306-97927511\" title=\"Jump to UCSC Genome Browser\">X:97925306-97927511</a>","junctions":"97925534-97927411","sig":"Not"},"Reg_MF8o1V_451":{"log2FoldChange":1.16,"pvalue":0.281,"padj":0.544,"featureID":"226517_4_2/2_A5SS","groupID":"7388","medianVariantFreq":0.177,"medianVariantFreq1":0.127,"medianVariantFreq2":0.328,"medianVariantCount":7.5,"medianVariantCount1":4,"medianVariantCount2":11.5,"medianTotalCount":41.5,"medianTotalCount1":18,"medianTotalCount2":74.5,"deltaVF":0.201,"chr":"1","start":154695726,"end":154695726,"strand":"-","coords":"1:154695726-154695726","geneIDs":"226517","geneSymbols":"Smg7","variantType":"A5SS:P","event":"<a href=\"https://genome.ucsc.edu/cgi-bin/hgTracks?db=mm9&position=chr1:154693293-154695964\" title=\"Jump to UCSC Genome Browser\">1:154693293-154695964</a>","junctions":"154693393-154695726","sig":"Not"},"Reg_MF8o1V_452":{"log2FoldChange":1.4,"pvalue":0.265,"padj":0.526,"featureID":"226517_5_2/2_SE","groupID":"7389","medianVariantFreq":0.315,"medianVariantFreq1":0.167,"medianVariantFreq2":0.341,"medianVariantCount":8,"medianVariantCount1":3,"medianVariantCount2":10.5,"medianTotalCount":22,"medianTotalCount1":16,"medianTotalCount2":31.5,"deltaVF":0.174,"chr":"1","start":154690509,"end":154690360,"strand":"-","coords":"1:154690509-154690360","geneIDs":"226517","geneSymbols":"Smg7","variantType":"SE:I","event":"<a href=\"https://genome.ucsc.edu/cgi-bin/hgTracks?db=mm9&position=chr1:154688623-154691266\" title=\"Jump to UCSC Genome Browser\">1:154688623-154691266</a>","junctions":"154690509-154691166;154688723-154690360","sig":"Not"},"Reg_MF8o1V_453":{"log2FoldChange":0.544,"pvalue":0.432,"padj":0.699,"featureID":"109294_3_2/2_S2E","groupID":"7412","medianVariantFreq":0.928,"medianVariantFreq1":0.914,"medianVariantFreq2":0.936,"medianVariantCount":170,"medianVariantCount1":164,"medianVariantCount2":189,"medianTotalCount":176,"medianTotalCount1":176,"medianTotalCount2":204,"deltaVF":0.0221,"chr":"1","start":11102924,"end":11122419,"strand":"+","coords":"1:11102924-11122419","geneIDs":"109294","geneSymbols":"Prex2","variantType":"S2E:I","event":"<a href=\"https://genome.ucsc.edu/cgi-bin/hgTracks?db=mm9&position=chr1:11102824-11122519\" title=\"Jump to UCSC Genome Browser\">1:11102824-11122519</a>","junctions":"11102924-11113202;11113944-11122419","sig":"Not"},"Reg_MF8o1V_454":{"log2FoldChange":0.255,"pvalue":0.832,"padj":0.932,"featureID":"67500_2_2/2_A5SS","groupID":"7444","medianVariantFreq":0.194,"medianVariantFreq1":0.201,"medianVariantFreq2":0.194,"medianVariantCount":6.5,"medianVariantCount1":4.5,"medianVariantCount2":7,"medianTotalCount":20,"medianTotalCount1":19,"medianTotalCount2":24,"deltaVF":-0.00696,"chr":"10","start":62254958,"end":62254953,"strand":"-","coords":"10:62254958-62254953","geneIDs":"67500","geneSymbols":"Ccar1","variantType":"A5SS:P","event":"<a href=\"https://genome.ucsc.edu/cgi-bin/hgTracks?db=mm9&position=chr10:62253690-62255064\" title=\"Jump to UCSC Genome Browser\">10:62253690-62255064</a>","junctions":"62253790-62254958;62253790-62254953","sig":"Not"},"Reg_MF8o1V_455":{"log2FoldChange":-0.0808,"pvalue":0.951,"padj":0.985,"featureID":"56321_2_2/2_A3SS","groupID":"7469","medianVariantFreq":0.122,"medianVariantFreq1":0.131,"medianVariantFreq2":0.105,"medianVariantCount":3.5,"medianVariantCount1":2,"medianVariantCount2":5,"medianTotalCount":28.5,"medianTotalCount1":22,"medianTotalCount2":32,"deltaVF":-0.0268,"chr":"11","start":84323358,"end":84323358,"strand":"-","coords":"11:84323358-84323358","geneIDs":"56321","geneSymbols":"Aatf","variantType":"A3SS:P","event":"<a href=\"https://genome.ucsc.edu/cgi-bin/hgTracks?db=mm9&position=chr11:84323198-84323801\" title=\"Jump to UCSC Genome Browser\">11:84323198-84323801</a>","junctions":"84323358-84323701","sig":"Not"},"Reg_MF8o1V_456":{"log2FoldChange":-7.25,"pvalue":4.03e-05,"padj":0.000848,"featureID":"109181_2_2/2_SE","groupID":"7511","medianVariantFreq":0.932,"medianVariantFreq1":1,"medianVariantFreq2":0.723,"medianVariantCount":32.5,"medianVariantCount1":28.5,"medianVariantCount2":36.5,"medianTotalCount":39.5,"medianTotalCount1":28.5,"medianTotalCount2":61.5,"deltaVF":-0.277,"chr":"12","start":103144023,"end":103143965,"strand":"-","coords":"12:103144023-103143965","geneIDs":"109181","geneSymbols":"Trip11","variantType":"SE:I","event":"<a href=\"https://genome.ucsc.edu/cgi-bin/hgTracks?db=mm9&position=chr12:103140452-103151000\" title=\"Jump to UCSC Genome Browser\">12:103140452-103151000</a>","junctions":"103144023-103150900;103144026-103150900;103140552-103143965","sig":"Significant"},"Reg_MF8o1V_457":{"log2FoldChange":0.481,"pvalue":0.788,"padj":0.919,"featureID":"217588_1_2/2_A3SS","groupID":"7514","medianVariantFreq":0.536,"medianVariantFreq1":0.692,"medianVariantFreq2":0.536,"medianVariantCount":6,"medianVariantCount1":3,"medianVariantCount2":9,"medianTotalCount":16,"medianTotalCount1":11,"medianTotalCount2":17,"deltaVF":-0.157,"chr":"12","start":57443396,"end":57443396,"strand":"-","coords":"12:57443396-57443396","geneIDs":"217588","geneSymbols":"Mbip","variantType":"A3SS:P","event":"<a href=\"https://genome.ucsc.edu/cgi-bin/hgTracks?db=mm9&position=chr12:57443242-57446759\" title=\"Jump to UCSC Genome Browser\">12:57443242-57446759</a>","junctions":"57443396-57446659","sig":"Not"},"Reg_MF8o1V_458":{"log2FoldChange":1.27,"pvalue":0.113,"padj":0.327,"featureID":"70430_7_2/2_RI,A3SS","groupID":"7541","medianVariantFreq":0.25,"medianVariantFreq1":0.145,"medianVariantFreq2":0.278,"medianVariantCount":10,"medianVariantCount1":12,"medianVariantCount2":10,"medianTotalCount":51.5,"medianTotalCount1":65.5,"medianTotalCount2":32,"deltaVF":0.133,"chr":"13","start":14098140,"end":14098139,"strand":"-","coords":"13:14098140-14098139","geneIDs":"70430","geneSymbols":"Tbce","variantType":"RI:R,A3SS:P","event":"<a href=\"https://genome.ucsc.edu/cgi-bin/hgTracks?db=mm9&position=chr13:14098019-14098310\" title=\"Jump to UCSC Genome Browser\">13:14098019-14098310</a>","junctions":"14098139-14098210","sig":"Not"},"Reg_MF8o1V_459":{"log2FoldChange":0.139,"pvalue":0.859,"padj":0.95,"featureID":"70430_12_2/2_A5SS","groupID":"7546","medianVariantFreq":0.584,"medianVariantFreq1":0.584,"medianVariantFreq2":0.59,"medianVariantCount":16,"medianVariantCount1":13.5,"medianVariantCount2":18.5,"medianTotalCount":31.5,"medianTotalCount1":29.5,"medianTotalCount2":31.5,"deltaVF":0.00607,"chr":"13","start":14095800,"end":14095797,"strand":"-","coords":"13:14095800-14095797","geneIDs":"70430","geneSymbols":"Tbce","variantType":"A5SS:P","event":"<a href=\"https://genome.ucsc.edu/cgi-bin/hgTracks?db=mm9&position=chr13:14093345-14095910\" title=\"Jump to UCSC Genome Browser\">13:14093345-14095910</a>","junctions":"14093445-14095800;14093445-14095797","sig":"Not"},"Reg_MF8o1V_460":{"log2FoldChange":-0.214,"pvalue":0.831,"padj":0.932,"featureID":"320873_1_2/2_A3SS","groupID":"7577","medianVariantFreq":0.2,"medianVariantFreq1":0.165,"medianVariantFreq2":0.2,"medianVariantCount":6.5,"medianVariantCount1":8.5,"medianVariantCount2":4,"medianTotalCount":37.5,"medianTotalCount1":37.5,"medianTotalCount2":27.5,"deltaVF":0.0348,"chr":"15","start":18894034,"end":18895711,"strand":"+","coords":"15:18894034-18895711","geneIDs":"320873","geneSymbols":"Cdh10","variantType":"A3SS:P","event":"<a href=\"https://genome.ucsc.edu/cgi-bin/hgTracks?db=mm9&position=chr15:18893934-18895812\" title=\"Jump to UCSC Genome Browser\">15:18893934-18895812</a>","junctions":"18894034-18895686","sig":"Not"},"Reg_MF8o1V_461":{"log2FoldChange":-3.17,"pvalue":0.0279,"padj":0.124,"featureID":"74006,224014_2_3/3_SE","groupID":"7619","medianVariantFreq":0.785,"medianVariantFreq1":0.861,"medianVariantFreq2":0.323,"medianVariantCount":20.5,"medianVariantCount1":35.5,"medianVariantCount2":6,"medianTotalCount":29,"medianTotalCount1":41.5,"medianTotalCount2":23.5,"deltaVF":-0.538,"chr":"16","start":16490699,"end":16490516,"strand":"-","coords":"16:16490699-16490516","geneIDs":"74006,224014","geneSymbols":"Dnm1l,Fgd4","variantType":"SE:I","event":"<a href=\"https://genome.ucsc.edu/cgi-bin/hgTracks?db=mm9&position=chr16:16484590-16504290\" title=\"Jump to UCSC Genome Browser\">16:16484590-16504290</a>","junctions":"16490699-16504190;16484690-16490520;16484690-16490516","sig":"Not"},"Reg_MF8o1V_462":{"log2FoldChange":2.73,"pvalue":0.00359,"padj":0.0295,"featureID":"74006,224014_4_2/2_SE","groupID":"7621","medianVariantFreq":0.261,"medianVariantFreq1":0.0838,"medianVariantFreq2":0.389,"medianVariantCount":7.5,"medianVariantCount1":4,"medianVariantCount2":14,"medianTotalCount":35.5,"medianTotalCount1":39.5,"medianTotalCount2":29,"deltaVF":0.306,"chr":"16","start":16469465,"end":16469399,"strand":"-","coords":"16:16469465-16469399","geneIDs":"74006,224014","geneSymbols":"Dnm1l,Fgd4","variantType":"SE:I","event":"<a href=\"https://genome.ucsc.edu/cgi-bin/hgTracks?db=mm9&position=chr16:16462052-16469897\" title=\"Jump to UCSC Genome Browser\">16:16462052-16469897</a>","junctions":"16469465-16469797;16462152-16469399","sig":"Significant"},"Reg_MF8o1V_463":{"log2FoldChange":-3.55,"pvalue":0.0245,"padj":0.113,"featureID":"74006,224014_6_2/2_A5SS","groupID":"7623","medianVariantFreq":0.194,"medianVariantFreq1":0.667,"medianVariantFreq2":0.154,"medianVariantCount":3.5,"medianVariantCount1":2,"medianVariantCount2":5,"medianTotalCount":23.5,"medianTotalCount1":5,"medianTotalCount2":33,"deltaVF":-0.513,"chr":"16","start":16346073,"end":16346073,"strand":"-","coords":"16:16346073-16346073","geneIDs":"74006,224014","geneSymbols":"Dnm1l,Fgd4","variantType":"A5SS:P","event":"<a href=\"https://genome.ucsc.edu/cgi-bin/hgTracks?db=mm9&position=chr16:16342728-16346191\" title=\"Jump to UCSC Genome Browser\">16:16342728-16346191</a>","junctions":"16342828-16346073","sig":"Not"},"Reg_MF8o1V_464":{"log2FoldChange":4.08,"pvalue":0.0059,"padj":0.0427,"featureID":"74006,224014_7_2/2_SE","groupID":"7624","medianVariantFreq":0.331,"medianVariantFreq1":0.201,"medianVariantFreq2":0.816,"medianVariantCount":22.5,"medianVariantCount1":8,"medianVariantCount2":25,"medianTotalCount":36.5,"medianTotalCount1":37,"medianTotalCount2":34,"deltaVF":0.615,"chr":"16","start":16342828,"end":16342790,"strand":"-","coords":"16:16342828-16342790","geneIDs":"74006,224014","geneSymbols":"Dnm1l,Fgd4","variantType":"SE:I","event":"<a href=\"https://genome.ucsc.edu/cgi-bin/hgTracks?db=mm9&position=chr16:16341461-16346191\" title=\"Jump to UCSC Genome Browser\">16:16341461-16346191</a>","junctions":"16342828-16346091;16341561-16342790","sig":"Significant"},"Reg_MF8o1V_465":{"log2FoldChange":-1.67,"pvalue":0.135,"padj":0.362,"featureID":"108857_5_2/2_A3SS","groupID":"7700","medianVariantFreq":0.801,"medianVariantFreq1":0.926,"medianVariantFreq2":0.694,"medianVariantCount":14,"medianVariantCount1":11.5,"medianVariantCount2":19.5,"medianTotalCount":21.5,"medianTotalCount1":13.5,"medianTotalCount2":31.5,"deltaVF":-0.232,"chr":"18","start":36773630,"end":36774416,"strand":"+","coords":"18:36773630-36774416","geneIDs":"108857","geneSymbols":"Ankhd1","variantType":"A3SS:P","event":"<a href=\"https://genome.ucsc.edu/cgi-bin/hgTracks?db=mm9&position=chr18:36773530-36774517\" title=\"Jump to UCSC Genome Browser\">18:36773530-36774517</a>","junctions":"36773630-36774369","sig":"Not"},"Reg_MF8o1V_466":{"log2FoldChange":-1.43,"pvalue":0.298,"padj":0.558,"featureID":"329078_1_2/2_SE","groupID":"7709","medianVariantFreq":0.464,"medianVariantFreq1":0.611,"medianVariantFreq2":0.414,"medianVariantCount":10,"medianVariantCount1":19,"medianVariantCount2":3.5,"medianTotalCount":11,"medianTotalCount1":30,"medianTotalCount2":10,"deltaVF":-0.197,"chr":"19","start":59504589,"end":59504490,"strand":"-","coords":"19:59504589-59504490","geneIDs":"329078","geneSymbols":"Emx2os","variantType":"SE:I","event":"<a href=\"https://genome.ucsc.edu/cgi-bin/hgTracks?db=mm9&position=chr19:59503651-59507393\" title=\"Jump to UCSC Genome Browser\">19:59503651-59507393</a>","junctions":"59504589-59507293;59503751-59504490","sig":"Not"},"Reg_MF8o1V_467":{"log2FoldChange":-1.38,"pvalue":0.0177,"padj":0.0914,"featureID":"269061_3_2/2_A5SS","groupID":"7731","medianVariantFreq":0.503,"medianVariantFreq1":0.687,"medianVariantFreq2":0.41,"medianVariantCount":41.5,"medianVariantCount1":44.5,"medianVariantCount2":41.5,"medianTotalCount":89,"medianTotalCount1":74,"medianTotalCount2":104,"deltaVF":-0.278,"chr":"19","start":10607929,"end":10609594,"strand":"+","coords":"19:10607929-10609594","geneIDs":"269061","geneSymbols":"Cpsf7","variantType":"A5SS:P","event":"<a href=\"https://genome.ucsc.edu/cgi-bin/hgTracks?db=mm9&position=chr19:10607828-10609694\" title=\"Jump to UCSC Genome Browser\">19:10607828-10609694</a>","junctions":"10607955-10609594","sig":"Not"},"Reg_MF8o1V_468":{"log2FoldChange":-0.266,"pvalue":0.796,"padj":0.922,"featureID":"241638,77006_1_2/2_A5SS","groupID":"7736","medianVariantFreq":0.0822,"medianVariantFreq1":0.0792,"medianVariantFreq2":0.084,"medianVariantCount":3.5,"medianVariantCount1":4.5,"medianVariantCount2":3.5,"medianTotalCount":41,"medianTotalCount1":37.5,"medianTotalCount2":41.5,"deltaVF":0.00485,"chr":"2","start":130487802,"end":130487802,"strand":"-","coords":"2:130487802-130487802","geneIDs":"241638,77006","geneSymbols":"Prosapip1,Ddrgk1","variantType":"A5SS:P","event":"<a href=\"https://genome.ucsc.edu/cgi-bin/hgTracks?db=mm9&position=chr2:130487474-130487913\" title=\"Jump to UCSC Genome Browser\">2:130487474-130487913</a>","junctions":"130487574-130487802","sig":"Not"},"Reg_MF8o1V_469":{"log2FoldChange":1.51,"pvalue":0.302,"padj":0.564,"featureID":"269338_6_2/2_A3SS","groupID":"7744","medianVariantFreq":0.0572,"medianVariantFreq1":0.0424,"medianVariantFreq2":0.0934,"medianVariantCount":1.5,"medianVariantCount1":1,"medianVariantCount2":5,"medianTotalCount":32,"medianTotalCount1":25,"medianTotalCount2":40.5,"deltaVF":0.0509,"chr":"2","start":120147728,"end":120147728,"strand":"-","coords":"2:120147728-120147728","geneIDs":"269338","geneSymbols":"Vps39","variantType":"A3SS:P","event":"<a href=\"https://genome.ucsc.edu/cgi-bin/hgTracks?db=mm9&position=chr2:120147596-120148869\" title=\"Jump to UCSC Genome Browser\">2:120147596-120148869</a>","junctions":"120147728-120148769","sig":"Not"},"Reg_MF8o1V_470":{"log2FoldChange":0.88,"pvalue":0.613,"padj":0.824,"featureID":"326622_3_2/2_SE","groupID":"7755","medianVariantFreq":"NA","medianVariantFreq1":"NA","medianVariantFreq2":0.289,"medianVariantCount":2.5,"medianVariantCount1":1,"medianVariantCount2":7.5,"medianTotalCount":12,"medianTotalCount1":7.5,"medianTotalCount2":17.5,"deltaVF":"NA","chr":"2","start":5872599,"end":5878517,"strand":"+","coords":"2:5872599-5878517","geneIDs":"326622","geneSymbols":"Upf2","variantType":"SE:I","event":"<a href=\"https://genome.ucsc.edu/cgi-bin/hgTracks?db=mm9&position=chr2:5872499-5878617\" title=\"Jump to UCSC Genome Browser\">2:5872499-5878617</a>","junctions":"5872599-5873474;5873667-5878517","sig":"Not"},"Reg_MF8o1V_471":{"log2FoldChange":-0.982,"pvalue":0.433,"padj":0.699,"featureID":"13427_5_2/2_SE","groupID":"7771","medianVariantFreq":0.236,"medianVariantFreq1":0.349,"medianVariantFreq2":0.137,"medianVariantCount":6,"medianVariantCount1":6.5,"medianVariantCount2":5.5,"medianTotalCount":28.5,"medianTotalCount1":20.5,"medianTotalCount2":41,"deltaVF":-0.212,"chr":"2","start":71066747,"end":71073972,"strand":"+","coords":"2:71066747-71073972","geneIDs":"13427","geneSymbols":"Dync1i2","variantType":"SE:I","event":"<a href=\"https://genome.ucsc.edu/cgi-bin/hgTracks?db=mm9&position=chr2:71066647-71074072\" title=\"Jump to UCSC Genome Browser\">2:71066647-71074072</a>","junctions":"71066747-71071706;71071765-71073972","sig":"Not"},"Reg_MF8o1V_472":{"log2FoldChange":5,"pvalue":0.00169,"padj":0.017,"featureID":"242570_3_2/2_AE","groupID":"7809","medianVariantFreq":"NA","medianVariantFreq1":0.299,"medianVariantFreq2":"NA","medianVariantCount":4.5,"medianVariantCount1":6,"medianVariantCount2":3,"medianTotalCount":8,"medianTotalCount1":15.5,"medianTotalCount2":3,"deltaVF":"NA","chr":"4","start":100793184,"end":100807399,"strand":"+","coords":"4:100793184-100807399","geneIDs":"242570","geneSymbols":"Raver2","variantType":"AE","event":"<a href=\"https://genome.ucsc.edu/cgi-bin/hgTracks?db=mm9&position=chr4:100793084-100807499\" title=\"Jump to UCSC Genome Browser\">4:100793084-100807499</a>","junctions":"100793184-100803869","sig":"Significant"},"Reg_MF8o1V_473":{"log2FoldChange":-0.991,"pvalue":0.336,"padj":0.603,"featureID":"231580_3_2/2_A3SS","groupID":"7823","medianVariantFreq":0.846,"medianVariantFreq1":0.935,"medianVariantFreq2":0.819,"medianVariantCount":18.5,"medianVariantCount1":10,"medianVariantCount2":23.5,"medianTotalCount":20.5,"medianTotalCount1":10,"medianTotalCount2":27.5,"deltaVF":-0.117,"chr":"5","start":109046070,"end":109046070,"strand":"-","coords":"5:109046070-109046070","geneIDs":"231580","geneSymbols":"Gak","variantType":"A3SS:P","event":"<a href=\"https://genome.ucsc.edu/cgi-bin/hgTracks?db=mm9&position=chr5:109045965-109052379\" title=\"Jump to UCSC Genome Browser\">5:109045965-109052379</a>","junctions":"109046070-109052279","sig":"Not"},"Reg_MF8o1V_474":{"log2FoldChange":4.2,"pvalue":0.0547,"padj":0.198,"featureID":"100702_1_2/2_AFE","groupID":"7836","medianVariantFreq":"NA","medianVariantFreq1":"NA","medianVariantFreq2":0.702,"medianVariantCount":32.5,"medianVariantCount1":0,"medianVariantCount2":109,"medianTotalCount":51,"medianTotalCount1":0,"medianTotalCount2":143,"deltaVF":"NA","chr":"5","start":105719856,"end":105719856,"strand":"-","coords":"5:105719856-105719856","geneIDs":"100702","geneSymbols":"Gbp6","variantType":"AFE","event":"<a href=\"https://genome.ucsc.edu/cgi-bin/hgTracks?db=mm9&position=chr5:105717973-105722826\" title=\"Jump to UCSC Genome Browser\">5:105717973-105722826</a>","junctions":"105718073-105719856","sig":"Not"},"Reg_MF8o1V_475":{"log2FoldChange":0.0153,"pvalue":0.985,"padj":0.996,"featureID":"72399,20239_13_2/2_A5SS","groupID":"7876","medianVariantFreq":0.732,"medianVariantFreq1":0.766,"medianVariantFreq2":0.697,"medianVariantCount":28.5,"medianVariantCount1":33,"medianVariantCount2":23,"medianTotalCount":37.5,"medianTotalCount1":45,"medianTotalCount2":28,"deltaVF":-0.0685,"chr":"5","start":122247795,"end":122252090,"strand":"+","coords":"5:122247795-122252090","geneIDs":"72399,20239","geneSymbols":"Brap,Atxn2","variantType":"A5SS:P","event":"<a href=\"https://genome.ucsc.edu/cgi-bin/hgTracks?db=mm9&position=chr5:122247694-122252190\" title=\"Jump to UCSC Genome Browser\">5:122247694-122252190</a>","junctions":"122247800-122252090","sig":"Not"},"Reg_MF8o1V_476":{"log2FoldChange":0.36,"pvalue":0.655,"padj":0.848,"featureID":"72399,20239_14_2/2_SE","groupID":"7877","medianVariantFreq":0.258,"medianVariantFreq1":0.228,"medianVariantFreq2":0.303,"medianVariantCount":14.5,"medianVariantCount1":11,"medianVariantCount2":17,"medianTotalCount":48.5,"medianTotalCount1":48.5,"medianTotalCount2":53.5,"deltaVF":0.0747,"chr":"5","start":122253089,"end":122260860,"strand":"+","coords":"5:122253089-122260860","geneIDs":"72399,20239","geneSymbols":"Brap,Atxn2","variantType":"SE:I","event":"<a href=\"https://genome.ucsc.edu/cgi-bin/hgTracks?db=mm9&position=chr5:122252989-122260960\" title=\"Jump to UCSC Genome Browser\">5:122252989-122260960</a>","junctions":"122253089-122256231;122256284-122260860","sig":"Not"},"Reg_MF8o1V_477":{"log2FoldChange":2.74,"pvalue":0.0702,"padj":0.231,"featureID":"11993_10_2/2_RI,A3SS","groupID":"7906","medianVariantFreq":0.333,"medianVariantFreq1":0.222,"medianVariantFreq2":0.581,"medianVariantCount":2,"medianVariantCount1":1,"medianVariantCount2":6,"medianTotalCount":12,"medianTotalCount1":6,"medianTotalCount2":22,"deltaVF":0.359,"chr":"6","start":83007088,"end":83007269,"strand":"+","coords":"6:83007088-83007269","geneIDs":"11993","geneSymbols":"Aup1","variantType":"RI:R,A3SS:P","event":"<a href=\"https://genome.ucsc.edu/cgi-bin/hgTracks?db=mm9&position=chr6:83006987-83007370\" title=\"Jump to UCSC Genome Browser\">6:83006987-83007370</a>","junctions":"83007087-83007208","sig":"Not"},"Reg_MF8o1V_478":{"log2FoldChange":-5.64,"pvalue":3.73e-06,"padj":0.000157,"featureID":"13401_1_2/2_SE","groupID":"7913","medianVariantFreq":0.506,"medianVariantFreq1":0.888,"medianVariantFreq2":0.179,"medianVariantCount":19.5,"medianVariantCount1":26.5,"medianVariantCount2":5.5,"medianTotalCount":33,"medianTotalCount1":31.5,"medianTotalCount2":39,"deltaVF":-0.709,"chr":"7","start":19666650,"end":19667625,"strand":"+","coords":"7:19666650-19667625","geneIDs":"13401","geneSymbols":"Dmwd","variantType":"SE:I","event":"<a href=\"https://genome.ucsc.edu/cgi-bin/hgTracks?db=mm9&position=chr7:19666550-19667725\" title=\"Jump to UCSC Genome Browser\">7:19666550-19667725</a>","junctions":"19666650-19667268;19667342-19667625","sig":"Significant"},"Reg_MF8o1V_479":{"log2FoldChange":0.39,"pvalue":0.77,"padj":0.908,"featureID":"75770_4_2/2_SE","groupID":"7921","medianVariantFreq":"NA","medianVariantFreq1":0.338,"medianVariantFreq2":"NA","medianVariantCount":5,"medianVariantCount1":5,"medianVariantCount2":4.5,"medianTotalCount":16.5,"medianTotalCount1":21,"medianTotalCount2":16.5,"deltaVF":"NA","chr":"7","start":149174341,"end":149178145,"strand":"+","coords":"7:149174341-149178145","geneIDs":"75770","geneSymbols":"Brsk2","variantType":"SE:I","event":"<a href=\"https://genome.ucsc.edu/cgi-bin/hgTracks?db=mm9&position=chr7:149174241-149178245\" title=\"Jump to UCSC Genome Browser\">7:149174241-149178245</a>","junctions":"149174341-149176253;149176318-149178145","sig":"Not"},"Reg_MF8o1V_480":{"log2FoldChange":-0.734,"pvalue":0.552,"padj":0.791,"featureID":"75770_6_2/2_RI,A3SS","groupID":"7923","medianVariantFreq":0.752,"medianVariantFreq1":0.83,"medianVariantFreq2":0.752,"medianVariantCount":8.5,"medianVariantCount1":18.5,"medianVariantCount2":7.5,"medianTotalCount":18.5,"medianTotalCount1":28,"medianTotalCount2":18.5,"deltaVF":-0.0779,"chr":"7","start":149178206,"end":149179016,"strand":"+","coords":"7:149178206-149179016","geneIDs":"75770","geneSymbols":"Brsk2","variantType":"RI:R,A3SS:P","event":"<a href=\"https://genome.ucsc.edu/cgi-bin/hgTracks?db=mm9&position=chr7:149178105-149179117\" title=\"Jump to UCSC Genome Browser\">7:149178105-149179117</a>","junctions":"149178205-149178651","sig":"Not"},"Reg_MF8o1V_481":{"log2FoldChange":2.83,"pvalue":0.000732,"padj":0.0084,"featureID":"67439_1_2/2_RI,A5SS","groupID":"7943","medianVariantFreq":0.598,"medianVariantFreq1":0.218,"medianVariantFreq2":0.718,"medianVariantCount":10.5,"medianVariantCount1":5,"medianVariantCount2":43,"medianTotalCount":24.5,"medianTotalCount1":19.5,"medianTotalCount2":59,"deltaVF":0.5,"chr":"8","start":3614238,"end":3614238,"strand":"-","coords":"8:3614238-3614238","geneIDs":"67439","geneSymbols":"Xab2","variantType":"RI:R,A5SS:P","event":"<a href=\"https://genome.ucsc.edu/cgi-bin/hgTracks?db=mm9&position=chr8:3613850-3614345\" title=\"Jump to UCSC Genome Browser\">8:3613850-3614345</a>","junctions":"3613950-3614238","sig":"Significant"},"Reg_MF8o1V_482":{"log2FoldChange":-0.899,"pvalue":0.622,"padj":0.826,"featureID":"17350_3_2/2_SE","groupID":"7970","medianVariantFreq":0.657,"medianVariantFreq1":0.857,"medianVariantFreq2":0.569,"medianVariantCount":8.5,"medianVariantCount1":7,"medianVariantCount2":10,"medianTotalCount":12.5,"medianTotalCount1":11,"medianTotalCount2":15,"deltaVF":-0.288,"chr":"9","start":111155480,"end":111155368,"strand":"-","coords":"9:111155480-111155368","geneIDs":"17350","geneSymbols":"Mlh1","variantType":"SE:I","event":"<a href=\"https://genome.ucsc.edu/cgi-bin/hgTracks?db=mm9&position=chr9:111151717-111158232\" title=\"Jump to UCSC Genome Browser\">9:111151717-111158232</a>","junctions":"111155480-111158132;111151817-111155368","sig":"Not"},"Reg_MF8o1V_483":{"log2FoldChange":-0.697,"pvalue":0.498,"padj":0.747,"featureID":"17350_4_2/2_A5SS","groupID":"7971","medianVariantFreq":0.306,"medianVariantFreq1":0.389,"medianVariantFreq2":0.222,"medianVariantCount":5.5,"medianVariantCount1":5.5,"medianVariantCount2":5.5,"medianTotalCount":15.5,"medianTotalCount1":13,"medianTotalCount2":18,"deltaVF":-0.168,"chr":"9","start":111142223,"end":111142223,"strand":"-","coords":"9:111142223-111142223","geneIDs":"17350","geneSymbols":"Mlh1","variantType":"A5SS:P","event":"<a href=\"https://genome.ucsc.edu/cgi-bin/hgTracks?db=mm9&position=chr9:111138419-111142327\" title=\"Jump to UCSC Genome Browser\">9:111138419-111142327</a>","junctions":"111138519-111142223","sig":"Not"},"Reg_MF8o1V_484":{"log2FoldChange":-8.51,"pvalue":3.33e-07,"padj":1.89e-05,"featureID":"215351,17920_18_2/2_SE","groupID":"8017","medianVariantFreq":0.917,"medianVariantFreq1":1,"medianVariantFreq2":0.543,"medianVariantCount":34,"medianVariantCount1":39,"medianVariantCount2":29.5,"medianTotalCount":45.5,"medianTotalCount1":39,"medianTotalCount2":46.5,"deltaVF":-0.457,"chr":"9","start":79959260,"end":79964339,"strand":"+","coords":"9:79959260-79964339","geneIDs":"215351,17920","geneSymbols":"Senp6,Myo6","variantType":"SE:I","event":"<a href=\"https://genome.ucsc.edu/cgi-bin/hgTracks?db=mm9&position=chr9:79959160-79964439\" title=\"Jump to UCSC Genome Browser\">9:79959160-79964439</a>","junctions":"79959260-79961534;79961921-79964339","sig":"Significant"},"Reg_MF8o1V_485":{"log2FoldChange":0.883,"pvalue":0.335,"padj":0.602,"featureID":"215351,17920_21_2/2_SE","groupID":"8020","medianVariantFreq":0.899,"medianVariantFreq1":0.84,"medianVariantFreq2":0.947,"medianVariantCount":38.5,"medianVariantCount1":38.5,"medianVariantCount2":39.5,"medianTotalCount":46.5,"medianTotalCount1":46.5,"medianTotalCount2":42.5,"deltaVF":0.107,"chr":"9","start":80148473,"end":80154767,"strand":"+","coords":"9:80148473-80154767","geneIDs":"215351,17920","geneSymbols":"Senp6,Myo6","variantType":"SE:I","event":"<a href=\"https://genome.ucsc.edu/cgi-bin/hgTracks?db=mm9&position=chr9:80148373-80154867\" title=\"Jump to UCSC Genome Browser\">9:80148373-80154867</a>","junctions":"80148473-80151080;80151106-80154767","sig":"Not"},"Reg_MF8o1V_486":{"log2FoldChange":2.67,"pvalue":0.0276,"padj":0.123,"featureID":"94190_6_2/2_AS","groupID":"8037","medianVariantFreq":"NA","medianVariantFreq1":0.285,"medianVariantFreq2":"NA","medianVariantCount":9,"medianVariantCount1":9,"medianVariantCount2":6,"medianTotalCount":24.5,"medianTotalCount1":31.5,"medianTotalCount2":7,"deltaVF":"NA","chr":"X","start":95972409,"end":95909446,"strand":"-","coords":"X:95972409-95909446","geneIDs":"94190","geneSymbols":"Ophn1","variantType":"AS","event":"<a href=\"https://genome.ucsc.edu/cgi-bin/hgTracks?db=mm9&position=chrX:95907709-96086230\" title=\"Jump to UCSC Genome Browser\">X:95907709-96086230</a>","junctions":"95907809-95909446","sig":"Not"},"Reg_MF8o1V_487":{"log2FoldChange":-2.19,"pvalue":0.00746,"padj":0.0493,"featureID":"208968_3_2/2_A3SS","groupID":"8041","medianVariantFreq":0.32,"medianVariantFreq1":0.501,"medianVariantFreq2":0.137,"medianVariantCount":15.5,"medianVariantCount1":24,"medianVariantCount2":6,"medianTotalCount":44,"medianTotalCount1":44,"medianTotalCount2":45,"deltaVF":-0.364,"chr":"X","start":45931733,"end":45931733,"strand":"-","coords":"X:45931733-45931733","geneIDs":"208968","geneSymbols":"Zfp280c","variantType":"A3SS:P","event":"<a href=\"https://genome.ucsc.edu/cgi-bin/hgTracks?db=mm9&position=chrX:45931606-45941980\" title=\"Jump to UCSC Genome Browser\">X:45931606-45941980</a>","junctions":"45931733-45941880","sig":"Significant"},"Reg_MF8o1V_488":{"log2FoldChange":0.499,"pvalue":0.743,"padj":0.902,"featureID":"53627_7_2/2_SE","groupID":"8050","medianVariantFreq":0.654,"medianVariantFreq1":0.561,"medianVariantFreq2":0.715,"medianVariantCount":20,"medianVariantCount1":19.5,"medianVariantCount2":20,"medianTotalCount":26,"medianTotalCount1":22,"medianTotalCount2":29.5,"deltaVF":0.155,"chr":"X","start":7775211,"end":7775101,"strand":"-","coords":"X:7775211-7775101","geneIDs":"53627","geneSymbols":"Porcn","variantType":"SE:I","event":"<a href=\"https://genome.ucsc.edu/cgi-bin/hgTracks?db=mm9&position=chrX:7771303-7776293\" title=\"Jump to UCSC Genome Browser\">X:7771303-7776293</a>","junctions":"7775211-7776193;7771403-7775101","sig":"Not"},"Reg_MF8o1V_489":{"log2FoldChange":1.42,"pvalue":0.2,"padj":0.447,"featureID":"73122_1_2/2_A3SS","groupID":"8067","medianVariantFreq":0.455,"medianVariantFreq1":0.373,"medianVariantFreq2":0.527,"medianVariantCount":7.5,"medianVariantCount1":6.5,"medianVariantCount2":9,"medianTotalCount":15.5,"medianTotalCount1":15.5,"medianTotalCount2":15.5,"deltaVF":0.155,"chr":"1","start":43117085,"end":43117085,"strand":"-","coords":"1:43117085-43117085","geneIDs":"73122","geneSymbols":"Tgfbrap1","variantType":"A3SS:P","event":"<a href=\"https://genome.ucsc.edu/cgi-bin/hgTracks?db=mm9&position=chr1:43116966-43119462\" title=\"Jump to UCSC Genome Browser\">1:43116966-43119462</a>","junctions":"43117085-43119362","sig":"Not"},"Reg_MF8o1V_490":{"log2FoldChange":-3.03,"pvalue":0.144,"padj":0.374,"featureID":"NA_2_2/2_SE","groupID":"8106","medianVariantFreq":"NA","medianVariantFreq1":0.404,"medianVariantFreq2":"NA","medianVariantCount":2.5,"medianVariantCount1":7.5,"medianVariantCount2":0,"medianTotalCount":14,"medianTotalCount1":18.5,"medianTotalCount2":2.5,"deltaVF":"NA","chr":"10","start":46754521,"end":46754276,"strand":"-","coords":"10:46754521-46754276","geneIDs":"","geneSymbols":"","variantType":"SE:I","event":"<a href=\"https://genome.ucsc.edu/cgi-bin/hgTracks?db=mm9&position=chr10:46736459-46755262\" title=\"Jump to UCSC Genome Browser\">10:46736459-46755262</a>","junctions":"46754521-46755162;46736559-46754276","sig":"Not"},"Reg_MF8o1V_491":{"log2FoldChange":-2.62,"pvalue":0.0103,"padj":0.0631,"featureID":"664883_1_2/3_AFE","groupID":"8165","medianVariantFreq":0.179,"medianVariantFreq1":0.61,"medianVariantFreq2":0.148,"medianVariantCount":4,"medianVariantCount1":15,"medianVariantCount2":3,"medianTotalCount":23,"medianTotalCount1":26,"medianTotalCount2":21.5,"deltaVF":-0.462,"chr":"12","start":47919027,"end":47919027,"strand":"-","coords":"12:47919027-47919027","geneIDs":"664883","geneSymbols":"Nova1","variantType":"AFE","event":"<a href=\"https://genome.ucsc.edu/cgi-bin/hgTracks?db=mm9&position=chr12:47917916-47919964\" title=\"Jump to UCSC Genome Browser\">12:47917916-47919964</a>","junctions":"47918016-47919027","sig":"Not"},"Reg_MF8o1V_492":{"log2FoldChange":-1.65,"pvalue":0.115,"padj":0.33,"featureID":"664883_3_2/2_SE","groupID":"8167","medianVariantFreq":0.111,"medianVariantFreq1":0.13,"medianVariantFreq2":0.0602,"medianVariantCount":9,"medianVariantCount1":17.5,"medianVariantCount2":3.5,"medianTotalCount":92.5,"medianTotalCount1":138,"medianTotalCount2":69.5,"deltaVF":-0.07,"chr":"12","start":47867378,"end":47867277,"strand":"-","coords":"12:47867378-47867277","geneIDs":"664883","geneSymbols":"Nova1","variantType":"SE:I","event":"<a href=\"https://genome.ucsc.edu/cgi-bin/hgTracks?db=mm9&position=chr12:47821743-47917973\" title=\"Jump to UCSC Genome Browser\">12:47821743-47917973</a>","junctions":"47867378-47917873;47821843-47867277","sig":"Not"},"Reg_MF8o1V_493":{"log2FoldChange":-2.26,"pvalue":0.436,"padj":0.701,"featureID":"17775_2_2/2_AE","groupID":"8170","medianVariantFreq":0.861,"medianVariantFreq1":1,"medianVariantFreq2":0.472,"medianVariantCount":4,"medianVariantCount1":1.5,"medianVariantCount2":8.5,"medianTotalCount":11,"medianTotalCount1":3,"medianTotalCount2":18,"deltaVF":-0.528,"chr":"12","start":8938554,"end":8945544,"strand":"+","coords":"12:8938554-8945544","geneIDs":"17775","geneSymbols":"Laptm4a","variantType":"AE","event":"<a href=\"https://genome.ucsc.edu/cgi-bin/hgTracks?db=mm9&position=chr12:8938454-8945644\" title=\"Jump to UCSC Genome Browser\">12:8938454-8945644</a>","junctions":"8938554-8941502;8938554-8940810","sig":"Not"},"Reg_MF8o1V_494":{"log2FoldChange":-6.18,"pvalue":0.000149,"padj":0.00237,"featureID":"76983_3_2/2_SE","groupID":"8175","medianVariantFreq":"NA","medianVariantFreq1":"NA","medianVariantFreq2":0.511,"medianVariantCount":14.5,"medianVariantCount1":14,"medianVariantCount2":16,"medianTotalCount":21,"medianTotalCount1":14,"medianTotalCount2":34,"deltaVF":"NA","chr":"12","start":52501085,"end":52515082,"strand":"+","coords":"12:52501085-52515082","geneIDs":"76983","geneSymbols":"Scfd1","variantType":"SE:I","event":"<a href=\"https://genome.ucsc.edu/cgi-bin/hgTracks?db=mm9&position=chr12:52500985-52515182\" title=\"Jump to UCSC Genome Browser\">12:52500985-52515182</a>","junctions":"52501085-52513491;52513630-52515082","sig":"Significant"},"Reg_MF8o1V_495":{"log2FoldChange":-0.756,"pvalue":0.573,"padj":0.802,"featureID":"544971,17948,17951,53880_17_2/2_A3SS","groupID":"8195","medianVariantFreq":0.769,"medianVariantFreq1":0.808,"medianVariantFreq2":0.749,"medianVariantCount":21,"medianVariantCount1":20,"medianVariantCount2":28,"medianTotalCount":31,"medianTotalCount1":31,"medianTotalCount2":36,"deltaVF":-0.0593,"chr":"13","start":100795610,"end":100795610,"strand":"-","coords":"13:100795610-100795610","geneIDs":"544971,17948,17951,53880","geneSymbols":"Bdp1,Naip2,Naip5,Naip7","variantType":"A3SS:P","event":"<a href=\"https://genome.ucsc.edu/cgi-bin/hgTracks?db=mm9&position=chr13:100795507-100797490\" title=\"Jump to UCSC Genome Browser\">13:100795507-100797490</a>","junctions":"100795610-100797390","sig":"Not"},"Reg_MF8o1V_496":{"log2FoldChange":-5.05,"pvalue":1.08e-05,"padj":0.000341,"featureID":"67040_2_2/2_SE,A3SS","groupID":"8221","medianVariantFreq":0.96,"medianVariantFreq1":0.993,"medianVariantFreq2":0.813,"medianVariantCount":128,"medianVariantCount1":138,"medianVariantCount2":60,"medianTotalCount":128,"medianTotalCount1":138,"medianTotalCount2":78.5,"deltaVF":-0.181,"chr":"15","start":79369408,"end":79369248,"strand":"-","coords":"15:79369408-79369248","geneIDs":"67040","geneSymbols":"Ddx17","variantType":"SE:I,A3SS:P","event":"<a href=\"https://genome.ucsc.edu/cgi-bin/hgTracks?db=mm9&position=chr15:79369061-79369849\" title=\"Jump to UCSC Genome Browser\">15:79369061-79369849</a>","junctions":"79369408-79369749;79369161-79369248","sig":"Significant"},"Reg_MF8o1V_497":{"log2FoldChange":0.95,"pvalue":0.391,"padj":0.658,"featureID":"67040_5_2/2_A5SS","groupID":"8224","medianVariantFreq":0.5,"medianVariantFreq1":0.452,"medianVariantFreq2":0.75,"medianVariantCount":17.5,"medianVariantCount1":19,"medianVariantCount2":11,"medianTotalCount":27,"medianTotalCount1":38.5,"medianTotalCount2":14,"deltaVF":0.298,"chr":"15","start":79362102,"end":79362102,"strand":"-","coords":"15:79362102-79362102","geneIDs":"67040","geneSymbols":"Ddx17","variantType":"A5SS:P","event":"<a href=\"https://genome.ucsc.edu/cgi-bin/hgTracks?db=mm9&position=chr15:79360847-79362208\" title=\"Jump to UCSC Genome Browser\">15:79360847-79362208</a>","junctions":"79360947-79362102","sig":"Not"},"Reg_MF8o1V_498":{"log2FoldChange":-0.0869,"pvalue":0.902,"padj":0.964,"featureID":"18163_1_2/2_AS","groupID":"8230","medianVariantFreq":0.529,"medianVariantFreq1":0.529,"medianVariantFreq2":0.518,"medianVariantCount":14,"medianVariantCount1":27.5,"medianVariantCount2":9,"medianTotalCount":28,"medianTotalCount1":48.5,"medianTotalCount2":19.5,"deltaVF":-0.0118,"chr":"15","start":30102701,"end":30410537,"strand":"+","coords":"15:30102701-30410537","geneIDs":"18163","geneSymbols":"Ctnnd2","variantType":"AS","event":"<a href=\"https://genome.ucsc.edu/cgi-bin/hgTracks?db=mm9&position=chr15:30102601-30410637\" title=\"Jump to UCSC Genome Browser\">15:30102601-30410637</a>","junctions":"30261901-30410537","sig":"Not"},"Reg_MF8o1V_499":{"log2FoldChange":0.143,"pvalue":0.898,"padj":0.963,"featureID":"74374_2_2/2_A3SS","groupID":"8244","medianVariantFreq":0.114,"medianVariantFreq1":0.108,"medianVariantFreq2":0.114,"medianVariantCount":3,"medianVariantCount1":3,"medianVariantCount2":4.5,"medianTotalCount":40,"medianTotalCount1":40,"medianTotalCount2":38.5,"deltaVF":0.00559,"chr":"16","start":10568623,"end":10571586,"strand":"+","coords":"16:10568623-10571586","geneIDs":"74374","geneSymbols":"Clec16a","variantType":"A3SS:P","event":"<a href=\"https://genome.ucsc.edu/cgi-bin/hgTracks?db=mm9&position=chr16:10568523-10571687\" title=\"Jump to UCSC Genome Browser\">16:10568523-10571687</a>","junctions":"10568623-10571267","sig":"Not"},"Reg_MF8o1V_500":{"log2FoldChange":-0.847,"pvalue":0.344,"padj":0.61,"featureID":"22339_1_2/2_SE","groupID":"8256","medianVariantFreq":0.018,"medianVariantFreq1":0.0194,"medianVariantFreq2":0.00877,"medianVariantCount":10.5,"medianVariantCount1":29,"medianVariantCount2":1.5,"medianTotalCount":514,"medianTotalCount1":934,"medianTotalCount2":134,"deltaVF":-0.0106,"chr":"17","start":46159297,"end":46159226,"strand":"-","coords":"17:46159297-46159226","geneIDs":"22339","geneSymbols":"Vegfa","variantType":"SE:I","event":"<a href=\"https://genome.ucsc.edu/cgi-bin/hgTracks?db=mm9&position=chr17:46157971-46161114\" title=\"Jump to UCSC Genome Browser\">17:46157971-46161114</a>","junctions":"46159297-46161014;46158071-46159226","sig":"Not"},"Reg_MF8o1V_501":{"log2FoldChange":-1.41,"pvalue":0.00192,"padj":0.0189,"featureID":"22339_2_2/2_SE,S2E","groupID":"8257","medianVariantFreq":0.784,"medianVariantFreq1":0.834,"medianVariantFreq2":0.646,"medianVariantCount":452,"medianVariantCount1":754,"medianVariantCount2":108,"medianTotalCount":574,"medianTotalCount1":892,"medianTotalCount2":162,"deltaVF":-0.187,"chr":"17","start":46158071,"end":46157940,"strand":"-","coords":"17:46158071-46157940","geneIDs":"22339","geneSymbols":"Vegfa","variantType":"SE:I,S2E:I","event":"<a href=\"https://genome.ucsc.edu/cgi-bin/hgTracks?db=mm9&position=chr17:46155728-46161114\" title=\"Jump to UCSC Genome Browser\">17:46155728-46161114</a>","junctions":"46158071-46161014;46159297-46161014;46155828-46157940","sig":"Significant"},"Reg_MF8o1V_502":{"log2FoldChange":3.04,"pvalue":0.00434,"padj":0.034,"featureID":"240057_7_2/2_SE,A5SS","groupID":"8275","medianVariantFreq":0.554,"medianVariantFreq1":0.299,"medianVariantFreq2":0.917,"medianVariantCount":9,"medianVariantCount1":13,"medianVariantCount2":7,"medianTotalCount":26.5,"medianTotalCount1":47,"medianTotalCount2":10,"deltaVF":0.617,"chr":"17","start":27097467,"end":27098381,"strand":"+","coords":"17:27097467-27098381","geneIDs":"240057","geneSymbols":"Syngap1","variantType":"SE:I,A5SS:P","event":"<a href=\"https://genome.ucsc.edu/cgi-bin/hgTracks?db=mm9&position=chr17:27097366-27098481\" title=\"Jump to UCSC Genome Browser\">17:27097366-27098481</a>","junctions":"27097466-27098014;27098055-27098381","sig":"Significant"},"Reg_MF8o1V_503":{"log2FoldChange":0.612,"pvalue":0.619,"padj":0.826,"featureID":"224997_3_2/2_A5SS","groupID":"8283","medianVariantFreq":0.381,"medianVariantFreq1":0.333,"medianVariantFreq2":0.394,"medianVariantCount":9,"medianVariantCount1":29.5,"medianVariantCount2":4.5,"medianTotalCount":38.5,"medianTotalCount1":68,"medianTotalCount2":14.5,"deltaVF":0.061,"chr":"17","start":70871603,"end":70942507,"strand":"+","coords":"17:70871603-70942507","geneIDs":"224997","geneSymbols":"Dlgap1","variantType":"A5SS:P","event":"<a href=\"https://genome.ucsc.edu/cgi-bin/hgTracks?db=mm9&position=chr17:70871502-70942607\" title=\"Jump to UCSC Genome Browser\">17:70871502-70942607</a>","junctions":"70871608-70942507","sig":"Not"},"Reg_MF8o1V_504":{"log2FoldChange":0.302,"pvalue":0.855,"padj":0.947,"featureID":"66648_1_2/2_AS","groupID":"8290","medianVariantFreq":"NA","medianVariantFreq1":0.402,"medianVariantFreq2":"NA","medianVariantCount":4.5,"medianVariantCount1":6.5,"medianVariantCount2":4,"medianTotalCount":13,"medianTotalCount1":13.5,"medianTotalCount2":8.5,"deltaVF":"NA","chr":"18","start":25327028,"end":25307615,"strand":"-","coords":"18:25327028-25307615","geneIDs":"66648","geneSymbols":"5730494M16Rik","variantType":"AS","event":"<a href=\"https://genome.ucsc.edu/cgi-bin/hgTracks?db=mm9&position=chr18:25300038-25327224\" title=\"Jump to UCSC Genome Browser\">18:25300038-25327224</a>","junctions":"25300138-25307615","sig":"Not"},"Reg_MF8o1V_505":{"log2FoldChange":-5.07,"pvalue":0.00854,"padj":0.0528,"featureID":"76055_3_2/2_A3SS","groupID":"8308","medianVariantFreq":0.907,"medianVariantFreq1":1,"medianVariantFreq2":0.779,"medianVariantCount":20,"medianVariantCount1":8,"medianVariantCount2":35.5,"medianTotalCount":23,"medianTotalCount1":8,"medianTotalCount2":45.5,"deltaVF":-0.221,"chr":"19","start":45838380,"end":45838380,"strand":"-","coords":"19:45838380-45838380","geneIDs":"76055","geneSymbols":"Mgea5","variantType":"A3SS:P","event":"<a href=\"https://genome.ucsc.edu/cgi-bin/hgTracks?db=mm9&position=chr19:45836660-45840040\" title=\"Jump to UCSC Genome Browser\">19:45836660-45840040</a>","junctions":"45838380-45839940","sig":"Not"},"Reg_MF8o1V_506":{"log2FoldChange":-0.573,"pvalue":0.559,"padj":0.795,"featureID":"58800_1_2/2_A3SS","groupID":"8345","medianVariantFreq":0.854,"medianVariantFreq1":0.885,"medianVariantFreq2":0.83,"medianVariantCount":44,"medianVariantCount1":23.5,"medianVariantCount2":52,"medianTotalCount":54.5,"medianTotalCount1":31.5,"medianTotalCount2":61.5,"deltaVF":-0.055,"chr":"2","start":126630823,"end":126630823,"strand":"-","coords":"2:126630823-126630823","geneIDs":"58800","geneSymbols":"Trpm7","variantType":"A3SS:P","event":"<a href=\"https://genome.ucsc.edu/cgi-bin/hgTracks?db=mm9&position=chr2:126630720-126633125\" title=\"Jump to UCSC Genome Browser\">2:126630720-126633125</a>","junctions":"126630823-126633025","sig":"Not"},"Reg_MF8o1V_507":{"log2FoldChange":-0.611,"pvalue":0.437,"padj":0.702,"featureID":"19215_2_2/2_A5SS","groupID":"8364","medianVariantFreq":0.899,"medianVariantFreq1":0.917,"medianVariantFreq2":0.899,"medianVariantCount":69.5,"medianVariantCount1":59,"medianVariantCount2":84.5,"medianTotalCount":84.5,"medianTotalCount1":68,"medianTotalCount2":100,"deltaVF":-0.0179,"chr":"2","start":25322807,"end":25322807,"strand":"-","coords":"2:25322807-25322807","geneIDs":"19215","geneSymbols":"Ptgds","variantType":"A5SS:P","event":"<a href=\"https://genome.ucsc.edu/cgi-bin/hgTracks?db=mm9&position=chr2:25322251-25322940\" title=\"Jump to UCSC Genome Browser\">2:25322251-25322940</a>","junctions":"25322351-25322807","sig":"Not"},"Reg_MF8o1V_508":{"log2FoldChange":0.411,"pvalue":0.69,"padj":0.872,"featureID":"20014_1_2/2_A3SS","groupID":"8380","medianVariantFreq":0.2,"medianVariantFreq1":0.181,"medianVariantFreq2":0.29,"medianVariantCount":5,"medianVariantCount1":5,"medianVariantCount2":5.5,"medianTotalCount":27,"medianTotalCount1":28,"medianTotalCount2":27,"deltaVF":0.109,"chr":"2","start":157128247,"end":157135936,"strand":"+","coords":"2:157128247-157135936","geneIDs":"20014","geneSymbols":"Rpn2","variantType":"A3SS:P","event":"<a href=\"https://genome.ucsc.edu/cgi-bin/hgTracks?db=mm9&position=chr2:157128147-157136037\" title=\"Jump to UCSC Genome Browser\">2:157128147-157136037</a>","junctions":"157128247-157135907","sig":"Not"},"Reg_MF8o1V_509":{"log2FoldChange":1.77,"pvalue":0.415,"padj":0.684,"featureID":"53608_3_2/2_RI,A3SS","groupID":"8431","medianVariantFreq":"NA","medianVariantFreq1":"NA","medianVariantFreq2":0.894,"medianVariantCount":32.5,"medianVariantCount1":0.5,"medianVariantCount2":112,"medianTotalCount":54.5,"medianTotalCount1":0.5,"medianTotalCount2":126,"deltaVF":"NA","chr":"4","start":132801592,"end":132801763,"strand":"+","coords":"4:132801592-132801763","geneIDs":"53608","geneSymbols":"Map3k6","variantType":"RI:R,A3SS:P","event":"<a href=\"https://genome.ucsc.edu/cgi-bin/hgTracks?db=mm9&position=chr4:132801491-132801864\" title=\"Jump to UCSC Genome Browser\">4:132801491-132801864</a>","junctions":"132801591-132801693","sig":"Not"},"Reg_MF8o1V_510":{"log2FoldChange":-2.59,"pvalue":0.146,"padj":0.374,"featureID":"53608_5_2/2_RI,A3SS","groupID":"8433","medianVariantFreq":"NA","medianVariantFreq1":"NA","medianVariantFreq2":0.616,"medianVariantCount":47.5,"medianVariantCount1":0.5,"medianVariantCount2":120,"medianTotalCount":77.5,"medianTotalCount1":0.5,"medianTotalCount2":217,"deltaVF":"NA","chr":"4","start":132801806,"end":132802172,"strand":"+","coords":"4:132801806-132802172","geneIDs":"53608","geneSymbols":"Map3k6","variantType":"RI:R,A3SS:P","event":"<a href=\"https://genome.ucsc.edu/cgi-bin/hgTracks?db=mm9&position=chr4:132801705-132802273\" title=\"Jump to UCSC Genome Browser\">4:132801705-132802273</a>","junctions":"132801805-132802012","sig":"Not"},"Reg_MF8o1V_511":{"log2FoldChange":-2.88,"pvalue":0.283,"padj":0.544,"featureID":"53608_12_2/2_SE","groupID":"8440","medianVariantFreq":"NA","medianVariantFreq1":"NA","medianVariantFreq2":0.149,"medianVariantCount":5.5,"medianVariantCount1":0,"medianVariantCount2":14,"medianTotalCount":37,"medianTotalCount1":0,"medianTotalCount2":128,"deltaVF":"NA","chr":"4","start":132803416,"end":132803928,"strand":"+","coords":"4:132803416-132803928","geneIDs":"53608","geneSymbols":"Map3k6","variantType":"SE:I","event":"<a href=\"https://genome.ucsc.edu/cgi-bin/hgTracks?db=mm9&position=chr4:132803316-132804028\" title=\"Jump to UCSC Genome Browser\">4:132803316-132804028</a>","junctions":"132803416-132803496;132803588-132803928;132803629-132803928","sig":"Not"},"Reg_MF8o1V_512":{"log2FoldChange":0.29,"pvalue":1,"padj":1,"featureID":"53608_14_2/2_SE","groupID":"8442","medianVariantFreq":"NA","medianVariantFreq1":"NA","medianVariantFreq2":0.504,"medianVariantCount":13,"medianVariantCount1":0,"medianVariantCount2":60.5,"medianTotalCount":27,"medianTotalCount1":0,"medianTotalCount2":124,"deltaVF":"NA","chr":"4","start":132804055,"end":132804707,"strand":"+","coords":"4:132804055-132804707","geneIDs":"53608","geneSymbols":"Map3k6","variantType":"SE:I","event":"<a href=\"https://genome.ucsc.edu/cgi-bin/hgTracks?db=mm9&position=chr4:132803955-132804807\" title=\"Jump to UCSC Genome Browser\">4:132803955-132804807</a>","junctions":"132804055-132804303;132804439-132804707","sig":"Not"},"Reg_MF8o1V_513":{"log2FoldChange":3.26,"pvalue":0.152,"padj":0.382,"featureID":"53608_20_2/2_SE,A3SS","groupID":"8448","medianVariantFreq":"NA","medianVariantFreq1":"NA","medianVariantFreq2":0.783,"medianVariantCount":63,"medianVariantCount1":0,"medianVariantCount2":225,"medianTotalCount":81.5,"medianTotalCount1":0.5,"medianTotalCount2":257,"deltaVF":"NA","chr":"4","start":132807362,"end":132807774,"strand":"+","coords":"4:132807362-132807774","geneIDs":"53608","geneSymbols":"Map3k6","variantType":"SE:I,A3SS:P","event":"<a href=\"https://genome.ucsc.edu/cgi-bin/hgTracks?db=mm9&position=chr4:132807262-132807874\" title=\"Jump to UCSC Genome Browser\">4:132807262-132807874</a>","junctions":"132807362-132807526;132807688-132807774","sig":"Not"},"Reg_MF8o1V_514":{"log2FoldChange":-0.578,"pvalue":0.693,"padj":0.874,"featureID":"72145_6_2/2_A5SS","groupID":"8467","medianVariantFreq":"NA","medianVariantFreq1":"NA","medianVariantFreq2":0.24,"medianVariantCount":4,"medianVariantCount1":1,"medianVariantCount2":5,"medianTotalCount":14.5,"medianTotalCount1":5,"medianTotalCount2":19.5,"deltaVF":"NA","chr":"5","start":102329033,"end":102329033,"strand":"-","coords":"5:102329033-102329033","geneIDs":"72145","geneSymbols":"Wdfy3","variantType":"A5SS:P","event":"<a href=\"https://genome.ucsc.edu/cgi-bin/hgTracks?db=mm9&position=chr5:102327480-102329178\" title=\"Jump to UCSC Genome Browser\">5:102327480-102329178</a>","junctions":"102327580-102329033","sig":"Not"},"Reg_MF8o1V_515":{"log2FoldChange":-4.09,"pvalue":0.00443,"padj":0.0343,"featureID":"81702_2_2/2_SE","groupID":"8475","medianVariantFreq":0.204,"medianVariantFreq1":0.746,"medianVariantFreq2":0.137,"medianVariantCount":7.5,"medianVariantCount1":13,"medianVariantCount2":4.5,"medianTotalCount":18.5,"medianTotalCount1":18,"medianTotalCount2":28.5,"deltaVF":-0.609,"chr":"5","start":90712628,"end":90711876,"strand":"-","coords":"5:90712628-90711876","geneIDs":"81702","geneSymbols":"Ankrd17","variantType":"SE:I","event":"<a href=\"https://genome.ucsc.edu/cgi-bin/hgTracks?db=mm9&position=chr5:90707316-90714166\" title=\"Jump to UCSC Genome Browser\">5:90707316-90714166</a>","junctions":"90712628-90714066;90707416-90711876","sig":"Significant"},"Reg_MF8o1V_516":{"log2FoldChange":2.34,"pvalue":0.00389,"padj":0.0311,"featureID":"231769_3_2/2_RI,A5SS","groupID":"8487","medianVariantFreq":0.792,"medianVariantFreq1":0.664,"medianVariantFreq2":0.925,"medianVariantCount":80.5,"medianVariantCount1":72,"medianVariantCount2":138,"medianTotalCount":128,"medianTotalCount1":99.5,"medianTotalCount2":164,"deltaVF":0.262,"chr":"5","start":130009981,"end":130010638,"strand":"+","coords":"5:130009981-130010638","geneIDs":"231769","geneSymbols":"Sfswap","variantType":"RI:R,A5SS:P","event":"<a href=\"https://genome.ucsc.edu/cgi-bin/hgTracks?db=mm9&position=chr5:130009880-130010738\" title=\"Jump to UCSC Genome Browser\">5:130009880-130010738</a>","junctions":"130010027-130010638","sig":"Significant"},"Reg_MF8o1V_517":{"log2FoldChange":0.263,"pvalue":0.787,"padj":0.919,"featureID":"22385_3_2/2_A5SS","groupID":"8494","medianVariantFreq":0.645,"medianVariantFreq1":0.691,"medianVariantFreq2":0.644,"medianVariantCount":28,"medianVariantCount1":28,"medianVariantCount2":27.5,"medianTotalCount":42,"medianTotalCount1":44,"medianTotalCount2":37,"deltaVF":-0.0469,"chr":"5","start":135681062,"end":135684913,"strand":"+","coords":"5:135681062-135684913","geneIDs":"22385","geneSymbols":"Baz1b","variantType":"A5SS:P","event":"<a href=\"https://genome.ucsc.edu/cgi-bin/hgTracks?db=mm9&position=chr5:135680961-135685013\" title=\"Jump to UCSC Genome Browser\">5:135680961-135685013</a>","junctions":"135681417-135684913","sig":"Not"},"Reg_MF8o1V_518":{"log2FoldChange":1.67,"pvalue":0.145,"padj":0.374,"featureID":"109135_3_2/2_A5SS","groupID":"8536","medianVariantFreq":0.587,"medianVariantFreq1":0.354,"medianVariantFreq2":0.646,"medianVariantCount":4.5,"medianVariantCount1":3,"medianVariantCount2":10,"medianTotalCount":8.5,"medianTotalCount1":6.5,"medianTotalCount2":14,"deltaVF":0.292,"chr":"6","start":140483084,"end":140485168,"strand":"+","coords":"6:140483084-140485168","geneIDs":"109135","geneSymbols":"Plekha5","variantType":"A5SS:P","event":"<a href=\"https://genome.ucsc.edu/cgi-bin/hgTracks?db=mm9&position=chr6:140482983-140485269\" title=\"Jump to UCSC Genome Browser\">6:140482983-140485269</a>","junctions":"140483881-140485169","sig":"Not"},"Reg_MF8o1V_519":{"log2FoldChange":-0.856,"pvalue":0.297,"padj":0.557,"featureID":"66501,19414_4_2/2_A5SS","groupID":"8615","medianVariantFreq":0.135,"medianVariantFreq1":0.187,"medianVariantFreq2":0.0849,"medianVariantCount":15.5,"medianVariantCount1":11.5,"medianVariantCount2":22,"medianTotalCount":202,"medianTotalCount1":61.5,"medianTotalCount2":220,"deltaVF":-0.102,"chr":"8","start":13584151,"end":13584151,"strand":"-","coords":"8:13584151-13584151","geneIDs":"66501,19414","geneSymbols":"1700029H14Rik,Rasa3","variantType":"A5SS:P","event":"<a href=\"https://genome.ucsc.edu/cgi-bin/hgTracks?db=mm9&position=chr8:13583756-13585013\" title=\"Jump to UCSC Genome Browser\">8:13583756-13585013</a>","junctions":"13583856-13584151","sig":"Not"},"Reg_MF8o1V_520":{"log2FoldChange":1.63,"pvalue":0.0274,"padj":0.123,"featureID":"67958_4_2/2_RI,A5SS","groupID":"8643","medianVariantFreq":0.736,"medianVariantFreq1":0.657,"medianVariantFreq2":0.858,"medianVariantCount":37.5,"medianVariantCount1":28.5,"medianVariantCount2":42.5,"medianTotalCount":47.5,"medianTotalCount1":47.5,"medianTotalCount2":47.5,"deltaVF":0.201,"chr":"9","start":95391684,"end":95391684,"strand":"-","coords":"9:95391684-95391684","geneIDs":"67958","geneSymbols":"2610101N10Rik","variantType":"RI:R,A5SS:P","event":"<a href=\"https://genome.ucsc.edu/cgi-bin/hgTracks?db=mm9&position=chr9:95391492-95391787\" title=\"Jump to UCSC Genome Browser\">9:95391492-95391787</a>","junctions":"95391592-95391684","sig":"Not"},"Reg_MF8o1V_521":{"log2FoldChange":0.337,"pvalue":0.578,"padj":0.807,"featureID":"209446,54644,21855_13_2/2_A3SS","groupID":"8696","medianVariantFreq":0.42,"medianVariantFreq1":0.348,"medianVariantFreq2":0.462,"medianVariantCount":52,"medianVariantCount1":61,"medianVariantCount2":52,"medianTotalCount":116,"medianTotalCount1":144,"medianTotalCount2":116,"deltaVF":0.114,"chr":"X","start":7451079,"end":7451358,"strand":"+","coords":"X:7451079-7451358","geneIDs":"209446,54644,21855","geneSymbols":"Tfe3,Otud5,Timm17b","variantType":"A3SS:P","event":"<a href=\"https://genome.ucsc.edu/cgi-bin/hgTracks?db=mm9&position=chrX:7450979-7451459\" title=\"Jump to UCSC Genome Browser\">X:7450979-7451459</a>","junctions":"7451079-7451356","sig":"Not"},"Reg_MF8o1V_522":{"log2FoldChange":-2.01,"pvalue":0.0589,"padj":0.208,"featureID":"215193_2_2/2_A3SS","groupID":"8709","medianVariantFreq":0.189,"medianVariantFreq1":0.287,"medianVariantFreq2":0.101,"medianVariantCount":8,"medianVariantCount1":14.5,"medianVariantCount2":4.5,"medianTotalCount":44.5,"medianTotalCount1":41,"medianTotalCount2":49.5,"deltaVF":-0.185,"chr":"1","start":194948372,"end":194948372,"strand":"-","coords":"1:194948372-194948372","geneIDs":"215193","geneSymbols":"Diexf","variantType":"A3SS:P","event":"<a href=\"https://genome.ucsc.edu/cgi-bin/hgTracks?db=mm9&position=chr1:194948188-194949932\" title=\"Jump to UCSC Genome Browser\">1:194948188-194949932</a>","junctions":"194948372-194949832","sig":"Not"},"Reg_MF8o1V_523":{"log2FoldChange":-0.426,"pvalue":0.77,"padj":0.908,"featureID":"67459_1_2/2_A3SS","groupID":"8710","medianVariantFreq":0.603,"medianVariantFreq1":0.769,"medianVariantFreq2":0.589,"medianVariantCount":9.5,"medianVariantCount1":5.5,"medianVariantCount2":16.5,"medianTotalCount":17,"medianTotalCount1":13,"medianTotalCount2":21,"deltaVF":-0.18,"chr":"1","start":183069437,"end":183069437,"strand":"-","coords":"1:183069437-183069437","geneIDs":"67459","geneSymbols":"Nvl","variantType":"A3SS:P","event":"<a href=\"https://genome.ucsc.edu/cgi-bin/hgTracks?db=mm9&position=chr1:183069332-183072557\" title=\"Jump to UCSC Genome Browser\">1:183069332-183072557</a>","junctions":"183069437-183072457","sig":"Not"},"Reg_MF8o1V_524":{"log2FoldChange":-0.334,"pvalue":0.789,"padj":0.919,"featureID":"432508_2_2/2_SE,A5SS","groupID":"8754","medianVariantFreq":0.277,"medianVariantFreq1":0.281,"medianVariantFreq2":0.26,"medianVariantCount":7,"medianVariantCount1":10.5,"medianVariantCount2":5.5,"medianTotalCount":33.5,"medianTotalCount1":38.5,"medianTotalCount2":30.5,"deltaVF":-0.0215,"chr":"10","start":116798941,"end":116798830,"strand":"-","coords":"10:116798941-116798830","geneIDs":"432508","geneSymbols":"Cpsf6","variantType":"SE:I,A5SS:P","event":"<a href=\"https://genome.ucsc.edu/cgi-bin/hgTracks?db=mm9&position=chr10:116798316-116799170\" title=\"Jump to UCSC Genome Browser\">10:116798316-116799170</a>","junctions":"116798940-116799070;116798416-116798830","sig":"Not"},"Reg_MF8o1V_525":{"log2FoldChange":1.48,"pvalue":0.13,"padj":0.356,"featureID":"432508_3_2/2_A3SS","groupID":"8755","medianVariantFreq":0.236,"medianVariantFreq1":0.171,"medianVariantFreq2":0.384,"medianVariantCount":4.5,"medianVariantCount1":3,"medianVariantCount2":7,"medianTotalCount":18.5,"medianTotalCount1":20.5,"medianTotalCount2":18,"deltaVF":0.213,"chr":"10","start":116793183,"end":116793183,"strand":"-","coords":"10:116793183-116793183","geneIDs":"432508","geneSymbols":"Cpsf6","variantType":"A3SS:P","event":"<a href=\"https://genome.ucsc.edu/cgi-bin/hgTracks?db=mm9&position=chr10:116793080-116796149\" title=\"Jump to UCSC Genome Browser\">10:116793080-116796149</a>","junctions":"116793183-116796049","sig":"Not"},"Reg_MF8o1V_526":{"log2FoldChange":-0.17,"pvalue":0.874,"padj":0.954,"featureID":"327762,70432,67307_6_2/2_A3SS","groupID":"8768","medianVariantFreq":0.547,"medianVariantFreq1":0.547,"medianVariantFreq2":0.567,"medianVariantCount":7.5,"medianVariantCount1":5,"medianVariantCount2":10.5,"medianTotalCount":14.5,"medianTotalCount1":12,"medianTotalCount2":21.5,"deltaVF":0.0198,"chr":"10","start":62465028,"end":62467404,"strand":"+","coords":"10:62465028-62467404","geneIDs":"327762,70432,67307","geneSymbols":"Dna2,Rufy2,Pbld2","variantType":"A3SS:P","event":"<a href=\"https://genome.ucsc.edu/cgi-bin/hgTracks?db=mm9&position=chr10:62464928-62467505\" title=\"Jump to UCSC Genome Browser\">10:62464928-62467505</a>","junctions":"62465028-62467362;62465028-62465694","sig":"Not"},"Reg_MF8o1V_527":{"log2FoldChange":-0.684,"pvalue":0.534,"padj":0.772,"featureID":"103537_2_2/3_A5SS","groupID":"8809","medianVariantFreq":0.247,"medianVariantFreq1":0.378,"medianVariantFreq2":0.217,"medianVariantCount":6.5,"medianVariantCount1":6.5,"medianVariantCount2":5.5,"medianTotalCount":21,"medianTotalCount1":19.5,"medianTotalCount2":23.5,"deltaVF":-0.161,"chr":"11","start":93770252,"end":93771597,"strand":"+","coords":"11:93770252-93771597","geneIDs":"103537","geneSymbols":"Mbtd1","variantType":"A5SS:P","event":"<a href=\"https://genome.ucsc.edu/cgi-bin/hgTracks?db=mm9&position=chr11:93770151-93771697\" title=\"Jump to UCSC Genome Browser\">11:93770151-93771697</a>","junctions":"93770257-93771597","sig":"Not"},"Reg_MF8o1V_528":{"log2FoldChange":-8.79,"pvalue":1.08e-06,"padj":4.9e-05,"featureID":"103537_2_3/3_SE","groupID":"8809","medianVariantFreq":0.167,"medianVariantFreq1":0.463,"medianVariantFreq2":0,"medianVariantCount":1.5,"medianVariantCount1":9.5,"medianVariantCount2":0,"medianTotalCount":21,"medianTotalCount1":19.5,"medianTotalCount2":23.5,"deltaVF":-0.463,"chr":"11","start":93770251,"end":93771597,"strand":"+","coords":"11:93770251-93771597","geneIDs":"103537","geneSymbols":"Mbtd1","variantType":"SE:I","event":"<a href=\"https://genome.ucsc.edu/cgi-bin/hgTracks?db=mm9&position=chr11:93770151-93771697\" title=\"Jump to UCSC Genome Browser\">11:93770151-93771697</a>","junctions":"93770251-93771058;93771170-93771597","sig":"Significant"},"Reg_MF8o1V_529":{"log2FoldChange":-0.511,"pvalue":0.689,"padj":0.872,"featureID":"11975_1_2/2_A3SS","groupID":"8812","medianVariantFreq":0.276,"medianVariantFreq1":0.286,"medianVariantFreq2":0.276,"medianVariantCount":4.5,"medianVariantCount1":3.5,"medianVariantCount2":4.5,"medianTotalCount":13.5,"medianTotalCount1":10.5,"medianTotalCount2":16,"deltaVF":-0.0101,"chr":"11","start":100882496,"end":100887994,"strand":"+","coords":"11:100882496-100887994","geneIDs":"11975","geneSymbols":"Atp6v0a1","variantType":"A3SS:P","event":"<a href=\"https://genome.ucsc.edu/cgi-bin/hgTracks?db=mm9&position=chr11:100882396-100888095\" title=\"Jump to UCSC Genome Browser\">11:100882396-100888095</a>","junctions":"100882496-100887992","sig":"Not"},"Reg_MF8o1V_530":{"log2FoldChange":0.762,"pvalue":0.653,"padj":0.847,"featureID":"11975_4_2/2_A3SS","groupID":"8815","medianVariantFreq":0.0561,"medianVariantFreq1":0.0506,"medianVariantFreq2":0.0905,"medianVariantCount":4.5,"medianVariantCount1":2.5,"medianVariantCount2":5.5,"medianTotalCount":40,"medianTotalCount1":37.5,"medianTotalCount2":61.5,"deltaVF":0.04,"chr":"11","start":100901225,"end":100904263,"strand":"+","coords":"11:100901225-100904263","geneIDs":"11975","geneSymbols":"Atp6v0a1","variantType":"A3SS:P","event":"<a href=\"https://genome.ucsc.edu/cgi-bin/hgTracks?db=mm9&position=chr11:100901125-100904364\" title=\"Jump to UCSC Genome Browser\">11:100901125-100904364</a>","junctions":"100901225-100904245","sig":"Not"},"Reg_MF8o1V_531":{"log2FoldChange":1.34,"pvalue":0.609,"padj":0.82,"featureID":"668212_1_2/2_AFE","groupID":"8818","medianVariantFreq":0.0222,"medianVariantFreq1":0,"medianVariantFreq2":0.0607,"medianVariantCount":1,"medianVariantCount1":0,"medianVariantCount2":3.5,"medianTotalCount":37.5,"medianTotalCount1":14,"medianTotalCount2":42.5,"deltaVF":0.0607,"chr":"12","start":4002298,"end":4002298,"strand":"-","coords":"12:4002298-4002298","geneIDs":"668212","geneSymbols":"Efr3b","variantType":"AFE","event":"<a href=\"https://genome.ucsc.edu/cgi-bin/hgTracks?db=mm9&position=chr12:4000856-4038955\" title=\"Jump to UCSC Genome Browser\">12:4000856-4038955</a>","junctions":"4000956-4002298","sig":"Not"},"Reg_MF8o1V_532":{"log2FoldChange":10.4,"pvalue":1.65e-07,"padj":1.04e-05,"featureID":"103978_1_2/2_SE","groupID":"8837","medianVariantFreq":0.0421,"medianVariantFreq1":0,"medianVariantFreq2":0.312,"medianVariantCount":4.5,"medianVariantCount1":0,"medianVariantCount2":13,"medianTotalCount":90,"medianTotalCount1":96,"medianTotalCount2":41,"deltaVF":0.312,"chr":"14","start":115769448,"end":115798368,"strand":"+","coords":"14:115769448-115798368","geneIDs":"103978","geneSymbols":"Gpc5","variantType":"SE:I","event":"<a href=\"https://genome.ucsc.edu/cgi-bin/hgTracks?db=mm9&position=chr14:115769348-115798468\" title=\"Jump to UCSC Genome Browser\">14:115769348-115798468</a>","junctions":"115769448-115796515;115796604-115798368","sig":"Significant"},"Reg_MF8o1V_533":{"log2FoldChange":-5.02,"pvalue":0.0227,"padj":0.109,"featureID":"223838_1_2/2_S2E","groupID":"8843","medianVariantFreq":1,"medianVariantFreq1":1,"medianVariantFreq2":0.764,"medianVariantCount":25.5,"medianVariantCount1":10,"medianVariantCount2":47.5,"medianTotalCount":31.5,"medianTotalCount1":10,"medianTotalCount2":65.5,"deltaVF":-0.236,"chr":"15","start":94193033,"end":94192184,"strand":"-","coords":"15:94193033-94192184","geneIDs":"223838","geneSymbols":"Adamts20","variantType":"S2E:I","event":"<a href=\"https://genome.ucsc.edu/cgi-bin/hgTracks?db=mm9&position=chr15:94190945-94210256\" title=\"Jump to UCSC Genome Browser\">15:94190945-94210256</a>","junctions":"94193033-94210156;94191045-94192184","sig":"Not"},"Reg_MF8o1V_534":{"log2FoldChange":0.965,"pvalue":0.261,"padj":0.522,"featureID":"140570_6_2/2_RI,A3SS","groupID":"8850","medianVariantFreq":0.319,"medianVariantFreq1":0.251,"medianVariantFreq2":0.388,"medianVariantCount":10.5,"medianVariantCount1":11.5,"medianVariantCount2":10.5,"medianTotalCount":44,"medianTotalCount1":54.5,"medianTotalCount2":32.5,"deltaVF":0.137,"chr":"15","start":88989550,"end":88989549,"strand":"-","coords":"15:88989550-88989549","geneIDs":"140570","geneSymbols":"Plxnb2","variantType":"RI:R,A3SS:P","event":"<a href=\"https://genome.ucsc.edu/cgi-bin/hgTracks?db=mm9&position=chr15:88989435-88989757\" title=\"Jump to UCSC Genome Browser\">15:88989435-88989757</a>","junctions":"88989549-88989657","sig":"Not"},"Reg_MF8o1V_535":{"log2FoldChange":-4.85,"pvalue":0.00073,"padj":0.0084,"featureID":"73826_1_2/2_SE","groupID":"8856","medianVariantFreq":0.797,"medianVariantFreq1":1,"medianVariantFreq2":0.328,"medianVariantCount":15.5,"medianVariantCount1":13,"medianVariantCount2":17.5,"medianTotalCount":45,"medianTotalCount1":15,"medianTotalCount2":50,"deltaVF":-0.672,"chr":"15","start":82967984,"end":82967898,"strand":"-","coords":"15:82967984-82967898","geneIDs":"73826","geneSymbols":"Poldip3","variantType":"SE:I","event":"<a href=\"https://genome.ucsc.edu/cgi-bin/hgTracks?db=mm9&position=chr15:82965719-82968662\" title=\"Jump to UCSC Genome Browser\">15:82965719-82968662</a>","junctions":"82967984-82968562;82965819-82967898","sig":"Significant"},"Reg_MF8o1V_536":{"log2FoldChange":-0.477,"pvalue":0.562,"padj":0.798,"featureID":"78308_4_2/2_A3SS","groupID":"8893","medianVariantFreq":0.618,"medianVariantFreq1":0.618,"medianVariantFreq2":0.538,"medianVariantCount":20,"medianVariantCount1":27,"medianVariantCount2":14.5,"medianTotalCount":37.5,"medianTotalCount1":38,"medianTotalCount2":37.5,"deltaVF":-0.0793,"chr":"17","start":57382557,"end":57382557,"strand":"-","coords":"17:57382557-57382557","geneIDs":"78308","geneSymbols":"Gpr108","variantType":"A3SS:P","event":"<a href=\"https://genome.ucsc.edu/cgi-bin/hgTracks?db=mm9&position=chr17:57382436-57383770\" title=\"Jump to UCSC Genome Browser\">17:57382436-57383770</a>","junctions":"57382557-57383670","sig":"Not"},"Reg_MF8o1V_537":{"log2FoldChange":-0.278,"pvalue":0.601,"padj":0.815,"featureID":"12411_5_2/2_SE","groupID":"8900","medianVariantFreq":0.359,"medianVariantFreq1":0.379,"medianVariantFreq2":0.334,"medianVariantCount":124,"medianVariantCount1":170,"medianVariantCount2":53,"medianTotalCount":376,"medianTotalCount1":488,"medianTotalCount2":136,"deltaVF":-0.0449,"chr":"17","start":31751515,"end":31751474,"strand":"-","coords":"17:31751515-31751474","geneIDs":"12411","geneSymbols":"Cbs","variantType":"SE:I","event":"<a href=\"https://genome.ucsc.edu/cgi-bin/hgTracks?db=mm9&position=chr17:31750138-31752519\" title=\"Jump to UCSC Genome Browser\">17:31750138-31752519</a>","junctions":"31751515-31752419;31750238-31751474","sig":"Not"},"Reg_MF8o1V_538":{"log2FoldChange":3.45,"pvalue":0.0425,"padj":0.164,"featureID":"30957_8_3/3_SE","groupID":"8910","medianVariantFreq":0.202,"medianVariantFreq1":0.131,"medianVariantFreq2":0.262,"medianVariantCount":3.5,"medianVariantCount1":2,"medianVariantCount2":5.5,"medianTotalCount":17,"medianTotalCount1":13.5,"medianTotalCount2":20,"deltaVF":0.131,"chr":"17","start":25053574,"end":25053449,"strand":"-","coords":"17:25053574-25053449","geneIDs":"30957","geneSymbols":"Mapk8ip3","variantType":"SE:I","event":"<a href=\"https://genome.ucsc.edu/cgi-bin/hgTracks?db=mm9&position=chr17:25051550-25055133\" title=\"Jump to UCSC Genome Browser\">17:25051550-25055133</a>","junctions":"25053574-25055033;25051650-25053449","sig":"Not"},"Reg_MF8o1V_539":{"log2FoldChange":-0.32,"pvalue":0.789,"padj":0.919,"featureID":"30957_13_2/2_A5SS","groupID":"8915","medianVariantFreq":0.798,"medianVariantFreq1":0.84,"medianVariantFreq2":0.782,"medianVariantCount":38.5,"medianVariantCount1":44.5,"medianVariantCount2":28,"medianTotalCount":43.5,"medianTotalCount1":52.5,"medianTotalCount2":37,"deltaVF":-0.0585,"chr":"17","start":25043092,"end":25043092,"strand":"-","coords":"17:25043092-25043092","geneIDs":"30957","geneSymbols":"Mapk8ip3","variantType":"A5SS:P","event":"<a href=\"https://genome.ucsc.edu/cgi-bin/hgTracks?db=mm9&position=chr17:25042143-25043219\" title=\"Jump to UCSC Genome Browser\">17:25042143-25043219</a>","junctions":"25042243-25043092","sig":"Not"},"Reg_MF8o1V_540":{"log2FoldChange":1.31,"pvalue":0.291,"padj":0.553,"featureID":"240057_3_2/2_A3SS","groupID":"8927","medianVariantFreq":"NA","medianVariantFreq1":0.1,"medianVariantFreq2":"NA","medianVariantCount":4.5,"medianVariantCount1":6,"medianVariantCount2":2.5,"medianTotalCount":43.5,"medianTotalCount1":58,"medianTotalCount2":9.5,"deltaVF":"NA","chr":"17","start":27101983,"end":27103827,"strand":"+","coords":"17:27101983-27103827","geneIDs":"240057","geneSymbols":"Syngap1","variantType":"A3SS:P","event":"<a href=\"https://genome.ucsc.edu/cgi-bin/hgTracks?db=mm9&position=chr17:27101883-27103928\" title=\"Jump to UCSC Genome Browser\">17:27101883-27103928</a>","junctions":"27101983-27103815","sig":"Not"},"Reg_MF8o1V_541":{"log2FoldChange":0.728,"pvalue":0.589,"padj":0.811,"featureID":"76479_2_2/2_A3SS","groupID":"8967","medianVariantFreq":0.288,"medianVariantFreq1":0.238,"medianVariantFreq2":0.288,"medianVariantCount":6.5,"medianVariantCount1":3,"medianVariantCount2":7.5,"medianTotalCount":22.5,"medianTotalCount1":19.5,"medianTotalCount2":29,"deltaVF":0.0502,"chr":"19","start":53458225,"end":53458225,"strand":"-","coords":"19:53458225-53458225","geneIDs":"76479","geneSymbols":"Smndc1","variantType":"A3SS:P","event":"<a href=\"https://genome.ucsc.edu/cgi-bin/hgTracks?db=mm9&position=chr19:53458108-53459044\" title=\"Jump to UCSC Genome Browser\">19:53458108-53459044</a>","junctions":"53458225-53458944","sig":"Not"},"Reg_MF8o1V_542":{"log2FoldChange":-1.17,"pvalue":0.286,"padj":0.548,"featureID":"21888_4_2/2_A3SS","groupID":"8973","medianVariantFreq":0.291,"medianVariantFreq1":0.354,"medianVariantFreq2":0.194,"medianVariantCount":6,"medianVariantCount1":7,"medianVariantCount2":3,"medianTotalCount":19.5,"medianTotalCount1":25,"medianTotalCount2":14,"deltaVF":-0.16,"chr":"19","start":14592466,"end":14592466,"strand":"-","coords":"19:14592466-14592466","geneIDs":"21888","geneSymbols":"Tle4","variantType":"A3SS:P","event":"<a href=\"https://genome.ucsc.edu/cgi-bin/hgTracks?db=mm9&position=chr19:14592363-14619378\" title=\"Jump to UCSC Genome Browser\">19:14592363-14619378</a>","junctions":"14592466-14619278","sig":"Not"},"Reg_MF8o1V_543":{"log2FoldChange":3.62,"pvalue":0.00609,"padj":0.043,"fea
[truncated: 439,434 more chars]
