# Supplementary material for: Untangling the brain's neuroinflammatory and neurodegenerative transcriptional responses
Source: Nat Commun. 2016 Apr 21;7:11295. doi: 10.1038/ncomms11295 (PMC4844685; doi:10.1038/ncomms11295)
Supplement: Supplementary Data 3 — LPS-induced RNA processing in astrocytes, microglia and neurons. The effects of peripheral endotoxemia on alternative RNA processing events in brain microglia, astrocytes, and neurons are displayed in interactive plots and tables derived from RNA-Seq data. Comparisons of these effects between each pair of cell types are also provided. To explore these interactive plots and tables, download and unpackage the .zip file, and then open the index.html file in your browser (Firefox recommended). If you use Safari or Chrome, the plots and tables will not be rendered unless you change the browser settings; instructions for how to do so are provided within the index.html file. [file ncomms11295-s4.zip › LPS-induced-RNA-processing/dataset-2-MrjJuA.json]

{"type":"plot","name":"plot","label":"plot","description":"plot","value":{"plot":"./dataset-2-MrjJuA.svg","table":{"type":"table","name":"table","label":"table","description":"table","value":{"data":{"Reg_MrjJuA_1":{"log2FoldChange":2.15,"pvalue":0.138,"padj":0.356,"featureID":"545389_1_2/2_SE","groupID":"1","medianVariantFreq":"NA","medianVariantFreq1":"NA","medianVariantFreq2":0.333,"medianVariantCount":2,"medianVariantCount1":0,"medianVariantCount2":6,"medianTotalCount":13,"medianTotalCount1":8,"medianTotalCount2":18,"deltaVF":"NA","chr":"1","start":178737266,"end":178737130,"strand":"-","coords":"1:178737266-178737130","geneIDs":"545389","geneSymbols":"Cep170","variantType":"SE:I","event":"<a href=\"https://genome.ucsc.edu/cgi-bin/hgTracks?db=mm9&position=chr1:178723680-178744127\" title=\"Jump to UCSC Genome Browser\">1:178723680-178744127</a>","junctions":"178737266-178744027;178723780-178737130","sig":"Not"},"Reg_MrjJuA_2":{"log2FoldChange":1.89,"pvalue":0.134,"padj":0.35,"featureID":"545389_3_2/2_A5SS","groupID":"3","medianVariantFreq":"NA","medianVariantFreq1":0.153,"medianVariantFreq2":"NA","medianVariantCount":2.5,"medianVariantCount1":7,"medianVariantCount2":2,"medianTotalCount":15.5,"medianTotalCount1":42,"medianTotalCount2":9,"deltaVF":"NA","chr":"1","start":178710351,"end":178710351,"strand":"-","coords":"1:178710351-178710351","geneIDs":"545389","geneSymbols":"Cep170","variantType":"A5SS:P","event":"<a href=\"https://genome.ucsc.edu/cgi-bin/hgTracks?db=mm9&position=chr1:178704941-178710492\" title=\"Jump to UCSC Genome Browser\">1:178704941-178710492</a>","junctions":"178705041-178710351","sig":"Not"},"Reg_MrjJuA_3":{"log2FoldChange":-1.66,"pvalue":0.256,"padj":0.502,"featureID":"545389_5_2/2_SE,S2E,A5SS","groupID":"5","medianVariantFreq":"NA","medianVariantFreq1":0.6,"medianVariantFreq2":"NA","medianVariantCount":9,"medianVariantCount1":24,"medianVariantCount2":2,"medianTotalCount":17,"medianTotalCount1":28,"medianTotalCount2":14,"deltaVF":"NA","chr":"1","start":178699658,"end":178691482,"strand":"-","coords":"1:178699658-178691482","geneIDs":"545389","geneSymbols":"Cep170","variantType":"SE:I,S2E:I,A5SS:P","event":"<a href=\"https://genome.ucsc.edu/cgi-bin/hgTracks?db=mm9&position=chr1:178688548-178699944\" title=\"Jump to UCSC Genome Browser\">1:178688548-178699944</a>","junctions":"178699657-178699844;178688648-178699364;178688648-178691482","sig":"Not"},"Reg_MrjJuA_4":{"log2FoldChange":1,"pvalue":0.232,"padj":0.481,"featureID":"226641,98752_8_2/2_A3SS","groupID":"16","medianVariantFreq":0.936,"medianVariantFreq1":0.926,"medianVariantFreq2":0.957,"medianVariantCount":111,"medianVariantCount1":37,"medianVariantCount2":136,"medianTotalCount":122,"medianTotalCount1":39,"medianTotalCount2":150,"deltaVF":0.0308,"chr":"1","start":172717591,"end":172717591,"strand":"-","coords":"1:172717591-172717591","geneIDs":"226641,98752","geneSymbols":"Atf6,Fcrla","variantType":"A3SS:P","event":"<a href=\"https://genome.ucsc.edu/cgi-bin/hgTracks?db=mm9&position=chr1:172717488-172718839\" title=\"Jump to UCSC Genome Browser\">1:172717488-172718839</a>","junctions":"172717591-172718739","sig":"Not"},"Reg_MrjJuA_5":{"log2FoldChange":-3.6,"pvalue":0.000966,"padj":0.0114,"featureID":"NA_2_5/7_ALE","groupID":"24","medianVariantFreq":0.0689,"medianVariantFreq1":0.125,"medianVariantFreq2":0,"medianVariantCount":3,"medianVariantCount1":6,"medianVariantCount2":0,"medianTotalCount":48.5,"medianTotalCount1":48,"medianTotalCount2":53,"deltaVF":-0.125,"chr":"1","start":116239055,"end":116239055,"strand":"-","coords":"1:116239055-116239055","geneIDs":"","geneSymbols":"","variantType":"ALE","event":"<a href=\"https://genome.ucsc.edu/cgi-bin/hgTracks?db=mm9&position=chr1:116198443-116378133\" title=\"Jump to UCSC Genome Browser\">1:116198443-116378133</a>","junctions":"116239055-116378033","sig":"Significant"},"Reg_MrjJuA_6":{"log2FoldChange":2.47,"pvalue":0.0179,"padj":0.088,"featureID":"108829_1_3/5_AFE","groupID":"66","medianVariantFreq":0.435,"medianVariantFreq1":0.105,"medianVariantFreq2":0.5,"medianVariantCount":4,"medianVariantCount1":2,"medianVariantCount2":10,"medianTotalCount":16.5,"medianTotalCount1":10,"medianTotalCount2":20,"deltaVF":0.395,"chr":"10","start":66589969,"end":66620655,"strand":"+","coords":"10:66589969-66620655","geneIDs":"108829","geneSymbols":"Jmjd1c","variantType":"AFE","event":"<a href=\"https://genome.ucsc.edu/cgi-bin/hgTracks?db=mm9&position=chr10:66559139-66620755\" title=\"Jump to UCSC Genome Browser\">10:66559139-66620755</a>","junctions":"66590170-66620655","sig":"Not"},"Reg_MrjJuA_7":{"log2FoldChange":-4.54,"pvalue":0.00771,"padj":0.0503,"featureID":"108829_4_2/2_SE","groupID":"69","medianVariantFreq":1,"medianVariantFreq1":1,"medianVariantFreq2":0.909,"medianVariantCount":10,"medianVariantCount1":8,"medianVariantCount2":36,"medianTotalCount":10.5,"medianTotalCount1":8,"medianTotalCount2":43,"deltaVF":-0.0909,"chr":"10","start":66620819,"end":66678018,"strand":"+","coords":"10:66620819-66678018","geneIDs":"108829","geneSymbols":"Jmjd1c","variantType":"SE:I","event":"<a href=\"https://genome.ucsc.edu/cgi-bin/hgTracks?db=mm9&position=chr10:66620719-66678118\" title=\"Jump to UCSC Genome Browser\">10:66620719-66678118</a>","junctions":"66620819-66652484","sig":"Not"},"Reg_MrjJuA_8":{"log2FoldChange":-4.34,"pvalue":4.71e-05,"padj":0.00165,"featureID":"108829_6_2/2_SE,A5SS","groupID":"71","medianVariantFreq":0.855,"medianVariantFreq1":0.972,"medianVariantFreq2":0.39,"medianVariantCount":14.5,"medianVariantCount1":16,"medianVariantCount2":13,"medianTotalCount":32.5,"medianTotalCount1":16,"medianTotalCount2":54,"deltaVF":-0.582,"chr":"10","start":66678124,"end":66680786,"strand":"+","coords":"10:66678124-66680786","geneIDs":"108829","geneSymbols":"Jmjd1c","variantType":"SE:I,A5SS:P","event":"<a href=\"https://genome.ucsc.edu/cgi-bin/hgTracks?db=mm9&position=chr10:66678023-66680886\" title=\"Jump to UCSC Genome Browser\">10:66678023-66680886</a>","junctions":"66679855-66680786","sig":"Significant"},"Reg_MrjJuA_9":{"log2FoldChange":1.64,"pvalue":0.0306,"padj":0.133,"featureID":"108829_10_2/2_RI,A5SS","groupID":"75","medianVariantFreq":0.109,"medianVariantFreq1":0.0314,"medianVariantFreq2":0.153,"medianVariantCount":6,"medianVariantCount1":5,"medianVariantCount2":7,"medianTotalCount":76.5,"medianTotalCount1":104,"medianTotalCount2":65,"deltaVF":0.122,"chr":"10","start":66680930,"end":66681025,"strand":"+","coords":"10:66680930-66681025","geneIDs":"108829","geneSymbols":"Jmjd1c","variantType":"RI:R,A5SS:P","event":"<a href=\"https://genome.ucsc.edu/cgi-bin/hgTracks?db=mm9&position=chr10:66680829-66681125\" title=\"Jump to UCSC Genome Browser\">10:66680829-66681125</a>","junctions":"66680933-66681025","sig":"Not"},"Reg_MrjJuA_10":{"log2FoldChange":-0.0604,"pvalue":0.919,"padj":0.98,"featureID":"216345_11_2/2_A3SS","groupID":"93","medianVariantFreq":0.113,"medianVariantFreq1":0.126,"medianVariantFreq2":0.101,"medianVariantCount":23.5,"medianVariantCount1":48,"medianVariantCount2":14,"medianTotalCount":203,"medianTotalCount1":214,"medianTotalCount2":142,"deltaVF":-0.0249,"chr":"10","start":114840376,"end":114841255,"strand":"+","coords":"10:114840376-114841255","geneIDs":"216345","geneSymbols":"Zfc3h1","variantType":"A3SS:P","event":"<a href=\"https://genome.ucsc.edu/cgi-bin/hgTracks?db=mm9&position=chr10:114840276-114841356\" title=\"Jump to UCSC Genome Browser\">10:114840276-114841356</a>","junctions":"114840376-114841253","sig":"Not"},"Reg_MrjJuA_11":{"log2FoldChange":-0.588,"pvalue":0.722,"padj":0.873,"featureID":"116848_2_2/2_A3SS","groupID":"107","medianVariantFreq":0.253,"medianVariantFreq1":0.286,"medianVariantFreq2":0.167,"medianVariantCount":3.5,"medianVariantCount1":4,"medianVariantCount2":2,"medianTotalCount":15,"medianTotalCount1":14,"medianTotalCount2":16,"deltaVF":-0.119,"chr":"10","start":127549823,"end":127550518,"strand":"+","coords":"10:127549823-127550518","geneIDs":"116848","geneSymbols":"Baz2a","variantType":"A3SS:P","event":"<a href=\"https://genome.ucsc.edu/cgi-bin/hgTracks?db=mm9&position=chr10:127549723-127550619\" title=\"Jump to UCSC Genome Browser\">10:127549723-127550619</a>","junctions":"127549823-127550516","sig":"Not"},"Reg_MrjJuA_12":{"log2FoldChange":1.12,"pvalue":0.065,"padj":0.221,"featureID":"216874_3_2/2_RI,A3SS","groupID":"134","medianVariantFreq":0.753,"medianVariantFreq1":0.71,"medianVariantFreq2":0.804,"medianVariantCount":57.5,"medianVariantCount1":57,"medianVariantCount2":62,"medianTotalCount":72.5,"medianTotalCount1":73,"medianTotalCount2":66,"deltaVF":0.0946,"chr":"11","start":70496868,"end":70496867,"strand":"-","coords":"11:70496868-70496867","geneIDs":"216874","geneSymbols":"Camta2","variantType":"RI:R,A3SS:P","event":"<a href=\"https://genome.ucsc.edu/cgi-bin/hgTracks?db=mm9&position=chr11:70496752-70497492\" title=\"Jump to UCSC Genome Browser\">11:70496752-70497492</a>","junctions":"70496867-70497392","sig":"Not"},"Reg_MrjJuA_13":{"log2FoldChange":-0.109,"pvalue":0.945,"padj":0.985,"featureID":"13169_1_2/2_A3SS","groupID":"148","medianVariantFreq":0.397,"medianVariantFreq1":0.462,"medianVariantFreq2":0.28,"medianVariantCount":7.5,"medianVariantCount1":10,"medianVariantCount2":7,"medianTotalCount":15.5,"medianTotalCount1":18,"medianTotalCount2":14,"deltaVF":-0.182,"chr":"11","start":5697178,"end":5697286,"strand":"+","coords":"11:5697178-5697286","geneIDs":"13169","geneSymbols":"Dbnl","variantType":"A3SS:P","event":"<a href=\"https://genome.ucsc.edu/cgi-bin/hgTracks?db=mm9&position=chr11:5697078-5697387\" title=\"Jump to UCSC Genome Browser\">11:5697078-5697387</a>","junctions":"5697178-5697278","sig":"Not"},"Reg_MrjJuA_14":{"log2FoldChange":0.758,"pvalue":0.43,"padj":0.674,"featureID":"13169_2_2/2_A3SS","groupID":"149","medianVariantFreq":0.528,"medianVariantFreq1":0.429,"medianVariantFreq2":0.667,"medianVariantCount":18.5,"medianVariantCount1":21,"medianVariantCount2":14,"medianTotalCount":38,"medianTotalCount1":41,"medianTotalCount2":35,"deltaVF":0.238,"chr":"11","start":5697178,"end":5697289,"strand":"+","coords":"11:5697178-5697289","geneIDs":"13169","geneSymbols":"Dbnl","variantType":"A3SS:P","event":"<a href=\"https://genome.ucsc.edu/cgi-bin/hgTracks?db=mm9&position=chr11:5697078-5697390\" title=\"Jump to UCSC Genome Browser\">11:5697078-5697390</a>","junctions":"5697178-5697287;5697178-5697278","sig":"Not"},"Reg_MrjJuA_15":{"log2FoldChange":-2.66,"pvalue":0.109,"padj":0.302,"featureID":"215113,18738_3_2/2_A3SS","groupID":"160","medianVariantFreq":0.225,"medianVariantFreq1":0.429,"medianVariantFreq2":0.0938,"medianVariantCount":5,"medianVariantCount1":4,"medianVariantCount2":6,"medianTotalCount":28,"medianTotalCount1":16,"medianTotalCount2":37,"deltaVF":-0.335,"chr":"11","start":75359332,"end":75374400,"strand":"+","coords":"11:75359332-75374400","geneIDs":"215113,18738","geneSymbols":"Slc43a2,Pitpna","variantType":"A3SS:P","event":"<a href=\"https://genome.ucsc.edu/cgi-bin/hgTracks?db=mm9&position=chr11:75359232-75374501\" title=\"Jump to UCSC Genome Browser\">11:75359232-75374501</a>","junctions":"75359332-75374323","sig":"Not"},"Reg_MrjJuA_16":{"log2FoldChange":2.09,"pvalue":0.00335,"padj":0.028,"featureID":"18753_1_2/2_A5SS","groupID":"203","medianVariantFreq":0.207,"medianVariantFreq1":0.143,"medianVariantFreq2":0.512,"medianVariantCount":13.5,"medianVariantCount1":5,"medianVariantCount2":14,"medianTotalCount":35,"medianTotalCount1":37,"medianTotalCount2":33,"deltaVF":0.369,"chr":"14","start":31423233,"end":31423233,"strand":"-","coords":"14:31423233-31423233","geneIDs":"18753","geneSymbols":"Prkcd","variantType":"A5SS:P","event":"<a href=\"https://genome.ucsc.edu/cgi-bin/hgTracks?db=mm9&position=chr14:31422387-31423474\" title=\"Jump to UCSC Genome Browser\">14:31422387-31423474</a>","junctions":"31422487-31423233","sig":"Significant"},"Reg_MrjJuA_17":{"log2FoldChange":-0.128,"pvalue":0.847,"padj":0.949,"featureID":"18753_3_2/2_RI,A5SS","groupID":"205","medianVariantFreq":0.421,"medianVariantFreq1":0.443,"medianVariantFreq2":0.4,"medianVariantCount":35.5,"medianVariantCount1":35,"medianVariantCount2":36,"medianTotalCount":108,"medianTotalCount1":115,"medianTotalCount2":90,"deltaVF":-0.0426,"chr":"14","start":31415845,"end":31415845,"strand":"-","coords":"14:31415845-31415845","geneIDs":"18753","geneSymbols":"Prkcd","variantType":"RI:R,A5SS:P","event":"<a href=\"https://genome.ucsc.edu/cgi-bin/hgTracks?db=mm9&position=chr14:31415500-31416023\" title=\"Jump to UCSC Genome Browser\">14:31415500-31416023</a>","junctions":"31415600-31415845","sig":"Not"},"Reg_MrjJuA_18":{"log2FoldChange":0.799,"pvalue":0.0157,"padj":0.0789,"featureID":"18753_8_2/2_RI,A3SS","groupID":"210","medianVariantFreq":0.0955,"medianVariantFreq1":0.0789,"medianVariantFreq2":0.119,"medianVariantCount":86,"medianVariantCount1":88,"medianVariantCount2":84,"medianTotalCount":916,"medianTotalCount1":1260,"medianTotalCount2":777,"deltaVF":0.0401,"chr":"14","start":31412112,"end":31412111,"strand":"-","coords":"14:31412112-31412111","geneIDs":"18753","geneSymbols":"Prkcd","variantType":"RI:R,A3SS:P","event":"<a href=\"https://genome.ucsc.edu/cgi-bin/hgTracks?db=mm9&position=chr14:31411932-31412604\" title=\"Jump to UCSC Genome Browser\">14:31411932-31412604</a>","junctions":"31412111-31412504","sig":"Not"},"Reg_MrjJuA_19":{"log2FoldChange":0.206,"pvalue":0.875,"padj":0.959,"featureID":"15547_1_2/2_A3SS","groupID":"249","medianVariantFreq":"NA","medianVariantFreq1":"NA","medianVariantFreq2":"NA","medianVariantCount":1.5,"medianVariantCount1":0,"medianVariantCount2":5,"medianTotalCount":7.5,"medianTotalCount1":2,"medianTotalCount2":19,"deltaVF":"NA","chr":"16","start":18250655,"end":18250912,"strand":"+","coords":"16:18250655-18250912","geneIDs":"15547","geneSymbols":"Trmt2a","variantType":"A3SS:P","event":"<a href=\"https://genome.ucsc.edu/cgi-bin/hgTracks?db=mm9&position=chr16:18250555-18251013\" title=\"Jump to UCSC Genome Browser\">16:18250555-18251013</a>","junctions":"18250655-18250865","sig":"Not"},"Reg_MrjJuA_20":{"log2FoldChange":-0.872,"pvalue":0.336,"padj":0.58,"featureID":"19732_4_2/2_A3SS","groupID":"276","medianVariantFreq":0.181,"medianVariantFreq1":0.212,"medianVariantFreq2":0.109,"medianVariantCount":6,"medianVariantCount1":32,"medianVariantCount2":4,"medianTotalCount":32,"medianTotalCount1":99,"medianTotalCount2":20,"deltaVF":-0.103,"chr":"17","start":34071952,"end":34072078,"strand":"+","coords":"17:34071952-34072078","geneIDs":"19732","geneSymbols":"Rgl2","variantType":"A3SS:P","event":"<a href=\"https://genome.ucsc.edu/cgi-bin/hgTracks?db=mm9&position=chr17:34071852-34072179\" title=\"Jump to UCSC Genome Browser\">17:34071852-34072179</a>","junctions":"34071952-34072060","sig":"Not"},"Reg_MrjJuA_21":{"log2FoldChange":2.89,"pvalue":0.0103,"padj":0.0594,"featureID":"67974_4_2/2_SE,A5SS","groupID":"299","medianVariantFreq":0.0582,"medianVariantFreq1":0,"medianVariantFreq2":0.143,"medianVariantCount":2.5,"medianVariantCount1":0,"medianVariantCount2":3,"medianTotalCount":37.5,"medianTotalCount1":36,"medianTotalCount2":39,"deltaVF":0.143,"chr":"18","start":9377323,"end":9377265,"strand":"-","coords":"18:9377323-9377265","geneIDs":"67974","geneSymbols":"Ccny","variantType":"SE:I,A5SS:P","event":"<a href=\"https://genome.ucsc.edu/cgi-bin/hgTracks?db=mm9&position=chr18:9353405-9377892\" title=\"Jump to UCSC Genome Browser\">18:9353405-9377892</a>","junctions":"9377322-9377792;9353505-9377265","sig":"Not"},"Reg_MrjJuA_22":{"log2FoldChange":-2.22,"pvalue":0.231,"padj":0.481,"featureID":"26456_1_2/2_AS","groupID":"320","medianVariantFreq":"NA","medianVariantFreq1":0.467,"medianVariantFreq2":"NA","medianVariantCount":0.5,"medianVariantCount1":7,"medianVariantCount2":0,"medianTotalCount":8,"medianTotalCount1":25,"medianTotalCount2":1,"deltaVF":"NA","chr":"19","start":45065310,"end":45066628,"strand":"+","coords":"19:45065310-45066628","geneIDs":"26456","geneSymbols":"Sema4g","variantType":"AS","event":"<a href=\"https://genome.ucsc.edu/cgi-bin/hgTracks?db=mm9&position=chr19:45063635-45066728\" title=\"Jump to UCSC Genome Browser\">19:45063635-45066728</a>","junctions":"45065848-45066628","sig":"Not"},"Reg_MrjJuA_23":{"log2FoldChange":0.333,"pvalue":0.573,"padj":0.789,"featureID":"19271_1_2/2_A3SS","groupID":"334","medianVariantFreq":0.248,"medianVariantFreq1":0.22,"medianVariantFreq2":0.27,"medianVariantCount":30,"medianVariantCount1":13,"medianVariantCount2":47,"medianTotalCount":88,"medianTotalCount1":53,"medianTotalCount2":207,"deltaVF":0.0501,"chr":"2","start":90308622,"end":90308622,"strand":"-","coords":"2:90308622-90308622","geneIDs":"19271","geneSymbols":"Ptprj","variantType":"A3SS:P","event":"<a href=\"https://genome.ucsc.edu/cgi-bin/hgTracks?db=mm9&position=chr2:90308519-90309791\" title=\"Jump to UCSC Genome Browser\">2:90308519-90309791</a>","junctions":"90308622-90309691","sig":"Not"},"Reg_MrjJuA_24":{"log2FoldChange":0.81,"pvalue":0.361,"padj":0.608,"featureID":"19271_4_2/2_A5SS","groupID":"337","medianVariantFreq":0.0366,"medianVariantFreq1":0.0303,"medianVariantFreq2":0.0463,"medianVariantCount":5,"medianVariantCount1":1,"medianVariantCount2":13,"medianTotalCount":97.5,"medianTotalCount1":33,"medianTotalCount2":190,"deltaVF":0.016,"chr":"2","start":90289098,"end":90289098,"strand":"-","coords":"2:90289098-90289098","geneIDs":"19271","geneSymbols":"Ptprj","variantType":"A5SS:P","event":"<a href=\"https://genome.ucsc.edu/cgi-bin/hgTracks?db=mm9&position=chr2:90288206-90290033\" title=\"Jump to UCSC Genome Browser\">2:90288206-90290033</a>","junctions":"90288306-90289098","sig":"Not"},"Reg_MrjJuA_25":{"log2FoldChange":-1.46,"pvalue":0.0999,"padj":0.289,"featureID":"69207_6_2/2_SE","groupID":"357","medianVariantFreq":0.0124,"medianVariantFreq1":0.0172,"medianVariantFreq2":0.00372,"medianVariantCount":4.5,"medianVariantCount1":11,"medianVariantCount2":1,"medianTotalCount":364,"medianTotalCount1":466,"medianTotalCount2":162,"deltaVF":-0.0134,"chr":"3","start":157682162,"end":157682051,"strand":"-","coords":"3:157682162-157682051","geneIDs":"69207","geneSymbols":"Srsf11","variantType":"SE:I","event":"<a href=\"https://genome.ucsc.edu/cgi-bin/hgTracks?db=mm9&position=chr3:157680755-157682376\" title=\"Jump to UCSC Genome Browser\">3:157680755-157682376</a>","junctions":"157682162-157682276;157680855-157682051","sig":"Not"},"Reg_MrjJuA_26":{"log2FoldChange":-0.114,"pvalue":0.822,"padj":0.933,"featureID":"69207_8_2/2_A3SS","groupID":"359","medianVariantFreq":0.146,"medianVariantFreq1":0.146,"medianVariantFreq2":0.145,"medianVariantCount":33.5,"medianVariantCount1":86,"medianVariantCount2":29,"medianTotalCount":298,"medianTotalCount1":510,"medianTotalCount2":197,"deltaVF":-0.000645,"chr":"3","start":157675860,"end":157675860,"strand":"-","coords":"3:157675860-157675860","geneIDs":"69207","geneSymbols":"Srsf11","variantType":"A3SS:P","event":"<a href=\"https://genome.ucsc.edu/cgi-bin/hgTracks?db=mm9&position=chr3:157675739-157677016\" title=\"Jump to UCSC Genome Browser\">3:157675739-157677016</a>","junctions":"157675860-157676916","sig":"Not"},"Reg_MrjJuA_27":{"log2FoldChange":-3.75,"pvalue":0.0593,"padj":0.21,"featureID":"71481_2_2/2_SE,S2E","groupID":"366","medianVariantFreq":0.803,"medianVariantFreq1":1,"medianVariantFreq2":0.357,"medianVariantCount":9,"medianVariantCount1":9,"medianVariantCount2":10,"medianTotalCount":23,"medianTotalCount1":9,"medianTotalCount2":37,"deltaVF":-0.643,"chr":"3","start":127380757,"end":127380604,"strand":"-","coords":"3:127380757-127380604","geneIDs":"71481","geneSymbols":"Alpk1","variantType":"SE:I,S2E:I","event":"<a href=\"https://genome.ucsc.edu/cgi-bin/hgTracks?db=mm9&position=chr3:127376300-127382379\" title=\"Jump to UCSC Genome Browser\">3:127376300-127382379</a>","junctions":"127380757-127382279;127381936-127382279;127376400-127380604","sig":"Not"},"Reg_MrjJuA_28":{"log2FoldChange":-0.838,"pvalue":0.588,"padj":0.799,"featureID":"20912,66921_1_2/2_A3SS","groupID":"368","medianVariantFreq":0.414,"medianVariantFreq1":0.667,"medianVariantFreq2":0.4,"medianVariantCount":5,"medianVariantCount1":4,"medianVariantCount2":6,"medianTotalCount":12,"medianTotalCount1":10,"medianTotalCount2":14,"deltaVF":-0.267,"chr":"3","start":108713316,"end":108713316,"strand":"-","coords":"3:108713316-108713316","geneIDs":"20912,66921","geneSymbols":"Stxbp3a,Prpf38b","variantType":"A3SS:P","event":"<a href=\"https://genome.ucsc.edu/cgi-bin/hgTracks?db=mm9&position=chr3:108713213-108714182\" title=\"Jump to UCSC Genome Browser\">3:108713213-108714182</a>","junctions":"108713316-108714082","sig":"Not"},"Reg_MrjJuA_29":{"log2FoldChange":0.958,"pvalue":0.323,"padj":0.57,"featureID":"20912,66921_2_2/2_SE","groupID":"369","medianVariantFreq":0.2,"medianVariantFreq1":0.111,"medianVariantFreq2":0.247,"medianVariantCount":9.5,"medianVariantCount1":3,"medianVariantCount2":12,"medianTotalCount":54,"medianTotalCount1":41,"medianTotalCount2":59,"deltaVF":0.136,"chr":"3","start":108713313,"end":108713261,"strand":"-","coords":"3:108713313-108713261","geneIDs":"20912,66921","geneSymbols":"Stxbp3a,Prpf38b","variantType":"SE:I","event":"<a href=\"https://genome.ucsc.edu/cgi-bin/hgTracks?db=mm9&position=chr3:108711222-108714182\" title=\"Jump to UCSC Genome Browser\">3:108711222-108714182</a>","junctions":"108713313-108714082;108713316-108714082;108711322-108713261","sig":"Not"},"Reg_MrjJuA_30":{"log2FoldChange":1.38,"pvalue":0.06,"padj":0.212,"featureID":"20912,66921_3_2/2_A5SS","groupID":"370","medianVariantFreq":0.597,"medianVariantFreq1":0.423,"medianVariantFreq2":0.765,"medianVariantCount":47.5,"medianVariantCount1":27,"medianVariantCount2":52,"medianTotalCount":65.5,"medianTotalCount1":47,"medianTotalCount2":84,"deltaVF":0.342,"chr":"3","start":108711244,"end":108711244,"strand":"-","coords":"3:108711244-108711244","geneIDs":"20912,66921","geneSymbols":"Stxbp3a,Prpf38b","variantType":"A5SS:P","event":"<a href=\"https://genome.ucsc.edu/cgi-bin/hgTracks?db=mm9&position=chr3:108710901-108711354\" title=\"Jump to UCSC Genome Browser\">3:108710901-108711354</a>","junctions":"108711001-108711244","sig":"Not"},"Reg_MrjJuA_31":{"log2FoldChange":0.501,"pvalue":0.652,"padj":0.833,"featureID":"20912,66921_5_3/3_SE","groupID":"372","medianVariantFreq":0.753,"medianVariantFreq1":0.75,"medianVariantFreq2":0.812,"medianVariantCount":6,"medianVariantCount1":3,"medianVariantCount2":7,"medianTotalCount":6.5,"medianTotalCount1":4,"medianTotalCount2":16,"deltaVF":0.0625,"chr":"3","start":108708906,"end":108708836,"strand":"-","coords":"3:108708906-108708836","geneIDs":"20912,66921","geneSymbols":"Stxbp3a,Prpf38b","variantType":"SE:I","event":"<a href=\"https://genome.ucsc.edu/cgi-bin/hgTracks?db=mm9&position=chr3:108708152-108710805\" title=\"Jump to UCSC Genome Browser\">3:108708152-108710805</a>","junctions":"108708252-108708836","sig":"Not"},"Reg_MrjJuA_32":{"log2FoldChange":0.64,"pvalue":0.581,"padj":0.795,"featureID":"24018_1_2/2_SE","groupID":"420","medianVariantFreq":0.512,"medianVariantFreq1":0.6,"medianVariantFreq2":0.5,"medianVariantCount":4,"medianVariantCount1":3,"medianVariantCount2":11,"medianTotalCount":10,"medianTotalCount1":6,"medianTotalCount2":21,"deltaVF":-0.1,"chr":"4","start":33407603,"end":33411849,"strand":"+","coords":"4:33407603-33411849","geneIDs":"24018","geneSymbols":"Rngtt","variantType":"SE:I","event":"<a href=\"https://genome.ucsc.edu/cgi-bin/hgTracks?db=mm9&position=chr4:33407503-33411949\" title=\"Jump to UCSC Genome Browser\">4:33407503-33411949</a>","junctions":"33407603-33410630;33410813-33411849","sig":"Not"},"Reg_MrjJuA_33":{"log2FoldChange":0.934,"pvalue":0.173,"padj":0.411,"featureID":"50912_3_2/2_RI,A5SS","groupID":"448","medianVariantFreq":0.177,"medianVariantFreq1":0.15,"medianVariantFreq2":0.252,"medianVariantCount":25,"medianVariantCount1":26,"medianVariantCount2":24,"medianTotalCount":114,"medianTotalCount1":120,"medianTotalCount2":107,"deltaVF":0.102,"chr":"4","start":147947079,"end":147947220,"strand":"+","coords":"4:147947079-147947220","geneIDs":"50912","geneSymbols":"Exosc10","variantType":"RI:R,A5SS:P","event":"<a href=\"https://genome.ucsc.edu/cgi-bin/hgTracks?db=mm9&position=chr4:147946978-147947320\" title=\"Jump to UCSC Genome Browser\">4:147946978-147947320</a>","junctions":"147947138-147947220","sig":"Not"},"Reg_MrjJuA_34":{"log2FoldChange":0.803,"pvalue":0.319,"padj":0.57,"featureID":"19303_1_2/2_RI,A5SS","groupID":"469","medianVariantFreq":0.107,"medianVariantFreq1":0.106,"medianVariantFreq2":0.162,"medianVariantCount":12,"medianVariantCount1":13,"medianVariantCount2":12,"medianTotalCount":84,"medianTotalCount1":117,"medianTotalCount2":45,"deltaVF":0.0558,"chr":"5","start":116002855,"end":116002987,"strand":"+","coords":"5:116002855-116002987","geneIDs":"19303","geneSymbols":"Pxn","variantType":"RI:R,A5SS:P","event":"<a href=\"https://genome.ucsc.edu/cgi-bin/hgTracks?db=mm9&position=chr5:116002754-116003087\" title=\"Jump to UCSC Genome Browser\">5:116002754-116003087</a>","junctions":"116002909-116002987","sig":"Not"},"Reg_MrjJuA_35":{"log2FoldChange":2.61,"pvalue":0.0423,"padj":0.167,"featureID":"269966_2_2/2_A5SS","groupID":"495","medianVariantFreq":0.404,"medianVariantFreq1":0.2,"medianVariantFreq2":0.529,"medianVariantCount":6,"medianVariantCount1":4,"medianVariantCount2":8,"medianTotalCount":14.5,"medianTotalCount1":15,"medianTotalCount2":14,"deltaVF":0.329,"chr":"7","start":109328891,"end":109328891,"strand":"-","coords":"7:109328891-109328891","geneIDs":"269966","geneSymbols":"Nup98","variantType":"A5SS:P","event":"<a href=\"https://genome.ucsc.edu/cgi-bin/hgTracks?db=mm9&position=chr7:109324819-109329042\" title=\"Jump to UCSC Genome Browser\">7:109324819-109329042</a>","junctions":"109324919-109328891","sig":"Not"},"Reg_MrjJuA_36":{"log2FoldChange":2.17,"pvalue":0.325,"padj":0.572,"featureID":"243961_3_2/2_SE,A3SS","groupID":"520","medianVariantFreq":"NA","medianVariantFreq1":0.333,"medianVariantFreq2":"NA","medianVariantCount":1,"medianVariantCount1":6,"medianVariantCount2":1,"medianTotalCount":4,"medianTotalCount1":18,"medianTotalCount2":1,"deltaVF":"NA","chr":"7","start":51599108,"end":51599876,"strand":"+","coords":"7:51599108-51599876","geneIDs":"243961","geneSymbols":"Shank1","variantType":"SE:I,A3SS:P","event":"<a href=\"https://genome.ucsc.edu/cgi-bin/hgTracks?db=mm9&position=chr7:51599008-51599976\" title=\"Jump to UCSC Genome Browser\">7:51599008-51599976</a>","junctions":"51599108-51599668;51599691-51599876","sig":"Not"},"Reg_MrjJuA_37":{"log2FoldChange":1.98,"pvalue":0.0104,"padj":0.0601,"featureID":"233489_3_2/2_SE","groupID":"528","medianVariantFreq":0.25,"medianVariantFreq1":0.0909,"medianVariantFreq2":0.462,"medianVariantCount":14,"medianVariantCount1":4,"medianVariantCount2":16,"medianTotalCount":37.5,"medianTotalCount1":44,"medianTotalCount2":32,"deltaVF":0.371,"chr":"7","start":97326113,"end":97337660,"strand":"+","coords":"7:97326113-97337660","geneIDs":"233489","geneSymbols":"Picalm","variantType":"SE:I","event":"<a href=\"https://genome.ucsc.edu/cgi-bin/hgTracks?db=mm9&position=chr7:97326013-97337760\" title=\"Jump to UCSC Genome Browser\">7:97326013-97337760</a>","junctions":"97326113-97330750;97326113-97330729;97330878-97337660","sig":"Not"},"Reg_MrjJuA_38":{"log2FoldChange":-0.517,"pvalue":0.606,"padj":0.81,"featureID":"233489_4_2/2_A3SS","groupID":"529","medianVariantFreq":0.413,"medianVariantFreq1":0.427,"medianVariantFreq2":0.398,"medianVariantCount":43.5,"medianVariantCount1":78,"medianVariantCount2":42,"medianTotalCount":89.5,"medianTotalCount1":86,"medianTotalCount2":93,"deltaVF":-0.0294,"chr":"7","start":97337767,"end":97339665,"strand":"+","coords":"7:97337767-97339665","geneIDs":"233489","geneSymbols":"Picalm","variantType":"A3SS:P","event":"<a href=\"https://genome.ucsc.edu/cgi-bin/hgTracks?db=mm9&position=chr7:97337667-97339766\" title=\"Jump to UCSC Genome Browser\">7:97337667-97339766</a>","junctions":"97337767-97339651","sig":"Not"},"Reg_MrjJuA_39":{"log2FoldChange":1.05,"pvalue":0.425,"padj":0.669,"featureID":"233489_6_2/2_SE","groupID":"531","medianVariantFreq":0.0501,"medianVariantFreq1":0.0526,"medianVariantFreq2":0.0476,"medianVariantCount":1.5,"medianVariantCount1":2,"medianVariantCount2":1,"medianTotalCount":23.5,"medianTotalCount1":31,"medianTotalCount2":19,"deltaVF":-0.00501,"chr":"7","start":97340263,"end":97344165,"strand":"+","coords":"7:97340263-97344165","geneIDs":"233489","geneSymbols":"Picalm","variantType":"SE:I","event":"<a href=\"https://genome.ucsc.edu/cgi-bin/hgTracks?db=mm9&position=chr7:97340163-97344265\" title=\"Jump to UCSC Genome Browser\">7:97340163-97344265</a>","junctions":"97340263-97342783;97342806-97344165","sig":"Not"},"Reg_MrjJuA_40":{"log2FoldChange":-9.66,"pvalue":4.34e-10,"padj":2.96e-07,"featureID":"12367,16363_1_4/5_AFE","groupID":"560","medianVariantFreq":0.852,"medianVariantFreq1":1,"medianVariantFreq2":0.261,"medianVariantCount":23.5,"medianVariantCount1":34,"medianVariantCount2":6,"medianTotalCount":27.5,"medianTotalCount1":34,"medianTotalCount2":23,"deltaVF":-0.739,"chr":"8","start":47825084,"end":47878847,"strand":"+","coords":"8:47825084-47878847","geneIDs":"12367,16363","geneSymbols":"Casp3,Irf2","variantType":"AFE","event":"<a href=\"https://genome.ucsc.edu/cgi-bin/hgTracks?db=mm9&position=chr8:47717575-47878947\" title=\"Jump to UCSC Genome Browser\">8:47717575-47878947</a>","junctions":"47825150-47878847;47825290-47878847","sig":"Significant"},"Reg_MrjJuA_41":{"log2FoldChange":-0.232,"pvalue":0.743,"padj":0.884,"featureID":"NA_11_3/4_AFE","groupID":"578","medianVariantFreq":0.552,"medianVariantFreq1":0.571,"medianVariantFreq2":0.533,"medianVariantCount":8,"medianVariantCount1":14,"medianVariantCount2":7,"medianTotalCount":15,"medianTotalCount1":28,"medianTotalCount2":12,"deltaVF":-0.0381,"chr":"9","start":3004360,"end":3005908,"strand":"+","coords":"9:3004360-3005908","geneIDs":"","geneSymbols":"","variantType":"AFE","event":"<a href=\"https://genome.ucsc.edu/cgi-bin/hgTracks?db=mm9&position=chr9:3001162-3006008\" title=\"Jump to UCSC Genome Browser\">9:3001162-3006008</a>","junctions":"3004387-3005908","sig":"Not"},"Reg_MrjJuA_42":{"log2FoldChange":3.39,"pvalue":0.0836,"padj":0.259,"featureID":"320940_1_2/2_SE","groupID":"605","medianVariantFreq":0,"medianVariantFreq1":0,"medianVariantFreq2":0.0323,"medianVariantCount":0,"medianVariantCount1":0,"medianVariantCount2":1,"medianTotalCount":30.5,"medianTotalCount1":48,"medianTotalCount2":30,"deltaVF":0.0323,"chr":"X","start":57604210,"end":57604141,"strand":"-","coords":"X:57604210-57604141","geneIDs":"320940","geneSymbols":"Atp11c","variantType":"SE:I","event":"<a href=\"https://genome.ucsc.edu/cgi-bin/hgTracks?db=mm9&position=chrX:57574630-57657080\" title=\"Jump to UCSC Genome Browser\">X:57574630-57657080</a>","junctions":"57604210-57656980;57574730-57604141","sig":"Not"},"Reg_MrjJuA_43":{"log2FoldChange":-7.33,"pvalue":0.000162,"padj":0.00388,"featureID":"320940_3_2/2_AE","groupID":"607","medianVariantFreq":"NA","medianVariantFreq1":1,"medianVariantFreq2":"NA","medianVariantCount":3,"medianVariantCount1":3,"medianVariantCount2":3,"medianTotalCount":6.5,"medianTotalCount1":3,"medianTotalCount2":8,"deltaVF":"NA","chr":"X","start":57529966,"end":57498468,"strand":"-","coords":"X:57529966-57498468","geneIDs":"320940","geneSymbols":"Atp11c","variantType":"AE","event":"<a href=\"https://genome.ucsc.edu/cgi-bin/hgTracks?db=mm9&position=chrX:57498278-57530654\" title=\"Jump to UCSC Genome Browser\">X:57498278-57530654</a>","junctions":"57529966-57530554","sig":"Significant"},"Reg_MrjJuA_44":{"log2FoldChange":4.44,"pvalue":0.0722,"padj":0.235,"featureID":"55936_3_2/2_SE","groupID":"614","medianVariantFreq":0.0111,"medianVariantFreq1":0,"medianVariantFreq2":0.156,"medianVariantCount":0.5,"medianVariantCount1":0,"medianVariantCount2":5,"medianTotalCount":37,"medianTotalCount1":40,"medianTotalCount2":34,"deltaVF":0.156,"chr":"X","start":159379776,"end":159413115,"strand":"+","coords":"X:159379776-159413115","geneIDs":"55936","geneSymbols":"Ctps2","variantType":"SE:I","event":"<a href=\"https://genome.ucsc.edu/cgi-bin/hgTracks?db=mm9&position=chrX:159379676-159413215\" title=\"Jump to UCSC Genome Browser\">X:159379676-159413215</a>","junctions":"159379776-159410337;159410397-159413115","sig":"Not"},"Reg_MrjJuA_45":{"log2FoldChange":1.9,"pvalue":0.368,"padj":0.614,"featureID":"76707_9_2/2_SE","groupID":"645","medianVariantFreq":0.0625,"medianVariantFreq1":0,"medianVariantFreq2":0.125,"medianVariantCount":1,"medianVariantCount1":0,"medianVariantCount2":2,"medianTotalCount":12,"medianTotalCount1":12,"medianTotalCount2":11,"deltaVF":0.125,"chr":"1","start":120435946,"end":120439679,"strand":"+","coords":"1:120435946-120439679","geneIDs":"76707","geneSymbols":"Clasp1","variantType":"SE:I","event":"<a href=\"https://genome.ucsc.edu/cgi-bin/hgTracks?db=mm9&position=chr1:120435846-120439779\" title=\"Jump to UCSC Genome Browser\">1:120435846-120439779</a>","junctions":"120435946-120438252;120438275-120439679","sig":"Not"},"Reg_MrjJuA_46":{"log2FoldChange":-5.45,"pvalue":1.63e-05,"padj":0.000794,"featureID":"14728_5_2/2_A5SS","groupID":"662","medianVariantFreq":"NA","medianVariantFreq1":"NA","medianVariantFreq2":0.238,"medianVariantCount":5.5,"medianVariantCount1":4,"medianVariantCount2":6,"medianTotalCount":13.5,"medianTotalCount1":4,"medianTotalCount2":26,"deltaVF":"NA","chr":"10","start":51213012,"end":51213868,"strand":"+","coords":"10:51213012-51213868","geneIDs":"14728","geneSymbols":"Lilrb4","variantType":"A5SS:P","event":"<a href=\"https://genome.ucsc.edu/cgi-bin/hgTracks?db=mm9&position=chr10:51212911-51213968\" title=\"Jump to UCSC Genome Browser\">10:51212911-51213968</a>","junctions":"51213034-51213868","sig":"Significant"},"Reg_MrjJuA_47":{"log2FoldChange":-2.94,"pvalue":0.000105,"padj":0.00295,"featureID":"14728_7_2/2_A3SS","groupID":"664","medianVariantFreq":0.682,"medianVariantFreq1":0.851,"medianVariantFreq2":0.383,"medianVariantCount":84,"medianVariantCount1":39,"medianVariantCount2":98,"medianTotalCount":113,"medianTotalCount1":39,"medianTotalCount2":262,"deltaVF":-0.468,"chr":"10","start":51213984,"end":51214598,"strand":"+","coords":"10:51213984-51214598","geneIDs":"14728","geneSymbols":"Lilrb4","variantType":"A3SS:P","event":"<a href=\"https://genome.ucsc.edu/cgi-bin/hgTracks?db=mm9&position=chr10:51213884-51214699\" title=\"Jump to UCSC Genome Browser\">10:51213884-51214699</a>","junctions":"51213984-51214528","sig":"Significant"},"Reg_MrjJuA_48":{"log2FoldChange":-0.516,"pvalue":0.692,"padj":0.856,"featureID":"74048_1_2/2_A3SS","groupID":"666","medianVariantFreq":0.962,"medianVariantFreq1":0.953,"medianVariantFreq2":1,"medianVariantCount":87,"medianVariantCount1":196,"medianVariantCount2":31,"medianTotalCount":89,"medianTotalCount1":221,"medianTotalCount2":31,"deltaVF":0.0471,"chr":"10","start":59830541,"end":59831279,"strand":"+","coords":"10:59830541-59831279","geneIDs":"74048","geneSymbols":"4632428N05Rik","variantType":"A3SS:P","event":"<a href=\"https://genome.ucsc.edu/cgi-bin/hgTracks?db=mm9&position=chr10:59830441-59831380\" title=\"Jump to UCSC Genome Browser\">10:59830441-59831380</a>","junctions":"59830541-59831277","sig":"Not"},"Reg_MrjJuA_49":{"log2FoldChange":0.00745,"pvalue":0.987,"padj":0.994,"featureID":"276950,100862514_2_2/2_SE","groupID":"679","medianVariantFreq":0.359,"medianVariantFreq1":0.326,"medianVariantFreq2":0.392,"medianVariantCount":49,"medianVariantCount1":32,"medianVariantCount2":66,"medianTotalCount":146,"medianTotalCount1":87,"medianTotalCount2":184,"deltaVF":0.0661,"chr":"11","start":82833524,"end":82833415,"strand":"-","coords":"11:82833524-82833415","geneIDs":"276950,100862514","geneSymbols":"Slfn8,LOC100862514","variantType":"SE:I","event":"<a href=\"https://genome.ucsc.edu/cgi-bin/hgTracks?db=mm9&position=chr11:82831124-82834179\" title=\"Jump to UCSC Genome Browser\">11:82831124-82834179</a>","junctions":"82833524-82834079;82833530-82834079;82831224-82833415","sig":"Not"},"Reg_MrjJuA_50":{"log2FoldChange":-1.42,"pvalue":0.435,"padj":0.678,"featureID":"74522_7_2/2_A5SS","groupID":"700","medianVariantFreq":"NA","medianVariantFreq1":"NA","medianVariantFreq2":0.294,"medianVariantCount":2,"medianVariantCount1":0,"medianVariantCount2":3,"medianTotalCount":9.5,"medianTotalCount1":2,"medianTotalCount2":11,"deltaVF":"NA","chr":"11","start":3584749,"end":3584841,"strand":"+","coords":"11:3584749-3584841","geneIDs":"74522","geneSymbols":"Morc2a","variantType":"A5SS:P","event":"<a href=\"https://genome.ucsc.edu/cgi-bin/hgTracks?db=mm9&position=chr11:3584648-3584941\" title=\"Jump to UCSC Genome Browser\">11:3584648-3584941</a>","junctions":"3584751-3584841","sig":"Not"},"Reg_MrjJuA_51":{"log2FoldChange":-0.894,"pvalue":0.608,"padj":0.81,"featureID":"11736,195018_5_2/2_A5SS","groupID":"716","medianVariantFreq":0.103,"medianVariantFreq1":0.167,"medianVariantFreq2":0.037,"medianVariantCount":1,"medianVariantCount1":1,"medianVariantCount2":1,"medianTotalCount":18.5,"medianTotalCount1":36,"medianTotalCount2":10,"deltaVF":-0.13,"chr":"11","start":72553560,"end":72553904,"strand":"+","coords":"11:72553560-72553904","geneIDs":"11736,195018","geneSymbols":"Ankfy1,Zzef1","variantType":"A5SS:P","event":"<a href=\"https://genome.ucsc.edu/cgi-bin/hgTracks?db=mm9&position=chr11:72553459-72554004\" title=\"Jump to UCSC Genome Browser\">11:72553459-72554004</a>","junctions":"72553608-72553904","sig":"Not"},"Reg_MrjJuA_52":{"log2FoldChange":-0.754,"pvalue":0.74,"padj":0.883,"featureID":"11736,195018_12_2/2_SE","groupID":"723","medianVariantFreq":0.333,"medianVariantFreq1":0.44,"medianVariantFreq2":0.333,"medianVariantCount":3.5,"medianVariantCount1":6,"medianVariantCount2":1,"medianTotalCount":16.5,"medianTotalCount1":8,"medianTotalCount2":19,"deltaVF":-0.107,"chr":"11","start":72681572,"end":72683189,"strand":"+","coords":"11:72681572-72683189","geneIDs":"11736,195018","geneSymbols":"Ankfy1,Zzef1","variantType":"SE:I","event":"<a href=\"https://genome.ucsc.edu/cgi-bin/hgTracks?db=mm9&position=chr11:72681472-72683289\" title=\"Jump to UCSC Genome Browser\">11:72681472-72683289</a>","junctions":"72681572-72682681;72682789-72683189","sig":"Not"},"Reg_MrjJuA_53":{"log2FoldChange":1.42,"pvalue":0.0906,"padj":0.271,"featureID":"66354_1_2/2_A3SS","groupID":"737","medianVariantFreq":0.464,"medianVariantFreq1":0.286,"medianVariantFreq2":0.548,"medianVariantCount":10,"medianVariantCount1":4,"medianVariantCount2":13,"medianTotalCount":19.5,"medianTotalCount1":14,"medianTotalCount2":28,"deltaVF":0.263,"chr":"12","start":88800066,"end":88800066,"strand":"-","coords":"12:88800066-88800066","geneIDs":"66354","geneSymbols":"Snw1","variantType":"A3SS:P","event":"<a href=\"https://genome.ucsc.edu/cgi-bin/hgTracks?db=mm9&position=chr12:88799808-88800471\" title=\"Jump to UCSC Genome Browser\">12:88799808-88800471</a>","junctions":"88800066-88800371","sig":"Not"},"Reg_MrjJuA_54":{"log2FoldChange":-0.623,"pvalue":0.511,"padj":0.738,"featureID":"65246_1_2/2_A5SS","groupID":"783","medianVariantFreq":"NA","medianVariantFreq1":0.222,"medianVariantFreq2":"NA","medianVariantCount":6,"medianVariantCount1":8,"medianVariantCount2":6,"medianTotalCount":24.5,"medianTotalCount1":18,"medianTotalCount2":28,"deltaVF":"NA","chr":"14","start":71101500,"end":71101500,"strand":"-","coords":"14:71101500-71101500","geneIDs":"65246","geneSymbols":"Xpo7","variantType":"A5SS:P","event":"<a href=\"https://genome.ucsc.edu/cgi-bin/hgTracks?db=mm9&position=chr14:71098753-71101627\" title=\"Jump to UCSC Genome Browser\">14:71098753-71101627</a>","junctions":"71098853-71101500","sig":"Not"},"Reg_MrjJuA_55":{"log2FoldChange":-2.19,"pvalue":0.0095,"padj":0.0571,"featureID":"67501_1_2/2_SE,A3SS","groupID":"823","medianVariantFreq":0.59,"medianVariantFreq1":0.702,"medianVariantFreq2":0.238,"medianVariantCount":65.5,"medianVariantCount1":85,"medianVariantCount2":38,"medianTotalCount":129,"medianTotalCount1":119,"medianTotalCount2":139,"deltaVF":-0.465,"chr":"16","start":27435763,"end":27436584,"strand":"+","coords":"16:27435763-27436584","geneIDs":"67501","geneSymbols":"Ccdc50","variantType":"SE:I,A3SS:P","event":"<a href=\"https://genome.ucsc.edu/cgi-bin/hgTracks?db=mm9&position=chr16:27435663-27436684\" title=\"Jump to UCSC Genome Browser\">16:27435663-27436684</a>","junctions":"27435763-27436454;27436498-27436584","sig":"Not"},"Reg_MrjJuA_56":{"log2FoldChange":0.292,"pvalue":0.691,"padj":0.855,"featureID":"225027_6_2/2_RI,A5SS","groupID":"831","medianVariantFreq":0.909,"medianVariantFreq1":0.909,"medianVariantFreq2":0.926,"medianVariantCount":71.5,"medianVariantCount1":83,"medianVariantCount2":57,"medianTotalCount":79.5,"medianTotalCount1":93,"medianTotalCount2":57,"deltaVF":0.0168,"chr":"17","start":80603471,"end":80603462,"strand":"-","coords":"17:80603471-80603462","geneIDs":"225027","geneSymbols":"Srsf7","variantType":"RI:R,A5SS:P","event":"<a href=\"https://genome.ucsc.edu/cgi-bin/hgTracks?db=mm9&position=chr17:80601984-80603595\" title=\"Jump to UCSC Genome Browser\">17:80601984-80603595</a>","junctions":"80602084-80603471;80602084-80603462","sig":"Not"},"Reg_MrjJuA_57":{"log2FoldChange":0.664,"pvalue":0.324,"padj":0.57,"featureID":"225027_7_2/2_RI,A5SS","groupID":"832","medianVariantFreq":0.667,"medianVariantFreq1":0.6,"medianVariantFreq2":0.739,"medianVariantCount":34,"medianVariantCount1":36,"medianVariantCount2":30,"medianTotalCount":63,"medianTotalCount1":66,"medianTotalCount2":54,"deltaVF":0.139,"chr":"17","start":80603462,"end":80603462,"strand":"-","coords":"17:80603462-80603462","geneIDs":"225027","geneSymbols":"Srsf7","variantType":"RI:R,A5SS:P","event":"<a href=\"https://genome.ucsc.edu/cgi-bin/hgTracks?db=mm9&position=chr17:80601984-80603571\" title=\"Jump to UCSC Genome Browser\">17:80601984-80603571</a>","junctions":"80602084-80603462","sig":"Not"},"Reg_MrjJuA_58":{"log2FoldChange":1.35,"pvalue":0.491,"padj":0.727,"featureID":"224454_1_2/2_A3SS","groupID":"847","medianVariantFreq":0.509,"medianVariantFreq1":0.429,"medianVariantFreq2":1,"medianVariantCount":3,"medianVariantCount1":3,"medianVariantCount2":3,"medianTotalCount":9.5,"medianTotalCount1":12,"medianTotalCount2":5,"deltaVF":0.571,"chr":"17","start":5731574,"end":5752736,"strand":"+","coords":"17:5731574-5752736","geneIDs":"224454","geneSymbols":"Zdhhc14","variantType":"A3SS:P","event":"<a href=\"https://genome.ucsc.edu/cgi-bin/hgTracks?db=mm9&position=chr17:5731474-5752837\" title=\"Jump to UCSC Genome Browser\">17:5731474-5752837</a>","junctions":"5731574-5752692","sig":"Not"},"Reg_MrjJuA_59":{"log2FoldChange":1.26,"pvalue":0.236,"padj":0.484,"featureID":"213993_1_2/2_A5SS","groupID":"868","medianVariantFreq":0.876,"medianVariantFreq1":0.803,"medianVariantFreq2":1,"medianVariantCount":32.5,"medianVariantCount1":49,"medianVariantCount2":29,"medianTotalCount":38,"medianTotalCount1":61,"medianTotalCount2":29,"deltaVF":0.197,"chr":"19","start":56882468,"end":56882468,"strand":"-","coords":"19:56882468-56882468","geneIDs":"213993","geneSymbols":"A630007B06Rik","variantType":"A5SS:P","event":"<a href=\"https://genome.ucsc.edu/cgi-bin/hgTracks?db=mm9&position=chr19:56881475-56882651\" title=\"Jump to UCSC Genome Browser\">19:56881475-56882651</a>","junctions":"56881575-56882468","sig":"Not"},"Reg_MrjJuA_60":{"log2FoldChange":1.44,"pvalue":0.316,"padj":0.567,"featureID":"98828_1_2/2_AE","groupID":"914","medianVariantFreq":"NA","medianVariantFreq1":"NA","medianVariantFreq2":0.184,"medianVariantCount":0.5,"medianVariantCount1":0,"medianVariantCount2":7,"medianTotalCount":20,"medianTotalCount1":5,"medianTotalCount2":27,"deltaVF":"NA","chr":"2","start":5728552,"end":5726079,"strand":"-","coords":"2:5728552-5726079","geneIDs":"98828","geneSymbols":"Cdc123","variantType":"AE","event":"<a href=\"https://genome.ucsc.edu/cgi-bin/hgTracks?db=mm9&position=chr2:5725895-5731942\" title=\"Jump to UCSC Genome Browser\">2:5725895-5731942</a>","junctions":"5728552-5731842","sig":"Not"},"Reg_MrjJuA_61":{"log2FoldChange":-2.6,"pvalue":0.000339,"padj":0.00611,"featureID":"19261_2_2/2_S2E","groupID":"923","medianVariantFreq":0.821,"medianVariantFreq1":0.92,"medianVariantFreq2":0.699,"medianVariantCount":68.5,"medianVariantCount1":129,"medianVariantCount2":30,"medianTotalCount":79.5,"medianTotalCount1":129,"medianTotalCount2":50,"deltaVF":-0.221,"chr":"2","start":129434996,"end":129444193,"strand":"+","coords":"2:129434996-129444193","geneIDs":"19261","geneSymbols":"Sirpa","variantType":"S2E:I","event":"<a href=\"https://genome.ucsc.edu/cgi-bin/hgTracks?db=mm9&position=chr2:129434896-129444293\" title=\"Jump to UCSC Genome Browser\">2:129434896-129444293</a>","junctions":"129434996-129441183;129442294-129444193","sig":"Significant"},"Reg_MrjJuA_62":{"log2FoldChange":1.6,"pvalue":0.0296,"padj":0.131,"featureID":"19261_3_2/2_A5SS","groupID":"924","medianVariantFreq":0.171,"medianVariantFreq1":0.124,"medianVariantFreq2":0.3,"medianVariantCount":9.5,"medianVariantCount1":17,"medianVariantCount2":6,"medianTotalCount":60.5,"medianTotalCount1":137,"medianTotalCount2":20,"deltaVF":0.176,"chr":"2","start":129453722,"end":129455663,"strand":"+","coords":"2:129453722-129455663","geneIDs":"19261","geneSymbols":"Sirpa","variantType":"A5SS:P","event":"<a href=\"https://genome.ucsc.edu/cgi-bin/hgTracks?db=mm9&position=chr2:129453621-129455763\" title=\"Jump to UCSC Genome Browser\">2:129453621-129455763</a>","junctions":"129453733-129455663","sig":"Not"},"Reg_MrjJuA_63":{"log2FoldChange":1.99,"pvalue":0.0907,"padj":0.271,"featureID":"211556_2_2/2_SE","groupID":"954","medianVariantFreq":0.849,"medianVariantFreq1":0.684,"medianVariantFreq2":0.889,"medianVariantCount":30.5,"medianVariantCount1":14,"medianVariantCount2":48,"medianTotalCount":45,"medianTotalCount1":24,"medianTotalCount2":54,"deltaVF":0.205,"chr":"3","start":127518612,"end":127518514,"strand":"-","coords":"3:127518612-127518514","geneIDs":"211556","geneSymbols":"Ap1ar","variantType":"SE:I","event":"<a href=\"https://genome.ucsc.edu/cgi-bin/hgTracks?db=mm9&position=chr3:127516113-127519928\" title=\"Jump to UCSC Genome Browser\">3:127516113-127519928</a>","junctions":"127518612-127519828;127516213-127518514","sig":"Not"},"Reg_MrjJuA_64":{"log2FoldChange":2.05,"pvalue":0.151,"padj":0.374,"featureID":"213498,23920_4_2/2_RI,A3SS","groupID":"971","medianVariantFreq":0.61,"medianVariantFreq1":0.538,"medianVariantFreq2":0.926,"medianVariantCount":10.5,"medianVariantCount1":8,"medianVariantCount2":13,"medianTotalCount":20,"medianTotalCount1":15,"medianTotalCount2":22,"deltaVF":0.387,"chr":"3","start":87521097,"end":87521345,"strand":"+","coords":"3:87521097-87521345","geneIDs":"213498,23920","geneSymbols":"Arhgef11,Insrr","variantType":"RI:R,A3SS:P","event":"<a href=\"https://genome.ucsc.edu/cgi-bin/hgTracks?db=mm9&position=chr3:87520996-87521446\" title=\"Jump to UCSC Genome Browser\">3:87520996-87521446</a>","junctions":"87521096-87521343","sig":"Not"},"Reg_MrjJuA_65":{"log2FoldChange":2.21,"pvalue":0.0831,"padj":0.259,"featureID":"170822_2_2/2_A5SS","groupID":"978","medianVariantFreq":0.196,"medianVariantFreq1":0.0909,"medianVariantFreq2":0.333,"medianVariantCount":2,"medianVariantCount1":1,"medianVariantCount2":4,"medianTotalCount":14.5,"medianTotalCount1":12,"medianTotalCount2":16,"deltaVF":0.242,"chr":"3","start":152031488,"end":152033241,"strand":"+","coords":"3:152031488-152033241","geneIDs":"170822","geneSymbols":"Usp33","variantType":"A5SS:P","event":"<a href=\"https://genome.ucsc.edu/cgi-bin/hgTracks?db=mm9&position=chr3:152031387-152033341\" title=\"Jump to UCSC Genome Browser\">3:152031387-152033341</a>","junctions":"152031614-152033241","sig":"Not"},"Reg_MrjJuA_66":{"log2FoldChange":6.98,"pvalue":3.35e-05,"padj":0.00134,"featureID":"100662_1_2/2_A5SS","groupID":"1035","medianVariantFreq":"NA","medianVariantFreq1":"NA","medianVariantFreq2":0.727,"medianVariantCount":1,"medianVariantCount1":0,"medianVariantCount2":26,"medianTotalCount":14,"medianTotalCount1":2,"medianTotalCount2":42,"deltaVF":"NA","chr":"5","start":104953316,"end":104954837,"strand":"+","coords":"5:104953316-104954837","geneIDs":"100662","geneSymbols":"D930016D06Rik","variantType":"A5SS:P","event":"<a href=\"https://genome.ucsc.edu/cgi-bin/hgTracks?db=mm9&position=chr5:104953215-104954937\" title=\"Jump to UCSC Genome Browser\">5:104953215-104954937</a>","junctions":"104953444-104954837","sig":"Significant"},"Reg_MrjJuA_67":{"log2FoldChange":-3.36,"pvalue":0.121,"padj":0.328,"featureID":"101142_3_2/2_SE","groupID":"1052","medianVariantFreq":"NA","medianVariantFreq1":"NA","medianVariantFreq2":"NA","medianVariantCount":1,"medianVariantCount1":1,"medianVariantCount2":5,"medianTotalCount":1,"medianTotalCount1":1,"medianTotalCount2":31,"deltaVF":"NA","chr":"6","start":128361700,"end":128361583,"strand":"-","coords":"6:128361700-128361583","geneIDs":"101142","geneSymbols":"Itfg2","variantType":"SE:I","event":"<a href=\"https://genome.ucsc.edu/cgi-bin/hgTracks?db=mm9&position=chr6:128360584-128362817\" title=\"Jump to UCSC Genome Browser\">6:128360584-128362817</a>","junctions":"128361700-128362717;128360684-128361583","sig":"Not"},"Reg_MrjJuA_68":{"log2FoldChange":1.06,"pvalue":0.137,"padj":0.356,"featureID":"269823_2_2/2_A5SS","groupID":"1065","medianVariantFreq":0.333,"medianVariantFreq1":0.231,"medianVariantFreq2":0.405,"medianVariantCount":11.5,"medianVariantCount1":12,"medianVariantCount2":11,"medianTotalCount":41.5,"medianTotalCount1":52,"medianTotalCount2":25,"deltaVF":0.175,"chr":"6","start":5196048,"end":5196048,"strand":"-","coords":"6:5196048-5196048","geneIDs":"269823","geneSymbols":"Pon3","variantType":"A5SS:P","event":"<a href=\"https://genome.ucsc.edu/cgi-bin/hgTracks?db=mm9&position=chr6:5190878-5196378\" title=\"Jump to UCSC Genome Browser\">6:5190878-5196378</a>","junctions":"5190978-5196048","sig":"Not"},"Reg_MrjJuA_69":{"log2FoldChange":-3.76,"pvalue":0.0093,"padj":0.0569,"featureID":"269823_3_2/2_AE","groupID":"1066","medianVariantFreq":0.934,"medianVariantFreq1":1,"medianVariantFreq2":0.706,"medianVariantCount":10.5,"medianVariantCount1":16,"medianVariantCount2":9,"medianTotalCount":11.5,"medianTotalCount1":16,"medianTotalCount2":11,"deltaVF":-0.294,"chr":"6","start":5186998,"end":5182524,"strand":"-","coords":"6:5186998-5182524","geneIDs":"269823","geneSymbols":"Pon3","variantType":"AE","event":"<a href=\"https://genome.ucsc.edu/cgi-bin/hgTracks?db=mm9&position=chr6:5182223-5190913\" title=\"Jump to UCSC Genome Browser\">6:5182223-5190913</a>","junctions":"5186998-5190813","sig":"Not"},"Reg_MrjJuA_70":{"log2FoldChange":0.235,"pvalue":0.613,"padj":0.813,"featureID":"NA_14_2/2_A5SS","groupID":"1067","medianVariantFreq":0.596,"medianVariantFreq1":0.604,"medianVariantFreq2":0.589,"medianVariantCount":268,"medianVariantCount1":349,"medianVariantCount2":232,"medianTotalCount":397,"medianTotalCount1":511,"medianTotalCount2":353,"deltaVF":-0.0146,"chr":"6","start":3151492,"end":3303821,"strand":"+","coords":"6:3151492-3303821","geneIDs":"","geneSymbols":"","variantType":"A5SS:P","event":"<a href=\"https://genome.ucsc.edu/cgi-bin/hgTracks?db=mm9&position=chr6:3151391-3303921\" title=\"Jump to UCSC Genome Browser\">6:3151391-3303921</a>","junctions":"3151544-3303821","sig":"Not"},"Reg_MrjJuA_71":{"log2FoldChange":-0.985,"pvalue":0.176,"padj":0.413,"featureID":"75725_1_2/3_AFE","groupID":"1068","medianVariantFreq":0.661,"medianVariantFreq1":0.772,"medianVariantFreq2":0.6,"medianVariantCount":18.5,"medianVariantCount1":47,"medianVariantCount2":10,"medianTotalCount":26,"medianTotalCount1":59,"medianTotalCount2":17,"deltaVF":-0.172,"chr":"6","start":11876119,"end":11876727,"strand":"+","coords":"6:11876119-11876727","geneIDs":"75725","geneSymbols":"Phf14","variantType":"AFE","event":"<a href=\"https://genome.ucsc.edu/cgi-bin/hgTracks?db=mm9&position=chr6:11857781-11876827\" title=\"Jump to UCSC Genome Browser\">6:11857781-11876827</a>","junctions":"11876292-11876727","sig":"Not"},"Reg_MrjJuA_72":{"log2FoldChange":1.95,"pvalue":0.0914,"padj":0.272,"featureID":"18301_2_2/2_A3SS","groupID":"1098","medianVariantFreq":"NA","medianVariantFreq1":"NA","medianVariantFreq2":0.256,"medianVariantCount":2,"medianVariantCount1":1,"medianVariantCount2":9,"medianTotalCount":14.5,"medianTotalCount1":7,"medianTotalCount2":20,"deltaVF":"NA","chr":"7","start":31822950,"end":31822950,"strand":"-","coords":"7:31822950-31822950","geneIDs":"18301","geneSymbols":"Fxyd5","variantType":"A3SS:P","event":"<a href=\"https://genome.ucsc.edu/cgi-bin/hgTracks?db=mm9&position=chr7:31822847-31824157\" title=\"Jump to UCSC Genome Browser\">7:31822847-31824157</a>","junctions":"31822950-31824057","sig":"Not"},"Reg_MrjJuA_73":{"log2FoldChange":-1.61,"pvalue":0.103,"padj":0.294,"featureID":"66432_1_2/2_A3SS","groupID":"1112","medianVariantFreq":0.452,"medianVariantFreq1":0.625,"medianVariantFreq2":0.333,"medianVariantCount":6,"medianVariantCount1":6,"medianVariantCount2":6,"medianTotalCount":15,"medianTotalCount1":8,"medianTotalCount2":16,"deltaVF":-0.292,"chr":"8","start":108726259,"end":108726259,"strand":"-","coords":"8:108726259-108726259","geneIDs":"66432","geneSymbols":"Slc7a6os","variantType":"A3SS:P","event":"<a href=\"https://genome.ucsc.edu/cgi-bin/hgTracks?db=mm9&position=chr8:108726151-108728331\" title=\"Jump to UCSC Genome Browser\">8:108726151-108728331</a>","junctions":"108726259-108728231","sig":"Not"},"Reg_MrjJuA_74":{"log2FoldChange":3.52,"pvalue":0.126,"padj":0.335,"featureID":"244418_1_2/2_AFE","groupID":"1126","medianVariantFreq":0.0972,"medianVariantFreq1":0.0172,"medianVariantFreq2":0.429,"medianVariantCount":1,"medianVariantCount1":1,"medianVariantCount2":3,"medianTotalCount":11.5,"medianTotalCount1":24,"medianTotalCount2":9,"deltaVF":0.411,"chr":"8","start":37184867,"end":37192058,"strand":"+","coords":"8:37184867-37192058","geneIDs":"244418","geneSymbols":"D8Ertd82e","variantType":"AFE","event":"<a href=\"https://genome.ucsc.edu/cgi-bin/hgTracks?db=mm9&position=chr8:37166102-37192158\" title=\"Jump to UCSC Genome Browser\">8:37166102-37192158</a>","junctions":"37185172-37192058","sig":"Not"},"Reg_MrjJuA_75":{"log2FoldChange":2.19,"pvalue":0.323,"padj":0.57,"featureID":"272538_2_2/2_A3SS","groupID":"1130","medianVariantFreq":0.111,"medianVariantFreq1":0,"medianVariantFreq2":0.111,"medianVariantCount":1,"medianVariantCount1":0,"medianVariantCount2":3,"medianTotalCount":13.5,"medianTotalCount1":12,"medianTotalCount2":15,"deltaVF":0.111,"chr":"8","start":109244683,"end":109248993,"strand":"+","coords":"8:109244683-109248993","geneIDs":"272538","geneSymbols":"Tmco7","variantType":"A3SS:P","event":"<a href=\"https://genome.ucsc.edu/cgi-bin/hgTracks?db=mm9&position=chr8:109244583-109249094\" title=\"Jump to UCSC Genome Browser\">8:109244583-109249094</a>","junctions":"109244683-109248966","sig":"Not"},"Reg_MrjJuA_76":{"log2FoldChange":1.17,"pvalue":0.0323,"padj":0.139,"featureID":"12442,93836_2_2/2_A3SS","groupID":"1136","medianVariantFreq":0.649,"medianVariantFreq1":0.577,"medianVariantFreq2":0.714,"medianVariantCount":66,"medianVariantCount1":101,"medianVariantCount2":60,"medianTotalCount":106,"medianTotalCount1":155,"medianTotalCount2":84,"deltaVF":0.137,"chr":"9","start":70298348,"end":70298348,"strand":"-","coords":"9:70298348-70298348","geneIDs":"12442,93836","geneSymbols":"Ccnb2,Rnf111","variantType":"A3SS:P","event":"<a href=\"https://genome.ucsc.edu/cgi-bin/hgTracks?db=mm9&position=chr9:70298245-70301408\" title=\"Jump to UCSC Genome Browser\">9:70298245-70301408</a>","junctions":"70298348-70301308","sig":"Not"},"Reg_MrjJuA_77":{"log2FoldChange":0.609,"pvalue":0.506,"padj":0.734,"featureID":"12442,93836_3_2/2_OTHER","groupID":"1137","medianVariantFreq":0.93,"medianVariantFreq1":0.889,"medianVariantFreq2":1,"medianVariantCount":43,"medianVariantCount1":65,"medianVariantCount2":30,"medianTotalCount":47,"medianTotalCount1":79,"medianTotalCount2":32,"deltaVF":0.111,"chr":"9","start":70298345,"end":70279744,"strand":"-","coords":"9:70298345-70279744","geneIDs":"12442,93836","geneSymbols":"Ccnb2,Rnf111","variantType":"","event":"<a href=\"https://genome.ucsc.edu/cgi-bin/hgTracks?db=mm9&position=chr9:70278733-70301408\" title=\"Jump to UCSC Genome Browser\">9:70278733-70301408</a>","junctions":"70298345-70301308;70298348-70301308;70278833-70279744","sig":"Not"},"Reg_MrjJuA_78":{"log2FoldChange":0.879,"pvalue":0.545,"padj":0.771,"featureID":"12442,93836_4_2/2_A3SS","groupID":"1138","medianVariantFreq":"NA","medianVariantFreq1":"NA","medianVariantFreq2":0.851,"medianVariantCount":3.5,"medianVariantCount1":2,"medianVariantCount2":4,"medianTotalCount":5.5,"medianTotalCount1":5,"medianTotalCount2":10,"deltaVF":"NA","chr":"9","start":70277486,"end":70277486,"strand":"-","coords":"9:70277486-70277486","geneIDs":"12442,93836","geneSymbols":"Ccnb2,Rnf111","variantType":"A3SS:P","event":"<a href=\"https://genome.ucsc.edu/cgi-bin/hgTracks?db=mm9&position=chr9:70277362-70278838\" title=\"Jump to UCSC Genome Browser\">9:70277362-70278838</a>","junctions":"70277486-70278738","sig":"Not"},"Reg_MrjJuA_79":{"log2FoldChange":-7.53,"pvalue":2.79e-05,"padj":0.00119,"featureID":"12442,93836_5_2/2_AE","groupID":"1139","medianVariantFreq":0.967,"medianVariantFreq1":1,"medianVariantFreq2":0.641,"medianVariantCount":12,"medianVariantCount1":9,"medianVariantCount2":14,"medianTotalCount":24,"medianTotalCount1":9,"medianTotalCount2":24,"deltaVF":-0.359,"chr":"9","start":70306960,"end":70266936,"strand":"-","coords":"9:70306960-70266936","geneIDs":"12442,93836","geneSymbols":"Ccnb2,Rnf111","variantType":"AE","event":"<a href=\"https://genome.ucsc.edu/cgi-bin/hgTracks?db=mm9&position=chr9:70266662-70317262\" title=\"Jump to UCSC Genome Browser\">9:70266662-70317262</a>","junctions":"70306960-70317162","sig":"Significant"},"Reg_MrjJuA_80":{"log2FoldChange":1.08,"pvalue":0.541,"padj":0.767,"featureID":"235439_4_2/2_OTHER","groupID":"1151","medianVariantFreq":0.943,"medianVariantFreq1":0.933,"medianVariantFreq2":0.952,"medianVariantCount":17.5,"medianVariantCount1":14,"medianVariantCount2":20,"medianTotalCount":18,"medianTotalCount1":15,"medianTotalCount2":21,"deltaVF":0.019,"chr":"9","start":66261996,"end":66263991,"strand":"+","coords":"9:66261996-66263991","geneIDs":"235439","geneSymbols":"Herc1","variantType":"","event":"<a href=\"https://genome.ucsc.edu/cgi-bin/hgTracks?db=mm9&position=chr9:66261896-66264091\" title=\"Jump to UCSC Genome Browser\">9:66261896-66264091</a>","junctions":"66261996-66262086;66262206-66263991","sig":"Not"},"Reg_MrjJuA_81":{"log2FoldChange":-0.0471,"pvalue":0.971,"padj":0.992,"featureID":"26896_6_2/2_SE","groupID":"1205","medianVariantFreq":"NA","medianVariantFreq1":0.5,"medianVariantFreq2":"NA","medianVariantCount":4,"medianVariantCount1":4,"medianVariantCount2":7,"medianTotalCount":10.5,"medianTotalCount1":8,"medianTotalCount2":13,"deltaVF":"NA","chr":"X","start":12266586,"end":12266455,"strand":"-","coords":"X:12266586-12266455","geneIDs":"26896","geneSymbols":"Med14","variantType":"SE:I","event":"<a href=\"https://genome.ucsc.edu/cgi-bin/hgTracks?db=mm9&position=chrX:12264227-12270811\" title=\"Jump to UCSC Genome Browser\">X:12264227-12270811</a>","junctions":"12266586-12270711","sig":"Not"},"Reg_MrjJuA_82":{"log2FoldChange":-1.88,"pvalue":0.0524,"padj":0.194,"featureID":"22592_1_2/2_A5SS","groupID":"1222","medianVariantFreq":"NA","medianVariantFreq1":0.395,"medianVariantFreq2":"NA","medianVariantCount":6.5,"medianVariantCount1":15,"medianVariantCount2":1,"medianTotalCount":17,"medianTotalCount1":26,"medianTotalCount2":11,"deltaVF":"NA","chr":"1","start":44215105,"end":44215650,"strand":"+","coords":"1:44215105-44215650","geneIDs":"22592","geneSymbols":"Ercc5","variantType":"A5SS:P","event":"<a href=\"https://genome.ucsc.edu/cgi-bin/hgTracks?db=mm9&position=chr1:44215004-44215750\" title=\"Jump to UCSC Genome Browser\">1:44215004-44215750</a>","junctions":"44215180-44215650","sig":"Not"},"Reg_MrjJuA_83":{"log2FoldChange":3.17,"pvalue":0.0123,"padj":0.0669,"featureID":"66084_1_2/2_A5SS","groupID":"1236","medianVariantFreq":0.138,"medianVariantFreq1":0.0769,"medianVariantFreq2":0.5,"medianVariantCount":2,"medianVariantCount1":1,"medianVariantCount2":8,"medianTotalCount":12.5,"medianTotalCount1":13,"medianTotalCount2":12,"deltaVF":0.423,"chr":"10","start":5914276,"end":5917370,"strand":"+","coords":"10:5914276-5917370","geneIDs":"66084","geneSymbols":"Rmnd1","variantType":"A5SS:P","event":"<a href=\"https://genome.ucsc.edu/cgi-bin/hgTracks?db=mm9&position=chr10:5914175-5917470\" title=\"Jump to UCSC Genome Browser\">10:5914175-5917470</a>","junctions":"5914477-5917370","sig":"Not"},"Reg_MrjJuA_84":{"log2FoldChange":-0.15,"pvalue":0.928,"padj":0.981,"featureID":"19205_5_2/2_SE","groupID":"1247","medianVariantFreq":0.657,"medianVariantFreq1":0.714,"medianVariantFreq2":0.6,"medianVariantCount":11.5,"medianVariantCount1":5,"medianVariantCount2":15,"medianTotalCount":17.5,"medianTotalCount1":11,"medianTotalCount2":21,"deltaVF":-0.114,"chr":"10","start":79323714,"end":79325194,"strand":"+","coords":"10:79323714-79325194","geneIDs":"19205","geneSymbols":"Ptbp1","variantType":"SE:I","event":"<a href=\"https://genome.ucsc.edu/cgi-bin/hgTracks?db=mm9&position=chr10:79323614-79325294\" title=\"Jump to UCSC Genome Browser\">10:79323614-79325294</a>","junctions":"79323714-79324759;79324792-79325194","sig":"Not"},"Reg_MrjJuA_85":{"log2FoldChange":0.845,"pvalue":0.641,"padj":0.827,"featureID":"12009_2_2/2_A3SS","groupID":"1269","medianVariantFreq":"NA","medianVariantFreq1":0.222,"medianVariantFreq2":"NA","medianVariantCount":1.5,"medianVariantCount1":4,"medianVariantCount2":0,"medianTotalCount":4.5,"medianTotalCount1":18,"medianTotalCount2":4,"deltaVF":"NA","chr":"11","start":119937544,"end":119937544,"strand":"-","coords":"11:119937544-119937544","geneIDs":"12009","geneSymbols":"Azi1","variantType":"A3SS:P","event":"<a href=\"https://genome.ucsc.edu/cgi-bin/hgTracks?db=mm9&position=chr11:119937416-119938333\" title=\"Jump to UCSC Genome Browser\">11:119937416-119938333</a>","junctions":"119937544-119938233","sig":"Not"},"Reg_MrjJuA_86":{"log2FoldChange":1.63,"pvalue":0.151,"padj":0.374,"featureID":"15239_2_2/2_A3SS","groupID":"1307","medianVariantFreq":"NA","medianVariantFreq1":0.429,"medianVariantFreq2":"NA","medianVariantCount":6,"medianVariantCount1":3,"medianVariantCount2":6,"medianTotalCount":8,"medianTotalCount1":7,"medianTotalCount2":8,"deltaVF":"NA","chr":"11","start":120340068,"end":120340403,"strand":"+","coords":"11:120340068-120340403","geneIDs":"15239","geneSymbols":"Hgs","variantType":"A3SS:P","event":"<a href=\"https://genome.ucsc.edu/cgi-bin/hgTracks?db=mm9&position=chr11:120339968-120340504\" title=\"Jump to UCSC Genome Browser\">11:120339968-120340504</a>","junctions":"120340068-120340401","sig":"Not"},"Reg_MrjJuA_87":{"log2FoldChange":-2.47,"pvalue":0.423,"padj":0.669,"featureID":"67039,170721_1_3/3_AS","groupID":"1328","medianVariantFreq":1,"medianVariantFreq1":1,"medianVariantFreq2":1,"medianVariantCount":216,"medianVariantCount1":202,"medianVariantCount2":231,"medianTotalCount":224,"medianTotalCount1":207,"medianTotalCount2":239,"deltaVF":0,"chr":"12","start":84973173,"end":85000373,"strand":"+","coords":"12:84973173-85000373","geneIDs":"67039,170721","geneSymbols":"Rbm25,Papln","variantType":"AS","event":"<a href=\"https://genome.ucsc.edu/cgi-bin/hgTracks?db=mm9&position=chr12:84973073-85000473\" title=\"Jump to UCSC Genome Browser\">12:84973073-85000473</a>","junctions":"84992394-85000373;84992700-85000373","sig":"Not"},"Reg_MrjJuA_88":{"log2FoldChange":0.733,"pvalue":0.657,"padj":0.835,"featureID":"67039,170721_3_2/2_SE,S2E","groupID":"1330","medianVariantFreq":0.408,"medianVariantFreq1":0.4,"medianVariantFreq2":0.544,"medianVariantCount":7,"medianVariantCount1":4,"medianVariantCount2":12,"medianTotalCount":29,"medianTotalCount1":24,"medianTotalCount2":38,"deltaVF":0.144,"chr":"12","start":84973367,"end":84980078,"strand":"+","coords":"12:84973367-84980078","geneIDs":"67039,170721","geneSymbols":"Rbm25,Papln","variantType":"SE:I,S2E:I","event":"<a href=\"https://genome.ucsc.edu/cgi-bin/hgTracks?db=mm9&position=chr12:84973267-84980178\" title=\"Jump to UCSC Genome Browser\">12:84973267-84980178</a>","junctions":"84973367-84976352;84973367-84974684;84976431-84980078;84976753-84980078","sig":"Not"},"Reg_MrjJuA_89":{"log2FoldChange":-2.79,"pvalue":0.0302,"padj":0.133,"featureID":"67039,170721_4_2/2_SE,S2E","groupID":"1331","medianVariantFreq":0.661,"medianVariantFreq1":1,"medianVariantFreq2":0.551,"medianVariantCount":26,"medianVariantCount1":11,"medianVariantCount2":28,"medianTotalCount":38.5,"medianTotalCount1":11,"medianTotalCount2":53,"deltaVF":-0.449,"chr":"12","start":84973367,"end":84983352,"strand":"+","coords":"12:84973367-84983352","geneIDs":"67039,170721","geneSymbols":"Rbm25,Papln","variantType":"SE:I,S2E:I","event":"<a href=\"https://genome.ucsc.edu/cgi-bin/hgTracks?db=mm9&position=chr12:84973267-84983452\" title=\"Jump to UCSC Genome Browser\">12:84973267-84983452</a>","junctions":"84973367-84980078;84973367-84976352;84973367-84974684;84980141-84983352","sig":"Not"},"Reg_MrjJuA_90":{"log2FoldChange":3.3,"pvalue":0.00384,"padj":0.0299,"featureID":"67039,170721_5_2/2_SE,S2E,A3SS","groupID":"1332","medianVariantFreq":0.657,"medianVariantFreq1":0.429,"medianVariantFreq2":0.917,"medianVariantCount":33,"medianVariantCount1":13,"medianVariantCount2":38,"medianTotalCount":55.5,"medianTotalCount1":49,"medianTotalCount2":62,"deltaVF":0.488,"chr":"12","start":84973367,"end":84983579,"strand":"+","coords":"12:84973367-84983579","geneIDs":"67039,170721","geneSymbols":"Rbm25,Papln","variantType":"SE:I,S2E:I,A3SS:P","event":"<a href=\"https://genome.ucsc.edu/cgi-bin/hgTracks?db=mm9&position=chr12:84973267-84983679\" title=\"Jump to UCSC Genome Browser\">12:84973267-84983679</a>","junctions":"84973367-84983352;84973367-84980078;84973367-84976352;84973367-84974684;84983469-84983579","sig":"Significant"},"Reg_MrjJuA_91":{"log2FoldChange":2.34,"pvalue":0.128,"padj":0.338,"featureID":"67039,170721_6_2/2_A5SS","groupID":"1333","medianVariantFreq":"NA","medianVariantFreq1":"NA","medianVariantFreq2":0.612,"medianVariantCount":2,"medianVariantCount1":0,"medianVariantCount2":18,"medianTotalCount":14,"medianTotalCount1":14,"medianTotalCount2":32,"deltaVF":"NA","chr":"12","start":84976432,"end":84980078,"strand":"+","coords":"12:84976432-84980078","geneIDs":"67039,170721","geneSymbols":"Rbm25,Papln","variantType":"A5SS:P","event":"<a href=\"https://genome.ucsc.edu/cgi-bin/hgTracks?db=mm9&position=chr12:84976331-84980178\" title=\"Jump to UCSC Genome Browser\">12:84976331-84980178</a>","junctions":"84976753-84980078","sig":"Not"},"Reg_MrjJuA_92":{"log2FoldChange":-2.16,"pvalue":0.0134,"padj":0.0711,"featureID":"67039,170721_11_2/2_SE","groupID":"1338","medianVariantFreq":0.0146,"medianVariantFreq1":0.0303,"medianVariantFreq2":0.00632,"medianVariantCount":5,"medianVariantCount1":14,"medianVariantCount2":3,"medianTotalCount":432,"medianTotalCount1":405,"medianTotalCount2":460,"deltaVF":-0.024,"chr":"12","start":84992394,"end":85000373,"strand":"+","coords":"12:84992394-85000373","geneIDs":"67039,170721","geneSymbols":"Rbm25,Papln","variantType":"SE:I","event":"<a href=\"https://genome.ucsc.edu/cgi-bin/hgTracks?db=mm9&position=chr12:84992294-85000473\" title=\"Jump to UCSC Genome Browser\">12:84992294-85000473</a>","junctions":"84992394-84992596;84992700-85000373","sig":"Not"},"Reg_MrjJuA_93":{"log2FoldChange":1.03,"pvalue":0.186,"padj":0.426,"featureID":"67039,170721_14_2/2_SE,A5SS","groupID":"1341","medianVariantFreq":0.333,"medianVariantFreq1":0.25,"medianVariantFreq2":0.333,"medianVariantCount":8.5,"medianVariantCount1":5,"medianVariantCount2":17,"medianTotalCount":29.5,"medianTotalCount1":22,"medianTotalCount2":55,"deltaVF":0.0833,"chr":"12","start":85001629,"end":85004929,"strand":"+","coords":"12:85001629-85004929","geneIDs":"67039,170721","geneSymbols":"Rbm25,Papln","variantType":"SE:I,A5SS:P","event":"<a href=\"https://genome.ucsc.edu/cgi-bin/hgTracks?db=mm9&position=chr12:85001528-85005029\" title=\"Jump to UCSC Genome Browser\">12:85001528-85005029</a>","junctions":"85001628-85002157;85002218-85004929","sig":"Not"},"Reg_MrjJuA_94":{"log2FoldChange":0.383,"pvalue":0.818,"padj":0.931,"featureID":"67039,170721_17_2/2_SE","groupID":"1344","medianVariantFreq":0.000277,"medianVariantFreq1":0.000554,"medianVariantFreq2":0,"medianVariantCount":1,"medianVariantCount1":2,"medianVariantCount2":0,"medianTotalCount":1170,"medianTotalCount1":1370,"medianTotalCount2":1060,"deltaVF":-0.000554,"chr":"12","start":85005209,"end":85009042,"strand":"+","coords":"12:85005209-85009042","geneIDs":"67039,170721","geneSymbols":"Rbm25,Papln","variantType":"SE:I","event":"<a href=\"https://genome.ucsc.edu/cgi-bin/hgTracks?db=mm9&position=chr12:85005109-85009142\" title=\"Jump to UCSC Genome Browser\">12:85005109-85009142</a>","junctions":"85005209-85008506;85008558-85009042","sig":"Not"},"Reg_MrjJuA_95":{"log2FoldChange":0.202,"pvalue":0.699,"padj":0.86,"featureID":"67039,170721_19_2/2_SE,RI,A5SS,A3SS","groupID":"1346","medianVariantFreq":0.166,"medianVariantFreq1":0.173,"medianVariantFreq2":0.158,"medianVariantCount":23,"medianVariantCount1":21,"medianVariantCount2":26,"medianTotalCount":115,"medianTotalCount1":103,"medianTotalCount2":152,"deltaVF":-0.0154,"chr":"12","start":85015614,"end":85015994,"strand":"+","coords":"12:85015614-85015994","geneIDs":"67039,170721","geneSymbols":"Rbm25,Papln","variantType":"SE:I,RI:R,A5SS:P,A3SS:P","event":"<a href=\"https://genome.ucsc.edu/cgi-bin/hgTracks?db=mm9&position=chr12:85015513-85016094\" title=\"Jump to UCSC Genome Browser\">12:85015513-85016094</a>","junctions":"85015613-85015766;85015839-85015994","sig":"Not"},"Reg_MrjJuA_96":{"log2FoldChange":1.59,"pvalue":0.142,"padj":0.36,"featureID":"100715_1_2/2_A5SS","groupID":"1348","medianVariantFreq":0.127,"medianVariantFreq1":0.0388,"medianVariantFreq2":0.143,"medianVariantCount":5,"medianVariantCount1":5,"medianVariantCount2":5,"medianTotalCount":28.5,"medianTotalCount1":29,"medianTotalCount2":28,"deltaVF":0.104,"chr":"13","start":93961748,"end":93961748,"strand":"-","coords":"13:93961748-93961748","geneIDs":"100715","geneSymbols":"Papd4","variantType":"A5SS:P","event":"<a href=\"https://genome.ucsc.edu/cgi-bin/hgTracks?db=mm9&position=chr13:93956331-93962149\" title=\"Jump to UCSC Genome Browser\">13:93956331-93962149</a>","junctions":"93956431-93961748","sig":"Not"},"Reg_MrjJuA_97":{"log2FoldChange":-4.12,"pvalue":0.00346,"padj":0.0285,"featureID":"105348,214290_2_2/2_SE","groupID":"1350","medianVariantFreq":"NA","medianVariantFreq1":"NA","medianVariantFreq2":0.0423,"medianVariantCount":2.5,"medianVariantCount1":2,"medianVariantCount2":3,"medianTotalCount":16,"medianTotalCount1":12,"medianTotalCount2":21,"deltaVF":"NA","chr":"13","start":59904472,"end":59904353,"strand":"-","coords":"13:59904472-59904353","geneIDs":"105348,214290","geneSymbols":"Golm1,Zcchc6","variantType":"SE:I","event":"<a href=\"https://genome.ucsc.edu/cgi-bin/hgTracks?db=mm9&position=chr13:59903457-59906684\" title=\"Jump to UCSC Genome Browser\">13:59903457-59906684</a>","junctions":"59904472-59906584;59903557-59904353","sig":"Significant"},"Reg_MrjJuA_98":{"log2FoldChange":-1.29,"pvalue":0.0561,"padj":0.202,"featureID":"105348,214290_3_2/2_SE,A3SS","groupID":"1351","medianVariantFreq":0.21,"medianVariantFreq1":0.224,"medianVariantFreq2":0.108,"medianVariantCount":9.5,"medianVariantCount1":23,"medianVariantCount2":8,"medianTotalCount":60,"medianTotalCount1":53,"medianTotalCount2":67,"deltaVF":-0.115,"chr":"13","start":59902619,"end":59902457,"strand":"-","coords":"13:59902619-59902457","geneIDs":"105348,214290","geneSymbols":"Golm1,Zcchc6","variantType":"SE:I,A3SS:P","event":"<a href=\"https://genome.ucsc.edu/cgi-bin/hgTracks?db=mm9&position=chr13:59901977-59903477\" title=\"Jump to UCSC Genome Browser\">13:59901977-59903477</a>","junctions":"59902619-59903377;59902077-59902457","sig":"Not"},"Reg_MrjJuA_99":{"log2FoldChange":-0.282,"pvalue":0.814,"padj":0.93,"featureID":"74143_1_2/2_SE","groupID":"1436","medianVariantFreq":0.4,"medianVariantFreq1":0.556,"medianVariantFreq2":0.333,"medianVariantCount":13.5,"medianVariantCount1":15,"medianVariantCount2":13,"medianTotalCount":30,"medianTotalCount1":27,"medianTotalCount2":30,"deltaVF":-0.222,"chr":"16","start":29588445,"end":29589767,"strand":"+","coords":"16:29588445-29589767","geneIDs":"74143","geneSymbols":"Opa1","variantType":"SE:I","event":"<a href=\"https://genome.ucsc.edu/cgi-bin/hgTracks?db=mm9&position=chr16:29588345-29589867\" title=\"Jump to UCSC Genome Browser\">16:29588345-29589867</a>","junctions":"29588445-29588909;29588962-29589767","sig":"Not"},"Reg_MrjJuA_100":{"log2FoldChange":1.03,"pvalue":0.423,"padj":0.669,"featureID":"74143_4_2/2_A3SS","groupID":"1439","medianVariantFreq":0.234,"medianVariantFreq1":0.167,"medianVariantFreq2":0.286,"medianVariantCount":4,"medianVariantCount1":4,"medianVariantCount2":4,"medianTotalCount":16.5,"medianTotalCount1":19,"medianTotalCount2":14,"deltaVF":0.119,"chr":"16","start":29614284,"end":29615134,"strand":"+","coords":"16:29614284-29615134","geneIDs":"74143","geneSymbols":"Opa1","variantType":"A3SS:P","event":"<a href=\"https://genome.ucsc.edu/cgi-bin/hgTracks?db=mm9&position=chr16:29614184-29615235\" title=\"Jump to UCSC Genome Browser\">16:29614184-29615235</a>","junctions":"29614284-29615119","sig":"Not"},"Reg_MrjJuA_101":{"log2FoldChange":1.42,"pvalue":0.107,"padj":0.3,"featureID":"224619_3_2/2_A3SS","groupID":"1466","medianVariantFreq":0.347,"medianVariantFreq1":0.209,"medianVariantFreq2":0.462,"medianVariantCount":9.5,"medianVariantCount1":9,"medianVariantCount2":10,"medianTotalCount":26.5,"medianTotalCount1":27,"medianTotalCount2":26,"deltaVF":0.253,"chr":"17","start":24653544,"end":24653544,"strand":"-","coords":"17:24653544-24653544","geneIDs":"224619","geneSymbols":"Traf7","variantType":"A3SS:P","event":"<a href=\"https://genome.ucsc.edu/cgi-bin/hgTracks?db=mm9&position=chr17:24653441-24655787\" title=\"Jump to UCSC Genome Browser\">17:24653441-24655787</a>","junctions":"24653544-24655687","sig":"Not"},"Reg_MrjJuA_102":{"log2FoldChange":4.48,"pvalue":0.00338,"padj":0.0281,"featureID":"72775_2_2/2_A3SS","groupID":"1479","medianVariantFreq":"NA","medianVariantFreq1":0.366,"medianVariantFreq2":"NA","medianVariantCount":5.5,"medianVariantCount1":4,"medianVariantCount2":6,"medianTotalCount":7,"medianTotalCount1":15,"medianTotalCount2":7,"deltaVF":"NA","chr":"17","start":28454556,"end":28455006,"strand":"+","coords":"17:28454556-28455006","geneIDs":"72775","geneSymbols":"Fance","variantType":"A3SS:P","event":"<a href=\"https://genome.ucsc.edu/cgi-bin/hgTracks?db=mm9&position=chr17:28454456-28455107\" title=\"Jump to UCSC Genome Browser\">17:28454456-28455107</a>","junctions":"28454556-28454978","sig":"Significant"},"Reg_MrjJuA_103":{"log2FoldChange":2.88,"pvalue":0.0147,"padj":0.0763,"featureID":"72775_4_3/3_SE","groupID":"1481","medianVariantFreq":0.25,"medianVariantFreq1":0.167,"medianVariantFreq2":0.667,"medianVariantCount":2.5,"medianVariantCount1":2,"medianVariantCount2":4,"medianTotalCount":7.5,"medianTotalCount1":8,"medianTotalCount2":7,"deltaVF":0.5,"chr":"17","start":28457801,"end":28463097,"strand":"+","coords":"17:28457801-28463097","geneIDs":"72775","geneSymbols":"Fance","variantType":"SE:I","event":"<a href=\"https://genome.ucsc.edu/cgi-bin/hgTracks?db=mm9&position=chr17:28457701-28463197\" title=\"Jump to UCSC Genome Browser\">17:28457701-28463197</a>","junctions":"28457801-28459591;28459716-28463097","sig":"Not"},"Reg_MrjJuA_104":{"log2FoldChange":-3.31,"pvalue":0.00288,"padj":0.0258,"featureID":"16210_1_2/2_SE","groupID":"1499","medianVariantFreq":0.981,"medianVariantFreq1":1,"medianVariantFreq2":0.832,"medianVariantCount":52.5,"medianVariantCount1":31,"medianVariantCount2":66,"medianTotalCount":61,"medianTotalCount1":31,"medianTotalCount2":83,"deltaVF":-0.168,"chr":"18","start":13133350,"end":13134978,"strand":"+","coords":"18:13133350-13134978","geneIDs":"16210","geneSymbols":"Impact","variantType":"SE:I","event":"<a href=\"https://genome.ucsc.edu/cgi-bin/hgTracks?db=mm9&position=chr18:13133250-13135078\" title=\"Jump to UCSC Genome Browser\">18:13133250-13135078</a>","junctions":"13133350-13134488;13134540-13134978","sig":"Significant"},"Reg_MrjJuA_105":{"log2FoldChange":1.59,"pvalue":0.258,"padj":0.502,"featureID":"16210_2_2/2_A5SS","groupID":"1500","medianVariantFreq":0.121,"medianVariantFreq1":0.111,"medianVariantFreq2":0.294,"medianVariantCount":4.5,"medianVariantCount1":3,"medianVariantCount2":10,"medianTotalCount":36,"medianTotalCount1":23,"medianTotalCount2":38,"deltaVF":0.183,"chr":"18","start":13146895,"end":13148254,"strand":"+","coords":"18:13146895-13148254","geneIDs":"16210","geneSymbols":"Impact","variantType":"A5SS:P","event":"<a href=\"https://genome.ucsc.edu/cgi-bin/hgTracks?db=mm9&position=chr18:13146794-13148354\" title=\"Jump to UCSC Genome Browser\">18:13146794-13148354</a>","junctions":"13147051-13148254","sig":"Not"},"Reg_MrjJuA_106":{"log2FoldChange":1.3,"pvalue":0.36,"padj":0.608,"featureID":"21353_3_2/2_A3SS","groupID":"1530","medianVariantFreq":"NA","medianVariantFreq1":"NA","medianVariantFreq2":0.385,"medianVariantCount":2,"medianVariantCount1":0,"medianVariantCount2":13,"medianTotalCount":25.5,"medianTotalCount1":2,"medianTotalCount2":33,"deltaVF":"NA","chr":"2","start":61451855,"end":61464962,"strand":"+","coords":"2:61451855-61464962","geneIDs":"21353","geneSymbols":"Tank","variantType":"A3SS:P","event":"<a href=\"https://genome.ucsc.edu/cgi-bin/hgTracks?db=mm9&position=chr2:61451755-61465063\" title=\"Jump to UCSC Genome Browser\">2:61451755-61465063</a>","junctions":"61451855-61464960","sig":"Not"},"Reg_MrjJuA_107":{"log2FoldChange":-1.29,"pvalue":0.012,"padj":0.0658,"featureID":"11432_3_2/2_RI,A3SS","groupID":"1540","medianVariantFreq":0.756,"medianVariantFreq1":0.844,"medianVariantFreq2":0.625,"medianVariantCount":66,"medianVariantCount1":90,"medianVariantCount2":62,"medianTotalCount":103,"medianTotalCount1":104,"medianTotalCount2":102,"deltaVF":-0.219,"chr":"2","start":91046435,"end":91046873,"strand":"+","coords":"2:91046435-91046873","geneIDs":"11432","geneSymbols":"Acp2","variantType":"RI:R,A3SS:P","event":"<a href=\"https://genome.ucsc.edu/cgi-bin/hgTracks?db=mm9&position=chr2:91046334-91046974\" title=\"Jump to UCSC Genome Browser\">2:91046334-91046974</a>","junctions":"91046434-91046787","sig":"Not"},"Reg_MrjJuA_108":{"log2FoldChange":-1.41,"pvalue":0.46,"padj":0.7,"featureID":"24017_1_2/2_SE","groupID":"1573","medianVariantFreq":"NA","medianVariantFreq1":"NA","medianVariantFreq2":0.111,"medianVariantCount":0.5,"medianVariantCount1":0,"medianVariantCount2":1,"medianTotalCount":12,"medianTotalCount1":14,"medianTotalCount2":9,"deltaVF":"NA","chr":"3","start":57540122,"end":57568179,"strand":"+","coords":"3:57540122-57568179","geneIDs":"24017","geneSymbols":"Rnf13","variantType":"SE:I","event":"<a href=\"https://genome.ucsc.edu/cgi-bin/hgTracks?db=mm9&position=chr3:57540022-57568279\" title=\"Jump to UCSC Genome Browser\">3:57540022-57568279</a>","junctions":"57540122-57551813;57551956-57568179","sig":"Not"},"Reg_MrjJuA_109":{"log2FoldChange":0.676,"pvalue":0.635,"padj":0.824,"featureID":"68991,70448,56036,20318_6_2/2_A3SS","groupID":"1622","medianVariantFreq":0.984,"medianVariantFreq1":1,"medianVariantFreq2":0.969,"medianVariantCount":65.5,"medianVariantCount1":22,"medianVariantCount2":69,"medianTotalCount":66.5,"medianTotalCount1":34,"medianTotalCount2":69,"deltaVF":-0.0312,"chr":"4","start":155192096,"end":155194437,"strand":"+","coords":"4:155192096-155194437","geneIDs":"68991,70448,56036,20318","geneSymbols":"Ssu72,2610204G22Rik,Ccnl2,Sdf4","variantType":"A3SS:P","event":"<a href=\"https://genome.ucsc.edu/cgi-bin/hgTracks?db=mm9&position=chr4:155191996-155194538\" title=\"Jump to UCSC Genome Browser\">4:155191996-155194538</a>","junctions":"155192096-155192648","sig":"Not"},"Reg_MrjJuA_110":{"log2FoldChange":1.06,"pvalue":0.122,"padj":0.329,"featureID":"68991,70448,56036,20318_9_2/2_RI,A5SS","groupID":"1625","medianVariantFreq":0.138,"medianVariantFreq1":0.103,"medianVariantFreq2":0.245,"medianVariantCount":26,"medianVariantCount1":12,"medianVariantCount2":33,"medianTotalCount":154,"medianTotalCount1":131,"medianTotalCount2":156,"deltaVF":0.142,"chr":"4","start":155194998,"end":155195082,"strand":"+","coords":"4:155194998-155195082","geneIDs":"68991,70448,56036,20318","geneSymbols":"Ssu72,2610204G22Rik,Ccnl2,Sdf4","variantType":"RI:R,A5SS:P","event":"<a href=\"https://genome.ucsc.edu/cgi-bin/hgTracks?db=mm9&position=chr4:155194897-155195182\" title=\"Jump to UCSC Genome Browser\">4:155194897-155195182</a>","junctions":"155195005-155195082","sig":"Not"},"Reg_MrjJuA_111":{"log2FoldChange":6.77,"pvalue":0.000907,"padj":0.0111,"featureID":"75560_1_2/2_SE","groupID":"1633","medianVariantFreq":0,"medianVariantFreq1":0,"medianVariantFreq2":0.0619,"medianVariantCount":0,"medianVariantCount1":0,"medianVariantCount2":5,"medianTotalCount":81.5,"medianTotalCount1":66,"medianTotalCount2":113,"deltaVF":0.0619,"chr":"5","start":111110689,"end":111110642,"strand":"-","coords":"5:111110689-111110642","geneIDs":"75560","geneSymbols":"Ep400","variantType":"SE:I","event":"<a href=\"https://genome.ucsc.edu/cgi-bin/hgTracks?db=mm9&position=chr5:111109197-111111918\" title=\"Jump to UCSC Genome Browser\">5:111109197-111111918</a>","junctions":"111110689-111111818;111109297-111110642","sig":"Significant"},"Reg_MrjJuA_112":{"log2FoldChange":-0.242,"pvalue":0.886,"padj":0.964,"featureID":"243025_1_2/2_A3SS","groupID":"1643","medianVariantFreq":0.402,"medianVariantFreq1":0.375,"medianVariantFreq2":0.444,"medianVariantCount":5,"medianVariantCount1":3,"medianVariantCount2":8,"medianTotalCount":23,"medianTotalCount1":10,"medianTotalCount2":28,"deltaVF":0.0694,"chr":"5","start":65467105,"end":65467105,"strand":"-","coords":"5:65467105-65467105","geneIDs":"243025","geneSymbols":"Tmem156","variantType":"A3SS:P","event":"<a href=\"https://genome.ucsc.edu/cgi-bin/hgTracks?db=mm9&position=chr5:65466962-65471261\" title=\"Jump to UCSC Genome Browser\">5:65466962-65471261</a>","junctions":"65467105-65471161","sig":"Not"},"Reg_MrjJuA_113":{"log2FoldChange":0.501,"pvalue":0.697,"padj":0.859,"featureID":"75725_2_2/2_SE","groupID":"1685","medianVariantFreq":0.679,"medianVariantFreq1":0.692,"medianVariantFreq2":0.667,"medianVariantCount":11,"medianVariantCount1":11,"medianVariantCount2":11,"medianTotalCount":17.5,"medianTotalCount1":25,"medianTotalCount2":13,"deltaVF":-0.0256,"chr":"6","start":11937274,"end":11938722,"strand":"+","coords":"6:11937274-11938722","geneIDs":"75725","geneSymbols":"Phf14","variantType":"SE:I","event":"<a href=\"https://genome.ucsc.edu/cgi-bin/hgTracks?db=mm9&position=chr6:11937174-11938822\" title=\"Jump to UCSC Genome Browser\">6:11937174-11938822</a>","junctions":"11937274-11937576;11937682-11938722","sig":"Not"},"Reg_MrjJuA_114":{"log2FoldChange":0.0539,"pvalue":0.925,"padj":0.98,"featureID":"66870_2_2/2_RI,A3SS","groupID":"1696","medianVariantFreq":0.702,"medianVariantFreq1":0.724,"medianVariantFreq2":0.692,"medianVariantCount":63,"medianVariantCount1":67,"medianVariantCount2":59,"medianTotalCount":84,"medianTotalCount1":85,"medianTotalCount2":83,"deltaVF":-0.0318,"chr":"6","start":67222022,"end":67222150,"strand":"+","coords":"6:67222022-67222150","geneIDs":"66870","geneSymbols":"Serbp1","variantType":"RI:R,A3SS:P","event":"<a href=\"https://genome.ucsc.edu/cgi-bin/hgTracks?db=mm9&position=chr6:67221921-67222251\" title=\"Jump to UCSC Genome Browser\">6:67221921-67222251</a>","junctions":"67222021-67222133","sig":"Not"},"Reg_MrjJuA_115":{"log2FoldChange":-1.11,"pvalue":0.0183,"padj":0.0896,"featureID":"66870_4_2/2_A3SS","groupID":"1698","medianVariantFreq":0.261,"medianVariantFreq1":0.357,"medianVariantFreq2":0.218,"medianVariantCount":29.5,"medianVariantCount1":36,"medianVariantCount2":29,"medianTotalCount":130,"medianTotalCount1":90,"medianTotalCount2":133,"deltaVF":-0.139,"chr":"6","start":67222222,"end":67222857,"strand":"+","coords":"6:67222222-67222857","geneIDs":"66870","geneSymbols":"Serbp1","variantType":"A3SS:P","event":"<a href=\"https://genome.ucsc.edu/cgi-bin/hgTracks?db=mm9&position=chr6:67222122-67222958\" title=\"Jump to UCSC Genome Browser\">6:67222122-67222958</a>","junctions":"67222222-67222813","sig":"Not"},"Reg_MrjJuA_116":{"log2FoldChange":0.954,"pvalue":0.538,"padj":0.766,"featureID":"20399_3_2/2_SE,A3SS","groupID":"1706","medianVariantFreq":0.417,"medianVariantFreq1":0.294,"medianVariantFreq2":0.5,"medianVariantCount":9.5,"medianVariantCount1":6,"medianVariantCount2":13,"medianTotalCount":17.5,"medianTotalCount1":17,"medianTotalCount2":18,"deltaVF":0.206,"chr":"7","start":133613084,"end":133613002,"strand":"-","coords":"7:133613084-133613002","geneIDs":"20399","geneSymbols":"Sh2b1","variantType":"SE:I,A3SS:P","event":"<a href=\"https://genome.ucsc.edu/cgi-bin/hgTracks?db=mm9&position=chr7:133612742-133614736\" title=\"Jump to UCSC Genome Browser\">7:133612742-133614736</a>","junctions":"133613084-133614636;133612842-133613002","sig":"Not"},"Reg_MrjJuA_117":{"log2FoldChange":-3.44,"pvalue":0.000761,"padj":0.0097,"featureID":"78286_9_2/2_A3SS","groupID":"1724","medianVariantFreq":"NA","medianVariantFreq1":0.631,"medianVariantFreq2":"NA","medianVariantCount":20.5,"medianVariantCount1":99,"medianVariantCount2":0,"medianTotalCount":39.5,"medianTotalCount1":157,"medianTotalCount2":6,"deltaVF":"NA","chr":"7","start":56713578,"end":56717281,"strand":"+","coords":"7:56713578-56717281","geneIDs":"78286","geneSymbols":"Nav2","variantType":"A3SS:P","event":"<a href=\"https://genome.ucsc.edu/cgi-bin/hgTracks?db=mm9&position=chr7:56713478-56717382\" title=\"Jump to UCSC Genome Browser\">7:56713478-56717382</a>","junctions":"56713578-56717279","sig":"Significant"},"Reg_MrjJuA_118":{"log2FoldChange":-2.31,"pvalue":0.105,"padj":0.299,"featureID":"78286_14_2/2_SE,A3SS","groupID":"1729","medianVariantFreq":"NA","medianVariantFreq1":0.176,"medianVariantFreq2":"NA","medianVariantCount":1,"medianVariantCount1":15,"medianVariantCount2":0,"medianTotalCount":13.5,"medianTotalCount1":85,"medianTotalCount2":10,"deltaVF":"NA","chr":"7","start":56827823,"end":56831018,"strand":"+","coords":"7:56827823-56831018","geneIDs":"78286","geneSymbols":"Nav2","variantType":"SE:I,A3SS:P","event":"<a href=\"https://genome.ucsc.edu/cgi-bin/hgTracks?db=mm9&position=chr7:56827723-56831118\" title=\"Jump to UCSC Genome Browser\">7:56827723-56831118</a>","junctions":"56827823-56830617;56830625-56831018","sig":"Not"},"Reg_MrjJuA_119":{"log2FoldChange":0.333,"pvalue":0.673,"padj":0.849,"featureID":"27967_2_2/2_A3SS","groupID":"1749","medianVariantFreq":0.326,"medianVariantFreq1":0.319,"medianVariantFreq2":0.375,"medianVariantCount":9,"medianVariantCount1":10,"medianVariantCount2":8,"medianTotalCount":32,"medianTotalCount1":46,"medianTotalCount2":32,"deltaVF":0.0559,"chr":"8","start":74992418,"end":74992418,"strand":"-","coords":"8:74992418-74992418","geneIDs":"27967","geneSymbols":"Cherp","variantType":"A3SS:P","event":"<a href=\"https://genome.ucsc.edu/cgi-bin/hgTracks?db=mm9&position=chr8:74992285-74993863\" title=\"Jump to UCSC Genome Browser\">8:74992285-74993863</a>","junctions":"74992418-74993763","sig":"Not"},"Reg_MrjJuA_120":{"log2FoldChange":-4.2,"pvalue":0.000938,"padj":0.0112,"featureID":"20021,14766_1_3/6_AFE","groupID":"1767","medianVariantFreq":"NA","medianVariantFreq1":0.522,"medianVariantFreq2":"NA","medianVariantCount":2,"medianVariantCount1":41,"medianVariantCount2":0,"medianTotalCount":12,"medianTotalCount1":69,"medianTotalCount2":3,"deltaVF":"NA","chr":"8","start":97516642,"end":97526339,"strand":"+","coords":"8:97516642-97526339","geneIDs":"20021,14766","geneSymbols":"Polr2c,Gpr56","variantType":"AFE","event":"<a href=\"https://genome.ucsc.edu/cgi-bin/hgTracks?db=mm9&position=chr8:97386681-97526439\" title=\"Jump to UCSC Genome Browser\">8:97386681-97526439</a>","junctions":"97516963-97526339","sig":"Significant"},"Reg_MrjJuA_121":{"log2FoldChange":0.752,"pvalue":0.444,"padj":0.686,"featureID":"20021,14766_2_2/2_A3SS","groupID":"1768","medianVariantFreq":0.123,"medianVariantFreq1":0.164,"medianVariantFreq2":0,"medianVariantCount":4.5,"medianVariantCount1":13,"medianVariantCount2":0,"medianTotalCount":37.5,"medianTotalCount1":122,"medianTotalCount2":5,"deltaVF":-0.164,"chr":"8","start":97526413,"end":97527150,"strand":"+","coords":"8:97526413-97527150","geneIDs":"20021,14766","geneSymbols":"Polr2c,Gpr56","variantType":"A3SS:P","event":"<a href=\"https://genome.ucsc.edu/cgi-bin/hgTracks?db=mm9&position=chr8:97526313-97527251\" title=\"Jump to UCSC Genome Browser\">8:97526313-97527251</a>","junctions":"97526413-97527136","sig":"Not"},"Reg_MrjJuA_122":{"log2FoldChange":-0.471,"pvalue":0.653,"padj":0.833,"featureID":"234729_1_3/3_AS","groupID":"1769","medianVariantFreq":0.982,"medianVariantFreq1":0.982,"medianVariantFreq2":0.983,"medianVariantCount":118,"medianVariantCount1":142,"medianVariantCount2":109,"medianTotalCount":122,"medianTotalCount1":142,"medianTotalCount2":109,"deltaVF":0.00119,"chr":"8","start":113142513,"end":113194926,"strand":"+","coords":"8:113142513-113194926","geneIDs":"234729","geneSymbols":"Vac14","variantType":"AS","event":"<a href=\"https://genome.ucsc.edu/cgi-bin/hgTracks?db=mm9&position=chr8:113142413-113195026\" title=\"Jump to UCSC Genome Browser\">8:113142413-113195026</a>","junctions":"113177577-113194926","sig":"Not"},"Reg_MrjJuA_123":{"log2FoldChange":-0.471,"pvalue":0.653,"padj":0.833,"featureID":"234729_6_2/2_S2E","groupID":"1774","medianVariantFreq":0.982,"medianVariantFreq1":0.982,"medianVariantFreq2":0.983,"medianVariantCount":118,"medianVariantCount1":142,"medianVariantCount2":109,"medianTotalCount":122,"medianTotalCount1":142,"medianTotalCount2":109,"deltaVF":0.00119,"chr":"8","start":113169718,"end":113194926,"strand":"+","coords":"8:113169718-113194926","geneIDs":"234729","geneSymbols":"Vac14","variantType":"S2E:I","event":"<a href=\"https://genome.ucsc.edu/cgi-bin/hgTracks?db=mm9&position=chr8:113169618-113195026\" title=\"Jump to UCSC Genome Browser\">8:113169618-113195026</a>","junctions":"113177577-113194926","sig":"Not"},"Reg_MrjJuA_124":{"log2FoldChange":1.1,"pvalue":0.171,"padj":0.407,"featureID":"21813_1_2/2_SE","groupID":"1782","medianVariantFreq":0.75,"medianVariantFreq1":0.727,"medianVariantFreq2":0.8,"medianVariantCount":40.5,"medianVariantCount1":77,"medianVariantCount2":33,"medianTotalCount":56,"medianTotalCount1":135,"medianTotalCount2":36,"deltaVF":0.0733,"chr":"9","start":116067463,"end":116067389,"strand":"-","coords":"9:116067463-116067389","geneIDs":"21813","geneSymbols":"Tgfbr2","variantType":"SE:I","event":"<a href=\"https://genome.ucsc.edu/cgi-bin/hgTracks?db=mm9&position=chr9:116040731-116084162\" title=\"Jump to UCSC Genome Browser\">9:116040731-116084162</a>","junctions":"116067463-116084062;116040831-116067389","sig":"Not"},"Reg_MrjJuA_125":{"log2FoldChange":2.36,"pvalue":0.276,"padj":0.526,"featureID":"56380_2_2/2_A5SS","groupID":"1787","medianVariantFreq":"NA","medianVariantFreq1":0.038,"medianVariantFreq2":"NA","medianVariantCount":3,"medianVariantCount1":3,"medianVariantCount2":0,"medianTotalCount":22.5,"medianTotalCount1":87,"medianTotalCount2":8,"deltaVF":"NA","chr":"9","start":57658146,"end":57658146,"strand":"-","coords":"9:57658146-57658146","geneIDs":"56380","geneSymbols":"Arid3b","variantType":"A5SS:P","event":"<a href=\"https://genome.ucsc.edu/cgi-bin/hgTracks?db=mm9&position=chr9:57657944-57658316\" title=\"Jump to UCSC Genome Browser\">9:57657944-57658316</a>","junctions":"57658044-57658146","sig":"Not"},"Reg_MrjJuA_126":{"log2FoldChange":-0.335,"pvalue":0.77,"padj":0.901,"featureID":"54721,12539_2_2/2_A3SS","groupID":"1802","medianVariantFreq":0.07,"medianVariantFreq1":0.0631,"medianVariantFreq2":0.0769,"medianVariantCount":2.5,"medianVariantCount1":3,"medianVariantCount2":2,"medianTotalCount":27.5,"medianTotalCount1":41,"medianTotalCount2":26,"deltaVF":0.0139,"chr":"9","start":20947121,"end":20947121,"strand":"-","coords":"9:20947121-20947121","geneIDs":"54721,12539","geneSymbols":"Tyk2,Cdc37","variantType":"A3SS:P","event":"<a href=\"https://genome.ucsc.edu/cgi-bin/hgTracks?db=mm9&position=chr9:20946874-20947491\" title=\"Jump to UCSC Genome Browser\">9:20946874-20947491</a>","junctions":"20947121-20947391","sig":"Not"},"Reg_MrjJuA_127":{"log2FoldChange":-1.41,"pvalue":0.14,"padj":0.359,"featureID":"27081_1_2/2_SE","groupID":"1823","medianVariantFreq":"NA","medianVariantFreq1":"NA","medianVariantFreq2":0.375,"medianVariantCount":7.5,"medianVariantCount1":7,"medianVariantCount2":8,"medianTotalCount":19,"medianTotalCount1":11,"medianTotalCount2":20,"deltaVF":"NA","chr":"X","start":70590251,"end":70597148,"strand":"+","coords":"X:70590251-70597148","geneIDs":"27081","geneSymbols":"Zfp275","variantType":"SE:I","event":"<a href=\"https://genome.ucsc.edu/cgi-bin/hgTracks?db=mm9&position=chrX:70590151-70597248\" title=\"Jump to UCSC Genome Browser\">X:70590151-70597248</a>","junctions":"70590251-70596608;70596699-70597148","sig":"Not"},"Reg_MrjJuA_128":{"log2FoldChange":-0.0991,"pvalue":0.92,"padj":0.98,"featureID":"NA_2_3/3_ALE","groupID":"1863","medianVariantFreq":0.118,"medianVariantFreq1":0.125,"medianVariantFreq2":0.111,"medianVariantCount":3,"medianVariantCount1":6,"medianVariantCount2":2,"medianTotalCount":21.5,"medianTotalCount1":24,"medianTotalCount2":19,"deltaVF":-0.0139,"chr":"1","start":145817968,"end":145913029,"strand":"+","coords":"1:145817968-145913029","geneIDs":"","geneSymbols":"","variantType":"ALE","event":"<a href=\"https://genome.ucsc.edu/cgi-bin/hgTracks?db=mm9&position=chr1:145817868-145913194\" title=\"Jump to UCSC Genome Browser\">1:145817868-145913194</a>","junctions":"145817968-145913029;145817968-145913000","sig":"Not"},"Reg_MrjJuA_129":{"log2FoldChange":1.93,"pvalue":0.017,"padj":0.0844,"featureID":"56480_3_2/2_A5SS","groupID":"1875","medianVariantFreq":0.333,"medianVariantFreq1":0.178,"medianVariantFreq2":0.395,"medianVariantCount":11.5,"medianVariantCount1":3,"medianVariantCount2":17,"medianTotalCount":32.5,"medianTotalCount1":19,"medianTotalCount2":43,"deltaVF":0.217,"chr":"10","start":120992168,"end":120992168,"strand":"-","coords":"10:120992168-120992168","geneIDs":"56480","geneSymbols":"Tbk1","variantType":"A5SS:P","event":"<a href=\"https://genome.ucsc.edu/cgi-bin/hgTracks?db=mm9&position=chr10:120990980-120993143\" title=\"Jump to UCSC Genome Browser\">10:120990980-120993143</a>","junctions":"120991080-120992168","sig":"Not"},"Reg_MrjJuA_130":{"log2FoldChange":-0.833,"pvalue":0.677,"padj":0.85,"featureID":"19707_7_2/2_SE","groupID":"1889","medianVariantFreq":0.722,"medianVariantFreq1":0.91,"medianVariantFreq2":0.659,"medianVariantCount":13,"medianVariantCount1":3,"medianVariantCount2":22,"medianTotalCount":19,"medianTotalCount1":9,"medianTotalCount2":28,"deltaVF":-0.252,"chr":"10","start":17824081,"end":17834205,"strand":"+","coords":"10:17824081-17834205","geneIDs":"19707","geneSymbols":"Reps1","variantType":"SE:I","event":"<a href=\"https://genome.ucsc.edu/cgi-bin/hgTracks?db=mm9&position=chr10:17823981-17834305\" title=\"Jump to UCSC Genome Browser\">10:17823981-17834305</a>","junctions":"17824081-17827474;17827554-17834205","sig":"Not"},"Reg_MrjJuA_131":{"log2FoldChange":-1.87,"pvalue":0.106,"padj":0.299,"featureID":"140497_1_2/2_A3SS","groupID":"1907","medianVariantFreq":0.567,"medianVariantFreq1":0.688,"medianVariantFreq2":0.512,"medianVariantCount":38,"medianVariantCount1":74,"medianVariantCount2":3,"medianTotalCount":80,"medianTotalCount1":103,"medianTotalCount2":15,"deltaVF":-0.176,"chr":"11","start":114862387,"end":114862387,"strand":"-","coords":"11:114862387-114862387","geneIDs":"140497","geneSymbols":"AF251705","variantType":"A3SS:P","event":"<a href=\"https://genome.ucsc.edu/cgi-bin/hgTracks?db=mm9&position=chr11:114862199-114862901\" title=\"Jump to UCSC Genome Browser\">11:114862199-114862901</a>","junctions":"114862387-114862801","sig":"Not"},"Reg_MrjJuA_132":{"log2FoldChange":0.548,"pvalue":0.379,"padj":0.627,"featureID":"59013_1_2/2_A3SS","groupID":"1935","medianVariantFreq":0.184,"medianVariantFreq1":0.173,"medianVariantFreq2":0.25,"medianVariantCount":12,"medianVariantCount1":15,"medianVariantCount2":11,"medianTotalCount":67,"medianTotalCount1":87,"medianTotalCount2":32,"deltaVF":0.0769,"chr":"11","start":50191304,"end":50191792,"strand":"+","coords":"11:50191304-50191792","geneIDs":"59013","geneSymbols":"Hnrnph1","variantType":"A3SS:P","event":"<a href=\"https://genome.ucsc.edu/cgi-bin/hgTracks?db=mm9&position=chr11:50191204-50191893\" title=\"Jump to UCSC Genome Browser\">11:50191204-50191893</a>","junctions":"50191304-50191761","sig":"Not"},"Reg_MrjJuA_133":{"log2FoldChange":1.77,"pvalue":0.0408,"padj":0.165,"featureID":"59013_9_3/3_A3SS","groupID":"1943","medianVariantFreq":0.127,"medianVariantFreq1":0.1,"medianVariantFreq2":0.259,"medianVariantCount":4.5,"medianVariantCount1":4,"medianVariantCount2":5,"medianTotalCount":29.5,"medianTotalCount1":52,"medianTotalCount2":27,"deltaVF":0.159,"chr":"11","start":50196816,"end":50197332,"strand":"+","coords":"11:50196816-50197332","geneIDs":"59013","geneSymbols":"Hnrnph1","variantType":"A3SS:P","event":"<a href=\"https://genome.ucsc.edu/cgi-bin/hgTracks?db=mm9&position=chr11:50196716-50197433\" title=\"Jump to UCSC Genome Browser\">11:50196716-50197433</a>","junctions":"","sig":"Not"},"Reg_MrjJuA_134":{"log2FoldChange":-0.892,"pvalue":0.632,"padj":0.824,"featureID":"100038577_2_2/2_SE,S2E","groupID":"2013","medianVariantFreq":"NA","medianVariantFreq1":0.88,"medianVariantFreq2":"NA","medianVariantCount":27,"medianVariantCount1":132,"medianVariantCount2":6,"medianTotalCount":41.5,"medianTotalCount1":148,"medianTotalCount2":6,"deltaVF":"NA","chr":"13","start":41961390,"end":41980911,"strand":"+","coords":"13:41961390-41980911","geneIDs":"100038577","geneSymbols":"Gm10790","variantType":"SE:I,S2E:I","event":"<a href=\"https://genome.ucsc.edu/cgi-bin/hgTracks?db=mm9&position=chr13:41961290-41981011\" title=\"Jump to UCSC Genome Browser\">13:41961290-41981011</a>","junctions":"41961390-41979264;41979398-41980911;41980548-41980911","sig":"Not"},"Reg_MrjJuA_135":{"log2FoldChange":0.268,"pvalue":0.832,"padj":0.942,"featureID":"100038577_4_2/2_SE","groupID":"2015","medianVariantFreq":"NA","medianVariantFreq1":0.25,"medianVariantFreq2":"NA","medianVariantCount":4,"medianVariantCount1":26,"medianVariantCount2":1,"medianTotalCount":26,"medianTotalCount1":122,"medianTotalCount2":1,"deltaVF":"NA","chr":"13","start":41979398,"end":41980911,"strand":"+","coords":"13:41979398-41980911","geneIDs":"100038577","geneSymbols":"Gm10790","variantType":"SE:I","event":"<a href=\"https://genome.ucsc.edu/cgi-bin/hgTracks?db=mm9&position=chr13:41979298-41981011\" title=\"Jump to UCSC Genome Browser\">13:41979298-41981011</a>","junctions":"41979398-41980368;41980548-41980911","sig":"Not"},"Reg_MrjJuA_136":{"log2FoldChange":4.01,"pvalue":0.0418,"padj":0.167,"featureID":"100038577_5_2/2_AE","groupID":"2016","medianVariantFreq":1,"medianVariantFreq1":0.7,"medianVariantFreq2":1,"medianVariantCount":7.5,"medianVariantCount1":19,"medianVariantCount2":2,"medianTotalCount":7.5,"medianTotalCount1":29,"medianTotalCount2":2,"deltaVF":0.3,"chr":"13","start":42005621,"end":42008314,"strand":"+","coords":"13:42005621-42008314","geneIDs":"100038577","geneSymbols":"Gm10790","variantType":"AE","event":"<a href=\"https://genome.ucsc.edu/cgi-bin/hgTracks?db=mm9&position=chr13:42005521-42019622\" title=\"Jump to UCSC Genome Browser\">13:42005521-42019622</a>","junctions":"42005621-42006588","sig":"Not"},"Reg_MrjJuA_137":{"log2FoldChange":-1.17,"pvalue":0.3,"padj":0.551,"featureID":"68018_1_2/2_SE","groupID":"2030","medianVariantFreq":0.419,"medianVariantFreq1":0.6,"medianVariantFreq2":0.333,"medianVariantCount":6,"medianVariantCount1":11,"medianVariantCount2":4,"medianTotalCount":13.5,"medianTotalCount1":13,"medianTotalCount2":14,"deltaVF":-0.267,"chr":"13","start":97386504,"end":97394650,"strand":"+","coords":"13:97386504-97394650","geneIDs":"68018","geneSymbols":"Col4a3bp","variantType":"SE:I","event":"<a href=\"https://genome.ucsc.edu/cgi-bin/hgTracks?db=mm9&position=chr13:97386404-97394750\" title=\"Jump to UCSC Genome Browser\">13:97386404-97394750</a>","junctions":"97386504-97386949;97387026-97394650","sig":"Not"},"Reg_MrjJuA_138":{"log2FoldChange":0.438,"pvalue":0.528,"padj":0.756,"featureID":"319448_1_2/2_AS","groupID":"2035","medianVariantFreq":0.711,"medianVariantFreq1":0.636,"medianVariantFreq2":0.714,"medianVariantCount":21,"medianVariantCount1":24,"medianVariantCount2":20,"medianTotalCount":33,"medianTotalCount1":43,"medianTotalCount2":27,"deltaVF":0.0782,"chr":"14","start":73109525,"end":73051823,"strand":"-","coords":"14:73109525-73051823","geneIDs":"319448","geneSymbols":"Fndc3a","variantType":"AS","event":"<a href=\"https://genome.ucsc.edu/cgi-bin/hgTracks?db=mm9&position=chr14:72998849-73109919\" title=\"Jump to UCSC Genome Browser\">14:72998849-73109919</a>","junctions":"72998949-73051823","sig":"Not"},"Reg_MrjJuA_139":{"log2FoldChange":-0.364,"pvalue":0.752,"padj":0.888,"featureID":"74140_1_2/2_A3SS","groupID":"2058","medianVariantFreq":0.446,"medianVariantFreq1":0.6,"medianVariantFreq2":0.438,"medianVariantCount":7.5,"medianVariantCount1":7,"medianVariantCount2":8,"medianTotalCount":17,"medianTotalCount1":17,"medianTotalCount2":17,"deltaVF":-0.162,"chr":"14","start":56257030,"end":56257030,"strand":"-","coords":"14:56257030-56257030","geneIDs":"74140","geneSymbols":"Tm9sf1","variantType":"A3SS:P","event":"<a href=\"https://genome.ucsc.edu/cgi-bin/hgTracks?db=mm9&position=chr14:56256869-56259322\" title=\"Jump to UCSC Genome Browser\">14:56256869-56259322</a>","junctions":"56257030-56259222","sig":"Not"},"Reg_MrjJuA_140":{"log2FoldChange":1.06,"pvalue":0.379,"padj":0.627,"featureID":"110821_9_2/2_A5SS","groupID":"2081","medianVariantFreq":0.116,"medianVariantFreq1":0.0732,"medianVariantFreq2":0.158,"medianVariantCount":3,"medianVariantCount1":3,"medianVariantCount2":3,"medianTotalCount":25,"medianTotalCount1":41,"medianTotalCount2":12,"deltaVF":0.0847,"chr":"14","start":123049553,"end":123057900,"strand":"+","coords":"14:123049553-123057900","geneIDs":"110821","geneSymbols":"Pcca","variantType":"A5SS:P","event":"<a href=\"https://genome.ucsc.edu/cgi-bin/hgTracks?db=mm9&position=chr14:123049452-123058000\" title=\"Jump to UCSC Genome Browser\">14:123049452-123058000</a>","junctions":"123049619-123057900","sig":"Not"},"Reg_MrjJuA_141":{"log2FoldChange":2.39,"pvalue":0.0694,"padj":0.228,"featureID":"69694_1_2/2_A5SS","groupID":"2084","medianVariantFreq":0.147,"medianVariantFreq1":0.143,"medianVariantFreq2":0.4,"medianVariantCount":4.5,"medianVariantCount1":3,"medianVariantCount2":6,"medianTotalCount":16,"medianTotalCount1":21,"medianTotalCount2":16,"deltaVF":0.257,"chr":"15","start":58760099,"end":58760099,"strand":"-","coords":"15:58760099-58760099","geneIDs":"69694","geneSymbols":"Tatdn1","variantType":"A5SS:P","event":"<a href=\"https://genome.ucsc.edu/cgi-bin/hgTracks?db=mm9&position=chr15:58757940-58760339\" title=\"Jump to UCSC Genome Browser\">15:58757940-58760339</a>","junctions":"58758040-58760099","sig":"Not"},"Reg_MrjJuA_142":{"log2FoldChange":6.23,"pvalue":0.00581,"padj":0.0413,"featureID":"80287_1_2/2_SE","groupID":"2101","medianVariantFreq":0,"medianVariantFreq1":0,"medianVariantFreq2":0.0506,"medianVariantCount":0,"medianVariantCount1":0,"medianVariantCount2":6,"medianTotalCount":51.5,"medianTotalCount1":42,"medianTotalCount2":84,"deltaVF":0.0506,"chr":"15","start":79728655,"end":79735874,"strand":"+","coords":"15:79728655-79735874","geneIDs":"80287","geneSymbols":"Apobec3","variantType":"SE:I","event":"<a href=\"https://genome.ucsc.edu/cgi-bin/hgTracks?db=mm9&position=chr15:79728555-79735974\" title=\"Jump to UCSC Genome Browser\">15:79728555-79735974</a>","junctions":"79728655-79730933;79730999-79735874","sig":"Significant"},"Reg_MrjJuA_143":{"log2FoldChange":1.45,"pvalue":0.0226,"padj":0.106,"featureID":"80287_3_2/2_A3SS","groupID":"2103","medianVariantFreq":0.17,"medianVariantFreq1":0.0952,"medianVariantFreq2":0.328,"medianVariantCount":17.5,"medianVariantCount1":12,"medianVariantCount2":24,"medianTotalCount":118,"medianTotalCount1":116,"medianTotalCount2":119,"deltaVF":0.232,"chr":"15","start":79737393,"end":79737733,"strand":"+","coords":"15:79737393-79737733","geneIDs":"80287","geneSymbols":"Apobec3","variantType":"A3SS:P","event":"<a href=\"https://genome.ucsc.edu/cgi-bin/hgTracks?db=mm9&position=chr15:79737293-79737834\" title=\"Jump to UCSC Genome Browser\">15:79737293-79737834</a>","junctions":"79737393-79737673","sig":"Not"},"Reg_MrjJuA_144":{"log2FoldChange":0.431,"pvalue":0.733,"padj":0.878,"featureID":"224432_5_2/2_SE,A5SS","groupID":"2109","medianVariantFreq":0.025,"medianVariantFreq1":0.021,"medianVariantFreq2":0.0291,"medianVariantCount":3,"medianVariantCount1":2,"medianVariantCount2":3,"medianTotalCount":114,"medianTotalCount1":119,"medianTotalCount2":109,"deltaVF":0.00816,"chr":"16","start":90257178,"end":90257054,"strand":"-","coords":"16:90257178-90257054","geneIDs":"224432","geneSymbols":"Scaf4","variantType":"SE:I,A5SS:P","event":"<a href=\"https://genome.ucsc.edu/cgi-bin/hgTracks?db=mm9&position=chr16:90252595-90257598\" title=\"Jump to UCSC Genome Browser\">16:90252595-90257598</a>","junctions":"90257177-90257498;90252695-90257054","sig":"Not"},"Reg_MrjJuA_145":{"log2FoldChange":-1.56,"pvalue":0.00362,"padj":0.0292,"featureID":"66049_3_2/2_A3SS","groupID":"2123","medianVariantFreq":0.828,"medianVariantFreq1":0.885,"medianVariantFreq2":0.775,"medianVariantCount":225,"medianVariantCount1":370,"medianVariantCount2":69,"medianTotalCount":276,"medianTotalCount1":418,"medianTotalCount2":85,"deltaVF":-0.111,"chr":"16","start":5011035,"end":5011035,"strand":"-","coords":"16:5011035-5011035","geneIDs":"66049","geneSymbols":"Rogdi","variantType":"A3SS:P","event":"<a href=\"https://genome.ucsc.edu/cgi-bin/hgTracks?db=mm9&position=chr16:5010889-5011805\" title=\"Jump to UCSC Genome Browser\">16:5010889-5011805</a>","junctions":"5011035-5011705","sig":"Significant"},"Reg_MrjJuA_146":{"log2FoldChange":-0.81,"pvalue":0.129,"padj":0.34,"featureID":"66049_6_2/2_OTHER","groupID":"2126","medianVariantFreq":0.931,"medianVariantFreq1":0.941,"medianVariantFreq2":0.887,"medianVariantCount":124,"medianVariantCount1":168,"medianVariantCount2":48,"medianTotalCount":134,"medianTotalCount1":191,"medianTotalCount2":52,"deltaVF":-0.0542,"chr":"16","start":5010247,"end":5010133,"strand":"-","coords":"16:5010247-5010133","geneIDs":"66049","geneSymbols":"Rogdi","variantType":"","event":"<a href=\"https://genome.ucsc.edu/cgi-bin/hgTracks?db=mm9&position=chr16:5009943-5010660\" title=\"Jump to UCSC Genome Browser\">16:5009943-5010660</a>","junctions":"5010246-5010560;5010043-5010133","sig":"Not"},"Reg_MrjJuA_147":{"log2FoldChange":-2.5,"pvalue":0.0293,"padj":0.131,"featureID":"77994_2_2/2_AS","groupID":"2153","medianVariantFreq":0.718,"medianVariantFreq1":0.842,"medianVariantFreq2":0.625,"medianVariantCount":15,"medianVariantCount1":35,"medianVariantCount2":5,"medianTotalCount":19.5,"medianTotalCount1":35,"medianTotalCount2":13,"deltaVF":-0.217,"chr":"16","start":77237208,"end":77360908,"strand":"+","coords":"16:77237208-77360908","geneIDs":"77994","geneSymbols":"2810055G20Rik","variantType":"AS","event":"<a href=\"https://genome.ucsc.edu/cgi-bin/hgTracks?db=mm9&position=chr16:77237108-77361008\" title=\"Jump to UCSC Genome Browser\">16:77237108-77361008</a>","junctions":"77312097-77360908","sig":"Not"},"Reg_MrjJuA_148":{"log2FoldChange":0.721,"pvalue":0.591,"padj":0.801,"featureID":"77994_10_2/2_SE","groupID":"2161","medianVariantFreq":"NA","medianVariantFreq1":0.316,"medianVariantFreq2":"NA","medianVariantCount":1.5,"medianVariantCount1":6,"medianVariantCount2":0,"medianTotalCount":4,"medianTotalCount1":19,"medianTotalCount2":2,"deltaVF":"NA","chr":"16","start":77436647,"end":77501748,"strand":"+","coords":"16:77436647-77501748","geneIDs":"77994","geneSymbols":"2810055G20Rik","variantType":"SE:I","event":"<a href=\"https://genome.ucsc.edu/cgi-bin/hgTracks?db=mm9&position=chr16:77436547-77501848\" title=\"Jump to UCSC Genome Browser\">16:77436547-77501848</a>","junctions":"77436647-77459619","sig":"Not"},"Reg_MrjJuA_149":{"log2FoldChange":-1.27,"pvalue":0.0814,"padj":0.257,"featureID":"72462_2_2/2_A5SS","groupID":"2176","medianVariantFreq":0.207,"medianVariantFreq1":0.333,"medianVariantFreq2":0.182,"medianVariantCount":4.5,"medianVariantCount1":5,"medianVariantCount2":4,"medianTotalCount":23.5,"medianTotalCount1":18,"medianTotalCount2":25,"deltaVF":-0.152,"chr":"17","start":32192943,"end":32193501,"strand":"+","coords":"17:32192943-32193501","geneIDs":"72462","geneSymbols":"Rrp1b","variantType":"A5SS:P","event":"<a href=\"https://genome.ucsc.edu/cgi-bin/hgTracks?db=mm9&position=chr17:32192842-32193601\" title=\"Jump to UCSC Genome Browser\">17:32192842-32193601</a>","junctions":"32193006-32193501","sig":"Not"},"Reg_MrjJuA_150":{"log2FoldChange":-0.694,"pvalue":0.653,"padj":0.833,"featureID":"240613_2_2/2_SE","groupID":"2198","medianVariantFreq":0.773,"medianVariantFreq1":0.905,"medianVariantFreq2":0.641,"medianVariantCount":9,"medianVariantCount1":19,"medianVariantCount2":8,"medianTotalCount":14.5,"medianTotalCount1":21,"medianTotalCount2":10,"deltaVF":-0.264,"chr":"19","start":29860939,"end":29860739,"strand":"-","coords":"19:29860939-29860739","geneIDs":"240613","geneSymbols":"9930021J03Rik","variantType":"SE:I","event":"<a href=\"https://genome.ucsc.edu/cgi-bin/hgTracks?db=mm9&position=chr19:29829407-29879872\" title=\"Jump to UCSC Genome Browser\">19:29829407-29879872</a>","junctions":"29860939-29879772;29829507-29860739","sig":"Not"},"Reg_MrjJuA_151":{"log2FoldChange":-1.7,"pvalue":0.984,"padj":0.992,"featureID":"107350,64381_1_2/2_AS","groupID":"2201","medianVariantFreq":"NA","medianVariantFreq1":"NA","medianVariantFreq2":0.0943,"medianVariantCount":0,"medianVariantCount1":0,"medianVariantCount2":5,"medianTotalCount":2.5,"medianTotalCount1":0,"medianTotalCount2":29,"deltaVF":"NA","chr":"19","start":11146092,"end":11142079,"strand":"-","coords":"19:11146092-11142079","geneIDs":"107350,64381","geneSymbols":"AW112010,Ms4a8a","variantType":"AS","event":"<a href=\"https://genome.ucsc.edu/cgi-bin/hgTracks?db=mm9&position=chr19:11122782-11146399\" title=\"Jump to UCSC Genome Browser\">19:11122782-11146399</a>","junctions":"11122882-11145201;11122882-11142079","sig":"Not"},"Reg_MrjJuA_152":{"log2FoldChange":0.0743,"pvalue":0.971,"padj":0.992,"featureID":"245857_5_2/2_A3SS","groupID":"2213","medianVariantFreq":0.157,"medianVariantFreq1":0,"medianVariantFreq2":0.189,"medianVariantCount":1.5,"medianVariantCount1":0,"medianVariantCount2":6,"medianTotalCount":20,"medianTotalCount1":2,"medianTotalCount2":25,"deltaVF":0.189,"chr":"19","start":4265715,"end":4265715,"strand":"-","coords":"19:4265715-4265715","geneIDs":"245857","geneSymbols":"Ssh3","variantType":"A3SS:P","event":"<a href=\"https://genome.ucsc.edu/cgi-bin/hgTracks?db=mm9&position=chr19:4265603-4265910\" title=\"Jump to UCSC Genome Browser\">19:4265603-4265910</a>","junctions":"4265715-4265810","sig":"Not"},"Reg_MrjJuA_153":{"log2FoldChange":0.341,"pvalue":0.743,"padj":0.884,"featureID":"245857_8_2/2_RI,A3SS","groupID":"2216","medianVariantFreq":0.364,"medianVariantFreq1":0.333,"medianVariantFreq2":0.395,"medianVariantCount":6,"medianVariantCount1":2,"medianVariantCount2":17,"medianTotalCount":26.5,"medianTotalCount1":6,"medianTotalCount2":43,"deltaVF":0.062,"chr":"19","start":4265506,"end":4265505,"strand":"-","coords":"19:4265506-4265505","geneIDs":"245857","geneSymbols":"Ssh3","variantType":"RI:R,A3SS:P","event":"<a href=\"https://genome.ucsc.edu/cgi-bin/hgTracks?db=mm9&position=chr19:4265320-4265710\" title=\"Jump to UCSC Genome Browser\">19:4265320-4265710</a>","junctions":"4265505-4265610","sig":"Not"},"Reg_MrjJuA_154":{"log2FoldChange":-2.98,"pvalue":0.01,"padj":0.0585,"featureID":"225888,12660,54445_11_2/2_SE,A3SS","groupID":"2230","medianVariantFreq":0.885,"medianVariantFreq1":0.97,"medianVariantFreq2":0.688,"medianVariantCount":13,"medianVariantCount1":14,"medianVariantCount2":11,"medianTotalCount":15,"medianTotalCount1":14,"medianTotalCount2":16,"deltaVF":-0.282,"chr":"19","start":3936422,"end":3941885,"strand":"+","coords":"19:3936422-3941885","geneIDs":"225888,12660,54445","geneSymbols":"Suv420h1,Chka,Unc93b1","variantType":"SE:I,A3SS:P","event":"<a href=\"https://genome.ucsc.edu/cgi-bin/hgTracks?db=mm9&position=chr19:3936322-3941985\" title=\"Jump to UCSC Genome Browser\">19:3936322-3941985</a>","junctions":"3936422-3941520","sig":"Not"},"Reg_MrjJuA_155":{"log2FoldChange":1.53,"pvalue":0.00596,"padj":0.0417,"featureID":"225888,12660,54445_14_2/2_RI,A3SS","groupID":"2233","medianVariantFreq":0.168,"medianVariantFreq1":0.126,"medianVariantFreq2":0.348,"medianVariantCount":53.5,"medianVariantCount1":61,"medianVariantCount2":46,"medianTotalCount":295,"medianTotalCount1":558,"medianTotalCount2":155,"deltaVF":0.222,"chr":"19","start":3942018,"end":3942348,"strand":"+","coords":"19:3942018-3942348","geneIDs":"225888,12660,54445","geneSymbols":"Suv420h1,Chka,Unc93b1","variantType":"RI:R,A3SS:P","event":"<a href=\"https://genome.ucsc.edu/cgi-bin/hgTracks?db=mm9&position=chr19:3941917-3942449\" title=\"Jump to UCSC Genome Browser\">19:3941917-3942449</a>","junctions":"3942017-3942141","sig":"Significant"},"Reg_MrjJuA_156":{"log2FoldChange":-1.9,"pvalue":0.00227,"padj":0.022,"featureID":"225888,12660,54445_15_2/2_RI,A5SS","groupID":"2234","medianVariantFreq":0.741,"medianVariantFreq1":0.813,"medianVariantFreq2":0.471,"medianVariantCount":134,"medianVariantCount1":226,"medianVariantCount2":47,"medianTotalCount":184,"medianTotalCount1":302,"medianTotalCount2":95,"deltaVF":-0.342,"chr":"19","start":3942443,"end":3942694,"strand":"+","coords":"19:3942443-3942694","geneIDs":"225888,12660,54445","geneSymbols":"Suv420h1,Chka,Unc93b1","variantType":"RI:R,A5SS:P","event":"<a href=\"https://genome.ucsc.edu/cgi-bin/hgTracks?db=mm9&position=chr19:3942342-3942794\" title=\"Jump to UCSC Genome Browser\">19:3942342-3942794</a>","junctions":"3942552-3942694","sig":"Significant"},"Reg_MrjJuA_157":{"log2FoldChange":0.187,"pvalue":0.903,"padj":0.974,"featureID":"18516_1_2/2_SE","groupID":"2251","medianVariantFreq":0.303,"medianVariantFreq1":0.273,"medianVariantFreq2":0.333,"medianVariantCount":4.5,"medianVariantCount1":4,"medianVariantCount2":5,"medianTotalCount":16.5,"medianTotalCount1":4,"medianTotalCount2":17,"deltaVF":0.0606,"chr":"2","start":34080166,"end":34079925,"strand":"-","coords":"2:34080166-34079925","geneIDs":"18516","geneSymbols":"Pbx3","variantType":"SE:I","event":"<a href=\"https://genome.ucsc.edu/cgi-bin/hgTracks?db=mm9&position=chr2:34068862-34226444\" title=\"Jump to UCSC Genome Browser\">2:34068862-34226444</a>","junctions":"34080166-34226344;34068962-34079925","sig":"Not"},"Reg_MrjJuA_158":{"log2FoldChange":-1.58,"pvalue":0.455,"padj":0.697,"featureID":"209630_1_2/2_AFE","groupID":"2254","medianVariantFreq":"NA","medianVariantFreq1":0.571,"medianVariantFreq2":"NA","medianVariantCount":4.5,"medianVariantCount1":16,"medianVariantCount2":0,"medianTotalCount":7,"medianTotalCount1":23,"medianTotalCount2":1,"deltaVF":"NA","chr":"2","start":4322539,"end":4352245,"strand":"+","coords":"2:4322539-4352245","geneIDs":"209630","geneSymbols":"Frmd4a","variantType":"AFE","event":"<a href=\"https://genome.ucsc.edu/cgi-bin/hgTracks?db=mm9&position=chr2:4310507-4352345\" title=\"Jump to UCSC Genome Browser\">2:4310507-4352345</a>","junctions":"4322639-4352245","sig":"Not"},"Reg_MrjJuA_159":{"log2FoldChange":-2.56,"pvalue":0.0554,"padj":0.2,"featureID":"209630_4_2/2_SE,S2E","groupID":"2257","medianVariantFreq":0.983,"medianVariantFreq1":0.986,"medianVariantFreq2":0.933,"medianVariantCount":114,"medianVariantCount1":141,"medianVariantCount2":83,"medianTotalCount":125,"medianTotalCount1":143,"medianTotalCount2":94,"deltaVF":-0.0534,"chr":"2","start":4525297,"end":4532013,"strand":"+","coords":"2:4525297-4532013","geneIDs":"209630","geneSymbols":"Frmd4a","variantType":"SE:I,S2E:I","event":"<a href=\"https://genome.ucsc.edu/cgi-bin/hgTracks?db=mm9&position=chr2:4525197-4532113\" title=\"Jump to UCSC Genome Browser\">2:4525197-4532113</a>","junctions":"4525297-4527016;4527112-4532013;4529116-4532013","sig":"Not"},"Reg_MrjJuA_160":{"log2FoldChange":4.19,"pvalue":0.000121,"padj":0.00324,"featureID":"209630_5_2/2_SE","groupID":"2258","medianVariantFreq":0.0156,"medianVariantFreq1":0.00206,"medianVariantFreq2":0.0602,"medianVariantCount":3,"medianVariantCount1":1,"medianVariantCount2":8,"medianTotalCount":138,"medianTotalCount1":212,"medianTotalCount2":106,"deltaVF":0.0582,"chr":"2","start":4527112,"end":4532013,"strand":"+","coords":"2:4527112-4532013","geneIDs":"209630","geneSymbols":"Frmd4a","variantType":"SE:I","event":"<a href=\"https://genome.ucsc.edu/cgi-bin/hgTracks?db=mm9&position=chr2:4527012-4532113\" title=\"Jump to UCSC Genome Browser\">2:4527012-4532113</a>","junctions":"4527112-4529045;4529116-4532013","sig":"Significant"},"Reg_MrjJuA_161":{"log2FoldChange":-0.722,"pvalue":0.416,"padj":0.662,"featureID":"242248_2_2/2_A3SS","groupID":"2273","medianVariantFreq":"NA","medianVariantFreq1":0.136,"medianVariantFreq2":"NA","medianVariantCount":6,"medianVariantCount1":33,"medianVariantCount2":0,"medianTotalCount":49,"medianTotalCount1":243,"medianTotalCount2":7,"deltaVF":"NA","chr":"3","start":135756557,"end":135756557,"strand":"-","coords":"3:135756557-135756557","geneIDs":"242248","geneSymbols":"Bank1","variantType":"A3SS:P","event":"<a href=\"https://genome.ucsc.edu/cgi-bin/hgTracks?db=mm9&position=chr3:135756454-135763345\" title=\"Jump to UCSC Genome Browser\">3:135756454-135763345</a>","junctions":"135756557-135763245","sig":"Not"},"Reg_MrjJuA_162":{"log2FoldChange":-1.26,"pvalue":0.23,"padj":0.481,"featureID":"110173_1_2/2_SE","groupID":"2297","medianVariantFreq":"NA","medianVariantFreq1":0.231,"medianVariantFreq2":"NA","medianVariantCount":2.5,"medianVariantCount1":4,"medianVariantCount2":1,"medianTotalCount":20,"medianTotalCount1":24,"medianTotalCount2":11,"deltaVF":"NA","chr":"3","start":135174937,"end":135180867,"strand":"+","coords":"3:135174937-135180867","geneIDs":"110173","geneSymbols":"Manba","variantType":"SE:I","event":"<a href=\"https://genome.ucsc.edu/cgi-bin/hgTracks?db=mm9&position=chr3:135174837-135180967\" title=\"Jump to UCSC Genome Browser\">3:135174837-135180967</a>","junctions":"135174937-135175310;135175411-135180867","sig":"Not"},"Reg_MrjJuA_163":{"log2FoldChange":-2.82,"pvalue":0.000261,"padj":0.00513,"featureID":"71514,100504686_1_2/2_S2E","groupID":"2315","medianVariantFreq":0.984,"medianVariantFreq1":0.992,"medianVariantFreq2":0.959,"medianVariantCount":298,"medianVariantCount1":395,"medianVariantCount2":279,"medianTotalCount":307,"medianTotalCount1":395,"medianTotalCount2":291,"deltaVF":-0.0334,"chr":"4","start":126699464,"end":126703099,"strand":"+","coords":"4:126699464-126703099","geneIDs":"71514,100504686","geneSymbols":"Sfpq,","variantType":"S2E:I","event":"<a href=\"https://genome.ucsc.edu/cgi-bin/hgTracks?db=mm9&position=chr4:126699364-126703199\" title=\"Jump to UCSC Genome Browser\">4:126699364-126703199</a>","junctions":"126699464-126700060;126701013-126703099","sig":"Significant"},"Reg_MrjJuA_164":{"log2FoldChange":3.15,"pvalue":0.000484,"padj":0.00742,"featureID":"71514,100504686_5_2/2_SE","groupID":"2319","medianVariantFreq":0.427,"medianVariantFreq1":0.143,"medianVariantFreq2":0.76,"medianVariantCount":15,"medianVariantCount1":4,"medianVariantCount2":38,"medianTotalCount":36.5,"medianTotalCount1":27,"medianTotalCount2":50,"deltaVF":0.617,"chr":"4","start":126704762,"end":126713052,"strand":"+","coords":"4:126704762-126713052","geneIDs":"71514,100504686","geneSymbols":"Sfpq,","variantType":"SE:I","event":"<a href=\"https://genome.ucsc.edu/cgi-bin/hgTracks?db=mm9&position=chr4:126704662-126713152\" title=\"Jump to UCSC Genome Browser\">4:126704662-126713152</a>","junctions":"126704762-126707071;126710049-126713052","sig":"Significant"},"Reg_MrjJuA_165":{"log2FoldChange":0.16,"pvalue":0.726,"padj":0.874,"featureID":"53379_1_2/2_SE,A3SS","groupID":"2357","medianVariantFreq":0.386,"medianVariantFreq1":0.371,"medianVariantFreq2":0.468,"medianVariantCount":50,"medianVariantCount1":71,"medianVariantCount2":38,"medianTotalCount":112,"medianTotalCount1":169,"medianTotalCount2":106,"deltaVF":0.0969,"chr":"6","start":51417425,"end":51417390,"strand":"-","coords":"6:51417425-51417390","geneIDs":"53379","geneSymbols":"Hnrnpa2b1","variantType":"SE:I,A3SS:P","event":"<a href=\"https://genome.ucsc.edu/cgi-bin/hgTracks?db=mm9&position=chr6:51417194-51419770\" title=\"Jump to UCSC Genome Browser\">6:51417194-51419770</a>","junctions":"51417425-51419670;51417294-51417390","sig":"Not"},"Reg_MrjJuA_166":{"log2FoldChange":-4.61,"pvalue":7.95e-05,"padj":0.00237,"featureID":"53379_8_2/2_SE,A5SS","groupID":"2364","medianVariantFreq":0.96,"medianVariantFreq1":0.985,"medianVariantFreq2":0.583,"medianVariantCount":89,"medianVariantCount1":128,"medianVariantCount2":16,"medianTotalCount":95.5,"medianTotalCount1":130,"medianTotalCount2":30,"deltaVF":-0.401,"chr":"6","start":51414547,"end":51414427,"strand":"-","coords":"6:51414547-51414427","geneIDs":"53379","geneSymbols":"Hnrnpa2b1","variantType":"SE:I,A5SS:P","event":"<a href=\"https://genome.ucsc.edu/cgi-bin/hgTracks?db=mm9&position=chr6:51414110-51415278\" title=\"Jump to UCSC Genome Browser\">6:51414110-51415278</a>","junctions":"51414546-51415178","sig":"Significant"},"Reg_MrjJuA_167":{"log2FoldChange":2.28,"pvalue":0.000893,"padj":0.0111,"featureID":"26417_1_2/2_OTHER","groupID":"2431","medianVariantFreq":0.421,"medianVariantFreq1":0.25,"medianVariantFreq2":0.559,"medianVariantCount":16,"medianVariantCount1":14,"medianVariantCount2":19,"medianTotalCount":52,"medianTotalCount1":56,"medianTotalCount2":34,"deltaVF":0.309,"chr":"7","start":133904428,"end":133906643,"strand":"+","coords":"7:133904428-133906643","geneIDs":"26417","geneSymbols":"Mapk3","variantType":"","event":"<a href=\"https://genome.ucsc.edu/cgi-bin/hgTracks?db=mm9&position=chr7:133904327-133906743\" title=\"Jump to UCSC Genome Browser\">7:133904327-133906743</a>","junctions":"133904830-133906643;133905561-133906643","sig":"Significant"},"Reg_MrjJuA_168":{"log2FoldChange":-0.543,"pvalue":0.592,"padj":0.801,"featureID":"234875_2_2/2_AS","groupID":"2435","medianVariantFreq":0.78,"medianVariantFreq1":0.8,"medianVariantFreq2":0.75,"medianVariantCount":6,"medianVariantCount1":6,"medianVariantCount2":6,"medianTotalCount":7.5,"medianTotalCount1":6,"medianTotalCount2":9,"deltaVF":-0.05,"chr":"8","start":127245637,"end":127218730,"strand":"-","coords":"8:127245637-127218730","geneIDs":"234875","geneSymbols":"Ttc13","variantType":"AS","event":"<a href=\"https://genome.ucsc.edu/cgi-bin/hgTracks?db=mm9&position=chr8:127214159-127245890\" title=\"Jump to UCSC Genome Browser\">8:127214159-127245890</a>","junctions":"127214259-127233803;127214259-127218730","sig":"Not"},"Reg_MrjJuA_169":{"log2FoldChange":-2.17,"pvalue":0.0607,"padj":0.213,"featureID":"320165_2_2/2_SE,S2E","groupID":"2447","medianVariantFreq":0.679,"medianVariantFreq1":0.745,"medianVariantFreq2":0.515,"medianVariantCount":7,"medianVariantCount1":9,"medianVariantCount2":6,"medianTotalCount":10.5,"medianTotalCount1":10,"medianTotalCount2":11,"deltaVF":-0.23,"chr":"8","start":26310678,"end":26292295,"strand":"-","coords":"8:26310678-26292295","geneIDs":"320165","geneSymbols":"Tacc1","variantType":"SE:I,S2E:I","event":"<a href=\"https://genome.ucsc.edu/cgi-bin/hgTracks?db=mm9&position=chr8:26288366-26311694\" title=\"Jump to UCSC Genome Browser\">8:26288366-26311694</a>","junctions":"26310678-26311594;26288466-26310563;26288466-26292295","sig":"Not"},"Reg_MrjJuA_170":{"log2FoldChange":1.65,"pvalue":0.41,"padj":0.659,"featureID":"212999_3_2/2_A5SS","groupID":"2458","medianVariantFreq":0.133,"medianVariantFreq1":0,"medianVariantFreq2":0.2,"medianVariantCount":1,"medianVariantCount1":0,"medianVariantCount2":1,"medianTotalCount":13,"medianTotalCount1":11,"medianTotalCount2":15,"deltaVF":0.2,"chr":"8","start":87564663,"end":87568311,"strand":"+","coords":"8:87564663-87568311","geneIDs":"212999","geneSymbols":"Tnpo2","variantType":"A5SS:P","event":"<a href=\"https://genome.ucsc.edu/cgi-bin/hgTracks?db=mm9&position=chr8:87564562-87568411\" title=\"Jump to UCSC Genome Browser\">8:87564562-87568411</a>","junctions":"87564880-87568311","sig":"Not"},"Reg_MrjJuA_171":{"log2FoldChange":-1.95,"pvalue":0.111,"padj":0.307,"featureID":"270118_2_2/2_AS","groupID":"2484","medianVariantFreq":0.85,"medianVariantFreq1":0.867,"medianVariantFreq2":0.429,"medianVariantCount":5,"medianVariantCount1":18,"medianVariantCount2":3,"medianTotalCount":11,"medianTotalCount1":20,"medianTotalCount2":5,"deltaVF":-0.438,"chr":"9","start":13424369,"end":13506688,"strand":"+","coords":"9:13424369-13506688","geneIDs":"270118","geneSymbols":"Maml2","variantType":"AS","event":"<a href=\"https://genome.ucsc.edu/cgi-bin/hgTracks?db=mm9&position=chr9:13424269-13506788\" title=\"Jump to UCSC Genome Browser\">9:13424269-13506788</a>","junctions":"13501821-13506688","sig":"Not"},"Reg_MrjJuA_172":{"log2FoldChange":-6.77,"pvalue":0.00139,"padj":0.0154,"featureID":"18554_5_2/2_SE","groupID":"2489","medianVariantFreq":"NA","medianVariantFreq1":"NA","medianVariantFreq2":"NA","medianVariantCount":0,"medianVariantCount1":14,"medianVariantCount2":0,"medianTotalCount":14.5,"medianTotalCount1":26,"medianTotalCount2":12,"deltaVF":"NA","chr":"9","start":45734911,"end":45735658,"strand":"+","coords":"9:45734911-45735658","geneIDs":"18554","geneSymbols":"Pcsk7","variantType":"SE:I","event":"<a href=\"https://genome.ucsc.edu/cgi-bin/hgTracks?db=mm9&position=chr9:45734811-45735758\" title=\"Jump to UCSC Genome Browser\">9:45734811-45735758</a>","junctions":"45734911-45735120;45735201-45735658","sig":"Significant"},"Reg_MrjJuA_173":{"log2FoldChange":-1.59,"pvalue":3.88e-05,"padj":0.00151,"featureID":"213742_4_2/2_A5SS","groupID":"2500","medianVariantFreq":0.967,"medianVariantFreq1":0.982,"medianVariantFreq2":0.941,"medianVariantCount":746,"medianVariantCount1":1620,"medianVariantCount2":471,"medianTotalCount":768,"medianTotalCount1":1650,"medianTotalCount2":499,"deltaVF":-0.0404,"chr":"X","start":100664930,"end":100664930,"strand":"-","coords":"X:100664930-100664930","geneIDs":"213742","geneSymbols":"Xist","variantType":"A5SS:P","event":"<a href=\"https://genome.ucsc.edu/cgi-bin/hgTracks?db=mm9&position=chrX:100664685-100665034\" title=\"Jump to UCSC Genome Browser\">X:100664685-100665034</a>","junctions":"100664785-100664930","sig":"Significant"},"Reg_MrjJuA_174":{"log2FoldChange":-4.8,"pvalue":1.11e-06,"padj":0.000116,"featureID":"54004_5_2/2_SE","groupID":"2520","medianVariantFreq":0.864,"medianVariantFreq1":1,"medianVariantFreq2":0.467,"medianVariantCount":26,"medianVariantCount1":29,"medianVariantCount2":22,"medianTotalCount":46.5,"medianTotalCount1":29,"medianTotalCount2":60,"deltaVF":-0.533,"chr":"X","start":126284652,"end":126338549,"strand":"+","coords":"X:126284652-126338549","geneIDs":"54004","geneSymbols":"Diap2","variantType":"SE:I","event":"<a href=\"https://genome.ucsc.edu/cgi-bin/hgTracks?db=mm9&position=chrX:126284552-126338649\" title=\"Jump to UCSC Genome Browser\">X:126284552-126338649</a>","junctions":"126284652-126335931;126335963-126338549","sig":"Significant"},"Reg_MrjJuA_175":{"log2FoldChange":0.044,"pvalue":0.941,"padj":0.985,"featureID":"54004_12_2/2_SE","groupID":"2527","medianVariantFreq":0.222,"medianVariantFreq1":0.217,"medianVariantFreq2":0.226,"medianVariantCount":14,"medianVariantCount1":13,"medianVariantCount2":15,"medianTotalCount":74.5,"medianTotalCount1":75,"medianTotalCount2":74,"deltaVF":0.00889,"chr":"X","start":126355879,"end":126437436,"strand":"+","coords":"X:126355879-126437436","geneIDs":"54004","geneSymbols":"Diap2","variantType":"SE:I","event":"<a href=\"https://genome.ucsc.edu/cgi-bin/hgTracks?db=mm9&position=chrX:126355779-126437536\" title=\"Jump to UCSC Genome Browser\">X:126355779-126437536</a>","junctions":"126355879-126360463;126360483-126437436","sig":"Not"},"Reg_MrjJuA_176":{"log2FoldChange":1.91,"pvalue":0.0877,"padj":0.266,"featureID":"54004_15_2/2_OTHER","groupID":"2530","medianVariantFreq":0.996,"medianVariantFreq1":0.986,"medianVariantFreq2":1,"medianVariantCount":378,"medianVariantCount1":376,"medianVariantCount2":379,"medianTotalCount":382,"medianTotalCount1":384,"medianTotalCount2":379,"deltaVF":0.0143,"chr":"X","start":126474008,"end":126501062,"strand":"+","coords":"X:126474008-126501062","geneIDs":"54004","geneSymbols":"Diap2","variantType":"","event":"<a href=\"https://genome.ucsc.edu/cgi-bin/hgTracks?db=mm9&position=chrX:126473908-126501162\" title=\"Jump to UCSC Genome Browser\">X:126473908-126501162</a>","junctions":"126497520-126501062","sig":"Not"},"Reg_MrjJuA_177":{"log2FoldChange":0.169,"pvalue":0.807,"padj":0.927,"featureID":"NA_1_2/2_ALE","groupID":"2535","medianVariantFreq":0.978,"medianVariantFreq1":0.976,"medianVariantFreq2":0.98,"medianVariantCount":230,"medianVariantCount1":216,"medianVariantCount2":235,"medianTotalCount":232,"medianTotalCount1":222,"medianTotalCount2":241,"deltaVF":0.00459,"chr":"1","start":7075134,"end":7075134,"strand":"-","coords":"1:7075134-7075134","geneIDs":"","geneSymbols":"","variantType":"ALE","event":"<a href=\"https://genome.ucsc.edu/cgi-bin/hgTracks?db=mm9&position=chr1:7075000-7221971\" title=\"Jump to UCSC Genome Browser\">1:7075000-7221971</a>","junctions":"7075134-7221871","sig":"Not"},"Reg_MrjJuA_178":{"log2FoldChange":-3.36,"pvalue":1.78e-06,"padj":0.000151,"featureID":"81898_2_2/2_SE,RI,A5SS,A3SS","groupID":"2541","medianVariantFreq":0.797,"medianVariantFreq1":0.942,"medianVariantFreq2":0.633,"medianVariantCount":50.5,"medianVariantCount1":84,"medianVariantCount2":31,"medianTotalCount":68.5,"medianTotalCount1":98,"medianTotalCount2":50,"deltaVF":-0.31,"chr":"1","start":55073027,"end":55071713,"strand":"-","coords":"1:55073027-55071713","geneIDs":"81898","geneSymbols":"Sf3b1","variantType":"SE:I,RI:R,A5SS:P,A3SS:P","event":"<a href=\"https://genome.ucsc.edu/cgi-bin/hgTracks?db=mm9&position=chr1:55071306-55073320\" title=\"Jump to UCSC Genome Browser\">1:55071306-55073320</a>","junctions":"55073026-55073220;55071406-55071713","sig":"Significant"},"Reg_MrjJuA_179":{"log2FoldChange":1.73,"pvalue":0.0148,"padj":0.0763,"featureID":"16331_2_2/2_A3SS","groupID":"2557","medianVariantFreq":0.759,"medianVariantFreq1":0.733,"medianVariantFreq2":0.914,"medianVariantCount":43,"medianVariantCount1":66,"medianVariantCount2":24,"medianTotalCount":51,"medianTotalCount1":88,"medianTotalCount2":26,"deltaVF":0.181,"chr":"1","start":89562112,"end":89564466,"strand":"+","coords":"1:89562112-89564466","geneIDs":"16331","geneSymbols":"Inpp5d","variantType":"A3SS:P","event":"<a href=\"https://genome.ucsc.edu/cgi-bin/hgTracks?db=mm9&position=chr1:89562012-89564567\" title=\"Jump to UCSC Genome Browser\">1:89562012-89564567</a>","junctions":"89562112-89564464","sig":"Not"},"Reg_MrjJuA_180":{"log2FoldChange":0.951,"pvalue":0.194,"padj":0.439,"featureID":"16331_5_2/2_A3SS","groupID":"2560","medianVariantFreq":0.944,"medianVariantFreq1":0.928,"medianVariantFreq2":0.981,"medianVariantCount":286,"medianVariantCount1":343,"medianVariantCount2":93,"medianTotalCount":306,"medianTotalCount1":373,"medianTotalCount2":93,"deltaVF":0.0528,"chr":"1","start":89592010,"end":89593970,"strand":"+","coords":"1:89592010-89593970","geneIDs":"16331","geneSymbols":"Inpp5d","variantType":"A3SS:P","event":"<a href=\"https://genome.ucsc.edu/cgi-bin/hgTracks?db=mm9&position=chr1:89591910-89594071\" title=\"Jump to UCSC Genome Browser\">1:89591910-89594071</a>","junctions":"89592010-89593924","sig":"Not"},"Reg_MrjJuA_181":{"log2FoldChange":0.491,"pvalue":0.497,"padj":0.73,"featureID":"16331_7_2/2_A3SS","groupID":"2562","medianVariantFreq":0.214,"medianVariantFreq1":0.191,"medianVariantFreq2":0.273,"medianVariantCount":20.5,"medianVariantCount1":22,"medianVariantCount2":15,"medianTotalCount":100,"medianTotalCount1":147,"medianTotalCount2":55,"deltaVF":0.0812,"chr":"1","start":89602598,"end":89604670,"strand":"+","coords":"1:89602598-89604670","geneIDs":"16331","geneSymbols":"Inpp5d","variantType":"A3SS:P","event":"<a href=\"https://genome.ucsc.edu/cgi-bin/hgTracks?db=mm9&position=chr1:89602498-89604771\" title=\"Jump to UCSC Genome Browser\">1:89602498-89604771</a>","junctions":"89602598-89604439","sig":"Not"},"Reg_MrjJuA_182":{"log2FoldChange":-1.27,"pvalue":0.444,"padj":0.686,"featureID":"72068_2_2/2_SE","groupID":"2569","medianVariantFreq":"NA","medianVariantFreq1":0.257,"medianVariantFreq2":"NA","medianVariantCount":1.5,"medianVariantCount1":5,"medianVariantCount2":0,"medianTotalCount":13.5,"medianTotalCount1":19,"medianTotalCount2":3,"deltaVF":"NA","chr":"10","start":115974334,"end":115974277,"strand":"-","coords":"10:115974334-115974277","geneIDs":"72068","geneSymbols":"Cnot2","variantType":"SE:I","event":"<a href=\"https://genome.ucsc.edu/cgi-bin/hgTracks?db=mm9&position=chr10:115964905-115986189\" title=\"Jump to UCSC Genome Browser\">10:115964905-115986189</a>","junctions":"115974334-115986089;115965005-115974277","sig":"Not"},"Reg_MrjJuA_183":{"log2FoldChange":-0.129,"pvalue":0.937,"padj":0.984,"featureID":"72068_4_2/2_OTHER","groupID":"2571","medianVariantFreq":0.966,"medianVariantFreq1":0.932,"medianVariantFreq2":1,"medianVariantCount":25,"medianVariantCount1":55,"medianVariantCount2":18,"medianTotalCount":29,"medianTotalCount1":59,"medianTotalCount2":24,"deltaVF":0.0678,"chr":"10","start":115944244,"end":115941091,"strand":"-","coords":"10:115944244-115941091","geneIDs":"72068","geneSymbols":"Cnot2","variantType":"","event":"<a href=\"https://genome.ucsc.edu/cgi-bin/hgTracks?db=mm9&position=chr10:115938273-115954473\" title=\"Jump to UCSC Genome Browser\">10:115938273-115954473</a>","junctions":"115944244-115954373;115938373-115941091","sig":"Not"},"Reg_MrjJuA_184":{"log2FoldChange":0.926,"pvalue":0.569,"padj":0.788,"featureID":"216190_6_2/4_AS","groupID":"2577","medianVariantFreq":0.664,"medianVariantFreq1":0.471,"medianVariantFreq2":0.857,"medianVariantCount":7,"medianVariantCount1":9,"medianVariantCount2":3,"medianTotalCount":8.5,"medianTotalCount1":17,"medianTotalCount2":7,"deltaVF":0.387,"chr":"10","start":83111273,"end":83103751,"strand":"-","coords":"10:83111273-83103751","geneIDs":"216190","geneSymbols":"Appl2","variantType":"AS","event":"<a href=\"https://genome.ucsc.edu/cgi-bin/hgTracks?db=mm9&position=chr10:83091478-83111516\" title=\"Jump to UCSC Genome Browser\">10:83091478-83111516</a>","junctions":"83091578-83103751","sig":"Not"},"Reg_MrjJuA_185":{"log2FoldChange":0.948,"pvalue":0.382,"padj":0.628,"featureID":"216190_10_2/3_A3SS","groupID":"2581","medianVariantFreq":0.0578,"medianVariantFreq1":0.0402,"medianVariantFreq2":0.13,"medianVariantCount":5.5,"medianVariantCount1":7,"medianVariantCount2":3,"medianTotalCount":38.5,"medianTotalCount1":116,"medianTotalCount2":22,"deltaVF":0.0902,"chr":"10","start":83087466,"end":83087466,"strand":"-","coords":"10:83087466-83087466","geneIDs":"216190","geneSymbols":"Appl2","variantType":"A3SS:P","event":"<a href=\"https://genome.ucsc.edu/cgi-bin/hgTracks?db=mm9&position=chr10:83087351-83091074\" title=\"Jump to UCSC Genome Browser\">10:83087351-83091074</a>","junctions":"83087466-83090974","sig":"Not"},"Reg_MrjJuA_186":{"log2FoldChange":0.595,"pvalue":0.71,"padj":0.864,"featureID":"216190_10_3/3_SE","groupID":"2581","medianVariantFreq":0.0131,"medianVariantFreq1":0.0186,"medianVariantFreq2":0,"medianVariantCount":1,"medianVariantCount1":1,"medianVariantCount2":0,"medianTotalCount":38.5,"medianTotalCount1":116,"medianTotalCount2":22,"deltaVF":-0.0186,"chr":"10","start":83090215,"end":83090070,"strand":"-","coords":"10:83090215-83090070","geneIDs":"216190","geneSymbols":"Appl2","variantType":"SE:I","event":"<a href=\"https://genome.ucsc.edu/cgi-bin/hgTracks?db=mm9&position=chr10:83087351-83091074\" title=\"Jump to UCSC Genome Browser\">10:83087351-83091074</a>","junctions":"83090215-83090974;83087451-83090070","sig":"Not"},"Reg_MrjJuA_187":{"log2FoldChange":1.65,"pvalue":0.322,"padj":0.57,"featureID":"216190_17_2/2_AE","groupID":"2588","medianVariantFreq":"NA","medianVariantFreq1":0.571,"medianVariantFreq2":"NA","medianVariantCount":7,"medianVariantCount1":9,"medianVariantCount2":3,"medianTotalCount":9,"medianTotalCount1":17,"medianTotalCount2":3,"deltaVF":"NA","chr":"10","start":83091578,"end":83063572,"strand":"-","coords":"10:83091578-83063572","geneIDs":"216190","geneSymbols":"Appl2","variantType":"AE","event":"<a href=\"https://genome.ucsc.edu/cgi-bin/hgTracks?db=mm9&position=chr10:83061970-83103851\" title=\"Jump to UCSC Genome Browser\">10:83061970-83103851</a>","junctions":"83091578-83103751","sig":"Not"},"Reg_MrjJuA_188":{"log2FoldChange":0.923,"pvalue":0.463,"padj":0.702,"featureID":"72308_1_2/2_AS","groupID":"2615","medianVariantFreq":0.5,"medianVariantFreq1":0.5,"medianVariantFreq2":0.5,"medianVariantCount":4.5,"medianVariantCount1":3,"medianVariantCount2":6,"medianTotalCount":12,"medianTotalCount1":16,"medianTotalCount2":6,"deltaVF":0,"chr":"12","start":114238384,"end":114221238,"strand":"-","coords":"12:114238384-114221238","geneIDs":"72308","geneSymbols":"Brf1","variantType":"AS","event":"<a href=\"https://genome.ucsc.edu/cgi-bin/hgTracks?db=mm9&position=chr12:114217868-114238674\" title=\"Jump to UCSC Genome Browser\">12:114217868-114238674</a>","junctions":"114217968-114221238","sig":"Not"},"Reg_MrjJuA_189":{"log2FoldChange":0.841,"pvalue":0.717,"padj":0.871,"featureID":"72308_3_2/2_A3SS","groupID":"2617","medianVariantFreq":"NA","medianVariantFreq1":0.6,"medianVariantFreq2":"NA","medianVariantCount":1,"medianVariantCount1":6,"medianVariantCount2":1,"medianTotalCount":10,"medianTotalCount1":12,"medianTotalCount2":1,"deltaVF":"NA","chr":"12","start":114204229,"end":114204229,"strand":"-","coords":"12:114204229-114204229","geneIDs":"72308","geneSymbols":"Brf1","variantType":"A3SS:P","event":"<a href=\"https://genome.ucsc.edu/cgi-bin/hgTracks?db=mm9&position=chr12:114204103-114207576\" title=\"Jump to UCSC Genome Browser\">12:114204103-114207576</a>","junctions":"114204229-114207476","sig":"Not"},"Reg_MrjJuA_190":{"log2FoldChange":0.581,"pvalue":0.702,"padj":0.863,"featureID":"19645_4_2/2_AE","groupID":"2687","medianVariantFreq":"NA","medianVariantFreq1":0.481,"medianVariantFreq2":"NA","medianVariantCount":1,"medianVariantCount1":1,"medianVariantCount2":1,"medianTotalCount":7,"medianTotalCount1":26,"medianTotalCount2":7,"deltaVF":"NA","chr":"14","start":73694837,"end":73594299,"strand":"-","coords":"14:73694837-73594299","geneIDs":"19645","geneSymbols":"Rb1","variantType":"AE","event":"<a href=\"https://genome.ucsc.edu/cgi-bin/hgTracks?db=mm9&position=chr14:73594168-73697961\" title=\"Jump to UCSC Genome Browser\">14:73594168-73697961</a>","junctions":"73694837-73697861","sig":"Not"},"Reg_MrjJuA_191":{"log2FoldChange":1.07,"pvalue":0.256,"padj":0.502,"featureID":"16709_4_2/2_SE","groupID":"2709","medianVariantFreq":0.608,"medianVariantFreq1":0.597,"medianVariantFreq2":0.826,"medianVariantCount":16.5,"medianVariantCount1":14,"medianVariantCount2":19,"medianTotalCount":25,"medianTotalCount1":60,"medianTotalCount2":23,"deltaVF":0.229,"chr":"14","start":48310652,"end":48313079,"strand":"+","coords":"14:48310652-48313079","geneIDs":"16709","geneSymbols":"Ktn1","variantType":"SE:I","event":"<a href=\"https://genome.ucsc.edu/cgi-bin/hgTracks?db=mm9&position=chr14:48310552-48313179\" title=\"Jump to UCSC Genome Browser\">14:48310552-48313179</a>","junctions":"48310652-48312114;48312151-48313079","sig":"Not"},"Reg_MrjJuA_192":{"log2FoldChange":-1.79,"pvalue":0.183,"padj":0.421,"featureID":"16709_6_2/2_SE","groupID":"2711","medianVariantFreq":0.164,"medianVariantFreq1":0.267,"medianVariantFreq2":0.161,"medianVariantCount":4.5,"medianVariantCount1":8,"medianVariantCount2":2,"medianTotalCount":29,"medianTotalCount1":30,"medianTotalCount2":14,"deltaVF":-0.105,"chr":"14","start":48323952,"end":48325438,"strand":"+","coords":"14:48323952-48325438","geneIDs":"16709","geneSymbols":"Ktn1","variantType":"SE:I","event":"<a href=\"https://genome.ucsc.edu/cgi-bin/hgTracks?db=mm9&position=chr14:48323852-48325538\" title=\"Jump to UCSC Genome Browser\">14:48323852-48325538</a>","junctions":"48323952-48324095;48324163-48325438","sig":"Not"},"Reg_MrjJuA_193":{"log2FoldChange":1.32,"pvalue":0.183,"padj":0.421,"featureID":"16709_8_2/2_SE","groupID":"2713","medianVariantFreq":0.42,"medianVariantFreq1":0.158,"medianVariantFreq2":0.429,"medianVariantCount":7.5,"medianVariantCount1":4,"medianVariantCount2":12,"medianTotalCount":22.5,"medianTotalCount1":21,"medianTotalCount2":24,"deltaVF":0.271,"chr":"14","start":48334397,"end":48339871,"strand":"+","coords":"14:48334397-48339871","geneIDs":"16709","geneSymbols":"Ktn1","variantType":"SE:I","event":"<a href=\"https://genome.ucsc.edu/cgi-bin/hgTracks?db=mm9&position=chr14:48334297-48339971\" title=\"Jump to UCSC Genome Browser\">14:48334297-48339971</a>","junctions":"48334397-48336549;48336635-48339871","sig":"Not"},"Reg_MrjJuA_194":{"log2FoldChange":3.24,"pvalue":0.000891,"padj":0.0111,"featureID":"16709_9_2/2_SE,A3SS","groupID":"2714","medianVariantFreq":0.553,"medianVariantFreq1":0.351,"medianVariantFreq2":0.873,"medianVariantCount":66,"medianVariantCount1":38,"medianVariantCount2":76,"medianTotalCount":95,"medianTotalCount1":81,"medianTotalCount2":100,"deltaVF":0.522,"chr":"14","start":48344645,"end":48345901,"strand":"+","coords":"14:48344645-48345901","geneIDs":"16709","geneSymbols":"Ktn1","variantType":"SE:I,A3SS:P","event":"<a href=\"https://genome.ucsc.edu/cgi-bin/hgTracks?db=mm9&position=chr14:48344545-48346001\" title=\"Jump to UCSC Genome Browser\">14:48344545-48346001</a>","junctions":"48344645-48345604;48345675-48345901","sig":"Significant"},"Reg_MrjJuA_195":{"log2FoldChange":0.467,"pvalue":0.607,"padj":0.81,"featureID":"NA_10_2/2_ALE","groupID":"2719","medianVariantFreq":0.403,"medianVariantFreq1":0.389,"medianVariantFreq2":0.417,"medianVariantCount":5,"medianVariantCount1":8,"medianVariantCount2":3,"medianTotalCount":10,"medianTotalCount1":18,"medianTotalCount2":5,"deltaVF":0.0278,"chr":"9","start":34590652,"end":34590652,"strand":"-","coords":"9:34590652-34590652","geneIDs":"","geneSymbols":"","variantType":"ALE","event":"<a href=\"https://genome.ucsc.edu/cgi-bin/hgTracks?db=mm9&position=chr9:34590086-34667804\" title=\"Jump to UCSC Genome Browser\">9:34590086-34667804</a>","junctions":"34590652-34667704","sig":"Not"},"Reg_MrjJuA_196":{"log2FoldChange":1.93,"pvalue":0.0151,"padj":0.0771,"featureID":"74022_3_2/2_RI,A3SS","groupID":"2745","medianVariantFreq":0.255,"medianVariantFreq1":0.153,"medianVariantFreq2":0.397,"medianVariantCount":7.5,"medianVariantCount1":5,"medianVariantCount2":10,"medianTotalCount":29.5,"medianTotalCount1":28,"medianTotalCount2":40,"deltaVF":0.244,"chr":"16","start":5030001,"end":5030000,"strand":"-","coords":"16:5030001-5030000","geneIDs":"74022","geneSymbols":"Glyr1","variantType":"RI:R,A3SS:P","event":"<a href=\"https://genome.ucsc.edu/cgi-bin/hgTracks?db=mm9&position=chr16:5029546-5030378\" title=\"Jump to UCSC Genome Browser\">16:5029546-5030378</a>","junctions":"5030000-5030278","sig":"Not"},"Reg_MrjJuA_197":{"log2FoldChange":-2.13,"pvalue":0.00408,"padj":0.0311,"featureID":"78656_2_2/2_A3SS","groupID":"2775","medianVariantFreq":0.343,"medianVariantFreq1":0.505,"medianVariantFreq2":0.175,"medianVariantCount":13,"medianVariantCount1":24,"medianVariantCount2":5,"medianTotalCount":56.5,"medianTotalCount1":58,"medianTotalCount2":31,"deltaVF":-0.33,"chr":"18","start":34770986,"end":34770986,"strand":"-","coords":"18:34770986-34770986","geneIDs":"78656","geneSymbols":"Brd8","variantType":"A3SS:P","event":"<a href=\"https://genome.ucsc.edu/cgi-bin/hgTracks?db=mm9&position=chr18:34770822-34772791\" title=\"Jump to UCSC Genome Browser\">18:34770822-34772791</a>","junctions":"34770986-34772691","sig":"Significant"},"Reg_MrjJuA_198":{"log2FoldChange":-2.08,"pvalue":0.301,"padj":0.552,"featureID":"225861_4_2/2_A3SS","groupID":"2791","medianVariantFreq":"NA","medianVariantFreq1":0.164,"medianVariantFreq2":"NA","medianVariantCount":0,"medianVariantCount1":6,"medianVariantCount2":0,"medianTotalCount":14,"medianTotalCount1":55,"medianTotalCount2":13,"deltaVF":"NA","chr":"19","start":5498091,"end":5498091,"strand":"-","coords":"19:5498091-5498091","geneIDs":"225861","geneSymbols":"Snx32","variantType":"A3SS:P","event":"<a href=\"https://genome.ucsc.edu/cgi-bin/hgTracks?db=mm9&position=chr19:5497928-5498280\" title=\"Jump to UCSC Genome Browser\">19:5497928-5498280</a>","junctions":"5498091-5498180","sig":"Not"},"Reg_MrjJuA_199":{"log2FoldChange":2.82,"pvalue":0.0156,"padj":0.0789,"featureID":"68423_2_2/2_RI,A5SS","groupID":"2799","medianVariantFreq":"NA","medianVariantFreq1":"NA","medianVariantFreq2":"NA","medianVariantCount":3,"medianVariantCount1":1,"medianVariantCount2":12,"medianTotalCount":11.5,"medianTotalCount1":2,"medianTotalCount2":24,"deltaVF":"NA","chr":"19","start":4273011,"end":4273011,"strand":"-","coords":"19:4273011-4273011","geneIDs":"68423","geneSymbols":"Ankrd13d","variantType":"RI:R,A5SS:P","event":"<a href=\"https://genome.ucsc.edu/cgi-bin/hgTracks?db=mm9&position=chr19:4272761-4273121\" title=\"Jump to UCSC Genome Browser\">19:4272761-4273121</a>","junctions":"4272861-4273011","sig":"Not"},"Reg_MrjJuA_200":{"log2FoldChange":0.41,"pvalue":0.854,"padj":0.952,"featureID":"18019_3_2/2_SE","groupID":"2809","medianVariantFreq":0.895,"medianVariantFreq1":0.789,"medianVariantFreq2":1,"medianVariantCount":2,"medianVariantCount1":4,"medianVariantCount2":1,"medianTotalCount":7,"medianTotalCount1":9,"medianTotalCount2":1,"deltaVF":0.211,"chr":"2","start":168312271,"end":168312186,"strand":"-","coords":"2:168312271-168312186","geneIDs":"18019","geneSymbols":"Nfatc2","variantType":"SE:I","event":"<a href=\"https://genome.ucsc.edu/cgi-bin/hgTracks?db=mm9&position=chr2:168305649-168330045\" title=\"Jump to UCSC Genome Browser\">2:168305649-168330045</a>","junctions":"168312271-168329945;168305749-168312186","sig":"Not"},"Reg_MrjJuA_201":{"log2FoldChange":0.377,"pvalue":0.562,"padj":0.782,"featureID":"81910_5_2/2_A3SS","groupID":"2815","medianVariantFreq":0.0785,"medianVariantFreq1":0.0638,"medianVariantFreq2":0.088,"medianVariantCount":9,"medianVariantCount1":7,"medianVariantCount2":11,"medianTotalCount":114,"medianTotalCount1":122,"medianTotalCount2":107,"deltaVF":0.0242,"chr":"2","start":143779142,"end":143779142,"strand":"-","coords":"2:143779142-143779142","geneIDs":"81910","geneSymbols":"Rrbp1","variantType":"A3SS:P","event":"<a href=\"https://genome.ucsc.edu/cgi-bin/hgTracks?db=mm9&position=chr2:143778965-143779778\" title=\"Jump to UCSC Genome Browser\">2:143778965-143779778</a>","junctions":"143779142-143779678","sig":"Not"},"Reg_MrjJuA_202":{"log2FoldChange":-3.04,"pvalue":0.00313,"padj":0.0272,"featureID":"81910_6_2/2_SE","groupID":"2816","medianVariantFreq":0.987,"medianVariantFreq1":0.993,"medianVariantFreq2":0.92,"medianVariantCount":293,"medianVariantCount1":287,"medianVariantCount2":299,"medianTotalCount":300,"medianTotalCount1":289,"medianTotalCount2":311,"deltaVF":-0.0731,"chr":"2","start":143776259,"end":143776164,"strand":"-","coords":"2:143776259-143776164","geneIDs":"81910","geneSymbols":"Rrbp1","variantType":"SE:I","event":"<a href=\"https://genome.ucsc.edu/cgi-bin/hgTracks?db=mm9&position=chr2:143775391-143778028\" title=\"Jump to UCSC Genome Browser\">2:143775391-143778028</a>","junctions":"143776259-143777928;143775491-143776164","sig":"Significant"},"Reg_MrjJuA_203":{"log2FoldChange":-0.721,"pvalue":0.538,"padj":0.766,"featureID":"12848_1_2/2_A3SS","groupID":"2821","medianVariantFreq":"NA","medianVariantFreq1":"NA","medianVariantFreq2":"NA","medianVariantCount":2,"medianVariantCount1":1,"medianVariantCount2":2,"medianTotalCount":14.5,"medianTotalCount1":5,"medianTotalCount2":23,"deltaVF":"NA","chr":"2","start":125668468,"end":125668468,"strand":"-","coords":"2:125668468-125668468","geneIDs":"12848","geneSymbols":"Cops2","variantType":"A3SS:P","event":"<a href=\"https://genome.ucsc.edu/cgi-bin/hgTracks?db=mm9&position=chr2:125668347-125670646\" title=\"Jump to UCSC Genome Browser\">2:125668347-125670646</a>","junctions":"125668468-125670546","sig":"Not"},"Reg_MrjJuA_204":{"log2FoldChange":-0.112,"pvalue":0.868,"padj":0.955,"featureID":"66691_3_2/2_A5SS","groupID":"2833","medianVariantFreq":0.396,"medianVariantFreq1":0.364,"medianVariantFreq2":0.407,"medianVariantCount":11.5,"medianVariantCount1":15,"medianVariantCount2":8,"medianTotalCount":28.5,"medianTotalCount1":35,"medianTotalCount2":16,"deltaVF":0.0438,"chr":"2","start":34572773,"end":34572773,"strand":"-","coords":"2:34572773-34572773","geneIDs":"66691","geneSymbols":"Gapvd1","variantType":"A5SS:P","event":"<a href=\"https://genome.ucsc.edu/cgi-bin/hgTracks?db=mm9&position=chr2:34570750-34572936\" title=\"Jump to UCSC Genome Browser\">2:34570750-34572936</a>","junctions":"34570850-34572773","sig":"Not"},"Reg_MrjJuA_205":{"log2FoldChange":-8.15,"pvalue":2.73e-05,"padj":0.00119,"featureID":"54519_1_2/2_SE","groupID":"2840","medianVariantFreq":1,"medianVariantFreq1":1,"medianVariantFreq2":0.978,"medianVariantCount":362,"medianVariantCount1":653,"medianVariantCount2":185,"medianTotalCount":362,"medianTotalCount1":653,"medianTotalCount2":203,"deltaVF":-0.0224,"chr":"2","start":22672544,"end":22678815,"strand":"+","coords":"2:22672544-22678815","geneIDs":"54519","geneSymbols":"Apbb1ip","variantType":"SE:I","event":"<a href=\"https://genome.ucsc.edu/cgi-bin/hgTracks?db=mm9&position=chr2:22672444-22678915\" title=\"Jump to UCSC Genome Browser\">2:22672444-22678915</a>","junctions":"22672544-22675125;22675212-22678815","sig":"Significant"},"Reg_MrjJuA_206":{"log2FoldChange":3.21,"pvalue":0.00332,"padj":0.028,"featureID":"66865_2_2/2_A3SS","groupID":"2842","medianVariantFreq":0.298,"medianVariantFreq1":0.2,"medianVariantFreq2":0.714,"medianVariantCount":5.5,"medianVariantCount1":5,"medianVariantCount2":6,"medianTotalCount":20.5,"medianTotalCount1":26,"medianTotalCount2":18,"deltaVF":0.514,"chr":"2","start":26246698,"end":26247385,"strand":"+","coords":"2:26246698-26247385","geneIDs":"66865","geneSymbols":"Pmpca","variantType":"A3SS:P","event":"<a href=\"https://genome.ucsc.edu/cgi-bin/hgTracks?db=mm9&position=chr2:26246598-26247486\" title=\"Jump to UCSC Genome Browser\">2:26246598-26247486</a>","junctions":"26246698-26247270;26246698-26247149","sig":"Significant"},"Reg_MrjJuA_207":{"log2FoldChange":-0.319,"pvalue":0.802,"padj":0.924,"featureID":"269400,66314,13002,21400,18389_5_3/3_SE","groupID":"2863","medianVariantFreq":0.646,"medianVariantFreq1":0.714,"medianVariantFreq2":0.613,"medianVariantCount":17,"medianVariantCount1":17,"medianVariantCount2":17,"medianTotalCount":24.5,"medianTotalCount1":30,"medianTotalCount2":19,"deltaVF":-0.101,"chr":"2","start":181236758,"end":181242871,"strand":"+","coords":"2:181236758-181242871","geneIDs":"269400,66314,13002,21400,18389","geneSymbols":"Rtel1,Tpd52l2,Dnajc5,Tcea2,Oprl1","variantType":"SE:I","event":"<a href=\"https://genome.ucsc.edu/cgi-bin/hgTracks?db=mm9&position=chr2:181236658-181242971\" title=\"Jump to UCSC Genome Browser\">2:181236658-181242971</a>","junctions":"181236758-181237581;181237640-181242871","sig":"Not"},"Reg_MrjJuA_208":{"log2FoldChange":-0.937,"pvalue":0.548,"padj":0.771,"featureID":"269400,66314,13002,21400,18389_8_2/2_SE","groupID":"2866","medianVariantFreq":0.31,"medianVariantFreq1":0.485,"medianVariantFreq2":0.286,"medianVariantCount":4.5,"medianVariantCount1":5,"medianVariantCount2":4,"medianTotalCount":16,"medianTotalCount1":18,"medianTotalCount2":12,"deltaVF":-0.199,"chr":"2","start":181283546,"end":181283978,"strand":"+","coords":"2:181283546-181283978","geneIDs":"269400,66314,13002,21400,18389","geneSymbols":"Rtel1,Tpd52l2,Dnajc5,Tcea2,Oprl1","variantType":"SE:I","event":"<a href=\"https://genome.ucsc.edu/cgi-bin/hgTracks?db=mm9&position=chr2:181283446-181284078\" title=\"Jump to UCSC Genome Browser\">2:181283446-181284078</a>","junctions":"181283546-181283631;181283705-181283978","sig":"Not"},"Reg_MrjJuA_209":{"log2FoldChange":-2.03,"pvalue":0.268,"padj":0.518,"featureID":"72033_1_2/2_SE","groupID":"2890","medianVariantFreq":"NA","medianVariantFreq1":"NA","medianVariantFreq2":0.0886,"medianVariantCount":2.5,"medianVariantCount1":1,"medianVariantCount2":7,"medianTotalCount":13,"medianTotalCount1":5,"medianTotalCount2":33,"deltaVF":"NA","chr":"3","start":58221535,"end":58263253,"strand":"+","coords":"3:58221535-58263253","geneIDs":"72033","geneSymbols":"Tsc22d2","variantType":"SE:I","event":"<a href=\"https://genome.ucsc.edu/cgi-bin/hgTracks?db=mm9&position=chr3:58221435-58263353\" title=\"Jump to UCSC Genome Browser\">3:58221435-58263353</a>","junctions":"58221535-58232150;58232221-58263253","sig":"Not"},"Reg_MrjJuA_210":{"log2FoldChange":-0.382,"pvalue":0.501,"padj":0.732,"featureID":"56338_1_2/2_A3SS","groupID":"2897","medianVariantFreq":0.573,"medianVariantFreq1":0.6,"medianVariantFreq2":0.549,"medianVariantCount":36,"medianVariantCount1":65,"medianVariantCount2":26,"medianTotalCount":66,"medianTotalCount1":115,"medianTotalCount2":44,"deltaVF":-0.0507,"chr":"3","start":96362408,"end":96362814,"strand":"+","coords":"3:96362408-96362814","geneIDs":"56338","geneSymbols":"Txnip","variantType":"A3SS:P","event":"<a href=\"https://genome.ucsc.edu/cgi-bin/hgTracks?db=mm9&position=chr3:96362308-96362915\" title=\"Jump to UCSC Genome Browser\">3:96362308-96362915</a>","junctions":"96362408-96362812","sig":"Not"},"Reg_MrjJuA_211":{"log2FoldChange":-3.25,"pvalue":0.00652,"padj":0.0438,"featureID":"74239_1_2/2_SE","groupID":"2920","medianVariantFreq":0.565,"medianVariantFreq1":0.875,"medianVariantFreq2":0.333,"medianVariantCount":8,"medianVariantCount1":14,"medianVariantCount2":1,"medianTotalCount":15,"medianTotalCount1":16,"medianTotalCount2":5,"deltaVF":-0.542,"chr":"5","start":141168882,"end":141168748,"strand":"-","coords":"5:141168882-141168748","geneIDs":"74239","geneSymbols":"Iqce","variantType":"SE:I","event":"<a href=\"https://genome.ucsc.edu/cgi-bin/hgTracks?db=mm9&position=chr5:141167524-141169469\" title=\"Jump to UCSC Genome Browser\">5:141167524-141169469</a>","junctions":"141168882-141169369;141167624-141168748","sig":"Significant"},"Reg_MrjJuA_212":{"log2FoldChange":-7.21,"pvalue":1.24e-07,"padj":4.07e-05,"featureID":"21343,231807_2_2/2_SE,A5SS","groupID":"2925","medianVariantFreq":0.986,"medianVariantFreq1":0.997,"medianVariantFreq2":0.515,"medianVariantCount":349,"medianVariantCount1":481,"medianVariantCount2":53,"medianTotalCount":396,"medianTotalCount1":481,"medianTotalCount2":103,"deltaVF":-0.482,"chr":"5","start":138704205,"end":138704075,"strand":"-","coords":"5:138704205-138704075","geneIDs":"21343,231807","geneSymbols":"Taf6,BC037034","variantType":"SE:I,A5SS:P","event":"<a href=\"https://genome.ucsc.edu/cgi-bin/hgTracks?db=mm9&position=chr5:138703872-138704395\" title=\"Jump to UCSC Genome Browser\">5:138703872-138704395</a>","junctions":"138704204-138704295;138703972-138704075","sig":"Significant"},"Reg_MrjJuA_213":{"log2FoldChange":2.11,"pvalue":5.69e-05,"padj":0.00182,"featureID":"21343,231807_12_2/2_SE,A5SS","groupID":"2935","medianVariantFreq":0.679,"medianVariantFreq1":0.549,"medianVariantFreq2":0.814,"medianVariantCount":79,"medianVariantCount1":82,"medianVariantCount2":65,"medianTotalCount":140,"medianTotalCount1":214,"medianTotalCount2":80,"deltaVF":0.265,"chr":"5","start":138702945,"end":138702781,"strand":"-","coords":"5:138702945-138702781","geneIDs":"21343,231807","geneSymbols":"Taf6,BC037034","variantType":"SE:I,A5SS:P","event":"<a href=\"https://genome.ucsc.edu/cgi-bin/hgTracks?db=mm9&position=chr5:138702117-138703130\" title=\"Jump to UCSC Genome Browser\">5:138702117-138703130</a>","junctions":"138702944-138703030","sig":"Significant"},"Reg_MrjJuA_214":{"log2FoldChange":2.97,"pvalue":0.00367,"padj":0.0293,"featureID":"71752,67661_8_2/2_RI,A5SS","groupID":"2958","medianVariantFreq":0.394,"medianVariantFreq1":0.123,"medianVariantFreq2":0.667,"medianVariantCount":21.5,"medianVariantCount1":27,"medianVariantCount2":19,"medianTotalCount":65,"medianTotalCount1":75,"medianTotalCount2":36,"deltaVF":0.543,"chr":"5","start":31462033,"end":31462033,"strand":"-","coords":"5:31462033-31462033","geneIDs":"71752,67661","geneSymbols":"Gtf3c2,Ift172","variantType":"RI:R,A5SS:P","event":"<a href=\"https://genome.ucsc.edu/cgi-bin/hgTracks?db=mm9&position=chr5:31461794-31462173\" title=\"Jump to UCSC Genome Browser\">5:31461794-31462173</a>","junctions":"31461894-31462033","sig":"Significant"},"Reg_MrjJuA_215":{"log2FoldChange":1.28,"pvalue":0.296,"padj":0.549,"featureID":"320538_3_2/2_A5SS","groupID":"2985","medianVariantFreq":0.124,"medianVariantFreq1":0.0909,"medianVariantFreq2":0.2,"medianVariantCount":2.5,"medianVariantCount1":2,"medianVariantCount2":3,"medianTotalCount":17.5,"medianTotalCount1":21,"medianTotalCount2":16,"deltaVF":0.109,"chr":"6","start":38414044,"end":38420152,"strand":"+","coords":"6:38414044-38420152","geneIDs":"320538","geneSymbols":"Ubn2","variantType":"A5SS:P","event":"<a href=\"https://genome.ucsc.edu/cgi-bin/hgTracks?db=mm9&position=chr6:38413943-38420252\" title=\"Jump to UCSC Genome Browser\">6:38413943-38420252</a>","junctions":"38414049-38420152","sig":"Not"},"Reg_MrjJuA_216":{"log2FoldChange":-1.05,"pvalue":0.254,"padj":0.502,"featureID":"320538_4_2/2_SE","groupID":"2986","medianVariantFreq":0.53,"medianVariantFreq1":0.6,"medianVariantFreq2":0.412,"medianVariantCount":14,"medianVariantCount1":17,"medianVariantCount2":6,"medianTotalCount":21.5,"medianTotalCount1":55,"medianTotalCount2":17,"deltaVF":-0.188,"chr":"6","start":38437150,"end":38440384,"strand":"+","coords":"6:38437150-38440384","geneIDs":"320538","geneSymbols":"Ubn2","variantType":"SE:I","event":"<a href=\"https://genome.ucsc.edu/cgi-bin/hgTracks?db=mm9&position=chr6:38437050-38440484\" title=\"Jump to UCSC Genome Browser\">6:38437050-38440484</a>","junctions":"38437150-38439254;38439304-38440384","sig":"Not"},"Reg_MrjJuA_217":{"log2FoldChange":-2.18,"pvalue":0.473,"padj":0.711,"featureID":"12366,12723_2_2/2_A3SS","groupID":"2988","medianVariantFreq":"NA","medianVariantFreq1":"NA","medianVariantFreq2":"NA","medianVariantCount":2.5,"medianVariantCount1":6,"medianVariantCount2":2,"medianTotalCount":9,"medianTotalCount1":12,"medianTotalCount2":6,"deltaVF":"NA","chr":"6","start":42218979,"end":42219278,"strand":"+","coords":"6:42218979-42219278","geneIDs":"12366,12723","geneSymbols":"Casp2,Clcn1","variantType":"A3SS:P","event":"<a href=\"https://genome.ucsc.edu/cgi-bin/hgTracks?db=mm9&position=chr6:42218879-42219379\" title=\"Jump to UCSC Genome Browser\">6:42218879-42219379</a>","junctions":"42218979-42219221","sig":"Not"},"Reg_MrjJuA_218":{"log2FoldChange":-5.41,"pvalue":0.00809,"padj":0.0522,"featureID":"54343_1_4/5_AFE","groupID":"3000","medianVariantFreq":0,"medianVariantFreq1":0.039,"medianVariantFreq2":0,"medianVariantCount":0,"medianVariantCount1":6,"medianVariantCount2":0,"medianTotalCount":33,"medianTotalCount1":74,"medianTotalCount2":31,"deltaVF":-0.039,"chr":"6","start":136502963,"end":136508285,"strand":"+","coords":"6:136502963-136508285","geneIDs":"54343","geneSymbols":"Atf7ip","variantType":"AFE","event":"<a href=\"https://genome.ucsc.edu/cgi-bin/hgTracks?db=mm9&position=chr6:136467265-136508385\" title=\"Jump to UCSC Genome Browser\">6:136467265-136508385</a>","junctions":"136503026-136508285","sig":"Not"},"Reg_MrjJuA_219":{"log2FoldChange":-2.46,"pvalue":0.232,"padj":0.481,"featureID":"54343_2_2/2_A5SS","groupID":"3001","medianVariantFreq":0.0263,"medianVariantFreq1":0.167,"medianVariantFreq2":0,"medianVariantCount":0.5,"medianVariantCount1":6,"medianVariantCount2":0,"medianTotalCount":13.5,"medianTotalCount1":19,"medianTotalCount2":9,"deltaVF":-0.167,"chr":"6","start":136512359,"end":136513538,"strand":"+","coords":"6:136512359-136513538","geneIDs":"54343","geneSymbols":"Atf7ip","variantType":"A5SS:P","event":"<a href=\"https://genome.ucsc.edu/cgi-bin/hgTracks?db=mm9&position=chr6:136512258-136513638\" title=\"Jump to UCSC Genome Browser\">6:136512258-136513638</a>","junctions":"136512367-136513538","sig":"Not"},"Reg_MrjJuA_220":{"log2FoldChange":0.598,"pvalue":0.451,"padj":0.691,"featureID":"54343_5_2/2_SE,A3SS","groupID":"3004","medianVariantFreq":0.333,"medianVariantFreq1":0.212,"medianVariantFreq2":0.333,"medianVariantCount":11.5,"medianVariantCount1":7,"medianVariantCount2":14,"medianTotalCount":41.5,"medianTotalCount1":41,"medianTotalCount2":42,"deltaVF":0.121,"chr":"6","start":136545034,"end":136548171,"strand":"+","coords":"6:136545034-136548171","geneIDs":"54343","geneSymbols":"Atf7ip","variantType":"SE:I,A3SS:P","event":"<a href=\"https://genome.ucsc.edu/cgi-bin/hgTracks?db=mm9&position=chr6:136544934-136548271\" title=\"Jump to UCSC Genome Browser\">6:136544934-136548271</a>","junctions":"136545034-136547992;136548077-136548171","sig":"Not"},"Reg_MrjJuA_221":{"log2FoldChange":1.21,"pvalue":0.0885,"padj":0.267,"featureID":"233871,246779_3_2/2_A3SS","groupID":"3009","medianVariantFreq":0.297,"medianVariantFreq1":0.25,"medianVariantFreq2":0.5,"medianVariantCount":17.5,"medianVariantCount1":17,"medianVariantCount2":18,"medianTotalCount":50,"medianTotalCount1":104,"medianTotalCount2":38,"deltaVF":0.25,"chr":"7","start":133640160,"end":133640160,"strand":"-","coords":"7:133640160-133640160","geneIDs":"233871,246779","geneSymbols":"Atxn2l,Il27","variantType":"A3SS:P","event":"<a href=\"https://genome.ucsc.edu/cgi-bin/hgTracks?db=mm9&position=chr7:133640042-133640868\" title=\"Jump to UCSC Genome Browser\">7:133640042-133640868</a>","junctions":"133640160-133640768","sig":"Not"},"Reg_MrjJuA_222":{"log2FoldChange":0.343,"pvalue":0.575,"padj":0.79,"featureID":"22121,638236_2_2/2_A3SS","groupID":"3025","medianVariantFreq":0.124,"medianVariantFreq1":0.094,"medianVariantFreq2":0.155,"medianVariantCount":10,"medianVariantCount1":11,"medianVariantCount2":9,"medianTotalCount":66,"medianTotalCount1":87,"medianTotalCount2":61,"deltaVF":0.0609,"chr":"7","start":52381623,"end":52381623,"strand":"-","coords":"7:52381623-52381623","geneIDs":"22121,638236","geneSymbols":"Rpl13a,LOC638236","variantType":"A3SS:P","event":"<a href=\"https://genome.ucsc.edu/cgi-bin/hgTracks?db=mm9&position=chr7:52381507-52381948\" title=\"Jump to UCSC Genome Browser\">7:52381507-52381948</a>","junctions":"52381623-52381848","sig":"Not"},"Reg_MrjJuA_223":{"log2FoldChange":-0.544,"pvalue":0.737,"padj":0.88,"featureID":"109689_2_2/2_SE","groupID":"3032","medianVariantFreq":"NA","medianVariantFreq1":0.212,"medianVariantFreq2":"NA","medianVariantCount":2.5,"medianVariantCount1":14,"medianVariantCount2":0,"medianTotalCount":16,"medianTotalCount1":37,"medianTotalCount2":0,"deltaVF":"NA","chr":"7","start":106744616,"end":106747001,"strand":"+","coords":"7:106744616-106747001","geneIDs":"109689","geneSymbols":"Arrb1","variantType":"SE:I","event":"<a href=\"https://genome.ucsc.edu/cgi-bin/hgTracks?db=mm9&position=chr7:106744516-106747101\" title=\"Jump to UCSC Genome Browser\">7:106744516-106747101</a>","junctions":"106744616-106745546;106745569-106747001","sig":"Not"},"Reg_MrjJuA_224":{"log2FoldChange":0.593,"pvalue":0.687,"padj":0.854,"featureID":"109689_3_2/2_A3SS","groupID":"3033","medianVariantFreq":"NA","medianVariantFreq1":0.529,"medianVariantFreq2":"NA","medianVariantCount":6,"medianVariantCount1":15,"medianVariantCount2":2,"medianTotalCount":25.5,"medianTotalCount1":39,"medianTotalCount2":2,"deltaVF":"NA","chr":"7","start":106748362,"end":106749607,"strand":"+","coords":"7:106748362-106749607","geneIDs":"109689","geneSymbols":"Arrb1","variantType":"A3SS:P","event":"<a href=\"https://genome.ucsc.edu/cgi-bin/hgTracks?db=mm9&position=chr7:106748262-106749708\" title=\"Jump to UCSC Genome Browser\">7:106748262-106749708</a>","junctions":"106748362-106748514","sig":"Not"},"Reg_MrjJuA_225":{"log2FoldChange":0.696,"pvalue":0.114,"padj":0.312,"featureID":"20909_2_2/2_RI,A3SS","groupID":"3035","medianVariantFreq":0.145,"medianVariantFreq1":0.126,"medianVariantFreq2":0.161,"medianVariantCount":38,"medianVariantCount1":45,"medianVariantCount2":34,"medianTotalCount":248,"medianTotalCount1":357,"medianTotalCount2":128,"deltaVF":0.0352,"chr":"7","start":134985880,"end":134985958,"strand":"+","coords":"7:134985880-134985958","geneIDs":"20909","geneSymbols":"Stx4a","variantType":"RI:R,A3SS:P","event":"<a href=\"https://genome.ucsc.edu/cgi-bin/hgTracks?db=mm9&position=chr7:134985779-134986059\" title=\"Jump to UCSC Genome Browser\">7:134985779-134986059</a>","junctions":"134985879-134985937","sig":"Not"},"Reg_MrjJuA_226":{"log2FoldChange":-0.164,"pvalue":0.834,"padj":0.943,"featureID":"NA_23_3/14_ALE","groupID":"3096","medianVariantFreq":0.112,"medianVariantFreq1":0.112,"medianVariantFreq2":0.111,"medianVariantCount":6.5,"medianVariantCount1":8,"medianVariantCount2":3,"medianTotalCount":40.5,"medianTotalCount1":74,"medianTotalCount2":38,"deltaVF":-0.000889,"chr":"9","start":3032463,"end":3034070,"strand":"+","coords":"9:3032463-3034070","geneIDs":"","geneSymbols":"","variantType":"ALE","event":"<a href=\"https://genome.ucsc.edu/cgi-bin/hgTracks?db=mm9&position=chr9:3032363-3038347\" title=\"Jump to UCSC Genome Browser\">9:3032363-3038347</a>","junctions":"3032463-3034042","sig":"Not"},"Reg_MrjJuA_227":{"log2FoldChange":-0.0627,"pvalue":0.945,"padj":0.985,"featureID":"NA_23_7/14_ALE","groupID":"3096","medianVariantFreq":0.0641,"medianVariantFreq1":0.0676,"medianVariantFreq2":0.0606,"medianVariantCount":2.5,"medianVariantCount1":4,"medianVariantCount2":1,"medianTotalCount":40.5,"medianTotalCount1":74,"medianTotalCount2":38,"deltaVF":-0.00696,"chr":"9","start":3032463,"end":3035934,"strand":"+","coords":"9:3032463-3035934","geneIDs":"","geneSymbols":"","variantType":"ALE","event":"<a href=\"https://genome.ucsc.edu/cgi-bin/hgTracks?db=mm9&position=chr9:3032363-3038347\" title=\"Jump to UCSC Genome Browser\">9:3032363-3038347</a>","junctions":"3032463-3035797","sig":"Not"},"Reg_MrjJuA_228":{"log2FoldChange":0.245,"pvalue":0.706,"padj":0.863,"featureID":"NA_23_11/14_ALE","groupID":"3096","medianVariantFreq":0.164,"medianVariantFreq1":0.152,"medianVariantFreq2":0.186,"medianVariantCount":8.5,"medianVariantCount1":13,"medianVariantCount2":8,"medianTotalCount":40.5,"medianTotalCount1":74,"medianTotalCount2":38,"deltaVF":0.034,"chr":"9","start":3032463,"end":3037401,"strand":"+","coords":"9:3032463-3037401","geneIDs":"","geneSymbols":"","variantType":"ALE","event":"<a href=\"https://genome.ucsc.edu/cgi-bin/hgTracks?db=mm9&position=chr9:3032363-3038347\" title=\"Jump to UCSC Genome Browser\">9:3032363-3038347</a>","junctions":"3032463-3037372","sig":"Not"},"Reg_MrjJuA_229":{"log2FoldChange":-0.0871,"pvalue":0.921,"padj":0.98,"featureID":"NA_23_13/14_ALE","groupID":"3096","medianVariantFreq":0.0778,"medianVariantFreq1":0.088,"medianVariantFreq2":0.0676,"medianVariantCount":4.5,"medianVariantCount1":6,"medianVariantCount2":4,"medianTotalCount":40.5,"medianTotalCount1":74,"medianTotalCount2":38,"deltaVF":-0.0204,"chr":"9","start":3032463,"end":3033613,"strand":"+","coords":"9:3032463-3033613","geneIDs":"","geneSymbols":"","variantType":"ALE","event":"<a href=\"https://genome.ucsc.edu/cgi-bin/hgTracks?db=mm9&position=chr9:3032363-3038347\" title=\"Jump to UCSC Genome Browser\">9:3032363-3038347</a>","junctions":"3032463-3033573","sig":"Not"},"Reg_MrjJuA_230":{"log2FoldChange":0.534,"pvalue":0.72,"padj":0.872,"featureID":"24127_3_2/2_SE","groupID":"3102","medianVariantFreq":0.723,"medianVariantFreq1":0.714,"medianVariantFreq2":0.731,"medianVariantCount":11.5,"medianVariantCount1":5,"medianVariantCount2":17,"medianTotalCount":13.5,"medianTotalCount1":7,"medianTotalCount2":29,"deltaVF":0.0165,"chr":"9","start":95874037,"end":95875181,"strand":"+","coords":"9:95874037-95875181","geneIDs":"24127","geneSymbols":"Xrn1","variantType":"SE:I","event":"<a href=\"https://genome.ucsc.edu/cgi-bin/hgTracks?db=mm9&position=chr9:95873937-95875281\" title=\"Jump to UCSC Genome Browser\">9:95873937-95875281</a>","junctions":"95874037-95874815;95874882-95875181","sig":"Not"},"Reg_MrjJuA_231":{"log2FoldChange":0.551,"pvalue":0.423,"padj":0.669,"featureID":"24127_5_2/2_SE,A3SS","groupID":"3104","medianVariantFreq":0.104,"medianVariantFreq1":0.0968,"medianVariantFreq2":0.111,"medianVariantCount":6,"medianVariantCount1":5,"medianVariantCount2":8,"medianTotalCount":53,"medianTotalCount1":53,"medianTotalCount2":53,"deltaVF":0.0143,"chr":"9","start":95891706,"end":95895519,"strand":"+","coords":"9:95891706-95895519","geneIDs":"24127","geneSymbols":"Xrn1","variantType":"SE:I,A3SS:P","event":"<a href=\"https://genome.ucsc.edu/cgi-bin/hgTracks?db=mm9&position=chr9:95891606-95895619\" title=\"Jump to UCSC Genome Browser\">9:95891606-95895619</a>","junctions":"95891706-95895252;95895331-95895519","sig":"Not"},"Reg_MrjJuA_232":{"log2FoldChange":3.02,"pvalue":0.00147,"padj":0.0161,"featureID":"171207_8_2/2_A5SS","groupID":"3125","medianVariantFreq":0.0953,"medianVariantFreq1":0.0567,"medianVariantFreq2":0.2,"medianVariantCount":6.5,"medianVariantCount1":8,"medianVariantCount2":6,"medianTotalCount":90,"medianTotalCount1":243,"medianTotalCount2":15,"deltaVF":0.143,"chr":"X","start":71141218,"end":71141218,"strand":"-","coords":"X:71141218-71141218","geneIDs":"171207","geneSymbols":"Arhgap4","variantType":"A5SS:P","event":"<a href=\"https://genome.ucsc.edu/cgi-bin/hgTracks?db=mm9&position=chrX:71140202-71141387\" title=\"Jump to UCSC Genome Browser\">X:71140202-71141387</a>","junctions":"71140302-71141218","sig":"Significant"},"Reg_MrjJuA_233":{"log2FoldChange":-0.727,"pvalue":0.634,"padj":0.824,"featureID":"NA_29_2/2_AFE","groupID":"3135","medianVariantFreq":0.344,"medianVariantFreq1":0.25,"medianVariantFreq2":0.438,"medianVariantCount":2,"medianVariantCount1":3,"medianVariantCount2":1,"medianTotalCount":8,"medianTotalCount1":7,"medianTotalCount2":8,"deltaVF":0.188,"chr":"X","start":71867073,"end":71878893,"strand":"+","coords":"X:71867073-71878893","geneIDs":"","geneSymbols":"","variantType":"AFE","event":"<a href=\"https://genome.ucsc.edu/cgi-bin/hgTracks?db=mm9&position=chrX:71866910-71878993\" title=\"Jump to UCSC Genome Browser\">X:71866910-71878993</a>","junctions":"71867102-71878893","sig":"Not"},"Reg_MrjJuA_234":{"log2FoldChange":1.55,"pvalue":0.124,"padj":0.332,"featureID":"NA_2_2/2_SE,S2E","groupID":"3139","medianVariantFreq":"NA","medianVariantFreq1":0.467,"medianVariantFreq2":"NA","medianVariantCount":11,"medianVariantCount1":11,"medianVariantCount2":11,"medianTotalCount":20,"medianTotalCount1":30,"medianTotalCount2":15,"deltaVF":"NA","chr":"1","start":153095889,"end":153095730,"strand":"-","coords":"1:153095889-153095730","geneIDs":"","geneSymbols":"","variantType":"SE:I,S2E:I","event":"<a href=\"https://genome.ucsc.edu/cgi-bin/hgTracks?db=mm9&position=chr1:153090049-153097789\" title=\"Jump to UCSC Genome Browser\">1:153090049-153097789</a>","junctions":"153095889-153097689;153096714-153097689;153090149-153095834;153090149-153095730","sig":"Not"},"Reg_MrjJuA_235":{"log2FoldChange":-3.39,"pvalue":0.000742,"padj":0.00954,"featureID":"227195_4_2/2_RI,A3SS","groupID":"3160","medianVariantFreq":0.792,"medianVariantFreq1":0.979,"medianVariantFreq2":0.704,"medianVariantCount":21,"medianVariantCount1":54,"medianVariantCount2":20,"medianTotalCount":47.5,"medianTotalCount1":54,"medianTotalCount2":41,"deltaVF":-0.275,"chr":"1","start":63140106,"end":63140105,"strand":"-","coords":"1:63140106-63140105","geneIDs":"227195","geneSymbols":"Ino80d","variantType":"RI:R,A3SS:P","event":"<a href=\"https://genome.ucsc.edu/cgi-bin/hgTracks?db=mm9&position=chr1:63139914-63140314\" title=\"Jump to UCSC Genome Browser\">1:63139914-63140314</a>","junctions":"63140105-63140214","sig":"Significant"},"Reg_MrjJuA_236":{"log2FoldChange":0.602,"pvalue":0.51,"padj":0.738,"featureID":"319277_1_2/2_AS","groupID":"3201","medianVariantFreq":0.726,"medianVariantFreq1":0.667,"medianVariantFreq2":0.737,"medianVariantCount":7.5,"medianVariantCount1":8,"medianVariantCount2":7,"medianTotalCount":10.5,"medianTotalCount1":13,"medianTotalCount2":8,"deltaVF":0.0702,"chr":"10","start":83006727,"end":83012207,"strand":"+","coords":"10:83006727-83012207","geneIDs":"319277","geneSymbols":"A230046K03Rik","variantType":"AS","event":"<a href=\"https://genome.ucsc.edu/cgi-bin/hgTracks?db=mm9&position=chr10:83006627-83012307\" title=\"Jump to UCSC Genome Browser\">10:83006627-83012307</a>","junctions":"83009669-83012207","sig":"Not"},"Reg_MrjJuA_237":{"log2FoldChange":0.113,"pvalue":0.89,"padj":0.965,"featureID":"21853,20847_8_2/2_RI,A5SS","groupID":"3216","medianVariantFreq":0.59,"medianVariantFreq1":0.882,"medianVariantFreq2":0.556,"medianVariantCount":15.5,"medianVariantCount1":6,"medianVariantCount2":26,"medianTotalCount":33.5,"medianTotalCount1":17,"medianTotalCount2":48,"deltaVF":-0.327,"chr":"10","start":127718765,"end":127719158,"strand":"+","coords":"10:127718765-127719158","geneIDs":"21853,20847","geneSymbols":"Timeless,Stat2","variantType":"RI:R,A5SS:P","event":"<a href=\"https://genome.ucsc.edu/cgi-bin/hgTracks?db=mm9&position=chr10:127718664-127719258\" title=\"Jump to UCSC Genome Browser\">10:127718664-127719258</a>","junctions":"127718826-127719158","sig":"Not"},"Reg_MrjJuA_238":{"log2FoldChange":2.61,"pvalue":0.00327,"padj":0.028,"featureID":"104318_3_2/2_SE,A3SS","groupID":"3228","medianVariantFreq":0.0829,"medianVariantFreq1":0.0714,"medianVariantFreq2":0.282,"medianVariantCount":6.5,"medianVariantCount1":2,"medianVariantCount2":11,"medianTotalCount":38,"medianTotalCount1":28,"medianTotalCount2":39,"deltaVF":0.211,"chr":"11","start":120829692,"end":120829526,"strand":"-","coords":"11:120829692-120829526","geneIDs":"104318","geneSymbols":"Csnk1d","variantType":"SE:I,A3SS:P","event":"<a href=\"https://genome.ucsc.edu/cgi-bin/hgTracks?db=mm9&position=chr11:120829348-120830437\" title=\"Jump to UCSC Genome Browser\">11:120829348-120830437</a>","junctions":"120829692-120830337;120829448-120829526","sig":"Significant"},"Reg_MrjJuA_239":{"log2FoldChange":-0.0247,"pvalue":0.976,"padj":0.992,"featureID":"104318_5_2/2_SE","groupID":"3230","medianVariantFreq":0.489,"medianVariantFreq1":0.385,"medianVariantFreq2":0.533,"medianVariantCount":16,"medianVariantCount1":12,"medianVariantCount2":16,"medianTotalCount":29,"medianTotalCount1":28,"medianTotalCount2":30,"deltaVF":0.149,"chr":"11","start":120826324,"end":120826262,"strand":"-","coords":"11:120826324-120826262","geneIDs":"104318","geneSymbols":"Csnk1d","variantType":"SE:I","event":"<a href=\"https://genome.ucsc.edu/cgi-bin/hgTracks?db=mm9&position=chr11:120825120-120829409\" title=\"Jump to UCSC Genome Browser\">11:120825120-120829409</a>","junctions":"120826324-120829309;120825220-120826262","sig":"Not"},"Reg_MrjJuA_240":{"log2FoldChange":5.77,"pvalue":0.000213,"padj":0.00453,"featureID":"NA_8_2/2_A3SS","groupID":"3259","medianVariantFreq":"NA","medianVariantFreq1":0.255,"medianVariantFreq2":"NA","medianVariantCount":21.5,"medianVariantCount1":32,"medianVariantCount2":0,"medianTotalCount":43,"medianTotalCount1":110,"medianTotalCount2":0,"deltaVF":"NA","chr":"2","start":99278351,"end":99385980,"strand":"+","coords":"2:99278351-99385980","geneIDs":"","geneSymbols":"","variantType":"A3SS:P","event":"<a href=\"https://genome.ucsc.edu/cgi-bin/hgTracks?db=mm9&position=chr2:99278251-99386081\" title=\"Jump to UCSC Genome Browser\">2:99278251-99386081</a>","junctions":"99278351-99385960","sig":"Significant"},"Reg_MrjJuA_241":{"log2FoldChange":0.807,"pvalue":0.225,"padj":0.476,"featureID":"17260,320203,72677_1_2/3_AFE","groupID":"3279","medianVariantFreq":0.82,"medianVariantFreq1":0.798,"medianVariantFreq2":0.857,"medianVariantCount":32.5,"medianVariantCount1":62,"medianVariantCount2":20,"medianTotalCount":39.5,"medianTotalCount1":80,"medianTotalCount2":20,"deltaVF":0.059,"chr":"13","start":83663849,"end":83714693,"strand":"+","coords":"13:83663849-83714693","geneIDs":"17260,320203,72677","geneSymbols":"Mef2c,C130071C03Rik,2810049E08Rik","variantType":"AFE","event":"<a href=\"https://genome.ucsc.edu/cgi-bin/hgTracks?db=mm9&position=chr13:83643132-83714793\" title=\"Jump to UCSC Genome Browser\">13:83643132-83714793</a>","junctions":"83664136-83714693","sig":"Not"},"Reg_MrjJuA_242":{"log2FoldChange":0.807,"pvalue":0.225,"padj":0.476,"featureID":"17260,320203,72677_6_2/2_A5SS","groupID":"3284","medianVariantFreq":0.82,"medianVariantFreq1":0.798,"medianVariantFreq2":0.857,"medianVariantCount":32.5,"medianVariantCount1":62,"medianVariantCount2":20,"medianTotalCount":39.5,"medianTotalCount1":80,"medianTotalCount2":20,"deltaVF":0.059,"chr":"13","start":83664046,"end":83714693,"strand":"+","coords":"13:83664046-83714693","geneIDs":"17260,320203,72677","geneSymbols":"Mef2c,C130071C03Rik,2810049E08Rik","variantType":"A5SS:P","event":"<a href=\"https://genome.ucsc.edu/cgi-bin/hgTracks?db=mm9&position=chr13:83663945-83714793\" title=\"Jump to UCSC Genome Browser\">13:83663945-83714793</a>","junctions":"83664136-83714693","sig":"Not"},"Reg_MrjJuA_243":{"log2FoldChange":0.115,"pvalue":0.792,"padj":0.916,"featureID":"17260,320203,72677_8_2/2_A3SS","groupID":"3286","medianVariantFreq":0.507,"medianVariantFreq1":0.514,"medianVariantFreq2":0.5,"medianVariantCount":32.5,"medianVariantCount1":62,"medianVariantCount2":20,"medianTotalCount":64,"medianTotalCount1":141,"medianTotalCount2":32,"deltaVF":-0.0135,"chr":"13","start":83664136,"end":83714695,"strand":"+","coords":"13:83664136-83714695","geneIDs":"17260,320203,72677","geneSymbols":"Mef2c,C130071C03Rik,2810049E08Rik","variantType":"A3SS:P","event":"<a href=\"https://genome.ucsc.edu/cgi-bin/hgTracks?db=mm9&position=chr13:83664036-83714796\" title=\"Jump to UCSC Genome Browser\">13:83664036-83714796</a>","junctions":"83664136-83714693","sig":"Not"},"Reg_MrjJuA_244":{"log2FoldChange":1.84,"pvalue":0.00488,"padj":0.036,"featureID":"17423_3_2/2_RI,A3SS","groupID":"3306","medianVariantFreq":0.542,"medianVariantFreq1":0.351,"medianVariantFreq2":0.684,"medianVariantCount":25.5,"medianVariantCount1":24,"medianVariantCount2":27,"medianTotalCount":42.5,"medianTotalCount1":48,"medianTotalCount2":42,"deltaVF":0.333,"chr":"14","start":21547513,"end":21547512,"strand":"-","coords":"14:21547513-21547512","geneIDs":"17423","geneSymbols":"Ndst2","variantType":"RI:R,A3SS:P","event":"<a href=\"https://genome.ucsc.edu/cgi-bin/hgTracks?db=mm9&position=chr14:21547383-21547773\" title=\"Jump to UCSC Genome Browser\">14:21547383-21547773</a>","junctions":"21547512-21547673","sig":"Significant"},"Reg_MrjJuA_245":{"log2FoldChange":0.224,"pvalue":0.745,"padj":0.884,"featureID":"105855_3_2/2_A5SS","groupID":"3342","medianVariantFreq":0.0219,"medianVariantFreq1":0.0213,"medianVariantFreq2":0.0219,"medianVariantCount":5.5,"medianVariantCount1":4,"medianVariantCount2":6,"medianTotalCount":273,"medianTotalCount1":272,"medianTotalCount2":274,"deltaVF":0.000621,"chr":"15","start":103303309,"end":103303470,"strand":"+","coords":"15:103303309-103303470","geneIDs":"105855","geneSymbols":"Nckap1l","variantType":"A5SS:P","event":"<a href=\"https://genome.ucsc.edu/cgi-bin/hgTracks?db=mm9&position=chr15:103303208-103303570\" title=\"Jump to UCSC Genome Browser\">15:103303208-103303570</a>","junctions":"103303349-103303470","sig":"Not"},"Reg_MrjJuA_246":{"log2FoldChange":-0.306,"pvalue":0.648,"padj":0.831,"featureID":"105855_9_2/2_SE,A5SS","groupID":"3348","medianVariantFreq":0.25,"medianVariantFreq1":0.25,"medianVariantFreq2":0.244,"medianVariantCount":17.5,"medianVariantCount1":14,"medianVariantCount2":19,"medianTotalCount":74,"medianTotalCount1":56,"medianTotalCount2":92,"deltaVF":-0.00556,"chr":"15","start":103327988,"end":103333205,"strand":"+","coords":"15:103327988-103333205","geneIDs":"105855","geneSymbols":"Nckap1l","variantType":"SE:I,A5SS:P","event":"<a href=\"https://genome.ucsc.edu/cgi-bin/hgTracks?db=mm9&position=chr15:103327887-103333305\" title=\"Jump to UCSC Genome Browser\">15:103327887-103333305</a>","junctions":"103327987-103328674;103328712-103333205","sig":"Not"},"Reg_MrjJuA_247":{"log2FoldChange":3.97,"pvalue":0.00627,"padj":0.0426,"featureID":"56637_1_2/2_SE","groupID":"3354","medianVariantFreq":0.0875,"medianVariantFreq1":0,"medianVariantFreq2":0.2,"medianVariantCount":2,"medianVariantCount1":0,"medianVariantCount2":4,"medianTotalCount":44,"medianTotalCount1":78,"medianTotalCount2":22,"deltaVF":0.2,"chr":"16","start":38208176,"end":38220058,"strand":"+","coords":"16:38208176-38220058","geneIDs":"56637","geneSymbols":"Gsk3b","variantType":"SE:I","event":"<a href=\"https://genome.ucsc.edu/cgi-bin/hgTracks?db=mm9&position=chr16:38208076-38220158\" title=\"Jump to UCSC Genome Browser\">16:38208076-38220158</a>","junctions":"38208176-38217199;38217237-38220058","sig":"Significant"},"Reg_MrjJuA_248":{"log2FoldChange":0.529,"pvalue":0.753,"padj":0.888,"featureID":"70028,338467_8_2/2_A3SS","groupID":"3364","medianVariantFreq":0.633,"medianVariantFreq1":0.6,"medianVariantFreq2":0.833,"medianVariantCount":10.5,"medianVariantCount1":6,"medianVariantCount2":14,"medianTotalCount":21.5,"medianTotalCount1":10,"medianTotalCount2":24,"deltaVF":0.233,"chr":"16","start":93793476,"end":93799150,"strand":"+","coords":"16:93793476-93799150","geneIDs":"70028,338467","geneSymbols":"Dopey2,Morc3","variantType":"A3SS:P","event":"<a href=\"https://genome.ucsc.edu/cgi-bin/hgTracks?db=mm9&position=chr16:93793376-93799251\" title=\"Jump to UCSC Genome Browser\">16:93793376-93799251</a>","junctions":"93793476-93799148","sig":"Not"},"Reg_MrjJuA_249":{"log2FoldChange":-2.18,"pvalue":0.07,"padj":0.229,"featureID":"70028,338467_11_2/2_A5SS","groupID":"3367","medianVariantFreq":0.774,"medianVariantFreq1":0.98,"medianVariantFreq2":0.63,"medianVariantCount":29.5,"medianVariantCount1":95,"medianVariantCount2":28,"medianTotalCount":45.5,"medianTotalCount1":98,"medianTotalCount2":35,"deltaVF":-0.35,"chr":"16","start":93862749,"end":93862886,"strand":"+","coords":"16:93862749-93862886","geneIDs":"70028,338467","geneSymbols":"Dopey2,Morc3","variantType":"A5SS:P","event":"<a href=\"https://genome.ucsc.edu/cgi-bin/hgTracks?db=mm9&position=chr16:93862648-93862986\" title=\"Jump to UCSC Genome Browser\">16:93862648-93862986</a>","junctions":"93862781-93862886","sig":"Not"},"Reg_MrjJuA_250":{"log2FoldChange":-0.768,"pvalue":0.642,"padj":0.827,"featureID":"225289_12_2/2_SE","groupID":"3403","medianVariantFreq":0,"medianVariantFreq1":0.0682,"medianVariantFreq2":0,"medianVariantCount":0,"medianVariantCount1":2,"medianVariantCount2":0,"medianTotalCount":20,"medianTotalCount1":58,"medianTotalCount2":8,"deltaVF":-0.0682,"chr":"18","start":25503463,"end":25558427,"strand":"+","coords":"18:25503463-25558427","geneIDs":"225289","geneSymbols":"AW554918","variantType":"SE:I","event":"<a href=\"https://genome.ucsc.edu/cgi-bin/hgTracks?db=mm9&position=chr18:25503363-25558527\" title=\"Jump to UCSC Genome Browser\">18:25503363-25558527</a>","junctions":"25503463-25516777;25516954-25558427","sig":"Not"},"Reg_MrjJuA_251":{"log2FoldChange":-2.05,"pvalue":0.0537,"padj":0.197,"featureID":"81601_1_2/2_SE","groupID":"3421","medianVariantFreq":"NA","medianVariantFreq1":0.474,"medianVariantFreq2":"NA","medianVariantCount":6,"medianVariantCount1":9,"medianVariantCount2":2,"medianTotalCount":16,"medianTotalCount1":19,"medianTotalCount2":10,"deltaVF":"NA","chr":"19","start":5608957,"end":5608802,"strand":"-","coords":"19:5608957-5608802","geneIDs":"81601","geneSymbols":"Kat5","variantType":"SE:I","event":"<a href=\"https://genome.ucsc.edu/cgi-bin/hgTracks?db=mm9&position=chr19:5608612-5609336\" title=\"Jump to UCSC Genome Browser\">19:5608612-5609336</a>","junctions":"5608957-5609236;5608712-5608802","sig":"Not"},"Reg_MrjJuA_252":{"log2FoldChange":-2.92,"pvalue":0.00257,"padj":0.0241,"featureID":"76088_1_2/2_AS","groupID":"3437","medianVariantFreq":0.986,"medianVariantFreq1":0.987,"medianVariantFreq2":0.94,"medianVariantCount":44.5,"medianVariantCount1":74,"medianVariantCount2":23,"medianTotalCount":49,"medianTotalCount1":75,"medianTotalCount2":23,"deltaVF":-0.0469,"chr":"19","start":25074030,"end":25135598,"strand":"+","coords":"19:25074030-25135598","geneIDs":"76088","geneSymbols":"Dock8","variantType":"AS","event":"<a href=\"https://genome.ucsc.edu/cgi-bin/hgTracks?db=mm9&position=chr19:25073930-25135698\" title=\"Jump to UCSC Genome Browser\">19:25073930-25135698</a>","junctions":"25126079-25135598","sig":"Significant"},"Reg_MrjJuA_253":{"log2FoldChange":2.23,"pvalue":0.0111,"padj":0.0619,"featureID":"76088_3_2/2_SE","groupID":"3439","medianVariantFreq":0.0949,"medianVariantFreq1":0.0639,"medianVariantFreq2":0.222,"medianVariantCount":7,"medianVariantCount1":5,"medianVariantCount2":10,"medianTotalCount":86.5,"medianTotalCount1":100,"medianTotalCount2":33,"deltaVF":0.158,"chr":"19","start":25074193,"end":25125977,"strand":"+","coords":"19:25074193-25125977","geneIDs":"76088","geneSymbols":"Dock8","variantType":"SE:I","event":"<a href=\"https://genome.ucsc.edu/cgi-bin/hgTracks?db=mm9&position=chr19:25074093-25126077\" title=\"Jump to UCSC Genome Browser\">19:25074093-25126077</a>","junctions":"25074193-25102513;25102616-25125977","sig":"Not"},"Reg_MrjJuA_254":{"log2FoldChange":1.01,"pvalue":0.282,"padj":0.531,"featureID":"76088_5_2/2_A3SS","groupID":"3441","medianVariantFreq":0.947,"medianVariantFreq1":0.92,"medianVariantFreq2":0.975,"medianVariantCount":66.5,"medianVariantCount1":151,"medianVariantCount2":28,"medianTotalCount":68.5,"medianTotalCount1":169,"medianTotalCount2":30,"deltaVF":0.0547,"chr":"19","start":25152693,"end":25154331,"strand":"+","coords":"19:25152693-25154331","geneIDs":"76088","geneSymbols":"Dock8","variantType":"A3SS:P","event":"<a href=\"https://genome.ucsc.edu/cgi-bin/hgTracks?db=mm9&position=chr19:25152593-25154432\" title=\"Jump to UCSC Genome Browser\">19:25152593-25154432</a>","junctions":"25152693-25154249","sig":"Not"},"Reg_MrjJuA_255":{"log2FoldChange":0.269,"pvalue":0.636,"padj":0.826,"featureID":"76088_7_2/2_A3SS","groupID":"3443","medianVariantFreq":0.0862,"medianVariantFreq1":0.0839,"medianVariantFreq2":0.12,"medianVariantCount":21.5,"medianVariantCount1":29,"medianVariantCount2":9,"medianTotalCount":206,"medianTotalCount1":381,"medianTotalCount2":82,"deltaVF":0.0357,"chr":"19","start":25221934,"end":25224272,"strand":"+","coords":"19:25221934-25224272","geneIDs":"76088","geneSymbols":"Dock8","variantType":"A3SS:P","event":"<a href=\"https://genome.ucsc.edu/cgi-bin/hgTracks?db=mm9&position=chr19:25221834-25224373\" title=\"Jump to UCSC Genome Browser\">19:25221834-25224373</a>","junctions":"25221934-25224218","sig":"Not"},"Reg_MrjJuA_256":{"log2FoldChange":1.65,"pvalue":0.302,"padj":0.552,"featureID":"69178_3_2/2_A5SS","groupID":"3451","medianVariantFreq":0.00943,"medianVariantFreq1":0.00763,"medianVariantFreq2":0.0265,"medianVariantCount":1,"medianVariantCount1":1,"medianVariantCount2":5,"medianTotalCount":90.5,"medianTotalCount1":89,"medianTotalCount2":92,"deltaVF":0.0189,"chr":"2","start":144080457,"end":144080457,"strand":"-","coords":"2:144080457-144080457","geneIDs":"69178","geneSymbols":"Snx5","variantType":"A5SS:P","event":"<a href=\"https://genome.ucsc.edu/cgi-bin/hgTracks?db=mm9&position=chr2:144079457-144080562\" title=\"Jump to UCSC Genome Browser\">2:144079457-144080562</a>","junctions":"144079557-144080457","sig":"Not"},"Reg_MrjJuA_257":{"log2FoldChange":1.73,"pvalue":0.141,"padj":0.36,"featureID":"66602_1_2/2_A5SS","groupID":"3469","medianVariantFreq":0.671,"medianVariantFreq1":0.429,"medianVariantFreq2":0.706,"medianVariantCount":6.5,"medianVariantCount1":3,"medianVariantCount2":7,"medianTotalCount":10.5,"medianTotalCount1":9,"medianTotalCount2":11,"deltaVF":0.277,"chr":"2","start":119422079,"end":119425324,"strand":"+","coords":"2:119422079-119425324","geneIDs":"66602","geneSymbols":"1700020I14Rik","variantType":"A5SS:P","event":"<a href=\"https://genome.ucsc.edu/cgi-bin/hgTracks?db=mm9&position=chr2:119421978-119425424\" title=\"Jump to UCSC Genome Browser\">2:119421978-119425424</a>","junctions":"119422247-119425324","sig":"Not"},"Reg_MrjJuA_258":{"log2FoldChange":1.86,"pvalue":0.0657,"padj":0.222,"featureID":"229584_3_2/2_A3SS","groupID":"3498","medianVariantFreq":"NA","medianVariantFreq1":0.308,"medianVariantFreq2":"NA","medianVariantCount":12,"medianVariantCount1":10,"medianVariantCount2":14,"medianTotalCount":31.5,"medianTotalCount1":26,"medianTotalCount2":37,"deltaVF":"NA","chr":"3","start":94666452,"end":94668009,"strand":"+","coords":"3:94666452-94668009","geneIDs":"229584","geneSymbols":"Pogz","variantType":"A3SS:P","event":"<a href=\"https://genome.ucsc.edu/cgi-bin/hgTracks?db=mm9&position=chr3:94666352-94668110\" title=\"Jump to UCSC Genome Browser\">3:94666352-94668110</a>","junctions":"94666452-94667936","sig":"Not"},"Reg_MrjJuA_259":{"log2FoldChange":0.346,"pvalue":0.736,"padj":0.88,"featureID":"65973_6_2/2_SE","groupID":"3547","medianVariantFreq":0.963,"medianVariantFreq1":0.953,"medianVariantFreq2":0.972,"medianVariantCount":86,"medianVariantCount1":124,"medianVariantCount2":18,"medianTotalCount":89,"medianTotalCount1":140,"medianTotalCount2":20,"deltaVF":0.0193,"chr":"4","start":9535018,"end":9534944,"strand":"-","coords":"4:9535018-9534944","geneIDs":"65973","geneSymbols":"Asph","variantType":"SE:I","event":"<a href=\"https://genome.ucsc.edu/cgi-bin/hgTracks?db=mm9&position=chr4:9531676-9538090\" title=\"Jump to UCSC Genome Browser\">4:9531676-9538090</a>","junctions":"9535018-9537990;9531776-9534944","sig":"Not"},"Reg_MrjJuA_260":{"log2FoldChange":0.0302,"pvalue":0.963,"padj":0.99,"featureID":"65973_7_2/2_SE","groupID":"3548","medianVariantFreq":0.195,"medianVariantFreq1":0.203,"medianVariantFreq2":0.16,"medianVariantCount":12.5,"medianVariantCount1":17,"medianVariantCount2":5,"medianTotalCount":56.5,"medianTotalCount1":134,"medianTotalCount2":17,"deltaVF":-0.0432,"chr":"4","start":9525927,"end":9525880,"strand":"-","coords":"4:9525927-9525880","geneIDs":"65973","geneSymbols":"Asph","variantType":"SE:I","event":"<a href=\"https://genome.ucsc.edu/cgi-bin/hgTracks?db=mm9&position=chr4:9525348-9528554\" title=\"Jump to UCSC Genome Browser\">4:9525348-9528554</a>","junctions":"9525927-9528454;9525448-9525880","sig":"Not"},"Reg_MrjJuA_261":{"log2FoldChange":0.225,"pvalue":0.848,"padj":0.949,"featureID":"330217_1_2/2_ALE","groupID":"3566","medianVariantFreq":"NA","medianVariantFreq1":0.724,"medianVariantFreq2":"NA","medianVariantCount":4,"medianVariantCount1":21,"medianVariantCount2":1,"medianTotalCount":6,"medianTotalCount1":29,"medianTotalCount2":1,"deltaVF":"NA","chr":"5","start":138707534,"end":138707534,"strand":"-","coords":"5:138707534-138707534","geneIDs":"330217","geneSymbols":"Gal3st4","variantType":"ALE","event":"<a href=\"https://genome.ucsc.edu/cgi-bin/hgTracks?db=mm9&position=chr5:138706048-138712096\" title=\"Jump to UCSC Genome Browser\">5:138706048-138712096</a>","junctions":"138707534-138711996","sig":"Not"},"Reg_MrjJuA_262":{"log2FoldChange":-0.268,"pvalue":0.71,"padj":0.864,"featureID":"384309_1_2/2_A3SS","groupID":"3567","medianVariantFreq":0.57,"medianVariantFreq1":0.6,"medianVariantFreq2":0.438,"medianVariantCount":15.5,"medianVariantCount1":9,"medianVariantCount2":17,"medianTotalCount":29,"medianTotalCount1":13,"medianTotalCount2":32,"deltaVF":-0.162,"chr":"5","start":137590823,"end":137590823,"strand":"-","coords":"5:137590823-137590823","geneIDs":"384309","geneSymbols":"Trim56","variantType":"A3SS:P","event":"<a href=\"https://genome.ucsc.edu/cgi-bin/hgTracks?db=mm9&position=chr5:137590689-137592082\" title=\"Jump to UCSC Genome Browser\">5:137590689-137592082</a>","junctions":"137590823-137591982","sig":"Not"},"Reg_MrjJuA_263":{"log2FoldChange":1.33,"pvalue":0.247,"padj":0.496,"featureID":"75560_3_2/2_SE","groupID":"3573","medianVariantFreq":0.157,"medianVariantFreq1":0.143,"medianVariantFreq2":0.304,"medianVariantCount":4.5,"medianVariantCount1":3,"medianVariantCount2":7,"medianTotalCount":30.5,"medianTotalCount1":41,"medianTotalCount2":23,"deltaVF":0.161,"chr":"5","start":111169308,"end":111169201,"strand":"-","coords":"5:111169308-111169201","geneIDs":"75560","geneSymbols":"Ep400","variantType":"SE:I","event":"<a href=\"https://genome.ucsc.edu/cgi-bin/hgTracks?db=mm9&position=chr5:111168600-111171089\" title=\"Jump to UCSC Genome Browser\">5:111168600-111171089</a>","junctions":"111169308-111170989;111168700-111169201","sig":"Not"},"Reg_MrjJuA_264":{"log2FoldChange":-0.313,"pvalue":0.818,"padj":0.931,"featureID":"23857_1_2/2_SE","groupID":"3591","medianVariantFreq":"NA","medianVariantFreq1":0.967,"medianVariantFreq2":"NA","medianVariantCount":36.5,"medianVariantCount1":54,"medianVariantCount2":13,"medianTotalCount":43,"medianTotalCount1":55,"medianTotalCount2":13,"deltaVF":"NA","chr":"5","start":9149022,"end":9148900,"strand":"-","coords":"5:9149022-9148900","geneIDs":"23857","geneSymbols":"Dmtf1","variantType":"SE:I","event":"<a href=\"https://genome.ucsc.edu/cgi-bin/hgTracks?db=mm9&position=chr5:9140380-9150476\" title=\"Jump to UCSC Genome Browser\">5:9140380-9150476</a>","junctions":"9140480-9148900","sig":"Not"},"Reg_MrjJuA_265":{"log2FoldChange":1.18,"pvalue":0.295,"padj":0.548,"featureID":"23857_6_2/2_RI,A3SS","groupID":"3596","medianVariantFreq":"NA","medianVariantFreq1":0.121,"medianVariantFreq2":"NA","medianVariantCount":6.5,"medianVariantCount1":8,"medianVariantCount2":4,"medianTotalCount":47.5,"medianTotalCount1":53,"medianTotalCount2":12,"deltaVF":"NA","chr":"5","start":9130653,"end":9130652,"strand":"-","coords":"5:9130653-9130652","geneIDs":"23857","geneSymbols":"Dmtf1","variantType":"RI:R,A3SS:P","event":"<a href=\"https://genome.ucsc.edu/cgi-bin/hgTracks?db=mm9&position=chr5:9130377-9131376\" title=\"Jump to UCSC Genome Browser\">5:9130377-9131376</a>","junctions":"9130652-9131276","sig":"Not"},"Reg_MrjJuA_266":{"log2FoldChange":0.715,"pvalue":0.439,"padj":0.682,"featureID":"23857_7_2/2_A3SS","groupID":"3597","medianVariantFreq":"NA","medianVariantFreq1":0.148,"medianVariantFreq2":"NA","medianVariantCount":7.5,"medianVariantCount1":8,"medianVariantCount2":4,"medianTotalCount":47.5,"medianTotalCount1":70,"medianTotalCount2":18,"deltaVF":"NA","chr":"5","start":9129437,"end":9129437,"strand":"-","coords":"5:9129437-9129437","geneIDs":"23857","geneSymbols":"Dmtf1","variantType":"A3SS:P","event":"<a href=\"https://genome.ucsc.edu/cgi-bin/hgTracks?db=mm9&position=chr5:9129276-9130468\" title=\"Jump to UCSC Genome Browser\">5:9129276-9130468</a>","junctions":"9129437-9130368","sig":"Not"},"Reg_MrjJuA_267":{"log2FoldChange":0.339,"pvalue":0.751,"padj":0.888,"featureID":"23857_11_2/2_SE,A5SS","groupID":"3601","medianVariantFreq":"NA","medianVariantFreq1":0.5,"medianVariantFreq2":"NA","medianVariantCount":6,"medianVariantCount1":6,"medianVariantCount2":3,"medianTotalCount":9.5,"medianTotalCount1":12,"medianTotalCount2":9,"deltaVF":"NA","chr":"5","start":9126749,"end":9126540,"strand":"-","coords":"5:9126749-9126540","geneIDs":"23857","geneSymbols":"Dmtf1","variantType":"SE:I,A5SS:P","event":"<a href=\"https://genome.ucsc.edu/cgi-bin/hgTracks?db=mm9&position=chr5:9124427-9128057\" title=\"Jump to UCSC Genome Browser\">5:9124427-9128057</a>","junctions":"9126749-9127957;9126802-9127957;9124527-9126540","sig":"Not"},"Reg_MrjJuA_268":{"log2FoldChange":-0.167,"pvalue":0.883,"padj":0.962,"featureID":"23857_12_2/2_A3SS","groupID":"3602","medianVariantFreq":0.235,"medianVariantFreq1":0.293,"medianVariantFreq2":0.167,"medianVariantCount":3.5,"medianVariantCount1":13,"medianVariantCount2":3,"medianTotalCount":20.5,"medianTotalCount1":29,"medianTotalCount2":7,"deltaVF":-0.126,"chr":"5","start":9122461,"end":9122461,"strand":"-","coords":"5:9122461-9122461","geneIDs":"23857","geneSymbols":"Dmtf1","variantType":"A3SS:P","event":"<a href=\"https://genome.ucsc.edu/cgi-bin/hgTracks?db=mm9&position=chr5:9121837-9124542\" title=\"Jump to UCSC Genome Browser\">5:9121837-9124542</a>","junctions":"9122461-9124442","sig":"Not"},"Reg_MrjJuA_269":{"log2FoldChange":0.842,"pvalue":0.323,"padj":0.57,"featureID":"140780_4_2/2_S2E","groupID":"3630","medianVariantFreq":0.971,"medianVariantFreq1":0.957,"medianVariantFreq2":0.979,"medianVariantCount":114,"medianVariantCount1":133,"medianVariantCount2":95,"medianTotalCount":118,"medianTotalCount1":133,"medianTotalCount2":97,"deltaVF":0.0219,"chr":"5","start":97469773,"end":97483871,"strand":"+","coords":"5:97469773-97483871","geneIDs":"140780","geneSymbols":"Bmp2k","variantType":"S2E:I","event":"<a href=\"https://genome.ucsc.edu/cgi-bin/hgTracks?db=mm9&position=chr5:97469673-97483971\" title=\"Jump to UCSC Genome Browser\">5:97469673-97483971</a>","junctions":"97469773-97474054;97482219-97483871","sig":"Not"},"Reg_MrjJuA_270":{"log2FoldChange":0.323,"pvalue":0.687,"padj":0.854,"featureID":"28006_2_2/2_A5SS","groupID":"3650","medianVariantFreq":0.0809,"medianVariantFreq1":0.0732,"medianVariantFreq2":0.0886,"medianVariantCount":5,"medianVariantCount1":4,"medianVariantCount2":7,"medianTotalCount":71,"medianTotalCount1":42,"medianTotalCount2":74,"deltaVF":0.0154,"chr":"6","start":116168741,"end":116169971,"strand":"+","coords":"6:116168741-116169971","geneIDs":"28006","geneSymbols":"D6Wsu116e","variantType":"A5SS:P","event":"<a href=\"https://genome.ucsc.edu/cgi-bin/hgTracks?db=mm9&position=chr6:116168640-116170071\" title=\"Jump to UCSC Genome Browser\">6:116168640-116170071</a>","junctions":"116168751-116169971","sig":"Not"},"Reg_MrjJuA_271":{"log2FoldChange":-2.98,"pvalue":0.00657,"padj":0.0439,"featureID":"18704_1_2/2_SE","groupID":"3664","medianVariantFreq":0.172,"medianVariantFreq1":0.333,"medianVariantFreq2":0.0323,"medianVariantCount":2.5,"medianVariantCount1":13,"medianVariantCount2":1,"medianTotalCount":30.5,"medianTotalCount1":30,"medianTotalCount2":31,"deltaVF":-0.301,"chr":"7","start":123586192,"end":123586105,"strand":"-","coords":"7:123586192-123586105","geneIDs":"18704","geneSymbols":"Pik3c2a","variantType":"SE:I","event":"<a href=\"https://genome.ucsc.edu/cgi-bin/hgTracks?db=mm9&position=chr7:123561995-123586918\" title=\"Jump to UCSC Genome Browser\">7:123561995-123586918</a>","junctions":"123586192-123586818;123562095-123586105","sig":"Significant"},"Reg_MrjJuA_272":{"log2FoldChange":-0.0754,"pvalue":0.909,"padj":0.978,"featureID":"74125_2_2/2_A3SS","groupID":"3711","medianVariantFreq":0.0789,"medianVariantFreq1":0.0833,"medianVariantFreq2":0.0744,"medianVariantCount":9,"medianVariantCount1":14,"medianVariantCount2":9,"medianTotalCount":114,"medianTotalCount1":128,"medianTotalCount2":108,"deltaVF":-0.00895,"chr":"9","start":99436324,"end":99436324,"strand":"-","coords":"9:99436324-99436324","geneIDs":"74125","geneSymbols":"Armc8","variantType":"A3SS:P","event":"<a href=\"https://genome.ucsc.edu/cgi-bin/hgTracks?db=mm9&position=chr9:99436211-99436682\" title=\"Jump to UCSC Genome Browser\">9:99436211-99436682</a>","junctions":"99436324-99436582","sig":"Not"},"Reg_MrjJuA_273":{"log2FoldChange":-2.09,"pvalue":0.0994,"padj":0.289,"featureID":"18854_1_2/2_SE,A3SS","groupID":"3715","medianVariantFreq":0.595,"medianVariantFreq1":0.8,"medianVariantFreq2":0.474,"medianVariantCount":18,"medianVariantCount1":18,"medianVariantCount2":9,"medianTotalCount":25,"medianTotalCount1":22,"medianTotalCount2":28,"deltaVF":-0.326,"chr":"9","start":58078435,"end":58078298,"strand":"-","coords":"9:58078435-58078298","geneIDs":"18854","geneSymbols":"Pml","variantType":"SE:I,A3SS:P","event":"<a href=\"https://genome.ucsc.edu/cgi-bin/hgTracks?db=mm9&position=chr9:58077793-58081060\" title=\"Jump to UCSC Genome Browser\">9:58077793-58081060</a>","junctions":"58078435-58080960;58077893-58078298","sig":"Not"},"Reg_MrjJuA_274":{"log2FoldChange":0.437,"pvalue":0.509,"padj":0.737,"featureID":"NA_22_5/7_AFE","groupID":"3755","medianVariantFreq":0.445,"medianVariantFreq1":0.435,"medianVariantFreq2":0.478,"medianVariantCount":14.5,"medianVariantCount1":16,"medianVariantCount2":11,"medianTotalCount":32,"medianTotalCount1":62,"medianTotalCount2":23,"deltaVF":0.0435,"chr":"NT_166457","start":20031,"end":20021,"strand":"-","coords":"NT_166457:20031-20021","geneIDs":"","geneSymbols":"","variantType":"AFE","event":"<a href=\"https://genome.ucsc.edu/cgi-bin/hgTracks?db=mm9&position=chrNT_166457:13902-20334\" title=\"Jump to UCSC Genome Browser\">NT_166457:13902-20334</a>","junctions":"14002-20021","sig":"Not"},"Reg_MrjJuA_275":{"log2FoldChange":-0.0925,"pvalue":0.886,"padj":0.964,"featureID":"NA_22_6/7_AFE","groupID":"3755","medianVariantFreq":0.406,"medianVariantFreq1":0.42,"medianVariantFreq2":0.391,"medianVariantCount":11.5,"medianVariantCount1":29,"medianVariantCount2":9,"medianTotalCount":32,"medianTotalCount1":62,"medianTotalCount2":23,"deltaVF":-0.029,"chr":"NT_166457","start":18506,"end":18496,"strand":"-","coords":"NT_166457:18506-18496","geneIDs":"","geneSymbols":"","variantType":"AFE","event":"<a href=\"https://genome.ucsc.edu/cgi-bin/hgTracks?db=mm9&position=chrNT_166457:13902-20334\" title=\"Jump to UCSC Genome Browser\">NT_166457:13902-20334</a>","junctions":"14002-18496","sig":"Not"},"Reg_MrjJuA_276":{"log2FoldChange":0.115,"pvalue":0.863,"padj":0.953,"featureID":"NA_29_7/9_AFE","groupID":"3762","medianVariantFreq":0.164,"medianVariantFreq1":0.161,"medianVariantFreq2":0.167,"medianVariantCount":6.5,"medianVariantCount1":10,"medianVariantCount2":6,"medianTotalCount":33,"medianTotalCount1":62,"medianTotalCount2":26,"deltaVF":0.00538,"chr":"NT_166457","start":8267,"end":8267,"strand":"-","coords":"NT_166457:8267-8267","geneIDs":"","geneSymbols":"","variantType":"AFE","event":"<a href=\"https://genome.ucsc.edu/cgi-bin/hgTracks?db=mm9&position=chrNT_166457:6954-17484\" title=\"Jump to UCSC Genome Browser\">NT_166457:6954-17484</a>","junctions":"7054-8267","sig":"Not"},"Reg_MrjJuA_277":{"log2FoldChange":0.0719,"pvalue":0.938,"padj":0.985,"featureID":"NA_29_9/9_AFE","groupID":"3762","medianVariantFreq":0.109,"medianVariantFreq1":0.0964,"medianVariantFreq2":0.122,"medianVariantCount":4.5,"medianVariantCount1":5,"medianVariantCount2":2,"medianTotalCount":33,"medianTotalCount1":62,"medianTotalCount2":26,"deltaVF":0.0261,"chr":"NT_166457","start":7605,"end":7605,"strand":"-","coords":"NT_166457:7605-7605","geneIDs":"","geneSymbols":"","variantType":"AFE","event":"<a href=\"https://genome.ucsc.edu/cgi-bin/hgTracks?db=mm9&position=chrNT_166457:6954-17484\" title=\"Jump to UCSC Genome Browser\">NT_166457:6954-17484</a>","junctions":"7054-7605","sig":"Not"},"Reg_MrjJuA_278":{"log2FoldChange":-0.244,"pvalue":0.604,"padj":0.809,"featureID":"NA_38_4/5_ALE","groupID":"3771","medianVariantFreq":0.377,"medianVariantFreq1":0.381,"medianVariantFreq2":0.338,"medianVariantCount":20.5,"medianVariantCount1":37,"medianVariantCount2":17,"medianTotalCount":54,"medianTotalCount1":97,"medianTotalCount2":54,"deltaVF":-0.0436,"chr":"NT_166457","start":7054,"end":7054,"strand":"-","coords":"NT_166457:7054-7054","geneIDs":"","geneSymbols":"","variantType":"ALE","event":"<a href=\"https://genome.ucsc.edu/cgi-bin/hgTracks?db=mm9&position=chrNT_166457:6919-17459\" title=\"Jump to UCSC Genome Browser\">NT_166457:6919-17459</a>","junctions":"7054-17359","sig":"Not"},"Reg_MrjJuA_279":{"log2FoldChange":-0.402,"pvalue":0.623,"padj":0.82,"featureID":"22184_1_2/2_A5SS","groupID":"3788","medianVariantFreq":0.898,"medianVariantFreq1":0.915,"medianVariantFreq2":0.871,"medianVariantCount":64,"medianVariantCount1":72,"medianVariantCount2":56,"medianTotalCount":73.5,"medianTotalCount1":78,"medianTotalCount2":72,"deltaVF":-0.0439,"chr":"X","start":160395848,"end":160395620,"strand":"-","coords":"X:160395848-160395620","geneIDs":"22184","geneSymbols":"Zrsr2","variantType":"A5SS:P","event":"<a href=\"https://genome.ucsc.edu/cgi-bin/hgTracks?db=mm9&position=chrX:160394385-160395952\" title=\"Jump to UCSC Genome Browser\">X:160394385-160395952</a>","junctions":"160394485-160395848;160394485-160395620","sig":"Not"},"Reg_MrjJuA_280":{"log2FoldChange":3.51,"pvalue":0.000598,"padj":0.00832,"featureID":"22184_2_2/2_A5SS","groupID":"3789","medianVariantFreq":0.164,"medianVariantFreq1":0.00943,"medianVariantFreq2":0.2,"medianVariantCount":10,"medianVariantCount1":2,"medianVariantCount2":15,"medianTotalCount":62,"medianTotalCount1":70,"medianTotalCount2":54,"deltaVF":0.191,"chr":"X","start":160395620,"end":160395620,"strand":"-","coords":"X:160395620-160395620","geneIDs":"22184","geneSymbols":"Zrsr2","variantType":"A5SS:P","event":"<a href=\"https://genome.ucsc.edu/cgi-bin/hgTracks?db=mm9&position=chrX:160394385-160395948\" title=\"Jump to UCSC Genome Browser\">X:160394385-160395948</a>","junctions":"160394485-160395620","sig":"Significant"},"Reg_MrjJuA_281":{"log2FoldChange":0.336,"pvalue":0.787,"padj":0.912,"featureID":"52808_5_2/2_RI,A3SS","groupID":"3799","medianVariantFreq":0.0969,"medianVariantFreq1":0.1,"medianVariantFreq2":0.0938,"medianVariantCount":5,"medianVariantCount1":2,"medianVariantCount2":6,"medianTotalCount":50.5,"medianTotalCount1":31,"medianTotalCount2":51,"deltaVF":-0.00625,"chr":"X","start":148773939,"end":148773938,"strand":"-","coords":"X:148773939-148773938","geneIDs":"52808","geneSymbols":"Tspyl2","variantType":"RI:R,A3SS:P","event":"<a href=\"https://genome.ucsc.edu/cgi-bin/hgTracks?db=mm9&position=chrX:148773835-148774276\" title=\"Jump to UCSC Genome Browser\">X:148773835-148774276</a>","junctions":"148773938-148774176","sig":"Not"},"Reg_MrjJuA_282":{"log2FoldChange":-3.9,"pvalue":0.0175,"padj":0.086,"featureID":"50790_1_2/2_A3SS","groupID":"3800","medianVariantFreq":0.911,"medianVariantFreq1":1,"medianVariantFreq2":0.548,"medianVariantCount":7.5,"medianVariantCount1":9,"medianVariantCount2":6,"medianTotalCount":18,"medianTotalCount1":9,"medianTotalCount2":24,"deltaVF":-0.452,"chr":"X","start":138786451,"end":138786451,"strand":"-","coords":"X:138786451-138786451","geneIDs":"50790","geneSymbols":"Acsl4","variantType":"A3SS:P","event":"<a href=\"https://genome.ucsc.edu/cgi-bin/hgTracks?db=mm9&position=chrX:138786061-138795030\" title=\"Jump to UCSC Genome Browser\">X:138786061-138795030</a>","junctions":"138786451-138794930","sig":"Not"},"Reg_MrjJuA_283":{"log2FoldChange":-3.05,"pvalue":0.324,"padj":0.57,"featureID":"108062_2_2/2_A3SS","groupID":"3818","medianVariantFreq":"NA","medianVariantFreq1":"NA","medianVariantFreq2":"NA","medianVariantCount":1,"medianVariantCount1":1,"medianVariantCount2":1,"medianTotalCount":5,"medianTotalCount1":1,"medianTotalCount2":9,"deltaVF":"NA","chr":"X","start":130604446,"end":130607674,"strand":"+","coords":"X:130604446-130607674","geneIDs":"108062","geneSymbols":"Cstf2","variantType":"A3SS:P","event":"<a href=\"https://genome.ucsc.edu/cgi-bin/hgTracks?db=mm9&position=chrX:130604346-130607775\" title=\"Jump to UCSC Genome Browser\">X:130604346-130607775</a>","junctions":"","sig":"Not"},"Reg_MrjJuA_284":{"log2FoldChange":-1.21,"pvalue":0.421,"padj":0.668,"featureID":"227446_5_2/2_SE","groupID":"3856","medianVariantFreq":0.444,"medianVariantFreq1":0.556,"medianVariantFreq2":0.318,"medianVariantCount":8.5,"medianVariantCount1":5,"medianVariantCount2":12,"medianTotalCount":21,"medianTotalCount1":9,"medianTotalCount2":44,"deltaVF":-0.237,"chr":"1","start":107588686,"end":107589461,"strand":"+","coords":"1:107588686-107589461","geneIDs":"227446","geneSymbols":"2310035C23Rik","variantType":"SE:I","event":"<a href=\"https://genome.ucsc.edu/cgi-bin/hgTracks?db=mm9&position=chr1:107588586-107589561\" title=\"Jump to UCSC Genome Browser\">1:107588586-107589561</a>","junctions":"107588686-107588789;107588880-107589461","sig":"Not"},"Reg_MrjJuA_285":{"log2FoldChange":-2.34,"pvalue":0.037,"padj":0.154,"featureID":"98415_1_2/2_A3SS","groupID":"3862","medianVariantFreq":0.17,"medianVariantFreq1":0.333,"medianVariantFreq2":0.0857,"medianVariantCount":5.5,"medianVariantCount1":9,"medianVariantCount2":3,"medianTotalCount":25,"medianTotalCount1":13,"medianTotalCount2":35,"deltaVF":-0.248,"chr":"1","start":133824793,"end":133826189,"strand":"+","coords":"1:133824793-133826189","geneIDs":"98415","geneSymbols":"Nucks1","variantType":"A3SS:P","event":"<a href=\"https://genome.ucsc.edu/cgi-bin/hgTracks?db=mm9&position=chr1:133824693-133826290\" title=\"Jump to UCSC Genome Browser\">1:133824693-133826290</a>","junctions":"133824793-133826144","sig":"Not"},"Reg_MrjJuA_286":{"log2FoldChange":-1.04,"pvalue":0.239,"padj":0.488,"featureID":"98415_2_2/2_A3SS","groupID":"3863","medianVariantFreq":0.819,"medianVariantFreq1":0.857,"medianVariantFreq2":0.763,"medianVariantCount":24.5,"medianVariantCount1":12,"medianVariantCount2":36,"medianTotalCount":41.5,"medianTotalCount1":14,"medianTotalCount2":44,"deltaVF":-0.0944,"chr":"1","start":133824793,"end":133826192,"strand":"+","coords":"1:133824793-133826192","geneIDs":"98415","geneSymbols":"Nucks1","variantType":"A3SS:P","event":"<a href=\"https://genome.ucsc.edu/cgi-bin/hgTracks?db=mm9&position=chr1:133824693-133826293\" title=\"Jump to UCSC Genome Browser\">1:133824693-133826293</a>","junctions":"133824793-133826190;133824793-133826144","sig":"Not"},"Reg_MrjJuA_287":{"log2FoldChange":0.526,"pvalue":0.501,"padj":0.732,"featureID":"14455_8_2/2_SE,RI,A5SS,A3SS","groupID":"3873","medianVariantFreq":0.771,"medianVariantFreq1":0.647,"medianVariantFreq2":0.813,"medianVariantCount":32.5,"medianVariantCount1":15,"medianVariantCount2":56,"medianTotalCount":45.5,"medianTotalCount1":31,"medianTotalCount2":68,"deltaVF":0.166,"chr":"1","start":162966984,"end":162967419,"strand":"+","coords":"1:162966984-162967419","geneIDs":"14455","geneSymbols":"Gas5","variantType":"SE:I,RI:R,A5SS:P,A3SS:P","event":"<a href=\"https://genome.ucsc.edu/cgi-bin/hgTracks?db=mm9&position=chr1:162966883-162967519\" title=\"Jump to UCSC Genome Browser\">1:162966883-162967519</a>","junctions":"162966983-162967255;162967295-162967419","sig":"Not"},"Reg_MrjJuA_288":{"log2FoldChange":1.14,"pvalue":0.0251,"padj":0.116,"featureID":"94176_1_2/2_A3SS","groupID":"3906","medianVariantFreq":0.0785,"medianVariantFreq1":0.0632,"medianVariantFreq2":0.142,"medianVariantCount":16.5,"medianVariantCount1":21,"medianVariantCount2":16,"medianTotalCount":156,"medianTotalCount1":227,"medianTotalCount2":105,"deltaVF":0.0789,"chr":"11","start":34547218,"end":34547218,"strand":"-","coords":"11:34547218-34547218","geneIDs":"94176","geneSymbols":"Dock2","variantType":"A3SS:P","event":"<a href=\"https://genome.ucsc.edu/cgi-bin/hgTracks?db=mm9&position=chr11:34546873-34569801\" title=\"Jump to UCSC Genome Browser\">11:34546873-34569801</a>","junctions":"34547218-34569701","sig":"Not"},"Reg_MrjJuA_289":{"log2FoldChange":1.12,"pvalue":0.236,"padj":0.484,"featureID":"70802_1_3/3_AFE","groupID":"3921","medianVariantFreq":"NA","medianVariantFreq1":0.158,"medianVariantFreq2":"NA","medianVariantCount":5,"medianVariantCount1":8,"medianVariantCount2":4,"medianTotalCount":19,"medianTotalCount1":54,"medianTotalCount2":8,"deltaVF":"NA","chr":"11","start":43497484,"end":43518036,"strand":"+","coords":"11:43497484-43518036","geneIDs":"70802","geneSymbols":"Pwwp2a","variantType":"AFE","event":"<a href=\"https://genome.ucsc.edu/cgi-bin/hgTracks?db=mm9&position=chr11:43495823-43518136\" title=\"Jump to UCSC Genome Browser\">11:43495823-43518136</a>","junctions":"43497727-43518036;43499927-43518036","sig":"Not"},"Reg_MrjJuA_290":{"log2FoldChange":-0.56,"pvalue":0.744,"padj":0.884,"featureID":"70802_3_2/2_SE","groupID":"3923","medianVariantFreq":"NA","medianVariantFreq1":0.857,"medianVariantFreq2":"NA","medianVariantCount":6,"medianVariantCount1":7,"medianVariantCount2":5,"medianTotalCount":7.5,"medianTotalCount1":14,"medianTotalCount2":7,"deltaVF":"NA","chr":"11","start":43497727,"end":43518036,"strand":"+","coords":"11:43497727-43518036","geneIDs":"70802","geneSymbols":"Pwwp2a","variantType":"SE:I","event":"<a href=\"https://genome.ucsc.edu/cgi-bin/hgTracks?db=mm9&position=chr11:43497627-43518136\" title=\"Jump to UCSC Genome Browser\">11:43497627-43518136</a>","junctions":"43497727-43499859;43499927-43518036","sig":"Not"},"Reg_MrjJuA_291":{"log2FoldChange":-0.0421,"pvalue":0.965,"padj":0.991,"featureID":"19921,69131,100502717_3_2/2_A3SS","groupID":"3931","medianVariantFreq":0.871,"medianVariantFreq1":0.846,"medianVariantFreq2":0.875,"medianVariantCount":30.5,"medianVariantCount1":33,"medianVariantCount2":29,"medianTotalCount":32,"medianTotalCount1":37,"medianTotalCount2":29,"deltaVF":0.0288,"chr":"11","start":98065724,"end":98071677,"strand":"+","coords":"11:98065724-98071677","geneIDs":"19921,69131,100502717","geneSymbols":"Rpl19,Cdk12,","variantType":"A3SS:P","event":"<a href=\"https://genome.ucsc.edu/cgi-bin/hgTracks?db=mm9&position=chr11:98065624-98071778\" title=\"Jump to UCSC Genome Browser\">11:98065624-98071778</a>","junctions":"98065724-98071675","sig":"Not"},"Reg_MrjJuA_292":{"log2FoldChange":-0.472,"pvalue":0.768,"padj":0.899,"featureID":"52690_1_2/2_AE","groupID":"3937","medianVariantFreq":0.286,"medianVariantFreq1":0.333,"medianVariantFreq2":0.273,"medianVariantCount":3,"medianVariantCount1":3,"medianVariantCount2":3,"medianTotalCount":10.5,"medianTotalCount1":11,"medianTotalCount2":10,"deltaVF":-0.0606,"chr":"12","start":109396558,"end":109396220,"strand":"-","coords":"12:109396558-109396220","geneIDs":"52690","geneSymbols":"Setd3","variantType":"AE","event":"<a href=\"https://genome.ucsc.edu/cgi-bin/hgTracks?db=mm9&position=chr12:109396059-109401283\" title=\"Jump to UCSC Genome Browser\">12:109396059-109401283</a>","junctions":"109396558-109401183","sig":"Not"},"Reg_MrjJuA_293":{"log2FoldChange":1.8,"pvalue":0.356,"padj":0.603,"featureID":"72935_3_2/2_A5SS","groupID":"3964","medianVariantFreq":"NA","medianVariantFreq1":0,"medianVariantFreq2":"NA","medianVariantCount":2,"medianVariantCount1":0,"medianVariantCount2":3,"medianTotalCount":10.5,"medianTotalCount1":6,"medianTotalCount2":20,"deltaVF":"NA","chr":"13","start":55636907,"end":55636907,"strand":"-","coords":"13:55636907-55636907","geneIDs":"72935","geneSymbols":"Ddx41","variantType":"A5SS:P","event":"<a href=\"https://genome.ucsc.edu/cgi-bin/hgTracks?db=mm9&position=chr13:55636686-55637020\" title=\"Jump to UCSC Genome Browser\">13:55636686-55637020</a>","junctions":"55636786-55636907","sig":"Not"},"Reg_MrjJuA_294":{"log2FoldChange":-1.21,"pvalue":0.242,"padj":0.492,"featureID":"238505_1_2/2_SE","groupID":"3965","medianVariantFreq":0.667,"medianVariantFreq1":0.667,"medianVariantFreq2":0.667,"medianVariantCount":9,"medianVariantCount1":10,"medianVariantCount2":5,"medianTotalCount":11.5,"medianTotalCount1":12,"medianTotalCount2":11,"deltaVF":0,"chr":"13","start":12342181,"end":12342112,"strand":"-","coords":"13:12342181-12342112","geneIDs":"238505","geneSymbols":"Mtr","variantType":"SE:I","event":"<a href=\"https://genome.ucsc.edu/cgi-bin/hgTracks?db=mm9&position=chr13:12340152-12342969\" title=\"Jump to UCSC Genome Browser\">13:12340152-12342969</a>","junctions":"12342181-12342869;12340252-12342112","sig":"Not"},"Reg_MrjJuA_295":{"log2FoldChange":-0.396,"pvalue":0.759,"padj":0.894,"featureID":"19766_2_2/2_SE","groupID":"3968","medianVariantFreq":0.0926,"medianVariantFreq1":0.111,"medianVariantFreq2":0.0741,"medianVariantCount":2.5,"medianVariantCount1":2,"medianVariantCount2":4,"medianTotalCount":32,"medianTotalCount1":19,"medianTotalCount2":34,"deltaVF":-0.037,"chr":"13","start":34105256,"end":34106995,"strand":"+","coords":"13:34105256-34106995","geneIDs":"19766","geneSymbols":"Ripk1","variantType":"SE:I","event":"<a href=\"https://genome.ucsc.edu/cgi-bin/hgTracks?db=mm9&position=chr13:34105156-34107095\" title=\"Jump to UCSC Genome Browser\">13:34105156-34107095</a>","junctions":"34105256-34106417;34106528-34106995","sig":"Not"},"Reg_MrjJuA_296":{"log2FoldChange":2.9,"pvalue":0.0129,"padj":0.0693,"featureID":"74456,100040151_1_2/3_AFE","groupID":"4067","medianVariantFreq":0.573,"medianVariantFreq1":0.321,"medianVariantFreq2":0.912,"medianVariantCount":9.5,"medianVariantCount1":10,"medianVariantCount2":3,"medianTotalCount":31,"medianTotalCount1":41,"medianTotalCount2":3,"deltaVF":0.59,"chr":"18","start":15354236,"end":15365513,"strand":"+","coords":"18:15354236-15365513","geneIDs":"74456,100040151","geneSymbols":"4933424G05Rik,Gm2629","variantType":"AFE","event":"<a href=\"https://genome.ucsc.edu/cgi-bin/hgTracks?db=mm9&position=chr18:15353171-15365613\" title=\"Jump to UCSC Genome Browser\">18:15353171-15365613</a>","junctions":"15355004-15365513","sig":"Not"},"Reg_MrjJuA_297":{"log2FoldChange":-3.57,"pvalue":0.00448,"padj":0.0334,"featureID":"74456,100040151_1_3/3_AFE","groupID":"4067","medianVariantFreq":0.311,"medianVariantFreq1":0.561,"medianVariantFreq2":0,"medianVariantCount":10,"medianVariantCount1":28,"medianVariantCount2":0,"medianTotalCount":31,"medianTotalCount1":41,"medianTotalCount2":3,"deltaVF":-0.561,"chr":"18","start":15359791,"end":15365513,"strand":"+","coords":"18:15359791-15365513","geneIDs":"74456,100040151","geneSymbols":"4933424G05Rik,Gm2629","variantType":"AFE","event":"<a href=\"https://genome.ucsc.edu/cgi-bin/hgTracks?db=mm9&position=chr18:15353171-15365613\" title=\"Jump to UCSC Genome Browser\">18:15353171-15365613</a>","junctions":"15360980-15365513","sig":"Significant"},"Reg_MrjJuA_298":{"log2FoldChange":1.68,"pvalue":0.294,"padj":0.548,"featureID":"74456,100040151_7_2/2_AE","groupID":"4073","medianVariantFreq":0.952,"medianVariantFreq1":0.912,"medianVariantFreq2":1,"medianVariantCount":21.5,"medianVariantCount1":40,"medianVariantCount2":3,"medianTotalCount":24.5,"medianTotalCount1":47,"medianTotalCount2":3,"deltaVF":0.0882,"chr":"18","start":15365700,"end":15580475,"strand":"+","coords":"18:15365700-15580475","geneIDs":"74456,100040151","geneSymbols":"4933424G05Rik,Gm2629","variantType":"AE","event":"<a href=\"https://genome.ucsc.edu/cgi-bin/hgTracks?db=mm9&position=chr18:15365600-15580575\" title=\"Jump to UCSC Genome Browser\">18:15365600-15580575</a>","junctions":"15365700-15371732","sig":"Not"},"Reg_MrjJuA_299":{"log2FoldChange":-0.974,"pvalue":0.394,"padj":0.643,"featureID":"225876_5_3/3_AS","groupID":"4089","medianVariantFreq":0.713,"medianVariantFreq1":0.833,"medianVariantFreq2":0.706,"medianVariantCount":10,"medianVariantCount1":6,"medianVariantCount2":15,"medianTotalCount":14.5,"medianTotalCount1":8,"medianTotalCount2":23,"deltaVF":-0.127,"chr":"19","start":4396311,"end":4342847,"strand":"-","coords":"19:4396311-4342847","geneIDs":"225876","geneSymbols":"Kdm2a","variantType":"AS","event":"<a href=\"https://genome.ucsc.edu/cgi-bin/hgTracks?db=mm9&position=chr19:4331169-4396675\" title=\"Jump to UCSC Genome Browser\">19:4331169-4396675</a>","junctions":"4331269-4342847","sig":"Not"},"Reg_MrjJuA_300":{"log2FoldChange":1.18,"pvalue":0.443,"padj":0.686,"featureID":"68427_1_2/2_A3SS","groupID":"4105","medianVariantFreq":"NA","medianVariantFreq1":"NA","medianVariantFreq2":0.8,"medianVariantCount":4,"medianVariantCount1":4,"medianVariantCount2":4,"medianTotalCount":9,"medianTotalCount1":10,"medianTotalCount2":8,"deltaVF":"NA","chr":"2","start":90905871,"end":90905871,"strand":"-","coords":"2:90905871-90905871","geneIDs":"68427","geneSymbols":"Slc39a13","variantType":"A3SS:P","event":"<a href=\"https://genome.ucsc.edu/cgi-bin/hgTracks?db=mm9&position=chr2:90905757-90906270\" title=\"Jump to UCSC Genome Browser\">2:90905757-90906270</a>","junctions":"90905871-90906170","sig":"Not"},"Reg_MrjJuA_301":{"log2FoldChange":0.413,"pvalue":0.409,"padj":0.659,"featureID":"14269,320973_6_2/2_A3SS","groupID":"4117","medianVariantFreq":0.0502,"medianVariantFreq1":0.048,"medianVariantFreq2":0.0545,"medianVariantCount":15.5,"medianVariantCount1":34,"medianVariantCount2":9,"medianTotalCount":296,"medianTotalCount1":774,"medianTotalCount2":129,"deltaVF":0.00657,"chr":"2","start":30911331,"end":30911331,"strand":"-","coords":"2:30911331-30911331","geneIDs":"14269,320973","geneSymbols":"Fnbp1,D330023K18Rik","variantType":"A3SS:P","event":"<a href=\"https://genome.ucsc.edu/cgi-bin/hgTracks?db=mm9&position=chr2:30910994-30914509\" title=\"Jump to UCSC Genome Browser\">2:30910994-30914509</a>","junctions":"30911331-30914409;30911429-30914409","sig":"Not"},"Reg_MrjJuA_302":{"log2FoldChange":0.365,"pvalue":0.705,"padj":0.863,"featureID":"14269,320973_14_2/2_A3SS","groupID":"4125","medianVariantFreq":0.209,"medianVariantFreq1":0.218,"medianVariantFreq2":0.2,"medianVariantCount":9,"medianVariantCount1":24,"medianVariantCount2":6,"medianTotalCount":54.5,"medianTotalCount1":72,"medianTotalCount2":26,"deltaVF":-0.0182,"chr":"2","start":30891777,"end":30891777,"strand":"-","coords":"2:30891777-30891777","geneIDs":"14269,320973","geneSymbols":"Fnbp1,D330023K18Rik","variantType":"A3SS:P","event":"<a href=\"https://genome.ucsc.edu/cgi-bin/hgTracks?db=mm9&position=chr2:30891674-30892162\" title=\"Jump to UCSC Genome Browser\">2:30891674-30892162</a>","junctions":"30891777-30892062","sig":"Not"},"Reg_MrjJuA_303":{"log2FoldChange":-3.67,"pvalue":0.0256,"padj":0.117,"featureID":"76089,100504025_1_2/2_AS","groupID":"4164","medianVariantFreq":"NA","medianVariantFreq1":"NA","medianVariantFreq2":0.5,"medianVariantCount":9.5,"medianVariantCount1":7,"medianVariantCount2":13,"medianTotalCount":11,"medianTotalCount1":7,"medianTotalCount2":24,"deltaVF":"NA","chr":"3","start":79090386,"end":78978896,"strand":"-","coords":"3:79090386-78978896","geneIDs":"76089,100504025","geneSymbols":"Rapgef2,","variantType":"AS","event":"<a href=\"https://genome.ucsc.edu/cgi-bin/hgTracks?db=mm9&position=chr3:78976897-79090944\" title=\"Jump to UCSC Genome Browser\">3:78976897-79090944</a>","junctions":"78976997-78978896","sig":"Not"},"Reg_MrjJuA_304":{"log2FoldChange":-2.46,"pvalue":0.0346,"padj":0.147,"featureID":"70839,242050_1_2/2_SE","groupID":"4170","medianVariantFreq":"NA","medianVariantFreq1":"NA","medianVariantFreq2":0.273,"medianVariantCount":7,"medianVariantCount1":14,"medianVariantCount2":4,"medianTotalCount":18,"medianTotalCount1":17,"medianTotalCount2":19,"deltaVF":"NA","chr":"3","start":59031503,"end":59031373,"strand":"-","coords":"3:59031503-59031373","geneIDs":"70839,242050","geneSymbols":"P2ry12,Igsf10","variantType":"SE:I","event":"<a href=\"https://genome.ucsc.edu/cgi-bin/hgTracks?db=mm9&position=chr3:59024105-59066796\" title=\"Jump to UCSC Genome Browser\">3:59024105-59066796</a>","junctions":"59024205-59031373","sig":"Not"},"Reg_MrjJuA_305":{"log2FoldChange":1.88,"pvalue":0.106,"padj":0.299,"featureID":"70839,242050_4_2/2_SE,A3SS","groupID":"4173","medianVariantFreq":"NA","medianVariantFreq1":"NA","medianVariantFreq2":"NA","medianVariantCount":7,"medianVariantCount1":14,"medianVariantCount2":4,"medianTotalCount":8.5,"medianTotalCount1":20,"medianTotalCount2":5,"deltaVF":"NA","chr":"3","start":59024205,"end":59024141,"strand":"-","coords":"3:59024205-59024141","geneIDs":"70839,242050","geneSymbols":"P2ry12,Igsf10","variantType":"SE:I,A3SS:P","event":"<a href=\"https://genome.ucsc.edu/cgi-bin/hgTracks?db=mm9&position=chr3:59023918-59031473\" title=\"Jump to UCSC Genome Browser\">3:59023918-59031473</a>","junctions":"59024205-59031373","sig":"Not"},"Reg_MrjJuA_306":{"log2FoldChange":2.67,"pvalue":0.00938,"padj":0.0569,"featureID":"80509_2_2/2_A5SS","groupID":"4201","medianVariantFreq":0.0869,"medianVariantFreq1":0.0278,"medianVariantFreq2":0.209,"medianVariantCount":2.5,"medianVariantCount1":1,"medianVariantCount2":7,"medianTotalCount":44.5,"medianTotalCount1":56,"medianTotalCount2":38,"deltaVF":0.182,"chr":"4","start":118084408,"end":118084957,"strand":"+","coords":"4:118084408-118084957","geneIDs":"80509","geneSymbols":"Med8","variantType":"A5SS:P","event":"<a href=\"https://genome.ucsc.edu/cgi-bin/hgTracks?db=mm9&position=chr4:118084307-118085057\" title=\"Jump to UCSC Genome Browser\">4:118084307-118085057</a>","junctions":"118084457-118084957","sig":"Not"},"Reg_MrjJuA_307":{"log2FoldChange":0.111,"pvalue":0.766,"padj":0.899,"featureID":"14191,242687_5_2/2_A5SS","groupID":"4206","medianVariantFreq":0.0767,"medianVariantFreq1":0.0789,"medianVariantFreq2":0.0745,"medianVariantCount":59.5,"medianVariantCount1":40,"medianVariantCount2":76,"medianTotalCount":755,"medianTotalCount1":592,"medianTotalCount2":917,"deltaVF":-0.00442,"chr":"4","start":132732528,"end":132740884,"strand":"+","coords":"4:132732528-132740884","geneIDs":"14191,242687","geneSymbols":"Fgr,Wasf2","variantType":"A5SS:P","event":"<a href=\"https://genome.ucsc.edu/cgi-bin/hgTracks?db=mm9&position=chr4:132732427-132740984\" title=\"Jump to UCSC Genome Browser\">4:132732427-132740984</a>","junctions":"132732962-132740884","sig":"Not"},"Reg_MrjJuA_308":{"log2FoldChange":-1.64,"pvalue":0.254,"padj":0.502,"featureID":"14191,242687_6_2/2_SE","groupID":"4207","medianVariantFreq":0.997,"medianVariantFreq1":1,"medianVariantFreq2":0.99,"medianVariantCount":404,"medianVariantCount1":313,"medianVariantCount2":492,"medianTotalCount":414,"medianTotalCount1":316,"medianTotalCount2":497,"deltaVF":-0.0101,"chr":"4","start":132732527,"end":132741514,"strand":"+","coords":"4:132732527-132741514","geneIDs":"14191,242687","geneSymbols":"Fgr,Wasf2","variantType":"SE:I","event":"<a href=\"https://genome.ucsc.edu/cgi-bin/hgTracks?db=mm9&position=chr4:132732427-132741614\" title=\"Jump to UCSC Genome Browser\">4:132732427-132741614</a>","junctions":"132732527-132740884","sig":"Not"},"Reg_MrjJuA_309":{"log2FoldChange":0.169,"pvalue":0.87,"padj":0.956,"featureID":"69188_2_2/2_SE","groupID":"4230","medianVariantFreq":0.116,"medianVariantFreq1":0.075,"medianVariantFreq2":0.128,"medianVariantCount":5.5,"medianVariantCount1":6,"medianVariantCount2":5,"medianTotalCount":83,"medianTotalCount1":80,"medianTotalCount2":86,"deltaVF":0.0527,"chr":"5","start":22940601,"end":22955970,"strand":"+","coords":"5:22940601-22955970","geneIDs":"69188","geneSymbols":"Mll5","variantType":"SE:I","event":"<a href=\"https://genome.ucsc.edu/cgi-bin/hgTracks?db=mm9&position=chr5:22940501-22956070\" title=\"Jump to UCSC Genome Browser\">5:22940501-22956070</a>","junctions":"22940601-22952344;22952416-22955970","sig":"Not"},"Reg_MrjJuA_310":{"log2FoldChange":-3.28,"pvalue":0.000355,"padj":0.00611,"featureID":"24055_2_2/2_SE","groupID":"4239","medianVariantFreq":0.0291,"medianVariantFreq1":0.137,"medianVariantFreq2":0.0145,"medianVariantCount":2.5,"medianVariantCount1":7,"medianVariantCount2":1,"medianTotalCount":98.5,"medianTotalCount1":68,"medianTotalCount2":110,"deltaVF":-0.123,"chr":"5","start":34900012,"end":34901650,"strand":"+","coords":"5:34900012-34901650","geneIDs":"24055","geneSymbols":"Sh3bp2","variantType":"SE:I","event":"<a href=\"https://genome.ucsc.edu/cgi-bin/hgTracks?db=mm9&position=chr5:34899912-34901750\" title=\"Jump to UCSC Genome Browser\">5:34899912-34901750</a>","junctions":"34900012-34900877;34900938-34901650","sig":"Significant"},"Reg_MrjJuA_311":{"log2FoldChange":2.99,"pvalue":0.0233,"padj":0.109,"featureID":"231207_1_2/3_A5SS","groupID":"4240","medianVariantFreq":"NA","medianVariantFreq1":"NA","medianVariantFreq2":0.28,"medianVariantCount":1,"medianVariantCount1":0,"medianVariantCount2":7,"medianTotalCount":13.5,"medianTotalCount1":2,"medianTotalCount2":23,"deltaVF":"NA","chr":"5","start":43628828,"end":43635825,"strand":"+","coords":"5:43628828-43635825","geneIDs":"231207","geneSymbols":"Cpeb2","variantType":"A5SS:P","event":"<a href=\"https://genome.ucsc.edu/cgi-bin/hgTracks?db=mm9&position=chr5:43628727-43635925\" title=\"Jump to UCSC Genome Browser\">5:43628727-43635925</a>","junctions":"43628836-43635825","sig":"Not"},"Reg_MrjJuA_312":{"log2FoldChange":-5.82,"pvalue":0.000157,"padj":0.00383,"featureID":"231207_1_3/3_SE","groupID":"4240","medianVariantFreq":"NA","medianVariantFreq1":"NA","medianVariantFreq2":0.0625,"medianVariantCount":1.5,"medianVariantCount1":2,"medianVariantCount2":1,"medianTotalCount":13.5,"medianTotalCount1":2,"medianTotalCount2":23,"deltaVF":"NA","chr":"5","start":43628827,"end":43635825,"strand":"+","coords":"5:43628827-43635825","geneIDs":"231207","geneSymbols":"Cpeb2","variantType":"SE:I","event":"<a href=\"https://genome.ucsc.edu/cgi-bin/hgTracks?db=mm9&position=chr5:43628727-43635925\" title=\"Jump to UCSC Genome Browser\">5:43628727-43635925</a>","junctions":"43628827-43629566;43629655-43635825","sig":"Significant"},"Reg_MrjJuA_313":{"log2FoldChange":-4.68,"pvalue":0.00347,"padj":0.0285,"featureID":"231207_2_2/2_SE","groupID":"4241","medianVariantFreq":"NA","medianVariantFreq1":"NA","medianVariantFreq2":0.368,"medianVariantCount":6.5,"medianVariantCount1":0,"medianVariantCount2":9,"medianTotalCount":9,"medianTotalCount1":0,"medianTotalCount2":41,"deltaVF":"NA","chr":"5","start":43653023,"end":43668670,"strand":"+","coords":"5:43653023-43668670","geneIDs":"231207","geneSymbols":"Cpeb2","variantType":"SE:I","event":"<a href=\"https://genome.ucsc.edu/cgi-bin/hgTracks?db=mm9&position=chr5:43652923-43668770\" title=\"Jump to UCSC Genome Browser\">5:43652923-43668770</a>","junctions":"43653023-43660108;43660131-43668670","sig":"Significant"},"Reg_MrjJuA_314":{"log2FoldChange":-0.436,"pvalue":1,"padj":1,"featureID":"NA_13_2/2_ALE","groupID":"4253","medianVariantFreq":"NA","medianVariantFreq1":"NA","medianVariantFreq2":"NA","medianVariantCount":0.5,"medianVariantCount1":31,"medianVariantCount2":0,"medianTotalCount":0.5,"medianTotalCount1":38,"medianTotalCount2":0,"deltaVF":"NA","chr":"5","start":143801107,"end":143829516,"strand":"+","coords":"5:143801107-143829516","geneIDs":"","geneSymbols":"","variantType":"ALE","event":"<a href=\"https://genome.ucsc.edu/cgi-bin/hgTracks?db=mm9&position=chr5:143801007-143829616\" title=\"Jump to UCSC Genome Browser\">5:143801007-143829616</a>","junctions":"143801107-143828465;143801107-143818133","sig":"Not"},"Reg_MrjJuA_315":{"log2FoldChange":0.665,"pvalue":0.683,"padj":0.851,"featureID":"101809,74206_1_2/2_A3SS","groupID":"4279","medianVariantFreq":"NA","medianVariantFreq1":"NA","medianVariantFreq2":0.474,"medianVariantCount":4.5,"medianVariantCount1":5,"medianVariantCount2":4,"medianTotalCount":16,"medianTotalCount1":38,"medianTotalCount2":13,"deltaVF":"NA","chr":"7","start":30116563,"end":30116563,"strand":"-","coords":"7:30116563-30116563","geneIDs":"101809,74206","geneSymbols":"Spred3,Sipa1l3","variantType":"A3SS:P","event":"<a href=\"https://genome.ucsc.edu/cgi-bin/hgTracks?db=mm9&position=chr7:30116460-30117344\" title=\"Jump to UCSC Genome Browser\">7:30116460-30117344</a>","junctions":"30116563-30117244","sig":"Not"},"Reg_MrjJuA_316":{"log2FoldChange":-0.0191,"pvalue":0.982,"padj":0.992,"featureID":"14897_6_2/2_A5SS","groupID":"4382","medianVariantFreq":0.111,"medianVariantFreq1":0.111,"medianVariantFreq2":0.111,"medianVariantCount":4.5,"medianVariantCount1":4,"medianVariantCount2":5,"medianTotalCount":33.5,"medianTotalCount1":20,"medianTotalCount2":47,"deltaVF":0,"chr":"1","start":84757335,"end":84757335,"strand":"-","coords":"1:84757335-84757335","geneIDs":"14897","geneSymbols":"Trip12","variantType":"A5SS:P","event":"<a href=\"https://genome.ucsc.edu/cgi-bin/hgTracks?db=mm9&position=chr1:84755602-84757438\" title=\"Jump to UCSC Genome Browser\">1:84755602-84757438</a>","junctions":"84755702-84757335","sig":"Not"},"Reg_MrjJuA_317":{"log2FoldChange":0.0911,"pvalue":0.927,"padj":0.981,"featureID":"26921_2_2/2_A3SS","groupID":"4406","medianVariantFreq":0.839,"medianVariantFreq1":0.821,"medianVariantFreq2":0.865,"medianVariantCount":15,"medianVariantCount1":33,"medianVariantCount2":12,"medianTotalCount":22.5,"medianTotalCount1":55,"medianTotalCount2":13,"deltaVF":0.0444,"chr":"1","start":40056819,"end":40057468,"strand":"+","coords":"1:40056819-40057468","geneIDs":"26921","geneSymbols":"Map4k4","variantType":"A3SS:P","event":"<a href=\"https://genome.ucsc.edu/cgi-bin/hgTracks?db=mm9&position=chr1:40056719-40057569\" title=\"Jump to UCSC Genome Browser\">1:40056719-40057569</a>","junctions":"40056819-40057376","sig":"Not"},"Reg_MrjJuA_318":{"log2FoldChange":-3.62,"pvalue":0.000517,"padj":0.0075,"featureID":"26921_8_2/2_SE,A5SS","groupID":"4412","medianVariantFreq":0.547,"medianVariantFreq1":0.778,"medianVariantFreq2":0.153,"medianVariantCount":19.5,"medianVariantCount1":60,"medianVariantCount2":11,"medianTotalCount":65.5,"medianTotalCount1":72,"medianTotalCount2":59,"deltaVF":-0.625,"chr":"1","start":40064376,"end":40066533,"strand":"+","coords":"1:40064376-40066533","geneIDs":"26921","geneSymbols":"Map4k4","variantType":"SE:I,A5SS:P","event":"<a href=\"https://genome.ucsc.edu/cgi-bin/hgTracks?db=mm9&position=chr1:40064275-40066633\" title=\"Jump to UCSC Genome Browser\">1:40064275-40066633</a>","junctions":"40064375-40065176;40065184-40066533","sig":"Significant"},"Reg_MrjJuA_319":{"log2FoldChange":1.34,"pvalue":0.0829,"padj":0.259,"featureID":"26921_9_2/2_A3SS","groupID":"4413","medianVariantFreq":0.215,"medianVariantFreq1":0.134,"medianVariantFreq2":0.306,"medianVariantCount":21.5,"medianVariantCount1":27,"medianVariantCount2":21,"medianTotalCount":114,"medianTotalCount1":201,"medianTotalCount2":72,"deltaVF":0.172,"chr":"1","start":40066708,"end":40067401,"strand":"+","coords":"1:40066708-40067401","geneIDs":"26921","geneSymbols":"Map4k4","variantType":"A3SS:P","event":"<a href=\"https://genome.ucsc.edu/cgi-bin/hgTracks?db=mm9&position=chr1:40066608-40067502\" title=\"Jump to UCSC Genome Browser\">1:40066608-40067502</a>","junctions":"40066708-40067387","sig":"Not"},"Reg_MrjJuA_320":{"log2FoldChange":-0.0202,"pvalue":0.98,"padj":0.992,"featureID":"70829_2_2/2_A3SS","groupID":"4418","medianVariantFreq":0.898,"medianVariantFreq1":0.898,"medianVariantFreq2":0.955,"medianVariantCount":39.5,"medianVariantCount1":194,"medianVariantCount2":17,"medianTotalCount":43.5,"medianTotalCount1":216,"medianTotalCount2":22,"deltaVF":0.0565,"chr":"1","start":123358556,"end":123358812,"strand":"+","coords":"1:123358556-123358812","geneIDs":"70829","geneSymbols":"Ccdc93","variantType":"A3SS:P","event":"<a href=\"https://genome.ucsc.edu/cgi-bin/hgTracks?db=mm9&position=chr1:123358456-123358913\" title=\"Jump to UCSC Genome Browser\">1:123358456-123358913</a>","junctions":"123358556-123358810","sig":"Not"},"Reg_MrjJuA_321":{"log2FoldChange":2.35,"pvalue":0.0863,"padj":0.265,"featureID":"383619_10_2/2_A5SS","groupID":"4429","medianVariantFreq":0.061,"medianVariantFreq1":0,"medianVariantFreq2":0.2,"medianVariantCount":3,"medianVariantCount1":0,"medianVariantCount2":4,"medianTotalCount":27.5,"medianTotalCount1":66,"medianTotalCount2":27,"deltaVF":0.2,"chr":"1","start":175389981,"end":175392038,"strand":"+","coords":"1:175389981-175392038","geneIDs":"383619","geneSymbols":"Aim2","variantType":"A5SS:P","event":"<a href=\"https://genome.ucsc.edu/cgi-bin/hgTracks?db=mm9&position=chr1:175389880-175392138\" title=\"Jump to UCSC Genome Browser\">1:175389880-175392138</a>","junctions":"175390233-175392038","sig":"Not"},"Reg_MrjJuA_322":{"log2FoldChange":-1.71,"pvalue":0.525,"padj":0.754,"featureID":"383619_11_2/2_SE","groupID":"4430","medianVariantFreq":0,"medianVariantFreq1":0,"medianVariantFreq2":0,"medianVariantCount":0,"medianVariantCount1":0,"medianVariantCount2":0,"medianTotalCount":30.5,"medianTotalCount1":61,"medianTotalCount2":29,"deltaVF":0,"chr":"1","start":175392451,"end":175393990,"strand":"+","coords":"1:175392451-175393990","geneIDs":"383619","geneSymbols":"Aim2","variantType":"SE:I","event":"<a href=\"https://genome.ucsc.edu/cgi-bin/hgTracks?db=mm9&position=chr1:175392351-175394090\" title=\"Jump to UCSC Genome Browser\">1:175392351-175394090</a>","junctions":"175392451-175392887;175393001-175393990","sig":"Not"},"Reg_MrjJuA_323":{"log2FoldChange":-0.498,"pvalue":0.747,"padj":0.886,"featureID":"28240_8_2/2_A3SS","groupID":"4448","medianVariantFreq":"NA","medianVariantFreq1":0.333,"medianVariantFreq2":"NA","medianVariantCount":4,"medianVariantCount1":9,"medianVariantCount2":2,"medianTotalCount":15,"medianTotalCount1":27,"medianTotalCount2":10,"deltaVF":"NA","chr":"10","start":77382574,"end":77382574,"strand":"-","coords":"10:77382574-77382574","geneIDs":"28240","geneSymbols":"Trpm2","variantType":"A3SS:P","event":"<a href=\"https://genome.ucsc.edu/cgi-bin/hgTracks?db=mm9&position=chr10:77382350-77383290\" title=\"Jump to UCSC Genome Browser\">10:77382350-77383290</a>","junctions":"77382574-77383190","sig":"Not"},"Reg_MrjJuA_324":{"log2FoldChange":-5.13,"pvalue":0.000358,"padj":0.00611,"featureID":"18717_2_2/2_A3SS","groupID":"4459","medianVariantFreq":"NA","medianVariantFreq1":0.692,"medianVariantFreq2":"NA","medianVariantCount":2,"medianVariantCount1":24,"medianVariantCount2":0,"medianTotalCount":16.5,"medianTotalCount1":32,"medianTotalCount2":4,"deltaVF":"NA","chr":"10","start":80776397,"end":80776739,"strand":"+","coords":"10:80776397-80776739","geneIDs":"18717","geneSymbols":"Pip5k1c","variantType":"A3SS:P","event":"<a href=\"https://genome.ucsc.edu/cgi-bin/hgTracks?db=mm9&position=chr10:80776297-80776840\" title=\"Jump to UCSC Genome Browser\">10:80776297-80776840</a>","junctions":"80776397-80776480","sig":"Significant"},"Reg_MrjJuA_325":{"log2FoldChange":2.34,"pvalue":0.0444,"padj":0.172,"featureID":"19157_1_2/3_AFE","groupID":"4462","medianVariantFreq":0.354,"medianVariantFreq1":0.174,"medianVariantFreq2":0.462,"medianVariantCount":3.5,"medianVariantCount1":1,"medianVariantCount2":4,"medianTotalCount":7,"medianTotalCount1":5,"medianTotalCount2":8,"deltaVF":0.288,"chr":"11","start":118073963,"end":118073963,"strand":"-","coords":"11:118073963-118073963","geneIDs":"19157","geneSymbols":"Cyth1","variantType":"AFE","event":"<a href=\"https://genome.ucsc.edu/cgi-bin/hgTracks?db=mm9&position=chr11:118054911-118109970\" title=\"Jump to UCSC Genome Browser\">11:118054911-118109970</a>","junctions":"118055011-118073963","sig":"Not"},"Reg_MrjJuA_326":{"log2FoldChange":0.73,"pvalue":0.149,"padj":0.372,"featureID":"216869,18806_7_2/2_RI,A3SS","groupID":"4495","medianVariantFreq":0.359,"medianVariantFreq1":0.292,"medianVariantFreq2":0.432,"medianVariantCount":84,"medianVariantCount1":93,"medianVariantCount2":45,"medianTotalCount":244,"medianTotalCount1":279,"medianTotalCount2":170,"deltaVF":0.14,"chr":"11","start":70251894,"end":70252149,"strand":"+","coords":"11:70251894-70252149","geneIDs":"216869,18806","geneSymbols":"Arrb2,Pld2","variantType":"RI:R,A3SS:P","event":"<a href=\"https://genome.ucsc.edu/cgi-bin/hgTracks?db=mm9&position=chr11:70251793-70252250\" title=\"Jump to UCSC Genome Browser\">11:70251793-70252250</a>","junctions":"70251893-70252003","sig":"Not"},"Reg_MrjJuA_327":{"log2FoldChange":0.511,"pvalue":0.362,"padj":0.608,"featureID":"216869,18806_11_2/2_RI,A3SS","groupID":"4499","medianVariantFreq":0.867,"medianVariantFreq1":0.857,"medianVariantFreq2":0.879,"medianVariantCount":118,"medianVariantCount1":205,"medianVariantCount2":76,"medianTotalCount":157,"medianTotalCount1":255,"medianTotalCount2":80,"deltaVF":0.022,"chr":"11","start":70253244,"end":70253352,"strand":"+","coords":"11:70253244-70253352","geneIDs":"216869,18806","geneSymbols":"Arrb2,Pld2","variantType":"RI:R,A3SS:P","event":"<a href=\"https://genome.ucsc.edu/cgi-bin/hgTracks?db=mm9&position=chr11:70253143-70253453\" title=\"Jump to UCSC Genome Browser\">11:70253143-70253453</a>","junctions":"70253243-70253320","sig":"Not"},"Reg_MrjJuA_328":{"log2FoldChange":0.989,"pvalue":0.641,"padj":0.827,"featureID":"14710_1_2/2_A3SS","groupID":"4503","medianVariantFreq":"NA","medianVariantFreq1":0.333,"medianVariantFreq2":"NA","medianVariantCount":0.5,"medianVariantCount1":2,"medianVariantCount2":0,"medianTotalCount":6.5,"medianTotalCount1":13,"medianTotalCount2":0,"deltaVF":"NA","chr":"11","start":95705209,"end":95706345,"strand":"+","coords":"11:95705209-95706345","geneIDs":"14710","geneSymbols":"Gngt2","variantType":"A3SS:P","event":"<a href=\"https://genome.ucsc.edu/cgi-bin/hgTracks?db=mm9&position=chr11:95705109-95706446\" title=\"Jump to UCSC Genome Browser\">11:95705109-95706446</a>","junctions":"95705209-95706290","sig":"Not"},"Reg_MrjJuA_329":{"log2FoldChange":-0.762,"pvalue":0.553,"padj":0.774,"featureID":"14710_2_2/2_A3SS","groupID":"4504","medianVariantFreq":"NA","medianVariantFreq1":0.478,"medianVariantFreq2":"NA","medianVariantCount":11.5,"medianVariantCount1":16,"medianVariantCount2":1,"medianTotalCount":21,"medianTotalCount1":35,"medianTotalCount2":7,"deltaVF":"NA","chr":"11","start":95705209,"end":95706364,"strand":"+","coords":"11:95705209-95706364","geneIDs":"14710","geneSymbols":"Gngt2","variantType":"A3SS:P","event":"<a href=\"https://genome.ucsc.edu/cgi-bin/hgTracks?db=mm9&position=chr11:95705109-95706465\" title=\"Jump to UCSC Genome Browser\">11:95705109-95706465</a>","junctions":"95705209-95706346;95705209-95706290","sig":"Not"},"Reg_MrjJuA_330":{"log2FoldChange":0.36,"pvalue":0.69,"padj":0.855,"featureID":"100504013,217366_7_2/2_RI,A3SS","groupID":"4516","medianVariantFreq":0.517,"medianVariantFreq1":0.467,"medianVariantFreq2":0.533,"medianVariantCount":9.5,"medianVariantCount1":11,"medianVariantCount2":4,"medianTotalCount":19,"medianTotalCount1":40,"medianTotalCount2":8,"deltaVF":0.0667,"chr":"11","start":120579217,"end":120579350,"strand":"+","coords":"11:120579217-120579350","geneIDs":"100504013,217366","geneSymbols":"Gm20014,Lrrc45","variantType":"RI:R,A3SS:P","event":"<a href=\"https://genome.ucsc.edu/cgi-bin/hgTracks?db=mm9&position=chr11:120579116-120579451\" title=\"Jump to UCSC Genome Browser\">11:120579116-120579451</a>","junctions":"120579216-120579303","sig":"Not"},"Reg_MrjJuA_331":{"log2FoldChange":-1.47,"pvalue":0.147,"padj":0.368,"featureID":"212483_4_2/2_SE","groupID":"4534","medianVariantFreq":"NA","medianVariantFreq1":0.619,"medianVariantFreq2":"NA","medianVariantCount":11.5,"medianVariantCount1":19,"medianVariantCount2":5,"medianTotalCount":20.5,"medianTotalCount1":21,"medianTotalCount2":15,"deltaVF":"NA","chr":"13","start":55650718,"end":55650479,"strand":"-","coords":"13:55650718-55650479","geneIDs":"212483","geneSymbols":"Fam193b","variantType":"SE:I","event":"<a href=\"https://genome.ucsc.edu/cgi-bin/hgTracks?db=mm9&position=chr13:55645050-55651685\" title=\"Jump to UCSC Genome Browser\">13:55645050-55651685</a>","junctions":"55650718-55651585;55645150-55650479","sig":"Not"},"Reg_MrjJuA_332":{"log2FoldChange":1.51,"pvalue":0.283,"padj":0.533,"featureID":"50769_4_2/2_SE","groupID":"4549","medianVariantFreq":"NA","medianVariantFreq1":0.75,"medianVariantFreq2":"NA","medianVariantCount":8,"medianVariantCount1":35,"medianVariantCount2":0,"medianTotalCount":9,"medianTotalCount1":47,"medianTotalCount2":0,"deltaVF":"NA","chr":"14","start":60657884,"end":60657811,"strand":"-","coords":"14:60657884-60657811","geneIDs":"50769","geneSymbols":"Atp8a2","variantType":"SE:I","event":"<a href=\"https://genome.ucsc.edu/cgi-bin/hgTracks?db=mm9&position=chr14:60655774-60663254\" title=\"Jump to UCSC Genome Browser\">14:60655774-60663254</a>","junctions":"60657884-60663154;60655874-60657811","sig":"Not"},"Reg_MrjJuA_333":{"log2FoldChange":-0.79,"pvalue":0.548,"padj":0.771,"featureID":"75901_1_2/2_SE","groupID":"4558","medianVariantFreq":0.838,"medianVariantFreq1":0.875,"medianVariantFreq2":0.8,"medianVariantCount":37.5,"medianVariantCount1":40,"medianVariantCount2":35,"medianTotalCount":40.5,"medianTotalCount1":41,"medianTotalCount2":39,"deltaVF":-0.075,"chr":"14","start":31318870,"end":31332105,"strand":"+","coords":"14:31318870-31332105","geneIDs":"75901","geneSymbols":"Dcp1a","variantType":"SE:I","event":"<a href=\"https://genome.ucsc.edu/cgi-bin/hgTracks?db=mm9&position=chr14:31318770-31332205\" title=\"Jump to UCSC Genome Browser\">14:31318770-31332205</a>","junctions":"31318870-31326170;31326283-31332105","sig":"Not"},"Reg_MrjJuA_334":{"log2FoldChange":1.79,"pvalue":0.249,"padj":0.498,"featureID":"75901_2_2/2_SE","groupID":"4559","medianVariantFreq":"NA","medianVariantFreq1":0.15,"medianVariantFreq2":"NA","medianVariantCount":1,"medianVariantCount1":1,"medianVariantCount2":5,"medianTotalCount":14.5,"medianTotalCount1":16,"medianTotalCount2":13,"deltaVF":"NA","chr":"14","start":31332863,"end":31335914,"strand":"+","coords":"14:31332863-31335914","geneIDs":"75901","geneSymbols":"Dcp1a","variantType":"SE:I","event":"<a href=\"https://genome.ucsc.edu/cgi-bin/hgTracks?db=mm9&position=chr14:31332763-31336014\" title=\"Jump to UCSC Genome Browser\">14:31332763-31336014</a>","junctions":"31332863-31334776;31334841-31335914","sig":"Not"},"Reg_MrjJuA_335":{"log2FoldChange":-1.53,"pvalue":0.19,"padj":0.431,"featureID":"239420_1_2/2_SE","groupID":"4573","medianVariantFreq":0.914,"medianVariantFreq1":0.915,"medianVariantFreq2":0.905,"medianVariantCount":36.5,"medianVariantCount1":128,"medianVariantCount2":9,"medianTotalCount":39.5,"medianTotalCount1":140,"medianTotalCount2":9,"deltaVF":-0.00987,"chr":"15","start":48145656,"end":48145345,"strand":"-","coords":"15:48145656-48145345","geneIDs":"239420","geneSymbols":"Csmd3","variantType":"SE:I","event":"<a href=\"https://genome.ucsc.edu/cgi-bin/hgTracks?db=mm9&position=chr15:48124301-48190944\" title=\"Jump to UCSC Genome Browser\">15:48124301-48190944</a>","junctions":"48145656-48190844;48124401-48145345","sig":"Not"},"Reg_MrjJuA_336":{"log2FoldChange":-0.603,"pvalue":0.57,"padj":0.788,"featureID":"239420_4_2/2_A5SS","groupID":"4576","medianVariantFreq":"NA","medianVariantFreq1":0.759,"medianVariantFreq2":"NA","medianVariantCount":11.5,"medianVariantCount1":28,"medianVariantCount2":5,"medianTotalCount":14,"medianTotalCount1":38,"medianTotalCount2":7,"deltaVF":"NA","chr":"15","start":47779525,"end":47779525,"strand":"-","coords":"15:47779525-47779525","geneIDs":"239420","geneSymbols":"Csmd3","variantType":"A5SS:P","event":"<a href=\"https://genome.ucsc.edu/cgi-bin/hgTracks?db=mm9&position=chr15:47745551-47779633\" title=\"Jump to UCSC Genome Browser\">15:47745551-47779633</a>","junctions":"47745651-47779525","sig":"Not"},"Reg_MrjJuA_337":{"log2FoldChange":0.275,"pvalue":0.774,"padj":0.904,"featureID":"54614,110213_8_2/2_A3SS","groupID":"4596","medianVariantFreq":0.442,"medianVariantFreq1":0.441,"medianVariantFreq2":0.545,"medianVariantCount":8.5,"medianVariantCount1":13,"medianVariantCount2":8,"medianTotalCount":18,"medianTotalCount1":31,"medianTotalCount2":9,"deltaVF":0.104,"chr":"15","start":99145717,"end":99145913,"strand":"+","coords":"15:99145717-99145913","geneIDs":"54614,110213","geneSymbols":"Prpf40b,Tmbim6","variantType":"A3SS:P","event":"<a href=\"https://genome.ucsc.edu/cgi-bin/hgTracks?db=mm9&position=chr15:99145617-99146014\" title=\"Jump to UCSC Genome Browser\">15:99145617-99146014</a>","junctions":"99145717-99145911","sig":"Not"},"Reg_MrjJuA_338":{"log2FoldChange":-0.436,"pvalue":0.779,"padj":0.909,"featureID":"54614,110213_9_2/2_A5SS","groupID":"4597","medianVariantFreq":0.129,"medianVariantFreq1":0.167,"medianVariantFreq2":0.0909,"medianVariantCount":3,"medianVariantCount1":6,"medianVariantCount2":2,"medianTotalCount":20,"medianTotalCount1":27,"medianTotalCount2":14,"deltaVF":-0.0758,"chr":"15","start":99146001,"end":99146154,"strand":"+","coords":"15:99146001-99146154","geneIDs":"54614,110213","geneSymbols":"Prpf40b,Tmbim6","variantType":"A5SS:P","event":"<a href=\"https://genome.ucsc.edu/cgi-bin/hgTracks?db=mm9&position=chr15:99145900-99146254\" title=\"Jump to UCSC Genome Browser\">15:99145900-99146254</a>","junctions":"99146012-99146154","sig":"Not"},"Reg_MrjJuA_339":{"log2FoldChange":0.0161,"pvalue":0.988,"padj":0.994,"featureID":"21976,26413_3_2/2_RI,A3SS","groupID":"4622","medianVariantFreq":0.673,"medianVariantFreq1":0.6,"medianVariantFreq2":0.704,"medianVariantCount":18.5,"medianVariantCount1":9,"medianVariantCount2":19,"medianTotalCount":27,"medianTotalCount1":21,"medianTotalCount2":27,"deltaVF":0.104,"chr":"16","start":16879182,"end":16879411,"strand":"+","coords":"16:16879182-16879411","geneIDs":"21976,26413","geneSymbols":"Top3b,Mapk1","variantType":"RI:R,A3SS:P","event":"<a href=\"https://genome.ucsc.edu/cgi-bin/hgTracks?db=mm9&position=chr16:16879081-16879512\" title=\"Jump to UCSC Genome Browser\">16:16879081-16879512</a>","junctions":"16879181-16879346","sig":"Not"},"Reg_MrjJuA_340":{"log2FoldChange":2.03,"pvalue":0.057,"padj":0.205,"featureID":"170716_2_2/3_A5SS","groupID":"4676","medianVariantFreq":0.053,"medianVariantFreq1":0.0244,"medianVariantFreq2":0.0909,"medianVariantCount":3.5,"medianVariantCount1":5,"medianVariantCount2":3,"medianTotalCount":63.5,"medianTotalCount1":101,"medianTotalCount2":11,"deltaVF":0.0665,"chr":"17","start":33083734,"end":33083734,"strand":"-","coords":"17:33083734-33083734","geneIDs":"170716","geneSymbols":"Cyp4f13","variantType":"A5SS:P","event":"<a href=\"https://genome.ucsc.edu/cgi-bin/hgTracks?db=mm9&position=chr17:33078045-33083850\" title=\"Jump to UCSC Genome Browser\">17:33078045-33083850</a>","junctions":"33078145-33083734","sig":"Not"},"Reg_MrjJuA_341":{"log2FoldChange":2.83,"pvalue":0.127,"padj":0.338,"featureID":"50850_1_2/2_A3SS","groupID":"4696","medianVariantFreq":0.568,"medianVariantFreq1":0.2,"medianVariantFreq2":0.92,"medianVariantCount":6,"medianVariantCount1":2,"medianVariantCount2":7,"medianTotalCount":18,"medianTotalCount1":26,"medianTotalCount2":11,"deltaVF":0.72,"chr":"17","start":74738785,"end":74751292,"strand":"+","coords":"17:74738785-74751292","geneIDs":"50850","geneSymbols":"Spast","variantType":"A3SS:P","event":"<a href=\"https://genome.ucsc.edu/cgi-bin/hgTracks?db=mm9&position=chr17:74738685-74751393\" title=\"Jump to UCSC Genome Browser\">17:74738685-74751393</a>","junctions":"74738785-74751290","sig":"Not"},"Reg_MrjJuA_342":{"log2FoldChange":1.19,"pvalue":0.429,"padj":0.674,"featureID":"70223_1_2/2_A3SS","groupID":"4701","medianVariantFreq":0.81,"medianVariantFreq1":0.733,"medianVariantFreq2":0.875,"medianVariantCount":16,"medianVariantCount1":32,"medianVariantCount2":14,"medianTotalCount":29.5,"medianTotalCount1":38,"medianTotalCount2":18,"deltaVF":0.142,"chr":"18","start":64675062,"end":64675062,"strand":"-","coords":"18:64675062-64675062","geneIDs":"70223","geneSymbols":"Nars","variantType":"A3SS:P","event":"<a href=\"https://genome.ucsc.edu/cgi-bin/hgTracks?db=mm9&position=chr18:64674959-64676170\" title=\"Jump to UCSC Genome Browser\">18:64674959-64676170</a>","junctions":"64675062-64676070","sig":"Not"},"Reg_MrjJuA_343":{"log2FoldChange":0.489,"pvalue":0.731,"padj":0.877,"featureID":"106952_2_2/2_A3SS","groupID":"4704","medianVariantFreq":0.558,"medianVariantFreq1":0.484,"medianVariantFreq2":1,"medianVariantCount":12.5,"medianVariantCount1":32,"medianVariantCount2":4,"medianTotalCount":28,"medianTotalCount1":88,"medianTotalCount2":4,"deltaVF":0.516,"chr":"18","start":38134374,"end":38134374,"strand":"-","coords":"18:38134374-38134374","geneIDs":"106952","geneSymbols":"Arap3","variantType":"A3SS:P","event":"<a href=\"https://genome.ucsc.edu/cgi-bin/hgTracks?db=mm9&position=chr18:38134235-38135141\" title=\"Jump to UCSC Genome Browser\">18:38134235-38135141</a>","junctions":"38134374-38135041","sig":"Not"},"Reg_MrjJuA_344":{"log2FoldChange":2.08,"pvalue":0.00401,"padj":0.0309,"featureID":"106952_5_2/2_SE,A5SS","groupID":"4707","medianVariantFreq":0.645,"medianVariantFreq1":0.63,"medianVariantFreq2":0.812,"medianVariantCount":73,"medianVariantCount1":108,"medianVariantCount2":26,"medianTotalCount":103,"medianTotalCount1":191,"medianTotalCount2":26,"deltaVF":0.182,"chr":"18","start":38133795,"end":38133756,"strand":"-","coords":"18:38133795-38133756","geneIDs":"106952","geneSymbols":"Arap3","variantType":"SE:I,A5SS:P","event":"<a href=\"https://genome.ucsc.edu/cgi-bin/hgTracks?db=mm9&position=chr18:38133205-38134119\" title=\"Jump to UCSC Genome Browser\">18:38133205-38134119</a>","junctions":"38133794-38134019;38133305-38133756","sig":"Significant"},"Reg_MrjJuA_345":{"log2FoldChange":2.66,"pvalue":0.00639,"padj":0.0432,"featureID":"226169,70769_3_2/2_A3SS","groupID":"4723","medianVariantFreq":"NA","medianVariantFreq1":"NA","medianVariantFreq2":0.333,"medianVariantCount":5,"medianVariantCount1":0,"medianVariantCount2":17,"medianTotalCount":28.5,"medianTotalCount1":6,"medianTotalCount2":33,"deltaVF":"NA","chr":"19","start":46136066,"end":46136633,"strand":"+","coords":"19:46136066-46136633","geneIDs":"226169,70769","geneSymbols":"Pprc1,Nolc1","variantType":"A3SS:P","event":"<a href=\"https://genome.ucsc.edu/cgi-bin/hgTracks?db=mm9&position=chr19:46135966-46136734\" title=\"Jump to UCSC Genome Browser\">19:46135966-46136734</a>","junctions":"46136066-46136631","sig":"Significant"},"Reg_MrjJuA_346":{"log2FoldChange":-0.864,"pvalue":0.372,"padj":0.617,"featureID":"226169,70769_9_2/2_A3SS","groupID":"4729","medianVariantFreq":0.625,"medianVariantFreq1":0.8,"medianVariantFreq2":0.583,"medianVariantCount":13,"medianVariantCount1":14,"medianVariantCount2":12,"medianTotalCount":23.5,"medianTotalCount1":20,"medianTotalCount2":27,"deltaVF":-0.217,"chr":"19","start":46153748,"end":46154400,"strand":"+","coords":"19:46153748-46154400","geneIDs":"226169,70769","geneSymbols":"Pprc1,Nolc1","variantType":"A3SS:P","event":"<a href=\"https://genome.ucsc.edu/cgi-bin/hgTracks?db=mm9&position=chr19:46153648-46154501\" title=\"Jump to UCSC Genome Browser\">19:46153648-46154501</a>","junctions":"46153748-46154398","sig":"Not"},"Reg_MrjJuA_347":{"log2FoldChange":-1.86,"pvalue":0.349,"padj":0.596,"featureID":"66926_1_2/2_A5SS","groupID":"4734","medianVariantFreq":"NA","medianVariantFreq1":"NA","medianVariantFreq2":0.294,"medianVariantCount":4.5,"medianVariantCount1":4,"medianVariantCount2":5,"medianTotalCount":9.5,"medianTotalCount1":11,"medianTotalCount2":8,"deltaVF":"NA","chr":"2","start":132635823,"end":132635823,"strand":"-","coords":"2:132635823-132635823","geneIDs":"66926","geneSymbols":"Trmt6","variantType":"A5SS:P","event":"<a href=\"https://genome.ucsc.edu/cgi-bin/hgTracks?db=mm9&position=chr2:132635589-132636042\" title=\"Jump to UCSC Genome Browser\">2:132635589-132636042</a>","junctions":"132635689-132635823","sig":"Not"},"Reg_MrjJuA_348":{"log2FoldChange":-1.39,"pvalue":0.324,"padj":0.57,"featureID":"227800_4_2/2_A3SS","groupID":"4759","medianVariantFreq":0.314,"medianVariantFreq1":0.455,"medianVariantFreq2":0.222,"medianVariantCount":4,"medianVariantCount1":4,"medianVariantCount2":4,"medianTotalCount":11.5,"medianTotalCount1":11,"medianTotalCount2":13,"deltaVF":-0.232,"chr":"2","start":37398751,"end":37411225,"strand":"+","coords":"2:37398751-37411225","geneIDs":"227800","geneSymbols":"Rabgap1","variantType":"A3SS:P","event":"<a href=\"https://genome.ucsc.edu/cgi-bin/hgTracks?db=mm9&position=chr2:37398651-37411326\" title=\"Jump to UCSC Genome Browser\">2:37398651-37411326</a>","junctions":"37398751-37411000","sig":"Not"},"Reg_MrjJuA_349":{"log2FoldChange":-0.301,"pvalue":0.869,"padj":0.955,"featureID":"80743_3_2/2_A5SS","groupID":"4786","medianVariantFreq":"NA","medianVariantFreq1":"NA","medianVariantFreq2":"NA","medianVariantCount":3,"medianVariantCount1":0,"medianVariantCount2":7,"medianTotalCount":3.5,"medianTotalCount1":3,"medianTotalCount2":27,"deltaVF":"NA","chr":"2","start":130266745,"end":130266901,"strand":"+","coords":"2:130266745-130266901","geneIDs":"80743","geneSymbols":"Vps16","variantType":"A5SS:P","event":"<a href=\"https://genome.ucsc.edu/cgi-bin/hgTracks?db=mm9&position=chr2:130266644-130267001\" title=\"Jump to UCSC Genome Browser\">2:130266644-130267001</a>","junctions":"130266764-130266901","sig":"Not"},"Reg_MrjJuA_350":{"log2FoldChange":0.779,"pvalue":0.492,"padj":0.728,"featureID":"80743_8_2/2_RI,A5SS","groupID":"4791","medianVariantFreq":0.0732,"medianVariantFreq1":0.0333,"medianVariantFreq2":0.0909,"medianVariantCount":2,"medianVariantCount1":2,"medianVariantCount2":4,"medianTotalCount":40.5,"medianTotalCount1":37,"medianTotalCount2":44,"deltaVF":0.0576,"chr":"2","start":130268241,"end":130268323,"strand":"+","coords":"2:130268241-130268323","geneIDs":"80743","geneSymbols":"Vps16","variantType":"RI:R,A5SS:P","event":"<a href=\"https://genome.ucsc.edu/cgi-bin/hgTracks?db=mm9&position=chr2:130268140-130268423\" title=\"Jump to UCSC Genome Browser\">2:130268140-130268423</a>","junctions":"130268244-130268323","sig":"Not"},"Reg_MrjJuA_351":{"log2FoldChange":-0.727,"pvalue":0.381,"padj":0.628,"featureID":"228960_3_2/2_SE","groupID":"4799","medianVariantFreq":0.688,"medianVariantFreq1":0.75,"medianVariantFreq2":0.619,"medianVariantCount":26,"medianVariantCount1":39,"medianVariantCount2":18,"medianTotalCount":39,"medianTotalCount1":44,"medianTotalCount2":24,"deltaVF":-0.131,"chr":"2","start":173917123,"end":173918935,"strand":"+","coords":"2:173917123-173918935","geneIDs":"228960","geneSymbols":"Stx16","variantType":"SE:I","event":"<a href=\"https://genome.ucsc.edu/cgi-bin/hgTracks?db=mm9&position=chr2:173917023-173919035\" title=\"Jump to UCSC Genome Browser\">2:173917023-173919035</a>","junctions":"173917123-173917903;173918068-173918935","sig":"Not"},"Reg_MrjJuA_352":{"log2FoldChange":3.65,"pvalue":0.0722,"padj":0.235,"featureID":"69257_1_4/4_AS","groupID":"4811","medianVariantFreq":0.661,"medianVariantFreq1":0.5,"medianVariantFreq2":0.824,"medianVariantCount":3.5,"medianVariantCount1":1,"medianVariantCount2":14,"medianTotalCount":13,"medianTotalCount1":4,"medianTotalCount2":17,"deltaVF":0.324,"chr":"3","start":51144336,"end":51103705,"strand":"-","coords":"3:51144336-51103705","geneIDs":"69257","geneSymbols":"Elf2","variantType":"AS","event":"<a href=\"https://genome.ucsc.edu/cgi-bin/hgTracks?db=mm9&position=chr3:51070688-51144671\" title=\"Jump to UCSC Genome Browser\">3:51070688-51144671</a>","junctions":"51070788-51111972;51070788-51103705","sig":"Not"},"Reg_MrjJuA_353":{"log2FoldChange":0.284,"pvalue":0.845,"padj":0.949,"featureID":"69257_2_2/2_SE","groupID":"4812","medianVariantFreq":"NA","medianVariantFreq1":"NA","medianVariantFreq2":"NA","medianVariantCount":0,"medianVariantCount1":0,"medianVariantCount2":3,"medianTotalCount":7,"medianTotalCount1":2,"medianTotalCount2":25,"deltaVF":"NA","chr":"3","start":51103807,"end":51103705,"strand":"-","coords":"3:51103807-51103705","geneIDs":"69257","geneSymbols":"Elf2","variantType":"SE:I","event":"<a href=\"https://genome.ucsc.edu/cgi-bin/hgTracks?db=mm9&position=chr3:51070688-51112072\" title=\"Jump to UCSC Genome Browser\">3:51070688-51112072</a>","junctions":"51103807-51111972;51070788-51103705","sig":"Not"},"Reg_MrjJuA_354":{"log2FoldChange":-0.845,"pvalue":0.434,"padj":0.677,"featureID":"12807_1_3/3_SE","groupID":"4817","medianVariantFreq":0.708,"medianVariantFreq1":0.667,"medianVariantFreq2":0.75,"medianVariantCount":13,"medianVariantCount1":17,"medianVariantCount2":9,"medianTotalCount":17.5,"medianTotalCount1":17,"medianTotalCount2":18,"deltaVF":0.0833,"chr":"3","start":19919957,"end":19919803,"strand":"-","coords":"3:19919957-19919803","geneIDs":"12807","geneSymbols":"Hps3","variantType":"SE:I","event":"<a href=\"https://genome.ucsc.edu/cgi-bin/hgTracks?db=mm9&position=chr3:19918819-19922858\" title=\"Jump to UCSC Genome Browser\">3:19918819-19922858</a>","junctions":"19919957-19922758;19918919-19919803","sig":"Not"},"Reg_MrjJuA_355":{"log2FoldChange":0.632,"pvalue":0.683,"padj":0.851,"featureID":"329650_5_2/2_A5SS","groupID":"4825","medianVariantFreq":0.0445,"medianVariantFreq1":0.0476,"medianVariantFreq2":0,"medianVariantCount":1,"medianVariantCount1":5,"medianVariantCount2":0,"medianTotalCount":17.5,"medianTotalCount1":52,"medianTotalCount2":11,"deltaVF":-0.0476,"chr":"3","start":59100157,"end":59101712,"strand":"+","coords":"3:59100157-59101712","geneIDs":"329650","geneSymbols":"Med12l","variantType":"A5SS:P","event":"<a href=\"https://genome.ucsc.edu/cgi-bin/hgTracks?db=mm9&position=chr3:59100056-59101812\" title=\"Jump to UCSC Genome Browser\">3:59100056-59101812</a>","junctions":"59100171-59101712","sig":"Not"},"Reg_MrjJuA_356":{"log2FoldChange":-0.087,"pvalue":0.974,"padj":0.992,"featureID":"60365_2_2/2_RI,A3SS","groupID":"4830","medianVariantFreq":"NA","medianVariantFreq1":0.692,"medianVariantFreq2":"NA","medianVariantCount":8.5,"medianVariantCount1":5,"medianVariantCount2":9,"medianTotalCount":12,"medianTotalCount1":11,"medianTotalCount2":13,"deltaVF":"NA","chr":"3","start":96434285,"end":96434402,"strand":"+","coords":"3:96434285-96434402","geneIDs":"60365","geneSymbols":"Rbm8a","variantType":"RI:R,A3SS:P","event":"<a href=\"https://genome.ucsc.edu/cgi-bin/hgTracks?db=mm9&position=chr3:96434184-96434503\" title=\"Jump to UCSC Genome Browser\">3:96434184-96434503</a>","junctions":"96434284-96434400","sig":"Not"},"Reg_MrjJuA_357":{"log2FoldChange":2.92,"pvalue":0.128,"padj":0.338,"featureID":"100273_5_2/2_A5SS","groupID":"4840","medianVariantFreq":"NA","medianVariantFreq1":0,"medianVariantFreq2":"NA","medianVariantCount":0,"medianVariantCount1":0,"medianVariantCount2":6,"medianTotalCount":13.5,"medianTotalCount1":12,"medianTotalCount2":22,"deltaVF":"NA","chr":"4","start":108738225,"end":108738225,"strand":"-","coords":"4:108738225-108738225","geneIDs":"100273","geneSymbols":"Osbpl9","variantType":"A5SS:P","event":"<a href=\"https://genome.ucsc.edu/cgi-bin/hgTracks?db=mm9&position=chr4:108737146-108738329\" title=\"Jump to UCSC Genome Browser\">4:108737146-108738329</a>","junctions":"108737246-108738225","sig":"Not"},"Reg_MrjJuA_358":{"log2FoldChange":-0.105,"pvalue":0.947,"padj":0.987,"featureID":"101206,66087_2_2/2_SE","groupID":"4906","medianVariantFreq":0.661,"medianVariantFreq1":0.655,"medianVariantFreq2":0.667,"medianVariantCount":9,"medianVariantCount1":19,"medianVariantCount2":3,"medianTotalCount":15.5,"medianTotalCount1":42,"medianTotalCount2":3,"deltaVF":0.0115,"chr":"6","start":113326939,"end":113326886,"strand":"-","coords":"6:113326939-113326886","geneIDs":"101206,66087","geneSymbols":"Tada3,Tmem111","variantType":"SE:I","event":"<a href=\"https://genome.ucsc.edu/cgi-bin/hgTracks?db=mm9&position=chr6:113325958-113327410\" title=\"Jump to UCSC Genome Browser\">6:113325958-113327410</a>","junctions":"113326939-113327310;113326058-113326886","sig":"Not"},"Reg_MrjJuA_359":{"log2FoldChange":0.567,"pvalue":0.339,"padj":0.583,"featureID":"54486_1_2/2_A5SS","groupID":"4915","medianVariantFreq":0.143,"medianVariantFreq1":0.122,"medianVariantFreq2":0.183,"medianVariantCount":12,"medianVariantCount1":16,"medianVariantCount2":11,"medianTotalCount":72,"medianTotalCount1":114,"medianTotalCount2":55,"deltaVF":0.0611,"chr":"6","start":65088049,"end":65088049,"strand":"-","coords":"6:65088049-65088049","geneIDs":"54486","geneSymbols":"Hpgds","variantType":"A5SS:P","event":"<a href=\"https://genome.ucsc.edu/cgi-bin/hgTracks?db=mm9&position=chr6:65085587-65088259\" title=\"Jump to UCSC Genome Browser\">6:65085587-65088259</a>","junctions":"65085687-65088049","sig":"Not"},"Reg_MrjJuA_360":{"log2FoldChange":-2.03,"pvalue":0.0281,"padj":0.127,"featureID":"52857_6_2/2_RI,A5SS","groupID":"4967","medianVariantFreq":0.942,"medianVariantFreq1":0.989,"medianVariantFreq2":0.93,"medianVariantCount":110,"medianVariantCount1":179,"medianVariantCount2":80,"medianTotalCount":112,"medianTotalCount1":188,"medianTotalCount2":86,"deltaVF":-0.0586,"chr":"7","start":31920606,"end":31920545,"strand":"-","coords":"7:31920606-31920545","geneIDs":"52857","geneSymbols":"Gramd1a","variantType":"RI:R,A5SS:P","event":"<a href=\"https://genome.ucsc.edu/cgi-bin/hgTracks?db=mm9&position=chr7:31919436-31920716\" title=\"Jump to UCSC Genome Browser\">7:31919436-31920716</a>","junctions":"31919536-31920606;31919536-31920545","sig":"Not"},"Reg_MrjJuA_361":{"log2FoldChange":1.18,"pvalue":0.465,"padj":0.703,"featureID":"434204_2_2/3_A3SS","groupID":"4987","medianVariantFreq":0.165,"medianVariantFreq1":0,"medianVariantFreq2":0.4,"medianVariantCount":3.5,"medianVariantCount1":0,"medianVariantCount2":4,"medianTotalCount":10,"medianTotalCount1":8,"medianTotalCount2":10,"deltaVF":0.4,"chr":"7","start":88731185,"end":88734223,"strand":"+","coords":"7:88731185-88734223","geneIDs":"434204","geneSymbols":"Whamm","variantType":"A3SS:P","event":"<a href=\"https://genome.ucsc.edu/cgi-bin/hgTracks?db=mm9&position=chr7:88731085-88734324\" title=\"Jump to UCSC Genome Browser\">7:88731085-88734324</a>","junctions":"88731185-88734190","sig":"Not"},"Reg_MrjJuA_362":{"log2FoldChange":-2.98,"pvalue":0.0482,"padj":0.182,"featureID":"434204_4_2/2_A3SS","groupID":"4989","medianVariantFreq":0.266,"medianVariantFreq1":0.792,"medianVariantFreq2":0.2,"medianVariantCount":13,"medianVariantCount1":36,"medianVariantCount2":7,"medianTotalCount":47.5,"medianTotalCount1":43,"medianTotalCount2":52,"deltaVF":-0.592,"chr":"7","start":88736988,"end":88738537,"strand":"+","coords":"7:88736988-88738537","geneIDs":"434204","geneSymbols":"Whamm","variantType":"A3SS:P","event":"<a href=\"https://genome.ucsc.edu/cgi-bin/hgTracks?db=mm9&position=chr7:88736888-88738638\" title=\"Jump to UCSC Genome Browser\">7:88736888-88738638</a>","junctions":"88736988-88738524","sig":"Not"},"Reg_MrjJuA_363":{"log2FoldChange":1.11,"pvalue":0.252,"padj":0.501,"featureID":"71517_2_2/2_A5SS","groupID":"4997","medianVariantFreq":0.134,"medianVariantFreq1":0.1,"medianVariantFreq2":0.143,"medianVariantCount":3.5,"medianVariantCount1":4,"medianVariantCount2":3,"medianTotalCount":40.5,"medianTotalCount1":56,"medianTotalCount2":21,"deltaVF":0.0429,"chr":"7","start":125953491,"end":125955319,"strand":"+","coords":"7:125953491-125955319","geneIDs":"71517","geneSymbols":"9030624J02Rik","variantType":"A5SS:P","event":"<a href=\"https://genome.ucsc.edu/cgi-bin/hgTracks?db=mm9&position=chr7:125953390-125955419\" title=\"Jump to UCSC Genome Browser\">7:125953390-125955419</a>","junctions":"125953518-125955319","sig":"Not"},"Reg_MrjJuA_364":{"log2FoldChange":1.92,"pvalue":0.000714,"padj":0.00933,"featureID":"21750_4_2/2_A3SS","groupID":"5010","medianVariantFreq":0.725,"medianVariantFreq1":0.647,"medianVariantFreq2":0.854,"medianVariantCount":58,"medianVariantCount1":66,"medianVariantCount2":50,"medianTotalCount":84,"medianTotalCount1":102,"medianTotalCount2":66,"deltaVF":0.207,"chr":"8","start":109600899,"end":109600899,"strand":"-","coords":"8:109600899-109600899","geneIDs":"21750","geneSymbols":"Terf2","variantType":"A3SS:P","event":"<a href=\"https://genome.ucsc.edu/cgi-bin/hgTracks?db=mm9&position=chr8:109600796-109603369\" title=\"Jump to UCSC Genome Browser\">8:109600796-109603369</a>","junctions":"109600899-109603269","sig":"Significant"},"Reg_MrjJuA_365":{"log2FoldChange":0.0336,"pvalue":0.962,"padj":0.99,"featureID":"270084_5_2/2_A3SS","groupID":"5027","medianVariantFreq":0.314,"medianVariantFreq1":0.294,"medianVariantFreq2":0.333,"medianVariantCount":15,"medianVariantCount1":16,"medianVariantCount2":14,"medianTotalCount":51.5,"medianTotalCount1":52,"medianTotalCount2":51,"deltaVF":0.0392,"chr":"8","start":95393764,"end":95395036,"strand":"+","coords":"8:95393764-95395036","geneIDs":"270084","geneSymbols":"Lpcat2","variantType":"A3SS:P","event":"<a href=\"https://genome.ucsc.edu/cgi-bin/hgTracks?db=mm9&position=chr8:95393664-95395137\" title=\"Jump to UCSC Genome Browser\">8:95393664-95395137</a>","junctions":"95393764-95394387","sig":"Not"},"Reg_MrjJuA_366":{"log2FoldChange":0.159,"pvalue":0.887,"padj":0.964,"featureID":"320528_2_2/2_SE,S2E","groupID":"5036","medianVariantFreq":0.0513,"medianVariantFreq1":0.05,"medianVariantFreq2":0.0549,"medianVariantCount":1.5,"medianVariantCount1":1,"medianVariantCount2":2,"medianTotalCount":25,"medianTotalCount1":23,"medianTotalCount2":26,"deltaVF":0.00495,"chr":"9","start":67708692,"end":67718983,"strand":"+","coords":"9:67708692-67718983","geneIDs":"320528","geneSymbols":"Vps13c","variantType":"SE:I,S2E:I","event":"<a href=\"https://genome.ucsc.edu/cgi-bin/hgTracks?db=mm9&position=chr9:67708592-67719083\" title=\"Jump to UCSC Genome Browser\">9:67708592-67719083</a>","junctions":"67708692-67713987;67714049-67718983;67718725-67718983","sig":"Not"},"Reg_MrjJuA_367":{"log2FoldChange":-1.36,"pvalue":0.136,"padj":0.353,"featureID":"17248_2_2/2_A3SS","groupID":"5057","medianVariantFreq":0.49,"medianVariantFreq1":0.6,"medianVariantFreq2":0.391,"medianVariantCount":25,"medianVariantCount1":27,"medianVariantCount2":23,"medianTotalCount":55.5,"medianTotalCount1":55,"medianTotalCount2":56,"deltaVF":-0.209,"chr":"1","start":134909291,"end":134909291,"strand":"-","coords":"1:134909291-134909291","geneIDs":"17248","geneSymbols":"Mdm4","variantType":"A3SS:P","event":"<a href=\"https://genome.ucsc.edu/cgi-bin/hgTracks?db=mm9&position=chr1:134909188-134915454\" title=\"Jump to UCSC Genome Browser\">1:134909188-134915454</a>","junctions":"134909291-134915354","sig":"Not"},"Reg_MrjJuA_368":{"log2FoldChange":-7.32,"pvalue":5.73e-06,"padj":0.000355,"featureID":"17248_6_2/2_SE,A3SS","groupID":"5061","medianVariantFreq":1,"medianVariantFreq1":1,"medianVariantFreq2":0.871,"medianVariantCount":110,"medianVariantCount1":106,"medianVariantCount2":111,"medianTotalCount":124,"medianTotalCount1":106,"medianTotalCount2":125,"deltaVF":-0.129,"chr":"1","start":134901298,"end":134900544,"strand":"-","coords":"1:134901298-134900544","geneIDs":"17248","geneSymbols":"Mdm4","variantType":"SE:I,A3SS:P","event":"<a href=\"https://genome.ucsc.edu/cgi-bin/hgTracks?db=mm9&position=chr1:134900367-134905814\" title=\"Jump to UCSC Genome Browser\">1:134900367-134905814</a>","junctions":"134901298-134905714;134900467-134901231;134900467-134900544","sig":"Significant"},"Reg_MrjJuA_369":{"log2FoldChange":1.23,"pvalue":0.23,"padj":0.481,"featureID":"17248_7_2/2_RI,A5SS","groupID":"5062","medianVariantFreq":0.889,"medianVariantFreq1":0.853,"medianVariantFreq2":0.916,"medianVariantCount":100,"medianVariantCount1":101,"medianVariantCount2":100,"medianTotalCount":114,"medianTotalCount1":107,"medianTotalCount2":116,"deltaVF":0.0629,"chr":"1","start":134900544,"end":134900544,"strand":"-","coords":"1:134900544-134900544","geneIDs":"17248","geneSymbols":"Mdm4","variantType":"RI:R,A5SS:P","event":"<a href=\"https://genome.ucsc.edu/cgi-bin/hgTracks?db=mm9&position=chr1:134900367-134901331\" title=\"Jump to UCSC Genome Browser\">1:134900367-134901331</a>","junctions":"134900467-134900544","sig":"Not"},"Reg_MrjJuA_370":{"log2FoldChange":0.262,"pvalue":0.898,"padj":0.97,"featureID":"27993_1_2/2_A5SS","groupID":"5075","medianVariantFreq":"NA","medianVariantFreq1":"NA","medianVariantFreq2":"NA","medianVariantCount":3,"medianVariantCount1":2,"medianVariantCount2":4,"medianTotalCount":4.5,"medianTotalCount1":5,"medianTotalCount2":4,"deltaVF":"NA","chr":"1","start":34499839,"end":34500223,"strand":"+","coords":"1:34499839-34500223","geneIDs":"27993","geneSymbols":"Imp4","variantType":"A5SS:P","event":"<a href=\"https://genome.ucsc.edu/cgi-bin/hgTracks?db=mm9&position=chr1:34499738-34500323\" title=\"Jump to UCSC Genome Browser\">1:34499738-34500323</a>","junctions":"34499949-34500223","sig":"Not"},"Reg_MrjJuA_371":{"log2FoldChange":1.02,"pvalue":0.615,"padj":0.813,"featureID":"20846_4_2/2_A5SS","groupID":"5084","medianVariantFreq":"NA","medianVariantFreq1":"NA","medianVariantFreq2":0.176,"medianVariantCount":1.5,"medianVariantCount1":0,"medianVariantCount2":6,"medianTotalCount":14,"medianTotalCount1":6,"medianTotalCount2":21,"deltaVF":"NA","chr":"1","start":52205883,"end":52207463,"strand":"+","coords":"1:52205883-52207463","geneIDs":"20846","geneSymbols":"Stat1","variantType":"A5SS:P","event":"<a href=\"https://genome.ucsc.edu/cgi-bin/hgTracks?db=mm9&position=chr1:52205782-52207563\" title=\"Jump to UCSC Genome Browser\">1:52205782-52207563</a>","junctions":"52205949-52207463","sig":"Not"},"Reg_MrjJuA_372":{"log2FoldChange":0.653,"pvalue":0.501,"padj":0.732,"featureID":"55949_1_2/2_A3SS","groupID":"5087","medianVariantFreq":0.167,"medianVariantFreq1":0.12,"medianVariantFreq2":0.216,"medianVariantCount":11,"medianVariantCount1":7,"medianVariantCount2":11,"medianTotalCount":51,"medianTotalCount1":51,"medianTotalCount2":51,"deltaVF":0.0957,"chr":"1","start":63224450,"end":63225012,"strand":"+","coords":"1:63224450-63225012","geneIDs":"55949","geneSymbols":"Eef1b2","variantType":"A3SS:P","event":"<a href=\"https://genome.ucsc.edu/cgi-bin/hgTracks?db=mm9&position=chr1:63224350-63225113\" title=\"Jump to UCSC Genome Browser\">1:63224350-63225113</a>","junctions":"63224450-63224997","sig":"Not"},"Reg_MrjJuA_373":{"log2FoldChange":-1.81,"pvalue":0.245,"padj":0.495,"featureID":"270685_2_2/2_A3SS","groupID":"5111","medianVariantFreq":"NA","medianVariantFreq1":"NA","medianVariantFreq2":0.273,"medianVariantCount":2.5,"medianVariantCount1":0,"medianVariantCount2":8,"medianTotalCount":7.5,"medianTotalCount1":2,"medianTotalCount2":30,"deltaVF":"NA","chr":"10","start":6314373,"end":6314373,"strand":"-","coords":"10:6314373-6314373","geneIDs":"270685","geneSymbols":"Mthfd1l","variantType":"A3SS:P","event":"<a href=\"https://genome.ucsc.edu/cgi-bin/hgTracks?db=mm9&position=chr10:6314209-6315905\" title=\"Jump to UCSC Genome Browser\">10:6314209-6315905</a>","junctions":"6314373-6315805","sig":"Not"},"Reg_MrjJuA_374":{"log2FoldChange":-2.36,"pvalue":0.24,"padj":0.489,"featureID":"140580_1_2/2_AFE","groupID":"5175","medianVariantFreq":0,"medianVariantFreq1":0.0667,"medianVariantFreq2":0,"medianVariantCount":0,"medianVariantCount1":5,"medianVariantCount2":0,"medianTotalCount":24,"medianTotalCount1":53,"medianTotalCount2":11,"deltaVF":-0.0667,"chr":"13","start":20276707,"end":20277223,"strand":"+","coords":"13:20276707-20277223","geneIDs":"140580","geneSymbols":"Elmo1","variantType":"AFE","event":"<a href=\"https://genome.ucsc.edu/cgi-bin/hgTracks?db=mm9&position=chr13:20182187-20277323\" title=\"Jump to UCSC Genome Browser\">13:20182187-20277323</a>","junctions":"20276880-20277223","sig":"Not"},"Reg_MrjJuA_375":{"log2FoldChange":-0.377,"pvalue":0.605,"padj":0.809,"featureID":"140580_3_2/2_SE","groupID":"5177","medianVariantFreq":0.0146,"medianVariantFreq1":0.019,"medianVariantFreq2":0.0088,"medianVariantCount":4,"medianVariantCount1":11,"medianVariantCount2":3,"medianTotalCount":358,"medianTotalCount1":931,"medianTotalCount2":122,"deltaVF":-0.0102,"chr":"13","start":20277373,"end":20300003,"strand":"+","coords":"13:20277373-20300003","geneIDs":"140580","geneSymbols":"Elmo1","variantType":"SE:I","event":"<a href=\"https://genome.ucsc.edu/cgi-bin/hgTracks?db=mm9&position=chr13:20277273-20300103\" title=\"Jump to UCSC Genome Browser\">13:20277273-20300103</a>","junctions":"20277373-20283904;20284043-20300003","sig":"Not"},"Reg_MrjJuA_376":{"log2FoldChange":1.14,"pvalue":0.0579,"padj":0.207,"featureID":"69146_1_2/2_A3SS","groupID":"5209","medianVariantFreq":0.0663,"medianVariantFreq1":0.0578,"medianVariantFreq2":0.0794,"medianVariantCount":6.5,"medianVariantCount1":7,"medianVariantCount2":6,"medianTotalCount":102,"medianTotalCount1":125,"medianTotalCount2":78,"deltaVF":0.0215,"chr":"15","start":75692911,"end":75693834,"strand":"+","coords":"15:75692911-75693834","geneIDs":"69146","geneSymbols":"Gsdmd","variantType":"A3SS:P","event":"<a href=\"https://genome.ucsc.edu/cgi-bin/hgTracks?db=mm9&position=chr15:75692811-75693935\" title=\"Jump to UCSC Genome Browser\">15:75692811-75693935</a>","junctions":"75692911-75693739","sig":"Not"},"Reg_MrjJuA_377":{"log2FoldChange":3.33,"pvalue":0.0133,"padj":0.0707,"featureID":"225028_3_2/2_SE","groupID":"5231","medianVariantFreq":0.388,"medianVariantFreq1":0.2,"medianVariantFreq2":0.667,"medianVariantCount":5.5,"medianVariantCount1":1,"medianVariantCount2":9,"medianTotalCount":16,"medianTotalCount1":19,"medianTotalCount2":13,"deltaVF":0.467,"chr":"17","start":81028688,"end":81028626,"strand":"-","coords":"17:81028688-81028626","geneIDs":"225028","geneSymbols":"Map4k3","variantType":"SE:I","event":"<a href=\"https://genome.ucsc.edu/cgi-bin/hgTracks?db=mm9&position=chr17:81023354-81029855\" title=\"Jump to UCSC Genome Browser\">17:81023354-81029855</a>","junctions":"81028688-81029755;81023454-81028626","sig":"Not"},"Reg_MrjJuA_378":{"log2FoldChange":1.55,"pvalue":0.125,"padj":0.335,"featureID":"70785_1_2/2_A3SS","groupID":"5237","medianVariantFreq":0.25,"medianVariantFreq1":0.214,"medianVariantFreq2":0.529,"medianVariantCount":6.5,"medianVariantCount1":6,"medianVariantCount2":7,"medianTotalCount":30,"medianTotalCount1":55,"medianTotalCount2":8,"deltaVF":0.315,"chr":"17","start":57214982,"end":57214982,"strand":"-","coords":"17:57214982-57214982","geneIDs":"70785","geneSymbols":"Dennd1c","variantType":"A3SS:P","event":"<a href=\"https://genome.ucsc.edu/cgi-bin/hgTracks?db=mm9&position=chr17:57214811-57216170\" title=\"Jump to UCSC Genome Browser\">17:57214811-57216170</a>","junctions":"57214982-57216070","sig":"Not"},"Reg_MrjJuA_379":{"log2FoldChange":-0.978,"pvalue":0.348,"padj":0.596,"featureID":"70785_2_2/2_A3SS","groupID":"5238","medianVariantFreq":0.0879,"medianVariantFreq1":0.117,"medianVariantFreq2":0.0417,"medianVariantCount":10,"medianVariantCount1":13,"medianVariantCount2":2,"medianTotalCount":62.5,"medianTotalCount1":100,"medianTotalCount2":47,"deltaVF":-0.0752,"chr":"17","start":57213619,"end":57213619,"strand":"-","coords":"17:57213619-57213619","geneIDs":"70785","geneSymbols":"Dennd1c","variantType":"A3SS:P","event":"<a href=\"https://genome.ucsc.edu/cgi-bin/hgTracks?db=mm9&position=chr17:57213502-57213797\" title=\"Jump to UCSC Genome Browser\">17:57213502-57213797</a>","junctions":"57213619-57213697","sig":"Not"},"Reg_MrjJuA_380":{"log2FoldChange":0.94,"pvalue":0.494,"padj":0.728,"featureID":"70785_5_2/2_A3SS","groupID":"5241","medianVariantFreq":0.141,"medianVariantFreq1":0.121,"medianVariantFreq2":0.161,"medianVariantCount":3.5,"medianVariantCount1":4,"medianVariantCount2":3,"medianTotalCount":19.5,"medianTotalCount1":42,"medianTotalCount2":15,"deltaVF":0.0403,"chr":"17","start":57207372,"end":57207372,"strand":"-","coords":"17:57207372-57207372","geneIDs":"70785","geneSymbols":"Dennd1c","variantType":"A3SS:P","event":"<a href=\"https://genome.ucsc.edu/cgi-bin/hgTracks?db=mm9&position=chr17:57207156-57209636\" title=\"Jump to UCSC Genome Browser\">17:57207156-57209636</a>","junctions":"57207372-57209536","sig":"Not"},"Reg_MrjJuA_381":{"log2FoldChange":3.23,"pvalue":4.16e-05,"padj":0.00156,"featureID":"70785_8_2/2_RI,A3SS","groupID":"5244","medianVariantFreq":0.69,"medianVariantFreq1":0.426,"medianVariantFreq2":0.949,"medianVariantCount":41.5,"medianVariantCount1":46,"medianVariantCount2":15,"medianTotalCount":59.5,"medianTotalCount1":116,"medianTotalCount2":15,"deltaVF":0.522,"chr":"17","start":57206406,"end":57206405,"strand":"-","coords":"17:57206406-57206405","geneIDs":"70785","geneSymbols":"Dennd1c","variantType":"RI:R,A3SS:P","event":"<a href=\"https://genome.ucsc.edu/cgi-bin/hgTracks?db=mm9&position=chr17:57206265-57206572\" title=\"Jump to UCSC Genome Browser\">17:57206265-57206572</a>","junctions":"57206405-57206472","sig":"Significant"},"Reg_MrjJuA_382":{"log2FoldChange":-1.13,"pvalue":0.371,"padj":0.617,"featureID":"63959_2_2/2_A5SS","groupID":"5248","medianVariantFreq":0.374,"medianVariantFreq1":0.4,"medianVariantFreq2":0.167,"medianVariantCount":5.5,"medianVariantCount1":11,"medianVariantCount2":4,"medianTotalCount":17.5,"medianTotalCount1":18,"medianTotalCount2":12,"deltaVF":-0.233,"chr":"17","start":45725945,"end":45725945,"strand":"-","coords":"17:45725945-45725945","geneIDs":"63959","geneSymbols":"Slc29a1","variantType":"A5SS:P","event":"<a href=\"https://genome.ucsc.edu/cgi-bin/hgTracks?db=mm9&position=chr17:45725235-45726051\" title=\"Jump to UCSC Genome Browser\">17:45725235-45726051</a>","junctions":"45725335-45725945","sig":"Not"},"Reg_MrjJuA_383":{"log2FoldChange":3.83,"pvalue":0.0102,"padj":0.0594,"featureID":"106952_1_2/2_A3SS","groupID":"5264","medianVariantFreq":"NA","medianVariantFreq1":0.667,"medianVariantFreq2":"NA","medianVariantCount":19,"medianVariantCount1":25,"medianVariantCount2":4,"medianTotalCount":25,"medianTotalCount1":37,"medianTotalCount2":4,"deltaVF":"NA","chr":"18","start":38156777,"end":38156777,"strand":"-","coords":"18:38156777-38156777","geneIDs":"106952","geneSymbols":"Arap3","variantType":"A3SS:P","event":"<a href=\"https://genome.ucsc.edu/cgi-bin/hgTracks?db=mm9&position=chr18:38156645-38158450\" title=\"Jump to UCSC Genome Browser\">18:38156645-38158450</a>","junctions":"38156777-38158350","sig":"Not"},"Reg_MrjJuA_384":{"log2FoldChange":-5.06,"pvalue":2.72e-06,"padj":0.000206,"featureID":"67155_3_2/2_AS","groupID":"5284","medianVariantFreq":0.968,"medianVariantFreq1":1,"medianVariantFreq2":0.824,"medianVariantCount":41.5,"medianVariantCount1":58,"medianVariantCount2":25,"medianTotalCount":50.5,"medianTotalCount1":58,"medianTotalCount2":31,"deltaVF":-0.176,"chr":"19","start":26720626,"end":26826314,"strand":"+","coords":"19:26720626-26826314","geneIDs":"67155","geneSymbols":"Smarca2","variantType":"AS","event":"<a href=\"https://genome.ucsc.edu/cgi-bin/hgTracks?db=mm9&position=chr19:26679529-26826414\" title=\"Jump to UCSC Genome Browser\">19:26679529-26826414</a>","junctions":"26795437-26826314","sig":"Significant"},"Reg_MrjJuA_385":{"log2FoldChange":-0.307,"pvalue":0.817,"padj":0.931,"featureID":"107338_2_2/2_A3SS","groupID":"5292","medianVariantFreq":"NA","medianVariantFreq1":"NA","medianVariantFreq2":0.1,"medianVariantCount":2.5,"medianVariantCount1":1,"medianVariantCount2":3,"medianTotalCount":31.5,"medianTotalCount1":35,"medianTotalCount2":28,"deltaVF":"NA","chr":"19","start":46334286,"end":46335202,"strand":"+","coords":"19:46334286-46335202","geneIDs":"107338","geneSymbols":"Gbf1","variantType":"A3SS:P","event":"<a href=\"https://genome.ucsc.edu/cgi-bin/hgTracks?db=mm9&position=chr19:46334186-46335303\" title=\"Jump to UCSC Genome Browser\">19:46334186-46335303</a>","junctions":"46334286-46335200","sig":"Not"},"Reg_MrjJuA_386":{"log2FoldChange":1.52,"pvalue":0.0384,"padj":0.158,"featureID":"14007_6_2/2_SE","groupID":"5315","medianVariantFreq":0.672,"medianVariantFreq1":0.579,"medianVariantFreq2":0.818,"medianVariantCount":39.5,"medianVariantCount1":51,"medianVariantCount2":9,"medianTotalCount":49.5,"medianTotalCount1":81,"medianTotalCount2":15,"deltaVF":0.239,"chr":"2","start":6529007,"end":6528928,"strand":"-","coords":"2:6529007-6528928","geneIDs":"14007","geneSymbols":"Celf2","variantType":"SE:I","event":"<a href=\"https://genome.ucsc.edu/cgi-bin/hgTracks?db=mm9&position=chr2:6525128-6536834\" title=\"Jump to UCSC Genome Browser\">2:6525128-6536834</a>","junctions":"6529007-6536734;6525228-6528928","sig":"Not"},"Reg_MrjJuA_387":{"log2FoldChange":2.56,"pvalue":0.0255,"padj":0.117,"featureID":"14007_11_2/2_SE","groupID":"5320","medianVariantFreq":"NA","medianVariantFreq1":0.444,"medianVariantFreq2":"NA","medianVariantCount":16,"medianVariantCount1":23,"medianVariantCount2":9,"medianTotalCount":32.5,"medianTotalCount1":58,"medianTotalCount2":16,"deltaVF":"NA","chr":"2","start":6471021,"end":6470878,"strand":"-","coords":"2:6471021-6470878","geneIDs":"14007","geneSymbols":"Celf2","variantType":"SE:I","event":"<a href=\"https://genome.ucsc.edu/cgi-bin/hgTracks?db=mm9&position=chr2:6468159-6474931\" title=\"Jump to UCSC Genome Browser\">2:6468159-6474931</a>","junctions":"6471021-6474831;6468259-6470878","sig":"Not"},"Reg_MrjJuA_388":{"log2FoldChange":2.67,"pvalue":0.0016,"padj":0.0169,"featureID":"107723_1_2/2_SE","groupID":"5337","medianVariantFreq":"NA","medianVariantFreq1":0.367,"medianVariantFreq2":"NA","medianVariantCount":8.5,"medianVariantCount1":7,"medianVariantCount2":10,"medianTotalCount":16.5,"medianTotalCount1":45,"medianTotalCount2":12,"deltaVF":"NA","chr":"2","start":112107249,"end":112173540,"strand":"+","coords":"2:112107249-112173540","geneIDs":"107723","geneSymbols":"Slc12a6","variantType":"SE:I","event":"<a href=\"https://genome.ucsc.edu/cgi-bin/hgTracks?db=mm9&position=chr2:112107149-112173640\" title=\"Jump to UCSC Genome Browser\">2:112107149-112173640</a>","junctions":"112107249-112156398;112156442-112173540","sig":"Significant"},"Reg_MrjJuA_389":{"log2FoldChange":0.128,"pvalue":0.92,"padj":0.98,"featureID":"18803_17_2/2_RI,A3SS","groupID":"5373","medianVariantFreq":0.431,"medianVariantFreq1":0.478,"medianVariantFreq2":0.385,"medianVariantCount":9.5,"medianVariantCount1":10,"medianVariantCount2":5,"medianTotalCount":15,"medianTotalCount1":23,"medianTotalCount2":13,"deltaVF":-0.0936,"chr":"2","start":160585287,"end":160585417,"strand":"+","coords":"2:160585287-160585417","geneIDs":"18803","geneSymbols":"Plcg1","variantType":"RI:R,A3SS:P","event":"<a href=\"https://genome.ucsc.edu/cgi-bin/hgTracks?db=mm9&position=chr2:160585186-160585518\" title=\"Jump to UCSC Genome Browser\">2:160585186-160585518</a>","junctions":"160585286-160585381","sig":"Not"},"Reg_MrjJuA_390":{"log2FoldChange":2.01,"pvalue":0.0416,"padj":0.167,"featureID":"17979_1_2/2_A3SS","groupID":"5377","medianVariantFreq":0.906,"medianVariantFreq1":0.725,"medianVariantFreq2":1,"medianVariantCount":45,"medianVariantCount1":63,"medianVariantCount2":17,"medianTotalCount":56,"medianTotalCount1":87,"medianTotalCount2":19,"deltaVF":0.275,"chr":"2","start":165893145,"end":165893831,"strand":"+","coords":"2:165893145-165893831","geneIDs":"17979","geneSymbols":"Ncoa3","variantType":"A3SS:P","event":"<a href=\"https://genome.ucsc.edu/cgi-bin/hgTracks?db=mm9&position=chr2:165893045-165893932\" title=\"Jump to UCSC Genome Browser\">2:165893045-165893932</a>","junctions":"165893145-165893829","sig":"Not"},"Reg_MrjJuA_391":{"log2FoldChange":0.965,"pvalue":0.48,"padj":0.718,"featureID":"228961_1_2/2_A5SS","groupID":"5378","medianVariantFreq":0.111,"medianVariantFreq1":0.0877,"medianVariantFreq2":0.111,"medianVariantCount":2,"medianVariantCount1":2,"medianVariantCount2":3,"medianTotalCount":22.5,"medianTotalCount1":18,"medianTotalCount2":27,"deltaVF":0.0234,"chr":"2","start":173936764,"end":173937115,"strand":"+","coords":"2:173936764-173937115","geneIDs":"228961","geneSymbols":"Npepl1","variantType":"A5SS:P","event":"<a href=\"https://genome.ucsc.edu/cgi-bin/hgTracks?db=mm9&position=chr2:173936663-173937215\" title=\"Jump to UCSC Genome Browser\">2:173936663-173937215</a>","junctions":"173936778-173937115","sig":"Not"},"Reg_MrjJuA_392":{"log2FoldChange":1.61,"pvalue":0.0117,"padj":0.0648,"featureID":"12748,24045,68521_3_2/2_A3SS","groupID":"5385","medianVariantFreq":0.0518,"medianVariantFreq1":0.0369,"medianVariantFreq2":0.1,"medianVariantCount":6,"medianVariantCount1":5,"medianVariantCount2":7,"medianTotalCount":120,"medianTotalCount1":171,"medianTotalCount2":75,"deltaVF":0.0631,"chr":"3","start":88971126,"end":88972616,"strand":"+","coords":"3:88971126-88972616","geneIDs":"12748,24045,68521","geneSymbols":"Clk2,Scamp3,Fam189b","variantType":"A3SS:P","event":"<a href=\"https://genome.ucsc.edu/cgi-bin/hgTracks?db=mm9&position=chr3:88971026-88972717\" title=\"Jump to UCSC Genome Browser\">3:88971026-88972717</a>","junctions":"88971126-88972596","sig":"Not"},"Reg_MrjJuA_393":{"log2FoldChange":1.2,"pvalue":0.0357,"padj":0.15,"featureID":"12748,24045,68521_4_2/2_A3SS","groupID":"5386","medianVariantFreq":0.877,"medianVariantFreq1":0.864,"medianVariantFreq2":0.933,"medianVariantCount":123,"medianVariantCount1":178,"medianVariantCount2":80,"medianTotalCount":140,"medianTotalCount1":234,"medianTotalCount2":92,"deltaVF":0.0693,"chr":"3","start":88971126,"end":88972619,"strand":"+","coords":"3:88971126-88972619","geneIDs":"12748,24045,68521","geneSymbols":"Clk2,Scamp3,Fam189b","variantType":"A3SS:P","event":"<a href=\"https://genome.ucsc.edu/cgi-bin/hgTracks?db=mm9&position=chr3:88971026-88972720\" title=\"Jump to UCSC Genome Browser\">3:88971026-88972720</a>","junctions":"88971126-88972617;88971126-88972596","sig":"Not"},"Reg_MrjJuA_394":{"log2FoldChange":-0.716,"pvalue":0.336,"padj":0.581,"featureID":"12748,24045,68521_5_2/2_A3SS","groupID":"5387","medianVariantFreq":0.593,"medianVariantFreq1":0.625,"medianVariantFreq2":0.556,"medianVariantCount":11,"medianVariantCount1":12,"medianVariantCount2":9,"medianTotalCount":26.5,"medianTotalCount1":16,"medianTotalCount2":35,"deltaVF":-0.0694,"chr":"3","start":88972845,"end":88973539,"strand":"+","coords":"3:88972845-88973539","geneIDs":"12748,24045,68521","geneSymbols":"Clk2,Scamp3,Fam189b","variantType":"A3SS:P","event":"<a href=\"https://genome.ucsc.edu/cgi-bin/hgTracks?db=mm9&position=chr3:88972745-88973640\" title=\"Jump to UCSC Genome Browser\">3:88972745-88973640</a>","junctions":"88972845-88973537","sig":"Not"},"Reg_MrjJuA_395":{"log2FoldChange":0.37,"pvalue":0.781,"padj":0.91,"featureID":"12748,24045,68521_6_2/2_SE,A3SS","groupID":"5388","medianVariantFreq":0.961,"medianVariantFreq1":0.943,"medianVariantFreq2":0.989,"medianVariantCount":104,"medianVariantCount1":100,"medianVariantCount2":121,"medianTotalCount":114,"medianTotalCount1":106,"medianTotalCount2":147,"deltaVF":0.046,"chr":"3","start":88972845,"end":88973971,"strand":"+","coords":"3:88972845-88973971","geneIDs":"12748,24045,68521","geneSymbols":"Clk2,Scamp3,Fam189b","variantType":"SE:I,A3SS:P","event":"<a href=\"https://genome.ucsc.edu/cgi-bin/hgTracks?db=mm9&position=chr3:88972745-88974071\" title=\"Jump to UCSC Genome Browser\">3:88972745-88974071</a>","junctions":"88972845-88973540;88972845-88973537;88973624-88973971","sig":"Not"},"Reg_MrjJuA_396":{"log2FoldChange":-3.12,"pvalue":0.0529,"padj":0.195,"featureID":"12748,24045,68521_11_2/2_SE","groupID":"5393","medianVariantFreq":0.889,"medianVariantFreq1":1,"medianVariantFreq2":0.5,"medianVariantCount":9,"medianVariantCount1":8,"medianVariantCount2":10,"medianTotalCount":15,"medianTotalCount1":11,"medianTotalCount2":20,"deltaVF":-0.5,"chr":"3","start":88979657,"end":88981912,"strand":"+","coords":"3:88979657-88981912","geneIDs":"12748,24045,68521","geneSymbols":"Clk2,Scamp3,Fam189b","variantType":"SE:I","event":"<a href=\"https://genome.ucsc.edu/cgi-bin/hgTracks?db=mm9&position=chr3:88979557-88982012\" title=\"Jump to UCSC Genome Browser\">3:88979557-88982012</a>","junctions":"88979657-88980316;88981579-88981912","sig":"Not"},"Reg_MrjJuA_397":{"log2FoldChange":1.25,"pvalue":0.523,"padj":0.753,"featureID":"11303_1_2/2_SE","groupID":"5405","medianVariantFreq":0.00276,"medianVariantFreq1":0,"medianVariantFreq2":0.00552,"medianVariantCount":0.5,"medianVariantCount1":0,"medianVariantCount2":1,"medianTotalCount":242,"medianTotalCount1":442,"medianTotalCount2":181,"deltaVF":0.00552,"chr":"4","start":53144541,"end":53144461,"strand":"-","coords":"4:53144541-53144461","geneIDs":"11303","geneSymbols":"Abca1","variantType":"SE:I","event":"<a href=\"https://genome.ucsc.edu/cgi-bin/hgTracks?db=mm9&position=chr4:53141634-53145894\" title=\"Jump to UCSC Genome Browser\">4:53141634-53145894</a>","junctions":"53144541-53145794;53141734-53144461","sig":"Not"},"Reg_MrjJuA_398":{"log2FoldChange":1.54,"pvalue":0.0214,"padj":0.101,"featureID":"11303_2_2/2_S2E","groupID":"5406","medianVariantFreq":0.87,"medianVariantFreq1":0.818,"medianVariantFreq2":0.957,"medianVariantCount":64.5,"medianVariantCount1":59,"medianVariantCount2":66,"medianTotalCount":70.5,"medianTotalCount1":73,"medianTotalCount2":68,"deltaVF":0.139,"chr":"4","start":53122157,"end":53119878,"strand":"-","coords":"4:53122157-53119878","geneIDs":"11303","geneSymbols":"Abca1","variantType":"S2E:I","event":"<a href=\"https://genome.ucsc.edu/cgi-bin/hgTracks?db=mm9&position=chr4:53108449-53140569\" title=\"Jump to UCSC Genome Browser\">4:53108449-53140569</a>","junctions":"53122157-53140469;53108549-53119878","sig":"Not"},"Reg_MrjJuA_399":{"log2FoldChange":-0.89,"pvalue":0.597,"padj":0.804,"featureID":"209131_2_2/2_A5SS","groupID":"5424","medianVariantFreq":"NA","medianVariantFreq1":0.429,"medianVariantFreq2":"NA","medianVariantCount":2,"medianVariantCount1":6,"medianVariantCount2":2,"medianTotalCount":13,"medianTotalCount1":24,"medianTotalCount2":8,"deltaVF":"NA","chr":"4","start":59881221,"end":59892094,"strand":"+","coords":"4:59881221-59892094","geneIDs":"209131","geneSymbols":"Snx30","variantType":"A5SS:P","event":"<a href=\"https://genome.ucsc.edu/cgi-bin/hgTracks?db=mm9&position=chr4:59881120-59892194\" title=\"Jump to UCSC Genome Browser\">4:59881120-59892194</a>","junctions":"59881224-59892094;59881227-59892094","sig":"Not"},"Reg_MrjJuA_400":{"log2FoldChange":0.243,"pvalue":0.704,"padj":0.863,"featureID":"208606_4_2/2_SE","groupID":"5439","medianVariantFreq":0.598,"medianVariantFreq1":0.587,"medianVariantFreq2":0.719,"medianVariantCount":39.5,"medianVariantCount1":43,"medianVariantCount2":31,"medianTotalCount":81.5,"medianTotalCount1":101,"medianTotalCount2":57,"deltaVF":0.133,"chr":"5","start":124192865,"end":124190893,"strand":"-","coords":"5:124192865-124190893","geneIDs":"208606","geneSymbols":"Rsrc2","variantType":"SE:I","event":"<a href=\"https://genome.ucsc.edu/cgi-bin/hgTracks?db=mm9&position=chr5:124190771-124193747\" title=\"Jump to UCSC Genome Browser\">5:124190771-124193747</a>","junctions":"124192865-124193647;124190871-124192788","sig":"Not"},"Reg_MrjJuA_401":{"log2FoldChange":1.48,"pvalue":0.0773,"padj":0.249,"featureID":"208606_5_2/2_A3SS","groupID":"5440","medianVariantFreq":0.83,"medianVariantFreq1":0.777,"medianVariantFreq2":0.913,"medianVariantCount":36,"medianVariantCount1":43,"medianVariantCount2":30,"medianTotalCount":46.5,"medianTotalCount1":50,"medianTotalCount2":30,"deltaVF":0.136,"chr":"5","start":124190893,"end":124190893,"strand":"-","coords":"5:124190893-124190893","geneIDs":"208606","geneSymbols":"Rsrc2","variantType":"A3SS:P","event":"<a href=\"https://genome.ucsc.edu/cgi-bin/hgTracks?db=mm9&position=chr5:124190771-124192888\" title=\"Jump to UCSC Genome Browser\">5:124190771-124192888</a>","junctions":"124190893-124192788","sig":"Not"},"Reg_MrjJuA_402":{"log2FoldChange":0.853,"pvalue":0.432,"padj":0.676,"featureID":"22241_3_2/2_A3SS","groupID":"5443","medianVariantFreq":0.0745,"medianVariantFreq1":0.0656,"medianVariantFreq2":0.0833,"medianVariantCount":2.5,"medianVariantCount1":8,"medianVariantCount2":2,"medianTotalCount":29,"medianTotalCount1":122,"medianTotalCount2":20,"deltaVF":0.0178,"chr":"5","start":111219973,"end":111219973,"strand":"-","coords":"5:111219973-111219973","geneIDs":"22241","geneSymbols":"Ulk1","variantType":"A3SS:P","event":"<a href=\"https://genome.ucsc.edu/cgi-bin/hgTracks?db=mm9&position=chr5:111219855-111220171\" title=\"Jump to UCSC Genome Browser\">5:111219855-111220171</a>","junctions":"111219973-111220071","sig":"Not"},"Reg_MrjJuA_403":{"log2FoldChange":0.0332,"pvalue":0.979,"padj":0.992,"featureID":"11518_3_2/2_SE","groupID":"5453","medianVariantFreq":0.557,"medianVariantFreq1":0.514,"medianVariantFreq2":0.6,"medianVariantCount":6.5,"medianVariantCount1":13,"medianVariantCount2":3,"medianTotalCount":15,"medianTotalCount1":21,"medianTotalCount2":4,"deltaVF":0.0857,"chr":"5","start":34971162,"end":34973118,"strand":"+","coords":"5:34971162-34973118","geneIDs":"11518","geneSymbols":"Add1","variantType":"SE:I","event":"<a href=\"https://genome.ucsc.edu/cgi-bin/hgTracks?db=mm9&position=chr5:34971062-34973219\" title=\"Jump to UCSC Genome Browser\">5:34971062-34973219</a>","junctions":"34971162-34971785;34971821-34973119","sig":"Not"},"Reg_MrjJuA_404":{"log2FoldChange":-0.281,"pvalue":0.861,"padj":0.952,"featureID":"269700_2_2/2_A5SS","groupID":"5457","medianVariantFreq":"NA","medianVariantFreq1":0.5,"medianVariantFreq2":"NA","medianVariantCount":4.5,"medianVariantCount1":6,"medianVariantCount2":3,"medianTotalCount":16.5,"medianTotalCount1":17,"medianTotalCount2":8,"deltaVF":"NA","chr":"5","start":121742862,"end":121745384,"strand":"+","coords":"5:121742862-121745384","geneIDs":"269700","geneSymbols":"Gm15800","variantType":"A5SS:P","event":"<a href=\"https://genome.ucsc.edu/cgi-bin/hgTracks?db=mm9&position=chr5:121742761-121745484\" title=\"Jump to UCSC Genome Browser\">5:121742761-121745484</a>","junctions":"121742867-121745384","sig":"Not"},"Reg_MrjJuA_405":{"log2FoldChange":-7.34,"pvalue":0.000341,"padj":0.00611,"featureID":"208104_3_2/2_SE","groupID":"5468","medianVariantFreq":1,"medianVariantFreq1":1,"medianVariantFreq2":0.897,"medianVariantCount":106,"medianVariantCount1":116,"medianVariantCount2":78,"medianTotalCount":116,"medianTotalCount1":116,"medianTotalCount2":116,"deltaVF":-0.103,"chr":"5","start":123893974,"end":123895477,"strand":"+","coords":"5:123893974-123895477","geneIDs":"208104","geneSymbols":"Mlxip","variantType":"SE:I","event":"<a href=\"https://genome.ucsc.edu/cgi-bin/hgTracks?db=mm9&position=chr5:123893874-123895577\" title=\"Jump to UCSC Genome Browser\">5:123893874-123895577</a>","junctions":"123893974-123894454;123894545-123895477","sig":"Significant"},"Reg_MrjJuA_406":{"log2FoldChange":1.4,"pvalue":0.182,"padj":0.421,"featureID":"232286_1_2/2_A5SS","groupID":"5476","medianVariantFreq":0.225,"medianVariantFreq1":0.2,"medianVariantFreq2":0.25,"medianVariantCount":5,"medianVariantCount1":5,"medianVariantCount2":5,"medianTotalCount":18,"medianTotalCount1":19,"medianTotalCount2":17,"deltaVF":0.05,"chr":"6","start":97128505,"end":97128505,"strand":"-","coords":"6:97128505-97128505","geneIDs":"232286","geneSymbols":"Tmf1","variantType":"A5SS:P","event":"<a href=\"https://genome.ucsc.edu/cgi-bin/hgTracks?db=mm9&position=chr6:97126862-97128976\" title=\"Jump to UCSC Genome Browser\">6:97126862-97128976</a>","junctions":"97126962-97128505","sig":"Not"},"Reg_MrjJuA_407":{"log2FoldChange":-2.25,"pvalue":0.108,"padj":0.302,"featureID":"27418_5_2/2_SE","groupID":"5493","medianVariantFreq":0.892,"medianVariantFreq1":1,"medianVariantFreq2":0.795,"medianVariantCount":40,"medianVariantCount1":35,"medianVariantCount2":45,"medianTotalCount":43,"medianTotalCount1":35,"medianTotalCount2":47,"deltaVF":-0.205,"chr":"6","start":31401584,"end":31418131,"strand":"+","coords":"6:31401584-31418131","geneIDs":"27418","geneSymbols":"Mkln1","variantType":"SE:I","event":"<a href=\"https://genome.ucsc.edu/cgi-bin/hgTracks?db=mm9&position=chr6:31401484-31418231\" title=\"Jump to UCSC Genome Browser\">6:31401484-31418231</a>","junctions":"31401584-31408955;31409067-31418131","sig":"Not"},"Reg_MrjJuA_408":{"log2FoldChange":1.28,"pvalue":0.489,"padj":0.726,"featureID":"67138_2_2/2_A5SS","groupID":"5495","medianVariantFreq":"NA","medianVariantFreq1":"NA","medianVariantFreq2":0.333,"medianVariantCount":0.5,"medianVariantCount1":0,"medianVariantCount2":6,"medianTotalCount":9,"medianTotalCount1":2,"medianTotalCount2":14,"deltaVF":"NA","chr":"6","start":57557173,"end":57557628,"strand":"+","coords":"6:57557173-57557628","geneIDs":"67138","geneSymbols":"Herc6","variantType":"A5SS:P","event":"<a href=\"https://genome.ucsc.edu/cgi-bin/hgTracks?db=mm9&position=chr6:57557072-57557728\" title=\"Jump to UCSC Genome Browser\">6:57557072-57557728</a>","junctions":"57557315-57557628","sig":"Not"},"Reg_MrjJuA_409":{"log2FoldChange":-1.35,"pvalue":0.142,"padj":0.36,"featureID":"12752_2_2/2_A3SS","groupID":"5511","medianVariantFreq":0.286,"medianVariantFreq1":0.357,"medianVariantFreq2":0.2,"medianVariantCount":4.5,"medianVariantCount1":8,"medianVariantCount2":2,"medianTotalCount":13.5,"medianTotalCount1":20,"medianTotalCount2":9,"deltaVF":-0.157,"chr":"7","start":133727138,"end":133727138,"strand":"-","coords":"7:133727138-133727138","geneIDs":"12752","geneSymbols":"Cln3","variantType":"A3SS:P","event":"<a href=\"https://genome.ucsc.edu/cgi-bin/hgTracks?db=mm9&position=chr7:133726861-133727788\" title=\"Jump to UCSC Genome Browser\">7:133726861-133727788</a>","junctions":"133727138-133727688","sig":"Not"},"Reg_MrjJuA_410":{"log2FoldChange":-6.15,"pvalue":0.000364,"padj":0.00611,"featureID":"546071_4_2/2_SE","groupID":"5560","medianVariantFreq":0.0217,"medianVariantFreq1":0.438,"medianVariantFreq2":0,"medianVariantCount":0.5,"medianVariantCount1":10,"medianVariantCount2":0,"medianTotalCount":20.5,"medianTotalCount1":32,"medianTotalCount2":18,"deltaVF":-0.438,"chr":"8","start":73313602,"end":73313582,"strand":"-","coords":"8:73313602-73313582","geneIDs":"546071","geneSymbols":"Mast3","variantType":"SE:I","event":"<a href=\"https://genome.ucsc.edu/cgi-bin/hgTracks?db=mm9&position=chr8:73313083-73313847\" title=\"Jump to UCSC Genome Browser\">8:73313083-73313847</a>","junctions":"73313602-73313747;73313183-73313582","sig":"Significant"},"Reg_MrjJuA_411":{"log2FoldChange":1.08,"pvalue":0.0853,"padj":0.263,"featureID":"546071_10_2/2_RI,A3SS","groupID":"5566","medianVariantFreq":0.157,"medianVariantFreq1":0.115,"medianVariantFreq2":0.181,"medianVariantCount":20,"medianVariantCount1":14,"medianVariantCount2":24,"medianTotalCount":135,"medianTotalCount1":122,"medianTotalCount2":148,"deltaVF":0.066,"chr":"8","start":73307514,"end":73307513,"strand":"-","coords":"8:73307514-73307513","geneIDs":"546071","geneSymbols":"Mast3","variantType":"RI:R,A3SS:P","event":"<a href=\"https://genome.ucsc.edu/cgi-bin/hgTracks?db=mm9&position=chr8:73307397-73307699\" title=\"Jump to UCSC Genome Browser\">8:73307397-73307699</a>","junctions":"73307513-73307599","sig":"Not"},"Reg_MrjJuA_412":{"log2FoldChange":-1.61,"pvalue":0.014,"padj":0.0733,"featureID":"17159_3_2/2_RI,A3SS","groupID":"5577","medianVariantFreq":0.72,"medianVariantFreq1":0.747,"medianVariantFreq2":0.511,"medianVariantCount":65,"medianVariantCount1":96,"medianVariantCount2":26,"medianTotalCount":95.5,"medianTotalCount1":136,"medianTotalCount2":55,"deltaVF":-0.237,"chr":"8","start":87608403,"end":87608539,"strand":"+","coords":"8:87608403-87608539","geneIDs":"17159","geneSymbols":"Man2b1","variantType":"RI:R,A3SS:P","event":"<a href=\"https://genome.ucsc.edu/cgi-bin/hgTracks?db=mm9&position=chr8:87608302-87608640\" title=\"Jump to UCSC Genome Browser\">8:87608302-87608640</a>","junctions":"87608402-87608507","sig":"Not"},"Reg_MrjJuA_413":{"log2FoldChange":-0.935,"pvalue":0.319,"padj":0.57,"featureID":"22224_2_2/2_A3SS","groupID":"5585","medianVariantFreq":0.768,"medianVariantFreq1":0.778,"medianVariantFreq2":0.68,"medianVariantCount":30,"medianVariantCount1":34,"medianVariantCount2":26,"medianTotalCount":39.5,"medianTotalCount1":42,"medianTotalCount2":37,"deltaVF":-0.0978,"chr":"8","start":122460488,"end":122465012,"strand":"+","coords":"8:122460488-122465012","geneIDs":"22224","geneSymbols":"Usp10","variantType":"A3SS:P","event":"<a href=\"https://genome.ucsc.edu/cgi-bin/hgTracks?db=mm9&position=chr8:122460388-122465113\" title=\"Jump to UCSC Genome Browser\">8:122460388-122465113</a>","junctions":"122460488-122465010","sig":"Not"},"Reg_MrjJuA_414":{"log2FoldChange":2.44,"pvalue":0.0804,"padj":0.256,"featureID":"21406_1_2/2_SE","groupID":"5586","medianVariantFreq":0.086,"medianVariantFreq1":0.0621,"medianVariantFreq2":0.273,"medianVariantCount":3,"medianVariantCount1":3,"medianVariantCount2":3,"medianTotalCount":33.5,"medianTotalCount1":37,"medianTotalCount2":11,"deltaVF":0.211,"chr":"9","start":71854569,"end":71854508,"strand":"-","coords":"9:71854569-71854508","geneIDs":"21406","geneSymbols":"Tcf12","variantType":"SE:I","event":"<a href=\"https://genome.ucsc.edu/cgi-bin/hgTracks?db=mm9&position=chr9:71848225-71863545\" title=\"Jump to UCSC Genome Browser\">9:71848225-71863545</a>","junctions":"71854569-71863445;71848325-71854508","sig":"Not"},"Reg_MrjJuA_415":{"log2FoldChange":-0.65,"pvalue":0.593,"padj":0.801,"featureID":"NA_21_8/8_AFE","groupID":"5623","medianVariantFreq":0.171,"medianVariantFreq1":0.231,"medianVariantFreq2":0.111,"medianVariantCount":2.5,"medianVariantCount1":5,"medianVariantCount2":1,"medianTotalCount":13,"medianTotalCount1":26,"medianTotalCount2":13,"deltaVF":-0.12,"chr":"NT_166476","start":10665,"end":10665,"strand":"-","coords":"NT_166476:10665-10665","geneIDs":"","geneSymbols":"","variantType":"AFE","event":"<a href=\"https://genome.ucsc.edu/cgi-bin/hgTracks?db=mm9&position=chrNT_166476:684-20625\" title=\"Jump to UCSC Genome Browser\">NT_166476:684-20625</a>","junctions":"784-10665","sig":"Not"},"Reg_MrjJuA_416":{"log2FoldChange":0.813,"pvalue":0.425,"padj":0.669,"featureID":"15161_1_2/2_A3SS","groupID":"5629","medianVariantFreq":0.382,"medianVariantFreq1":0.203,"medianVariantFreq2":0.4,"medianVariantCount":4,"medianVariantCount1":4,"medianVariantCount2":4,"medianTotalCount":11,"medianTotalCount1":7,"medianTotalCount2":12,"deltaVF":0.197,"chr":"X","start":71200990,"end":71200990,"strand":"-","coords":"X:71200990-71200990","geneIDs":"15161","geneSymbols":"Hcfc1","variantType":"A3SS:P","event":"<a href=\"https://genome.ucsc.edu/cgi-bin/hgTracks?db=mm9&position=chrX:71200873-71202006\" title=\"Jump to UCSC Genome Browser\">X:71200873-71202006</a>","junctions":"71200990-71201906","sig":"Not"},"Reg_MrjJuA_417":{"log2FoldChange":1.08,"pvalue":0.338,"padj":0.582,"featureID":"15161_7_2/2_A3SS","groupID":"5635","medianVariantFreq":0.605,"medianVariantFreq1":0.61,"medianVariantFreq2":0.6,"medianVariantCount":12.5,"medianVariantCount1":24,"medianVariantCount2":5,"medianTotalCount":17.5,"medianTotalCount1":41,"medianTotalCount2":5,"deltaVF":-0.00976,"chr":"X","start":71193757,"end":71193757,"strand":"-","coords":"X:71193757-71193757","geneIDs":"15161","geneSymbols":"Hcfc1","variantType":"A3SS:P","event":"<a href=\"https://genome.ucsc.edu/cgi-bin/hgTracks?db=mm9&position=chrX:71193525-71194341\" title=\"Jump to UCSC Genome Browser\">X:71193525-71194341</a>","junctions":"71193757-71194241","sig":"Not"},"Reg_MrjJuA_418":{"log2FoldChange":0.731,"pvalue":0.502,"padj":0.733,"featureID":"18986_3_2/2_SE","groupID":"5659","medianVariantFreq":0.333,"medianVariantFreq1":0.333,"medianVariantFreq2":0.333,"medianVariantCount":7,"medianVariantCount1":8,"medianVariantCount2":6,"medianTotalCount":24.5,"medianTotalCount1":29,"medianTotalCount2":22,"deltaVF":0,"chr":"1","start":167813249,"end":167813178,"strand":"-","coords":"1:167813249-167813178","geneIDs":"18986","geneSymbols":"Pou2f1","variantType":"SE:I","event":"<a href=\"https://genome.ucsc.edu/cgi-bin/hgTracks?db=mm9&position=chr1:167810506-167822041\" title=\"Jump to UCSC Genome Browser\">1:167810506-167822041</a>","junctions":"167813249-167821941;167810606-167813178","sig":"Not"},"Reg_MrjJuA_419":{"log2FoldChange":1.22,"pvalue":0.332,"padj":0.578,"featureID":"93691_1_2/2_A5SS","groupID":"5663","medianVariantFreq":0.0315,"medianVariantFreq1":0.0345,"medianVariantFreq2":0.0286,"medianVariantCount":1.5,"medianVariantCount1":1,"medianVariantCount2":2,"medianTotalCount":41.5,"medianTotalCount1":42,"medianTotalCount2":41,"deltaVF":-0.00591,"chr":"1","start":64125278,"end":64125278,"strand":"-","coords":"1:64125278-64125278","geneIDs":"93691","geneSymbols":"Klf7","variantType":"A5SS:P","event":"<a href=\"https://genome.ucsc.edu/cgi-bin/hgTracks?db=mm9&position=chr1:64088911-64125381\" title=\"Jump to UCSC Genome Browser\">1:64088911-64125381</a>","junctions":"64089011-64125278","sig":"Not"},"Reg_MrjJuA_420":{"log2FoldChange":-1.68,"pvalue":0.215,"padj":0.469,"featureID":"12828,15463_9_2/2_A3SS","groupID":"5683","medianVariantFreq":"NA","medianVariantFreq1":"NA","medianVariantFreq2":0.154,"medianVariantCount":3.5,"medianVariantCount1":3,"medianVariantCount2":4,"medianTotalCount":10,"medianTotalCount1":7,"medianTotalCount2":14,"deltaVF":"NA","chr":"1","start":82890157,"end":82891056,"strand":"+","coords":"1:82890157-82891056","geneIDs":"12828,15463","geneSymbols":"Col4a3,Agfg1","variantType":"A3SS:P","event":"<a href=\"https://genome.ucsc.edu/cgi-bin/hgTracks?db=mm9&position=chr1:82890057-82891157\" title=\"Jump to UCSC Genome Browser\">1:82890057-82891157</a>","junctions":"82890157-82891051","sig":"Not"},"Reg_MrjJuA_421":{"log2FoldChange":0.122,"pvalue":0.919,"padj":0.98,"featureID":"16414_4_2/2_A5SS","groupID":"5710","medianVariantFreq":0.105,"medianVariantFreq1":0.143,"medianVariantFreq2":0.0667,"medianVariantCount":3,"medianVariantCount1":4,"medianVariantCount2":2,"medianTotalCount":32.5,"medianTotalCount1":26,"medianTotalCount2":35,"deltaVF":-0.0762,"chr":"10","start":77005232,"end":77008758,"strand":"+","coords":"10:77005232-77008758","geneIDs":"16414","geneSymbols":"Itgb2","variantType":"A5SS:P","event":"<a href=\"https://genome.ucsc.edu/cgi-bin/hgTracks?db=mm9&position=chr10:77005131-77008858\" title=\"Jump to UCSC Genome Browser\">10:77005131-77008858</a>","junctions":"77005291-77008758","sig":"Not"},"Reg_MrjJuA_422":{"log2FoldChange":6.99,"pvalue":0.000287,"padj":0.00543,"featureID":"16414_6_2/2_SE","groupID":"5712","medianVariantFreq":0,"medianVariantFreq1":0,"medianVariantFreq2":0.0207,"medianVariantCount":0,"medianVariantCount1":0,"medianVariantCount2":7,"medianTotalCount":182,"medianTotalCount1":224,"medianTotalCount2":171,"deltaVF":0.0207,"chr":"10","start":77023960,"end":77027383,"strand":"+","coords":"10:77023960-77027383","geneIDs":"16414","geneSymbols":"Itgb2","variantType":"SE:I","event":"<a href=\"https://genome.ucsc.edu/cgi-bin/hgTracks?db=mm9&position=chr10:77023860-77027483\" title=\"Jump to UCSC Genome Browser\">10:77023860-77027483</a>","junctions":"77023960-77024344;77024520-77027383","sig":"Significant"},"Reg_MrjJuA_423":{"log2FoldChange":1.21,"pvalue":0.365,"padj":0.611,"featureID":"380711_3_2/2_A3SS","groupID":"5732","medianVariantFreq":"NA","medianVariantFreq1":"NA","medianVariantFreq2":0.13,"medianVariantCount":2,"medianVariantCount1":0,"medianVariantCount2":3,"medianTotalCount":13,"medianTotalCount1":9,"medianTotalCount2":13,"deltaVF":"NA","chr":"11","start":74228078,"end":74228078,"strand":"-","coords":"11:74228078-74228078","geneIDs":"380711","geneSymbols":"Rap1gap2","variantType":"A3SS:P","event":"<a href=\"https://genome.ucsc.edu/cgi-bin/hgTracks?db=mm9&position=chr11:74227922-74229834\" title=\"Jump to UCSC Genome Browser\">11:74227922-74229834</a>","junctions":"74228078-74229734","sig":"Not"},"Reg_MrjJuA_424":{"log2FoldChange":0.046,"pvalue":0.944,"padj":0.985,"featureID":"245944_5_2/2_A3SS","groupID":"5739","medianVariantFreq":0.617,"medianVariantFreq1":0.612,"medianVariantFreq2":0.622,"medianVariantCount":27,"medianVariantCount1":28,"medianVariantCount2":14,"medianTotalCount":47,"medianTotalCount1":56,"medianTotalCount2":32,"deltaVF":0.0101,"chr":"11","start":21163357,"end":21164668,"strand":"+","coords":"11:21163357-21164668","geneIDs":"245944","geneSymbols":"Vps54","variantType":"A3SS:P","event":"<a href=\"https://genome.ucsc.edu/cgi-bin/hgTracks?db=mm9&position=chr11:21163257-21164769\" title=\"Jump to UCSC Genome Browser\">11:21163257-21164769</a>","junctions":"21163357-21164633","sig":"Not"},"Reg_MrjJuA_425":{"log2FoldChange":-0.0735,"pvalue":0.948,"padj":0.987,"featureID":"26406_1_3/3_AFE","groupID":"5750","medianVariantFreq":0.165,"medianVariantFreq1":0.245,"medianVariantFreq2":0,"medianVariantCount":2.5,"medianVariantCount1":5,"medianVariantCount2":0,"medianTotalCount":18.5,"medianTotalCount1":23,"medianTotalCount2":5,"deltaVF":-0.245,"chr":"11","start":105958039,"end":105958305,"strand":"+","coords":"11:105958039-105958305","geneIDs":"26406","geneSymbols":"Map3k3","variantType":"AFE","event":"<a href=\"https://genome.ucsc.edu/cgi-bin/hgTracks?db=mm9&position=chr11:105945979-105958405\" title=\"Jump to UCSC Genome Browser\">11:105945979-105958405</a>","junctions":"105958198-105958305","sig":"Not"},"Reg_MrjJuA_426":{"log2FoldChange":-0.567,"pvalue":0.615,"padj":0.813,"featureID":"67671_1_2/2_A5SS","groupID":"5754","medianVariantFreq":0.142,"medianVariantFreq1":0.226,"medianVariantFreq2":0.0833,"medianVariantCount":4,"medianVariantCount1":6,"medianVariantCount2":2,"medianTotalCount":20.5,"medianTotalCount1":18,"medianTotalCount2":23,"deltaVF":-0.142,"chr":"11","start":114529924,"end":114530095,"strand":"+","coords":"11:114529924-114530095","geneIDs":"67671","geneSymbols":"Rpl38","variantType":"A5SS:P","event":"<a href=\"https://genome.ucsc.edu/cgi-bin/hgTracks?db=mm9&position=chr11:114529823-114530195\" title=\"Jump to UCSC Genome Browser\">11:114529823-114530195</a>","junctions":"114529940-114530095","sig":"Not"},"Reg_MrjJuA_427":{"log2FoldChange":-1.26,"pvalue":0.306,"padj":0.555,"featureID":"12380_1_2/2_A3SS","groupID":"5780","medianVariantFreq":0.938,"medianVariantFreq1":1,"medianVariantFreq2":0.931,"medianVariantCount":36,"medianVariantCount1":43,"medianVariantCount2":34,"medianTotalCount":43,"medianTotalCount1":55,"medianTotalCount2":39,"deltaVF":-0.069,"chr":"13","start":74841653,"end":74841653,"strand":"-","coords":"13:74841653-74841653","geneIDs":"12380","geneSymbols":"Cast","variantType":"A3SS:P","event":"<a href=\"https://genome.ucsc.edu/cgi-bin/hgTracks?db=mm9&position=chr13:74841550-74851194\" title=\"Jump to UCSC Genome Browser\">13:74841550-74851194</a>","junctions":"74841653-74851094","sig":"Not"},"Reg_MrjJuA_428":{"log2FoldChange":0.0236,"pvalue":0.983,"padj":0.992,"featureID":"328365_2_3/3_AS","groupID":"5805","medianVariantFreq":0.888,"medianVariantFreq1":0.826,"medianVariantFreq2":0.9,"medianVariantCount":20,"medianVariantCount1":23,"medianVariantCount2":10,"medianTotalCount":24.5,"medianTotalCount1":26,"medianTotalCount2":10,"deltaVF":0.0739,"chr":"14","start":26278704,"end":26455359,"strand":"+","coords":"14:26278704-26455359","geneIDs":"328365","geneSymbols":"Zmiz1","variantType":"AS","event":"<a href=\"https://genome.ucsc.edu/cgi-bin/hgTracks?db=mm9&position=chr14:26278604-26455459\" title=\"Jump to UCSC Genome Browser\">14:26278604-26455459</a>","junctions":"26401159-26455359","sig":"Not"},"Reg_MrjJuA_429":{"log2FoldChange":2.42,"pvalue":0.047,"padj":0.178,"featureID":"328365_5_2/2_SE","groupID":"5808","medianVariantFreq":0.825,"medianVariantFreq1":0.714,"medianVariantFreq2":1,"medianVariantCount":10.5,"medianVariantCount1":30,"medianVariantCount2":6,"medianTotalCount":15.5,"medianTotalCount1":34,"medianTotalCount2":8,"deltaVF":0.286,"chr":"14","start":26477759,"end":26482426,"strand":"+","coords":"14:26477759-26482426","geneIDs":"328365","geneSymbols":"Zmiz1","variantType":"SE:I","event":"<a href=\"https://genome.ucsc.edu/cgi-bin/hgTracks?db=mm9&position=chr14:26477659-26482526\" title=\"Jump to UCSC Genome Browser\">14:26477659-26482526</a>","junctions":"26477759-26480753;26481007-26482426","sig":"Not"},"Reg_MrjJuA_430":{"log2FoldChange":1.73,"pvalue":0.0886,"padj":0.267,"featureID":"69146_2_3/3_A3SS","groupID":"5818","medianVariantFreq":0.0801,"medianVariantFreq1":0.0738,"medianVariantFreq2":0.238,"medianVariantCount":3,"medianVariantCount1":3,"medianVariantCount2":5,"medianTotalCount":26.5,"medianTotalCount1":29,"medianTotalCount2":21,"deltaVF":0.164,"chr":"15","start":75697120,"end":75697219,"strand":"+","coords":"15:75697120-75697219","geneIDs":"69146","geneSymbols":"Gsdmd","variantType":"A3SS:P","event":"<a href=\"https://genome.ucsc.edu/cgi-bin/hgTracks?db=mm9&position=chr15:75697020-75697320\" title=\"Jump to UCSC Genome Browser\">15:75697020-75697320</a>","junctions":"75697120-75697203","sig":"Not"},"Reg_MrjJuA_431":{"log2FoldChange":-0.465,"pvalue":0.748,"padj":0.887,"featureID":"20182_2_2/2_RI,A3SS","groupID":"5861","medianVariantFreq":0.832,"medianVariantFreq1":0.842,"medianVariantFreq2":0.8,"medianVariantCount":26,"medianVariantCount1":37,"medianVariantCount2":16,"medianTotalCount":30.5,"medianTotalCount1":45,"medianTotalCount2":20,"deltaVF":-0.0421,"chr":"17","start":34173703,"end":34173817,"strand":"+","coords":"17:34173703-34173817","geneIDs":"20182","geneSymbols":"Rxrb","variantType":"RI:R,A3SS:P","event":"<a href=\"https://genome.ucsc.edu/cgi-bin/hgTracks?db=mm9&position=chr17:34173602-34173918\" title=\"Jump to UCSC Genome Browser\">17:34173602-34173918</a>","junctions":"34173702-34173806","sig":"Not"},"Reg_MrjJuA_432":{"log2FoldChange":-0.252,"pvalue":0.872,"padj":0.956,"featureID":"224727_5_2/2_A3SS","groupID":"5866","medianVariantFreq":0.512,"medianVariantFreq1":0.417,"medianVariantFreq2":0.556,"medianVariantCount":8,"medianVariantCount1":10,"medianVariantCount2":7,"medianTotalCount":13,"medianTotalCount1":24,"medianTotalCount2":9,"deltaVF":0.139,"chr":"17","start":35279784,"end":35279870,"strand":"+","coords":"17:35279784-35279870","geneIDs":"224727","geneSymbols":"Bag6","variantType":"A3SS:P","event":"<a href=\"https://genome.ucsc.edu/cgi-bin/hgTracks?db=mm9&position=chr17:35279684-35279971\" title=\"Jump to UCSC Genome Browser\">17:35279684-35279971</a>","junctions":"35279784-35279868","sig":"Not"},"Reg_MrjJuA_433":{"log2FoldChange":0.692,"pvalue":0.67,"padj":0.847,"featureID":"53872_1_2/2_SE","groupID":"5895","medianVariantFreq":0.131,"medianVariantFreq1":0.12,"medianVariantFreq2":0.185,"medianVariantCount":2.5,"medianVariantCount1":1,"medianVariantCount2":5,"medianTotalCount":20,"medianTotalCount1":16,"medianTotalCount2":24,"deltaVF":0.0652,"chr":"2","start":103628360,"end":103628295,"strand":"-","coords":"2:103628360-103628295","geneIDs":"53872","geneSymbols":"Caprin1","variantType":"SE:I","event":"<a href=\"https://genome.ucsc.edu/cgi-bin/hgTracks?db=mm9&position=chr2:103623262-103636988\" title=\"Jump to UCSC Genome Browser\">2:103623262-103636988</a>","junctions":"103628360-103636888;103623362-103628295","sig":"Not"},"Reg_MrjJuA_434":{"log2FoldChange":1.45,"pvalue":0.297,"padj":0.55,"featureID":"56194_4_2/2_A3SS","groupID":"5912","medianVariantFreq":0.365,"medianVariantFreq1":0.231,"medianVariantFreq2":0.571,"medianVariantCount":2.5,"medianVariantCount1":1,"medianVariantCount2":7,"medianTotalCount":7,"medianTotalCount1":4,"medianTotalCount2":18,"deltaVF":0.341,"chr":"2","start":53004961,"end":53004961,"strand":"-","coords":"2:53004961-53004961","geneIDs":"56194","geneSymbols":"Prpf40a","variantType":"A3SS:P","event":"<a href=\"https://genome.ucsc.edu/cgi-bin/hgTracks?db=mm9&position=chr2:53004849-53005228\" title=\"Jump to UCSC Genome Browser\">2:53004849-53005228</a>","junctions":"53004961-53005128","sig":"Not"},"Reg_MrjJuA_435":{"log2FoldChange":2.54,"pvalue":0.00099,"padj":0.0115,"featureID":"67382_2_2/2_SE,A3SS","groupID":"5917","medianVariantFreq":0.456,"medianVariantFreq1":0.278,"medianVariantFreq2":0.714,"medianVariantCount":16,"medianVariantCount1":9,"medianVariantCount2":17,"medianTotalCount":31,"medianTotalCount1":43,"medianTotalCount2":28,"deltaVF":0.436,"chr":"2","start":27308970,"end":27308920,"strand":"-","coords":"2:27308970-27308920","geneIDs":"67382","geneSymbols":"Brd3","variantType":"SE:I,A3SS:P","event":"<a href=\"https://genome.ucsc.edu/cgi-bin/hgTracks?db=mm9&position=chr2:27308494-27309933\" title=\"Jump to UCSC Genome Browser\">2:27308494-27309933</a>","junctions":"27308970-27309833;27308594-27308920","sig":"Significant"},"Reg_MrjJuA_436":{"log2FoldChange":2.72,"pvalue":0.238,"padj":0.488,"featureID":"99683_1_2/2_SE","groupID":"5940","medianVariantFreq":"NA","medianVariantFreq1":0.129,"medianVariantFreq2":"NA","medianVariantCount":2,"medianVariantCount1":3,"medianVariantCount2":1,"medianTotalCount":10,"medianTotalCount1":34,"medianTotalCount2":7,"deltaVF":"NA","chr":"3","start":129723560,"end":129723456,"strand":"-","coords":"3:129723560-129723456","geneIDs":"99683","geneSymbols":"Sec24b","variantType":"SE:I","event":"<a href=\"https://genome.ucsc.edu/cgi-bin/hgTracks?db=mm9&position=chr3:129714690-129736849\" title=\"Jump to UCSC Genome Browser\">3:129714690-129736849</a>","junctions":"129723560-129736749;129714790-129723456","sig":"Not"},"Reg_MrjJuA_437":{"log2FoldChange":-2.14,"pvalue":0.346,"padj":0.594,"featureID":"57320,18628_7_2/2_A3SS","groupID":"5960","medianVariantFreq":"NA","medianVariantFreq1":0.455,"medianVariantFreq2":"NA","medianVariantCount":1.5,"medianVariantCount1":6,"medianVariantCount2":0,"medianTotalCount":8.5,"medianTotalCount1":21,"medianTotalCount2":0,"deltaVF":"NA","chr":"4","start":150387881,"end":150387881,"strand":"-","coords":"4:150387881-150387881","geneIDs":"57320,18628","geneSymbols":"Park7,Per3","variantType":"A3SS:P","event":"<a href=\"https://genome.ucsc.edu/cgi-bin/hgTracks?db=mm9&position=chr4:150387778-150392108\" title=\"Jump to UCSC Genome Browser\">4:150387778-150392108</a>","junctions":"150387881-150392008","sig":"Not"},"Reg_MrjJuA_438":{"log2FoldChange":-0.0378,"pvalue":0.962,"padj":0.99,"featureID":"71521_3_2/2_A3SS","groupID":"6025","medianVariantFreq":0.294,"medianVariantFreq1":0.273,"medianVariantFreq2":0.394,"medianVariantCount":10,"medianVariantCount1":9,"medianVariantCount2":11,"medianTotalCount":31,"medianTotalCount1":33,"medianTotalCount2":29,"deltaVF":0.121,"chr":"5","start":66010294,"end":66010294,"strand":"-","coords":"5:66010294-66010294","geneIDs":"71521","geneSymbols":"Pds5a","variantType":"A3SS:P","event":"<a href=\"https://genome.ucsc.edu/cgi-bin/hgTracks?db=mm9&position=chr5:66010191-66010959\" title=\"Jump to UCSC Genome Browser\">5:66010191-66010959</a>","junctions":"66010294-66010859","sig":"Not"},"Reg_MrjJuA_439":{"log2FoldChange":-2.65,"pvalue":0.0131,"padj":0.0697,"featureID":"58805_4_2/2_SE,S2E","groupID":"6039","medianVariantFreq":"NA","medianVariantFreq1":0.989,"medianVariantFreq2":"NA","medianVariantCount":85,"medianVariantCount1":297,"medianVariantCount2":6,"medianTotalCount":87.5,"medianTotalCount1":298,"medianTotalCount2":7,"deltaVF":"NA","chr":"5","start":135602377,"end":135608185,"strand":"+","coords":"5:135602377-135608185","geneIDs":"58805","geneSymbols":"Mlxipl","variantType":"SE:I,S2E:I","event":"<a href=\"https://genome.ucsc.edu/cgi-bin/hgTracks?db=mm9&position=chr5:135602277-135608285\" title=\"Jump to UCSC Genome Browser\">5:135602277-135608285</a>","junctions":"135602377-135604383","sig":"Not"},"Reg_MrjJuA_440":{"log2FoldChange":5.03,"pvalue":0.00315,"padj":0.0272,"featureID":"58805_5_2/2_SE","groupID":"6040","medianVariantFreq":0.00351,"medianVariantFreq1":0.00095,"medianVariantFreq2":0.00885,"medianVariantCount":4,"medianVariantCount1":1,"medianVariantCount2":7,"medianTotalCount":1500,"medianTotalCount1":3210,"medianTotalCount2":93,"deltaVF":0.0079,"chr":"5","start":135604567,"end":135608185,"strand":"+","coords":"5:135604567-135608185","geneIDs":"58805","geneSymbols":"Mlxipl","variantType":"SE:I","event":"<a href=\"https://genome.ucsc.edu/cgi-bin/hgTracks?db=mm9&position=chr5:135604467-135608285\" title=\"Jump to UCSC Genome Browser\">5:135604467-135608285</a>","junctions":"135604567-135606317;135606403-135608185","sig":"Significant"},"Reg_MrjJuA_441":{"log2FoldChange":0.101,"pvalue":0.883,"padj":0.962,"featureID":"58805_6_2/2_A3SS","groupID":"6041","medianVariantFreq":0.177,"medianVariantFreq1":0.152,"medianVariantFreq2":0.222,"medianVariantCount":22,"medianVariantCount1":27,"medianVariantCount2":3,"medianTotalCount":128,"medianTotalCount1":237,"medianTotalCount2":11,"deltaVF":0.0707,"chr":"5","start":135608731,"end":135608978,"strand":"+","coords":"5:135608731-135608978","geneIDs":"58805","geneSymbols":"Mlxipl","variantType":"A3SS:P","event":"<a href=\"https://genome.ucsc.edu/cgi-bin/hgTracks?db=mm9&position=chr5:135608631-135609079\" title=\"Jump to UCSC Genome Browser\">5:135608631-135609079</a>","junctions":"135608731-135608951","sig":"Not"},"Reg_MrjJuA_442":{"log2FoldChange":0.979,"pvalue":0.114,"padj":0.312,"featureID":"58805_12_2/2_RI,A3SS","groupID":"6047","medianVariantFreq":"NA","medianVariantFreq1":0.388,"medianVariantFreq2":"NA","medianVariantCount":40.5,"medianVariantCount1":106,"medianVariantCount2":6,"medianTotalCount":100,"medianTotalCount1":294,"medianTotalCount2":10,"deltaVF":"NA","chr":"5","start":135609744,"end":135609863,"strand":"+","coords":"5:135609744-135609863","geneIDs":"58805","geneSymbols":"Mlxipl","variantType":"RI:R,A3SS:P","event":"<a href=\"https://genome.ucsc.edu/cgi-bin/hgTracks?db=mm9&position=chr5:135609643-135609964\" title=\"Jump to UCSC Genome Browser\">5:135609643-135609964</a>","junctions":"135609743-135609824","sig":"Not"},"Reg_MrjJuA_443":{"log2FoldChange":0.864,"pvalue":0.493,"padj":0.728,"featureID":"20336_2_2/2_A5SS","groupID":"6063","medianVariantFreq":0.315,"medianVariantFreq1":0.111,"medianVariantFreq2":0.4,"medianVariantCount":4,"medianVariantCount1":2,"medianVariantCount2":4,"medianTotalCount":13.5,"medianTotalCount1":17,"medianTotalCount2":10,"deltaVF":0.289,"chr":"6","start":33392040,"end":33529982,"strand":"+","coords":"6:33392040-33529982","geneIDs":"20336","geneSymbols":"Exoc4","variantType":"A5SS:P","event":"<a href=\"https://genome.ucsc.edu/cgi-bin/hgTracks?db=mm9&position=chr6:33391939-33530082\" title=\"Jump to UCSC Genome Browser\">6:33391939-33530082</a>","junctions":"33392097-33529982","sig":"Not"},"Reg_MrjJuA_444":{"log2FoldChange":2.96,"pvalue":0.00279,"padj":0.0252,"featureID":"22793_3_2/2_SE,RI,A5SS,A3SS","groupID":"6066","medianVariantFreq":0.95,"medianVariantFreq1":0.7,"medianVariantFreq2":0.971,"medianVariantCount":62,"medianVariantCount1":40,"medianVariantCount2":68,"medianTotalCount":67,"medianTotalCount1":64,"medianTotalCount2":70,"deltaVF":0.271,"chr":"6","start":42301148,"end":42301474,"strand":"+","coords":"6:42301148-42301474","geneIDs":"22793","geneSymbols":"Zyx","variantType":"SE:I,RI:R,A5SS:P,A3SS:P","event":"<a href=\"https://genome.ucsc.edu/cgi-bin/hgTracks?db=mm9&position=chr6:42301047-42301574\" title=\"Jump to UCSC Genome Browser\">6:42301047-42301574</a>","junctions":"42301147-42301269;42301361-42301474","sig":"Significant"},"Reg_MrjJuA_445":{"log2FoldChange":1.99,"pvalue":0.142,"padj":0.36,"featureID":"320802_1_2/2_AFE","groupID":"6074","medianVariantFreq":0.348,"medianVariantFreq1":0.25,"medianVariantFreq2":0.625,"medianVariantCount":3.5,"medianVariantCount1":8,"medianVariantCount2":2,"medianTotalCount":14,"medianTotalCount1":41,"medianTotalCount2":3,"deltaVF":0.375,"chr":"7","start":149559481,"end":149559476,"strand":"-","coords":"7:149559481-149559476","geneIDs":"320802","geneSymbols":"6330512M04Rik","variantType":"AFE","event":"<a href=\"https://genome.ucsc.edu/cgi-bin/hgTracks?db=mm9&position=chr7:149557115-149559924\" title=\"Jump to UCSC Genome Browser\">7:149557115-149559924</a>","junctions":"149557215-149559481;149557215-149559476","sig":"Not"},"Reg_MrjJuA_446":{"log2FoldChange":-1.98,"pvalue":0.153,"padj":0.378,"featureID":"320802_2_2/2_A5SS","groupID":"6075","medianVariantFreq":"NA","medianVariantFreq1":0.226,"medianVariantFreq2":"NA","medianVariantCount":2.5,"medianVariantCount1":7,"medianVariantCount2":0,"medianTotalCount":8.5,"medianTotalCount1":19,"medianTotalCount2":6,"deltaVF":"NA","chr":"7","start":149559476,"end":149559476,"strand":"-","coords":"7:149559476-149559476","geneIDs":"320802","geneSymbols":"6330512M04Rik","variantType":"A5SS:P","event":"<a href=\"https://genome.ucsc.edu/cgi-bin/hgTracks?db=mm9&position=chr7:149557115-149559581\" title=\"Jump to UCSC Genome Browser\">7:149557115-149559581</a>","junctions":"149557215-149559476","sig":"Not"},"Reg_MrjJuA_447":{"log2FoldChange":3.33,"pvalue":0.0821,"padj":0.258,"featureID":"233789_1_2/2_SE","groupID":"6076","medianVariantFreq":0.238,"medianVariantFreq1":0.0667,"medianVariantFreq2":0.333,"medianVariantCount":1.5,"medianVariantCount1":1,"medianVariantCount2":4,"medianTotalCount":9,"medianTotalCount1":15,"medianTotalCount2":7,"deltaVF":0.267,"chr":"7","start":125361291,"end":125361234,"strand":"-","coords":"7:125361291-125361234","geneIDs":"233789","geneSymbols":"Smg1","variantType":"SE:I","event":"<a href=\"https://genome.ucsc.edu/cgi-bin/hgTracks?db=mm9&position=chr7:125356466-125386819\" title=\"Jump to UCSC Genome Browser\">7:125356466-125386819</a>","junctions":"125361291-125386719;125356566-125361234","sig":"Not"},"Reg_MrjJuA_448":{"log2FoldChange":-0.233,"pvalue":0.89,"padj":0.965,"featureID":"76954_2_2/2_AS","groupID":"6088","medianVariantFreq":"NA","medianVariantFreq1":0.667,"medianVariantFreq2":"NA","medianVariantCount":11.5,"medianVariantCount1":9,"medianVariantCount2":14,"medianTotalCount":19.5,"medianTotalCount1":22,"medianTotalCount2":17,"deltaVF":"NA","chr":"7","start":116847052,"end":116760572,"strand":"-","coords":"7:116847052-116760572","geneIDs":"76954","geneSymbols":"St5","variantType":"AS","event":"<a href=\"https://genome.ucsc.edu/cgi-bin/hgTracks?db=mm9&position=chr7:116713525-116847238\" title=\"Jump to UCSC Genome Browser\">7:116713525-116847238</a>","junctions":"116713625-116760572","sig":"Not"},"Reg_MrjJuA_449":{"log2FoldChange":1.31,"pvalue":0.305,"padj":0.555,"featureID":"18733,18729,18724,100038909_2_2/2_A5SS","groupID":"6097","medianVariantFreq":"NA","medianVariantFreq1":"NA","medianVariantFreq2":0.129,"medianVariantCount":5,"medianVariantCount1":0,"medianVariantCount2":13,"medianTotalCount":81,"medianTotalCount1":40,"medianTotalCount2":112,"deltaVF":"NA","chr":"7","start":3666180,"end":3666180,"strand":"-","coords":"7:3666180-3666180","geneIDs":"18733,18729,18724,100038909","geneSymbols":"Lilrb3,Pira6,Pira11,Gm14548","variantType":"A5SS:P","event":"<a href=\"https://genome.ucsc.edu/cgi-bin/hgTracks?db=mm9&position=chr7:3665786-3666289\" title=\"Jump to UCSC Genome Browser\">7:3665786-3666289</a>","junctions":"3665886-3666180","sig":"Not"},"Reg_MrjJuA_450":{"log2FoldChange":4.88,"pvalue":0.0348,"padj":0.147,"featureID":"75547_2_2/2_AS","groupID":"6105","medianVariantFreq":1,"medianVariantFreq1":0.75,"medianVariantFreq2":1,"medianVariantCount":22.5,"medianVariantCount1":7,"medianVariantCount2":29,"medianTotalCount":28.5,"medianTotalCount1":22,"medianTotalCount2":29,"deltaVF":0.25,"chr":"7","start":82757209,"end":82808298,"strand":"+","coords":"7:82757209-82808298","geneIDs":"75547","geneSymbols":"Akap13","variantType":"AS","event":"<a href=\"https://genome.ucsc.edu/cgi-bin/hgTracks?db=mm9&position=chr7:82600342-82808398\" title=\"Jump to UCSC Genome Browser\">7:82600342-82808398</a>","junctions":"82759934-82808298","sig":"Not"},"Reg_MrjJuA_451":{"log2FoldChange":0.319,"pvalue":0.664,"padj":0.842,"featureID":"75547_12_2/2_A3SS","groupID":"6115","medianVariantFreq":0.97,"medianVariantFreq1":0.969,"medianVariantFreq2":0.972,"medianVariantCount":161,"medianVariantCount1":135,"medianVariantCount2":176,"medianTotalCount":163,"medianTotalCount1":141,"medianTotalCount2":180,"deltaVF":0.0034,"chr":"7","start":82870298,"end":82870856,"strand":"+","coords":"7:82870298-82870856","geneIDs":"75547","geneSymbols":"Akap13","variantType":"A3SS:P","event":"<a href=\"https://genome.ucsc.edu/cgi-bin/hgTracks?db=mm9&position=chr7:82870198-82870957\" title=\"Jump to UCSC Genome Browser\">7:82870198-82870957</a>","junctions":"82870298-82870854","sig":"Not"},"Reg_MrjJuA_452":{"log2FoldChange":-1.71,"pvalue":0.0876,"padj":0.266,"featureID":"19647_5_2/2_SE","groupID":"6124","medianVariantFreq":0.555,"medianVariantFreq1":0.692,"medianVariantFreq2":0.388,"medianVariantCount":21.5,"medianVariantCount1":51,"medianVariantCount2":19,"medianTotalCount":39,"medianTotalCount1":67,"medianTotalCount2":32,"deltaVF":-0.305,"chr":"7","start":130140819,"end":130142039,"strand":"+","coords":"7:130140819-130142039","geneIDs":"19647","geneSymbols":"Rbbp6","variantType":"SE:I","event":"<a href=\"https://genome.ucsc.edu/cgi-bin/hgTracks?db=mm9&position=chr7:130140719-130142139\" title=\"Jump to UCSC Genome Browser\">7:130140719-130142139</a>","junctions":"130140819-130141110;130141211-130142039","sig":"Not"},"Reg_MrjJuA_453":{"log2FoldChange":-0.687,"pvalue":0.489,"padj":0.726,"featureID":"77087_1_2/2_SE","groupID":"6131","medianVariantFreq":0.47,"medianVariantFreq1":0.543,"medianVariantFreq2":0.385,"medianVariantCount":6,"medianVariantCount1":11,"medianVariantCount2":5,"medianTotalCount":19,"medianTotalCount1":25,"medianTotalCount2":14,"deltaVF":-0.158,"chr":"8","start":125424598,"end":125424502,"strand":"-","coords":"8:125424598-125424502","geneIDs":"77087","geneSymbols":"Ankrd11","variantType":"SE:I","event":"<a href=\"https://genome.ucsc.edu/cgi-bin/hgTracks?db=mm9&position=chr8:125423949-125432668\" title=\"Jump to UCSC Genome Browser\">8:125423949-125432668</a>","junctions":"125424598-125432568;125424049-125424502","sig":"Not"},"Reg_MrjJuA_454":{"log2FoldChange":0.67,"pvalue":0.279,"padj":0.529,"featureID":"77087_3_2/2_A3SS","groupID":"6133","medianVariantFreq":0.167,"medianVariantFreq1":0.13,"medianVariantFreq2":0.18,"medianVariantCount":11,"medianVariantCount1":7,"medianVariantCount2":11,"medianTotalCount":65.5,"medianTotalCount1":31,"medianTotalCount2":70,"deltaVF":0.0499,"chr":"8","start":125420362,"end":125420362,"strand":"-","coords":"8:125420362-125420362","geneIDs":"77087","geneSymbols":"Ankrd11","variantType":"A3SS:P","event":"<a href=\"https://genome.ucsc.edu/cgi-bin/hgTracks?db=mm9&position=chr8:125419956-125420560\" title=\"Jump to UCSC Genome Browser\">8:125419956-125420560</a>","junctions":"125420362-125420460","sig":"Not"},"Reg_MrjJuA_455":{"log2FoldChange":-0.0993,"pvalue":0.93,"padj":0.981,"featureID":"72826_2_2/2_SE","groupID":"6159","medianVariantFreq":0.069,"medianVariantFreq1":0.0627,"medianVariantFreq2":0.0714,"medianVariantCount":3,"medianVariantCount1":4,"medianVariantCount2":3,"medianTotalCount":50.5,"medianTotalCount1":55,"medianTotalCount2":45,"deltaVF":0.00872,"chr":"9","start":13635581,"end":13637416,"strand":"+","coords":"9:13635581-13637416","geneIDs":"72826","geneSymbols":"Fam76b","variantType":"SE:I","event":"<a href=\"https://genome.ucsc.edu/cgi-bin/hgTracks?db=mm9&position=chr9:13635481-13637516\" title=\"Jump to UCSC Genome Browser\">9:13635481-13637516</a>","junctions":"13635581-13636078;13636211-13637416","sig":"Not"},"Reg_MrjJuA_456":{"log2FoldChange":-1.93,"pvalue":0.225,"padj":0.476,"featureID":"72826_3_2/2_SE","groupID":"6160","medianVariantFreq":0.0651,"medianVariantFreq1":0.0833,"medianVariantFreq2":0.0526,"medianVariantCount":2.5,"medianVariantCount1":6,"medianVariantCount2":2,"medianTotalCount":22,"medianTotalCount1":34,"medianTotalCount2":16,"deltaVF":-0.0307,"chr":"9","start":13640627,"end":13641281,"strand":"+","coords":"9:13640627-13641281","geneIDs":"72826","geneSymbols":"Fam76b","variantType":"SE:I","event":"<a href=\"https://genome.ucsc.edu/cgi-bin/hgTracks?db=mm9&position=chr9:13640527-13641381\" title=\"Jump to UCSC Genome Browser\">9:13640527-13641381</a>","junctions":"13640627-13641103;13641160-13641281","sig":"Not"},"Reg_MrjJuA_457":{"log2FoldChange":0.433,"pvalue":0.766,"padj":0.899,"featureID":"21887_4_2/2_A5SS","groupID":"6170","medianVariantFreq":"NA","medianVariantFreq1":0.308,"medianVariantFreq2":"NA","medianVariantCount":4,"medianVariantCount1":6,"medianVariantCount2":1,"medianTotalCount":13.5,"medianTotalCount1":26,"medianTotalCount2":3,"deltaVF":"NA","chr":"9","start":61257215,"end":61257743,"strand":"+","coords":"9:61257215-61257743","geneIDs":"21887","geneSymbols":"Tle3","variantType":"A5SS:P","event":"<a href=\"https://genome.ucsc.edu/cgi-bin/hgTracks?db=mm9&position=chr9:61257114-61257843\" title=\"Jump to UCSC Genome Browser\">9:61257114-61257843</a>","junctions":"61257223-61257743","sig":"Not"},"Reg_MrjJuA_458":{"log2FoldChange":-2.05,"pvalue":0.000322,"padj":0.00602,"featureID":"16179_1_2/2_OTHER","groupID":"6192","medianVariantFreq":0.629,"medianVariantFreq1":0.741,"medianVariantFreq2":0.477,"medianVariantCount":25,"medianVariantCount1":26,"medianVariantCount2":23,"medianTotalCount":53,"medianTotalCount1":33,"medianTotalCount2":65,"deltaVF":-0.264,"chr":"X","start":71268536,"end":71268405,"strand":"-","coords":"X:71268536-71268405","geneIDs":"16179","geneSymbols":"Irak1","variantType":"","event":"<a href=\"https://genome.ucsc.edu/cgi-bin/hgTracks?db=mm9&position=chrX:71268191-71268805\" title=\"Jump to UCSC Genome Browser\">X:71268191-71268805</a>","junctions":"71268536-71268705;71268291-71268405","sig":"Significant"},"Reg_MrjJuA_459":{"log2FoldChange":-4.07,"pvalue":0.00258,"padj":0.0241,"featureID":"16179_6_2/2_SE,A5SS","groupID":"6197","medianVariantFreq":0.941,"medianVariantFreq1":1,"medianVariantFreq2":0.755,"medianVariantCount":17,"medianVariantCount1":15,"medianVariantCount2":18,"medianTotalCount":23.5,"medianTotalCount1":17,"medianTotalCount2":31,"deltaVF":-0.245,"chr":"X","start":71267303,"end":71267188,"strand":"-","coords":"X:71267303-71267188","geneIDs":"16179","geneSymbols":"Irak1","variantType":"SE:I,A5SS:P","event":"<a href=\"https://genome.ucsc.edu/cgi-bin/hgTracks?db=mm9&position=chrX:71266300-71267624\" title=\"Jump to UCSC Genome Browser\">X:71266300-71267624</a>","junctions":"71267302-71267524;71266400-71267188","sig":"Significant"},"Reg_MrjJuA_460":{"log2FoldChange":-1.27,"pvalue":0.164,"padj":0.395,"featureID":"11977,279572_2_2/2_A3SS","groupID":"6203","medianVariantFreq":0.454,"medianVariantFreq1":0.667,"medianVariantFreq2":0.407,"medianVariantCount":9.5,"medianVariantCount1":11,"medianVariantCount2":9,"medianTotalCount":19,"medianTotalCount1":18,"medianTotalCount2":20,"deltaVF":-0.259,"chr":"X","start":103282153,"end":103283676,"strand":"+","coords":"X:103282153-103283676","geneIDs":"11977,279572","geneSymbols":"Atp7a,Tlr13","variantType":"A3SS:P","event":"<a href=\"https://genome.ucsc.edu/cgi-bin/hgTracks?db=mm9&position=chrX:103282053-103283777\" title=\"Jump to UCSC Genome Browser\">X:103282053-103283777</a>","junctions":"103282153-103283674","sig":"Not"},"Reg_MrjJuA_461":{"log2FoldChange":2.93,"pvalue":0.195,"padj":0.439,"featureID":"75734,637796_2_2/2_A3SS","groupID":"6235","medianVariantFreq":"NA","medianVariantFreq1":0.167,"medianVariantFreq2":"NA","medianVariantCount":4,"medianVariantCount1":4,"medianVariantCount2":4,"medianTotalCount":9,"medianTotalCount1":8,"medianTotalCount2":10,"deltaVF":"NA","chr":"1","start":82727857,"end":82731993,"strand":"+","coords":"1:82727857-82731993","geneIDs":"75734,637796","geneSymbols":"Mff,LOC637796","variantType":"A3SS:P","event":"<a href=\"https://genome.ucsc.edu/cgi-bin/hgTracks?db=mm9&position=chr1:82727757-82732094\" title=\"Jump to UCSC Genome Browser\">1:82727757-82732094</a>","junctions":"82727857-82731991","sig":"Not"},"Reg_MrjJuA_462":{"log2FoldChange":3.72,"pvalue":0.0461,"padj":0.175,"featureID":"213326_1_2/2_A3SS","groupID":"6249","medianVariantFreq":"NA","medianVariantFreq1":"NA","medianVariantFreq2":0.818,"medianVariantCount":4.5,"medianVariantCount1":0,"medianVariantCount2":9,"medianTotalCount":10,"medianTotalCount1":2,"medianTotalCount2":11,"deltaVF":"NA","chr":"10","start":89108302,"end":89108302,"strand":"-","coords":"10:89108302-89108302","geneIDs":"213326","geneSymbols":"Scyl2","variantType":"A3SS:P","event":"<a href=\"https://genome.ucsc.edu/cgi-bin/hgTracks?db=mm9&position=chr10:89108199-89108522\" title=\"Jump to UCSC Genome Browser\">10:89108199-89108522</a>","junctions":"89108302-89108422","sig":"Not"},"Reg_MrjJuA_463":{"log2FoldChange":-1.29,"pvalue":0.0446,"padj":0.172,"featureID":"72567_2_2/2_SE,A3SS","groupID":"6263","medianVariantFreq":0.477,"medianVariantFreq1":0.636,"medianVariantFreq2":0.425,"medianVariantCount":22,"medianVariantCount1":18,"medianVariantCount2":26,"medianTotalCount":40,"medianTotalCount1":36,"medianTotalCount2":76,"deltaVF":-0.211,"chr":"10","start":20045905,"end":20047908,"strand":"+","coords":"10:20045905-20047908","geneIDs":"72567","geneSymbols":"Bclaf1","variantType":"SE:I,A3SS:P","event":"<a href=\"https://genome.ucsc.edu/cgi-bin/hgTracks?db=mm9&position=chr10:20045805-20048008\" title=\"Jump to UCSC Genome Browser\">10:20045805-20048008</a>","junctions":"20045905-20046970;20047197-20047908","sig":"Not"},"Reg_MrjJuA_464":{"log2FoldChange":-1.94,"pvalue":0.0766,"padj":0.247,"featureID":"72567_5_2/2_SE,RI,A5SS,A3SS","groupID":"6266","medianVariantFreq":0.784,"medianVariantFreq1":0.91,"medianVariantFreq2":0.655,"medianVariantCount":54,"medianVariantCount1":51,"medianVariantCount2":57,"medianTotalCount":110,"medianTotalCount1":55,"medianTotalCount2":114,"deltaVF":-0.254,"chr":"10","start":20052068,"end":20053198,"strand":"+","coords":"10:20052068-20053198","geneIDs":"72567","geneSymbols":"Bclaf1","variantType":"SE:I,RI:R,A5SS:P,A3SS:P","event":"<a href=\"https://genome.ucsc.edu/cgi-bin/hgTracks?db=mm9&position=chr10:20051967-20053298\" title=\"Jump to UCSC Genome Browser\">10:20051967-20053298</a>","junctions":"20052067-20052202;20052324-20053198;20052363-20053198","sig":"Not"},"Reg_MrjJuA_465":{"log2FoldChange":-3.5,"pvalue":1.25e-10,"padj":1.71e-07,"featureID":"72567_8_2/2_SE","groupID":"6269","medianVariantFreq":0.542,"medianVariantFreq1":0.818,"medianVariantFreq2":0.229,"medianVariantCount":134,"medianVariantCount1":286,"medianVariantCount2":100,"medianTotalCount":348,"medianTotalCount1":334,"medianTotalCount2":436,"deltaVF":-0.589,"chr":"10","start":20053378,"end":20059515,"strand":"+","coords":"10:20053378-20059515","geneIDs":"72567","geneSymbols":"Bclaf1","variantType":"SE:I","event":"<a href=\"https://genome.ucsc.edu/cgi-bin/hgTracks?db=mm9&position=chr10:20053278-20059615\" title=\"Jump to UCSC Genome Browser\">10:20053278-20059615</a>","junctions":"20053378-20054305;20054451-20059515","sig":"Significant"},"Reg_MrjJuA_466":{"log2FoldChange":0.566,"pvalue":0.731,"padj":0.877,"featureID":"22059_3_2/2_A3SS","groupID":"6330","medianVariantFreq":0.633,"medianVariantFreq1":0.551,"medianVariantFreq2":0.667,"medianVariantCount":6.5,"medianVariantCount1":13,"medianVariantCount2":4,"medianTotalCount":9,"medianTotalCount1":27,"medianTotalCount2":6,"deltaVF":0.116,"chr":"11","start":69404264,"end":69404851,"strand":"+","coords":"11:69404264-69404851","geneIDs":"22059","geneSymbols":"Trp53","variantType":"A3SS:P","event":"<a href=\"https://genome.ucsc.edu/cgi-bin/hgTracks?db=mm9&position=chr11:69404164-69404952\" title=\"Jump to UCSC Genome Browser\">11:69404164-69404952</a>","junctions":"69404264-69404756","sig":"Not"},"Reg_MrjJuA_467":{"log2FoldChange":0.438,"pvalue":0.609,"padj":0.81,"featureID":"72047_1_2/2_A3SS","groupID":"6332","medianVariantFreq":0.0287,"medianVariantFreq1":0.027,"medianVariantFreq2":0.0452,"medianVariantCount":4,"medianVariantCount1":1,"medianVariantCount2":6,"medianTotalCount":139,"medianTotalCount1":74,"medianTotalCount2":174,"deltaVF":0.0181,"chr":"11","start":106086248,"end":106090076,"strand":"+","coords":"11:106086248-106090076","geneIDs":"72047","geneSymbols":"Ddx42","variantType":"A3SS:P","event":"<a href=\"https://genome.ucsc.edu/cgi-bin/hgTracks?db=mm9&position=chr11:106086148-106090177\" title=\"Jump to UCSC Genome Browser\">11:106086148-106090177</a>","junctions":"106086248-106090061","sig":"Not"},"Reg_MrjJuA_468":{"log2FoldChange":-3.43,"pvalue":0.00015,"padj":0.00371,"featureID":"217980_3_2/2_SE","groupID":"6366","medianVariantFreq":0.768,"medianVariantFreq1":0.941,"medianVariantFreq2":0.535,"medianVariantCount":30.5,"medianVariantCount1":32,"medianVariantCount2":29,"medianTotalCount":46,"medianTotalCount1":34,"medianTotalCount2":65,"deltaVF":-0.406,"chr":"13","start":9157475,"end":9163921,"strand":"+","coords":"13:9157475-9163921","geneIDs":"217980","geneSymbols":"Larp4b","variantType":"SE:I","event":"<a href=\"https://genome.ucsc.edu/cgi-bin/hgTracks?db=mm9&position=chr13:9157375-9164021\" title=\"Jump to UCSC Genome Browser\">13:9157375-9164021</a>","junctions":"9157475-9157797;9158048-9163921","sig":"Significant"},"Reg_MrjJuA_469":{"log2FoldChange":-2.61,"pvalue":0.383,"padj":0.628,"featureID":"218699_1_2/2_A5SS","groupID":"6380","medianVariantFreq":"NA","medianVariantFreq1":"NA","medianVariantFreq2":0,"medianVariantCount":0,"medianVariantCount1":0,"medianVariantCount2":0,"medianTotalCount":10.5,"medianTotalCount1":10,"medianTotalCount2":14,"deltaVF":"NA","chr":"14","start":8954907,"end":8963118,"strand":"+","coords":"14:8954907-8963118","geneIDs":"218699","geneSymbols":"Pxk","variantType":"A5SS:P","event":"<a href=\"https://genome.ucsc.edu/cgi-bin/hgTracks?db=mm9&position=chr14:8954806-8963218\" title=\"Jump to UCSC Genome Browser\">14:8954806-8963218</a>","junctions":"8955027-8963118","sig":"Not"},"Reg_MrjJuA_470":{"log2FoldChange":0.77,"pvalue":0.206,"padj":0.457,"featureID":"212733,54419,75956_1_2/2_AFE","groupID":"6425","medianVariantFreq":0.944,"medianVariantFreq1":0.928,"medianVariantFreq2":0.973,"medianVariantCount":102,"medianVariantCount1":142,"medianVariantCount2":72,"medianTotalCount":107,"medianTotalCount1":153,"medianTotalCount2":74,"deltaVF":0.0449,"chr":"17","start":23940162,"end":23945033,"strand":"+","coords":"17:23940162-23945033","geneIDs":"212733,54419,75956","geneSymbols":"Ccdc64b,Cldn6,Srrm2","variantType":"AFE","event":"<a href=\"https://genome.ucsc.edu/cgi-bin/hgTracks?db=mm9&position=chr17:23802719-23945133\" title=\"Jump to UCSC Genome Browser\">17:23802719-23945133</a>","junctions":"23940365-23945033;23944169-23945033","sig":"Not"},"Reg_MrjJuA_471":{"log2FoldChange":-2.07,"pvalue":0.000355,"padj":0.00611,"featureID":"212733,54419,75956_3_2/2_SE,A3SS","groupID":"6427","medianVariantFreq":0.874,"medianVariantFreq1":0.939,"medianVariantFreq2":0.82,"medianVariantCount":95,"medianVariantCount1":154,"medianVariantCount2":70,"medianTotalCount":117,"medianTotalCount1":160,"medianTotalCount2":84,"deltaVF":-0.118,"chr":"17","start":23940365,"end":23945033,"strand":"+","coords":"17:23940365-23945033","geneIDs":"212733,54419,75956","geneSymbols":"Ccdc64b,Cldn6,Srrm2","variantType":"SE:I,A3SS:P","event":"<a href=\"https://genome.ucsc.edu/cgi-bin/hgTracks?db=mm9&position=chr17:23940265-23945133\" title=\"Jump to UCSC Genome Browser\">17:23940265-23945133</a>","junctions":"23940365-23943899;23944169-23945033","sig":"Significant"},"Reg_MrjJuA_472":{"log2FoldChange":-0.123,"pvalue":0.876,"padj":0.959,"featureID":"212733,54419,75956_5_2/2_A3SS","groupID":"6429","medianVariantFreq":0.978,"medianVariantFreq1":0.978,"medianVariantFreq2":0.979,"medianVariantCount":534,"medianVariantCount1":847,"medianVariantCount2":422,"medianTotalCount":548,"medianTotalCount1":893,"medianTotalCount2":436,"deltaVF":0.000621,"chr":"17","start":23947013,"end":23947382,"strand":"+","coords":"17:23947013-23947382","geneIDs":"212733,54419,75956","geneSymbols":"Ccdc64b,Cldn6,Srrm2","variantType":"A3SS:P","event":"<a href=\"https://genome.ucsc.edu/cgi-bin/hgTracks?db=mm9&position=chr17:23946913-23947483\" title=\"Jump to UCSC Genome Browser\">17:23946913-23947483</a>","junctions":"23947013-23947380","sig":"Not"},"Reg_MrjJuA_473":{"log2FoldChange":0.136,"pvalue":0.877,"padj":0.959,"featureID":"212733,54419,75956_8_2/2_SE,RI,A5SS,A3SS","groupID":"6432","medianVariantFreq":0.36,"medianVariantFreq1":0.373,"medianVariantFreq2":0.347,"medianVariantCount":33,"medianVariantCount1":34,"medianVariantCount2":32,"medianTotalCount":108,"medianTotalCount1":203,"medianTotalCount2":101,"deltaVF":-0.0262,"chr":"17","start":23948699,"end":23949395,"strand":"+","coords":"17:23948699-23949395","geneIDs":"212733,54419,75956","geneSymbols":"Ccdc64b,Cldn6,Srrm2","variantType":"SE:I,RI:R,A5SS:P,A3SS:P","event":"<a href=\"https://genome.ucsc.edu/cgi-bin/hgTracks?db=mm9&position=chr17:23948598-23949495\" title=\"Jump to UCSC Genome Browser\">17:23948598-23949495</a>","junctions":"23948698-23948784;23949044-23949395","sig":"Not"},"Reg_MrjJuA_474":{"log2FoldChange":6.38,"pvalue":0.000212,"padj":0.00453,"featureID":"212733,54419,75956_13_2/2_AE","groupID":"6437","medianVariantFreq":0.000573,"medianVariantFreq1":0,"medianVariantFreq2":0.05,"medianVariantCount":0.5,"medianVariantCount1":0,"medianVariantCount2":7,"medianTotalCount":208,"medianTotalCount1":391,"medianTotalCount2":168,"deltaVF":0.05,"chr":"17","start":23949587,"end":23959615,"strand":"+","coords":"17:23949587-23959615","geneIDs":"212733,54419,75956","geneSymbols":"Ccdc64b,Cldn6,Srrm2","variantType":"AE","event":"<a href=\"https://genome.ucsc.edu/cgi-bin/hgTracks?db=mm9&position=chr17:23949487-23959715\" title=\"Jump to UCSC Genome Browser\">17:23949487-23959715</a>","junctions":"23949587-23958601","sig":"Significant"},"Reg_MrjJuA_475":{"log2FoldChange":-3.9,"pvalue":2.29e-05,"padj":0.00108,"featureID":"224727_6_2/2_SE","groupID":"6448","medianVariantFreq":0.541,"medianVariantFreq1":0.862,"medianVariantFreq2":0.286,"medianVariantCount":9.5,"medianVariantCount1":25,"medianVariantCount2":4,"medianTotalCount":23,"medianTotalCount1":29,"medianTotalCount2":14,"deltaVF":-0.576,"chr":"17","start":35283298,"end":35284086,"strand":"+","coords":"17:35283298-35284086","geneIDs":"224727","geneSymbols":"Bag6","variantType":"SE:I","event":"<a href=\"https://genome.ucsc.edu/cgi-bin/hgTracks?db=mm9&position=chr17:35283198-35284186\" title=\"Jump to UCSC Genome Browser\">17:35283198-35284186</a>","junctions":"35283298-35283702;35283848-35284086","sig":"Significant"},"Reg_MrjJuA_476":{"log2FoldChange":-1.58,"pvalue":0.195,"padj":0.439,"featureID":"225339,69241_2_2/2_SE","groupID":"6460","medianVariantFreq":0.156,"medianVariantFreq1":0.212,"medianVariantFreq2":0.149,"medianVariantCount":5,"medianVariantCount1":3,"medianVariantCount2":7,"medianTotalCount":30.5,"medianTotalCount1":8,"medianTotalCount2":31,"deltaVF":-0.0632,"chr":"18","start":31938607,"end":31940298,"strand":"+","coords":"18:31938607-31940298","geneIDs":"225339,69241","geneSymbols":"Ammecr1l,Polr2d","variantType":"SE:I","event":"<a href=\"https://genome.ucsc.edu/cgi-bin/hgTracks?db=mm9&position=chr18:31938507-31940398\" title=\"Jump to UCSC Genome Browser\">18:31938507-31940398</a>","junctions":"31938607-31939696;31939823-31940298","sig":"Not"},"Reg_MrjJuA_477":{"log2FoldChange":9.11,"pvalue":3e-06,"padj":0.000215,"featureID":"59126_2_2/2_SE","groupID":"6511","medianVariantFreq":"NA","medianVariantFreq1":0,"medianVariantFreq2":"NA","medianVariantCount":0,"medianVariantCount1":0,"medianVariantCount2":5,"medianTotalCount":19.5,"medianTotalCount1":24,"medianTotalCount2":17,"deltaVF":"NA","chr":"2","start":38432853,"end":38437903,"strand":"+","coords":"2:38432853-38437903","geneIDs":"59126","geneSymbols":"Nek6","variantType":"SE:I","event":"<a href=\"https://genome.ucsc.edu/cgi-bin/hgTracks?db=mm9&position=chr2:38432753-38438003\" title=\"Jump to UCSC Genome Browser\">2:38432753-38438003</a>","junctions":"38432853-38434693;38436110-38437903;38436578-38437903","sig":"Significant"},"Reg_MrjJuA_478":{"log2FoldChange":-3.95,"pvalue":0.000367,"padj":0.00611,"featureID":"75763_4_2/2_SE","groupID":"6516","medianVariantFreq":0.8,"medianVariantFreq1":1,"medianVariantFreq2":0.586,"medianVariantCount":12,"medianVariantCount1":8,"medianVariantCount2":13,"medianTotalCount":18,"medianTotalCount1":10,"medianTotalCount2":21,"deltaVF":-0.414,"chr":"2","start":70916221,"end":70919968,"strand":"+","coords":"2:70916221-70919968","geneIDs":"75763","geneSymbols":"Dcaf17","variantType":"SE:I","event":"<a href=\"https://genome.ucsc.edu/cgi-bin/hgTracks?db=mm9&position=chr2:70916121-70920068\" title=\"Jump to UCSC Genome Browser\">2:70916121-70920068</a>","junctions":"70916221-70916531;70916636-70919968","sig":"Significant"},"Reg_MrjJuA_479":{"log2FoldChange":-5.67,"pvalue":0.000247,"padj":0.005,"featureID":"74030_2_2/2_SE","groupID":"6526","medianVariantFreq":"NA","medianVariantFreq1":"NA","medianVariantFreq2":0,"medianVariantCount":0,"medianVariantCount1":5,"medianVariantCount2":0,"medianTotalCount":10.5,"medianTotalCount1":11,"medianTotalCount2":10,"deltaVF":"NA","chr":"2","start":145648101,"end":145670447,"strand":"+","coords":"2:145648101-145670447","geneIDs":"74030","geneSymbols":"Rin2","variantType":"SE:I","event":"<a href=\"https://genome.ucsc.edu/cgi-bin/hgTracks?db=mm9&position=chr2:145648001-145670547\" title=\"Jump to UCSC Genome Browser\">2:145648001-145670547</a>","junctions":"145648101-145648346;145648497-145670447","sig":"Significant"},"Reg_MrjJuA_480":{"log2FoldChange":-2.12,"pvalue":0.174,"padj":0.413,"featureID":"16396_2_2/2_SE","groupID":"6531","medianVariantFreq":0.031,"medianVariantFreq1":0.0693,"medianVariantFreq2":0,"medianVariantCount":4,"medianVariantCount1":7,"medianVariantCount2":0,"medianTotalCount":76.5,"medianTotalCount1":101,"medianTotalCount2":58,"deltaVF":-0.0693,"chr":"2","start":154964008,"end":154989129,"strand":"+","coords":"2:154964008-154989129","geneIDs":"16396","geneSymbols":"Itch","variantType":"SE:I","event":"<a href=\"https://genome.ucsc.edu/cgi-bin/hgTracks?db=mm9&position=chr2:154963908-154989229\" title=\"Jump to UCSC Genome Browser\">2:154963908-154989229</a>","junctions":"154964008-154983510;154983711-154989129","sig":"Not"},"Reg_MrjJuA_481":{"log2FoldChange":2.7,"pvalue":0.0088,"padj":0.0557,"featureID":"229877_3_2/2_RI,A5SS","groupID":"6538","medianVariantFreq":0.301,"medianVariantFreq1":0.2,"medianVariantFreq2":0.429,"medianVariantCount":3.5,"medianVariantCount1":3,"medianVariantCount2":4,"medianTotalCount":12.5,"medianTotalCount1":21,"medianTotalCount2":10,"deltaVF":0.229,"chr":"3","start":138619364,"end":138619364,"strand":"-","coords":"3:138619364-138619364","geneIDs":"229877","geneSymbols":"Rap1gds1","variantType":"RI:R,A5SS:P","event":"<a href=\"https://genome.ucsc.edu/cgi-bin/hgTracks?db=mm9&position=chr3:138619183-138620474\" title=\"Jump to UCSC Genome Browser\">3:138619183-138620474</a>","junctions":"138619283-138619364","sig":"Not"},"Reg_MrjJuA_482":{"log2FoldChange":0.264,"pvalue":0.846,"padj":0.949,"featureID":"80281_2_2/2_A5SS","groupID":"6544","medianVariantFreq":0.0455,"medianVariantFreq1":0.0385,"medianVariantFreq2":0.0526,"medianVariantCount":3,"medianVariantCount1":4,"medianVariantCount2":1,"medianTotalCount":26,"medianTotalCount1":52,"medianTotalCount2":22,"deltaVF":0.0142,"chr":"3","start":104855745,"end":104855713,"strand":"-","coords":"3:104855745-104855713","geneIDs":"80281","geneSymbols":"Cttnbp2nl","variantType":"A5SS:P","event":"<a href=\"https://genome.ucsc.edu/cgi-bin/hgTracks?db=mm9&position=chr3:104841805-104855918\" title=\"Jump to UCSC Genome Browser\">3:104841805-104855918</a>","junctions":"104841905-104855745;104841905-104855713","sig":"Not"},"Reg_MrjJuA_483":{"log2FoldChange":-1.01,"pvalue":0.333,"padj":0.578,"featureID":"56758_1_2/3_AFE","groupID":"6556","medianVariantFreq":0.101,"medianVariantFreq1":0.152,"medianVariantFreq2":0.0588,"medianVariantCount":2,"medianVariantCount1":7,"medianVariantCount2":1,"medianTotalCount":34.5,"medianTotalCount1":46,"medianTotalCount2":26,"deltaVF":-0.0934,"chr":"3","start":60332043,"end":60332678,"strand":"+","coords":"3:60332043-60332678","geneIDs":"56758","geneSymbols":"Mbnl1","variantType":"AFE","event":"<a href=\"https://genome.ucsc.edu/cgi-bin/hgTracks?db=mm9&position=chr3:60276651-60332778\" title=\"Jump to UCSC Genome Browser\">3:60276651-60332778</a>","junctions":"60332445-60332678","sig":"Not"},"Reg_MrjJuA_484":{"log2FoldChange":1.6,"pvalue":0.091,"padj":0.271,"featureID":"56758_1_3/3_AS","groupID":"6556","medianVariantFreq":0.396,"medianVariantFreq1":0.295,"medianVariantFreq2":0.556,"medianVariantCount":10.5,"medianVariantCount1":11,"medianVariantCount2":10,"medianTotalCount":34.5,"medianTotalCount1":46,"medianTotalCount2":26,"deltaVF":0.26,"chr":"3","start":60276751,"end":60332678,"strand":"+","coords":"3:60276751-60332678","geneIDs":"56758","geneSymbols":"Mbnl1","variantType":"AS","event":"<a href=\"https://genome.ucsc.edu/cgi-bin/hgTracks?db=mm9&position=chr3:60276651-60332778\" title=\"Jump to UCSC Genome Browser\">3:60276651-60332778</a>","junctions":"60277095-60332678","sig":"Not"},"Reg_MrjJuA_485":{"log2FoldChange":3.42,"pvalue":0.0124,"padj":0.0669,"featureID":"56758_4_2/2_SE","groupID":"6559","medianVariantFreq":0.97,"medianVariantFreq1":0.87,"medianVariantFreq2":1,"medianVariantCount":10.5,"medianVariantCount1":11,"medianVariantCount2":10,"medianTotalCount":14.5,"medianTotalCount1":18,"medianTotalCount2":10,"deltaVF":0.13,"chr":"3","start":60277095,"end":60399516,"strand":"+","coords":"3:60277095-60399516","geneIDs":"56758","geneSymbols":"Mbnl1","variantType":"SE:I","event":"<a href=\"https://genome.ucsc.edu/cgi-bin/hgTracks?db=mm9&position=chr3:60276995-60399616\" title=\"Jump to UCSC Genome Browser\">3:60276995-60399616</a>","junctions":"60277095-60332678","sig":"Not"},"Reg_MrjJuA_486":{"log2FoldChange":-1.01,"pvalue":0.331,"padj":0.577,"featureID":"67785_4_2/2_A3SS","groupID":"6589","medianVariantFreq":0.793,"medianVariantFreq1":0.818,"medianVariantFreq2":0.692,"medianVariantCount":35.5,"medianVariantCount1":54,"medianVariantCount2":10,"medianTotalCount":40.5,"medianTotalCount1":69,"medianTotalCount2":16,"deltaVF":-0.126,"chr":"4","start":126577992,"end":126577992,"strand":"-","coords":"4:126577992-126577992","geneIDs":"67785","geneSymbols":"Zmym4","variantType":"A3SS:P","event":"<a href=\"https://genome.ucsc.edu/cgi-bin/hgTracks?db=mm9&position=chr4:126577889-126579887\" title=\"Jump to UCSC Genome Browser\">4:126577889-126579887</a>","junctions":"126577992-126579787","sig":"Not"},"Reg_MrjJuA_487":{"log2FoldChange":-1.22,"pvalue":0.299,"padj":0.551,"featureID":"72656_3_2/2_A3SS","groupID":"6595","medianVariantFreq":"NA","medianVariantFreq1":"NA","medianVariantFreq2":"NA","medianVariantCount":3,"medianVariantCount1":4,"medianVariantCount2":2,"medianTotalCount":10.5,"medianTotalCount1":10,"medianTotalCount2":11,"deltaVF":"NA","chr":"4","start":11166609,"end":11166609,"strand":"-","coords":"4:11166609-11166609","geneIDs":"72656","geneSymbols":"Ints8","variantType":"A3SS:P","event":"<a href=\"https://genome.ucsc.edu/cgi-bin/hgTracks?db=mm9&position=chr4:11166478-11168828\" title=\"Jump to UCSC Genome Browser\">4:11166478-11168828</a>","junctions":"11166609-11168728","sig":"Not"},"Reg_MrjJuA_488":{"log2FoldChange":0.281,"pvalue":0.623,"padj":0.82,"featureID":"100862590,17096_3_2/2_OTHER","groupID":"6599","medianVariantFreq":0.721,"medianVariantFreq1":0.707,"medianVariantFreq2":0.735,"medianVariantCount":31,"medianVariantCount1":29,"medianVariantCount2":47,"medianTotalCount":55.5,"medianTotalCount1":41,"medianTotalCount2":70,"deltaVF":0.0274,"chr":"4","start":3665945,"end":3670343,"strand":"+","coords":"4:3665945-3670343","geneIDs":"100862590,17096","geneSymbols":"LOC100862590,Lyn","variantType":"","event":"<a href=\"https://genome.ucsc.edu/cgi-bin/hgTracks?db=mm9&position=chr4:3665845-3670444\" title=\"Jump to UCSC Genome Browser\">4:3665845-3670444</a>","junctions":"3665945-3669589;3669634-3670344","sig":"Not"},"Reg_MrjJuA_489":{"log2FoldChange":0.547,"pvalue":0.488,"padj":0.726,"featureID":"100862590,17096_4_2/2_A3SS","groupID":"6600","medianVariantFreq":0.179,"medianVariantFreq1":0.13,"medianVariantFreq2":0.217,"medianVariantCount":12,"medianVariantCount1":6,"medianVariantCount2":15,"medianTotalCount":46,"medianTotalCount1":46,"medianTotalCount2":69,"deltaVF":0.087,"chr":"4","start":3669634,"end":3670343,"strand":"+","coords":"4:3669634-3670343","geneIDs":"100862590,17096","geneSymbols":"LOC100862590,Lyn","variantType":"A3SS:P","event":"<a href=\"https://genome.ucsc.edu/cgi-bin/hgTracks?db=mm9&position=chr4:3669534-3670444\" title=\"Jump to UCSC Genome Browser\">4:3669534-3670444</a>","junctions":"3669634-3670308","sig":"Not"},"Reg_MrjJuA_490":{"log2FoldChange":1.47,"pvalue":0.404,"padj":0.654,"featureID":"231130_1_2/2_SE","groupID":"6621","medianVariantFreq":0.0306,"medianVariantFreq1":0,"medianVariantFreq2":0.143,"medianVariantCount":1,"medianVariantCount1":0,"medianVariantCount2":3,"medianTotalCount":29,"medianTotalCount1":10,"medianTotalCount2":36,"deltaVF":0.143,"chr":"5","start":34844198,"end":34844107,"strand":"-","coords":"5:34844198-34844107","geneIDs":"231130","geneSymbols":"Tnip2","variantType":"SE:I","event":"<a href=\"https://genome.ucsc.edu/cgi-bin/hgTracks?db=mm9&position=chr5:34843546-34846286\" title=\"Jump to UCSC Genome Browser\">5:34843546-34846286</a>","junctions":"34844198-34846186;34843646-34844107","sig":"Not"},"Reg_MrjJuA_491":{"log2FoldChange":-3.42,"pvalue":0.0423,"padj":0.167,"featureID":"54367_1_2/2_AS","groupID":"6638","medianVariantFreq":0.144,"medianVariantFreq1":0.4,"medianVariantFreq2":0.0769,"medianVariantCount":2,"medianVariantCount1":5,"medianVariantCount2":1,"medianTotalCount":13,"medianTotalCount1":5,"medianTotalCount2":13,"deltaVF":-0.323,"chr":"5","start":106305588,"end":106320137,"strand":"+","coords":"5:106305588-106320137","geneIDs":"54367","geneSymbols":"Zfp326","variantType":"AS","event":"<a href=\"https://genome.ucsc.edu/cgi-bin/hgTracks?db=mm9&position=chr5:106305488-106320237\" title=\"Jump to UCSC Genome Browser\">5:106305488-106320237</a>","junctions":"106315295-106320137;106315447-106320137","sig":"Not"},"Reg_MrjJuA_492":{"log2FoldChange":1.69,"pvalue":0.244,"padj":0.494,"featureID":"66913_1_2/2_SE","groupID":"6645","medianVariantFreq":0.051,"medianVariantFreq1":0,"medianVariantFreq2":0.2,"medianVariantCount":1,"medianVariantCount1":0,"medianVariantCount2":5,"medianTotalCount":13,"medianTotalCount1":8,"medianTotalCount2":25,"deltaVF":0.2,"chr":"5","start":144165731,"end":144174170,"strand":"+","coords":"5:144165731-144174170","geneIDs":"66913","geneSymbols":"Kdelr2","variantType":"SE:I","event":"<a href=\"https://genome.ucsc.edu/cgi-bin/hgTracks?db=mm9&position=chr5:144165631-144174270\" title=\"Jump to UCSC Genome Browser\">5:144165631-144174270</a>","junctions":"144165731-144166898;144167050-144174170","sig":"Not"},"Reg_MrjJuA_493":{"log2FoldChange":-2.01,"pvalue":0.0431,"padj":0.168,"featureID":"232288_1_3/4_AFE","groupID":"6652","medianVariantFreq":0.851,"medianVariantFreq1":0.88,"medianVariantFreq2":0.846,"medianVariantCount":35.5,"medianVariantCount1":58,"medianVariantCount2":11,"medianTotalCount":48,"medianTotalCount1":68,"medianTotalCount2":13,"deltaVF":-0.0338,"chr":"6","start":97381358,"end":97381358,"strand":"-","coords":"6:97381358-97381358","geneIDs":"232288","geneSymbols":"Frmd4b","variantType":"AFE","event":"<a href=\"https://genome.ucsc.edu/cgi-bin/hgTracks?db=mm9&position=chr6:97373418-97567581\" title=\"Jump to UCSC Genome Browser\">6:97373418-97567581</a>","junctions":"97373518-97381358","sig":"Not"},"Reg_MrjJuA_494":{"log2FoldChange":-7.93,"pvalue":7.43e-06,"padj":0.000422,"featureID":"232288_2_2/2_AS","groupID":"6653","medianVariantFreq":1,"medianVariantFreq1":1,"medianVariantFreq2":0.861,"medianVariantCount":58,"medianVariantCount1":72,"medianVariantCount2":31,"medianTotalCount":58,"medianTotalCount1":72,"medianTotalCount2":36,"deltaVF":-0.139,"chr":"6","start":97437587,"end":97362482,"strand":"-","coords":"6:97437587-97362482","geneIDs":"232288","geneSymbols":"Frmd4b","variantType":"AS","event":"<a href=\"https://genome.ucsc.edu/cgi-bin/hgTracks?db=mm9&position=chr6:97346171-97567581\" title=\"Jump to UCSC Genome Browser\">6:97346171-97567581</a>","junctions":"97346271-97362482","sig":"Significant"},"Reg_MrjJuA_495":{"log2FoldChange":-1.64,"pvalue":0.0419,"padj":0.167,"featureID":"243725_2_2/2_SE","groupID":"6656","medianVariantFreq":"NA","medianVariantFreq1":0.425,"medianVariantFreq2":"NA","medianVariantCount":22.5,"medianVariantCount1":84,"medianVariantCount2":3,"medianTotalCount":69.5,"medianTotalCount1":258,"medianTotalCount2":17,"deltaVF":"NA","chr":"6","start":5027615,"end":5050432,"strand":"+","coords":"6:5027615-5050432","geneIDs":"243725","geneSymbols":"Ppp1r9a","variantType":"SE:I","event":"<a href=\"https://genome.ucsc.edu/cgi-bin/hgTracks?db=mm9&position=chr6:5027515-5050532\" title=\"Jump to UCSC Genome Browser\">6:5027515-5050532</a>","junctions":"5027615-5033041;5033106-5050432","sig":"Not"},"Reg_MrjJuA_496":{"log2FoldChange":-1.23,"pvalue":0.211,"padj":0.463,"featureID":"18536_10_2/2_A5SS","groupID":"6729","medianVariantFreq":0.0835,"medianVariantFreq1":0.111,"medianVariantFreq2":0.0612,"medianVariantCount":2,"medianVariantCount1":2,"medianVariantCount2":2,"medianTotalCount":41.5,"medianTotalCount1":19,"medianTotalCount2":49,"deltaVF":-0.0499,"chr":"8","start":42414380,"end":42415987,"strand":"+","coords":"8:42414380-42415987","geneIDs":"18536","geneSymbols":"Pcm1","variantType":"A5SS:P","event":"<a href=\"https://genome.ucsc.edu/cgi-bin/hgTracks?db=mm9&position=chr8:42414279-42416087\" title=\"Jump to UCSC Genome Browser\">8:42414279-42416087</a>","junctions":"42414406-42415987","sig":"Not"},"Reg_MrjJuA_497":{"log2FoldChange":4.72,"pvalue":0.00934,"padj":0.0569,"featureID":"72925_2_2/2_SE","groupID":"6732","medianVariantFreq":0,"medianVariantFreq1":0,"medianVariantFreq2":0.103,"medianVariantCount":0,"medianVariantCount1":0,"medianVariantCount2":9,"medianTotalCount":23,"medianTotalCount1":6,"medianTotalCount2":62,"deltaVF":0.103,"chr":"8","start":68942895,"end":68979952,"strand":"+","coords":"8:68942895-68979952","geneIDs":"72925","geneSymbols":"March1","variantType":"SE:I","event":"<a href=\"https://genome.ucsc.edu/cgi-bin/hgTracks?db=mm9&position=chr8:68942795-68980052\" title=\"Jump to UCSC Genome Browser\">8:68942795-68980052</a>","junctions":"68942895-68970676;68970872-68979952","sig":"Not"},"Reg_MrjJuA_498":{"log2FoldChange":-4.16,"pvalue":0.00617,"padj":0.0423,"featureID":"72925_3_2/2_A5SS","groupID":"6733","medianVariantFreq":1,"medianVariantFreq1":1,"medianVariantFreq2":0.821,"medianVariantCount":15.5,"medianVariantCount1":2,"medianVariantCount2":44,"medianTotalCount":17.5,"medianTotalCount1":2,"medianTotalCount2":67,"deltaVF":-0.179,"chr":"8","start":68980088,"end":68992131,"strand":"+","coords":"8:68980088-68992131","geneIDs":"72925","geneSymbols":"March1","variantType":"A5SS:P","event":"<a href=\"https://genome.ucsc.edu/cgi-bin/hgTracks?db=mm9&position=chr8:68979987-68992231\" title=\"Jump to UCSC Genome Browser\">8:68979987-68992231</a>","junctions":"68980099-68992131","sig":"Significant"},"Reg_MrjJuA_499":{"log2FoldChange":-3.46,"pvalue":0.0111,"padj":0.0619,"featureID":"81000_3_2/2_SE","groupID":"6743","medianVariantFreq":0.955,"medianVariantFreq1":1,"medianVariantFreq2":0.846,"medianVariantCount":46,"medianVariantCount1":50,"medianVariantCount2":44,"medianTotalCount":49.5,"medianTotalCount1":50,"medianTotalCount2":49,"deltaVF":-0.154,"chr":"9","start":106606601,"end":106606396,"strand":"-","coords":"9:106606601-106606396","geneIDs":"81000","geneSymbols":"Rad54l2","variantType":"SE:I","event":"<a href=\"https://genome.ucsc.edu/cgi-bin/hgTracks?db=mm9&position=chr9:106605895-106608199\" title=\"Jump to UCSC Genome Browser\">9:106605895-106608199</a>","junctions":"106606601-106608099;106605995-106606396","sig":"Not"},"Reg_MrjJuA_500":{"log2FoldChange":0.95,"pvalue":0.64,"padj":0.827,"featureID":"17167_1_2/2_A3SS","groupID":"6787","medianVariantFreq":"NA","medianVariantFreq1":"NA","medianVariantFreq2":0.792,"medianVariantCount":2.5,"medianVariantCount1":0,"medianVariantCount2":529,"medianTotalCount":14,"medianTotalCount1":1,"medianTotalCount2":668,"deltaVF":"NA","chr":"1","start":122390928,"end":122390928,"strand":"-","coords":"1:122390928-122390928","geneIDs":"17167","geneSymbols":"Marco","variantType":"A3SS:P","event":"<a href=\"https://genome.ucsc.edu/cgi-bin/hgTracks?db=mm9&position=chr1:122390739-122391418\" title=\"Jump to UCSC Genome Browser\">1:122390739-122391418</a>","junctions":"122390928-122391318","sig":"Not"},"Reg_MrjJuA_501":{"log2FoldChange":-0.492,"pvalue":1,"padj":1,"featureID":"17167_9_2/2_SE,A5SS","groupID":"6795","medianVariantFreq":"NA","medianVariantFreq1":"NA","medianVariantFreq2":0.106,"medianVariantCount":0.5,"medianVariantCount1":0,"medianVariantCount2":58,"medianTotalCount":25.5,"medianTotalCount1":0,"medianTotalCount2":358,"deltaVF":"NA","chr":"1","start":122375445,"end":122375422,"strand":"-","coords":"1:122375445-122375422","geneIDs":"17167","geneSymbols":"Marco","variantType":"SE:I,A5SS:P","event":"<a href=\"https://genome.ucsc.edu/cgi-bin/hgTracks?db=mm9&position=chr1:122374427-122376021\" title=\"Jump to UCSC Genome Browser\">1:122374427-122376021</a>","junctions":"122375444-122375921;122374527-122375422","sig":"Not"},"Reg_MrjJuA_502":{"log2FoldChange":-0.254,"pvalue":0.736,"padj":0.88,"featureID":"19039_1_2/2_A3SS","groupID":"6859","medianVariantFreq":0.142,"medianVariantFreq1":0.2,"medianVariantFreq2":0.134,"medianVariantCount":9,"medianVariantCount1":1,"medianVariantCount2":22,"medianTotalCount":66,"medianTotalCount1":10,"medianTotalCount2":165,"deltaVF":-0.0657,"chr":"11","start":118255556,"end":118255556,"strand":"-","coords":"11:118255556-118255556","geneIDs":"19039","geneSymbols":"Lgals3bp","variantType":"A3SS:P","event":"<a href=\"https://genome.ucsc.edu/cgi-bin/hgTracks?db=mm9&position=chr11:118255336-118258005\" title=\"Jump to UCSC Genome Browser\">11:118255336-118258005</a>","junctions":"118255556-118257905","sig":"Not"},"Reg_MrjJuA_503":{"log2FoldChange":-0.853,"pvalue":0.113,"padj":0.31,"featureID":"216705_2_2/2_A3SS","groupID":"6878","medianVariantFreq":0.636,"medianVariantFreq1":0.704,"medianVariantFreq2":0.579,"medianVariantCount":22,"medianVariantCount1":45,"medianVariantCount2":22,"medianTotalCount":37.5,"medianTotalCount1":65,"medianTotalCount2":37,"deltaVF":-0.125,"chr":"11","start":45719969,"end":45721395,"strand":"+","coords":"11:45719969-45721395","geneIDs":"216705","geneSymbols":"Clint1","variantType":"A3SS:P","event":"<a href=\"https://genome.ucsc.edu/cgi-bin/hgTracks?db=mm9&position=chr11:45719869-45721496\" title=\"Jump to UCSC Genome Browser\">11:45719869-45721496</a>","junctions":"45719969-45721342","sig":"Not"},"Reg_MrjJuA_504":{"log2FoldChange":-1.55,"pvalue":0.323,"padj":0.57,"featureID":"14457,19674_3_2/2_SE","groupID":"6888","medianVariantFreq":0.936,"medianVariantFreq1":1,"medianVariantFreq2":0.677,"medianVariantCount":3.5,"medianVariantCount1":3,"medianVariantCount2":29,"medianTotalCount":4.5,"medianTotalCount1":3,"medianTotalCount2":47,"deltaVF":-0.323,"chr":"11","start":67443192,"end":67466361,"strand":"+","coords":"11:67443192-67466361","geneIDs":"14457,19674","geneSymbols":"Gas7,Rcvrn","variantType":"SE:I","event":"<a href=\"https://genome.ucsc.edu/cgi-bin/hgTracks?db=mm9&position=chr11:67443092-67466461\" title=\"Jump to UCSC Genome Browser\">11:67443092-67466461</a>","junctions":"67443192-67456783;67456868-67466361","sig":"Not"},"Reg_MrjJuA_505":{"log2FoldChange":1.08,"pvalue":0.402,"padj":0.651,"featureID":"328108,328110_15_2/2_SE,RI,A5SS,A3SS","groupID":"6913","medianVariantFreq":0.829,"medianVariantFreq1":0.812,"medianVariantFreq2":0.879,"medianVariantCount":51,"medianVariantCount1":61,"medianVariantCount2":44,"medianTotalCount":63.5,"medianTotalCount1":61,"medianTotalCount2":66,"deltaVF":0.0663,"chr":"12","start":66156308,"end":66156624,"strand":"+","coords":"12:66156308-66156624","geneIDs":"328108,328110","geneSymbols":"Fam179b,Prpf39","variantType":"SE:I,RI:R,A5SS:P,A3SS:P","event":"<a href=\"https://genome.ucsc.edu/cgi-bin/hgTracks?db=mm9&position=chr12:66156207-66156725\" title=\"Jump to UCSC Genome Browser\">12:66156207-66156725</a>","junctions":"66156307-66156421;66156520-66156625","sig":"Not"},"Reg_MrjJuA_506":{"log2FoldChange":-1.29,"pvalue":0.0968,"padj":0.284,"featureID":"328108,328110_17_2/2_RI,A3SS","groupID":"6915","medianVariantFreq":0.639,"medianVariantFreq1":0.727,"medianVariantFreq2":0.459,"medianVariantCount":32,"medianVariantCount1":52,"medianVariantCount2":26,"medianTotalCount":65,"medianTotalCount1":70,"medianTotalCount2":60,"deltaVF":-0.268,"chr":"12","start":66156521,"end":66156624,"strand":"+","coords":"12:66156521-66156624","geneIDs":"328108,328110","geneSymbols":"Fam179b,Prpf39","variantType":"RI:R,A3SS:P","event":"<a href=\"https://genome.ucsc.edu/cgi-bin/hgTracks?db=mm9&position=chr12:66156420-66156725\" title=\"Jump to UCSC Genome Browser\">12:66156420-66156725</a>","junctions":"66156520-66156602","sig":"Not"},"Reg_MrjJuA_507":{"log2FoldChange":-1.48,"pvalue":0.222,"padj":0.476,"featureID":"67392_3_2/2_A3SS","groupID":"6948","medianVariantFreq":0.421,"medianVariantFreq1":0.65,"medianVariantFreq2":0.407,"medianVariantCount":12,"medianVariantCount1":15,"medianVariantCount2":10,"medianTotalCount":23,"medianTotalCount1":23,"medianTotalCount2":23,"deltaVF":-0.243,"chr":"13","start":120251926,"end":120254880,"strand":"+","coords":"13:120251926-120254880","geneIDs":"67392","geneSymbols":"4833420G17Rik","variantType":"A3SS:P","event":"<a href=\"https://genome.ucsc.edu/cgi-bin/hgTracks?db=mm9&position=chr13:120251826-120254981\" title=\"Jump to UCSC Genome Browser\">13:120251826-120254981</a>","junctions":"120251926-120254818","sig":"Not"},"Reg_MrjJuA_508":{"log2FoldChange":0.637,"pvalue":0.498,"padj":0.73,"featureID":"67392_4_2/3_AE","groupID":"6949","medianVariantFreq":0.469,"medianVariantFreq1":0.267,"medianVariantFreq2":0.565,"medianVariantCount":10.5,"medianVariantCount1":7,"medianVariantCount2":13,"medianTotalCount":26,"medianTotalCount1":29,"medianTotalCount2":23,"deltaVF":0.299,"chr":"13","start":120251926,"end":120274775,"strand":"+","coords":"13:120251926-120274775","geneIDs":"67392","geneSymbols":"4833420G17Rik","variantType":"AE","event":"<a href=\"https://genome.ucsc.edu/cgi-bin/hgTracks?db=mm9&position=chr13:120251826-120274875\" title=\"Jump to UCSC Genome Browser\">13:120251826-120274875</a>","junctions":"120251926-120254881","sig":"Not"},"Reg_MrjJuA_509":{"log2FoldChange":-1.5,"pvalue":0.219,"padj":0.474,"featureID":"67392_4_3/3_AE","groupID":"6949","medianVariantFreq":0.417,"medianVariantFreq1":0.448,"medianVariantFreq2":0.256,"medianVariantCount":12,"medianVariantCount1":15,"medianVariantCount2":10,"medianTotalCount":26,"medianTotalCount1":29,"medianTotalCount2":23,"deltaVF":-0.192,"chr":"13","start":120251926,"end":120274775,"strand":"+","coords":"13:120251926-120274775","geneIDs":"67392","geneSymbols":"4833420G17Rik","variantType":"AE","event":"<a href=\"https://genome.ucsc.edu/cgi-bin/hgTracks?db=mm9&position=chr13:120251826-120274875\" title=\"Jump to UCSC Genome Browser\">13:120251826-120274875</a>","junctions":"120251926-120254818","sig":"Not"},"Reg_MrjJuA_510":{"log2FoldChange":1.06,"pvalue":0.32,"padj":0.57,"featureID":"67392_6_2/2_AE","groupID":"6951","medianVariantFreq":0.887,"medianVariantFreq1":0.76,"medianVariantFreq2":0.889,"medianVariantCount":18,"medianVariantCount1":16,"medianVariantCount2":21,"medianTotalCount":22,"medianTotalCount1":22,"medianTotalCount2":22,"deltaVF":0.129,"chr":"13","start":120255763,"end":120274775,"strand":"+","coords":"13:120255763-120274775","geneIDs":"67392","geneSymbols":"4833420G17Rik","variantType":"AE","event":"<a href=\"https://genome.ucsc.edu/cgi-bin/hgTracks?db=mm9&position=chr13:120255663-120274875\" title=\"Jump to UCSC Genome Browser\">13:120255663-120274875</a>","junctions":"120255763-120258322","sig":"Not"},"Reg_MrjJuA_511":{"log2FoldChange":-1.64,"pvalue":0.271,"padj":0.522,"featureID":"223870_1_2/2_AFE","groupID":"6961","medianVariantFreq":0.375,"medianVariantFreq1":0.5,"medianVariantFreq2":0.167,"medianVariantCount":2,"medianVariantCount1":7,"medianVariantCount2":2,"medianTotalCount":5.5,"medianTotalCount1":8,"medianTotalCount2":5,"deltaVF":-0.333,"chr":"15","start":97923079,"end":97923079,"strand":"-","coords":"15:97923079-97923079","geneIDs":"223870","geneSymbols":"Senp1","variantType":"AFE","event":"<a href=\"https://genome.ucsc.edu/cgi-bin/hgTracks?db=mm9&position=chr15:97917464-97924051\" title=\"Jump to UCSC Genome Browser\">15:97917464-97924051</a>","junctions":"97917564-97923079","sig":"Not"},"Reg_MrjJuA_512":{"log2FoldChange":2.11,"pvalue":0.000249,"padj":0.005,"featureID":"246221,72318_2_2/2_A5SS","groupID":"6981","medianVariantFreq":0.0566,"medianVariantFreq1":0.0308,"medianVariantFreq2":0.0909,"medianVariantCount":16,"medianVariantCount1":11,"medianVariantCount2":18,"medianTotalCount":260,"medianTotalCount1":505,"medianTotalCount2":154,"deltaVF":0.0601,"chr":"15","start":78427650,"end":78433123,"strand":"+","coords":"15:78427650-78433123","geneIDs":"246221,72318","geneSymbols":"Mpst,Cyth4","variantType":"A5SS:P","event":"<a href=\"https://genome.ucsc.edu/cgi-bin/hgTracks?db=mm9&position=chr15:78427549-78433223\" title=\"Jump to UCSC Genome Browser\">15:78427549-78433223</a>","junctions":"78427763-78433123","sig":"Significant"},"Reg_MrjJuA_513":{"log2FoldChange":0.244,"pvalue":0.691,"padj":0.855,"featureID":"246221,72318_7_2/2_SE,A5SS","groupID":"6986","medianVariantFreq":0.0997,"medianVariantFreq1":0.072,"medianVariantFreq2":0.112,"medianVariantCount":12,"medianVariantCount1":29,"medianVariantCount2":9,"medianTotalCount":170,"medianTotalCount1":191,"medianTotalCount2":131,"deltaVF":0.0404,"chr":"15","start":78435131,"end":78436277,"strand":"+","coords":"15:78435131-78436277","geneIDs":"246221,72318","geneSymbols":"Mpst,Cyth4","variantType":"SE:I,A5SS:P","event":"<a href=\"https://genome.ucsc.edu/cgi-bin/hgTracks?db=mm9&position=chr15:78435030-78436377\" title=\"Jump to UCSC Genome Browser\">15:78435030-78436377</a>","junctions":"78435130-78435290;78435463-78436277","sig":"Not"},"Reg_MrjJuA_514":{"log2FoldChange":0.501,"pvalue":0.633,"padj":0.824,"featureID":"19317_3_2/2_A3SS","groupID":"7008","medianVariantFreq":0.99,"medianVariantFreq1":0.99,"medianVariantFreq2":0.99,"medianVariantCount":312,"medianVariantCount1":1140,"medianVariantCount2":218,"medianTotalCount":316,"medianTotalCount1":1220,"medianTotalCount2":218,"deltaVF":0.000377,"chr":"17","start":10409324,"end":10409324,"strand":"-","coords":"17:10409324-10409324","geneIDs":"19317","geneSymbols":"Qk","variantType":"A3SS:P","event":"<a href=\"https://genome.ucsc.edu/cgi-bin/hgTracks?db=mm9&position=chr17:10409221-10410681\" title=\"Jump to UCSC Genome Browser\">17:10409221-10410681</a>","junctions":"10409324-10410581","sig":"Not"},"Reg_MrjJuA_515":{"log2FoldChange":1.02,"pvalue":0.213,"padj":0.466,"featureID":"19317_4_2/2_A3SS","groupID":"7009","medianVariantFreq":0.985,"medianVariantFreq1":0.979,"medianVariantFreq2":0.989,"medianVariantCount":280,"medianVariantCount1":1160,"medianVariantCount2":213,"medianTotalCount":282,"medianTotalCount1":1180,"medianTotalCount2":219,"deltaVF":0.0102,"chr":"17","start":10409321,"end":10409321,"strand":"-","coords":"17:10409321-10409321","geneIDs":"19317","geneSymbols":"Qk","variantType":"A3SS:P","event":"<a href=\"https://genome.ucsc.edu/cgi-bin/hgTracks?db=mm9&position=chr17:10409200-10410681\" title=\"Jump to UCSC Genome Browser\">17:10409200-10410681</a>","junctions":"10409321-10410581;10409324-10410581","sig":"Not"},"Reg_MrjJuA_516":{"log2FoldChange":-0.993,"pvalue":0.166,"padj":0.399,"featureID":"19317_6_2/2_A3SS","groupID":"7011","medianVariantFreq":0.614,"medianVariantFreq1":0.75,"medianVariantFreq2":0.514,"medianVariantCount":21,"medianVariantCount1":33,"medianVariantCount2":20,"medianTotalCount":38,"medianTotalCount1":39,"medianTotalCount2":37,"deltaVF":-0.236,"chr":"17","start":10407059,"end":10407059,"strand":"-","coords":"17:10407059-10407059","geneIDs":"19317","geneSymbols":"Qk","variantType":"A3SS:P","event":"<a href=\"https://genome.ucsc.edu/cgi-bin/hgTracks?db=mm9&position=chr17:10406198-10409125\" title=\"Jump to UCSC Genome Browser\">17:10406198-10409125</a>","junctions":"10407059-10409025;10408339-10409025","sig":"Not"},"Reg_MrjJuA_517":{"log2FoldChange":1.1,"pvalue":0.423,"padj":0.669,"featureID":"56070_3_2/2_A3SS","groupID":"7037","medianVariantFreq":0.0619,"medianVariantFreq1":0.033,"medianVariantFreq2":0.152,"medianVariantCount":2,"medianVariantCount1":1,"medianVariantCount2":5,"medianTotalCount":23,"medianTotalCount1":18,"medianTotalCount2":33,"deltaVF":0.119,"chr":"18","start":42696032,"end":42696515,"strand":"+","coords":"18:42696032-42696515","geneIDs":"56070","geneSymbols":"Tcerg1","variantType":"A3SS:P","event":"<a href=\"https://genome.ucsc.edu/cgi-bin/hgTracks?db=mm9&position=chr18:42695932-42696616\" title=\"Jump to UCSC Genome Browser\">18:42695932-42696616</a>","junctions":"42696032-42696505","sig":"Not"},"Reg_MrjJuA_518":{"log2FoldChange":-0.0466,"pvalue":0.961,"padj":0.99,"featureID":"56070_5_2/2_A5SS","groupID":"7039","medianVariantFreq":0.164,"medianVariantFreq1":0.231,"medianVariantFreq2":0.158,"medianVariantCount":4.5,"medianVariantCount1":6,"medianVariantCount2":3,"medianTotalCount":26.5,"medianTotalCount1":27,"medianTotalCount2":21,"deltaVF":-0.0729,"chr":"18","start":42712282,"end":42713062,"strand":"+","coords":"18:42712282-42713062","geneIDs":"56070","geneSymbols":"Tcerg1","variantType":"A5SS:P","event":"<a href=\"https://genome.ucsc.edu/cgi-bin/hgTracks?db=mm9&position=chr18:42712181-42713162\" title=\"Jump to UCSC Genome Browser\">18:42712181-42713162</a>","junctions":"42712362-42713062","sig":"Not"},"Reg_MrjJuA_519":{"log2FoldChange":0.165,"pvalue":0.861,"padj":0.952,"featureID":"114601_5_2/2_OTHER","groupID":"7051","medianVariantFreq":"NA","medianVariantFreq1":"NA","medianVariantFreq2":0.588,"medianVariantCount":7.5,"medianVariantCount1":3,"medianVariantCount2":11,"medianTotalCount":12,"medianTotalCount1":7,"medianTotalCount2":21,"deltaVF":"NA","chr":"19","start":5720564,"end":5719774,"strand":"-","coords":"19:5720564-5719774","geneIDs":"114601","geneSymbols":"Ehbp1l1","variantType":"","event":"<a href=\"https://genome.ucsc.edu/cgi-bin/hgTracks?db=mm9&position=chr19:5717096-5720786\" title=\"Jump to UCSC Genome Browser\">19:5717096-5720786</a>","junctions":"","sig":"Not"},"Reg_MrjJuA_520":{"log2FoldChange":4.05,"pvalue":0.102,"padj":0.294,"featureID":"140629,380601_2_2/2_AE","groupID":"7072","medianVariantFreq":"NA","medianVariantFreq1":"NA","medianVariantFreq2":"NA","medianVariantCount":1,"medianVariantCount1":0,"medianVariantCount2":2,"medianTotalCount":4.5,"medianTotalCount1":5,"medianTotalCount2":4,"deltaVF":"NA","chr":"2","start":130442441,"end":130442441,"strand":"-","coords":"2:130442441-130442441","geneIDs":"140629,380601","geneSymbols":"Ubox5,Fastkd5","variantType":"AE","event":"<a href=\"https://genome.ucsc.edu/cgi-bin/hgTracks?db=mm9&position=chr2:130426305-130454325\" title=\"Jump to UCSC Genome Browser\">2:130426305-130454325</a>","junctions":"130442441-130454225;130442478-130454225","sig":"Not"},"Reg_MrjJuA_521":{"log2FoldChange":3.19,"pvalue":0.00146,"padj":0.0161,"featureID":"15139,68365_2_2/2_A3SS","groupID":"7091","medianVariantFreq":0.549,"medianVariantFreq1":0.217,"medianVariantFreq2":0.781,"medianVariantCount":22.5,"medianVariantCount1":7,"medianVariantCount2":55,"medianTotalCount":62.5,"medianTotalCount1":34,"medianTotalCount2":65,"deltaVF":0.564,"chr":"2","start":35038088,"end":35038088,"strand":"-","coords":"2:35038088-35038088","geneIDs":"15139,68365","geneSymbols":"Hc,Rab14","variantType":"A3SS:P","event":"<a href=\"https://genome.ucsc.edu/cgi-bin/hgTracks?db=mm9&position=chr2:35037867-35039013\" title=\"Jump to UCSC Genome Browser\">2:35037867-35039013</a>","junctions":"35038088-35038913","sig":"Significant"},"Reg_MrjJuA_522":{"log2FoldChange":-3.52,"pvalue":0.0041,"padj":0.0311,"featureID":"74030,67877_1_3/3_AE","groupID":"7110","medianVariantFreq":0.864,"medianVariantFreq1":0.969,"medianVariantFreq2":0.516,"medianVariantCount":9,"medianVariantCount1":8,"medianVariantCount2":10,"medianTotalCount":15.5,"medianTotalCount1":10,"medianTotalCount2":21,"deltaVF":-0.453,"chr":"2","start":145702432,"end":145713351,"strand":"+","coords":"2:145702432-145713351","geneIDs":"74030,67877","geneSymbols":"Rin2,Naa20","variantType":"AE","event":"<a href=\"https://genome.ucsc.edu/cgi-bin/hgTracks?db=mm9&position=chr2:145702332-145741644\" title=\"Jump to UCSC Genome Browser\">2:145702332-145741644</a>","junctions":"145702432-145704580","sig":"Significant"},"Reg_MrjJuA_523":{"log2FoldChange":-7.82,"pvalue":6.22e-05,"padj":0.00193,"featureID":"338355_2_2/2_SE,S2E","groupID":"7153","medianVariantFreq":1,"medianVariantFreq1":1,"medianVariantFreq2":0.857,"medianVariantCount":144,"medianVariantCount1":192,"medianVariantCount2":72,"medianTotalCount":144,"medianTotalCount1":192,"medianTotalCount2":87,"deltaVF":-0.143,"chr":"4","start":61988953,"end":61987093,"strand":"-","coords":"4:61988953-61987093","geneIDs":"338355","geneSymbols":"Fkbp15","variantType":"SE:I,S2E:I","event":"<a href=\"https://genome.ucsc.edu/cgi-bin/hgTracks?db=mm9&position=chr4:61985155-61990482\" title=\"Jump to UCSC Genome Browser\">4:61985155-61990482</a>","junctions":"61988953-61990382;61985255-61988847;61985255-61987093","sig":"Significant"},"Reg_MrjJuA_524":{"log2FoldChange":-2.49,"pvalue":0.00895,"padj":0.0558,"featureID":"12345_2_2/2_SE","groupID":"7172","medianVariantFreq":0.0755,"medianVariantFreq1":0.327,"medianVariantFreq2":0.0588,"medianVariantCount":5.5,"medianVariantCount1":5,"medianVariantCount2":6,"medianTotalCount":66,"medianTotalCount1":65,"medianTotalCount2":104,"deltaVF":-0.268,"chr":"4","start":138843747,"end":138846918,"strand":"+","coords":"4:138843747-138846918","geneIDs":"12345","geneSymbols":"Capzb","variantType":"SE:I","event":"<a href=\"https://genome.ucsc.edu/cgi-bin/hgTracks?db=mm9&position=chr4:138843647-138847018\" title=\"Jump to UCSC Genome Browser\">4:138843647-138847018</a>","junctions":"138843747-138844776;138844888-138846918","sig":"Not"},"Reg_MrjJuA_525":{"log2FoldChange":0.684,"pvalue":0.46,"padj":0.7,"featureID":"108655,66892_7_2/2_A3SS","groupID":"7218","medianVariantFreq":0.888,"medianVariantFreq1":0.83,"medianVariantFreq2":0.938,"medianVariantCount":68,"medianVariantCount1":168,"medianVariantCount2":28,"medianTotalCount":78,"medianTotalCount1":176,"medianTotalCount2":28,"deltaVF":0.109,"chr":"6","start":98965507,"end":98965507,"strand":"-","coords":"6:98965507-98965507","geneIDs":"108655,66892","geneSymbols":"Foxp1,Eif4e3","variantType":"A3SS:P","event":"<a href=\"https://genome.ucsc.edu/cgi-bin/hgTracks?db=mm9&position=chr6:98965404-98966622\" title=\"Jump to UCSC Genome Browser\">6:98965404-98966622</a>","junctions":"98965507-98966522","sig":"Not"},"Reg_MrjJuA_526":{"log2FoldChange":-6.79,"pvalue":1.6e-05,"padj":0.000794,"featureID":"108655,66892_9_2/2_SE","groupID":"7220","medianVariantFreq":1,"medianVariantFreq1":1,"medianVariantFreq2":0.892,"medianVariantCount":61,"medianVariantCount1":120,"medianVariantCount2":53,"medianTotalCount":75,"medianTotalCount1":120,"medianTotalCount2":65,"deltaVF":-0.108,"chr":"6","start":98916108,"end":98916021,"strand":"-","coords":"6:98916108-98916021","geneIDs":"108655,66892","geneSymbols":"Foxp1,Eif4e3","variantType":"SE:I","event":"<a href=\"https://genome.ucsc.edu/cgi-bin/hgTracks?db=mm9&position=chr6:98904298-98928227\" title=\"Jump to UCSC Genome Browser\">6:98904298-98928227</a>","junctions":"98916108-98928127;98904398-98916021","sig":"Significant"},"Reg_MrjJuA_527":{"log2FoldChange":3.25,"pvalue":0.0953,"padj":0.281,"featureID":"71982_2_2/2_A5SS","groupID":"7228","medianVariantFreq":"NA","medianVariantFreq1":0,"medianVariantFreq2":"NA","medianVariantCount":2,"medianVariantCount1":0,"medianVariantCount2":2,"medianTotalCount":15,"medianTotalCount1":12,"medianTotalCount2":21,"deltaVF":"NA","chr":"6","start":51494649,"end":51512017,"strand":"+","coords":"6:51494649-51512017","geneIDs":"71982","geneSymbols":"Snx10","variantType":"A5SS:P","event":"<a href=\"https://genome.ucsc.edu/cgi-bin/hgTracks?db=mm9&position=chr6:51494548-51512117\" title=\"Jump to UCSC Genome Browser\">6:51494548-51512117</a>","junctions":"51494751-51512017","sig":"Not"},"Reg_MrjJuA_528":{"log2FoldChange":-1.44,"pvalue":0.134,"padj":0.35,"featureID":"50722,20637,71755_2_2/2_SE","groupID":"7241","medianVariantFreq":0.0455,"medianVariantFreq1":0.108,"medianVariantFreq2":0.037,"medianVariantCount":4.5,"medianVariantCount1":26,"medianVariantCount2":3,"medianTotalCount":102,"medianTotalCount1":152,"medianTotalCount2":81,"deltaVF":-0.0711,"chr":"7","start":52650542,"end":52650463,"strand":"-","coords":"7:52650542-52650463","geneIDs":"50722,20637,71755","geneSymbols":"Dkkl1,Snrnp70,Dhdh","variantType":"SE:I","event":"<a href=\"https://genome.ucsc.edu/cgi-bin/hgTracks?db=mm9&position=chr7:52650085-52650979\" title=\"Jump to UCSC Genome Browser\">7:52650085-52650979</a>","junctions":"52650542-52650879;52650185-52650463","sig":"Not"},"Reg_MrjJuA_529":{"log2FoldChange":0.713,"pvalue":0.182,"padj":0.421,"featureID":"50722,20637,71755_3_2/2_A5SS","groupID":"7242","medianVariantFreq":0.0319,"medianVariantFreq1":0.0314,"medianVariantFreq2":0.0685,"medianVariantCount":14,"medianVariantCount1":29,"medianVariantCount2":10,"medianTotalCount":282,"medianTotalCount1":675,"medianTotalCount2":146,"deltaVF":0.0371,"chr":"7","start":52647444,"end":52647444,"strand":"-","coords":"7:52647444-52647444","geneIDs":"50722,20637,71755","geneSymbols":"Dkkl1,Snrnp70,Dhdh","variantType":"A5SS:P","event":"<a href=\"https://genome.ucsc.edu/cgi-bin/hgTracks?db=mm9&position=chr7:52642723-52647549\" title=\"Jump to UCSC Genome Browser\">7:52642723-52647549</a>","junctions":"52642823-52647444","sig":"Not"},"Reg_MrjJuA_530":{"log2FoldChange":0.531,"pvalue":0.585,"padj":0.797,"featureID":"50722,20637,71755_5_2/2_SE","groupID":"7244","medianVariantFreq":0.0282,"medianVariantFreq1":0.0126,"medianVariantFreq2":0.0331,"medianVariantCount":4.5,"medianVariantCount1":7,"medianVariantCount2":4,"medianTotalCount":156,"medianTotalCount1":177,"medianTotalCount2":103,"deltaVF":0.0205,"chr":"7","start":52635988,"end":52635866,"strand":"-","coords":"7:52635988-52635866","geneIDs":"50722,20637,71755","geneSymbols":"Dkkl1,Snrnp70,Dhdh","variantType":"SE:I","event":"<a href=\"https://genome.ucsc.edu/cgi-bin/hgTracks?db=mm9&position=chr7:52632713-52636187\" title=\"Jump to UCSC Genome Browser\">7:52632713-52636187</a>","junctions":"52635988-52636087;52632813-52635866","sig":"Not"},"Reg_MrjJuA_531":{"log2FoldChange":-1.24,"pvalue":0.401,"padj":0.651,"featureID":"50722,20637,71755_8_2/3_ALE","groupID":"7247","medianVariantFreq":0.0133,"medianVariantFreq1":0.0345,"medianVariantFreq2":0,"medianVariantCount":0.5,"medianVariantCount1":5,"medianVariantCount2":0,"medianTotalCount":41,"medianTotalCount1":89,"medianTotalCount2":17,"deltaVF":-0.0345,"chr":"7","start":52466940,"end":52466940,"strand":"-","coords":"7:52466940-52466940","geneIDs":"50722,20637,71755","geneSymbols":"Dkkl1,Snrnp70,Dhdh","variantType":"ALE","event":"<a href=\"https://genome.ucsc.edu/cgi-bin/hgTracks?db=mm9&position=chr7:52466836-52639274\" title=\"Jump to UCSC Genome Browser\">7:52466836-52639274</a>","junctions":"52466940-52639174","sig":"Not"},"Reg_MrjJuA_532":{"log2FoldChange":0.143,"pvalue":0.913,"padj":0.98,"featureID":"13854_3_2/2_A3SS","groupID":"7260","medianVariantFreq":0.563,"medianVariantFreq1":0.556,"medianVariantFreq2":0.571,"medianVariantCount":14,"medianVariantCount1":15,"medianVariantCount2":14,"medianTotalCount":17.5,"medianTotalCount1":27,"medianTotalCount2":14,"deltaVF":0.0159,"chr":"7","start":5047355,"end":5047492,"strand":"+","coords":"7:5047355-5047492","geneIDs":"13854","geneSymbols":"Epn1","variantType":"A3SS:P","event":"<a href=\"https://genome.ucsc.edu/cgi-bin/hgTracks?db=mm9&position=chr7:5047255-5047593\" title=\"Jump to UCSC Genome Browser\">7:5047255-5047593</a>","junctions":"5047355-5047490","sig":"Not"},"Reg_MrjJuA_533":{"log2FoldChange":0.133,"pvalue":0.839,"padj":0.947,"featureID":"233833_4_2/2_SE,RI,A5SS,A3SS","groupID":"7270","medianVariantFreq":0.0833,"medianVariantFreq1":0.0857,"medianVariantFreq2":0.082,"medianVariantCount":7.5,"medianVariantCount1":6,"medianVariantCount2":9,"medianTotalCount":86.5,"medianTotalCount1":70,"medianTotalCount2":103,"deltaVF":-0.00375,"chr":"7","start":130323374,"end":130324054,"strand":"+","coords":"7:130323374-130324054","geneIDs":"233833","geneSymbols":"Tnrc6a","variantType":"SE:I,RI:R,A5SS:P,A3SS:P","event":"<a href=\"https://genome.ucsc.edu/cgi-bin/hgTracks?db=mm9&position=chr7:130323273-130324154\" title=\"Jump to UCSC Genome Browser\">7:130323273-130324154</a>","junctions":"130323373-130323763;130323909-130324054","sig":"Not"},"Reg_MrjJuA_534":{"log2FoldChange":-0.316,"pvalue":0.546,"padj":0.771,"featureID":"234686_4_2/2_RI,A3SS","groupID":"7279","medianVariantFreq":0.646,"medianVariantFreq1":0.667,"medianVariantFreq2":0.62,"medianVariantCount":48,"medianVariantCount1":47,"medianVariantCount2":49,"medianTotalCount":75,"medianTotalCount1":71,"medianTotalCount2":81,"deltaVF":-0.0464,"chr":"8","start":107861382,"end":107861381,"strand":"-","coords":"8:107861382-107861381","geneIDs":"234686","geneSymbols":"Fhod1","variantType":"RI:R,A3SS:P","event":"<a href=\"https://genome.ucsc.edu/cgi-bin/hgTracks?db=mm9&position=chr8:107861229-107861675\" title=\"Jump to UCSC Genome Browser\">8:107861229-107861675</a>","junctions":"107861381-107861575","sig":"Not"},"Reg_MrjJuA_535":{"log2FoldChange":1.14,"pvalue":0.179,"padj":0.418,"featureID":"234686_7_2/2_SE,A5SS","groupID":"7282","medianVariantFreq":0.309,"medianVariantFreq1":0.25,"medianVariantFreq2":0.34,"medianVariantCount":17.5,"medianVariantCount1":6,"medianVariantCount2":20,"medianTotalCount":34.5,"medianTotalCount1":24,"medianTotalCount2":36,"deltaVF":0.09,"chr":"8","start":107860161,"end":107860137,"strand":"-","coords":"8:107860161-107860137","geneIDs":"234686","geneSymbols":"Fhod1","variantType":"SE:I,A5SS:P","event":"<a href=\"https://genome.ucsc.edu/cgi-bin/hgTracks?db=mm9&position=chr8:107858602-107860382\" title=\"Jump to UCSC Genome Browser\">8:107858602-107860382</a>","junctions":"107860160-107860282;107858702-107860137","sig":"Not"},"Reg_MrjJuA_536":{"log2FoldChange":1.12,"pvalue":0.22,"padj":0.475,"featureID":"54446_3_2/2_A3SS","groupID":"7313","medianVariantFreq":0.721,"medianVariantFreq1":0.692,"medianVariantFreq2":0.867,"medianVariantCount":22,"medianVariantCount1":54,"medianVariantCount2":11,"medianTotalCount":26,"medianTotalCount1":78,"medianTotalCount2":17,"deltaVF":0.174,"chr":"8","start":109882666,"end":109885646,"strand":"+","coords":"8:109882666-109885646","geneIDs":"54446","geneSymbols":"Nfat5","variantType":"A3SS:P","event":"<a href=\"https://genome.ucsc.edu/cgi-bin/hgTracks?db=mm9&position=chr8:109882566-109885747\" title=\"Jump to UCSC Genome Browser\">8:109882566-109885747</a>","junctions":"109882666-109885644","sig":"Not"},"Reg_MrjJuA_537":{"log2FoldChange":-2.74,"pvalue":0.292,"padj":0.547,"featureID":"170737_1_2/2_AS","groupID":"7314","medianVariantFreq":"NA","medianVariantFreq1":"NA","medianVariantFreq2":0,"medianVariantCount":0,"medianVariantCount1":0,"medianVariantCount2":0,"medianTotalCount":6,"medianTotalCount1":1,"medianTotalCount2":9,"deltaVF":"NA","chr":"8","start":114114956,"end":114133193,"strand":"+","coords":"8:114114956-114133193","geneIDs":"170737","geneSymbols":"Znrf1","variantType":"AS","event":"<a href=\"https://genome.ucsc.edu/cgi-bin/hgTracks?db=mm9&position=chr8:114061204-114133293\" title=\"Jump to UCSC Genome Browser\">8:114061204-114133293</a>","junctions":"114130748-114133193","sig":"Not"},"Reg_MrjJuA_538":{"log2FoldChange":0.406,"pvalue":0.672,"padj":0.848,"featureID":"23806_1_2/2_SE","groupID":"7319","medianVariantFreq":0.0978,"medianVariantFreq1":0.0693,"medianVariantFreq2":0.126,"medianVariantCount":6.5,"medianVariantCount1":7,"medianVariantCount2":6,"medianTotalCount":79,"medianTotalCount1":69,"medianTotalCount2":89,"deltaVF":0.0569,"chr":"9","start":59315671,"end":59315604,"strand":"-","coords":"9:59315671-59315604","geneIDs":"23806","geneSymbols":"Arih1","variantType":"SE:I","event":"<a href=\"https://genome.ucsc.edu/cgi-bin/hgTracks?db=mm9&position=chr9:59302176-59333886\" title=\"Jump to UCSC Genome Browser\">9:59302176-59333886</a>","junctions":"59315671-59333786;59302276-59315604","sig":"Not"},"Reg_MrjJuA_539":{"log2FoldChange":1.44,"pvalue":0.114,"padj":0.312,"featureID":"16201_4_2/2_SE","groupID":"7326","medianVariantFreq":0.873,"medianVariantFreq1":0.826,"medianVariantFreq2":0.951,"medianVariantCount":42.5,"medianVariantCount1":20,"medianVariantCount2":46,"medianTotalCount":47.5,"medianTotalCount1":39,"medianTotalCount2":54,"deltaVF":0.125,"chr":"9","start":21199386,"end":21200464,"strand":"+","coords":"9:21199386-21200464","geneIDs":"16201","geneSymbols":"Ilf3","variantType":"SE:I","event":"<a href=\"https://genome.ucsc.edu/cgi-bin/hgTracks?db=mm9&position=chr9:21199286-21200564\" title=\"Jump to UCSC Genome Browser\">9:21199286-21200564</a>","junctions":"21199386-21199815;21199912-21200464","sig":"Not"},"Reg_MrjJuA_540":{"log2FoldChange":5.78,"pvalue":0.011,"padj":0.0619,"featureID":"192176_2_2/2_A5SS","groupID":"7354","medianVariantFreq":"NA","medianVariantFreq1":"NA","medianVariantFreq2":0.5,"medianVariantCount":0.5,"medianVariantCount1":0,"medianVariantCount2":12,"medianTotalCount":8,"medianTotalCount1":2,"medianTotalCount2":15,"deltaVF":"NA","chr":"X","start":71486155,"end":71486155,"strand":"-","coords":"X:71486155-71486155","geneIDs":"192176","geneSymbols":"Flna","variantType":"A5SS:P","event":"<a href=\"https://genome.ucsc.edu/cgi-bin/hgTracks?db=mm9&position=chrX:71485789-71486542\" title=\"Jump to UCSC Genome Browser\">X:71485789-71486542</a>","junctions":"71485889-71486155","sig":"Not"},"Reg_MrjJuA_541":{"log2FoldChange":1.06,"pvalue":0.139,"padj":0.358,"featureID":"226517_4_2/2_A5SS","groupID":"7388","medianVariantFreq":0.278,"medianVariantFreq1":0.189,"medianVariantFreq2":0.412,"medianVariantCount":7,"medianVariantCount1":7,"medianVariantCount2":7,"medianTotalCount":26,"medianTotalCount1":37,"medianTotalCount2":17,"deltaVF":0.223,"chr":"1","start":154695726,"end":154695726,"strand":"-","coords":"1:154695726-154695726","geneIDs":"226517","geneSymbols":"Smg7","variantType":"A5SS:P","event":"<a href=\"https://genome.ucsc.edu/cgi-bin/hgTracks?db=mm9&position=chr1:154693293-154695964\" title=\"Jump to UCSC Genome Browser\">1:154693293-154695964</a>","junctions":"154693393-154695726","sig":"Not"},"Reg_MrjJuA_542":{"log2FoldChange":5.68,"pvalue":0.00367,"padj":0.0293,"featureID":"12633_1_2/2_AS","groupID":"7424","medianVariantFreq":0,"medianVariantFreq1":0,"medianVariantFreq2":0.13,"medianVariantCount":0,"medianVariantCount1":0,"medianVariantCount2":8,"medianTotalCount":22,"medianTotalCount1":12,"medianTotalCount2":32,"deltaVF":0.13,"chr":"1","start":58785978,"end":58787996,"strand":"+","coords":"1:58785978-58787996","geneIDs":"12633","geneSymbols":"Cflar","variantType":"AS","event":"<a href=\"https://genome.ucsc.edu/cgi-bin/hgTracks?db=mm9&position=chr1:58783432-58788096\" title=\"Jump to UCSC Genome Browser\">1:58783432-58788096</a>","junctions":"58787506-58787996","sig":"Significant"},"Reg_MrjJuA_543":{"log2FoldChange":0.158,"pvalue":0.922,"padj":0.98,"featureID":"110962_1_2/2_A3SS","groupID":"7431","medianVariantFreq":"NA","medianVariantFreq1":"NA","medianVariantFreq2":0.333,"medianVariantCount":2.5,"medianVariantCount1":2,"medianVariantCount2":3,"medianTotalCount":10.5,"medianTotalCount1":14,"medianTotalCount2":8,"deltaVF":"NA","chr":"10","start":126720218,"end":126720218,"strand":"-","coords":"10:126720218-126720218","geneIDs":"110962","geneSymbols":"Mbd6","variantType":"A3SS:P","event":"<a href=\"https://genome.ucsc.edu/cgi-bin/hgTracks?db=mm9&position=chr10:126720044-126720548\" title=\"Jump to UCSC Genome Browser\">10:126720044-126720548</a>","junctions":"126720218-126720448","sig":"Not"},"Reg_MrjJuA_544":{"log2FoldChange":1.53,"pvalue":0.198,"padj":0.443,"featureID":"260315_1_2/2_AFE","groupID":"7432","medianVariantFreq":0.2,"medianVariantFreq1":0.196,"medianVariantFreq2":0.2,"medianVariantCount":1,"medianVariantCount1":10,"medianVariantCount2":1,"medianTotalCount":15.5,"medianTotalCount1":51,"medianTotalCount2":5,"deltaVF":0.00392,"chr":"10","start":109413220,"end":109413220,"strand":"-","coords":"10:109413220-109413220","geneIDs":"260315","geneSymbols":"Nav3","variantType":"AFE","event":"<a href=\"https://genome.ucsc.edu/cgi-bin/hgTracks?db=mm9&position=chr10:109340819-109437482\" title=\"Jump to UCSC Genome Browser\">10:109340819-109437482</a>","junctions":"109340919-109413220","sig":"Not"},"Reg_MrjJuA_545":{"log2FoldChange":0.978,"pvalue":0.0442,"padj":0.171,"featureID":"260315_3_2/2_SE","groupID":"7434","medianVariantFreq":0.615,"medianVariantFreq1":0.573,"medianVariantFreq2":0.671,"medianVariantCount":73,"medianVariantCount1":247,"medianVariantCount2":41,"medianTotalCount":121,"medianTotalCount1":403,"medianTotalCount2":53,"deltaVF":0.0976,"chr":"10","start":109304055,"end":109303987,"strand":"-","coords":"10:109304055-109303987","geneIDs":"260315","geneSymbols":"Nav3","variantType":"SE:I","event":"<a href=\"https://genome.ucsc.edu/cgi-bin/hgTracks?db=mm9&position=chr10:109300847-109317691\" title=\"Jump to UCSC Genome Browser\">10:109300847-109317691</a>","junctions":"109304055-109317591;109300947-109303987","sig":"Not"},"Reg_MrjJuA_546":{"log2FoldChange":-0.744,"pvalue":0.611,"padj":0.811,"featureID":"12905_1_2/2_AFE","groupID":"7440","medianVariantFreq":0.719,"medianVariantFreq1":0.688,"medianVariantFreq2":0.75,"medianVariantCount":6.5,"medianVariantCount1":11,"medianVariantCount2":4,"medianTotalCount":10,"medianTotalCount1":12,"medianTotalCount2":6,"deltaVF":0.0625,"chr":"10","start":94786103,"end":94786103,"strand":"-","coords":"10:94786103-94786103","geneIDs":"12905","geneSymbols":"Cradd","variantType":"AFE","event":"<a href=\"https://genome.ucsc.edu/cgi-bin/hgTracks?db=mm9&position=chr10:94785423-94786870\" title=\"Jump to UCSC Genome Browser\">10:94785423-94786870</a>","junctions":"94785523-94786103","sig":"Not"},"Reg_MrjJuA_547":{"log2FoldChange":0.133,"pvalue":0.825,"padj":0.936,"featureID":"56321_2_2/2_A3SS","groupID":"7469","medianVariantFreq":0.266,"medianVariantFreq1":0.246,"medianVariantFreq2":0.273,"medianVariantCount":19,"medianVariantCount1":16,"medianVariantCount2":20,"medianTotalCount":68,"medianTotalCount1":61,"medianTotalCount2":92,"deltaVF":0.0268,"chr":"11","start":84323358,"end":84323358,"strand":"-","coords":"11:84323358-84323358","geneIDs":"56321","geneSymbols":"Aatf","variantType":"A3SS:P","event":"<a href=\"https://genome
[truncated: 599,230 more chars]
