# Supplementary material for: Untangling the brain's neuroinflammatory and neurodegenerative transcriptional responses
Source: Nat Commun. 2016 Apr 21;7:11295. doi: 10.1038/ncomms11295 (PMC4844685; doi:10.1038/ncomms11295)
Supplement: Supplementary Data 3 — LPS-induced RNA processing in astrocytes, microglia and neurons. The effects of peripheral endotoxemia on alternative RNA processing events in brain microglia, astrocytes, and neurons are displayed in interactive plots and tables derived from RNA-Seq data. Comparisons of these effects between each pair of cell types are also provided. To explore these interactive plots and tables, download and unpackage the .zip file, and then open the index.html file in your browser (Firefox recommended). If you use Safari or Chrome, the plots and tables will not be rendered unless you change the browser settings; instructions for how to do so are provided within the index.html file. [file ncomms11295-s4.zip › LPS-induced-RNA-processing/dataset-3-GUkXRZ.json]

{"type":"plot","name":"plot","label":"plot","description":"plot","value":{"plot":"./dataset-3-GUkXRZ.svg","table":{"type":"table","name":"table","label":"table","description":"table","value":{"data":{"Reg_GUkXRZ_1":{"log2FoldChange":1.71,"pvalue":0.0177,"padj":0.0585,"featureID":"545389_3_2/2_A5SS","groupID":"3","medianVariantFreq":0.315,"medianVariantFreq1":0.167,"medianVariantFreq2":0.474,"medianVariantCount":4,"medianVariantCount1":3,"medianVariantCount2":8,"medianTotalCount":15.5,"medianTotalCount1":13,"medianTotalCount2":17,"deltaVF":0.307,"chr":"1","start":178710351,"end":178710351,"strand":"-","coords":"1:178710351-178710351","geneIDs":"545389","geneSymbols":"Cep170","variantType":"A5SS:P","event":"<a href=\"https://genome.ucsc.edu/cgi-bin/hgTracks?db=mm9&position=chr1:178704941-178710492\" title=\"Jump to UCSC Genome Browser\">1:178704941-178710492</a>","junctions":"178705041-178710351","sig":"Not"},"Reg_GUkXRZ_2":{"log2FoldChange":0.36,"pvalue":0.533,"padj":0.673,"featureID":"226641,98752_8_2/2_A3SS","groupID":"16","medianVariantFreq":0.933,"medianVariantFreq1":0.931,"medianVariantFreq2":0.939,"medianVariantCount":84,"medianVariantCount1":77,"medianVariantCount2":90,"medianTotalCount":96.5,"medianTotalCount1":87,"medianTotalCount2":99,"deltaVF":0.00774,"chr":"1","start":172717591,"end":172717591,"strand":"-","coords":"1:172717591-172717591","geneIDs":"226641,98752","geneSymbols":"Atf6,Fcrla","variantType":"A3SS:P","event":"<a href=\"https://genome.ucsc.edu/cgi-bin/hgTracks?db=mm9&position=chr1:172717488-172718839\" title=\"Jump to UCSC Genome Browser\">1:172717488-172718839</a>","junctions":"172717591-172718739","sig":"Not"},"Reg_GUkXRZ_3":{"log2FoldChange":0.0979,"pvalue":0.889,"padj":0.935,"featureID":"329165_3_2/2_SE","groupID":"31","medianVariantFreq":0.5,"medianVariantFreq1":0.5,"medianVariantFreq2":0.5,"medianVariantCount":6,"medianVariantCount1":6,"medianVariantCount2":5,"medianTotalCount":12,"medianTotalCount1":12,"medianTotalCount2":12,"deltaVF":0,"chr":"1","start":60500926,"end":60504922,"strand":"+","coords":"1:60500926-60504922","geneIDs":"329165","geneSymbols":"Abi2","variantType":"SE:I","event":"<a href=\"https://genome.ucsc.edu/cgi-bin/hgTracks?db=mm9&position=chr1:60500826-60505022\" title=\"Jump to UCSC Genome Browser\">1:60500826-60505022</a>","junctions":"60504250-60504922","sig":"Not"},"Reg_GUkXRZ_4":{"log2FoldChange":-1.41,"pvalue":0.151,"padj":0.288,"featureID":"195434,74205_2_2/2_SE","groupID":"41","medianVariantFreq":0.181,"medianVariantFreq1":0.429,"medianVariantFreq2":0.111,"medianVariantCount":1,"medianVariantCount1":3,"medianVariantCount2":1,"medianTotalCount":8,"medianTotalCount1":7,"medianTotalCount2":9,"deltaVF":-0.317,"chr":"1","start":78654678,"end":78678168,"strand":"+","coords":"1:78654678-78678168","geneIDs":"195434,74205","geneSymbols":"Utp14b,Acsl3","variantType":"SE:I","event":"<a href=\"https://genome.ucsc.edu/cgi-bin/hgTracks?db=mm9&position=chr1:78654578-78678268\" title=\"Jump to UCSC Genome Browser\">1:78654578-78678268</a>","junctions":"78659855-78678168","sig":"Not"},"Reg_GUkXRZ_5":{"log2FoldChange":-0.465,"pvalue":0.489,"padj":0.637,"featureID":"21960_1_2/2_A5SS","groupID":"45","medianVariantFreq":0.505,"medianVariantFreq1":0.538,"medianVariantFreq2":0.487,"medianVariantCount":19,"medianVariantCount1":21,"medianVariantCount2":19,"medianTotalCount":35.5,"medianTotalCount1":39,"medianTotalCount2":32,"deltaVF":-0.0513,"chr":"1","start":161667743,"end":161780117,"strand":"+","coords":"1:161667743-161780117","geneIDs":"21960","geneSymbols":"Tnr","variantType":"A5SS:P","event":"<a href=\"https://genome.ucsc.edu/cgi-bin/hgTracks?db=mm9&position=chr1:161667642-161780217\" title=\"Jump to UCSC Genome Browser\">1:161667642-161780217</a>","junctions":"161667944-161780117","sig":"Not"},"Reg_GUkXRZ_6":{"log2FoldChange":1.02,"pvalue":0.0593,"padj":0.144,"featureID":"108829_10_2/2_RI,A5SS","groupID":"75","medianVariantFreq":0.314,"medianVariantFreq1":0.152,"medianVariantFreq2":0.333,"medianVariantCount":10.5,"medianVariantCount1":5,"medianVariantCount2":14,"medianTotalCount":33.5,"medianTotalCount1":29,"medianTotalCount2":44,"deltaVF":0.182,"chr":"10","start":66680930,"end":66681025,"strand":"+","coords":"10:66680930-66681025","geneIDs":"108829","geneSymbols":"Jmjd1c","variantType":"RI:R,A5SS:P","event":"<a href=\"https://genome.ucsc.edu/cgi-bin/hgTracks?db=mm9&position=chr10:66680829-66681125\" title=\"Jump to UCSC Genome Browser\">10:66680829-66681125</a>","junctions":"66680933-66681025","sig":"Not"},"Reg_GUkXRZ_7":{"log2FoldChange":0.818,"pvalue":0.0434,"padj":0.114,"featureID":"216345_11_2/2_A3SS","groupID":"93","medianVariantFreq":0.0705,"medianVariantFreq1":0.0503,"medianVariantFreq2":0.08,"medianVariantCount":9,"medianVariantCount1":9,"medianVariantCount2":9,"medianTotalCount":170,"medianTotalCount1":179,"medianTotalCount2":141,"deltaVF":0.0297,"chr":"10","start":114840376,"end":114841255,"strand":"+","coords":"10:114840376-114841255","geneIDs":"216345","geneSymbols":"Zfc3h1","variantType":"A3SS:P","event":"<a href=\"https://genome.ucsc.edu/cgi-bin/hgTracks?db=mm9&position=chr10:114840276-114841356\" title=\"Jump to UCSC Genome Browser\">10:114840276-114841356</a>","junctions":"114840376-114841253","sig":"Not"},"Reg_GUkXRZ_8":{"log2FoldChange":-1.95,"pvalue":0.00916,"padj":0.0349,"featureID":"216345_13_2/2_SE","groupID":"95","medianVariantFreq":0.812,"medianVariantFreq1":0.912,"medianVariantFreq2":0.55,"medianVariantCount":21,"medianVariantCount1":21,"medianVariantCount2":13,"medianTotalCount":26,"medianTotalCount1":26,"medianTotalCount2":26,"deltaVF":-0.362,"chr":"10","start":114846298,"end":114848255,"strand":"+","coords":"10:114846298-114848255","geneIDs":"216345","geneSymbols":"Zfc3h1","variantType":"SE:I","event":"<a href=\"https://genome.ucsc.edu/cgi-bin/hgTracks?db=mm9&position=chr10:114846198-114848355\" title=\"Jump to UCSC Genome Browser\">10:114846198-114848355</a>","junctions":"114846298-114847585","sig":"Significant"},"Reg_GUkXRZ_9":{"log2FoldChange":1.93,"pvalue":0.0372,"padj":0.102,"featureID":"216345_16_2/2_A5SS","groupID":"98","medianVariantFreq":0.31,"medianVariantFreq1":0.2,"medianVariantFreq2":0.333,"medianVariantCount":3,"medianVariantCount1":1,"medianVariantCount2":5,"medianTotalCount":13.5,"medianTotalCount1":8,"medianTotalCount2":15,"deltaVF":0.133,"chr":"10","start":114849523,"end":114851018,"strand":"+","coords":"10:114849523-114851018","geneIDs":"216345","geneSymbols":"Zfc3h1","variantType":"A5SS:P","event":"<a href=\"https://genome.ucsc.edu/cgi-bin/hgTracks?db=mm9&position=chr10:114849422-114851118\" title=\"Jump to UCSC Genome Browser\">10:114849422-114851118</a>","junctions":"114849645-114851018","sig":"Not"},"Reg_GUkXRZ_10":{"log2FoldChange":-1.21,"pvalue":0.285,"padj":0.451,"featureID":"116848_2_2/2_A3SS","groupID":"107","medianVariantFreq":0.339,"medianVariantFreq1":0.467,"medianVariantFreq2":0.171,"medianVariantCount":7,"medianVariantCount1":7,"medianVariantCount2":7,"medianTotalCount":21,"medianTotalCount1":15,"medianTotalCount2":23,"deltaVF":-0.296,"chr":"10","start":127549823,"end":127550518,"strand":"+","coords":"10:127549823-127550518","geneIDs":"116848","geneSymbols":"Baz2a","variantType":"A3SS:P","event":"<a href=\"https://genome.ucsc.edu/cgi-bin/hgTracks?db=mm9&position=chr10:127549723-127550619\" title=\"Jump to UCSC Genome Browser\">10:127549723-127550619</a>","junctions":"127549823-127550516","sig":"Not"},"Reg_GUkXRZ_11":{"log2FoldChange":1.6,"pvalue":0.000113,"padj":0.00141,"featureID":"216874_3_2/2_RI,A3SS","groupID":"134","medianVariantFreq":0.713,"medianVariantFreq1":0.606,"medianVariantFreq2":0.828,"medianVariantCount":41.5,"medianVariantCount1":30,"medianVariantCount2":84,"medianTotalCount":62.5,"medianTotalCount1":56,"medianTotalCount2":104,"deltaVF":0.222,"chr":"11","start":70496868,"end":70496867,"strand":"-","coords":"11:70496868-70496867","geneIDs":"216874","geneSymbols":"Camta2","variantType":"RI:R,A3SS:P","event":"<a href=\"https://genome.ucsc.edu/cgi-bin/hgTracks?db=mm9&position=chr11:70496752-70497492\" title=\"Jump to UCSC Genome Browser\">11:70496752-70497492</a>","junctions":"70496867-70497392","sig":"Significant"},"Reg_GUkXRZ_12":{"log2FoldChange":1.41,"pvalue":0.00619,"padj":0.0259,"featureID":"14030,140703_2_2/2_SE","groupID":"142","medianVariantFreq":0.501,"medianVariantFreq1":0.395,"medianVariantFreq2":0.77,"medianVariantCount":18.5,"medianVariantCount1":17,"medianVariantCount2":40,"medianTotalCount":44.5,"medianTotalCount1":38,"medianTotalCount2":64,"deltaVF":0.375,"chr":"11","start":4991480,"end":4991463,"strand":"-","coords":"11:4991480-4991463","geneIDs":"14030,140703","geneSymbols":"Ewsr1,Emid1","variantType":"SE:I","event":"<a href=\"https://genome.ucsc.edu/cgi-bin/hgTracks?db=mm9&position=chr11:4988049-4991962\" title=\"Jump to UCSC Genome Browser\">11:4988049-4991962</a>","junctions":"4991480-4991862;4988149-4991463","sig":"Significant"},"Reg_GUkXRZ_13":{"log2FoldChange":0.83,"pvalue":0.176,"padj":0.315,"featureID":"67128_1_2/2_SE","groupID":"157","medianVariantFreq":0.306,"medianVariantFreq1":0.28,"medianVariantFreq2":0.31,"medianVariantCount":7,"medianVariantCount1":7,"medianVariantCount2":7,"medianTotalCount":24,"medianTotalCount1":25,"medianTotalCount2":23,"deltaVF":0.0303,"chr":"11","start":72421137,"end":72476573,"strand":"+","coords":"11:72421137-72476573","geneIDs":"67128","geneSymbols":"Ube2g1","variantType":"SE:I","event":"<a href=\"https://genome.ucsc.edu/cgi-bin/hgTracks?db=mm9&position=chr11:72421037-72476673\" title=\"Jump to UCSC Genome Browser\">11:72421037-72476673</a>","junctions":"72421137-72459039;72459154-72476573","sig":"Not"},"Reg_GUkXRZ_14":{"log2FoldChange":-0.973,"pvalue":0.333,"padj":0.501,"featureID":"215113,18738_3_2/2_A3SS","groupID":"160","medianVariantFreq":0.4,"medianVariantFreq1":0.571,"medianVariantFreq2":0.25,"medianVariantCount":3.5,"medianVariantCount1":4,"medianVariantCount2":3,"medianTotalCount":10,"medianTotalCount1":10,"medianTotalCount2":10,"deltaVF":-0.321,"chr":"11","start":75359332,"end":75374400,"strand":"+","coords":"11:75359332-75374400","geneIDs":"215113,18738","geneSymbols":"Slc43a2,Pitpna","variantType":"A3SS:P","event":"<a href=\"https://genome.ucsc.edu/cgi-bin/hgTracks?db=mm9&position=chr11:75359232-75374501\" title=\"Jump to UCSC Genome Browser\">11:75359232-75374501</a>","junctions":"75359332-75374323","sig":"Not"},"Reg_GUkXRZ_15":{"log2FoldChange":-1.06,"pvalue":0.106,"padj":0.224,"featureID":"16593_3_2/2_A3SS","groupID":"177","medianVariantFreq":0.738,"medianVariantFreq1":0.84,"medianVariantFreq2":0.576,"medianVariantCount":17.5,"medianVariantCount1":16,"medianVariantCount2":19,"medianTotalCount":25,"medianTotalCount1":24,"medianTotalCount2":33,"deltaVF":-0.264,"chr":"12","start":113025807,"end":113027559,"strand":"+","coords":"12:113025807-113027559","geneIDs":"16593","geneSymbols":"Klc1","variantType":"A3SS:P","event":"<a href=\"https://genome.ucsc.edu/cgi-bin/hgTracks?db=mm9&position=chr12:113025707-113027660\" title=\"Jump to UCSC Genome Browser\">12:113025707-113027660</a>","junctions":"113025807-113027536","sig":"Not"},"Reg_GUkXRZ_16":{"log2FoldChange":-0.571,"pvalue":0.226,"padj":0.377,"featureID":"16564_2_2/2_SE","groupID":"219","medianVariantFreq":0.162,"medianVariantFreq1":0.182,"medianVariantFreq2":0.139,"medianVariantCount":8,"medianVariantCount1":8,"medianVariantCount2":8,"medianTotalCount":50.5,"medianTotalCount1":50,"medianTotalCount2":52,"deltaVF":-0.0429,"chr":"15","start":90806940,"end":90806902,"strand":"-","coords":"15:90806940-90806902","geneIDs":"16564","geneSymbols":"Kif21a","variantType":"SE:I","event":"<a href=\"https://genome.ucsc.edu/cgi-bin/hgTracks?db=mm9&position=chr15:90803046-90811326\" title=\"Jump to UCSC Genome Browser\">15:90803046-90811326</a>","junctions":"90806940-90811226;90803146-90806902","sig":"Not"},"Reg_GUkXRZ_17":{"log2FoldChange":0.576,"pvalue":0.44,"padj":0.595,"featureID":"17181_1_2/2_A3SS","groupID":"232","medianVariantFreq":0.643,"medianVariantFreq1":0.619,"medianVariantFreq2":0.667,"medianVariantCount":8.5,"medianVariantCount1":9,"medianVariantCount2":8,"medianTotalCount":13.5,"medianTotalCount1":14,"medianTotalCount2":8,"deltaVF":0.0476,"chr":"15","start":34362506,"end":34362844,"strand":"+","coords":"15:34362506-34362844","geneIDs":"17181","geneSymbols":"Matn2","variantType":"A3SS:P","event":"<a href=\"https://genome.ucsc.edu/cgi-bin/hgTracks?db=mm9&position=chr15:34362406-34362945\" title=\"Jump to UCSC Genome Browser\">15:34362406-34362945</a>","junctions":"34362506-34362788","sig":"Not"},"Reg_GUkXRZ_18":{"log2FoldChange":0.336,"pvalue":0.476,"padj":0.627,"featureID":"NA_5_2/2_AFE","groupID":"270","medianVariantFreq":0.38,"medianVariantFreq1":0.379,"medianVariantFreq2":0.396,"medianVariantCount":8.5,"medianVariantCount1":8,"medianVariantCount2":9,"medianTotalCount":25,"medianTotalCount1":24,"medianTotalCount2":26,"deltaVF":0.0169,"chr":"17","start":6476165,"end":6476165,"strand":"-","coords":"17:6476165-6476165","geneIDs":"","geneSymbols":"","variantType":"AFE","event":"<a href=\"https://genome.ucsc.edu/cgi-bin/hgTracks?db=mm9&position=chr17:6466070-6489542\" title=\"Jump to UCSC Genome Browser\">17:6466070-6489542</a>","junctions":"6466170-6476165","sig":"Not"},"Reg_GUkXRZ_19":{"log2FoldChange":-0.0958,"pvalue":0.854,"padj":0.906,"featureID":"246317_4_2/2_A3SS","groupID":"307","medianVariantFreq":0.902,"medianVariantFreq1":0.919,"medianVariantFreq2":0.897,"medianVariantCount":70,"medianVariantCount1":54,"medianVariantCount2":78,"medianTotalCount":75.5,"medianTotalCount1":64,"medianTotalCount2":86,"deltaVF":-0.0221,"chr":"18","start":86664255,"end":86668043,"strand":"+","coords":"18:86664255-86668043","geneIDs":"246317","geneSymbols":"Neto1","variantType":"A3SS:P","event":"<a href=\"https://genome.ucsc.edu/cgi-bin/hgTracks?db=mm9&position=chr18:86664155-86668144\" title=\"Jump to UCSC Genome Browser\">18:86664155-86668144</a>","junctions":"86664255-86667934","sig":"Not"},"Reg_GUkXRZ_20":{"log2FoldChange":-3.13,"pvalue":0.000224,"padj":0.0022,"featureID":"11438,16536_2_2/2_SE","groupID":"323","medianVariantFreq":0.612,"medianVariantFreq1":1,"medianVariantFreq2":0.379,"medianVariantCount":8.5,"medianVariantCount1":8,"medianVariantCount2":9,"medianTotalCount":14.5,"medianTotalCount1":14,"medianTotalCount2":19,"deltaVF":-0.621,"chr":"2","start":180838376,"end":180838347,"strand":"-","coords":"2:180838376-180838347","geneIDs":"11438,16536","geneSymbols":"Chrna4,Kcnq2","variantType":"SE:I","event":"<a href=\"https://genome.ucsc.edu/cgi-bin/hgTracks?db=mm9&position=chr2:180835223-180839692\" title=\"Jump to UCSC Genome Browser\">2:180835223-180839692</a>","junctions":"180838376-180839592;180835323-180838347","sig":"Significant"},"Reg_GUkXRZ_21":{"log2FoldChange":-0.349,"pvalue":0.628,"padj":0.744,"featureID":"11438,16536_3_2/2_SE","groupID":"324","medianVariantFreq":0.563,"medianVariantFreq1":0.571,"medianVariantFreq2":0.556,"medianVariantCount":6,"medianVariantCount1":7,"medianVariantCount2":5,"medianTotalCount":10.5,"medianTotalCount1":12,"medianTotalCount2":9,"deltaVF":-0.0159,"chr":"2","start":180826997,"end":180826944,"strand":"-","coords":"2:180826997-180826944","geneIDs":"11438,16536","geneSymbols":"Chrna4,Kcnq2","variantType":"SE:I","event":"<a href=\"https://genome.ucsc.edu/cgi-bin/hgTracks?db=mm9&position=chr2:180823175-180831755\" title=\"Jump to UCSC Genome Browser\">2:180823175-180831755</a>","junctions":"180823275-180826944","sig":"Not"},"Reg_GUkXRZ_22":{"log2FoldChange":0.589,"pvalue":0.336,"padj":0.504,"featureID":"19271_1_2/2_A3SS","groupID":"334","medianVariantFreq":0.36,"medianVariantFreq1":0.357,"medianVariantFreq2":0.429,"medianVariantCount":8.5,"medianVariantCount1":8,"medianVariantCount2":9,"medianTotalCount":21.5,"medianTotalCount1":22,"medianTotalCount2":21,"deltaVF":0.0714,"chr":"2","start":90308622,"end":90308622,"strand":"-","coords":"2:90308622-90308622","geneIDs":"19271","geneSymbols":"Ptprj","variantType":"A3SS:P","event":"<a href=\"https://genome.ucsc.edu/cgi-bin/hgTracks?db=mm9&position=chr2:90308519-90309791\" title=\"Jump to UCSC Genome Browser\">2:90308519-90309791</a>","junctions":"90308622-90309691","sig":"Not"},"Reg_GUkXRZ_23":{"log2FoldChange":-2.88,"pvalue":2e-05,"padj":0.000383,"featureID":"69207_7_2/2_SE","groupID":"358","medianVariantFreq":0.988,"medianVariantFreq1":0.996,"medianVariantFreq2":0.963,"medianVariantCount":578,"medianVariantCount1":567,"medianVariantCount2":861,"medianTotalCount":592,"medianTotalCount1":567,"medianTotalCount2":911,"deltaVF":-0.0321,"chr":"3","start":157679417,"end":157679286,"strand":"-","coords":"3:157679417-157679286","geneIDs":"69207","geneSymbols":"Srsf11","variantType":"SE:I","event":"<a href=\"https://genome.ucsc.edu/cgi-bin/hgTracks?db=mm9&position=chr3:157676905-157680874\" title=\"Jump to UCSC Genome Browser\">3:157676905-157680874</a>","junctions":"157679417-157680774;157677005-157679286","sig":"Significant"},"Reg_GUkXRZ_24":{"log2FoldChange":0.0111,"pvalue":0.965,"padj":0.98,"featureID":"69207_8_2/2_A3SS","groupID":"359","medianVariantFreq":0.0838,"medianVariantFreq1":0.0875,"medianVariantFreq2":0.0801,"medianVariantCount":58,"medianVariantCount1":52,"medianVariantCount2":68,"medianTotalCount":676,"medianTotalCount1":578,"medianTotalCount2":928,"deltaVF":-0.00746,"chr":"3","start":157675860,"end":157675860,"strand":"-","coords":"3:157675860-157675860","geneIDs":"69207","geneSymbols":"Srsf11","variantType":"A3SS:P","event":"<a href=\"https://genome.ucsc.edu/cgi-bin/hgTracks?db=mm9&position=chr3:157675739-157677016\" title=\"Jump to UCSC Genome Browser\">3:157675739-157677016</a>","junctions":"157675860-157676916","sig":"Not"},"Reg_GUkXRZ_25":{"log2FoldChange":-0.862,"pvalue":0.159,"padj":0.297,"featureID":"69207_10_2/2_A3SS","groupID":"361","medianVariantFreq":0.912,"medianVariantFreq1":0.961,"medianVariantFreq2":0.908,"medianVariantCount":70.5,"medianVariantCount1":51,"medianVariantCount2":125,"medianTotalCount":78.5,"medianTotalCount1":51,"medianTotalCount2":131,"deltaVF":-0.0527,"chr":"3","start":157675167,"end":157675167,"strand":"-","coords":"3:157675167-157675167","geneIDs":"69207","geneSymbols":"Srsf11","variantType":"A3SS:P","event":"<a href=\"https://genome.ucsc.edu/cgi-bin/hgTracks?db=mm9&position=chr3:157675064-157675374\" title=\"Jump to UCSC Genome Browser\">3:157675064-157675374</a>","junctions":"157675167-157675274","sig":"Not"},"Reg_GUkXRZ_26":{"log2FoldChange":-2.17,"pvalue":0.063,"padj":0.152,"featureID":"20912,66921_1_2/2_A3SS","groupID":"368","medianVariantFreq":0.786,"medianVariantFreq1":1,"medianVariantFreq2":0.556,"medianVariantCount":8,"medianVariantCount1":5,"medianVariantCount2":10,"medianTotalCount":9,"medianTotalCount1":8,"medianTotalCount2":24,"deltaVF":-0.444,"chr":"3","start":108713316,"end":108713316,"strand":"-","coords":"3:108713316-108713316","geneIDs":"20912,66921","geneSymbols":"Stxbp3a,Prpf38b","variantType":"A3SS:P","event":"<a href=\"https://genome.ucsc.edu/cgi-bin/hgTracks?db=mm9&position=chr3:108713213-108714182\" title=\"Jump to UCSC Genome Browser\">3:108713213-108714182</a>","junctions":"108713316-108714082","sig":"Not"},"Reg_GUkXRZ_27":{"log2FoldChange":2.22,"pvalue":0.000245,"padj":0.00232,"featureID":"20912,66921_2_2/2_SE","groupID":"369","medianVariantFreq":0.143,"medianVariantFreq1":0.0625,"medianVariantFreq2":0.252,"medianVariantCount":2.5,"medianVariantCount1":1,"medianVariantCount2":14,"medianTotalCount":32.5,"medianTotalCount1":25,"medianTotalCount2":54,"deltaVF":0.19,"chr":"3","start":108713313,"end":108713261,"strand":"-","coords":"3:108713313-108713261","geneIDs":"20912,66921","geneSymbols":"Stxbp3a,Prpf38b","variantType":"SE:I","event":"<a href=\"https://genome.ucsc.edu/cgi-bin/hgTracks?db=mm9&position=chr3:108711222-108714182\" title=\"Jump to UCSC Genome Browser\">3:108711222-108714182</a>","junctions":"108713313-108714082;108713316-108714082;108711322-108713261","sig":"Significant"},"Reg_GUkXRZ_28":{"log2FoldChange":1.45,"pvalue":0.00153,"padj":0.00884,"featureID":"20912,66921_3_2/2_A5SS","groupID":"370","medianVariantFreq":0.444,"medianVariantFreq1":0.31,"medianVariantFreq2":0.6,"medianVariantCount":22,"medianVariantCount1":9,"medianVariantCount2":42,"medianTotalCount":47.5,"medianTotalCount1":33,"medianTotalCount2":69,"deltaVF":0.29,"chr":"3","start":108711244,"end":108711244,"strand":"-","coords":"3:108711244-108711244","geneIDs":"20912,66921","geneSymbols":"Stxbp3a,Prpf38b","variantType":"A5SS:P","event":"<a href=\"https://genome.ucsc.edu/cgi-bin/hgTracks?db=mm9&position=chr3:108710901-108711354\" title=\"Jump to UCSC Genome Browser\">3:108710901-108711354</a>","junctions":"108711001-108711244","sig":"Significant"},"Reg_GUkXRZ_29":{"log2FoldChange":3.62,"pvalue":3.99e-05,"padj":0.000668,"featureID":"170822_1_2/2_SE","groupID":"398","medianVariantFreq":0.0445,"medianVariantFreq1":0.0169,"medianVariantFreq2":0.292,"medianVariantCount":2,"medianVariantCount1":1,"medianVariantCount2":12,"medianTotalCount":45,"medianTotalCount1":46,"medianTotalCount2":35,"deltaVF":0.275,"chr":"3","start":152024966,"end":152026942,"strand":"+","coords":"3:152024966-152026942","geneIDs":"170822","geneSymbols":"Usp33","variantType":"SE:I","event":"<a href=\"https://genome.ucsc.edu/cgi-bin/hgTracks?db=mm9&position=chr3:152024866-152027042\" title=\"Jump to UCSC Genome Browser\">3:152024866-152027042</a>","junctions":"152024966-152025844;152025965-152026942","sig":"Significant"},"Reg_GUkXRZ_30":{"log2FoldChange":-5.48,"pvalue":0.000834,"padj":0.00558,"featureID":"67299_2_2/2_SE","groupID":"410","medianVariantFreq":0.926,"medianVariantFreq1":1,"medianVariantFreq2":0.311,"medianVariantCount":20.5,"medianVariantCount1":22,"medianVariantCount2":19,"medianTotalCount":35,"medianTotalCount1":23,"medianTotalCount2":56,"deltaVF":-0.689,"chr":"4","start":98730806,"end":98730641,"strand":"-","coords":"4:98730806-98730641","geneIDs":"67299","geneSymbols":"Dock7","variantType":"SE:I","event":"<a href=\"https://genome.ucsc.edu/cgi-bin/hgTracks?db=mm9&position=chr4:98727912-98732169\" title=\"Jump to UCSC Genome Browser\">4:98727912-98732169</a>","junctions":"98730806-98732069;98728012-98730641","sig":"Significant"},"Reg_GUkXRZ_31":{"log2FoldChange":-1.95,"pvalue":0.0464,"padj":0.12,"featureID":"67299_4_2/2_AS","groupID":"412","medianVariantFreq":0.964,"medianVariantFreq1":0.976,"medianVariantFreq2":0.915,"medianVariantCount":33,"medianVariantCount1":36,"medianVariantCount2":25,"medianTotalCount":34.5,"medianTotalCount1":39,"medianTotalCount2":26,"deltaVF":-0.0609,"chr":"4","start":98787416,"end":98722013,"strand":"-","coords":"4:98787416-98722013","geneIDs":"67299","geneSymbols":"Dock7","variantType":"AS","event":"<a href=\"https://genome.ucsc.edu/cgi-bin/hgTracks?db=mm9&position=chr4:98690050-98787660\" title=\"Jump to UCSC Genome Browser\">4:98690050-98787660</a>","junctions":"98690150-98722013","sig":"Not"},"Reg_GUkXRZ_32":{"log2FoldChange":0.941,"pvalue":0.0525,"padj":0.132,"featureID":"67299_7_2/2_SE","groupID":"415","medianVariantFreq":0.333,"medianVariantFreq1":0.246,"medianVariantFreq2":0.364,"medianVariantCount":18.5,"medianVariantCount1":17,"medianVariantCount2":24,"medianTotalCount":55,"medianTotalCount1":57,"medianTotalCount2":45,"deltaVF":0.117,"chr":"4","start":98686782,"end":98686712,"strand":"-","coords":"4:98686782-98686712","geneIDs":"67299","geneSymbols":"Dock7","variantType":"SE:I","event":"<a href=\"https://genome.ucsc.edu/cgi-bin/hgTracks?db=mm9&position=chr4:98683356-98690133\" title=\"Jump to UCSC Genome Browser\">4:98683356-98690133</a>","junctions":"98686782-98690033;98683456-98686712","sig":"Not"},"Reg_GUkXRZ_33":{"log2FoldChange":-1.85,"pvalue":0.0247,"padj":0.0753,"featureID":"77593_3_2/2_SE","groupID":"419","medianVariantFreq":0.661,"medianVariantFreq1":0.857,"medianVariantFreq2":0.514,"medianVariantCount":12,"medianVariantCount1":12,"medianVariantCount2":12,"medianTotalCount":15.5,"medianTotalCount1":15,"medianTotalCount2":28,"deltaVF":-0.344,"chr":"4","start":21744085,"end":21751564,"strand":"+","coords":"4:21744085-21751564","geneIDs":"77593","geneSymbols":"Usp45","variantType":"SE:I","event":"<a href=\"https://genome.ucsc.edu/cgi-bin/hgTracks?db=mm9&position=chr4:21743985-21751664\" title=\"Jump to UCSC Genome Browser\">4:21743985-21751664</a>","junctions":"21744085-21744648;21744791-21751564","sig":"Not"},"Reg_GUkXRZ_34":{"log2FoldChange":0.243,"pvalue":0.784,"padj":0.861,"featureID":"24018_1_2/2_SE","groupID":"420","medianVariantFreq":0.252,"medianVariantFreq1":0.231,"medianVariantFreq2":0.273,"medianVariantCount":3,"medianVariantCount1":3,"medianVariantCount2":6,"medianTotalCount":12,"medianTotalCount1":9,"medianTotalCount2":13,"deltaVF":0.042,"chr":"4","start":33407603,"end":33411849,"strand":"+","coords":"4:33407603-33411849","geneIDs":"24018","geneSymbols":"Rngtt","variantType":"SE:I","event":"<a href=\"https://genome.ucsc.edu/cgi-bin/hgTracks?db=mm9&position=chr4:33407503-33411949\" title=\"Jump to UCSC Genome Browser\">4:33407503-33411949</a>","junctions":"33407603-33410630;33410813-33411849","sig":"Not"},"Reg_GUkXRZ_35":{"log2FoldChange":-6.06,"pvalue":0.00594,"padj":0.0252,"featureID":"14105_1_2/2_SE","groupID":"443","medianVariantFreq":1,"medianVariantFreq1":1,"medianVariantFreq2":0.783,"medianVariantCount":22,"medianVariantCount1":20,"medianVariantCount2":27,"medianTotalCount":30.5,"medianTotalCount1":20,"medianTotalCount2":48,"deltaVF":-0.217,"chr":"4","start":135412206,"end":135414757,"strand":"+","coords":"4:135412206-135414757","geneIDs":"14105","geneSymbols":"Srsf10","variantType":"SE:I","event":"<a href=\"https://genome.ucsc.edu/cgi-bin/hgTracks?db=mm9&position=chr4:135412106-135414857\" title=\"Jump to UCSC Genome Browser\">4:135412106-135414857</a>","junctions":"135412206-135414220;135414386-135414757","sig":"Significant"},"Reg_GUkXRZ_36":{"log2FoldChange":0.042,"pvalue":0.905,"padj":0.942,"featureID":"50912_3_2/2_RI,A5SS","groupID":"448","medianVariantFreq":0.373,"medianVariantFreq1":0.375,"medianVariantFreq2":0.372,"medianVariantCount":27.5,"medianVariantCount1":18,"medianVariantCount2":35,"medianTotalCount":71,"medianTotalCount1":48,"medianTotalCount2":97,"deltaVF":-0.0031,"chr":"4","start":147947079,"end":147947220,"strand":"+","coords":"4:147947079-147947220","geneIDs":"50912","geneSymbols":"Exosc10","variantType":"RI:R,A5SS:P","event":"<a href=\"https://genome.ucsc.edu/cgi-bin/hgTracks?db=mm9&position=chr4:147946978-147947320\" title=\"Jump to UCSC Genome Browser\">4:147946978-147947320</a>","junctions":"147947138-147947220","sig":"Not"},"Reg_GUkXRZ_37":{"log2FoldChange":-1.22,"pvalue":0.199,"padj":0.344,"featureID":"72313_2_2/2_SE","groupID":"454","medianVariantFreq":0.92,"medianVariantFreq1":0.95,"medianVariantFreq2":0.85,"medianVariantCount":52,"medianVariantCount1":38,"medianVariantCount2":68,"medianTotalCount":67,"medianTotalCount1":40,"medianTotalCount2":80,"deltaVF":-0.1,"chr":"5","start":73586352,"end":73586225,"strand":"-","coords":"5:73586352-73586225","geneIDs":"72313","geneSymbols":"Fryl","variantType":"SE:I","event":"<a href=\"https://genome.ucsc.edu/cgi-bin/hgTracks?db=mm9&position=chr5:73539361-73612247\" title=\"Jump to UCSC Genome Browser\">5:73539361-73612247</a>","junctions":"73586352-73612147;73539461-73586225","sig":"Not"},"Reg_GUkXRZ_38":{"log2FoldChange":-0.465,"pvalue":0.651,"padj":0.763,"featureID":"242894_3_2/2_SE","groupID":"466","medianVariantFreq":0.531,"medianVariantFreq1":0.5,"medianVariantFreq2":0.562,"medianVariantCount":2.5,"medianVariantCount1":1,"medianVariantCount2":7,"medianTotalCount":4,"medianTotalCount1":2,"medianTotalCount2":10,"deltaVF":0.0625,"chr":"5","start":25265946,"end":25315603,"strand":"+","coords":"5:25265946-25315603","geneIDs":"242894","geneSymbols":"Actr3b","variantType":"SE:I","event":"<a href=\"https://genome.ucsc.edu/cgi-bin/hgTracks?db=mm9&position=chr5:25265846-25315703\" title=\"Jump to UCSC Genome Browser\">5:25265846-25315703</a>","junctions":"25265946-25304264","sig":"Not"},"Reg_GUkXRZ_39":{"log2FoldChange":-0.634,"pvalue":0.361,"padj":0.526,"featureID":"27493_1_2/2_AS","groupID":"500","medianVariantFreq":0.5,"medianVariantFreq1":0.7,"medianVariantFreq2":0.5,"medianVariantCount":7,"medianVariantCount1":7,"medianVariantCount2":8,"medianTotalCount":10,"medianTotalCount1":10,"medianTotalCount2":10,"deltaVF":-0.2,"chr":"7","start":68231333,"end":68217603,"strand":"-","coords":"7:68231333-68217603","geneIDs":"27493","geneSymbols":"A230006K03Rik","variantType":"AS","event":"<a href=\"https://genome.ucsc.edu/cgi-bin/hgTracks?db=mm9&position=chr7:68162818-68231907\" title=\"Jump to UCSC Genome Browser\">7:68162818-68231907</a>","junctions":"68162918-68217603","sig":"Not"},"Reg_GUkXRZ_40":{"log2FoldChange":-0.357,"pvalue":0.568,"padj":0.698,"featureID":"27493_3_2/2_SE","groupID":"502","medianVariantFreq":0.42,"medianVariantFreq1":0.467,"medianVariantFreq2":0.4,"medianVariantCount":7,"medianVariantCount1":7,"medianVariantCount2":8,"medianTotalCount":16,"medianTotalCount1":17,"medianTotalCount2":15,"deltaVF":-0.0667,"chr":"7","start":68162918,"end":68162493,"strand":"-","coords":"7:68162918-68162493","geneIDs":"27493","geneSymbols":"A230006K03Rik","variantType":"SE:I","event":"<a href=\"https://genome.ucsc.edu/cgi-bin/hgTracks?db=mm9&position=chr7:68162017-68217703\" title=\"Jump to UCSC Genome Browser\">7:68162017-68217703</a>","junctions":"68162918-68217603","sig":"Not"},"Reg_GUkXRZ_41":{"log2FoldChange":-0.357,"pvalue":0.568,"padj":0.698,"featureID":"27493_5_3/3_AE","groupID":"504","medianVariantFreq":0.367,"medianVariantFreq1":0.412,"medianVariantFreq2":0.333,"medianVariantCount":7,"medianVariantCount1":7,"medianVariantCount2":8,"medianTotalCount":18,"medianTotalCount1":19,"medianTotalCount2":16,"deltaVF":-0.0784,"chr":"7","start":68162918,"end":68140986,"strand":"-","coords":"7:68162918-68140986","geneIDs":"27493","geneSymbols":"A230006K03Rik","variantType":"AE","event":"<a href=\"https://genome.ucsc.edu/cgi-bin/hgTracks?db=mm9&position=chr7:68140537-68217703\" title=\"Jump to UCSC Genome Browser\">7:68140537-68217703</a>","junctions":"68162918-68217603","sig":"Not"},"Reg_GUkXRZ_42":{"log2FoldChange":0.568,"pvalue":0.131,"padj":0.261,"featureID":"243961_3_2/2_SE,A3SS","groupID":"520","medianVariantFreq":0.482,"medianVariantFreq1":0.42,"medianVariantFreq2":0.565,"medianVariantCount":29.5,"medianVariantCount1":29,"medianVariantCount2":35,"medianTotalCount":70,"medianTotalCount1":69,"medianTotalCount2":71,"deltaVF":0.145,"chr":"7","start":51599108,"end":51599876,"strand":"+","coords":"7:51599108-51599876","geneIDs":"243961","geneSymbols":"Shank1","variantType":"SE:I,A3SS:P","event":"<a href=\"https://genome.ucsc.edu/cgi-bin/hgTracks?db=mm9&position=chr7:51599008-51599976\" title=\"Jump to UCSC Genome Browser\">7:51599008-51599976</a>","junctions":"51599108-51599668;51599691-51599876","sig":"Not"},"Reg_GUkXRZ_43":{"log2FoldChange":0.238,"pvalue":0.677,"padj":0.78,"featureID":"233489_4_2/2_A3SS","groupID":"529","medianVariantFreq":0.722,"medianVariantFreq1":0.722,"medianVariantFreq2":0.722,"medianVariantCount":21,"medianVariantCount1":15,"medianVariantCount2":26,"medianTotalCount":29,"medianTotalCount1":23,"medianTotalCount2":36,"deltaVF":0,"chr":"7","start":97337767,"end":97339665,"strand":"+","coords":"7:97337767-97339665","geneIDs":"233489","geneSymbols":"Picalm","variantType":"A3SS:P","event":"<a href=\"https://genome.ucsc.edu/cgi-bin/hgTracks?db=mm9&position=chr7:97337667-97339766\" title=\"Jump to UCSC Genome Browser\">7:97337667-97339766</a>","junctions":"97337767-97339651","sig":"Not"},"Reg_GUkXRZ_44":{"log2FoldChange":-0.158,"pvalue":0.807,"padj":0.877,"featureID":"233489_7_2/2_SE","groupID":"532","medianVariantFreq":0.164,"medianVariantFreq1":0.161,"medianVariantFreq2":0.167,"medianVariantCount":5.5,"medianVariantCount1":5,"medianVariantCount2":6,"medianTotalCount":28,"medianTotalCount1":26,"medianTotalCount2":36,"deltaVF":0.00538,"chr":"7","start":97345530,"end":97356093,"strand":"+","coords":"7:97345530-97356093","geneIDs":"233489","geneSymbols":"Picalm","variantType":"SE:I","event":"<a href=\"https://genome.ucsc.edu/cgi-bin/hgTracks?db=mm9&position=chr7:97345430-97356193\" title=\"Jump to UCSC Genome Browser\">7:97345430-97356193</a>","junctions":"97345530-97354670;97354771-97356093","sig":"Not"},"Reg_GUkXRZ_45":{"log2FoldChange":-5.87,"pvalue":0.000541,"padj":0.00415,"featureID":"75782_1_2/2_SE","groupID":"569","medianVariantFreq":1,"medianVariantFreq1":1,"medianVariantFreq2":0.667,"medianVariantCount":15.5,"medianVariantCount1":12,"medianVariantCount2":20,"medianTotalCount":20.5,"medianTotalCount1":12,"medianTotalCount2":30,"deltaVF":-0.333,"chr":"9","start":83292248,"end":83292119,"strand":"-","coords":"9:83292248-83292119","geneIDs":"75782","geneSymbols":"Lca5","variantType":"SE:I","event":"<a href=\"https://genome.ucsc.edu/cgi-bin/hgTracks?db=mm9&position=chr9:83289562-83293333\" title=\"Jump to UCSC Genome Browser\">9:83289562-83293333</a>","junctions":"83292248-83293233;83289662-83292119","sig":"Significant"},"Reg_GUkXRZ_46":{"log2FoldChange":-1.39,"pvalue":0.0833,"padj":0.188,"featureID":"194590_1_2/2_A3SS","groupID":"590","medianVariantFreq":0.492,"medianVariantFreq1":0.75,"medianVariantFreq2":0.4,"medianVariantCount":6,"medianVariantCount1":6,"medianVariantCount2":5,"medianTotalCount":10.5,"medianTotalCount1":8,"medianTotalCount2":15,"deltaVF":-0.35,"chr":"X","start":158990601,"end":158990601,"strand":"-","coords":"X:158990601-158990601","geneIDs":"194590","geneSymbols":"Reps2","variantType":"A3SS:P","event":"<a href=\"https://genome.ucsc.edu/cgi-bin/hgTracks?db=mm9&position=chrX:158990498-158992829\" title=\"Jump to UCSC Genome Browser\">X:158990498-158992829</a>","junctions":"158990601-158992729","sig":"Not"},"Reg_GUkXRZ_47":{"log2FoldChange":3.06,"pvalue":0.000709,"padj":0.00491,"featureID":"194590_3_2/2_S2E","groupID":"592","medianVariantFreq":0.295,"medianVariantFreq1":0.286,"medianVariantFreq2":0.667,"medianVariantCount":5.5,"medianVariantCount1":4,"medianVariantCount2":12,"medianTotalCount":15.5,"medianTotalCount1":14,"medianTotalCount2":18,"deltaVF":0.381,"chr":"X","start":158945584,"end":158941703,"strand":"-","coords":"X:158945584-158941703","geneIDs":"194590","geneSymbols":"Reps2","variantType":"S2E:I","event":"<a href=\"https://genome.ucsc.edu/cgi-bin/hgTracks?db=mm9&position=chrX:158909688-158950711\" title=\"Jump to UCSC Genome Browser\">X:158909688-158950711</a>","junctions":"158945584-158950611;158909788-158941703","sig":"Significant"},"Reg_GUkXRZ_48":{"log2FoldChange":3.51,"pvalue":0.000437,"padj":0.0036,"featureID":"23797_3_2/2_SE","groupID":"617","medianVariantFreq":0.0429,"medianVariantFreq1":0.0123,"medianVariantFreq2":0.205,"medianVariantCount":2,"medianVariantCount1":1,"medianVariantCount2":15,"medianTotalCount":89,"medianTotalCount1":97,"medianTotalCount2":85,"deltaVF":0.193,"chr":"1","start":179039609,"end":179039550,"strand":"-","coords":"1:179039609-179039550","geneIDs":"23797","geneSymbols":"Akt3","variantType":"SE:I","event":"<a href=\"https://genome.ucsc.edu/cgi-bin/hgTracks?db=mm9&position=chr1:179033137-179039858\" title=\"Jump to UCSC Genome Browser\">1:179033137-179039858</a>","junctions":"179039609-179039758;179033237-179039550","sig":"Significant"},"Reg_GUkXRZ_49":{"log2FoldChange":-3.21,"pvalue":0.00123,"padj":0.00736,"featureID":"76707_2_2/2_AS","groupID":"638","medianVariantFreq":0.85,"medianVariantFreq1":1,"medianVariantFreq2":0.5,"medianVariantCount":5.5,"medianVariantCount1":7,"medianVariantCount2":5,"medianTotalCount":9.5,"medianTotalCount1":7,"medianTotalCount2":10,"deltaVF":-0.5,"chr":"1","start":120378398,"end":120435843,"strand":"+","coords":"1:120378398-120435843","geneIDs":"76707","geneSymbols":"Clasp1","variantType":"AS","event":"<a href=\"https://genome.ucsc.edu/cgi-bin/hgTracks?db=mm9&position=chr1:120285838-120435943\" title=\"Jump to UCSC Genome Browser\">1:120285838-120435943</a>","junctions":"120422032-120435843;120428662-120435843","sig":"Significant"},"Reg_GUkXRZ_50":{"log2FoldChange":1.75,"pvalue":0.0482,"padj":0.124,"featureID":"76707_3_2/2_AS","groupID":"639","medianVariantFreq":0.545,"medianVariantFreq1":0.333,"medianVariantFreq2":0.765,"medianVariantCount":3.5,"medianVariantCount1":1,"medianVariantCount2":12,"medianTotalCount":6,"medianTotalCount1":4,"medianTotalCount2":17,"deltaVF":0.431,"chr":"1","start":120432265,"end":120467426,"strand":"+","coords":"1:120432265-120467426","geneIDs":"76707","geneSymbols":"Clasp1","variantType":"AS","event":"<a href=\"https://genome.ucsc.edu/cgi-bin/hgTracks?db=mm9&position=chr1:120285838-120467526\" title=\"Jump to UCSC Genome Browser\">1:120285838-120467526</a>","junctions":"120457694-120467426","sig":"Not"},"Reg_GUkXRZ_51":{"log2FoldChange":-0.393,"pvalue":0.605,"padj":0.726,"featureID":"76707_10_2/2_MXE","groupID":"646","medianVariantFreq":0.5,"medianVariantFreq1":0.5,"medianVariantFreq2":0.467,"medianVariantCount":6,"medianVariantCount1":4,"medianVariantCount2":7,"medianTotalCount":9.5,"medianTotalCount1":8,"medianTotalCount2":16,"deltaVF":-0.0333,"chr":"1","start":120442033,"end":120444442,"strand":"+","coords":"1:120442033-120444442","geneIDs":"76707","geneSymbols":"Clasp1","variantType":"MXE","event":"<a href=\"https://genome.ucsc.edu/cgi-bin/hgTracks?db=mm9&position=chr1:120441933-120444542\" title=\"Jump to UCSC Genome Browser\">1:120441933-120444542</a>","junctions":"120442033-120442865;120442867-120444442","sig":"Not"},"Reg_GUkXRZ_52":{"log2FoldChange":1.06,"pvalue":0.155,"padj":0.291,"featureID":"19739_1_2/2_AE","groupID":"671","medianVariantFreq":0.64,"medianVariantFreq1":0.417,"medianVariantFreq2":0.643,"medianVariantCount":5.5,"medianVariantCount1":5,"medianVariantCount2":6,"medianTotalCount":8.5,"medianTotalCount1":9,"medianTotalCount2":7,"deltaVF":0.226,"chr":"11","start":109111370,"end":109097331,"strand":"-","coords":"11:109111370-109097331","geneIDs":"19739","geneSymbols":"Rgs9","variantType":"AE","event":"<a href=\"https://genome.ucsc.edu/cgi-bin/hgTracks?db=mm9&position=chr11:109096168-109121250\" title=\"Jump to UCSC Genome Browser\">11:109096168-109121250</a>","junctions":"109111370-109121150","sig":"Not"},"Reg_GUkXRZ_53":{"log2FoldChange":1.26,"pvalue":0.0963,"padj":0.209,"featureID":"66354_1_2/2_A3SS","groupID":"737","medianVariantFreq":0.492,"medianVariantFreq1":0.429,"medianVariantFreq2":0.707,"medianVariantCount":8,"medianVariantCount1":6,"medianVariantCount2":15,"medianTotalCount":19,"medianTotalCount1":18,"medianTotalCount2":25,"deltaVF":0.279,"chr":"12","start":88800066,"end":88800066,"strand":"-","coords":"12:88800066-88800066","geneIDs":"66354","geneSymbols":"Snw1","variantType":"A3SS:P","event":"<a href=\"https://genome.ucsc.edu/cgi-bin/hgTracks?db=mm9&position=chr12:88799808-88800471\" title=\"Jump to UCSC Genome Browser\">12:88799808-88800471</a>","junctions":"88800066-88800371","sig":"Not"},"Reg_GUkXRZ_54":{"log2FoldChange":-1.66,"pvalue":0.00748,"padj":0.0299,"featureID":"67269_4_2/2_SE","groupID":"764","medianVariantFreq":0.6,"medianVariantFreq1":0.714,"medianVariantFreq2":0.455,"medianVariantCount":12,"medianVariantCount1":10,"medianVariantCount2":15,"medianTotalCount":19,"medianTotalCount1":14,"medianTotalCount2":33,"deltaVF":-0.26,"chr":"13","start":59619051,"end":59619014,"strand":"-","coords":"13:59619051-59619014","geneIDs":"67269","geneSymbols":"Agtpbp1","variantType":"SE:I","event":"<a href=\"https://genome.ucsc.edu/cgi-bin/hgTracks?db=mm9&position=chr13:59615556-59626607\" title=\"Jump to UCSC Genome Browser\">13:59615556-59626607</a>","junctions":"59619051-59626507;59615656-59619014","sig":"Significant"},"Reg_GUkXRZ_55":{"log2FoldChange":-0.412,"pvalue":0.521,"padj":0.662,"featureID":"67269_7_2/2_SE","groupID":"767","medianVariantFreq":0.82,"medianVariantFreq1":0.806,"medianVariantFreq2":0.833,"medianVariantCount":30,"medianVariantCount1":28,"medianVariantCount2":32,"medianTotalCount":35,"medianTotalCount1":31,"medianTotalCount2":44,"deltaVF":0.0269,"chr":"13","start":59583965,"end":59583878,"strand":"-","coords":"13:59583965-59583878","geneIDs":"67269","geneSymbols":"Agtpbp1","variantType":"SE:I","event":"<a href=\"https://genome.ucsc.edu/cgi-bin/hgTracks?db=mm9&position=chr13:59578399-59596794\" title=\"Jump to UCSC Genome Browser\">13:59578399-59596794</a>","junctions":"59583965-59596694;59578499-59583878","sig":"Not"},"Reg_GUkXRZ_56":{"log2FoldChange":0.54,"pvalue":0.433,"padj":0.589,"featureID":"56320_5_2/2_A3SS","groupID":"775","medianVariantFreq":0.407,"medianVariantFreq1":0.385,"medianVariantFreq2":0.444,"medianVariantCount":5,"medianVariantCount1":5,"medianVariantCount2":5,"medianTotalCount":13,"medianTotalCount1":13,"medianTotalCount2":13,"deltaVF":0.0598,"chr":"13","start":55575922,"end":55575922,"strand":"-","coords":"13:55575922-55575922","geneIDs":"56320","geneSymbols":"Dbn1","variantType":"A3SS:P","event":"<a href=\"https://genome.ucsc.edu/cgi-bin/hgTracks?db=mm9&position=chr13:55575819-55576321\" title=\"Jump to UCSC Genome Browser\">13:55575819-55576321</a>","junctions":"55575922-55576221","sig":"Not"},"Reg_GUkXRZ_57":{"log2FoldChange":0.706,"pvalue":0.294,"padj":0.46,"featureID":"65246_1_2/2_A5SS","groupID":"783","medianVariantFreq":0.067,"medianVariantFreq1":0.0526,"medianVariantFreq2":0.119,"medianVariantCount":3.5,"medianVariantCount1":2,"medianVariantCount2":6,"medianTotalCount":43.5,"medianTotalCount1":41,"medianTotalCount2":57,"deltaVF":0.066,"chr":"14","start":71101500,"end":71101500,"strand":"-","coords":"14:71101500-71101500","geneIDs":"65246","geneSymbols":"Xpo7","variantType":"A5SS:P","event":"<a href=\"https://genome.ucsc.edu/cgi-bin/hgTracks?db=mm9&position=chr14:71098753-71101627\" title=\"Jump to UCSC Genome Browser\">14:71098753-71101627</a>","junctions":"71098853-71101500","sig":"Not"},"Reg_GUkXRZ_58":{"log2FoldChange":-1.61,"pvalue":0.046,"padj":0.12,"featureID":"27062_1_2/2_SE","groupID":"785","medianVariantFreq":0.136,"medianVariantFreq1":0.2,"medianVariantFreq2":0.0769,"medianVariantCount":3,"medianVariantCount1":5,"medianVariantCount2":2,"medianTotalCount":25.5,"medianTotalCount1":22,"medianTotalCount2":28,"deltaVF":-0.123,"chr":"14","start":13350329,"end":13350318,"strand":"-","coords":"14:13350329-13350318","geneIDs":"27062","geneSymbols":"Cadps","variantType":"SE:I","event":"<a href=\"https://genome.ucsc.edu/cgi-bin/hgTracks?db=mm9&position=chr14:13341646-13354817\" title=\"Jump to UCSC Genome Browser\">14:13341646-13354817</a>","junctions":"13350329-13354717;13341746-13350318","sig":"Not"},"Reg_GUkXRZ_59":{"log2FoldChange":-1.49,"pvalue":0.000607,"padj":0.00443,"featureID":"27062_3_2/2_A3SS","groupID":"787","medianVariantFreq":0.348,"medianVariantFreq1":0.469,"medianVariantFreq2":0.271,"medianVariantCount":16.5,"medianVariantCount1":17,"medianVariantCount2":15,"medianTotalCount":47.5,"medianTotalCount1":44,"medianTotalCount2":69,"deltaVF":-0.198,"chr":"14","start":13320783,"end":13320783,"strand":"-","coords":"14:13320783-13320783","geneIDs":"27062","geneSymbols":"Cadps","variantType":"A3SS:P","event":"<a href=\"https://genome.ucsc.edu/cgi-bin/hgTracks?db=mm9&position=chr14:13319007-13321595\" title=\"Jump to UCSC Genome Browser\">14:13319007-13321595</a>","junctions":"13320783-13321495","sig":"Significant"},"Reg_GUkXRZ_60":{"log2FoldChange":-1.05,"pvalue":0.0901,"padj":0.198,"featureID":"27062_4_2/2_SE","groupID":"788","medianVariantFreq":0.361,"medianVariantFreq1":0.417,"medianVariantFreq2":0.229,"medianVariantCount":6.5,"medianVariantCount1":6,"medianVariantCount2":7,"medianTotalCount":18,"medianTotalCount1":13,"medianTotalCount2":29,"deltaVF":-0.188,"chr":"14","start":13319107,"end":13319039,"strand":"-","coords":"14:13319107-13319039","geneIDs":"27062","geneSymbols":"Cadps","variantType":"SE:I","event":"<a href=\"https://genome.ucsc.edu/cgi-bin/hgTracks?db=mm9&position=chr14:13318072-13321595\" title=\"Jump to UCSC Genome Browser\">14:13318072-13321595</a>","junctions":"13318172-13319039","sig":"Not"},"Reg_GUkXRZ_61":{"log2FoldChange":-0.79,"pvalue":0.0972,"padj":0.21,"featureID":"27062_6_2/2_SE","groupID":"790","medianVariantFreq":0.245,"medianVariantFreq1":0.277,"medianVariantFreq2":0.19,"medianVariantCount":9,"medianVariantCount1":12,"medianVariantCount2":9,"medianTotalCount":38.5,"medianTotalCount1":34,"medianTotalCount2":42,"deltaVF":-0.0861,"chr":"14","start":13300880,"end":13300860,"strand":"-","coords":"14:13300880-13300860","geneIDs":"27062","geneSymbols":"Cadps","variantType":"SE:I","event":"<a href=\"https://genome.ucsc.edu/cgi-bin/hgTracks?db=mm9&position=chr14:13299593-13306023\" title=\"Jump to UCSC Genome Browser\">14:13299593-13306023</a>","junctions":"13300880-13305923;13299693-13300860","sig":"Not"},"Reg_GUkXRZ_62":{"log2FoldChange":-4.52,"pvalue":0.0128,"padj":0.0458,"featureID":"27062_9_2/2_S2E","groupID":"793","medianVariantFreq":1,"medianVariantFreq1":1,"medianVariantFreq2":0.974,"medianVariantCount":234,"medianVariantCount1":245,"medianVariantCount2":214,"medianTotalCount":237,"medianTotalCount1":245,"medianTotalCount2":229,"deltaVF":-0.0259,"chr":"14","start":13299693,"end":13290197,"strand":"-","coords":"14:13299693-13290197","geneIDs":"27062","geneSymbols":"Cadps","variantType":"S2E:I","event":"<a href=\"https://genome.ucsc.edu/cgi-bin/hgTracks?db=mm9&position=chr14:13286733-13306023\" title=\"Jump to UCSC Genome Browser\">14:13286733-13306023</a>","junctions":"13286833-13298373;13286833-13289284;13286833-13290197","sig":"Significant"},"Reg_GUkXRZ_63":{"log2FoldChange":2.53,"pvalue":0.00792,"padj":0.0311,"featureID":"27062_10_2/3_SE,MXE","groupID":"794","medianVariantFreq":0.00653,"medianVariantFreq1":0.00297,"medianVariantFreq2":0.0169,"medianVariantCount":2,"medianVariantCount1":1,"medianVariantCount2":5,"medianTotalCount":340,"medianTotalCount1":343,"medianTotalCount2":314,"deltaVF":0.0139,"chr":"14","start":13289316,"end":13289284,"strand":"-","coords":"14:13289316-13289284","geneIDs":"27062","geneSymbols":"Cadps","variantType":"SE:I,MXE","event":"<a href=\"https://genome.ucsc.edu/cgi-bin/hgTracks?db=mm9&position=chr14:13286733-13298473\" title=\"Jump to UCSC Genome Browser\">14:13286733-13298473</a>","junctions":"13289316-13298373;13286833-13289284","sig":"Significant"},"Reg_GUkXRZ_64":{"log2FoldChange":-0.0533,"pvalue":0.819,"padj":0.886,"featureID":"27062_10_3/3_SE,MXE","groupID":"794","medianVariantFreq":0.664,"medianVariantFreq1":0.659,"medianVariantFreq2":0.668,"medianVariantCount":227,"medianVariantCount1":248,"medianVariantCount2":203,"medianTotalCount":340,"medianTotalCount1":343,"medianTotalCount2":314,"deltaVF":0.00863,"chr":"14","start":13290343,"end":13290197,"strand":"-","coords":"14:13290343-13290197","geneIDs":"27062","geneSymbols":"Cadps","variantType":"SE:I,MXE","event":"<a href=\"https://genome.ucsc.edu/cgi-bin/hgTracks?db=mm9&position=chr14:13286733-13298473\" title=\"Jump to UCSC Genome Browser\">14:13286733-13298473</a>","junctions":"13290343-13298373;13286833-13290197","sig":"Not"},"Reg_GUkXRZ_65":{"log2FoldChange":1.53,"pvalue":0.00723,"padj":0.0294,"featureID":"27062_15_2/2_AE","groupID":"799","medianVariantFreq":0.963,"medianVariantFreq1":0.941,"medianVariantFreq2":0.981,"medianVariantCount":114,"medianVariantCount1":119,"medianVariantCount2":108,"medianTotalCount":116,"medianTotalCount1":124,"medianTotalCount2":109,"deltaVF":0.0403,"chr":"14","start":13286833,"end":13206307,"strand":"-","coords":"14:13286833-13206307","geneIDs":"27062","geneSymbols":"Cadps","variantType":"AE","event":"<a href=\"https://genome.ucsc.edu/cgi-bin/hgTracks?db=mm9&position=chr14:13205376-13298473\" title=\"Jump to UCSC Genome Browser\">14:13205376-13298473</a>","junctions":"13286833-13298373;13289316-13298373;13290343-13298373","sig":"Significant"},"Reg_GUkXRZ_66":{"log2FoldChange":0.0819,"pvalue":0.898,"padj":0.938,"featureID":"11658_1_2/2_SE","groupID":"816","medianVariantFreq":0.71,"medianVariantFreq1":0.733,"medianVariantFreq2":0.706,"medianVariantCount":21.5,"medianVariantCount1":22,"medianVariantCount2":15,"medianTotalCount":29.5,"medianTotalCount1":30,"medianTotalCount2":17,"deltaVF":-0.0275,"chr":"16","start":52268941,"end":52268903,"strand":"-","coords":"16:52268941-52268903","geneIDs":"11658","geneSymbols":"Alcam","variantType":"SE:I","event":"<a href=\"https://genome.ucsc.edu/cgi-bin/hgTracks?db=mm9&position=chr16:52268512-52270860\" title=\"Jump to UCSC Genome Browser\">16:52268512-52270860</a>","junctions":"52268941-52270760;52268612-52268903","sig":"Not"},"Reg_GUkXRZ_67":{"log2FoldChange":-4.38,"pvalue":7.33e-05,"padj":0.001,"featureID":"67501_1_2/2_SE,A3SS","groupID":"823","medianVariantFreq":0.922,"medianVariantFreq1":1,"medianVariantFreq2":0.556,"medianVariantCount":20,"medianVariantCount1":14,"medianVariantCount2":50,"medianTotalCount":20,"medianTotalCount1":14,"medianTotalCount2":90,"deltaVF":-0.444,"chr":"16","start":27435763,"end":27436584,"strand":"+","coords":"16:27435763-27436584","geneIDs":"67501","geneSymbols":"Ccdc50","variantType":"SE:I,A3SS:P","event":"<a href=\"https://genome.ucsc.edu/cgi-bin/hgTracks?db=mm9&position=chr16:27435663-27436684\" title=\"Jump to UCSC Genome Browser\">16:27435663-27436684</a>","junctions":"27435763-27436454;27436498-27436584","sig":"Significant"},"Reg_GUkXRZ_68":{"log2FoldChange":0.422,"pvalue":0.405,"padj":0.568,"featureID":"225027_7_2/2_RI,A5SS","groupID":"832","medianVariantFreq":0.814,"medianVariantFreq1":0.831,"medianVariantFreq2":0.797,"medianVariantCount":88,"medianVariantCount1":89,"medianVariantCount2":69,"medianTotalCount":112,"medianTotalCount1":117,"medianTotalCount2":87,"deltaVF":-0.0344,"chr":"17","start":80603462,"end":80603462,"strand":"-","coords":"17:80603462-80603462","geneIDs":"225027","geneSymbols":"Srsf7","variantType":"RI:R,A5SS:P","event":"<a href=\"https://genome.ucsc.edu/cgi-bin/hgTracks?db=mm9&position=chr17:80601984-80603571\" title=\"Jump to UCSC Genome Browser\">17:80601984-80603571</a>","junctions":"80602084-80603462","sig":"Not"},"Reg_GUkXRZ_69":{"log2FoldChange":0.295,"pvalue":0.589,"padj":0.715,"featureID":"240064_1_2/2_A5SS","groupID":"843","medianVariantFreq":0.0979,"medianVariantFreq1":0.0943,"medianVariantFreq2":0.106,"medianVariantCount":5.5,"medianVariantCount1":5,"medianVariantCount2":8,"medianTotalCount":57,"medianTotalCount1":61,"medianTotalCount2":42,"deltaVF":0.0115,"chr":"17","start":32959013,"end":32959013,"strand":"-","coords":"17:32959013-32959013","geneIDs":"240064","geneSymbols":"Zfp799","variantType":"A5SS:P","event":"<a href=\"https://genome.ucsc.edu/cgi-bin/hgTracks?db=mm9&position=chr17:32958683-32959119\" title=\"Jump to UCSC Genome Browser\">17:32958683-32959119</a>","junctions":"32958783-32959013","sig":"Not"},"Reg_GUkXRZ_70":{"log2FoldChange":1.27,"pvalue":0.099,"padj":0.213,"featureID":"53901_1_2/2_AS","groupID":"851","medianVariantFreq":0.705,"medianVariantFreq1":0.545,"medianVariantFreq2":0.743,"medianVariantCount":5.5,"medianVariantCount1":5,"medianVariantCount2":12,"medianTotalCount":9.5,"medianTotalCount1":6,"medianTotalCount2":15,"deltaVF":0.197,"chr":"17","start":43938805,"end":44154716,"strand":"+","coords":"17:43938805-44154716","geneIDs":"53901","geneSymbols":"Rcan2","variantType":"AS","event":"<a href=\"https://genome.ucsc.edu/cgi-bin/hgTracks?db=mm9&position=chr17:43938705-44154816\" title=\"Jump to UCSC Genome Browser\">17:43938705-44154816</a>","junctions":"43973446-44154716","sig":"Not"},"Reg_GUkXRZ_71":{"log2FoldChange":0.604,"pvalue":0.442,"padj":0.595,"featureID":"77683_1_2/2_A5SS","groupID":"903","medianVariantFreq":"NA","medianVariantFreq1":0.333,"medianVariantFreq2":"NA","medianVariantCount":5,"medianVariantCount1":5,"medianVariantCount2":5,"medianTotalCount":12,"medianTotalCount1":11,"medianTotalCount2":13,"deltaVF":"NA","chr":"2","start":24742517,"end":24742517,"strand":"-","coords":"2:24742517-24742517","geneIDs":"77683","geneSymbols":"Ehmt1","variantType":"A5SS:P","event":"<a href=\"https://genome.ucsc.edu/cgi-bin/hgTracks?db=mm9&position=chr2:24740122-24742623\" title=\"Jump to UCSC Genome Browser\">2:24740122-24742623</a>","junctions":"24740222-24742517","sig":"Not"},"Reg_GUkXRZ_72":{"log2FoldChange":-4.24,"pvalue":3.59e-05,"padj":0.000617,"featureID":"98828_1_2/2_AE","groupID":"914","medianVariantFreq":0.75,"medianVariantFreq1":1,"medianVariantFreq2":0.4,"medianVariantCount":4,"medianVariantCount1":5,"medianVariantCount2":4,"medianTotalCount":8,"medianTotalCount1":6,"medianTotalCount2":10,"deltaVF":-0.6,"chr":"2","start":5728552,"end":5726079,"strand":"-","coords":"2:5728552-5726079","geneIDs":"98828","geneSymbols":"Cdc123","variantType":"AE","event":"<a href=\"https://genome.ucsc.edu/cgi-bin/hgTracks?db=mm9&position=chr2:5725895-5731942\" title=\"Jump to UCSC Genome Browser\">2:5725895-5731942</a>","junctions":"5728552-5731842","sig":"Significant"},"Reg_GUkXRZ_73":{"log2FoldChange":0.805,"pvalue":0.292,"padj":0.457,"featureID":"19261_3_2/2_A5SS","groupID":"924","medianVariantFreq":0.288,"medianVariantFreq1":0.231,"medianVariantFreq2":0.455,"medianVariantCount":3.5,"medianVariantCount1":4,"medianVariantCount2":3,"medianTotalCount":12.5,"medianTotalCount1":19,"medianTotalCount2":5,"deltaVF":0.224,"chr":"2","start":129453722,"end":129455663,"strand":"+","coords":"2:129453722-129455663","geneIDs":"19261","geneSymbols":"Sirpa","variantType":"A5SS:P","event":"<a href=\"https://genome.ucsc.edu/cgi-bin/hgTracks?db=mm9&position=chr2:129453621-129455763\" title=\"Jump to UCSC Genome Browser\">2:129453621-129455763</a>","junctions":"129453733-129455663","sig":"Not"},"Reg_GUkXRZ_74":{"log2FoldChange":-0.783,"pvalue":0.0222,"padj":0.0698,"featureID":"242274_1_2/3_AS","groupID":"930","medianVariantFreq":0.266,"medianVariantFreq1":0.294,"medianVariantFreq2":0.154,"medianVariantCount":51.5,"medianVariantCount1":70,"medianVariantCount2":31,"medianTotalCount":226,"medianTotalCount1":238,"medianTotalCount2":213,"deltaVF":-0.139,"chr":"3","start":158224070,"end":158115656,"strand":"-","coords":"3:158224070-158115656","geneIDs":"242274","geneSymbols":"Lrrc7","variantType":"AS","event":"<a href=\"https://genome.ucsc.edu/cgi-bin/hgTracks?db=mm9&position=chr3:158016331-158224375\" title=\"Jump to UCSC Genome Browser\">3:158016331-158224375</a>","junctions":"158016431-158115656","sig":"Not"},"Reg_GUkXRZ_75":{"log2FoldChange":0.76,"pvalue":0.0364,"padj":0.101,"featureID":"242274_1_3/3_AS","groupID":"930","medianVariantFreq":0.711,"medianVariantFreq1":0.69,"medianVariantFreq2":0.828,"medianVariantCount":174,"medianVariantCount1":169,"medianVariantCount2":180,"medianTotalCount":226,"medianTotalCount1":238,"medianTotalCount2":213,"deltaVF":0.138,"chr":"3","start":158224070,"end":158076094,"strand":"-","coords":"3:158224070-158076094","geneIDs":"242274","geneSymbols":"Lrrc7","variantType":"AS","event":"<a href=\"https://genome.ucsc.edu/cgi-bin/hgTracks?db=mm9&position=chr3:158016331-158224375\" title=\"Jump to UCSC Genome Browser\">3:158016331-158224375</a>","junctions":"158016431-158076094","sig":"Not"},"Reg_GUkXRZ_76":{"log2FoldChange":0.792,"pvalue":0.0244,"padj":0.0748,"featureID":"242274_2_2/2_SE","groupID":"931","medianVariantFreq":0.73,"medianVariantFreq1":0.701,"medianVariantFreq2":0.843,"medianVariantCount":174,"medianVariantCount1":169,"medianVariantCount2":180,"medianTotalCount":224,"medianTotalCount1":237,"medianTotalCount2":210,"deltaVF":0.142,"chr":"3","start":158076169,"end":158076094,"strand":"-","coords":"3:158076169-158076094","geneIDs":"242274","geneSymbols":"Lrrc7","variantType":"SE:I","event":"<a href=\"https://genome.ucsc.edu/cgi-bin/hgTracks?db=mm9&position=chr3:158016331-158115756\" title=\"Jump to UCSC Genome Browser\">3:158016331-158115756</a>","junctions":"158016431-158076094","sig":"Not"},"Reg_GUkXRZ_77":{"log2FoldChange":0.604,"pvalue":0.0769,"padj":0.176,"featureID":"242274_6_2/2_SE","groupID":"935","medianVariantFreq":0.052,"medianVariantFreq1":0.0426,"medianVariantFreq2":0.0798,"medianVariantCount":14,"medianVariantCount1":13,"medianVariantCount2":18,"medianTotalCount":285,"medianTotalCount1":288,"medianTotalCount2":222,"deltaVF":0.0372,"chr":"3","start":157926356,"end":157926241,"strand":"-","coords":"3:157926356-157926241","geneIDs":"242274","geneSymbols":"Lrrc7","variantType":"SE:I","event":"<a href=\"https://genome.ucsc.edu/cgi-bin/hgTracks?db=mm9&position=chr3:157903376-157952044\" title=\"Jump to UCSC Genome Browser\">3:157903376-157952044</a>","junctions":"157926356-157951944;157903476-157926241","sig":"Not"},"Reg_GUkXRZ_78":{"log2FoldChange":-0.415,"pvalue":0.563,"padj":0.698,"featureID":"242274_12_2/2_A3SS","groupID":"941","medianVariantFreq":0.983,"medianVariantFreq1":0.985,"medianVariantFreq2":0.982,"medianVariantCount":170,"medianVariantCount1":193,"medianVariantCount2":131,"medianTotalCount":172,"medianTotalCount1":196,"medianTotalCount2":131,"deltaVF":-0.00245,"chr":"3","start":157865458,"end":157865458,"strand":"-","coords":"3:157865458-157865458","geneIDs":"242274","geneSymbols":"Lrrc7","variantType":"A3SS:P","event":"<a href=\"https://genome.ucsc.edu/cgi-bin/hgTracks?db=mm9&position=chr3:157865351-157872754\" title=\"Jump to UCSC Genome Browser\">3:157865351-157872754</a>","junctions":"157865458-157872654","sig":"Not"},"Reg_GUkXRZ_79":{"log2FoldChange":0.267,"pvalue":0.718,"padj":0.816,"featureID":"242274_15_2/3_SE,MXE","groupID":"944","medianVariantFreq":0.0161,"medianVariantFreq1":0.0152,"medianVariantFreq2":0.017,"medianVariantCount":2.5,"medianVariantCount1":3,"medianVariantCount2":2,"medianTotalCount":185,"medianTotalCount1":197,"medianTotalCount2":132,"deltaVF":0.00182,"chr":"3","start":157865451,"end":157865314,"strand":"-","coords":"3:157865451-157865314","geneIDs":"242274","geneSymbols":"Lrrc7","variantType":"SE:I,MXE","event":"<a href=\"https://genome.ucsc.edu/cgi-bin/hgTracks?db=mm9&position=chr3:157861053-157872754\" title=\"Jump to UCSC Genome Browser\">3:157861053-157872754</a>","junctions":"157865451-157872654","sig":"Not"},"Reg_GUkXRZ_80":{"log2FoldChange":-2.81,"pvalue":0.00128,"padj":0.00759,"featureID":"242274_15_3/3_SE,MXE","groupID":"944","medianVariantFreq":0.978,"medianVariantFreq1":0.98,"medianVariantFreq2":0.913,"medianVariantCount":170,"medianVariantCount1":193,"medianVariantCount2":131,"medianTotalCount":185,"medianTotalCount1":197,"medianTotalCount2":132,"deltaVF":-0.0663,"chr":"3","start":157865458,"end":157865314,"strand":"-","coords":"3:157865458-157865314","geneIDs":"242274","geneSymbols":"Lrrc7","variantType":"SE:I,MXE","event":"<a href=\"https://genome.ucsc.edu/cgi-bin/hgTracks?db=mm9&position=chr3:157861053-157872754\" title=\"Jump to UCSC Genome Browser\">3:157861053-157872754</a>","junctions":"157865458-157872654","sig":"Significant"},"Reg_GUkXRZ_81":{"log2FoldChange":-0.976,"pvalue":0.084,"padj":0.189,"featureID":"242274_19_2/2_SE","groupID":"948","medianVariantFreq":0.696,"medianVariantFreq1":0.786,"medianVariantFreq2":0.63,"medianVariantCount":22,"medianVariantCount1":24,"medianVariantCount2":18,"medianTotalCount":33,"medianTotalCount1":35,"medianTotalCount2":31,"deltaVF":-0.156,"chr":"3","start":157811663,"end":157811544,"strand":"-","coords":"3:157811663-157811544","geneIDs":"242274","geneSymbols":"Lrrc7","variantType":"SE:I","event":"<a href=\"https://genome.ucsc.edu/cgi-bin/hgTracks?db=mm9&position=chr3:157798273-157823297\" title=\"Jump to UCSC Genome Browser\">3:157798273-157823297</a>","junctions":"157811663-157823197;157798373-157811544","sig":"Not"},"Reg_GUkXRZ_82":{"log2FoldChange":-0.127,"pvalue":0.793,"padj":0.868,"featureID":"211556_2_2/2_SE","groupID":"954","medianVariantFreq":0.16,"medianVariantFreq1":0.167,"medianVariantFreq2":0.133,"medianVariantCount":6,"medianVariantCount1":4,"medianVariantCount2":16,"medianTotalCount":42,"medianTotalCount1":26,"medianTotalCount2":90,"deltaVF":-0.0333,"chr":"3","start":127518612,"end":127518514,"strand":"-","coords":"3:127518612-127518514","geneIDs":"211556","geneSymbols":"Ap1ar","variantType":"SE:I","event":"<a href=\"https://genome.ucsc.edu/cgi-bin/hgTracks?db=mm9&position=chr3:127516113-127519928\" title=\"Jump to UCSC Genome Browser\">3:127516113-127519928</a>","junctions":"127518612-127519828;127516213-127518514","sig":"Not"},"Reg_GUkXRZ_83":{"log2FoldChange":-3.13,"pvalue":0.00139,"padj":0.00818,"featureID":"319830_1_2/2_SE","groupID":"959","medianVariantFreq":"NA","medianVariantFreq1":1,"medianVariantFreq2":"NA","medianVariantCount":4.5,"medianVariantCount1":5,"medianVariantCount2":4,"medianTotalCount":7.5,"medianTotalCount1":6,"medianTotalCount2":16,"deltaVF":"NA","chr":"3","start":88615291,"end":88615136,"strand":"-","coords":"3:88615291-88615136","geneIDs":"319830","geneSymbols":"1500004A13Rik","variantType":"SE:I","event":"<a href=\"https://genome.ucsc.edu/cgi-bin/hgTracks?db=mm9&position=chr3:88612094-88636286\" title=\"Jump to UCSC Genome Browser\">3:88612094-88636286</a>","junctions":"88615291-88636186;88612194-88615136","sig":"Significant"},"Reg_GUkXRZ_84":{"log2FoldChange":2.99,"pvalue":0.01,"padj":0.0377,"featureID":"319830_2_2/2_ALE","groupID":"960","medianVariantFreq":0.268,"medianVariantFreq1":0.188,"medianVariantFreq2":0.533,"medianVariantCount":3,"medianVariantCount1":3,"medianVariantCount2":8,"medianTotalCount":13.5,"medianTotalCount1":16,"medianTotalCount2":12,"deltaVF":0.346,"chr":"3","start":88612194,"end":88612194,"strand":"-","coords":"3:88612194-88612194","geneIDs":"319830","geneSymbols":"1500004A13Rik","variantType":"ALE","event":"<a href=\"https://genome.ucsc.edu/cgi-bin/hgTracks?db=mm9&position=chr3:88611990-88636286\" title=\"Jump to UCSC Genome Browser\">3:88611990-88636286</a>","junctions":"88612194-88636186;88615291-88636186","sig":"Significant"},"Reg_GUkXRZ_85":{"log2FoldChange":0.0508,"pvalue":0.944,"padj":0.967,"featureID":"213498,23920_1_2/2_SE","groupID":"968","medianVariantFreq":0.152,"medianVariantFreq1":0.161,"medianVariantFreq2":0.143,"medianVariantCount":3,"medianVariantCount1":2,"medianVariantCount2":4,"medianTotalCount":17.5,"medianTotalCount1":16,"medianTotalCount2":32,"deltaVF":-0.0184,"chr":"3","start":87422714,"end":87487408,"strand":"+","coords":"3:87422714-87487408","geneIDs":"213498,23920","geneSymbols":"Arhgef11,Insrr","variantType":"SE:I","event":"<a href=\"https://genome.ucsc.edu/cgi-bin/hgTracks?db=mm9&position=chr3:87422614-87487508\" title=\"Jump to UCSC Genome Browser\">3:87422614-87487508</a>","junctions":"87422714-87485782;87485814-87487408","sig":"Not"},"Reg_GUkXRZ_86":{"log2FoldChange":0.897,"pvalue":0.16,"padj":0.297,"featureID":"170822_2_2/2_A5SS","groupID":"978","medianVariantFreq":0.0981,"medianVariantFreq1":0.0769,"medianVariantFreq2":0.125,"medianVariantCount":4,"medianVariantCount1":2,"medianVariantCount2":5,"medianTotalCount":35,"medianTotalCount1":30,"medianTotalCount2":38,"deltaVF":0.0481,"chr":"3","start":152031488,"end":152033241,"strand":"+","coords":"3:152031488-152033241","geneIDs":"170822","geneSymbols":"Usp33","variantType":"A5SS:P","event":"<a href=\"https://genome.ucsc.edu/cgi-bin/hgTracks?db=mm9&position=chr3:152031387-152033341\" title=\"Jump to UCSC Genome Browser\">3:152031387-152033341</a>","junctions":"152031614-152033241","sig":"Not"},"Reg_GUkXRZ_87":{"log2FoldChange":-1.98,"pvalue":0.06,"padj":0.145,"featureID":"73469_7_2/2_SE","groupID":"987","medianVariantFreq":0.962,"medianVariantFreq1":1,"medianVariantFreq2":0.863,"medianVariantCount":61,"medianVariantCount1":60,"medianVariantCount2":72,"medianTotalCount":68.5,"medianTotalCount1":61,"medianTotalCount2":88,"deltaVF":-0.137,"chr":"4","start":44162010,"end":44161897,"strand":"-","coords":"4:44162010-44161897","geneIDs":"73469","geneSymbols":"Rnf38","variantType":"SE:I","event":"<a href=\"https://genome.ucsc.edu/cgi-bin/hgTracks?db=mm9&position=chr4:44156387-44165332\" title=\"Jump to UCSC Genome Browser\">4:44156387-44165332</a>","junctions":"44162010-44165232;44162110-44165232;44156487-44161897","sig":"Not"},"Reg_GUkXRZ_88":{"log2FoldChange":-2.78,"pvalue":0.000369,"padj":0.00326,"featureID":"68152,77036_3_2/2_A3SS","groupID":"1008","medianVariantFreq":0.829,"medianVariantFreq1":1,"medianVariantFreq2":0.692,"medianVariantCount":22,"medianVariantCount1":20,"medianVariantCount2":46,"medianTotalCount":24,"medianTotalCount1":22,"medianTotalCount2":72,"deltaVF":-0.308,"chr":"5","start":3558693,"end":3559137,"strand":"+","coords":"5:3558693-3559137","geneIDs":"68152,77036","geneSymbols":"Fam133b,1700109H08Rik","variantType":"A3SS:P","event":"<a href=\"https://genome.ucsc.edu/cgi-bin/hgTracks?db=mm9&position=chr5:3558593-3559238\" title=\"Jump to UCSC Genome Browser\">5:3558593-3559238</a>","junctions":"3558693-3559135;3558693-3559097","sig":"Significant"},"Reg_GUkXRZ_89":{"log2FoldChange":0.213,"pvalue":0.779,"padj":0.859,"featureID":"320365_1_2/2_AS","groupID":"1042","medianVariantFreq":0.232,"medianVariantFreq1":0.214,"medianVariantFreq2":0.25,"medianVariantCount":3,"medianVariantCount1":3,"medianVariantCount2":3,"medianTotalCount":18,"medianTotalCount1":18,"medianTotalCount2":21,"deltaVF":0.0357,"chr":"5","start":150921347,"end":151112845,"strand":"+","coords":"5:150921347-151112845","geneIDs":"320365","geneSymbols":"Fry","variantType":"AS","event":"<a href=\"https://genome.ucsc.edu/cgi-bin/hgTracks?db=mm9&position=chr5:150921247-151112945\" title=\"Jump to UCSC Genome Browser\">5:150921247-151112945</a>","junctions":"150999310-151112845","sig":"Not"},"Reg_GUkXRZ_90":{"log2FoldChange":-0.0283,"pvalue":0.951,"padj":0.971,"featureID":"320365_4_2/2_A5SS","groupID":"1045","medianVariantFreq":0.185,"medianVariantFreq1":0.185,"medianVariantFreq2":0.185,"medianVariantCount":9,"medianVariantCount1":8,"medianVariantCount2":11,"medianTotalCount":48.5,"medianTotalCount1":42,"medianTotalCount2":57,"deltaVF":0,"chr":"5","start":151148702,"end":151157049,"strand":"+","coords":"5:151148702-151157049","geneIDs":"320365","geneSymbols":"Fry","variantType":"A5SS:P","event":"<a href=\"https://genome.ucsc.edu/cgi-bin/hgTracks?db=mm9&position=chr5:151148601-151157149\" title=\"Jump to UCSC Genome Browser\">5:151148601-151157149</a>","junctions":"151148705-151157049","sig":"Not"},"Reg_GUkXRZ_91":{"log2FoldChange":-2.82,"pvalue":0.0381,"padj":0.104,"featureID":"58186_1_2/2_SE","groupID":"1054","medianVariantFreq":"NA","medianVariantFreq1":"NA","medianVariantFreq2":0.355,"medianVariantCount":4,"medianVariantCount1":2,"medianVariantCount2":11,"medianTotalCount":6.5,"medianTotalCount1":3,"medianTotalCount2":31,"deltaVF":"NA","chr":"6","start":112578518,"end":112578456,"strand":"-","coords":"6:112578518-112578456","geneIDs":"58186","geneSymbols":"Rad18","variantType":"SE:I","event":"<a href=\"https://genome.ucsc.edu/cgi-bin/hgTracks?db=mm9&position=chr6:112570798-112594682\" title=\"Jump to UCSC Genome Browser\">6:112570798-112594682</a>","junctions":"112578518-112594582;112570898-112578456","sig":"Not"},"Reg_GUkXRZ_92":{"log2FoldChange":-0.393,"pvalue":0.342,"padj":0.507,"featureID":"NA_14_2/2_A5SS","groupID":"1067","medianVariantFreq":0.597,"medianVariantFreq1":0.625,"medianVariantFreq2":0.593,"medianVariantCount":26.5,"medianVariantCount1":22,"medianVariantCount2":35,"medianTotalCount":54,"medianTotalCount1":32,"medianTotalCount2":64,"deltaVF":-0.0318,"chr":"6","start":3151492,"end":3303821,"strand":"+","coords":"6:3151492-3303821","geneIDs":"","geneSymbols":"","variantType":"A5SS:P","event":"<a href=\"https://genome.ucsc.edu/cgi-bin/hgTracks?db=mm9&position=chr6:3151391-3303921\" title=\"Jump to UCSC Genome Browser\">6:3151391-3303921</a>","junctions":"3151544-3303821","sig":"Not"},"Reg_GUkXRZ_93":{"log2FoldChange":3.18,"pvalue":1.25e-05,"padj":0.000279,"featureID":"75725_3_2/2_ALE","groupID":"1070","medianVariantFreq":0.127,"medianVariantFreq1":0.0426,"medianVariantFreq2":0.368,"medianVariantCount":3,"medianVariantCount1":2,"medianVariantCount2":7,"medianTotalCount":24,"medianTotalCount1":35,"medianTotalCount2":19,"deltaVF":0.326,"chr":"6","start":11876837,"end":11891473,"strand":"+","coords":"6:11876837-11891473","geneIDs":"75725","geneSymbols":"Phf14","variantType":"ALE","event":"<a href=\"https://genome.ucsc.edu/cgi-bin/hgTracks?db=mm9&position=chr6:11876737-11891573\" title=\"Jump to UCSC Genome Browser\">6:11876737-11891573</a>","junctions":"11876837-11891430","sig":"Significant"},"Reg_GUkXRZ_94":{"log2FoldChange":0.486,"pvalue":0.429,"padj":0.586,"featureID":"16438_15_2/2_A3SS","groupID":"1085","medianVariantFreq":0.551,"medianVariantFreq1":0.5,"medianVariantFreq2":0.625,"medianVariantCount":7,"medianVariantCount1":7,"medianVariantCount2":12,"medianTotalCount":15.5,"medianTotalCount1":14,"medianTotalCount2":26,"deltaVF":0.125,"chr":"6","start":108381490,"end":108382642,"strand":"+","coords":"6:108381490-108382642","geneIDs":"16438","geneSymbols":"Itpr1","variantType":"A3SS:P","event":"<a href=\"https://genome.ucsc.edu/cgi-bin/hgTracks?db=mm9&position=chr6:108381390-108382743\" title=\"Jump to UCSC Genome Browser\">6:108381390-108382743</a>","junctions":"108381490-108382640","sig":"Not"},"Reg_GUkXRZ_95":{"log2FoldChange":0.132,"pvalue":0.897,"padj":0.938,"featureID":"18301_1_2/2_A3SS","groupID":"1097","medianVariantFreq":0.219,"medianVariantFreq1":0.238,"medianVariantFreq2":0.2,"medianVariantCount":3.5,"medianVariantCount1":5,"medianVariantCount2":2,"medianTotalCount":21.5,"medianTotalCount1":21,"medianTotalCount2":26,"deltaVF":-0.0381,"chr":"7","start":31826488,"end":31826488,"strand":"-","coords":"7:31826488-31826488","geneIDs":"18301","geneSymbols":"Fxyd5","variantType":"A3SS:P","event":"<a href=\"https://genome.ucsc.edu/cgi-bin/hgTracks?db=mm9&position=chr7:31826376-31827209\" title=\"Jump to UCSC Genome Browser\">7:31826376-31827209</a>","junctions":"31826488-31827109","sig":"Not"},"Reg_GUkXRZ_96":{"log2FoldChange":0.397,"pvalue":0.469,"padj":0.621,"featureID":"18301_2_2/2_A3SS","groupID":"1098","medianVariantFreq":0.17,"medianVariantFreq1":0.158,"medianVariantFreq2":0.214,"medianVariantCount":5.5,"medianVariantCount1":5,"medianVariantCount2":6,"medianTotalCount":25,"medianTotalCount1":39,"medianTotalCount2":22,"deltaVF":0.0564,"chr":"7","start":31822950,"end":31822950,"strand":"-","coords":"7:31822950-31822950","geneIDs":"18301","geneSymbols":"Fxyd5","variantType":"A3SS:P","event":"<a href=\"https://genome.ucsc.edu/cgi-bin/hgTracks?db=mm9&position=chr7:31822847-31824157\" title=\"Jump to UCSC Genome Browser\">7:31822847-31824157</a>","junctions":"31822950-31824057","sig":"Not"},"Reg_GUkXRZ_97":{"log2FoldChange":-0.643,"pvalue":0.337,"padj":0.504,"featureID":"12442,93836_2_2/2_A3SS","groupID":"1136","medianVariantFreq":0.69,"medianVariantFreq1":0.8,"medianVariantFreq2":0.636,"medianVariantCount":19.5,"medianVariantCount1":20,"medianVariantCount2":12,"medianTotalCount":27.5,"medianTotalCount1":28,"medianTotalCount2":26,"deltaVF":-0.164,"chr":"9","start":70298348,"end":70298348,"strand":"-","coords":"9:70298348-70298348","geneIDs":"12442,93836","geneSymbols":"Ccnb2,Rnf111","variantType":"A3SS:P","event":"<a href=\"https://genome.ucsc.edu/cgi-bin/hgTracks?db=mm9&position=chr9:70298245-70301408\" title=\"Jump to UCSC Genome Browser\">9:70298245-70301408</a>","junctions":"70298348-70301308","sig":"Not"},"Reg_GUkXRZ_98":{"log2FoldChange":-4.13,"pvalue":0.00324,"padj":0.0154,"featureID":"26896_2_2/2_SE","groupID":"1201","medianVariantFreq":0.939,"medianVariantFreq1":1,"medianVariantFreq2":0.515,"medianVariantCount":25,"medianVariantCount1":31,"medianVariantCount2":17,"medianTotalCount":35.5,"medianTotalCount1":31,"medianTotalCount2":42,"deltaVF":-0.485,"chr":"X","start":12280608,"end":12280339,"strand":"-","coords":"X:12280608-12280339","geneIDs":"26896","geneSymbols":"Med14","variantType":"SE:I","event":"<a href=\"https://genome.ucsc.edu/cgi-bin/hgTracks?db=mm9&position=chrX:12273316-12280977\" title=\"Jump to UCSC Genome Browser\">X:12273316-12280977</a>","junctions":"12280608-12280877;12273416-12280339","sig":"Significant"},"Reg_GUkXRZ_99":{"log2FoldChange":1.36,"pvalue":0.000489,"padj":0.00389,"featureID":"11931_1_2/2_A3SS","groupID":"1211","medianVariantFreq":0.337,"medianVariantFreq1":0.226,"medianVariantFreq2":0.429,"medianVariantCount":13.5,"medianVariantCount1":8,"medianVariantCount2":31,"medianTotalCount":49,"medianTotalCount1":38,"medianTotalCount2":85,"deltaVF":0.203,"chr":"1","start":166372582,"end":166372582,"strand":"-","coords":"1:166372582-166372582","geneIDs":"11931","geneSymbols":"Atp1b1","variantType":"A3SS:P","event":"<a href=\"https://genome.ucsc.edu/cgi-bin/hgTracks?db=mm9&position=chr1:166371672-166373426\" title=\"Jump to UCSC Genome Browser\">1:166371672-166373426</a>","junctions":"166372582-166373326","sig":"Significant"},"Reg_GUkXRZ_100":{"log2FoldChange":0.413,"pvalue":0.338,"padj":0.504,"featureID":"29809_1_2/2_AS","groupID":"1212","medianVariantFreq":0.413,"medianVariantFreq1":0.361,"medianVariantFreq2":0.455,"medianVariantCount":14,"medianVariantCount1":13,"medianVariantCount2":15,"medianTotalCount":34,"medianTotalCount1":35,"medianTotalCount2":33,"deltaVF":0.0934,"chr":"1","start":162722867,"end":162322313,"strand":"-","coords":"1:162722867-162322313","geneIDs":"29809","geneSymbols":"Rabgap1l","variantType":"AS","event":"<a href=\"https://genome.ucsc.edu/cgi-bin/hgTracks?db=mm9&position=chr1:162272195-162723107\" title=\"Jump to UCSC Genome Browser\">1:162272195-162723107</a>","junctions":"162272295-162322313","sig":"Not"},"Reg_GUkXRZ_101":{"log2FoldChange":-1.97,"pvalue":0.0422,"padj":0.113,"featureID":"22592_1_2/2_A5SS","groupID":"1222","medianVariantFreq":0.488,"medianVariantFreq1":0.6,"medianVariantFreq2":0.185,"medianVariantCount":4.5,"medianVariantCount1":6,"medianVariantCount2":2,"medianTotalCount":16,"medianTotalCount1":16,"medianTotalCount2":19,"deltaVF":-0.415,"chr":"1","start":44215105,"end":44215650,"strand":"+","coords":"1:44215105-44215650","geneIDs":"22592","geneSymbols":"Ercc5","variantType":"A5SS:P","event":"<a href=\"https://genome.ucsc.edu/cgi-bin/hgTracks?db=mm9&position=chr1:44215004-44215750\" title=\"Jump to UCSC Genome Browser\">1:44215004-44215750</a>","junctions":"44215180-44215650","sig":"Not"},"Reg_GUkXRZ_102":{"log2FoldChange":0.0916,"pvalue":0.801,"padj":0.875,"featureID":"67412,212448_2_2/2_A3SS","groupID":"1238","medianVariantFreq":0.101,"medianVariantFreq1":0.094,"medianVariantFreq2":0.107,"medianVariantCount":12,"medianVariantCount1":14,"medianVariantCount2":12,"medianTotalCount":124,"medianTotalCount1":206,"medianTotalCount2":112,"deltaVF":0.0131,"chr":"10","start":28867559,"end":28867990,"strand":"+","coords":"10:28867559-28867990","geneIDs":"67412,212448","geneSymbols":"6330407J23Rik,9330159F19Rik","variantType":"A3SS:P","event":"<a href=\"https://genome.ucsc.edu/cgi-bin/hgTracks?db=mm9&position=chr10:28867459-28868091\" title=\"Jump to UCSC Genome Browser\">10:28867459-28868091</a>","junctions":"28867559-28867975","sig":"Not"},"Reg_GUkXRZ_103":{"log2FoldChange":-5.79,"pvalue":5.49e-06,"padj":0.000154,"featureID":"67412,212448_3_2/2_SE","groupID":"1239","medianVariantFreq":0.996,"medianVariantFreq1":1,"medianVariantFreq2":0.881,"medianVariantCount":148,"medianVariantCount1":206,"medianVariantCount2":119,"medianTotalCount":158,"medianTotalCount1":206,"medianTotalCount2":139,"deltaVF":-0.119,"chr":"10","start":28867559,"end":28870050,"strand":"+","coords":"10:28867559-28870050","geneIDs":"67412,212448","geneSymbols":"6330407J23Rik,9330159F19Rik","variantType":"SE:I","event":"<a href=\"https://genome.ucsc.edu/cgi-bin/hgTracks?db=mm9&position=chr10:28867459-28870150\" title=\"Jump to UCSC Genome Browser\">10:28867459-28870150</a>","junctions":"28867559-28867991;28867559-28867975;28868215-28870050","sig":"Significant"},"Reg_GUkXRZ_104":{"log2FoldChange":-0.0852,"pvalue":0.836,"padj":0.894,"featureID":"67412,212448_4_2/2_A3SS","groupID":"1240","medianVariantFreq":0.11,"medianVariantFreq1":0.111,"medianVariantFreq2":0.106,"medianVariantCount":9,"medianVariantCount1":9,"medianVariantCount2":9,"medianTotalCount":91,"medianTotalCount1":99,"medianTotalCount2":85,"deltaVF":-0.00523,"chr":"10","start":28900839,"end":28916070,"strand":"+","coords":"10:28900839-28916070","geneIDs":"67412,212448","geneSymbols":"6330407J23Rik,9330159F19Rik","variantType":"A3SS:P","event":"<a href=\"https://genome.ucsc.edu/cgi-bin/hgTracks?db=mm9&position=chr10:28900739-28916171\" title=\"Jump to UCSC Genome Browser\">10:28900739-28916171</a>","junctions":"28900839-28916032","sig":"Not"},"Reg_GUkXRZ_105":{"log2FoldChange":-0.996,"pvalue":0.109,"padj":0.229,"featureID":"67412,212448_5_2/2_A5SS","groupID":"1241","medianVariantFreq":0.846,"medianVariantFreq1":0.902,"medianVariantFreq2":0.765,"medianVariantCount":36,"medianVariantCount1":37,"medianVariantCount2":35,"medianTotalCount":44,"medianTotalCount1":41,"medianTotalCount2":47,"deltaVF":-0.138,"chr":"10","start":28917238,"end":28918751,"strand":"+","coords":"10:28917238-28918751","geneIDs":"67412,212448","geneSymbols":"6330407J23Rik,9330159F19Rik","variantType":"A5SS:P","event":"<a href=\"https://genome.ucsc.edu/cgi-bin/hgTracks?db=mm9&position=chr10:28917137-28918851\" title=\"Jump to UCSC Genome Browser\">10:28917137-28918851</a>","junctions":"28917246-28918751","sig":"Not"},"Reg_GUkXRZ_106":{"log2FoldChange":0.0125,"pvalue":0.989,"padj":0.991,"featureID":"12009_2_2/2_A3SS","groupID":"1269","medianVariantFreq":0.333,"medianVariantFreq1":0.333,"medianVariantFreq2":0.333,"medianVariantCount":3.5,"medianVariantCount1":3,"medianVariantCount2":6,"medianTotalCount":12,"medianTotalCount1":9,"medianTotalCount2":12,"deltaVF":0,"chr":"11","start":119937544,"end":119937544,"strand":"-","coords":"11:119937544-119937544","geneIDs":"12009","geneSymbols":"Azi1","variantType":"A3SS:P","event":"<a href=\"https://genome.ucsc.edu/cgi-bin/hgTracks?db=mm9&position=chr11:119937416-119938333\" title=\"Jump to UCSC Genome Browser\">11:119937416-119938333</a>","junctions":"119937544-119938233","sig":"Not"},"Reg_GUkXRZ_107":{"log2FoldChange":1.84,"pvalue":0.0521,"padj":0.131,"featureID":"66011_2_2/2_SE","groupID":"1281","medianVariantFreq":0.127,"medianVariantFreq1":0,"medianVariantFreq2":0.172,"medianVariantCount":2,"medianVariantCount1":0,"medianVariantCount2":5,"medianTotalCount":16,"medianTotalCount1":14,"medianTotalCount2":27,"deltaVF":0.172,"chr":"11","start":33204010,"end":33203919,"strand":"-","coords":"11:33204010-33203919","geneIDs":"66011","geneSymbols":"Ranbp17","variantType":"SE:I","event":"<a href=\"https://genome.ucsc.edu/cgi-bin/hgTracks?db=mm9&position=chr11:33202770-33218339\" title=\"Jump to UCSC Genome Browser\">11:33202770-33218339</a>","junctions":"33204010-33218239;33202870-33203919","sig":"Not"},"Reg_GUkXRZ_108":{"log2FoldChange":1.95,"pvalue":0.00228,"padj":0.0119,"featureID":"67039,170721_5_2/2_SE,S2E,A3SS","groupID":"1332","medianVariantFreq":0.352,"medianVariantFreq1":0.294,"medianVariantFreq2":0.742,"medianVariantCount":12,"medianVariantCount1":10,"medianVariantCount2":13,"medianTotalCount":33,"medianTotalCount1":35,"medianTotalCount2":31,"deltaVF":0.448,"chr":"12","start":84973367,"end":84983579,"strand":"+","coords":"12:84973367-84983579","geneIDs":"67039,170721","geneSymbols":"Rbm25,Papln","variantType":"SE:I,S2E:I,A3SS:P","event":"<a href=\"https://genome.ucsc.edu/cgi-bin/hgTracks?db=mm9&position=chr12:84973267-84983679\" title=\"Jump to UCSC Genome Browser\">12:84973267-84983679</a>","junctions":"84973367-84983352;84973367-84980078;84973367-84976352;84973367-84974684;84983469-84983579","sig":"Significant"},"Reg_GUkXRZ_109":{"log2FoldChange":-2.39,"pvalue":0.0002,"padj":0.00206,"featureID":"67039,170721_11_2/2_SE","groupID":"1338","medianVariantFreq":0.0603,"medianVariantFreq1":0.0714,"medianVariantFreq2":0.00649,"medianVariantCount":18.5,"medianVariantCount1":29,"medianVariantCount2":3,"medianTotalCount":345,"medianTotalCount1":336,"medianTotalCount2":354,"deltaVF":-0.0649,"chr":"12","start":84992394,"end":85000373,"strand":"+","coords":"12:84992394-85000373","geneIDs":"67039,170721","geneSymbols":"Rbm25,Papln","variantType":"SE:I","event":"<a href=\"https://genome.ucsc.edu/cgi-bin/hgTracks?db=mm9&position=chr12:84992294-85000473\" title=\"Jump to UCSC Genome Browser\">12:84992294-85000473</a>","junctions":"84992394-84992596;84992700-85000373","sig":"Significant"},"Reg_GUkXRZ_110":{"log2FoldChange":0.186,"pvalue":0.733,"padj":0.826,"featureID":"67039,170721_14_2/2_SE,A5SS","groupID":"1341","medianVariantFreq":0.592,"medianVariantFreq1":0.6,"medianVariantFreq2":0.583,"medianVariantCount":21,"medianVariantCount1":21,"medianVariantCount2":21,"medianTotalCount":33,"medianTotalCount1":35,"medianTotalCount2":29,"deltaVF":-0.0167,"chr":"12","start":85001629,"end":85004929,"strand":"+","coords":"12:85001629-85004929","geneIDs":"67039,170721","geneSymbols":"Rbm25,Papln","variantType":"SE:I,A5SS:P","event":"<a href=\"https://genome.ucsc.edu/cgi-bin/hgTracks?db=mm9&position=chr12:85001528-85005029\" title=\"Jump to UCSC Genome Browser\">12:85001528-85005029</a>","junctions":"85001628-85002157;85002218-85004929","sig":"Not"},"Reg_GUkXRZ_111":{"log2FoldChange":-0.25,"pvalue":0.622,"padj":0.739,"featureID":"67039,170721_19_2/2_SE,RI,A5SS,A3SS","groupID":"1346","medianVariantFreq":0.508,"medianVariantFreq1":0.515,"medianVariantFreq2":0.5,"medianVariantCount":50,"medianVariantCount1":48,"medianVariantCount2":62,"medianTotalCount":80,"medianTotalCount1":77,"medianTotalCount2":90,"deltaVF":-0.0152,"chr":"12","start":85015614,"end":85015994,"strand":"+","coords":"12:85015614-85015994","geneIDs":"67039,170721","geneSymbols":"Rbm25,Papln","variantType":"SE:I,RI:R,A5SS:P,A3SS:P","event":"<a href=\"https://genome.ucsc.edu/cgi-bin/hgTracks?db=mm9&position=chr12:85015513-85016094\" title=\"Jump to UCSC Genome Browser\">12:85015513-85016094</a>","junctions":"85015613-85015766;85015839-85015994","sig":"Not"},"Reg_GUkXRZ_112":{"log2FoldChange":-0.324,"pvalue":0.512,"padj":0.656,"featureID":"105348,214290_3_2/2_SE,A3SS","groupID":"1351","medianVariantFreq":0.389,"medianVariantFreq1":0.429,"medianVariantFreq2":0.362,"medianVariantCount":11.5,"medianVariantCount1":11,"medianVariantCount2":17,"medianTotalCount":31.5,"medianTotalCount1":28,"medianTotalCount2":41,"deltaVF":-0.0669,"chr":"13","start":59902619,"end":59902457,"strand":"-","coords":"13:59902619-59902457","geneIDs":"105348,214290","geneSymbols":"Golm1,Zcchc6","variantType":"SE:I,A3SS:P","event":"<a href=\"https://genome.ucsc.edu/cgi-bin/hgTracks?db=mm9&position=chr13:59901977-59903477\" title=\"Jump to UCSC Genome Browser\">13:59901977-59903477</a>","junctions":"59902619-59903377;59902077-59902457","sig":"Not"},"Reg_GUkXRZ_113":{"log2FoldChange":-2.5,"pvalue":0.000365,"padj":0.00324,"featureID":"238988_1_2/2_AS","groupID":"1387","medianVariantFreq":0.959,"medianVariantFreq1":0.991,"medianVariantFreq2":0.859,"medianVariantCount":88,"medianVariantCount1":105,"medianVariantCount2":57,"medianTotalCount":92,"medianTotalCount1":106,"medianTotalCount2":67,"deltaVF":-0.132,"chr":"14","start":28435654,"end":28689773,"strand":"+","coords":"14:28435654-28689773","geneIDs":"238988","geneSymbols":"Erc2","variantType":"AS","event":"<a href=\"https://genome.ucsc.edu/cgi-bin/hgTracks?db=mm9&position=chr14:28435554-28689873\" title=\"Jump to UCSC Genome Browser\">14:28435554-28689873</a>","junctions":"28590428-28689773","sig":"Significant"},"Reg_GUkXRZ_114":{"log2FoldChange":-1.61,"pvalue":0.0359,"padj":0.1,"featureID":"238988_2_2/2_SE","groupID":"1388","medianVariantFreq":0.279,"medianVariantFreq1":0.5,"medianVariantFreq2":0.143,"medianVariantCount":3,"medianVariantCount1":7,"medianVariantCount2":2,"medianTotalCount":13.5,"medianTotalCount1":15,"medianTotalCount2":9,"deltaVF":-0.357,"chr":"14","start":28435800,"end":28465873,"strand":"+","coords":"14:28435800-28465873","geneIDs":"238988","geneSymbols":"Erc2","variantType":"SE:I","event":"<a href=\"https://genome.ucsc.edu/cgi-bin/hgTracks?db=mm9&position=chr14:28435700-28465973\" title=\"Jump to UCSC Genome Browser\">14:28435700-28465973</a>","junctions":"28435800-28436869;28436935-28465873","sig":"Not"},"Reg_GUkXRZ_115":{"log2FoldChange":0.0175,"pvalue":0.984,"padj":0.989,"featureID":"238988_3_2/2_SE","groupID":"1389","medianVariantFreq":0.0365,"medianVariantFreq1":0.0469,"medianVariantFreq2":0.0286,"medianVariantCount":3,"medianVariantCount1":6,"medianVariantCount2":3,"medianTotalCount":113,"medianTotalCount1":130,"medianTotalCount2":53,"deltaVF":-0.0183,"chr":"14","start":28466669,"end":28590012,"strand":"+","coords":"14:28466669-28590012","geneIDs":"238988","geneSymbols":"Erc2","variantType":"SE:I","event":"<a href=\"https://genome.ucsc.edu/cgi-bin/hgTracks?db=mm9&position=chr14:28466569-28590112\" title=\"Jump to UCSC Genome Browser\">14:28466569-28590112</a>","junctions":"28466669-28589345;28589368-28590012","sig":"Not"},"Reg_GUkXRZ_116":{"log2FoldChange":0.318,"pvalue":0.185,"padj":0.329,"featureID":"238988_4_2/2_SE","groupID":"1390","medianVariantFreq":0.147,"medianVariantFreq1":0.117,"medianVariantFreq2":0.158,"medianVariantCount":40,"medianVariantCount1":41,"medianVariantCount2":39,"medianTotalCount":278,"medianTotalCount1":283,"medianTotalCount2":241,"deltaVF":0.0411,"chr":"14","start":28838359,"end":28853529,"strand":"+","coords":"14:28838359-28853529","geneIDs":"238988","geneSymbols":"Erc2","variantType":"SE:I","event":"<a href=\"https://genome.ucsc.edu/cgi-bin/hgTracks?db=mm9&position=chr14:28838259-28853629\" title=\"Jump to UCSC Genome Browser\">14:28838259-28853629</a>","junctions":"28838359-28842620;28842655-28853529","sig":"Not"},"Reg_GUkXRZ_117":{"log2FoldChange":-0.641,"pvalue":0.319,"padj":0.486,"featureID":"238988_7_2/2_SE","groupID":"1393","medianVariantFreq":0.274,"medianVariantFreq1":0.312,"medianVariantFreq2":0.236,"medianVariantCount":10.5,"medianVariantCount1":10,"medianVariantCount2":11,"medianTotalCount":50,"medianTotalCount1":54,"medianTotalCount2":46,"deltaVF":-0.0765,"chr":"14","start":28853722,"end":28893318,"strand":"+","coords":"14:28853722-28893318","geneIDs":"238988","geneSymbols":"Erc2","variantType":"SE:I","event":"<a href=\"https://genome.ucsc.edu/cgi-bin/hgTracks?db=mm9&position=chr14:28853622-28893418\" title=\"Jump to UCSC Genome Browser\">14:28853622-28893418</a>","junctions":"28853722-28859661;28859672-28893318","sig":"Not"},"Reg_GUkXRZ_118":{"log2FoldChange":1.86,"pvalue":0.0632,"padj":0.152,"featureID":"67179_1_2/2_A5SS","groupID":"1400","medianVariantFreq":0.592,"medianVariantFreq1":0.5,"medianVariantFreq2":0.625,"medianVariantCount":6.5,"medianVariantCount1":3,"medianVariantCount2":10,"medianTotalCount":13,"medianTotalCount1":9,"medianTotalCount2":16,"deltaVF":0.125,"chr":"14","start":66470506,"end":66472939,"strand":"+","coords":"14:66470506-66472939","geneIDs":"67179","geneSymbols":"Ccdc25","variantType":"A5SS:P","event":"<a href=\"https://genome.ucsc.edu/cgi-bin/hgTracks?db=mm9&position=chr14:66470405-66473039\" title=\"Jump to UCSC Genome Browser\">14:66470405-66473039</a>","junctions":"66470515-66472939","sig":"Not"},"Reg_GUkXRZ_119":{"log2FoldChange":0.981,"pvalue":0.247,"padj":0.407,"featureID":"77627,29859_6_2/2_A3SS","groupID":"1410","medianVariantFreq":0.464,"medianVariantFreq1":0.333,"medianVariantFreq2":0.6,"medianVariantCount":6,"medianVariantCount1":6,"medianVariantCount2":4,"medianTotalCount":10.5,"medianTotalCount1":14,"medianTotalCount2":8,"deltaVF":0.267,"chr":"15","start":83803794,"end":83803794,"strand":"-","coords":"15:83803794-83803794","geneIDs":"77627,29859","geneSymbols":"Efcab6,Sult4a1","variantType":"A3SS:P","event":"<a href=\"https://genome.ucsc.edu/cgi-bin/hgTracks?db=mm9&position=chr15:83803691-83813974\" title=\"Jump to UCSC Genome Browser\">15:83803691-83813974</a>","junctions":"83803794-83813874","sig":"Not"},"Reg_GUkXRZ_120":{"log2FoldChange":-4.81,"pvalue":4.47e-08,"padj":5.89e-06,"featureID":"20273_1_2/2_SE","groupID":"1419","medianVariantFreq":0.958,"medianVariantFreq1":1,"medianVariantFreq2":0.579,"medianVariantCount":12,"medianVariantCount1":17,"medianVariantCount2":8,"medianTotalCount":15,"medianTotalCount1":17,"medianTotalCount2":13,"deltaVF":-0.421,"chr":"15","start":100848955,"end":100860009,"strand":"+","coords":"15:100848955-100860009","geneIDs":"20273","geneSymbols":"Scn8a","variantType":"SE:I","event":"<a href=\"https://genome.ucsc.edu/cgi-bin/hgTracks?db=mm9&position=chr15:100848855-100860109\" title=\"Jump to UCSC Genome Browser\">15:100848855-100860109</a>","junctions":"100854814-100860009","sig":"Significant"},"Reg_GUkXRZ_121":{"log2FoldChange":-7.18,"pvalue":0.000312,"padj":0.00285,"featureID":"72615_2_2/2_SE,A3SS","groupID":"1427","medianVariantFreq":1,"medianVariantFreq1":1,"medianVariantFreq2":0.474,"medianVariantCount":16,"medianVariantCount1":18,"medianVariantCount2":12,"medianTotalCount":19,"medianTotalCount1":18,"medianTotalCount2":29,"deltaVF":-0.526,"chr":"16","start":4947763,"end":4947654,"strand":"-","coords":"16:4947763-4947654","geneIDs":"72615","geneSymbols":"Anks3","variantType":"SE:I,A3SS:P","event":"<a href=\"https://genome.ucsc.edu/cgi-bin/hgTracks?db=mm9&position=chr16:4947337-4948331\" title=\"Jump to UCSC Genome Browser\">16:4947337-4948331</a>","junctions":"4947763-4948231;4947437-4947654","sig":"Significant"},"Reg_GUkXRZ_122":{"log2FoldChange":-0.08,"pvalue":0.903,"padj":0.942,"featureID":"72615_4_2/2_A3SS","groupID":"1429","medianVariantFreq":0.321,"medianVariantFreq1":0.333,"medianVariantFreq2":0.28,"medianVariantCount":5.5,"medianVariantCount1":5,"medianVariantCount2":7,"medianTotalCount":15.5,"medianTotalCount1":14,"medianTotalCount2":25,"deltaVF":-0.0533,"chr":"16","start":4946211,"end":4946211,"strand":"-","coords":"16:4946211-4946211","geneIDs":"72615","geneSymbols":"Anks3","variantType":"A3SS:P","event":"<a href=\"https://genome.ucsc.edu/cgi-bin/hgTracks?db=mm9&position=chr16:4946084-4947370\" title=\"Jump to UCSC Genome Browser\">16:4946084-4947370</a>","junctions":"4946211-4947270","sig":"Not"},"Reg_GUkXRZ_123":{"log2FoldChange":-0.811,"pvalue":0.125,"padj":0.255,"featureID":"268859_1_2/2_AFE","groupID":"1430","medianVariantFreq":0.69,"medianVariantFreq1":0.786,"medianVariantFreq2":0.656,"medianVariantCount":17.5,"medianVariantCount1":14,"medianVariantCount2":21,"medianTotalCount":23,"medianTotalCount1":21,"medianTotalCount2":32,"deltaVF":-0.129,"chr":"16","start":6349155,"end":6487912,"strand":"+","coords":"16:6349155-6487912","geneIDs":"268859","geneSymbols":"Rbfox1","variantType":"AFE","event":"<a href=\"https://genome.ucsc.edu/cgi-bin/hgTracks?db=mm9&position=chr16:6348547-6488012\" title=\"Jump to UCSC Genome Browser\">16:6348547-6488012</a>","junctions":"6349320-6487912;6349324-6487912","sig":"Not"},"Reg_GUkXRZ_124":{"log2FoldChange":1.13,"pvalue":0.0549,"padj":0.136,"featureID":"268859_2_2/2_A5SS","groupID":"1431","medianVariantFreq":0.661,"medianVariantFreq1":0.655,"medianVariantFreq2":0.714,"medianVariantCount":18.5,"medianVariantCount1":18,"medianVariantCount2":28,"medianTotalCount":35.5,"medianTotalCount1":29,"medianTotalCount2":46,"deltaVF":0.0591,"chr":"16","start":6349321,"end":6487912,"strand":"+","coords":"16:6349321-6487912","geneIDs":"268859","geneSymbols":"Rbfox1","variantType":"A5SS:P","event":"<a href=\"https://genome.ucsc.edu/cgi-bin/hgTracks?db=mm9&position=chr16:6349220-6488012\" title=\"Jump to UCSC Genome Browser\">16:6349220-6488012</a>","junctions":"6349324-6487912","sig":"Not"},"Reg_GUkXRZ_125":{"log2FoldChange":2.96,"pvalue":0.00268,"padj":0.0133,"featureID":"74143_1_2/2_SE","groupID":"1436","medianVariantFreq":0.0694,"medianVariantFreq1":0,"medianVariantFreq2":0.111,"medianVariantCount":2,"medianVariantCount1":0,"medianVariantCount2":5,"medianTotalCount":29.5,"medianTotalCount1":26,"medianTotalCount2":36,"deltaVF":0.111,"chr":"16","start":29588445,"end":29589767,"strand":"+","coords":"16:29588445-29589767","geneIDs":"74143","geneSymbols":"Opa1","variantType":"SE:I","event":"<a href=\"https://genome.ucsc.edu/cgi-bin/hgTracks?db=mm9&position=chr16:29588345-29589867\" title=\"Jump to UCSC Genome Browser\">16:29588345-29589867</a>","junctions":"29588445-29588909;29588962-29589767","sig":"Significant"},"Reg_GUkXRZ_126":{"log2FoldChange":1.3,"pvalue":0.0868,"padj":0.194,"featureID":"74143_4_2/2_A3SS","groupID":"1439","medianVariantFreq":0.268,"medianVariantFreq1":0.125,"medianVariantFreq2":0.385,"medianVariantCount":3.5,"medianVariantCount1":2,"medianVariantCount2":4,"medianTotalCount":17,"medianTotalCount1":18,"medianTotalCount2":11,"deltaVF":0.26,"chr":"16","start":29614284,"end":29615134,"strand":"+","coords":"16:29614284-29615134","geneIDs":"74143","geneSymbols":"Opa1","variantType":"A3SS:P","event":"<a href=\"https://genome.ucsc.edu/cgi-bin/hgTracks?db=mm9&position=chr16:29614184-29615235\" title=\"Jump to UCSC Genome Browser\">16:29614184-29615235</a>","junctions":"29614284-29615119","sig":"Not"},"Reg_GUkXRZ_127":{"log2FoldChange":1.34,"pvalue":0.0707,"padj":0.166,"featureID":"74143_6_2/2_A5SS","groupID":"1441","medianVariantFreq":0.25,"medianVariantFreq1":0.231,"medianVariantFreq2":0.429,"medianVariantCount":4,"medianVariantCount1":4,"medianVariantCount2":5,"medianTotalCount":16,"medianTotalCount1":16,"medianTotalCount2":14,"deltaVF":0.198,"chr":"16","start":29618374,"end":29620467,"strand":"+","coords":"16:29618374-29620467","geneIDs":"74143","geneSymbols":"Opa1","variantType":"A5SS:P","event":"<a href=\"https://genome.ucsc.edu/cgi-bin/hgTracks?db=mm9&position=chr16:29618273-29620567\" title=\"Jump to UCSC Genome Browser\">16:29618273-29620567</a>","junctions":"29618394-29620467","sig":"Not"},"Reg_GUkXRZ_128":{"log2FoldChange":0.655,"pvalue":0.412,"padj":0.575,"featureID":"106794_5_2/2_RI,A5SS","groupID":"1452","medianVariantFreq":0.414,"medianVariantFreq1":0.4,"medianVariantFreq2":0.515,"medianVariantCount":5,"medianVariantCount1":4,"medianVariantCount2":6,"medianTotalCount":10.5,"medianTotalCount1":14,"medianTotalCount2":10,"deltaVF":0.115,"chr":"17","start":80664261,"end":80664261,"strand":"-","coords":"17:80664261-80664261","geneIDs":"106794","geneSymbols":"Dhx57","variantType":"RI:R,A5SS:P","event":"<a href=\"https://genome.ucsc.edu/cgi-bin/hgTracks?db=mm9&position=chr17:80663242-80664516\" title=\"Jump to UCSC Genome Browser\">17:80663242-80664516</a>","junctions":"80663342-80664261","sig":"Not"},"Reg_GUkXRZ_129":{"log2FoldChange":0.769,"pvalue":0.391,"padj":0.555,"featureID":"79263_1_2/2_A3SS","groupID":"1458","medianVariantFreq":0.333,"medianVariantFreq1":0.2,"medianVariantFreq2":0.333,"medianVariantCount":3.5,"medianVariantCount1":2,"medianVariantCount2":6,"medianTotalCount":11.5,"medianTotalCount1":10,"medianTotalCount2":12,"deltaVF":0.133,"chr":"17","start":36397890,"end":36397890,"strand":"-","coords":"17:36397890-36397890","geneIDs":"79263","geneSymbols":"Trim39","variantType":"A3SS:P","event":"<a href=\"https://genome.ucsc.edu/cgi-bin/hgTracks?db=mm9&position=chr17:36397766-36398536\" title=\"Jump to UCSC Genome Browser\">17:36397766-36398536</a>","junctions":"36397890-36398436","sig":"Not"},"Reg_GUkXRZ_130":{"log2FoldChange":0.131,"pvalue":0.849,"padj":0.902,"featureID":"224619_1_2/2_AFE","groupID":"1464","medianVariantFreq":0.433,"medianVariantFreq1":0.429,"medianVariantFreq2":0.438,"medianVariantCount":4,"medianVariantCount1":4,"medianVariantCount2":6,"medianTotalCount":8.5,"medianTotalCount1":8,"medianTotalCount2":16,"deltaVF":0.00893,"chr":"17","start":24664400,"end":24664400,"strand":"-","coords":"17:24664400-24664400","geneIDs":"224619","geneSymbols":"Traf7","variantType":"AFE","event":"<a href=\"https://genome.ucsc.edu/cgi-bin/hgTracks?db=mm9&position=chr17:24656091-24664974\" title=\"Jump to UCSC Genome Browser\">17:24656091-24664974</a>","junctions":"24656191-24664400","sig":"Not"},"Reg_GUkXRZ_131":{"log2FoldChange":-1.18,"pvalue":0.0286,"padj":0.0838,"featureID":"224619_3_2/2_A3SS","groupID":"1466","medianVariantFreq":0.442,"medianVariantFreq1":0.52,"medianVariantFreq2":0.353,"medianVariantCount":11.5,"medianVariantCount1":13,"medianVariantCount2":10,"medianTotalCount":28,"medianTotalCount1":27,"medianTotalCount2":30,"deltaVF":-0.167,"chr":"17","start":24653544,"end":24653544,"strand":"-","coords":"17:24653544-24653544","geneIDs":"224619","geneSymbols":"Traf7","variantType":"A3SS:P","event":"<a href=\"https://genome.ucsc.edu/cgi-bin/hgTracks?db=mm9&position=chr17:24653441-24655787\" title=\"Jump to UCSC Genome Browser\">17:24653441-24655787</a>","junctions":"24653544-24655687","sig":"Not"},"Reg_GUkXRZ_132":{"log2FoldChange":0.269,"pvalue":0.562,"padj":0.698,"featureID":"16210_2_2/2_A5SS","groupID":"1500","medianVariantFreq":0.221,"medianVariantFreq1":0.2,"medianVariantFreq2":0.231,"medianVariantCount":7.5,"medianVariantCount1":5,"medianVariantCount2":15,"medianTotalCount":38,"medianTotalCount1":25,"medianTotalCount2":65,"deltaVF":0.0308,"chr":"18","start":13146895,"end":13148254,"strand":"+","coords":"18:13146895-13148254","geneIDs":"16210","geneSymbols":"Impact","variantType":"A5SS:P","event":"<a href=\"https://genome.ucsc.edu/cgi-bin/hgTracks?db=mm9&position=chr18:13146794-13148354\" title=\"Jump to UCSC Genome Browser\">18:13146794-13148354</a>","junctions":"13147051-13148254","sig":"Not"},"Reg_GUkXRZ_133":{"log2FoldChange":-0.72,"pvalue":0.229,"padj":0.379,"featureID":"226255_3_2/2_SE","groupID":"1518","medianVariantFreq":0.412,"medianVariantFreq1":0.5,"medianVariantFreq2":0.36,"medianVariantCount":8.5,"medianVariantCount1":12,"medianVariantCount2":5,"medianTotalCount":18.5,"medianTotalCount1":18,"medianTotalCount2":19,"deltaVF":-0.14,"chr":"19","start":57731728,"end":57756861,"strand":"+","coords":"19:57731728-57756861","geneIDs":"226255","geneSymbols":"Atrnl1","variantType":"SE:I","event":"<a href=\"https://genome.ucsc.edu/cgi-bin/hgTracks?db=mm9&position=chr19:57731628-57756961\" title=\"Jump to UCSC Genome Browser\">19:57731628-57756961</a>","junctions":"57731728-57747609;57747763-57756861","sig":"Not"},"Reg_GUkXRZ_134":{"log2FoldChange":0.506,"pvalue":0.446,"padj":0.599,"featureID":"21353_3_2/2_A3SS","groupID":"1530","medianVariantFreq":0.25,"medianVariantFreq1":0.25,"medianVariantFreq2":0.25,"medianVariantCount":4.5,"medianVariantCount1":4,"medianVariantCount2":5,"medianTotalCount":22.5,"medianTotalCount1":25,"medianTotalCount2":22,"deltaVF":0,"chr":"2","start":61451855,"end":61464962,"strand":"+","coords":"2:61451855-61464962","geneIDs":"21353","geneSymbols":"Tank","variantType":"A3SS:P","event":"<a href=\"https://genome.ucsc.edu/cgi-bin/hgTracks?db=mm9&position=chr2:61451755-61465063\" title=\"Jump to UCSC Genome Browser\">2:61451755-61465063</a>","junctions":"61451855-61464960","sig":"Not"},"Reg_GUkXRZ_135":{"log2FoldChange":0.379,"pvalue":0.484,"padj":0.631,"featureID":"11432_3_2/2_RI,A3SS","groupID":"1540","medianVariantFreq":0.691,"medianVariantFreq1":0.63,"medianVariantFreq2":0.692,"medianVariantCount":19.5,"medianVariantCount1":19,"medianVariantCount2":21,"medianTotalCount":27,"medianTotalCount1":27,"medianTotalCount2":27,"deltaVF":0.0627,"chr":"2","start":91046435,"end":91046873,"strand":"+","coords":"2:91046435-91046873","geneIDs":"11432","geneSymbols":"Acp2","variantType":"RI:R,A3SS:P","event":"<a href=\"https://genome.ucsc.edu/cgi-bin/hgTracks?db=mm9&position=chr2:91046334-91046974\" title=\"Jump to UCSC Genome Browser\">2:91046334-91046974</a>","junctions":"91046434-91046787","sig":"Not"},"Reg_GUkXRZ_136":{"log2FoldChange":-0.0653,"pvalue":0.939,"padj":0.965,"featureID":"70762_2_2/2_A3SS","groupID":"1563","medianVariantFreq":0.512,"medianVariantFreq1":0.524,"medianVariantFreq2":0.429,"medianVariantCount":11.5,"medianVariantCount1":11,"medianVariantCount2":15,"medianTotalCount":23,"medianTotalCount1":21,"medianTotalCount2":35,"deltaVF":-0.0952,"chr":"3","start":86620355,"end":86620355,"strand":"-","coords":"3:86620355-86620355","geneIDs":"70762","geneSymbols":"Dclk2","variantType":"A3SS:P","event":"<a href=\"https://genome.ucsc.edu/cgi-bin/hgTracks?db=mm9&position=chr3:86620252-86628658\" title=\"Jump to UCSC Genome Browser\">3:86620252-86628658</a>","junctions":"86620355-86628558","sig":"Not"},"Reg_GUkXRZ_137":{"log2FoldChange":1.36,"pvalue":0.0527,"padj":0.132,"featureID":"58869_7_2/2_A3SS","groupID":"1572","medianVariantFreq":0.432,"medianVariantFreq1":0.286,"medianVariantFreq2":0.556,"medianVariantCount":11.5,"medianVariantCount1":8,"medianVariantCount2":15,"medianTotalCount":25.5,"medianTotalCount1":26,"medianTotalCount2":23,"deltaVF":0.27,"chr":"3","start":32904968,"end":32904968,"strand":"-","coords":"3:32904968-32904968","geneIDs":"58869","geneSymbols":"Pex5l","variantType":"A3SS:P","event":"<a href=\"https://genome.ucsc.edu/cgi-bin/hgTracks?db=mm9&position=chr3:32904865-32906144\" title=\"Jump to UCSC Genome Browser\">3:32904865-32906144</a>","junctions":"32904968-32906044","sig":"Not"},"Reg_GUkXRZ_138":{"log2FoldChange":1.7,"pvalue":0.0359,"padj":0.1,"featureID":"14050_1_2/2_SE","groupID":"1605","medianVariantFreq":0.209,"medianVariantFreq1":0.1,"medianVariantFreq2":0.263,"medianVariantCount":3,"medianVariantCount1":2,"medianVariantCount2":5,"medianTotalCount":14,"medianTotalCount1":13,"medianTotalCount2":19,"deltaVF":0.163,"chr":"4","start":132212703,"end":132217810,"strand":"+","coords":"4:132212703-132217810","geneIDs":"14050","geneSymbols":"Eya3","variantType":"SE:I","event":"<a href=\"https://genome.ucsc.edu/cgi-bin/hgTracks?db=mm9&position=chr4:132212603-132217910\" title=\"Jump to UCSC Genome Browser\">4:132212603-132217910</a>","junctions":"132212703-132213493;132213531-132217810","sig":"Not"},"Reg_GUkXRZ_139":{"log2FoldChange":0.98,"pvalue":0.00238,"padj":0.0122,"featureID":"68991,70448,56036,20318_9_2/2_RI,A5SS","groupID":"1625","medianVariantFreq":0.144,"medianVariantFreq1":0.113,"medianVariantFreq2":0.227,"medianVariantCount":16.5,"medianVariantCount1":15,"medianVariantCount2":37,"medianTotalCount":150,"medianTotalCount1":132,"medianTotalCount2":165,"deltaVF":0.114,"chr":"4","start":155194998,"end":155195082,"strand":"+","coords":"4:155194998-155195082","geneIDs":"68991,70448,56036,20318","geneSymbols":"Ssu72,2610204G22Rik,Ccnl2,Sdf4","variantType":"RI:R,A5SS:P","event":"<a href=\"https://genome.ucsc.edu/cgi-bin/hgTracks?db=mm9&position=chr4:155194897-155195182\" title=\"Jump to UCSC Genome Browser\">4:155194897-155195182</a>","junctions":"155195005-155195082","sig":"Significant"},"Reg_GUkXRZ_140":{"log2FoldChange":0.419,"pvalue":0.577,"padj":0.706,"featureID":"170823_1_2/2_A3SS","groupID":"1637","medianVariantFreq":0.305,"medianVariantFreq1":0.25,"medianVariantFreq2":0.5,"medianVariantCount":4,"medianVariantCount1":4,"medianVariantCount2":4,"medianTotalCount":12.5,"medianTotalCount1":16,"medianTotalCount2":9,"deltaVF":0.25,"chr":"5","start":108004383,"end":108004383,"strand":"-","coords":"5:108004383-108004383","geneIDs":"170823","geneSymbols":"Glmn","variantType":"A3SS:P","event":"<a href=\"https://genome.ucsc.edu/cgi-bin/hgTracks?db=mm9&position=chr5:108004259-108007570\" title=\"Jump to UCSC Genome Browser\">5:108004259-108007570</a>","junctions":"108004383-108007470","sig":"Not"},"Reg_GUkXRZ_141":{"log2FoldChange":-0.58,"pvalue":0.26,"padj":0.423,"featureID":"13839_1_2/2_SE,S2E","groupID":"1639","medianVariantFreq":0.705,"medianVariantFreq1":0.796,"medianVariantFreq2":0.684,"medianVariantCount":26,"medianVariantCount1":39,"medianVariantCount2":20,"medianTotalCount":38,"medianTotalCount1":49,"medianTotalCount2":32,"deltaVF":-0.112,"chr":"5","start":84666579,"end":84662608,"strand":"-","coords":"5:84666579-84662608","geneIDs":"13839","geneSymbols":"Epha5","variantType":"SE:I,S2E:I","event":"<a href=\"https://genome.ucsc.edu/cgi-bin/hgTracks?db=mm9&position=chr5:84585461-84760353\" title=\"Jump to UCSC Genome Browser\">5:84585461-84760353</a>","junctions":"84666579-84760253;84585561-84666424;84585561-84662608","sig":"Not"},"Reg_GUkXRZ_142":{"log2FoldChange":-1.08,"pvalue":0.0877,"padj":0.196,"featureID":"13839_2_2/2_SE","groupID":"1640","medianVariantFreq":0.274,"medianVariantFreq1":0.333,"medianVariantFreq2":0.209,"medianVariantCount":6.5,"medianVariantCount1":8,"medianVariantCount2":2,"medianTotalCount":23.5,"medianTotalCount1":28,"medianTotalCount2":19,"deltaVF":-0.124,"chr":"5","start":84662943,"end":84662608,"strand":"-","coords":"5:84662943-84662608","geneIDs":"13839","geneSymbols":"Epha5","variantType":"SE:I","event":"<a href=\"https://genome.ucsc.edu/cgi-bin/hgTracks?db=mm9&position=chr5:84585461-84666524\" title=\"Jump to UCSC Genome Browser\">5:84585461-84666524</a>","junctions":"84662943-84666424;84585561-84662608","sig":"Not"},"Reg_GUkXRZ_143":{"log2FoldChange":-0.0672,"pvalue":0.939,"padj":0.965,"featureID":"19017_2_2/2_A3SS","groupID":"1645","medianVariantFreq":0.314,"medianVariantFreq1":0.333,"medianVariantFreq2":0.294,"medianVariantCount":3,"medianVariantCount1":1,"medianVariantCount2":7,"medianTotalCount":7.5,"medianTotalCount1":6,"medianTotalCount2":19,"deltaVF":-0.0392,"chr":"5","start":51881360,"end":51881360,"strand":"-","coords":"5:51881360-51881360","geneIDs":"19017","geneSymbols":"Ppargc1a","variantType":"A3SS:P","event":"<a href=\"https://genome.ucsc.edu/cgi-bin/hgTracks?db=mm9&position=chr5:51881229-51881539\" title=\"Jump to UCSC Genome Browser\">5:51881229-51881539</a>","junctions":"51881360-51881439","sig":"Not"},"Reg_GUkXRZ_144":{"log2FoldChange":3.93,"pvalue":0.000763,"padj":0.00517,"featureID":"73288_1_2/2_SE","groupID":"1680","medianVariantFreq":0.0385,"medianVariantFreq1":0,"medianVariantFreq2":0.2,"medianVariantCount":0.5,"medianVariantCount1":0,"medianVariantCount2":9,"medianTotalCount":21,"medianTotalCount1":13,"medianTotalCount2":45,"deltaVF":0.2,"chr":"6","start":3482200,"end":3483472,"strand":"+","coords":"6:3482200-3483472","geneIDs":"73288","geneSymbols":"Ccdc132","variantType":"SE:I","event":"<a href=\"https://genome.ucsc.edu/cgi-bin/hgTracks?db=mm9&position=chr6:3482100-3483572\" title=\"Jump to UCSC Genome Browser\">6:3482100-3483572</a>","junctions":"3482200-3482979;3483057-3483472","sig":"Significant"},"Reg_GUkXRZ_145":{"log2FoldChange":-8.97,"pvalue":3.02e-06,"padj":9.98e-05,"featureID":"73288_4_2/2_SE","groupID":"1683","medianVariantFreq":1,"medianVariantFreq1":1,"medianVariantFreq2":0.25,"medianVariantCount":22,"medianVariantCount1":31,"medianVariantCount2":21,"medianTotalCount":37,"medianTotalCount1":31,"medianTotalCount2":72,"deltaVF":-0.75,"chr":"6","start":3544901,"end":3550128,"strand":"+","coords":"6:3544901-3550128","geneIDs":"73288","geneSymbols":"Ccdc132","variantType":"SE:I","event":"<a href=\"https://genome.ucsc.edu/cgi-bin/hgTracks?db=mm9&position=chr6:3544801-3550228\" title=\"Jump to UCSC Genome Browser\">6:3544801-3550228</a>","junctions":"3544901-3548472;3548593-3550128","sig":"Significant"},"Reg_GUkXRZ_146":{"log2FoldChange":1.1,"pvalue":0.107,"padj":0.226,"featureID":"75725_2_2/2_SE","groupID":"1685","medianVariantFreq":0.489,"medianVariantFreq1":0.455,"medianVariantFreq2":0.5,"medianVariantCount":8.5,"medianVariantCount1":8,"medianVariantCount2":11,"medianTotalCount":19,"medianTotalCount1":19,"medianTotalCount2":23,"deltaVF":0.0455,"chr":"6","start":11937274,"end":11938722,"strand":"+","coords":"6:11937274-11938722","geneIDs":"75725","geneSymbols":"Phf14","variantType":"SE:I","event":"<a href=\"https://genome.ucsc.edu/cgi-bin/hgTracks?db=mm9&position=chr6:11937174-11938822\" title=\"Jump to UCSC Genome Browser\">6:11937174-11938822</a>","junctions":"11937274-11937576;11937682-11938722","sig":"Not"},"Reg_GUkXRZ_147":{"log2FoldChange":-6.21,"pvalue":0.00048,"padj":0.00387,"featureID":"320609_1_2/2_SE,A3SS","groupID":"1692","medianVariantFreq":1,"medianVariantFreq1":1,"medianVariantFreq2":0.562,"medianVariantCount":11,"medianVariantCount1":10,"medianVariantCount2":14,"medianTotalCount":13,"medianTotalCount1":10,"medianTotalCount2":29,"deltaVF":-0.438,"chr":"6","start":29877389,"end":29878435,"strand":"+","coords":"6:29877389-29878435","geneIDs":"320609","geneSymbols":"Fam40b","variantType":"SE:I,A3SS:P","event":"<a href=\"https://genome.ucsc.edu/cgi-bin/hgTracks?db=mm9&position=chr6:29877289-29878535\" title=\"Jump to UCSC Genome Browser\">6:29877289-29878535</a>","junctions":"29877389-29877587;29877693-29878435","sig":"Significant"},"Reg_GUkXRZ_148":{"log2FoldChange":0.944,"pvalue":0.0473,"padj":0.122,"featureID":"66870_2_2/2_RI,A3SS","groupID":"1696","medianVariantFreq":0.686,"medianVariantFreq1":0.586,"medianVariantFreq2":0.795,"medianVariantCount":33.5,"medianVariantCount1":25,"medianVariantCount2":36,"medianTotalCount":43.5,"medianTotalCount1":45,"medianTotalCount2":42,"deltaVF":0.209,"chr":"6","start":67222022,"end":67222150,"strand":"+","coords":"6:67222022-67222150","geneIDs":"66870","geneSymbols":"Serbp1","variantType":"RI:R,A3SS:P","event":"<a href=\"https://genome.ucsc.edu/cgi-bin/hgTracks?db=mm9&position=chr6:67221921-67222251\" title=\"Jump to UCSC Genome Browser\">6:67221921-67222251</a>","junctions":"67222021-67222133","sig":"Not"},"Reg_GUkXRZ_149":{"log2FoldChange":-0.521,"pvalue":0.322,"padj":0.488,"featureID":"66870_4_2/2_A3SS","groupID":"1698","medianVariantFreq":0.579,"medianVariantFreq1":0.667,"medianVariantFreq2":0.574,"medianVariantCount":22.5,"medianVariantCount1":33,"medianVariantCount2":21,"medianTotalCount":51.5,"medianTotalCount1":49,"medianTotalCount2":55,"deltaVF":-0.0922,"chr":"6","start":67222222,"end":67222857,"strand":"+","coords":"6:67222222-67222857","geneIDs":"66870","geneSymbols":"Serbp1","variantType":"A3SS:P","event":"<a href=\"https://genome.ucsc.edu/cgi-bin/hgTracks?db=mm9&position=chr6:67222122-67222958\" title=\"Jump to UCSC Genome Browser\">6:67222122-67222958</a>","junctions":"67222222-67222813","sig":"Not"},"Reg_GUkXRZ_150":{"log2FoldChange":-1.06,"pvalue":0.0404,"padj":0.109,"featureID":"78286_7_2/2_SE","groupID":"1722","medianVariantFreq":0.851,"medianVariantFreq1":0.856,"medianVariantFreq2":0.738,"medianVariantCount":44,"medianVariantCount1":54,"medianVariantCount2":43,"medianTotalCount":60,"medianTotalCount1":64,"medianTotalCount2":59,"deltaVF":-0.118,"chr":"7","start":56664276,"end":56675544,"strand":"+","coords":"7:56664276-56675544","geneIDs":"78286","geneSymbols":"Nav2","variantType":"SE:I","event":"<a href=\"https://genome.ucsc.edu/cgi-bin/hgTracks?db=mm9&position=chr7:56664176-56675644\" title=\"Jump to UCSC Genome Browser\">7:56664176-56675644</a>","junctions":"56664276-56668196;56668264-56675544","sig":"Not"},"Reg_GUkXRZ_151":{"log2FoldChange":0.194,"pvalue":0.629,"padj":0.744,"featureID":"78286_9_2/2_A3SS","groupID":"1724","medianVariantFreq":0.709,"medianVariantFreq1":0.704,"medianVariantFreq2":0.714,"medianVariantCount":42,"medianVariantCount1":38,"medianVariantCount2":50,"medianTotalCount":60,"medianTotalCount1":56,"medianTotalCount2":64,"deltaVF":0.0106,"chr":"7","start":56713578,"end":56717281,"strand":"+","coords":"7:56713578-56717281","geneIDs":"78286","geneSymbols":"Nav2","variantType":"A3SS:P","event":"<a href=\"https://genome.ucsc.edu/cgi-bin/hgTracks?db=mm9&position=chr7:56713478-56717382\" title=\"Jump to UCSC Genome Browser\">7:56713478-56717382</a>","junctions":"56713578-56717279","sig":"Not"},"Reg_GUkXRZ_152":{"log2FoldChange":0.335,"pvalue":0.429,"padj":0.586,"featureID":"78286_14_2/2_SE,A3SS","groupID":"1729","medianVariantFreq":0.305,"medianVariantFreq1":0.269,"medianVariantFreq2":0.333,"medianVariantCount":14.5,"medianVariantCount1":15,"medianVariantCount2":14,"medianTotalCount":50,"medianTotalCount1":52,"medianTotalCount2":46,"deltaVF":0.0641,"chr":"7","start":56827823,"end":56831018,"strand":"+","coords":"7:56827823-56831018","geneIDs":"78286","geneSymbols":"Nav2","variantType":"SE:I,A3SS:P","event":"<a href=\"https://genome.ucsc.edu/cgi-bin/hgTracks?db=mm9&position=chr7:56827723-56831118\" title=\"Jump to UCSC Genome Browser\">7:56827723-56831118</a>","junctions":"56827823-56830617;56830625-56831018","sig":"Not"},"Reg_GUkXRZ_153":{"log2FoldChange":1.57,"pvalue":0.168,"padj":0.307,"featureID":"83671_1_2/2_SE","groupID":"1734","medianVariantFreq":0.138,"medianVariantFreq1":0,"medianVariantFreq2":0.333,"medianVariantCount":1,"medianVariantCount1":0,"medianVariantCount2":5,"medianTotalCount":9,"medianTotalCount1":5,"medianTotalCount2":13,"deltaVF":0.333,"chr":"7","start":97536066,"end":97540869,"strand":"+","coords":"7:97536066-97540869","geneIDs":"83671","geneSymbols":"Sytl2","variantType":"SE:I","event":"<a href=\"https://genome.ucsc.edu/cgi-bin/hgTracks?db=mm9&position=chr7:97535966-97540969\" title=\"Jump to UCSC Genome Browser\">7:97535966-97540969</a>","junctions":"97536066-97537378;97537425-97540869","sig":"Not"},"Reg_GUkXRZ_154":{"log2FoldChange":1.75,"pvalue":0.00282,"padj":0.0138,"featureID":"17967_4_2/2_A5SS","groupID":"1794","medianVariantFreq":0.39,"medianVariantFreq1":0.231,"medianVariantFreq2":0.556,"medianVariantCount":10,"medianVariantCount1":6,"medianVariantCount2":14,"medianTotalCount":31.5,"medianTotalCount1":37,"medianTotalCount2":28,"deltaVF":0.325,"chr":"9","start":49349993,"end":49349993,"strand":"-","coords":"9:49349993-49349993","geneIDs":"17967","geneSymbols":"Ncam1","variantType":"A5SS:P","event":"<a href=\"https://genome.ucsc.edu/cgi-bin/hgTracks?db=mm9&position=chr9:49331651-49351216\" title=\"Jump to UCSC Genome Browser\">9:49331651-49351216</a>","junctions":"49331751-49349993","sig":"Significant"},"Reg_GUkXRZ_155":{"log2FoldChange":-0.299,"pvalue":0.689,"padj":0.791,"featureID":"17967_5_2/2_A3SS","groupID":"1795","medianVariantFreq":0.234,"medianVariantFreq1":0.286,"medianVariantFreq2":0.182,"medianVariantCount":4,"medianVariantCount1":4,"medianVariantCount2":4,"medianTotalCount":24,"medianTotalCount1":23,"medianTotalCount2":25,"deltaVF":-0.104,"chr":"9","start":49328320,"end":49328320,"strand":"-","coords":"9:49328320-49328320","geneIDs":"17967","geneSymbols":"Ncam1","variantType":"A3SS:P","event":"<a href=\"https://genome.ucsc.edu/cgi-bin/hgTracks?db=mm9&position=chr9:49328217-49331727\" title=\"Jump to UCSC Genome Browser\">9:49328217-49331727</a>","junctions":"49328320-49331627","sig":"Not"},"Reg_GUkXRZ_156":{"log2FoldChange":1.03,"pvalue":0.00252,"padj":0.0128,"featureID":"17967_6_2/2_SE","groupID":"1796","medianVariantFreq":0.156,"medianVariantFreq1":0.138,"medianVariantFreq2":0.242,"medianVariantCount":22.5,"medianVariantCount1":21,"medianVariantCount2":39,"medianTotalCount":161,"medianTotalCount1":174,"medianTotalCount2":141,"deltaVF":0.104,"chr":"9","start":49315758,"end":49314958,"strand":"-","coords":"9:49315758-49314958","geneIDs":"17967","geneSymbols":"Ncam1","variantType":"SE:I","event":"<a href=\"https://genome.ucsc.edu/cgi-bin/hgTracks?db=mm9&position=chr9:49313568-49316794\" title=\"Jump to UCSC Genome Browser\">9:49313568-49316794</a>","junctions":"49315758-49316694;49313668-49314958","sig":"Significant"},"Reg_GUkXRZ_157":{"log2FoldChange":-0.177,"pvalue":0.785,"padj":0.861,"featureID":"17967_7_2/2_AE","groupID":"1797","medianVariantFreq":0.414,"medianVariantFreq1":0.429,"medianVariantFreq2":0.346,"medianVariantCount":5.5,"medianVariantCount1":6,"medianVariantCount2":5,"medianTotalCount":14,"medianTotalCount1":14,"medianTotalCount2":10,"deltaVF":-0.0824,"chr":"9","start":49318017,"end":49313668,"strand":"-","coords":"9:49318017-49313668","geneIDs":"17967","geneSymbols":"Ncam1","variantType":"AE","event":"<a href=\"https://genome.ucsc.edu/cgi-bin/hgTracks?db=mm9&position=chr9:49313039-49328240\" title=\"Jump to UCSC Genome Browser\">9:49313039-49328240</a>","junctions":"49318017-49328140","sig":"Not"},"Reg_GUkXRZ_158":{"log2FoldChange":3.55,"pvalue":0.00163,"padj":0.00929,"featureID":"18481_3_2/2_SE","groupID":"1826","medianVariantFreq":0.427,"medianVariantFreq1":0.294,"medianVariantFreq2":0.859,"medianVariantCount":5,"medianVariantCount1":4,"medianVariantCount2":48,"medianTotalCount":19.5,"medianTotalCount1":17,"medianTotalCount2":52,"deltaVF":0.565,"chr":"X","start":140144291,"end":140148437,"strand":"+","coords":"X:140144291-140148437","geneIDs":"18481","geneSymbols":"Pak3","variantType":"SE:I","event":"<a href=\"https://genome.ucsc.edu/cgi-bin/hgTracks?db=mm9&position=chrX:140144191-140148537\" title=\"Jump to UCSC Genome Browser\">X:140144191-140148537</a>","junctions":"140144291-140146821;140146883-140148437","sig":"Significant"},"Reg_GUkXRZ_159":{"log2FoldChange":2.58,"pvalue":0.00292,"padj":0.0141,"featureID":"18481_4_2/2_SE,S2E","groupID":"1827","medianVariantFreq":0.629,"medianVariantFreq1":0.469,"medianVariantFreq2":0.931,"medianVariantCount":22.5,"medianVariantCount1":12,"medianVariantCount2":54,"medianTotalCount":42.5,"medianTotalCount1":21,"medianTotalCount2":58,"deltaVF":0.462,"chr":"X","start":140144291,"end":140149679,"strand":"+","coords":"X:140144291-140149679","geneIDs":"18481","geneSymbols":"Pak3","variantType":"SE:I,S2E:I","event":"<a href=\"https://genome.ucsc.edu/cgi-bin/hgTracks?db=mm9&position=chrX:140144191-140149779\" title=\"Jump to UCSC Genome Browser\">X:140144191-140149779</a>","junctions":"140144291-140148437;140144291-140146821;140148481-140149679","sig":"Significant"},"Reg_GUkXRZ_160":{"log2FoldChange":-0.992,"pvalue":0.36,"padj":0.525,"featureID":"227399_5_2/2_SE","groupID":"1845","medianVariantFreq":"NA","medianVariantFreq1":"NA","medianVariantFreq2":0.333,"medianVariantCount":2,"medianVariantCount1":2,"medianVariantCount2":2,"medianTotalCount":10,"medianTotalCount1":5,"medianTotalCount2":17,"deltaVF":"NA","chr":"1","start":99617856,"end":99617683,"strand":"-","coords":"1:99617856-99617683","geneIDs":"227399","geneSymbols":"Ppip5k2","variantType":"SE:I","event":"<a href=\"https://genome.ucsc.edu/cgi-bin/hgTracks?db=mm9&position=chr1:99616383-99620347\" title=\"Jump to UCSC Genome Browser\">1:99616383-99620347</a>","junctions":"99617856-99620247;99616483-99617683","sig":"Not"},"Reg_GUkXRZ_161":{"log2FoldChange":-1.55,"pvalue":0.0106,"padj":0.0396,"featureID":"227399_7_2/2_SE,S2E","groupID":"1847","medianVariantFreq":0.319,"medianVariantFreq1":0.455,"medianVariantFreq2":0.25,"medianVariantCount":6.5,"medianVariantCount1":6,"medianVariantCount2":7,"medianTotalCount":20,"medianTotalCount1":17,"medianTotalCount2":32,"deltaVF":-0.205,"chr":"1","start":99614138,"end":99613119,"strand":"-","coords":"1:99614138-99613119","geneIDs":"227399","geneSymbols":"Ppip5k2","variantType":"SE:I,S2E:I","event":"<a href=\"https://genome.ucsc.edu/cgi-bin/hgTracks?db=mm9&position=chr1:99609621-99616511\" title=\"Jump to UCSC Genome Browser\">1:99609621-99616511</a>","junctions":"99614138-99616411;99609721-99614019;99609721-99613119","sig":"Significant"},"Reg_GUkXRZ_162":{"log2FoldChange":-0.0846,"pvalue":0.878,"padj":0.926,"featureID":"77629_1_2/2_SE","groupID":"1849","medianVariantFreq":0.519,"medianVariantFreq1":0.571,"medianVariantFreq2":0.515,"medianVariantCount":15.5,"medianVariantCount1":15,"medianVariantCount2":17,"medianTotalCount":24.5,"medianTotalCount1":23,"medianTotalCount2":33,"deltaVF":-0.0563,"chr":"1","start":83381547,"end":83381469,"strand":"-","coords":"1:83381547-83381469","geneIDs":"77629","geneSymbols":"Sphkap","variantType":"SE:I","event":"<a href=\"https://genome.ucsc.edu/cgi-bin/hgTracks?db=mm9&position=chr1:83358803-83404655\" title=\"Jump to UCSC Genome Browser\">1:83358803-83404655</a>","junctions":"83381547-83404555;83358903-83381469","sig":"Not"},"Reg_GUkXRZ_163":{"log2FoldChange":-0.469,"pvalue":0.641,"padj":0.753,"featureID":"71096_1_2/2_SE","groupID":"1854","medianVariantFreq":0.179,"medianVariantFreq1":0.158,"medianVariantFreq2":0.2,"medianVariantCount":3,"medianVariantCount1":3,"medianVariantCount2":3,"medianTotalCount":23.5,"medianTotalCount1":23,"medianTotalCount2":45,"deltaVF":0.0421,"chr":"1","start":8872295,"end":8872242,"strand":"-","coords":"1:8872295-8872242","geneIDs":"71096","geneSymbols":"Sntg1","variantType":"SE:I","event":"<a href=\"https://genome.ucsc.edu/cgi-bin/hgTracks?db=mm9&position=chr1:8793951-8989367\" title=\"Jump to UCSC Genome Browser\">1:8793951-8989367</a>","junctions":"8872295-8989267;8794051-8872242","sig":"Not"},"Reg_GUkXRZ_164":{"log2FoldChange":1.11,"pvalue":0.0326,"padj":0.0926,"featureID":"NA_2_3/3_ALE","groupID":"1863","medianVariantFreq":0.175,"medianVariantFreq1":0.0938,"medianVariantFreq2":0.208,"medianVariantCount":6,"medianVariantCount1":3,"medianVariantCount2":7,"medianTotalCount":34,"medianTotalCount1":32,"medianTotalCount2":40,"deltaVF":0.115,"chr":"1","start":145817968,"end":145913029,"strand":"+","coords":"1:145817968-145913029","geneIDs":"","geneSymbols":"","variantType":"ALE","event":"<a href=\"https://genome.ucsc.edu/cgi-bin/hgTracks?db=mm9&position=chr1:145817868-145913194\" title=\"Jump to UCSC Genome Browser\">1:145817868-145913194</a>","junctions":"145817968-145913029;145817968-145913000","sig":"Not"},"Reg_GUkXRZ_165":{"log2FoldChange":-1.34,"pvalue":0.035,"padj":0.0982,"featureID":"19707_7_2/2_SE","groupID":"1889","medianVariantFreq":0.817,"medianVariantFreq1":0.867,"medianVariantFreq2":0.686,"medianVariantCount":28.5,"medianVariantCount1":23,"medianVariantCount2":35,"medianTotalCount":38,"medianTotalCount1":29,"medianTotalCount2":53,"deltaVF":-0.18,"chr":"10","start":17824081,"end":17834205,"strand":"+","coords":"10:17824081-17834205","geneIDs":"19707","geneSymbols":"Reps1","variantType":"SE:I","event":"<a href=\"https://genome.ucsc.edu/cgi-bin/hgTracks?db=mm9&position=chr10:17823981-17834305\" title=\"Jump to UCSC Genome Browser\">10:17823981-17834305</a>","junctions":"17824081-17827474;17827554-17834205","sig":"Not"},"Reg_GUkXRZ_166":{"log2FoldChange":-5.52,"pvalue":0.00148,"padj":0.00858,"featureID":"19069_2_2/2_SE,S2E","groupID":"1914","medianVariantFreq":1,"medianVariantFreq1":1,"medianVariantFreq2":0.873,"medianVariantCount":34,"medianVariantCount1":29,"medianVariantCount2":73,"medianTotalCount":34,"medianTotalCount1":29,"medianTotalCount2":82,"deltaVF":-0.127,"chr":"11","start":70769824,"end":70768003,"strand":"-","coords":"11:70769824-70768003","geneIDs":"19069","geneSymbols":"Nup88","variantType":"SE:I,S2E:I","event":"<a href=\"https://genome.ucsc.edu/cgi-bin/hgTracks?db=mm9&position=chr11:70764760-70771868\" title=\"Jump to UCSC Genome Browser\">11:70764760-70771868</a>","junctions":"70769824-70771768;70764860-70769638;70764860-70768003","sig":"Significant"},"Reg_GUkXRZ_167":{"log2FoldChange":-6.09,"pvalue":1.08e-06,"padj":4.77e-05,"featureID":"216848,327951_1_2/3_AFE","groupID":"1923","medianVariantFreq":0.909,"medianVariantFreq1":1,"medianVariantFreq2":0.577,"medianVariantCount":14.5,"medianVariantCount1":14,"medianVariantCount2":15,"medianTotalCount":15.5,"medianTotalCount1":14,"medianTotalCount2":26,"deltaVF":-0.423,"chr":"11","start":69182638,"end":69182638,"strand":"-","coords":"11:69182638-69182638","geneIDs":"216848,327951","geneSymbols":"Chd3,Cyb5d1","variantType":"AFE","event":"<a href=\"https://genome.ucsc.edu/cgi-bin/hgTracks?db=mm9&position=chr11:69178206-69208615\" title=\"Jump to UCSC Genome Browser\">11:69178206-69208615</a>","junctions":"69178306-69182638","sig":"Significant"},"Reg_GUkXRZ_168":{"log2FoldChange":-0.318,"pvalue":0.601,"padj":0.724,"featureID":"59013_1_2/2_A3SS","groupID":"1935","medianVariantFreq":0.179,"medianVariantFreq1":0.182,"medianVariantFreq2":0.125,"medianVariantCount":5,"medianVariantCount1":6,"medianVariantCount2":2,"medianTotalCount":30.5,"medianTotalCount1":29,"medianTotalCount2":32,"deltaVF":-0.0568,"chr":"11","start":50191304,"end":50191792,"strand":"+","coords":"11:50191304-50191792","geneIDs":"59013","geneSymbols":"Hnrnph1","variantType":"A3SS:P","event":"<a href=\"https://genome.ucsc.edu/cgi-bin/hgTracks?db=mm9&position=chr11:50191204-50191893\" title=\"Jump to UCSC Genome Browser\">11:50191204-50191893</a>","junctions":"50191304-50191761","sig":"Not"},"Reg_GUkXRZ_169":{"log2FoldChange":1.3,"pvalue":0.0127,"padj":0.0458,"featureID":"59013_8_2/2_RI,A3SS","groupID":"1942","medianVariantFreq":0.965,"medianVariantFreq1":0.943,"medianVariantFreq2":0.972,"medianVariantCount":189,"medianVariantCount1":172,"medianVariantCount2":198,"medianTotalCount":194,"medianTotalCount1":184,"medianTotalCount2":202,"deltaVF":0.0291,"chr":"11","start":50196374,"end":50196450,"strand":"+","coords":"11:50196374-50196450","geneIDs":"59013","geneSymbols":"Hnrnph1","variantType":"RI:R,A3SS:P","event":"<a href=\"https://genome.ucsc.edu/cgi-bin/hgTracks?db=mm9&position=chr11:50196273-50196551\" title=\"Jump to UCSC Genome Browser\">11:50196273-50196551</a>","junctions":"50196373-50196430","sig":"Significant"},"Reg_GUkXRZ_170":{"log2FoldChange":1.25,"pvalue":0.0151,"padj":0.0525,"featureID":"59013_9_3/3_A3SS","groupID":"1943","medianVariantFreq":0.267,"medianVariantFreq1":0.207,"medianVariantFreq2":0.357,"medianVariantCount":6,"medianVariantCount1":6,"medianVariantCount2":11,"medianTotalCount":28.5,"medianTotalCount1":29,"medianTotalCount2":24,"deltaVF":0.15,"chr":"11","start":50196816,"end":50197332,"strand":"+","coords":"11:50196816-50197332","geneIDs":"59013","geneSymbols":"Hnrnph1","variantType":"A3SS:P","event":"<a href=\"https://genome.ucsc.edu/cgi-bin/hgTracks?db=mm9&position=chr11:50196716-50197433\" title=\"Jump to UCSC Genome Browser\">11:50196716-50197433</a>","junctions":"","sig":"Not"},"Reg_GUkXRZ_171":{"log2FoldChange":0.458,"pvalue":0.395,"padj":0.556,"featureID":"104718_1_2/2_SE","groupID":"1978","medianVariantFreq":0.837,"medianVariantFreq1":0.8,"medianVariantFreq2":0.867,"medianVariantCount":23.5,"medianVariantCount1":20,"medianVariantCount2":26,"medianTotalCount":28,"medianTotalCount1":25,"medianTotalCount2":31,"deltaVF":0.0667,"chr":"12","start":101685191,"end":101685070,"strand":"-","coords":"12:101685191-101685070","geneIDs":"104718","geneSymbols":"Ttc7b","variantType":"SE:I","event":"<a href=\"https://genome.ucsc.edu/cgi-bin/hgTracks?db=mm9&position=chr12:101657680-101704490\" title=\"Jump to UCSC Genome Browser\">12:101657680-101704490</a>","junctions":"101657780-101685070","sig":"Not"},"Reg_GUkXRZ_172":{"log2FoldChange":-0.839,"pvalue":0.202,"padj":0.347,"featureID":"68018_1_2/2_SE","groupID":"2030","medianVariantFreq":0.842,"medianVariantFreq1":0.875,"medianVariantFreq2":0.747,"medianVariantCount":25.5,"medianVariantCount1":22,"medianVariantCount2":60,"medianTotalCount":28,"medianTotalCount1":27,"medianTotalCount2":82,"deltaVF":-0.128,"chr":"13","start":97386504,"end":97394650,"strand":"+","coords":"13:97386504-97394650","geneIDs":"68018","geneSymbols":"Col4a3bp","variantType":"SE:I","event":"<a href=\"https://genome.ucsc.edu/cgi-bin/hgTracks?db=mm9&position=chr13:97386404-97394750\" title=\"Jump to UCSC Genome Browser\">13:97386404-97394750</a>","junctions":"97386504-97386949;97387026-97394650","sig":"Not"},"Reg_GUkXRZ_173":{"log2FoldChange":-0.352,"pvalue":0.609,"padj":0.727,"featureID":"338370_2_2/2_SE","groupID":"2033","medianVariantFreq":0.914,"medianVariantFreq1":0.902,"medianVariantFreq2":0.918,"medianVariantCount":78.5,"medianVariantCount1":84,"medianVariantCount2":45,"medianTotalCount":89,"medianTotalCount1":96,"medianTotalCount2":49,"deltaVF":0.0164,"chr":"14","start":123795503,"end":123795429,"strand":"-","coords":"14:123795503-123795429","geneIDs":"338370","geneSymbols":"Nalcn","variantType":"SE:I","event":"<a href=\"https://genome.ucsc.edu/cgi-bin/hgTracks?db=mm9&position=chr14:123770736-123809018\" title=\"Jump to UCSC Genome Browser\">14:123770736-123809018</a>","junctions":"123795503-123808918;123770836-123795429","sig":"Not"},"Reg_GUkXRZ_174":{"log2FoldChange":1.11,"pvalue":0.0214,"padj":0.0681,"featureID":"319448_1_2/2_AS","groupID":"2035","medianVariantFreq":0.733,"medianVariantFreq1":0.667,"medianVariantFreq2":0.788,"medianVariantCount":19.5,"medianVariantCount1":12,"medianVariantCount2":29,"medianTotalCount":29.5,"medianTotalCount1":18,"medianTotalCount2":37,"deltaVF":0.122,"chr":"14","start":73109525,"end":73051823,"strand":"-","coords":"14:73109525-73051823","geneIDs":"319448","geneSymbols":"Fndc3a","variantType":"AS","event":"<a href=\"https://genome.ucsc.edu/cgi-bin/hgTracks?db=mm9&position=chr14:72998849-73109919\" title=\"Jump to UCSC Genome Browser\">14:72998849-73109919</a>","junctions":"72998949-73051823","sig":"Not"},"Reg_GUkXRZ_175":{"log2FoldChange":0.854,"pvalue":0.17,"padj":0.309,"featureID":"110821_9_2/2_A5SS","groupID":"2081","medianVariantFreq":0.164,"medianVariantFreq1":0.152,"medianVariantFreq2":0.176,"medianVariantCount":4.5,"medianVariantCount1":4,"medianVariantCount2":5,"medianTotalCount":31,"medianTotalCount1":31,"medianTotalCount2":24,"deltaVF":0.025,"chr":"14","start":123049553,"end":123057900,"strand":"+","coords":"14:123049553-123057900","geneIDs":"110821","geneSymbols":"Pcca","variantType":"A5SS:P","event":"<a href=\"https://genome.ucsc.edu/cgi-bin/hgTracks?db=mm9&position=chr14:123049452-123058000\" title=\"Jump to UCSC Genome Browser\">14:123049452-123058000</a>","junctions":"123049619-123057900","sig":"Not"},"Reg_GUkXRZ_176":{"log2FoldChange":0.802,"pvalue":0.0929,"padj":0.202,"featureID":"69694_1_2/2_A5SS","groupID":"2084","medianVariantFreq":0.307,"medianVariantFreq1":0.263,"medianVariantFreq2":0.405,"medianVariantCount":9,"medianVariantCount1":9,"medianVariantCount2":9,"medianTotalCount":37.5,"medianTotalCount1":43,"medianTotalCount2":32,"deltaVF":0.142,"chr":"15","start":58760099,"end":58760099,"strand":"-","coords":"15:58760099-58760099","geneIDs":"69694","geneSymbols":"Tatdn1","variantType":"A5SS:P","event":"<a href=\"https://genome.ucsc.edu/cgi-bin/hgTracks?db=mm9&position=chr15:58757940-58760339\" title=\"Jump to UCSC Genome Browser\">15:58757940-58760339</a>","junctions":"58758040-58760099","sig":"Not"},"Reg_GUkXRZ_177":{"log2FoldChange":-1.45,"pvalue":0.005,"padj":0.022,"featureID":"69694_4_2/2_A5SS","groupID":"2087","medianVariantFreq":0.202,"medianVariantFreq1":0.25,"medianVariantFreq2":0.148,"medianVariantCount":7,"medianVariantCount1":14,"medianVariantCount2":5,"medianTotalCount":43,"medianTotalCount1":44,"medianTotalCount2":32,"deltaVF":-0.102,"chr":"15","start":58755384,"end":58755384,"strand":"-","coords":"15:58755384-58755384","geneIDs":"69694","geneSymbols":"Tatdn1","variantType":"A5SS:P","event":"<a href=\"https://genome.ucsc.edu/cgi-bin/hgTracks?db=mm9&position=chr15:58752872-58755560\" title=\"Jump to UCSC Genome Browser\">15:58752872-58755560</a>","junctions":"58752972-58755384","sig":"Significant"},"Reg_GUkXRZ_178":{"log2FoldChange":1.53,"pvalue":0.00806,"padj":0.0315,"featureID":"666173_6_2/2_SE","groupID":"2096","medianVariantFreq":0.107,"medianVariantFreq1":0.1,"medianVariantFreq2":0.273,"medianVariantCount":5,"medianVariantCount1":4,"medianVariantCount2":15,"medianTotalCount":48,"medianTotalCount1":40,"medianTotalCount2":55,"deltaVF":0.173,"chr":"15","start":35401819,"end":35463051,"strand":"+","coords":"15:35401819-35463051","geneIDs":"666173","geneSymbols":"Vps13b","variantType":"SE:I","event":"<a href=\"https://genome.ucsc.edu/cgi-bin/hgTracks?db=mm9&position=chr15:35401719-35463151\" title=\"Jump to UCSC Genome Browser\">15:35401719-35463151</a>","junctions":"35401819-35420883;35420972-35463051","sig":"Significant"},"Reg_GUkXRZ_179":{"log2FoldChange":-0.621,"pvalue":0.194,"padj":0.34,"featureID":"224432_5_2/2_SE,A5SS","groupID":"2109","medianVariantFreq":0.129,"medianVariantFreq1":0.143,"medianVariantFreq2":0.113,"medianVariantCount":8.5,"medianVariantCount1":8,"medianVariantCount2":11,"medianTotalCount":71,"medianTotalCount1":49,"medianTotalCount2":97,"deltaVF":-0.0295,"chr":"16","start":90257178,"end":90257054,"strand":"-","coords":"16:90257178-90257054","geneIDs":"224432","geneSymbols":"Scaf4","variantType":"SE:I,A5SS:P","event":"<a href=\"https://genome.ucsc.edu/cgi-bin/hgTracks?db=mm9&position=chr16:90252595-90257598\" title=\"Jump to UCSC Genome Browser\">16:90252595-90257598</a>","junctions":"90257177-90257498;90252695-90257054","sig":"Not"},"Reg_GUkXRZ_180":{"log2FoldChange":1.16,"pvalue":0.0517,"padj":0.13,"featureID":"224432_7_2/2_A5SS","groupID":"2111","medianVariantFreq":0.592,"medianVariantFreq1":0.385,"medianVariantFreq2":0.643,"medianVariantCount":15.5,"medianVariantCount1":10,"medianVariantCount2":18,"medianTotalCount":27,"medianTotalCount1":21,"medianTotalCount2":28,"deltaVF":0.258,"chr":"16","start":90249872,"end":90249872,"strand":"-","coords":"16:90249872-90249872","geneIDs":"224432","geneSymbols":"Scaf4","variantType":"A5SS:P","event":"<a href=\"https://genome.ucsc.edu/cgi-bin/hgTracks?db=mm9&position=chr16:90248848-90249984\" title=\"Jump to UCSC Genome Browser\">16:90248848-90249984</a>","junctions":"90248948-90249872","sig":"Not"},"Reg_GUkXRZ_181":{"log2FoldChange":-1.99,"pvalue":4.4e-05,"padj":0.00071,"featureID":"66049_3_2/2_A3SS","groupID":"2123","medianVariantFreq":0.902,"medianVariantFreq1":0.929,"medianVariantFreq2":0.73,"medianVariantCount":180,"medianVariantCount1":177,"medianVariantCount2":218,"medianTotalCount":201,"medianTotalCount1":187,"medianTotalCount2":304,"deltaVF":-0.199,"chr":"16","start":5011035,"end":5011035,"strand":"-","coords":"16:5011035-5011035","geneIDs":"66049","geneSymbols":"Rogdi","variantType":"A3SS:P","event":"<a href=\"https://genome.ucsc.edu/cgi-bin/hgTracks?db=mm9&position=chr16:5010889-5011805\" title=\"Jump to UCSC Genome Browser\">16:5010889-5011805</a>","junctions":"5011035-5011705","sig":"Significant"},"Reg_GUkXRZ_182":{"log2FoldChange":-0.514,"pvalue":0.135,"padj":0.266,"featureID":"66049_6_2/2_OTHER","groupID":"2126","medianVariantFreq":0.908,"medianVariantFreq1":0.922,"medianVariantFreq2":0.9,"medianVariantCount":108,"medianVariantCount1":96,"medianVariantCount2":159,"medianTotalCount":118,"medianTotalCount1":105,"medianTotalCount2":181,"deltaVF":-0.0229,"chr":"16","start":5010247,"end":5010133,"strand":"-","coords":"16:5010247-5010133","geneIDs":"66049","geneSymbols":"Rogdi","variantType":"","event":"<a href=\"https://genome.ucsc.edu/cgi-bin/hgTracks?db=mm9&position=chr16:5009943-5010660\" title=\"Jump to UCSC Genome Browser\">16:5009943-5010660</a>","junctions":"5010246-5010560;5010043-5010133","sig":"Not"},"Reg_GUkXRZ_183":{"log2FoldChange":-0.988,"pvalue":0.134,"padj":0.265,"featureID":"268859_1_4/6_AFE","groupID":"2128","medianVariantFreq":0.143,"medianVariantFreq1":0.15,"medianVariantFreq2":0.136,"medianVariantCount":3,"medianVariantCount1":3,"medianVariantCount2":3,"medianTotalCount":26.5,"medianTotalCount1":20,"medianTotalCount2":31,"deltaVF":-0.0136,"chr":"16","start":7149441,"end":7224404,"strand":"+","coords":"16:7149441-7224404","geneIDs":"268859","geneSymbols":"Rbfox1","variantType":"AFE","event":"<a href=\"https://genome.ucsc.edu/cgi-bin/hgTracks?db=mm9&position=chr16:7039024-7224504\" title=\"Jump to UCSC Genome Browser\">16:7039024-7224504</a>","junctions":"7150135-7224404","sig":"Not"},"Reg_GUkXRZ_184":{"log2FoldChange":-0.445,"pvalue":0.354,"padj":0.519,"featureID":"268859_1_5/6_AFE","groupID":"2128","medianVariantFreq":0.41,"medianVariantFreq1":0.462,"medianVariantFreq2":0.4,"medianVariantCount":10,"medianVariantCount1":7,"medianVariantCount2":13,"medianTotalCount":26.5,"medianTotalCount1":20,"medianTotalCount2":31,"deltaVF":-0.0615,"chr":"16","start":7193691,"end":7224404,"strand":"+","coords":"16:7193691-7224404","geneIDs":"268859","geneSymbols":"Rbfox1","variantType":"AFE","event":"<a href=\"https://genome.ucsc.edu/cgi-bin/hgTracks?db=mm9&position=chr16:7039024-7224504\" title=\"Jump to UCSC Genome Browser\">16:7039024-7224504</a>","junctions":"7193970-7224404","sig":"Not"},"Reg_GUkXRZ_185":{"log2FoldChange":1.5,"pvalue":0.00763,"padj":0.0303,"featureID":"268859_1_6/6_AFE","groupID":"2128","medianVariantFreq":0.247,"medianVariantFreq1":0.118,"medianVariantFreq2":0.3,"medianVariantCount":5.5,"medianVariantCount1":3,"medianVariantCount2":9,"medianTotalCount":26.5,"medianTotalCount1":20,"medianTotalCount2":31,"deltaVF":0.182,"chr":"16","start":7217512,"end":7224404,"strand":"+","coords":"16:7217512-7224404","geneIDs":"268859","geneSymbols":"Rbfox1","variantType":"AFE","event":"<a href=\"https://genome.ucsc.edu/cgi-bin/hgTracks?db=mm9&position=chr16:7039024-7224504\" title=\"Jump to UCSC Genome Browser\">16:7039024-7224504</a>","junctions":"7217922-7224404","sig":"Significant"},"Reg_GUkXRZ_186":{"log2FoldChange":-4.47,"pvalue":1.77e-05,"padj":0.000358,"featureID":"193796_3_2/2_SE","groupID":"2184","medianVariantFreq":0.976,"medianVariantFreq1":1,"medianVariantFreq2":0.81,"medianVariantCount":52,"medianVariantCount1":43,"medianVariantCount2":77,"medianTotalCount":52,"medianTotalCount1":43,"medianTotalCount2":85,"deltaVF":-0.19,"chr":"17","start":56511950,"end":56525506,"strand":"+","coords":"17:56511950-56525506","geneIDs":"193796","geneSymbols":"Kdm4b","variantType":"SE:I","event":"<a href=\"https://genome.ucsc.edu/cgi-bin/hgTracks?db=mm9&position=chr17:56511850-56525606\" title=\"Jump to UCSC Genome Browser\">17:56511850-56525606</a>","junctions":"56511950-56515277;56515414-56525506","sig":"Significant"},"Reg_GUkXRZ_187":{"log2FoldChange":0.702,"pvalue":0.254,"padj":0.415,"featureID":"319211_2_2/2_SE","groupID":"2193","medianVariantFreq":0.165,"medianVariantFreq1":0.172,"medianVariantFreq2":0.158,"medianVariantCount":5.5,"medianVariantCount1":6,"medianVariantCount2":5,"medianTotalCount":35.5,"medianTotalCount1":56,"medianTotalCount2":33,"deltaVF":-0.0145,"chr":"18","start":23109706,"end":23109666,"strand":"-","coords":"18:23109706-23109666","geneIDs":"319211","geneSymbols":"Nol4","variantType":"SE:I","event":"<a href=\"https://genome.ucsc.edu/cgi-bin/hgTracks?db=mm9&position=chr18:23080358-23110762\" title=\"Jump to UCSC Genome Browser\">18:23080358-23110762</a>","junctions":"23109706-23110662;23080458-23109666","sig":"Not"},"Reg_GUkXRZ_188":{"log2FoldChange":-1.72,"pvalue":0.00408,"padj":0.0187,"featureID":"240613_2_2/2_SE","groupID":"2198","medianVariantFreq":0.331,"medianVariantFreq1":0.429,"medianVariantFreq2":0.133,"medianVariantCount":9,"medianVariantCount1":10,"medianVariantCount2":4,"medianTotalCount":24,"medianTotalCount1":26,"medianTotalCount2":22,"deltaVF":-0.295,"chr":"19","start":29860939,"end":29860739,"strand":"-","coords":"19:29860939-29860739","geneIDs":"240613","geneSymbols":"9930021J03Rik","variantType":"SE:I","event":"<a href=\"https://genome.ucsc.edu/cgi-bin/hgTracks?db=mm9&position=chr19:29829407-29879872\" title=\"Jump to UCSC Genome Browser\">19:29829407-29879872</a>","junctions":"29860939-29879772;29829507-29860739","sig":"Significant"},"Reg_GUkXRZ_189":{"log2FoldChange":5.31,"pvalue":4e-05,"padj":0.000668,"featureID":"20192_4_2/2_SE","groupID":"2244","medianVariantFreq":0.048,"medianVariantFreq1":0,"medianVariantFreq2":0.217,"medianVariantCount":1,"medianVariantCount1":0,"medianVariantCount2":5,"medianTotalCount":23.5,"medianTotalCount1":24,"medianTotalCount2":23,"deltaVF":0.217,"chr":"2","start":112708185,"end":112708117,"strand":"-","coords":"2:112708185-112708117","geneIDs":"20192","geneSymbols":"Ryr3","variantType":"SE:I","event":"<a href=\"https://genome.ucsc.edu/cgi-bin/hgTracks?db=mm9&position=chr2:112707435-112709262\" title=\"Jump to UCSC Genome Browser\">2:112707435-112709262</a>","junctions":"112708185-112709162;112707535-112708117","sig":"Significant"},"Reg_GUkXRZ_190":{"log2FoldChange":-1.36,"pvalue":0.0438,"padj":0.115,"featureID":"20192_8_2/2_SE","groupID":"2248","medianVariantFreq":0.667,"medianVariantFreq1":0.778,"medianVariantFreq2":0.591,"medianVariantCount":11,"medianVariantCount1":11,"medianVariantCount2":11,"medianTotalCount":18,"medianTotalCount1":15,"medianTotalCount2":22,"deltaVF":-0.187,"chr":"2","start":112494677,"end":112494596,"strand":"-","coords":"2:112494677-112494596","geneIDs":"20192","geneSymbols":"Ryr3","variantType":"SE:I","event":"<a href=\"https://genome.ucsc.edu/cgi-bin/hgTracks?db=mm9&position=chr2:112493843-112496757\" title=\"Jump to UCSC Genome Browser\">2:112493843-112496757</a>","junctions":"112494677-112496657;112493943-112494596","sig":"Not"},"Reg_GUkXRZ_191":{"log2FoldChange":2,"pvalue":0.00232,"padj":0.012,"featureID":"108946_2_2/2_A5SS","groupID":"2300","medianVariantFreq":0.077,"medianVariantFreq1":0.0476,"medianVariantFreq2":0.193,"medianVariantCount":4,"medianVariantCount1":3,"medianVariantCount2":10,"medianTotalCount":51.5,"medianTotalCount1":53,"medianTotalCount2":38,"deltaVF":0.145,"chr":"3","start":152112093,"end":152112609,"strand":"+","coords":"3:152112093-152112609","geneIDs":"108946","geneSymbols":"Zzz3","variantType":"A5SS:P","event":"<a href=\"https://genome.ucsc.edu/cgi-bin/hgTracks?db=mm9&position=chr3:152111992-152112709\" title=\"Jump to UCSC Genome Browser\">3:152111992-152112709</a>","junctions":"152112500-152112609","sig":"Significant"},"Reg_GUkXRZ_192":{"log2FoldChange":0.336,"pvalue":0.666,"padj":0.774,"featureID":"108946_3_2/2_A5SS","groupID":"2301","medianVariantFreq":0.194,"medianVariantFreq1":0.111,"medianVariantFreq2":0.208,"medianVariantCount":2.5,"medianVariantCount1":1,"medianVariantCount2":4,"medianTotalCount":17.5,"medianTotalCount1":12,"medianTotalCount2":31,"deltaVF":0.0972,"chr":"3","start":152112681,"end":152113574,"strand":"+","coords":"3:152112681-152113574","geneIDs":"108946","geneSymbols":"Zzz3","variantType":"A5SS:P","event":"<a href=\"https://genome.ucsc.edu/cgi-bin/hgTracks?db=mm9&position=chr3:152112580-152113674\" title=\"Jump to UCSC Genome Browser\">3:152112580-152113674</a>","junctions":"152112746-152113574","sig":"Not"},"Reg_GUkXRZ_193":{"log2FoldChange":-2.15,"pvalue":0.0901,"padj":0.198,"featureID":"230676_3_2/2_A3SS","groupID":"2309","medianVariantFreq":0.442,"medianVariantFreq1":0.455,"medianVariantFreq2":0.2,"medianVariantCount":3,"medianVariantCount1":5,"medianVariantCount2":2,"medianTotalCount":11,"medianTotalCount1":11,"medianTotalCount2":23,"deltaVF":-0.255,"chr":"4","start":118061319,"end":118061319,"strand":"-","coords":"4:118061319-118061319","geneIDs":"230676","geneSymbols":"Szt2","variantType":"A3SS:P","event":"<a href=\"https://genome.ucsc.edu/cgi-bin/hgTracks?db=mm9&position=chr4:118061149-118061628\" title=\"Jump to UCSC Genome Browser\">4:118061149-118061628</a>","junctions":"118061319-118061528","sig":"Not"},"Reg_GUkXRZ_194":{"log2FoldChange":-0.311,"pvalue":0.719,"padj":0.816,"featureID":"71514,100504686_5_2/2_SE","groupID":"2319","medianVariantFreq":0.272,"medianVariantFreq1":0.333,"medianVariantFreq2":0.25,"medianVariantCount":3,"medianVariantCount1":3,"medianVariantCount2":5,"medianTotalCount":8,"medianTotalCount1":6,"medianTotalCount2":17,"deltaVF":-0.0833,"chr":"4","start":126704762,"end":126713052,"strand":"+","coords":"4:126704762-126713052","geneIDs":"71514,100504686","geneSymbols":"Sfpq,","variantType":"SE:I","event":"<a href=\"https://genome.ucsc.edu/cgi-bin/hgTracks?db=mm9&position=chr4:126704662-126713152\" title=\"Jump to UCSC Genome Browser\">4:126704662-126713152</a>","junctions":"126704762-126707071;126710049-126713052","sig":"Not"},"Reg_GUkXRZ_195":{"log2FoldChange":-5.36,"pvalue":2e-07,"padj":1.38e-05,"featureID":"71514,100504686_6_2/2_ALE","groupID":"2320","medianVariantFreq":0.115,"medianVariantFreq1":0.292,"medianVariantFreq2":0,"medianVariantCount":2,"medianVariantCount1":5,"medianVariantCount2":0,"medianTotalCount":19.5,"medianTotalCount1":17,"medianTotalCount2":23,"deltaVF":-0.292,"chr":"4","start":126713893,"end":126726743,"strand":"+","coords":"4:126713893-126726743","geneIDs":"71514,100504686","geneSymbols":"Sfpq,","variantType":"ALE","event":"<a href=\"https://genome.ucsc.edu/cgi-bin/hgTracks?db=mm9&position=chr4:126713793-126726843\" title=\"Jump to UCSC Genome Browser\">4:126713793-126726843</a>","junctions":"126713893-126724934","sig":"Significant"},"Reg_GUkXRZ_196":{"log2FoldChange":0.0644,"pvalue":0.932,"padj":0.961,"featureID":"16559_1_2/2_A3SS","groupID":"2322","medianVariantFreq":0.512,"medianVariantFreq1":0.5,"medianVariantFreq2":0.524,"medianVariantCount":8.5,"medianVariantCount1":6,"medianVariantCount2":11,"medianTotalCount":17,"medianTotalCount1":14,"medianTotalCount2":25,"deltaVF":0.0238,"chr":"4","start":137849885,"end":137852109,"strand":"+","coords":"4:137849885-137852109","geneIDs":"16559","geneSymbols":"Kif17","variantType":"A3SS:P","event":"<a href=\"https://genome.ucsc.edu/cgi-bin/hgTracks?db=mm9&position=chr4:137849785-137852210\" title=\"Jump to UCSC Genome Browser\">4:137849785-137852210</a>","junctions":"137849885-137852107","sig":"Not"},"Reg_GUkXRZ_197":{"log2FoldChange":-0.216,"pvalue":0.752,"padj":0.839,"featureID":"100503186_1_2/2_SE,A3SS","groupID":"2327","medianVariantFreq":0.406,"medianVariantFreq1":0.375,"medianVariantFreq2":0.412,"medianVariantCount":5.5,"medianVariantCount1":6,"medianVariantCount2":5,"medianTotalCount":15,"medianTotalCount1":16,"medianTotalCount2":12,"deltaVF":0.0368,"chr":"5","start":123584901,"end":123584830,"strand":"-","coords":"5:123584901-123584830","geneIDs":"100503186","geneSymbols":"LOC100503186","variantType":"SE:I,A3SS:P","event":"<a href=\"https://genome.ucsc.edu/cgi-bin/hgTracks?db=mm9&position=chr5:123584626-123588064\" title=\"Jump to UCSC Genome Browser\">5:123584626-123588064</a>","junctions":"123584901-123587964;123584726-123584830","sig":"Not"},"Reg_GUkXRZ_198":{"log2FoldChange":1.15,"pvalue":0.0305,"padj":0.0874,"featureID":"53379_1_2/2_SE,A3SS","groupID":"2357","medianVariantFreq":0.583,"medianVariantFreq1":0.528,"medianVariantFreq2":0.627,"medianVariantCount":48,"medianVariantCount1":47,"medianVariantCount2":58,"medianTotalCount":80.5,"medianTotalCount1":82,"medianTotalCount2":72,"deltaVF":0.0988,"chr":"6","start":51417425,"end":51417390,"strand":"-","coords":"6:51417425-51417390","geneIDs":"53379","geneSymbols":"Hnrnpa2b1","variantType":"SE:I,A3SS:P","event":"<a href=\"https://genome.ucsc.edu/cgi-bin/hgTracks?db=mm9&position=chr6:51417194-51419770\" title=\"Jump to UCSC Genome Browser\">6:51417194-51419770</a>","junctions":"51417425-51419670;51417294-51417390","sig":"Not"},"Reg_GUkXRZ_199":{"log2FoldChange":0.238,"pvalue":0.755,"padj":0.839,"featureID":"54161_2_2/2_A3SS","groupID":"2378","medianVariantFreq":0.333,"medianVariantFreq1":0.333,"medianVariantFreq2":0.333,"medianVariantCount":4,"medianVariantCount1":4,"medianVariantCount2":4,"medianTotalCount":12,"medianTotalCount1":12,"medianTotalCount2":12,"deltaVF":0,"chr":"6","start":87857509,"end":87857803,"strand":"+","coords":"6:87857509-87857803","geneIDs":"54161","geneSymbols":"Copg","variantType":"A3SS:P","event":"<a href=\"https://genome.ucsc.edu/cgi-bin/hgTracks?db=mm9&position=chr6:87857409-87857904\" title=\"Jump to UCSC Genome Browser\">6:87857409-87857904</a>","junctions":"87857509-87857773","sig":"Not"},"Reg_GUkXRZ_200":{"log2FoldChange":0.634,"pvalue":0.136,"padj":0.267,"featureID":"12877_1_2/2_A3SS","groupID":"2383","medianVariantFreq":0.48,"medianVariantFreq1":0.435,"medianVariantFreq2":0.596,"medianVariantCount":20,"medianVariantCount1":16,"medianVariantCount2":53,"medianTotalCount":41,"medianTotalCount1":36,"medianTotalCount2":89,"deltaVF":0.161,"chr":"7","start":88517089,"end":88517089,"strand":"-","coords":"7:88517089-88517089","geneIDs":"12877","geneSymbols":"Cpeb1","variantType":"A3SS:P","event":"<a href=\"https://genome.ucsc.edu/cgi-bin/hgTracks?db=mm9&position=chr7:88516986-88581189\" title=\"Jump to UCSC Genome Browser\">7:88516986-88581189</a>","junctions":"88517089-88581089","sig":"Not"},"Reg_GUkXRZ_201":{"log2FoldChange":-3.26,"pvalue":2.56e-05,"padj":0.000468,"featureID":"12877_2_2/2_SE","groupID":"2384","medianVariantFreq":0.965,"medianVariantFreq1":0.976,"medianVariantFreq2":0.759,"medianVariantCount":96,"medianVariantCount1":92,"medianVariantCount2":190,"medianTotalCount":99,"medianTotalCount1":92,"medianTotalCount2":256,"deltaVF":-0.217,"chr":"7","start":88506695,"end":88506472,"strand":"-","coords":"7:88506695-88506472","geneIDs":"12877","geneSymbols":"Cpeb1","variantType":"SE:I","event":"<a href=\"https://genome.ucsc.edu/cgi-bin/hgTracks?db=mm9&position=chr7:88504767-88516998\" title=\"Jump to UCSC Genome Browser\">7:88504767-88516998</a>","junctions":"88506695-88516898;88504867-88506472","sig":"Significant"},"Reg_GUkXRZ_202":{"log2FoldChange":0.654,"pvalue":0.0286,"padj":0.0838,"featureID":"319893,320026_3_2/2_SE","groupID":"2387","medianVariantFreq":0.569,"medianVariantFreq1":0.5,"medianVariantFreq2":0.613,"medianVariantCount":41.5,"medianVariantCount1":37,"medianVariantCount2":46,"medianTotalCount":74.5,"medianTotalCount1":74,"medianTotalCount2":75,"deltaVF":0.113,"chr":"7","start":69126654,"end":69126563,"strand":"-","coords":"7:69126654-69126563","geneIDs":"319893,320026","geneSymbols":"A230057D06Rik,A330076H08Rik","variantType":"SE:I","event":"<a href=\"https://genome.ucsc.edu/cgi-bin/hgTracks?db=mm9&position=chr7:69119876-69126982\" title=\"Jump to UCSC Genome Browser\">7:69119876-69126982</a>","junctions":"69126654-69126882","sig":"Not"},"Reg_GUkXRZ_203":{"log2FoldChange":-0.791,"pvalue":0.102,"padj":0.218,"featureID":"319893,320026_6_2/2_A5SS","groupID":"2390","medianVariantFreq":0.0633,"medianVariantFreq1":0.0952,"medianVariantFreq2":0.0484,"medianVariantCount":6,"medianVariantCount1":8,"medianVariantCount2":6,"medianTotalCount":97.5,"medianTotalCount1":92,"medianTotalCount2":124,"deltaVF":-0.0469,"chr":"7","start":69058023,"end":69058023,"strand":"-","coords":"7:69058023-69058023","geneIDs":"319893,320026","geneSymbols":"A230057D06Rik,A330076H08Rik","variantType":"A5SS:P","event":"<a href=\"https://genome.ucsc.edu/cgi-bin/hgTracks?db=mm9&position=chr7:69056259-69058193\" title=\"Jump to UCSC Genome Browser\">7:69056259-69058193</a>","junctions":"69056359-69058023","sig":"Not"},"Reg_GUkXRZ_204":{"log2FoldChange":0.706,"pvalue":0.323,"padj":0.489,"featureID":"26417_1_2/2_OTHER","groupID":"2431","medianVariantFreq":0.443,"medianVariantFreq1":0.429,"medianVariantFreq2":0.458,"medianVariantCount":4.5,"medianVariantCount1":3,"medianVariantCount2":12,"medianTotalCount":13.5,"medianTotalCount1":10,"medianTotalCount2":25,"deltaVF":0.0298,"chr":"7","start":133904428,"end":133906643,"strand":"+","coords":"7:133904428-133906643","geneIDs":"26417","geneSymbols":"Mapk3","variantType":"","event":"<a href=\"https://genome.ucsc.edu/cgi-bin/hgTracks?db=mm9&position=chr7:133904327-133906743\" title=\"Jump to UCSC Genome Browser\">7:133904327-133906743</a>","junctions":"133904830-133906643;133905561-133906643","sig":"Not"},"Reg_GUkXRZ_205":{"log2FoldChange":-0.498,"pvalue":0.405,"padj":0.568,"featureID":"234875_3_2/2_S2E","groupID":"2436","medianVariantFreq":0.575,"medianVariantFreq1":0.714,"medianVariantFreq2":0.556,"medianVariantCount":12.5,"medianVariantCount1":15,"medianVariantCount2":9,"medianTotalCount":22.5,"medianTotalCount1":24,"medianTotalCount2":19,"deltaVF":-0.159,"chr":"8","start":127219652,"end":127218730,"strand":"-","coords":"8:127219652-127218730","geneIDs":"234875","geneSymbols":"Ttc13","variantType":"S2E:I","event":"<a href=\"https://genome.ucsc.edu/cgi-bin/hgTracks?db=mm9&position=chr8:127214159-127233903\" title=\"Jump to UCSC Genome Browser\">8:127214159-127233903</a>","junctions":"127219652-127233803;127223621-127233803;127214259-127218730","sig":"Not"},"Reg_GUkXRZ_206":{"log2FoldChange":1.1,"pvalue":0.198,"padj":0.344,"featureID":"320165_1_2/2_AFE","groupID":"2446","medianVariantFreq":0.423,"medianVariantFreq1":0.375,"medianVariantFreq2":0.6,"medianVariantCount":3,"medianVariantCount1":3,"medianVariantCount2":5,"medianTotalCount":7.5,"medianTotalCount1":7,"medianTotalCount2":8,"deltaVF":0.225,"chr":"8","start":26311594,"end":26292295,"strand":"-","coords":"8:26311594-26292295","geneIDs":"320165","geneSymbols":"Tacc1","variantType":"AFE","event":"<a href=\"https://genome.ucsc.edu/cgi-bin/hgTracks?db=mm9&position=chr8:26288366-26311943\" title=\"Jump to UCSC Genome Browser\">8:26288366-26311943</a>","junctions":"26288466-26311594;26288466-26310563;26288466-26292295","sig":"Not"},"Reg_GUkXRZ_207":{"log2FoldChange":1.13,"pvalue":0.111,"padj":0.232,"featureID":"212999_3_2/2_A5SS","groupID":"2458","medianVariantFreq":0.188,"medianVariantFreq1":0.111,"medianVariantFreq2":0.333,"medianVariantCount":3.5,"medianVariantCount1":2,"medianVariantCount2":5,"medianTotalCount":18,"medianTotalCount1":17,"medianTotalCount2":25,"deltaVF":0.222,"chr":"8","start":87564663,"end":87568311,"strand":"+","coords":"8:87564663-87568311","geneIDs":"212999","geneSymbols":"Tnpo2","variantType":"A5SS:P","event":"<a href=\"https://genome.ucsc.edu/cgi-bin/hgTracks?db=mm9&position=chr8:87564562-87568411\" title=\"Jump to UCSC Genome Browser\">8:87564562-87568411</a>","junctions":"87564880-87568311","sig":"Not"},"Reg_GUkXRZ_208":{"log2FoldChange":0.0343,"pvalue":0.961,"padj":0.978,"featureID":"244654_6_2/2_A3SS","groupID":"2471","medianVariantFreq":0.279,"medianVariantFreq1":0.286,"medianVariantFreq2":0.273,"medianVariantCount":4,"medianVariantCount1":5,"medianVariantCount2":3,"medianTotalCount":13,"medianTotalCount1":18,"medianTotalCount2":12,"deltaVF":-0.013,"chr":"8","start":113256078,"end":113261045,"strand":"+","coords":"8:113256078-113261045","geneIDs":"244654","geneSymbols":"Mtss1l","variantType":"A3SS:P","event":"<a href=\"https://genome.ucsc.edu/cgi-bin/hgTracks?db=mm9&position=chr8:113255978-113261146\" title=\"Jump to UCSC Genome Browser\">8:113255978-113261146</a>","junctions":"113256078-113261043","sig":"Not"},"Reg_GUkXRZ_209":{"log2FoldChange":-0.527,"pvalue":0.246,"padj":0.405,"featureID":"270162_2_2/2_A5SS","groupID":"2476","medianVariantFreq":0.126,"medianVariantFreq1":0.14,"medianVariantFreq2":0.111,"medianVariantCount":10.5,"medianVariantCount1":10,"medianVariantCount2":11,"medianTotalCount":88.5,"medianTotalCount1":82,"medianTotalCount2":107,"deltaVF":-0.0287,"chr":"9","start":53771749,"end":53771749,"strand":"-","coords":"9:53771749-53771749","geneIDs":"270162","geneSymbols":"Elmod1","variantType":"A5SS:P","event":"<a href=\"https://genome.ucsc.edu/cgi-bin/hgTracks?db=mm9&position=chr9:53769080-53772307\" title=\"Jump to UCSC Genome Browser\">9:53769080-53772307</a>","junctions":"53769180-53771749","sig":"Not"},"Reg_GUkXRZ_210":{"log2FoldChange":-2.19,"pvalue":0.00825,"padj":0.0321,"featureID":"18554_5_2/2_SE","groupID":"2489","medianVariantFreq":0.388,"medianVariantFreq1":0.5,"medianVariantFreq2":0.125,"medianVariantCount":4.5,"medianVariantCount1":6,"medianVariantCount2":2,"medianTotalCount":14.5,"medianTotalCount1":13,"medianTotalCount2":16,"deltaVF":-0.375,"chr":"9","start":45734911,"end":45735658,"strand":"+","coords":"9:45734911-45735658","geneIDs":"18554","geneSymbols":"Pcsk7","variantType":"SE:I","event":"<a href=\"https://genome.ucsc.edu/cgi-bin/hgTracks?db=mm9&position=chr9:45734811-45735758\" title=\"Jump to UCSC Genome Browser\">9:45734811-45735758</a>","junctions":"45734911-45735120;45735201-45735658","sig":"Significant"},"Reg_GUkXRZ_211":{"log2FoldChange":-0.851,"pvalue":0.0736,"padj":0.171,"featureID":"213742_4_2/2_A5SS","groupID":"2500","medianVariantFreq":0.992,"medianVariantFreq1":0.996,"medianVariantFreq2":0.992,"medianVariantCount":1210,"medianVariantCount1":1280,"medianVariantCount2":1020,"medianTotalCount":1210,"medianTotalCount1":1280,"medianTotalCount2":1040,"deltaVF":-0.00377,"chr":"X","start":100664930,"end":100664930,"strand":"-","coords":"X:100664930-100664930","geneIDs":"213742","geneSymbols":"Xist","variantType":"A5SS:P","event":"<a href=\"https://genome.ucsc.edu/cgi-bin/hgTracks?db=mm9&position=chrX:100664685-100665034\" title=\"Jump to UCSC Genome Browser\">X:100664685-100665034</a>","junctions":"100664785-100664930","sig":"Not"},"Reg_GUkXRZ_212":{"log2FoldChange":0.149,"pvalue":0.753,"padj":0.839,"featureID":"331424_1_2/2_A3SS","groupID":"2512","medianVariantFreq":0.375,"medianVariantFreq1":0.353,"medianVariantFreq2":0.396,"medianVariantCount":12.5,"medianVariantCount1":12,"medianVariantCount2":21,"medianTotalCount":35,"medianTotalCount1":34,"medianTotalCount2":47,"deltaVF":0.0433,"chr":"X","start":58387971,"end":58428302,"strand":"+","coords":"X:58387971-58428302","geneIDs":"331424","geneSymbols":"C230004F18Rik","variantType":"A3SS:P","event":"<a href=\"https://genome.ucsc.edu/cgi-bin/hgTracks?db=mm9&position=chrX:58387871-58428403\" title=\"Jump to UCSC Genome Browser\">X:58387871-58428403</a>","junctions":"58387971-58426368","sig":"Not"},"Reg_GUkXRZ_213":{"log2FoldChange":-0.102,"pvalue":0.849,"padj":0.902,"featureID":"331424_2_3/3_ALE","groupID":"2513","medianVariantFreq":0.655,"medianVariantFreq1":0.684,"medianVariantFreq2":0.625,"medianVariantCount":11.5,"medianVariantCount1":11,"medianVariantCount2":12,"medianTotalCount":21,"medianTotalCount1":19,"medianTotalCount2":24,"deltaVF":-0.0592,"chr":"X","start":58387971,"end":58428775,"strand":"+","coords":"X:58387971-58428775","geneIDs":"331424","geneSymbols":"C230004F18Rik","variantType":"ALE","event":"<a href=\"https://genome.ucsc.edu/cgi-bin/hgTracks?db=mm9&position=chrX:58387871-58457060\" title=\"Jump to UCSC Genome Browser\">X:58387871-58457060</a>","junctions":"58387971-58428303;58387971-58426368","sig":"Not"},"Reg_GUkXRZ_214":{"log2FoldChange":-2.75,"pvalue":1.99e-05,"padj":0.000383,"featureID":"29819_2_2/2_SE","groupID":"2548","medianVariantFreq":0.268,"medianVariantFreq1":0.486,"medianVariantFreq2":0.125,"medianVariantCount":9,"medianVariantCount1":17,"medianVariantCount2":2,"medianTotalCount":34,"medianTotalCount1":35,"medianTotalCount2":25,"deltaVF":-0.361,"chr":"1","start":16476231,"end":16476101,"strand":"-","coords":"1:16476231-16476101","geneIDs":"29819","geneSymbols":"Stau2","variantType":"SE:I","event":"<a href=\"https://genome.ucsc.edu/cgi-bin/hgTracks?db=mm9&position=chr1:16453175-16499523\" title=\"Jump to UCSC Genome Browser\">1:16453175-16499523</a>","junctions":"16476231-16499423;16453275-16476101","sig":"Significant"},"Reg_GUkXRZ_215":{"log2FoldChange":-1.92,"pvalue":0.00257,"padj":0.013,"featureID":"75745_1_2/2_AFE","groupID":"2638","medianVariantFreq":0.963,"medianVariantFreq1":0.988,"medianVariantFreq2":0.942,"medianVariantCount":84.5,"medianVariantCount1":106,"medianVariantCount2":61,"medianTotalCount":90,"medianTotalCount1":109,"medianTotalCount2":63,"deltaVF":-0.0463,"chr":"12","start":110887227,"end":110888282,"strand":"+","coords":"12:110887227-110888282","geneIDs":"75745","geneSymbols":"Rian","variantType":"AFE","event":"<a href=\"https://genome.ucsc.edu/cgi-bin/hgTracks?db=mm9&position=chr12:110884822-110888382\" title=\"Jump to UCSC Genome Browser\">12:110884822-110888382</a>","junctions":"110887452-110888282","sig":"Significant"},"Reg_GUkXRZ_216":{"log2FoldChange":-0.529,"pvalue":0.431,"padj":0.587,"featureID":"19276_1_2/2_AS","groupID":"2640","medianVariantFreq":0.801,"medianVariantFreq1":0.833,"medianVariantFreq2":0.667,"medianVariantCount":11,"medianVariantCount1":12,"medianVariantCount2":9,"medianTotalCount":14,"medianTotalCount1":14,"medianTotalCount2":14,"deltaVF":-0.167,"chr":"12","start":117724210,"end":118400067,"strand":"+","coords":"12:117724210-118400067","geneIDs":"19276","geneSymbols":"Ptprn2","variantType":"AS","event":"<a href=\"https://genome.ucsc.edu/cgi-bin/hgTracks?db=mm9&position=chr12:117724110-118400167\" title=\"Jump to UCSC Genome Browser\">12:117724110-118400167</a>","junctions":"118261341-118400067","sig":"Not"},"Reg_GUkXRZ_217":{"log2FoldChange":-0.536,"pvalue":0.0641,"padj":0.153,"featureID":"20191_5_2/2_A3SS","groupID":"2649","medianVariantFreq":0.823,"medianVariantFreq1":0.83,"medianVariantFreq2":0.795,"medianVariantCount":170,"medianVariantCount1":151,"medianVariantCount2":178,"medianTotalCount":208,"medianTotalCount1":187,"medianTotalCount2":232,"deltaVF":-0.0352,"chr":"13","start":11802353,"end":11802353,"strand":"-","coords":"13:11802353-11802353","geneIDs":"20191","geneSymbols":"Ryr2","variantType":"A3SS:P","event":"<a href=\"https://genome.ucsc.edu/cgi-bin/hgTracks?db=mm9&position=chr13:11802174-11804502\" title=\"Jump to UCSC Genome Browser\">13:11802174-11804502</a>","junctions":"11802353-11804402","sig":"Not"},"Reg_GUkXRZ_218":{"log2FoldChange":3.87,"pvalue":0.00159,"padj":0.00909,"featureID":"26919,18193_5_2/2_OTHER","groupID":"2658","medianVariantFreq":0.101,"medianVariantFreq1":0,"medianVariantFreq2":0.211,"medianVariantCount":1,"medianVariantCount1":0,"medianVariantCount2":5,"medianTotalCount":10,"medianTotalCount1":8,"medianTotalCount2":19,"deltaVF":0.211,"chr":"13","start":55215131,"end":55223691,"strand":"+","coords":"13:55215131-55223691","geneIDs":"26919,18193","geneSymbols":"Zfp346,Nsd1","variantType":"","event":"<a href=\"https://genome.ucsc.edu/cgi-bin/hgTracks?db=mm9&position=chr13:55215031-55223791\" title=\"Jump to UCSC Genome Browser\">13:55215031-55223791</a>","junctions":"55216985-55223691","sig":"Significant"},"Reg_GUkXRZ_219":{"log2FoldChange":0.193,"pvalue":0.74,"padj":0.831,"featureID":"16709_7_2/2_SE","groupID":"2712","medianVariantFreq":0.765,"medianVariantFreq1":0.763,"medianVariantFreq2":0.789,"medianVariantCount":26.5,"medianVariantCount1":23,"medianVariantCount2":30,"medianTotalCount":33.5,"medianTotalCount1":35,"medianTotalCount2":32,"deltaVF":0.0263,"chr":"14","start":48330576,"end":48334307,"strand":"+","coords":"14:48330576-48334307","geneIDs":"16709","geneSymbols":"Ktn1","variantType":"SE:I","event":"<a href=\"https://genome.ucsc.edu/cgi-bin/hgTracks?db=mm9&position=chr14:48330476-48334407\" title=\"Jump to UCSC Genome Browser\">14:48330476-48334407</a>","junctions":"48330576-48332149;48332183-48334307","sig":"Not"},"Reg_GUkXRZ_220":{"log2FoldChange":-0.929,"pvalue":0.124,"padj":0.253,"featureID":"16709_8_2/2_SE","groupID":"2713","medianVariantFreq":0.254,"medianVariantFreq1":0.286,"medianVariantFreq2":0.162,"medianVariantCount":14,"medianVariantCount1":19,"medianVariantCount2":12,"medianTotalCount":62,"medianTotalCount1":77,"medianTotalCount2":47,"deltaVF":-0.124,"chr":"14","start":48334397,"end":48339871,"strand":"+","coords":"14:48334397-48339871","geneIDs":"16709","geneSymbols":"Ktn1","variantType":"SE:I","event":"<a href=\"https://genome.ucsc.edu/cgi-bin/hgTracks?db=mm9&position=chr14:48334297-48339971\" title=\"Jump to UCSC Genome Browser\">14:48334297-48339971</a>","junctions":"48334397-48336549;48336635-48339871","sig":"Not"},"Reg_GUkXRZ_221":{"log2FoldChange":4.84,"pvalue":5.97e-13,"padj":4.53e-10,"featureID":"16709_9_2/2_SE,A3SS","groupID":"2714","medianVariantFreq":0.819,"medianVariantFreq1":0.468,"medianVariantFreq2":0.985,"medianVariantCount":79.5,"medianVariantCount1":51,"medianVariantCount2":134,"medianTotalCount":116,"medianTotalCount1":109,"medianTotalCount2":136,"deltaVF":0.517,"chr":"14","start":48344645,"end":48345901,"strand":"+","coords":"14:48344645-48345901","geneIDs":"16709","geneSymbols":"Ktn1","variantType":"SE:I,A3SS:P","event":"<a href=\"https://genome.ucsc.edu/cgi-bin/hgTracks?db=mm9&position=chr14:48344545-48346001\" title=\"Jump to UCSC Genome Browser\">14:48344545-48346001</a>","junctions":"48344645-48345604;48345675-48345901","sig":"Significant"},"Reg_GUkXRZ_222":{"log2FoldChange":0.185,"pvalue":0.762,"padj":0.845,"featureID":"74022_3_2/2_RI,A3SS","groupID":"2745","medianVariantFreq":0.553,"medianVariantFreq1":0.545,"medianVariantFreq2":0.56,"medianVariantCount":17,"medianVariantCount1":11,"medianVariantCount2":24,"medianTotalCount":24,"medianTotalCount1":19,"medianTotalCount2":50,"deltaVF":0.0145,"chr":"16","start":5030001,"end":5030000,"strand":"-","coords":"16:5030001-5030000","geneIDs":"74022","geneSymbols":"Glyr1","variantType":"RI:R,A3SS:P","event":"<a href=\"https://genome.ucsc.edu/cgi-bin/hgTracks?db=mm9&position=chr16:5029546-5030378\" title=\"Jump to UCSC Genome Browser\">16:5029546-5030378</a>","junctions":"5030000-5030278","sig":"Not"},"Reg_GUkXRZ_223":{"log2FoldChange":-0.649,"pvalue":0.139,"padj":0.271,"featureID":"78656_2_2/2_A3SS","groupID":"2775","medianVariantFreq":0.273,"medianVariantFreq1":0.316,"medianVariantFreq2":0.229,"medianVariantCount":14.5,"medianVariantCount1":12,"medianVariantCount2":19,"medianTotalCount":55,"medianTotalCount1":38,"medianTotalCount2":88,"deltaVF":-0.0869,"chr":"18","start":34770986,"end":34770986,"strand":"-","coords":"18:34770986-34770986","geneIDs":"78656","geneSymbols":"Brd8","variantType":"A3SS:P","event":"<a href=\"https://genome.ucsc.edu/cgi-bin/hgTracks?db=mm9&position=chr18:34770822-34772791\" title=\"Jump to UCSC Genome Browser\">18:34770822-34772791</a>","junctions":"34770986-34772691","sig":"Not"},"Reg_GUkXRZ_224":{"log2FoldChange":0.839,"pvalue":0.283,"padj":0.449,"featureID":"68423_2_2/2_RI,A5SS","groupID":"2799","medianVariantFreq":0.556,"medianVariantFreq1":0.5,"medianVariantFreq2":0.636,"medianVariantCount":7.5,"medianVariantCount1":4,"medianVariantCount2":9,"medianTotalCount":14,"medianTotalCount1":14,"medianTotalCount2":14,"deltaVF":0.136,"chr":"19","start":4273011,"end":4273011,"strand":"-","coords":"19:4273011-4273011","geneIDs":"68423","geneSymbols":"Ankrd13d","variantType":"RI:R,A5SS:P","event":"<a href=\"https://genome.ucsc.edu/cgi-bin/hgTracks?db=mm9&position=chr19:4272761-4273121\" title=\"Jump to UCSC Genome Browser\">19:4272761-4273121</a>","junctions":"4272861-4273011","sig":"Not"},"Reg_GUkXRZ_225":{"log2FoldChange":0.689,"pvalue":0.389,"padj":0.552,"featureID":"54338_1_2/2_AFE","groupID":"2819","medianVariantFreq":0.574,"medianVariantFreq1":0.5,"medianVariantFreq2":0.647,"medianVariantCount":4,"medianVariantCount1":4,"medianVariantCount2":8,"medianTotalCount":7.5,"medianTotalCount1":7,"medianTotalCount2":11,"deltaVF":0.147,"chr":"2","start":131937078,"end":131937078,"strand":"-","coords":"2:131937078-131937078","geneIDs":"54338","geneSymbols":"Slc23a2","variantType":"AFE","event":"<a href=\"https://genome.ucsc.edu/cgi-bin/hgTracks?db=mm9&position=chr2:131927362-131970941\" title=\"Jump to UCSC Genome Browser\">2:131927362-131970941</a>","junctions":"131927462-131937078","sig":"Not"},"Reg_GUkXRZ_226":{"log2FoldChange":-0.561,"pvalue":0.339,"padj":0.505,"featureID":"12848_1_2/2_A3SS","groupID":"2821","medianVariantFreq":0.285,"medianVariantFreq1":0.333,"medianVariantFreq2":0.261,"medianVariantCount":6.5,"medianVariantCount1":6,"medianVariantCount2":7,"medianTotalCount":23.5,"medianTotalCount1":19,"medianTotalCount2":31,"deltaVF":-0.0725,"chr":"2","start":125668468,"end":125668468,"strand":"-","coords":"2:125668468-125668468","geneIDs":"12848","geneSymbols":"Cops2","variantType":"A3SS:P","event":"<a href=\"https://genome.ucsc.edu/cgi-bin/hgTracks?db=mm9&position=chr2:125668347-125670646\" title=\"Jump to UCSC Genome Browser\">2:125668347-125670646</a>","junctions":"125668468-125670546","sig":"Not"},"Reg_GUkXRZ_227":{"log2FoldChange":-1.82,"pvalue":0.000553,"padj":0.00417,"featureID":"76899_1_2/2_SE","groupID":"2823","medianVariantFreq":0.52,"medianVariantFreq1":0.625,"medianVariantFreq2":0.25,"medianVariantCount":8.5,"medianVariantCount1":13,"medianVariantCount2":8,"medianTotalCount":20.5,"medianTotalCount1":19,"medianTotalCount2":22,"deltaVF":-0.375,"chr":"2","start":38908550,"end":38908476,"strand":"-","coords":"2:38908550-38908476","geneIDs":"76899","geneSymbols":"Golga1","variantType":"SE:I","event":"<a href=\"https://genome.ucsc.edu/cgi-bin/hgTracks?db=mm9&position=chr2:38907521-38911680\" title=\"Jump to UCSC Genome Browser\">2:38907521-38911680</a>","junctions":"38907621-38908476","sig":"Significant"},"Reg_GUkXRZ_228":{"log2FoldChange":0.309,"pvalue":0.604,"padj":0.725,"featureID":"57743_3_2/2_A5SS","groupID":"2839","medianVariantFreq":0.564,"medianVariantFreq1":0.469,"medianVariantFreq2":0.611,"medianVariantCount":16.5,"medianVariantCount1":18,"medianVariantCount2":15,"medianTotalCount":30,"medianTotalCount1":31,"medianTotalCount2":22,"deltaVF":0.142,"chr":"2","start":5798734,"end":5798734,"strand":"-","coords":"2:5798734-5798734","geneIDs":"57743","geneSymbols":"Sec61a2","variantType":"A5SS:P","event":"<a href=\"https://genome.ucsc.edu/cgi-bin/hgTracks?db=mm9&position=chr2:5797947-5799001\" title=\"Jump to UCSC Genome Browser\">2:5797947-5799001</a>","junctions":"5798047-5798734","sig":"Not"},"Reg_GUkXRZ_229":{"log2FoldChange":6.39,"pvalue":0.00038,"padj":0.00331,"featureID":"51869_4_2/2_SE","groupID":"2848","medianVariantFreq":"NA","medianVariantFreq1":"NA","medianVariantFreq2":0.5,"medianVariantCount":0.5,"medianVariantCount1":0,"medianVariantCount2":7,"medianTotalCount":10,"medianTotalCount1":10,"medianTotalCount2":14,"deltaVF":"NA","chr":"2","start":51963277,"end":51963960,"strand":"+","coords":"2:51963277-51963960","geneIDs":"51869","geneSymbols":"Rif1","variantType":"SE:I","event":"<a href=\"https://genome.ucsc.edu/cgi-bin/hgTracks?db=mm9&position=chr2:51963177-51964060\" title=\"Jump to UCSC Genome Browser\">2:51963177-51964060</a>","junctions":"51963277-51963766;51963846-51963960","sig":"Significant"},"Reg_GUkXRZ_230":{"log2FoldChange":-0.0536,"pvalue":0.941,"padj":0.965,"featureID":"269400,66314,13002,21400,18389_5_3/3_SE","groupID":"2863","medianVariantFreq":0.174,"medianVariantFreq1":0.207,"medianVariantFreq2":0.154,"medianVariantCount":4,"medianVariantCount1":4,"medianVariantCount2":3,"medianTotalCount":21,"medianTotalCount1":22,"medianTotalCount2":18,"deltaVF":-0.0531,"chr":"2","start":181236758,"end":181242871,"strand":"+","coords":"2:181236758-181242871","geneIDs":"269400,66314,13002,21400,18389","geneSymbols":"Rtel1,Tpd52l2,Dnajc5,Tcea2,Oprl1","variantType":"SE:I","event":"<a href=\"https://genome.ucsc.edu/cgi-bin/hgTracks?db=mm9&position=chr2:181236658-181242971\" title=\"Jump to UCSC Genome Browser\">2:181236658-181242971</a>","junctions":"181236758-181237581;181237640-181242871","sig":"Not"},"Reg_GUkXRZ_231":{"log2FoldChange":-0.653,"pvalue":0.338,"padj":0.504,"featureID":"269400,66314,13002,21400,18389_10_2/2_A5SS","groupID":"2868","medianVariantFreq":0.489,"medianVariantFreq1":0.5,"medianVariantFreq2":0.455,"medianVariantCount":7.5,"medianVariantCount1":6,"medianVariantCount2":10,"medianTotalCount":18,"medianTotalCount1":14,"medianTotalCount2":22,"deltaVF":-0.0455,"chr":"2","start":181415181,"end":181417918,"strand":"+","coords":"2:181415181-181417918","geneIDs":"269400,66314,13002,21400,18389","geneSymbols":"Rtel1,Tpd52l2,Dnajc5,Tcea2,Oprl1","variantType":"A5SS:P","event":"<a href=\"https://genome.ucsc.edu/cgi-bin/hgTracks?db=mm9&position=chr2:181415080-181418018\" title=\"Jump to UCSC Genome Browser\">2:181415080-181418018</a>","junctions":"181415440-181417918","sig":"Not"},"Reg_GUkXRZ_232":{"log2FoldChange":2.14,"pvalue":4.98e-05,"padj":0.000771,"featureID":"71710_5_2/2_SE","groupID":"2889","medianVariantFreq":0.381,"medianVariantFreq1":0.294,"medianVariantFreq2":0.586,"medianVariantCount":8.5,"medianVariantCount1":6,"medianVariantCount2":16,"medianTotalCount":27.5,"medianTotalCount1":27,"medianTotalCount2":28,"deltaVF":0.292,"chr":"3","start":14551527,"end":14557189,"strand":"+","coords":"3:14551527-14557189","geneIDs":"71710","geneSymbols":"Lrrcc1","variantType":"SE:I","event":"<a href=\"https://genome.ucsc.edu/cgi-bin/hgTracks?db=mm9&position=chr3:14551427-14557289\" title=\"Jump to UCSC Genome Browser\">3:14551427-14557289</a>","junctions":"14551527-14554304;14554505-14557189","sig":"Significant"},"Reg_GUkXRZ_233":{"log2FoldChange":2.02,"pvalue":0.175,"padj":0.314,"featureID":"213582_3_2/2_SE","groupID":"2893","medianVariantFreq":0.0217,"medianVariantFreq1":0,"medianVariantFreq2":0.0909,"medianVariantCount":0.5,"medianVariantCount1":0,"medianVariantCount2":7,"medianTotalCount":35.5,"medianTotalCount1":30,"medianTotalCount2":53,"deltaVF":0.0909,"chr":"3","start":82178123,"end":82180845,"strand":"+","coords":"3:82178123-82180845","geneIDs":"213582","geneSymbols":"Mtap9","variantType":"SE:I","event":"<a href=\"https://genome.ucsc.edu/cgi-bin/hgTracks?db=mm9&position=chr3:82178023-82180945\" title=\"Jump to UCSC Genome Browser\">3:82178023-82180945</a>","junctions":"82178123-82179158;82179212-82180845;82179647-82180845","sig":"Not"},"Reg_GUkXRZ_234":{"log2FoldChange":-7.87,"pvalue":2.87e-06,"padj":9.91e-05,"featureID":"17165_6_2/2_SE","groupID":"2946","medianVariantFreq":1,"medianVariantFreq1":1,"medianVariantFreq2":0.481,"medianVariantCount":14.5,"medianVariantCount1":18,"medianVariantCount2":6,"medianTotalCount":18,"medianTotalCount1":18,"medianTotalCount2":19,"deltaVF":-0.519,"chr":"5","start":121981729,"end":121981542,"strand":"-","coords":"5:121981729-121981542","geneIDs":"17165","geneSymbols":"Mapkapk5","variantType":"SE:I","event":"<a href=\"https://genome.ucsc.edu/cgi-bin/hgTracks?db=mm9&position=chr5:121978899-121983418\" title=\"Jump to UCSC Genome Browser\">5:121978899-121983418</a>","junctions":"121981729-121983318;121978999-121981542","sig":"Significant"},"Reg_GUkXRZ_235":{"log2FoldChange":-0.678,"pvalue":0.368,"padj":0.533,"featureID":"17165_7_2/2_A5SS","groupID":"2947","medianVariantFreq":0.464,"medianVariantFreq1":0.5,"medianVariantFreq2":0.385,"medianVariantCount":6,"medianVariantCount1":6,"medianVariantCount2":2,"medianTotalCount":17,"medianTotalCount1":18,"medianTotalCount2":16,"deltaVF":-0.115,"chr":"5","start":121977051,"end":121977051,"strand":"-","coords":"5:121977051-121977051","geneIDs":"17165","geneSymbols":"Mapkapk5","variantType":"A5SS:P","event":"<a href=\"https://genome.ucsc.edu/cgi-bin/hgTracks?db=mm9&position=chr5:121976769-121977200\" title=\"Jump to UCSC Genome Browser\">5:121976769-121977200</a>","junctions":"121976869-121977051","sig":"Not"},"Reg_GUkXRZ_236":{"log2FoldChange":0.426,"pvalue":0.433,"padj":0.589,"featureID":"14020_2_2/2_A3SS","groupID":"2950","medianVariantFreq":0.163,"medianVariantFreq1":0.128,"medianVariantFreq2":0.176,"medianVariantCount":5.5,"medianVariantCount1":6,"medianVariantCount2":5,"medianTotalCount":45,"medianTotalCount1":50,"medianTotalCount2":31,"deltaVF":0.0483,"chr":"5","start":108248763,"end":108248763,"strand":"-","coords":"5:108248763-108248763","geneIDs":"14020","geneSymbols":"Evi5","variantType":"A3SS:P","event":"<a href=\"https://genome.ucsc.edu/cgi-bin/hgTracks?db=mm9&position=chr5:108248597-108249551\" title=\"Jump to UCSC Genome Browser\">5:108248597-108249551</a>","junctions":"108248763-108249451","sig":"Not"},"Reg_GUkXRZ_237":{"log2FoldChange":0.476,"pvalue":0.374,"padj":0.538,"featureID":"71752,67661_8_2/2_RI,A5SS","groupID":"2958","medianVariantFreq":0.489,"medianVariantFreq1":0.5,"medianVariantFreq2":0.478,"medianVariantCount":16,"medianVariantCount1":16,"medianVariantCount2":25,"medianTotalCount":36,"medianTotalCount1":36,"medianTotalCount2":59,"deltaVF":-0.0217,"chr":"5","start":31462033,"end":31462033,"strand":"-","coords":"5:31462033-31462033","geneIDs":"71752,67661","geneSymbols":"Gtf3c2,Ift172","variantType":"RI:R,A5SS:P","event":"<a href=\"https://genome.ucsc.edu/cgi-bin/hgTracks?db=mm9&position=chr5:31461794-31462173\" title=\"Jump to UCSC Genome Browser\">5:31461794-31462173</a>","junctions":"31461894-31462033","sig":"Not"},"Reg_GUkXRZ_238":{"log2FoldChange":1.16,"pvalue":0.11,"padj":0.231,"featureID":"54216_1_2/2_SE","groupID":"2967","medianVariantFreq":0.0438,"medianVariantFreq1":0.0233,"medianVariantFreq2":0.0556,"medianVariantCount":4.5,"medianVariantCount1":4,"medianVariantCount2":5,"medianTotalCount":151,"medianTotalCount1":169,"medianTotalCount2":60,"deltaVF":0.0323,"chr":"5","start":58113517,"end":58304395,"strand":"+","coords":"5:58113517-58304395","geneIDs":"54216","geneSymbols":"Pcdh7","variantType":"SE:I","event":"<a href=\"https://genome.ucsc.edu/cgi-bin/hgTracks?db=mm9&position=chr5:58113417-58304495\" title=\"Jump to UCSC Genome Browser\">5:58113417-58304495</a>","junctions":"58113517-58177060;58177119-58304395","sig":"Not"},"Reg_GUkXRZ_239":{"log2FoldChange":-1.45,"pvalue":0.0306,"padj":0.0875,"featureID":"320538_2_2/2_SE","groupID":"2984","medianVariantFreq":0.895,"medianVariantFreq1":0.931,"medianVariantFreq2":0.872,"medianVariantCount":41,"medianVariantCount1":34,"medianVariantCount2":76,"medianTotalCount":43,"medianTotalCount1":38,"medianTotalCount2":86,"deltaVF":-0.0595,"chr":"6","start":38390547,"end":38411475,"strand":"+","coords":"6:38390547-38411475","geneIDs":"320538","geneSymbols":"Ubn2","variantType":"SE:I","event":"<a href=\"https://genome.ucsc.edu/cgi-bin/hgTracks?db=mm9&position=chr6:38390447-38411575\" title=\"Jump to UCSC Genome Browser\">6:38390447-38411575</a>","junctions":"38390547-38402870;38402971-38411475","sig":"Not"},"Reg_GUkXRZ_240":{"log2FoldChange":0.0841,"pvalue":0.892,"padj":0.935,"featureID":"320538_3_2/2_A5SS","groupID":"2985","medianVariantFreq":0.174,"medianVariantFreq1":0.158,"medianVariantFreq2":0.182,"medianVariantCount":4.5,"medianVariantCount1":5,"medianVariantCount2":4,"medianTotalCount":27.5,"medianTotalCount1":23,"medianTotalCount2":32,"deltaVF":0.0239,"chr":"6","start":38414044,"end":38420152,"strand":"+","coords":"6:38414044-38420152","geneIDs":"320538","geneSymbols":"Ubn2","variantType":"A5SS:P","event":"<a href=\"https://genome.ucsc.edu/cgi-bin/hgTracks?db=mm9&position=chr6:38413943-38420252\" title=\"Jump to UCSC Genome Browser\">6:38413943-38420252</a>","junctions":"38414049-38420152","sig":"Not"},"Reg_GUkXRZ_241":{"log2FoldChange":0.931,"pvalue":0.235,"padj":0.389,"featureID":"12366,12723_2_2/2_A3SS","groupID":"2988","medianVariantFreq":0.199,"medianVariantFreq1":0.167,"medianVariantFreq2":0.294,"medianVariantCount":3.5,"medianVariantCount1":2,"medianVariantCount2":6,"medianTotalCount":20.5,"medianTotalCount1":12,"medianTotalCount2":26,"deltaVF":0.127,"chr":"6","start":42218979,"end":42219278,"strand":"+","coords":"6:42218979-42219278","geneIDs":"12366,12723","geneSymbols":"Casp2,Clcn1","variantType":"A3SS:P","event":"<a href=\"https://genome.ucsc.edu/cgi-bin/hgTracks?db=mm9&position=chr6:42218879-42219379\" title=\"Jump to UCSC Genome Browser\">6:42218879-42219379</a>","junctions":"42218979-42219221","sig":"Not"},"Reg_GUkXRZ_242":{"log2FoldChange":-2.55,"pvalue":0.0073,"padj":0.0296,"featureID":"22026_5_2/2_A5SS","groupID":"2998","medianVariantFreq":0.879,"medianVariantFreq1":0.889,"medianVariantFreq2":0.775,"medianVariantCount":24,"medianVariantCount1":27,"medianVariantCount2":21,"medianTotalCount":29.5,"medianTotalCount1":27,"medianTotalCount2":33,"deltaVF":-0.114,"chr":"6","start":92113215,"end":92114182,"strand":"+","coords":"6:92113215-92114182","geneIDs":"22026","geneSymbols":"Nr2c2","variantType":"A5SS:P","event":"<a href=\"https://genome.ucsc.edu/cgi-bin/hgTracks?db=mm9&position=chr6:92113114-92114282\" title=\"Jump to UCSC Genome Browser\">6:92113114-92114282</a>","junctions":"92113252-92114182","sig":"Significant"},"Reg_GUkXRZ_243":{"log2FoldChange":1.34,"pvalue":0.00706,"padj":0.0289,"featureID":"54343_5_2/2_SE,A3SS","groupID":"3004","medianVariantFreq":0.607,"medianVariantFreq1":0.556,"medianVariantFreq2":0.788,"medianVariantCount":24,"medianVariantCount1":19,"medianVariantCount2":46,"medianTotalCount":43,"medianTotalCount1":35,"medianTotalCount2":58,"deltaVF":0.233,"chr":"6","start":136545034,"end":136548171,"strand":"+","coords":"6:136545034-136548171","geneIDs":"54343","geneSymbols":"Atf7ip","variantType":"SE:I,A3SS:P","event":"<a href=\"https://genome.ucsc.edu/cgi-bin/hgTracks?db=mm9&position=chr6:136544934-136548271\" title=\"Jump to UCSC Genome Browser\">6:136544934-136548271</a>","junctions":"136545034-136547992;136548077-136548171","sig":"Significant"},"Reg_GUkXRZ_244":{"log2FoldChange":0.43,"pvalue":0.427,"padj":0.585,"featureID":"233871,246779_3_2/2_A3SS","groupID":"3009","medianVariantFreq":0.282,"medianVariantFreq1":0.273,"medianVariantFreq2":0.346,"medianVariantCount":16,"medianVariantCount1":12,"medianVariantCount2":18,"medianTotalCount":44,"medianTotalCount1":44,"medianTotalCount2":44,"deltaVF":0.0734,"chr":"7","start":133640160,"end":133640160,"strand":"-","coords":"7:133640160-133640160","geneIDs":"233871,246779","geneSymbols":"Atxn2l,Il27","variantType":"A3SS:P","event":"<a href=\"https://genome.ucsc.edu/cgi-bin/hgTracks?db=mm9&position=chr7:133640042-133640868\" title=\"Jump to UCSC Genome Browser\">7:133640042-133640868</a>","junctions":"133640160-133640768","sig":"Not"},"Reg_GUkXRZ_245":{"log2FoldChange":0.0775,"pvalue":0.908,"padj":0.944,"featureID":"109689_3_2/2_A3SS","groupID":"3033","medianVariantFreq":0.408,"medianVariantFreq1":0.4,"medianVariantFreq2":0.417,"medianVariantCount":10,"medianVariantCount1":10,"medianVariantCount2":10,"medianTotalCount":26,"medianTotalCount1":22,"medianTotalCount2":32,"deltaVF":0.0167,"chr":"7","start":106748362,"end":106749607,"strand":"+","coords":"7:106748362-106749607","geneIDs":"109689","geneSymbols":"Arrb1","variantType":"A3SS:P","event":"<a href=\"https://genome.ucsc.edu/cgi-bin/hgTracks?db=mm9&position=chr7:106748262-106749708\" title=\"Jump to UCSC Genome Browser\">7:106748262-106749708</a>","junctions":"106748362-106748514","sig":"Not"},"Reg_GUkXRZ_246":{"log2FoldChange":2.02,"pvalue":0.00603,"padj":0.0255,"featureID":"20909_2_2/2_RI,A3SS","groupID":"3035","medianVariantFreq":0.428,"medianVariantFreq1":0.333,"medianVariantFreq2":0.5,"medianVariantCount":9,"medianVariantCount1":9,"medianVariantCount2":11,"medianTotalCount":19.5,"medianTotalCount1":35,"medianTotalCount2":17,"deltaVF":0.167,"chr":"7","start":134985880,"end":134985958,"strand":"+","coords":"7:134985880-134985958","geneIDs":"20909","geneSymbols":"Stx4a","variantType":"RI:R,A3SS:P","event":"<a href=\"https://genome.ucsc.edu/cgi-bin/hgTracks?db=mm9&position=chr7:134985779-134986059\" title=\"Jump to UCSC Genome Browser\">7:134985779-134986059</a>","junctions":"134985879-134985937","sig":"Significant"},"Reg_GUkXRZ_247":{"log2FoldChange":-0.83,"pvalue":0.289,"padj":0.453,"featureID":"78506_3_2/2_SE","groupID":"3061","medianVariantFreq":0.31,"medianVariantFreq1":0.4,"medianVariantFreq2":0.214,"medianVariantCount":4.5,"medianVariantCount1":4,"medianVariantCount2":6,"medianTotalCount":16,"medianTotalCount1":10,"medianTotalCount2":49,"deltaVF":-0.186,"chr":"8","start":41442281,"end":41451503,"strand":"+","coords":"8:41442281-41451503","geneIDs":"78506","geneSymbols":"Efha2","variantType":"SE:I","event":"<a href=\"https://genome.ucsc.edu/cgi-bin/hgTracks?db=mm9&position=chr8:41442181-41451603\" title=\"Jump to UCSC Genome Browser\">8:41442181-41451603</a>","junctions":"41442281-41444764;41444802-41451503","sig":"Not"},"Reg_GUkXRZ_248":{"log2FoldChange":-3.41,"pvalue":0.000139,"padj":0.00158,"featureID":"277973_8_2/2_SE","groupID":"3076","medianVariantFreq":0.887,"medianVariantFreq1":1,"medianVariantFreq2":0.762,"medianVariantCount":24,"medianVariantCount1":22,"medianVariantCount2":32,"medianTotalCount":28.5,"medianTotalCount1":24,"medianTotalCount2":40,"deltaVF":-0.238,"chr":"8","start":107887333,"end":107888582,"strand":"+","coords":"8:107887333-107888582","geneIDs":"277973","geneSymbols":"Slc9a5","variantType":"SE:I","event":"<a href=\"https://genome.ucsc.edu/cgi-bin/hgTracks?db=mm9&position=chr8:107887233-107888682\" title=\"Jump to UCSC Genome Browser\">8:107887233-107888682</a>","junctions":"107887333-107887840;107887333-107887837;107887906-107888582","sig":"Significant"},"Reg_GUkXRZ_249":{"log2FoldChange":0.196,"pvalue":0.8,"padj":0.874,"featureID":"93742_1_2/2_SE","groupID":"3077","medianVariantFreq":0.143,"medianVariantFreq1":0.188,"medianVariantFreq2":0.12,"medianVariantCount":3.5,"medianVariantCount1":4,"medianVariantCount2":3,"medianTotalCount":26.5,"medianTotalCount1":28,"medianTotalCount2":20,"deltaVF":-0.0675,"chr":"8","start":129881266,"end":129894148,"strand":"+","coords":"8:129881266-129894148","geneIDs":"93742","geneSymbols":"Pard3","variantType":"SE:I","event":"<a href=\"https://genome.ucsc.edu/cgi-bin/hgTracks?db=mm9&position=chr8:129881166-129894248\" title=\"Jump to UCSC Genome Browser\">8:129881166-129894248</a>","junctions":"129881266-129883627;129883710-129894148","sig":"Not"},"Reg_GUkXRZ_250":{"log2FoldChange":0.314,"pvalue":0.784,"padj":0.861,"featureID":"270120_2_2/2_SE","groupID":"3088","medianVariantFreq":0.187,"medianVariantFreq1":0.231,"medianVariantFreq2":0.143,"medianVariantCount":2,"medianVariantCount1":3,"medianVariantCount2":1,"medianTotalCount":10.5,"medianTotalCount1":13,"medianTotalCount2":10,"deltaVF":-0.0879,"chr":"9","start":15833804,"end":15833736,"strand":"-","coords":"9:15833804-15833736","geneIDs":"270120","geneSymbols":"Fat3","variantType":"SE:I","event":"<a href=\"https://genome.ucsc.edu/cgi-bin/hgTracks?db=mm9&position=chr9:15825799-15834358\" title=\"Jump to UCSC Genome Browser\">9:15825799-15834358</a>","junctions":"15833804-15834258;15825899-15833736","sig":"Not"},"Reg_GUkXRZ_251":{"log2FoldChange":0.498,"pvalue":0.35,"padj":0.515,"featureID":"24127_5_2/2_SE,A3SS","groupID":"3104","medianVariantFreq":0.329,"medianVariantFreq1":0.273,"medianVariantFreq2":0.387,"medianVariantCount":14,"medianVariantCount1":10,"medianVariantCount2":24,"medianTotalCount":56.5,"medianTotalCount1":37,"medianTotalCount2":68,"deltaVF":0.114,"chr":"9","start":95891706,"end":95895519,"strand":"+","coords":"9:95891706-95895519","geneIDs":"24127","geneSymbols":"Xrn1","variantType":"SE:I,A3SS:P","event":"<a href=\"https://genome.ucsc.edu/cgi-bin/hgTracks?db=mm9&position=chr9:95891606-95895619\" title=\"Jump to UCSC Genome Browser\">9:95891606-95895619</a>","junctions":"95891706-95895252;95895331-95895519","sig":"Not"},"Reg_GUkXRZ_252":{"log2FoldChange":-0.737,"pvalue":0.364,"padj":0.53,"featureID":"NA_29_2/2_AFE","groupID":"3135","medianVariantFreq":0.458,"medianVariantFreq1":0.556,"medianVariantFreq2":0.333,"medianVariantCount":4,"medianVariantCount1":5,"medianVariantCount2":3,"medianTotalCount":9,"medianTotalCount1":9,"medianTotalCount2":9,"deltaVF":-0.222,"chr":"X","start":71867073,"end":71878893,"strand":"+","coords":"X:71867073-71878893","geneIDs":"","geneSymbols":"","variantType":"AFE","event":"<a href=\"https://genome.ucsc.edu/cgi-bin/hgTracks?db=mm9&position=chrX:71866910-71878993\" title=\"Jump to UCSC Genome Browser\">X:71866910-71878993</a>","junctions":"71867102-71878893","sig":"Not"},"Reg_GUkXRZ_253":{"log2FoldChange":0.47,"pvalue":0.288,"padj":0.452,"featureID":"269116_7_2/3_A3SS","groupID":"3147","medianVariantFreq":0.679,"medianVariantFreq1":0.677,"medianVariantFreq2":0.756,"medianVariantCount":51,"medianVariantCount1":42,"medianVariantCount2":87,"medianTotalCount":72,"medianTotalCount1":61,"medianTotalCount2":125,"deltaVF":0.0787,"chr":"1","start":134493749,"end":134493749,"strand":"-","coords":"1:134493749-134493749","geneIDs":"269116","geneSymbols":"Nfasc","variantType":"A3SS:P","event":"<a href=\"https://genome.ucsc.edu/cgi-bin/hgTracks?db=mm9&position=chr1:134493125-134498648\" title=\"Jump to UCSC Genome Browser\">1:134493125-134498648</a>","junctions":"134493749-134498548","sig":"Not"},"Reg_GUkXRZ_254":{"log2FoldChange":0.923,"pvalue":0.158,"padj":0.296,"featureID":"71096_1_2/2_SE","groupID":"3169","medianVariantFreq":0.121,"medianVariantFreq1":0.111,"medianVariantFreq2":0.174,"medianVariantCount":3.5,"medianVariantCount1":3,"medianVariantCount2":5,"medianTotalCount":30.5,"medianTotalCount1":29,"medianTotalCount2":34,"deltaVF":0.0628,"chr":"1","start":8872295,"end":8872242,"strand":"-","coords":"1:8872295-8872242","geneIDs":"71096","geneSymbols":"Sntg1","variantType":"SE:I","event":"<a href=\"https://genome.ucsc.edu/cgi-bin/hgTracks?db=mm9&position=chr1:8793951-8989367\" title=\"Jump to UCSC Genome Browser\">1:8793951-8989367</a>","junctions":"8872295-8989267;8794051-8872242","sig":"Not"},"Reg_GUkXRZ_255":{"log2FoldChange":-0.228,"pvalue":0.634,"padj":0.748,"featureID":"241134_2_2/2_A5SS","groupID":"3177","medianVariantFreq":0.616,"medianVariantFreq1":0.636,"medianVariantFreq2":0.595,"medianVariantCount":25,"medianVariantCount1":21,"medianVariantCount2":26,"medianTotalCount":54,"medianTotalCount1":34,"medianTotalCount2":60,"deltaVF":-0.0411,"chr":"1","start":81188628,"end":81237459,"strand":"+","coords":"1:81188628-81237459","geneIDs":"241134","geneSymbols":"9430031J16Rik","variantType":"A5SS:P","event":"<a href=\"https://genome.ucsc.edu/cgi-bin/hgTracks?db=mm9&position=chr1:81188527-81237559\" title=\"Jump to UCSC Genome Browser\">1:81188527-81237559</a>","junctions":"81188723-81237459","sig":"Not"},"Reg_GUkXRZ_256":{"log2FoldChange":3.23,"pvalue":0.000183,"padj":0.00192,"featureID":"110532_3_2/2_A5SS","groupID":"3189","medianVariantFreq":0.775,"medianVariantFreq1":0.652,"medianVariantFreq2":0.977,"medianVariantCount":25,"medianVariantCount1":16,"medianVariantCount2":40,"medianTotalCount":37.5,"medianTotalCount1":23,"medianTotalCount2":40,"deltaVF":0.325,"chr":"10","start":76775093,"end":76775093,"strand":"-","coords":"10:76775093-76775093","geneIDs":"110532","geneSymbols":"Adarb1","variantType":"A5SS:P","event":"<a href=\"https://genome.ucsc.edu/cgi-bin/hgTracks?db=mm9&position=chr10:76773919-76775223\" title=\"Jump to UCSC Genome Browser\">10:76773919-76775223</a>","junctions":"76774019-76775093","sig":"Significant"},"Reg_GUkXRZ_257":{"log2FoldChange":0.462,"pvalue":0.126,"padj":0.255,"featureID":"11735_3_2/2_SE,RI,A5SS,A3SS","groupID":"3197","medianVariantFreq":0.25,"medianVariantFreq1":0.208,"medianVariantFreq2":0.286,"medianVariantCount":29.5,"medianVariantCount1":25,"medianVariantCount2":36,"medianTotalCount":114,"medianTotalCount1":111,"medianTotalCount2":116,"deltaVF":0.0784,"chr":"10","start":69285142,"end":69287066,"strand":"+","coords":"10:69285142-69287066","geneIDs":"11735","geneSymbols":"Ank3","variantType":"SE:I,RI:R,A5SS:P,A3SS:P","event":"<a href=\"https://genome.ucsc.edu/cgi-bin/hgTracks?db=mm9&position=chr10:69285041-69287166\" title=\"Jump to UCSC Genome Browser\">10:69285041-69287166</a>","junctions":"69285141-69285826;69285849-69287066;69286091-69287066","sig":"Not"},"Reg_GUkXRZ_258":{"log2FoldChange":-2.22,"pvalue":0.0456,"padj":0.119,"featureID":"21853,20847_3_2/2_SE","groupID":"3211","medianVariantFreq":0.81,"medianVariantFreq1":1,"medianVariantFreq2":0.5,"medianVariantCount":7.5,"medianVariantCount1":5,"medianVariantCount2":16,"medianTotalCount":7.5,"medianTotalCount1":7,"medianTotalCount2":32,"deltaVF":-0.5,"chr":"10","start":127713679,"end":127714179,"strand":"+","coords":"10:127713679-127714179","geneIDs":"21853,20847","geneSymbols":"Timeless,Stat2","variantType":"SE:I","event":"<a href=\"https://genome.ucsc.edu/cgi-bin/hgTracks?db=mm9&position=chr10:127713579-127714279\" title=\"Jump to UCSC Genome Browser\">10:127713579-127714279</a>","junctions":"127713679-127713922;127713679-127713804;127713954-127714179","sig":"Not"},"Reg_GUkXRZ_259":{"log2FoldChange":-0.959,"pvalue":0.163,"padj":0.3,"featureID":"21853,20847_4_2/2_SE","groupID":"3212","medianVariantFreq":0.622,"medianVariantFreq1":0.667,"medianVariantFreq2":0.538,"medianVariantCount":7,"medianVariantCount1":6,"medianVariantCount2":28,"medianTotalCount":12,"medianTotalCount1":10,"medianTotalCount2":52,"deltaVF":-0.128,"chr":"10","start":127714274,"end":127714878,"strand":"+","coords":"10:127714274-127714878","geneIDs":"21853,20847","geneSymbols":"Timeless,Stat2","variantType":"SE:I","event":"<a href=\"https://genome.ucsc.edu/cgi-bin/hgTracks?db=mm9&position=chr10:127714174-127714978\" title=\"Jump to UCSC Genome Browser\">10:127714174-127714978</a>","junctions":"127714274-127714700;127714789-127714878","sig":"Not"},"Reg_GUkXRZ_260":{"log2FoldChange":1.42,"pvalue":0.00887,"padj":0.0338,"featureID":"17933_1_3/3_AFE","groupID":"3261","medianVariantFreq":0.587,"medianVariantFreq1":0.52,"medianVariantFreq2":0.643,"medianVariantCount":11.5,"medianVariantCount1":13,"medianVariantCount2":9,"medianTotalCount":20,"medianTotalCount1":25,"medianTotalCount2":14,"deltaVF":0.123,"chr":"12","start":30219505,"end":30251567,"strand":"+","coords":"12:30219505-30251567","geneIDs":"17933","geneSymbols":"Myt1l","variantType":"AFE","event":"<a href=\"https://genome.ucsc.edu/cgi-bin/hgTracks?db=mm9&position=chr12:30213132-30251667\" title=\"Jump to UCSC Genome Browser\">12:30213132-30251667</a>","junctions":"30220094-30251567;30220233-30251567","sig":"Significant"},"Reg_GUkXRZ_261":{"log2FoldChange":0.629,"pvalue":0.437,"padj":0.592,"featureID":"17933_3_2/2_A5SS","groupID":"3263","medianVariantFreq":0.321,"medianVariantFreq1":0.308,"medianVariantFreq2":0.571,"medianVariantCount":8,"medianVariantCount1":8,"medianVariantCount2":8,"medianTotalCount":18,"medianTotalCount1":26,"medianTotalCount2":14,"deltaVF":0.264,"chr":"12","start":30220095,"end":30251567,"strand":"+","coords":"12:30220095-30251567","geneIDs":"17933","geneSymbols":"Myt1l","variantType":"A5SS:P","event":"<a href=\"https://genome.ucsc.edu/cgi-bin/hgTracks?db=mm9&position=chr12:30219994-30251667\" title=\"Jump to UCSC Genome Browser\">12:30219994-30251667</a>","junctions":"30220233-30251567","sig":"Not"},"Reg_GUkXRZ_262":{"log2FoldChange":-2.86,"pvalue":3.39e-06,"padj":0.000108,"featureID":"17933_5_2/2_SE","groupID":"3265","medianVariantFreq":0.691,"medianVariantFreq1":0.78,"medianVariantFreq2":0.304,"medianVariantCount":46,"medianVariantCount1":72,"medianVariantCount2":22,"medianTotalCount":79,"medianTotalCount1":81,"medianTotalCount2":77,"deltaVF":-0.475,"chr":"12","start":30468753,"end":30496238,"strand":"+","coords":"12:30468753-30496238","geneIDs":"17933","geneSymbols":"Myt1l","variantType":"SE:I","event":"<a href=\"https://genome.ucsc.edu/cgi-bin/hgTracks?db=mm9&position=chr12:30468653-30496338\" title=\"Jump to UCSC Genome Browser\">12:30468653-30496338</a>","junctions":"30468753-30469116;30469178-30496238","sig":"Significant"},"Reg_GUkXRZ_263":{"log2FoldChange":-0.3,"pvalue":0.602,"padj":0.724,"featureID":"17933_7_2/2_A5SS","groupID":"3267","medianVariantFreq":0.337,"medianVariantFreq1":0.389,"medianVariantFreq2":0.25,"medianVariantCount":9.5,"medianVariantCount1":14,"medianVariantCount2":4,"medianTotalCount":29.5,"medianTotalCount1":36,"medianTotalCount2":16,"deltaVF":-0.139,"chr":"12","start":30512697,"end":30517153,"strand":"+","coords":"12:30512697-30517153","geneIDs":"17933","geneSymbols":"Myt1l","variantType":"A5SS:P","event":"<a href=\"https://genome.ucsc.edu/cgi-bin/hgTracks?db=mm9&position=chr12:30512596-30517253\" title=\"Jump to UCSC Genome Browser\">12:30512596-30517253</a>","junctions":"30512702-30517153","sig":"Not"},"Reg_GUkXRZ_264":{"log2FoldChange":-4.06,"pvalue":7.07e-06,"padj":0.000179,"featureID":"17933_8_2/2_SE","groupID":"3268","medianVariantFreq":0.887,"medianVariantFreq1":1,"medianVariantFreq2":0.517,"medianVariantCount":36.5,"medianVariantCount1":39,"medianVariantCount2":15,"medianTotalCount":38.5,"medianTotalCount1":39,"medianTotalCount2":29,"deltaVF":-0.483,"chr":"12","start":30512696,"end":30521215,"strand":"+","coords":"12:30512696-30521215","geneIDs":"17933","geneSymbols":"Myt1l","variantType":"SE:I","event":"<a href=\"https://genome.ucsc.edu/cgi-bin/hgTracks?db=mm9&position=chr12:30512596-30521315\" title=\"Jump to UCSC Genome Browser\">12:30512596-30521315</a>","junctions":"30512696-30517153;30517287-30521215","sig":"Significant"},"Reg_GUkXRZ_265":{"log2FoldChange":0.377,"pvalue":0.256,"padj":0.418,"featureID":"17260,320203,72677_8_2/2_A3SS","groupID":"3286","medianVariantFreq":0.538,"medianVariantFreq1":0.535,"medianVariantFreq2":0.608,"medianVariantCount":27,"medianVariantCount1":28,"medianVariantCount2":22,"medianTotalCount":55.5,"medianTotalCount1":59,"medianTotalCount2":39,"deltaVF":0.0724,"chr":"13","start":83664136,"end":83714695,"strand":"+","coords":"13:83664136-83714695","geneIDs":"17260,320203,72677","geneSymbols":"Mef2c,C130071C03Rik,2810049E08Rik","variantType":"A3SS:P","event":"<a href=\"https://genome.ucsc.edu/cgi-bin/hgTracks?db=mm9&position=chr13:83664036-83714796\" title=\"Jump to UCSC Genome Browser\">13:83664036-83714796</a>","junctions":"83664136-83714693","sig":"Not"},"Reg_GUkXRZ_266":{"log2FoldChange":0.328,"pvalue":0.63,"padj":0.744,"featureID":"17260,320203,72677_17_2/2_SE,S2E","groupID":"3295","medianVariantFreq":0.455,"medianVariantFreq1":0.455,"medianVariantFreq2":0.474,"medianVariantCount":6,"medianVariantCount1":5,"medianVariantCount2":9,"medianTotalCount":15,"medianTotalCount1":11,"medianTotalCount2":19,"deltaVF":0.0191,"chr":"13","start":84023840,"end":84067508,"strand":"+","coords":"13:84023840-84067508","geneIDs":"17260,320203,72677","geneSymbols":"Mef2c,C130071C03Rik,2810049E08Rik","variantType":"SE:I,S2E:I","event":"<a href=\"https://genome.ucsc.edu/cgi-bin/hgTracks?db=mm9&position=chr13:84023740-84067608\" title=\"Jump to UCSC Genome Browser\">13:84023740-84067608</a>","junctions":"84023840-84054929;84023840-84030741;84055062-84067508","sig":"Not"},"Reg_GUkXRZ_267":{"log2FoldChange":1.13,"pvalue":0.15,"padj":0.287,"featureID":"16432_1_2/2_A5SS","groupID":"3297","medianVariantFreq":0.101,"medianVariantFreq1":0.04,"medianVariantFreq2":0.171,"medianVariantCount":3.5,"medianVariantCount1":2,"medianVariantCount2":7,"medianTotalCount":42,"medianTotalCount1":39,"medianTotalCount2":50,"deltaVF":0.131,"chr":"14","start":73767997,"end":73767997,"strand":"-","coords":"14:73767997-73767997","geneIDs":"16432","geneSymbols":"Itm2b","variantType":"A5SS:P","event":"<a href=\"https://genome.ucsc.edu/cgi-bin/hgTracks?db=mm9&position=chr14:73766234-73768206\" title=\"Jump to UCSC Genome Browser\">14:73766234-73768206</a>","junctions":"73766334-73767997","sig":"Not"},"Reg_GUkXRZ_268":{"log2FoldChange":0.814,"pvalue":0.206,"padj":0.352,"featureID":"70028,338467_3_2/2_A5SS","groupID":"3359","medianVariantFreq":0.236,"medianVariantFreq1":0.222,"medianVariantFreq2":0.286,"medianVariantCount":7,"medianVariantCount1":4,"medianVariantCount2":8,"medianTotalCount":27,"medianTotalCount1":24,"medianTotalCount2":28,"deltaVF":0.0635,"chr":"16","start":93749468,"end":93750135,"strand":"+","coords":"16:93749468-93750135","geneIDs":"70028,338467","geneSymbols":"Dopey2,Morc3","variantType":"A5SS:P","event":"<a href=\"https://genome.ucsc.edu/cgi-bin/hgTracks?db=mm9&position=chr16:93749367-93750235\" title=\"Jump to UCSC Genome Browser\">16:93749367-93750235</a>","junctions":"93749631-93750135","sig":"Not"},"Reg_GUkXRZ_269":{"log2FoldChange":1.04,"pvalue":0.0573,"padj":0.141,"featureID":"70028,338467_8_2/2_A3SS","groupID":"3364","medianVariantFreq":0.555,"medianVariantFreq1":0.407,"medianVariantFreq2":0.579,"medianVariantCount":20.5,"medianVariantCount1":12,"medianVariantCount2":33,"medianTotalCount":43.5,"medianTotalCount1":35,"medianTotalCount2":46,"deltaVF":0.172,"chr":"16","start":93793476,"end":93799150,"strand":"+","coords":"16:93793476-93799150","geneIDs":"70028,338467","geneSymbols":"Dopey2,Morc3","variantType":"A3SS:P","event":"<a href=\"https://genome.ucsc.edu/cgi-bin/hgTracks?db=mm9&position=chr16:93793376-93799251\" title=\"Jump to UCSC Genome Browser\">16:93793376-93799251</a>","junctions":"93793476-93799148","sig":"Not"},"Reg_GUkXRZ_270":{"log2FoldChange":-3.57,"pvalue":0.000165,"padj":0.0018,"featureID":"52563_2_2/2_SE,A5SS","groupID":"3383","medianVariantFreq":0.909,"medianVariantFreq1":1,"medianVariantFreq2":0.649,"medianVariantCount":16,"medianVariantCount1":13,"medianVariantCount2":18,"medianTotalCount":19,"medianTotalCount1":13,"medianTotalCount2":38,"deltaVF":-0.351,"chr":"18","start":34803586,"end":34803453,"strand":"-","coords":"18:34803586-34803453","geneIDs":"52563","geneSymbols":"Cdc23","variantType":"SE:I,A5SS:P","event":"<a href=\"https://genome.ucsc.edu/cgi-bin/hgTracks?db=mm9&position=chr18:34801204-34803779\" title=\"Jump to UCSC Genome Browser\">18:34801204-34803779</a>","junctions":"34803585-34803679;34801304-34803453","sig":"Significant"},"Reg_GUkXRZ_271":{"log2FoldChange":-1.63,"pvalue":0.0641,"padj":0.153,"featureID":"545253,71302_2_2/2_A5SS","groupID":"3409","medianVariantFreq":0.981,"medianVariantFreq1":0.983,"medianVariantFreq2":0.93,"medianVariantCount":182,"medianVariantCount1":192,"medianVariantCount2":173,"medianTotalCount":192,"medianTotalCount1":196,"medianTotalCount2":189,"deltaVF":-0.0523,"chr":"18","start":39271510,"end":39279773,"strand":"+","coords":"18:39271510-39279773","geneIDs":"545253,71302","geneSymbols":"Gm5820,Arhgap26","variantType":"A5SS:P","event":"<a href=\"https://genome.ucsc.edu/cgi-bin/hgTracks?db=mm9&position=chr18:39271409-39279873\" title=\"Jump to UCSC Genome Browser\">18:39271409-39279873</a>","junctions":"39271554-39279773","sig":"Not"},"Reg_GUkXRZ_272":{"log2FoldChange":2,"pvalue":0.00674,"padj":0.0281,"featureID":"18573_1_2/2_A3SS","groupID":"3452","medianVariantFreq":0.683,"medianVariantFreq1":0.545,"medianVariantFreq2":0.778,"medianVariantCount":13,"medianVariantCount1":8,"medianVariantCount2":22,"medianTotalCount":21.5,"medianTotalCount1":20,"medianTotalCount2":24,"deltaVF":0.232,"chr":"2","start":79679391,"end":79679391,"strand":"-","coords":"2:79679391-79679391","geneIDs":"18573","geneSymbols":"Pde1a","variantType":"A3SS:P","event":"<a href=\"https://genome.ucsc.edu/cgi-bin/hgTracks?db=mm9&position=chr2:79679058-79705295\" title=\"Jump to UCSC Genome Browser\">2:79679058-79705295</a>","junctions":"79679391-79705195","sig":"Significant"},"Reg_GUkXRZ_273":{"log2FoldChange":-0.274,"pvalue":0.666,"padj":0.774,"featureID":"107746_2_2/2_A3SS","groupID":"3465","medianVariantFreq":0.588,"medianVariantFreq1":0.588,"medianVariantFreq2":0.587,"medianVariantCount":18,"medianVariantCount1":12,"medianVariantCount2":34,"medianTotalCount":31,"medianTotalCount1":17,"medianTotalCount2":56,"deltaVF":-0.000934,"chr":"2","start":29562920,"end":29565675,"strand":"+","coords":"2:29562920-29565675","geneIDs":"107746","geneSymbols":"Rapgef1","variantType":"A3SS:P","event":"<a href=\"https://genome.ucsc.edu/cgi-bin/hgTracks?db=mm9&position=chr2:29562820-29565776\" title=\"Jump to UCSC Genome Browser\">2:29562820-29565776</a>","junctions":"29562920-29565673","sig":"Not"},"Reg_GUkXRZ_274":{"log2FoldChange":-7.36,"pvalue":4.68e-06,"padj":0.000137,"featureID":"229709_7_2/2_SE,A5SS","groupID":"3482","medianVariantFreq":1,"medianVariantFreq1":1,"medianVariantFreq2":0.66,"medianVariantCount":20,"medianVariantCount1":22,"medianVariantCount2":18,"medianTotalCount":24.5,"medianTotalCount1":22,"medianTotalCount2":38,"deltaVF":-0.34,"chr":"3","start":107472874,"end":107472810,"strand":"-","coords":"3:107472874-107472810","geneIDs":"229709","geneSymbols":"Ahcyl1","variantType":"SE:I,A5SS:P","event":"<a href=\"https://genome.ucsc.edu/cgi-bin/hgTracks?db=mm9&position=chr3:107471999-107473222\" title=\"Jump to UCSC Genome Browser\">3:107471999-107473222</a>","junctions":"107472873-107473122;107472099-107472810","sig":"Significant"},"Reg_GUkXRZ_275":{"log2FoldChange":1.56,"pvalue":0.0139,"padj":0.049,"featureID":"229584_3_2/2_A3SS","groupID":"3498","medianVariantFreq":0.628,"medianVariantFreq1":0.474,"medianVariantFreq2":0.7,"medianVariantCount":18.5,"medianVariantCount1":22,"medianVariantCount2":14,"medianTotalCount":34.5,"medianTotalCount1":40,"medianTotalCount2":20,"deltaVF":0.226,"chr":"3","start":94666452,"end":94668009,"strand":"+","coords":"3:94666452-94668009","geneIDs":"229584","geneSymbols":"Pogz","variantType":"A3SS:P","event":"<a href=\"https://genome.ucsc.edu/cgi-bin/hgTracks?db=mm9&position=chr3:94666352-94668110\" title=\"Jump to UCSC Genome Browser\">3:94666352-94668110</a>","junctions":"94666452-94667936","sig":"Significant"},"Reg_GUkXRZ_276":{"log2FoldChange":1.74,"pvalue":0.0128,"padj":0.0458,"featureID":"18685_6_2/3_A5SS","groupID":"3510","medianVariantFreq":0.1,"medianVariantFreq1":0.0938,"medianVariantFreq2":0.147,"medianVariantCount":2,"medianVariantCount1":1,"medianVariantCount2":5,"medianTotalCount":26.5,"medianTotalCount1":20,"medianTotalCount2":34,"deltaVF":0.0533,"chr":"3","start":103789833,"end":103794961,"strand":"+","coords":"3:103789833-103794961","geneIDs":"18685","geneSymbols":"Phtf1","variantType":"A5SS:P","event":"<a href=\"https://genome.ucsc.edu/cgi-bin/hgTracks?db=mm9&position=chr3:103789732-103795061\" title=\"Jump to UCSC Genome Browser\">3:103789732-103795061</a>","junctions":"103789837-103794961","sig":"Significant"},"Reg_GUkXRZ_277":{"log2FoldChange":-4.13,"pvalue":9.18e-07,"padj":4.35e-05,"featureID":"18685_6_3/3_SE,S2E","groupID":"3510","medianVariantFreq":0.845,"medianVariantFreq1":0.9,"medianVariantFreq2":0.184,"medianVariantCount":11,"medianVariantCount1":18,"medianVariantCount2":7,"medianTotalCount":26.5,"medianTotalCount1":20,"medianTotalCount2":34,"deltaVF":-0.716,"chr":"3","start":103789832,"end":103794961,"strand":"+","coords":"3:103789832-103794961","geneIDs":"18685","geneSymbols":"Phtf1","variantType":"SE:I,S2E:I","event":"<a href=\"https://genome.ucsc.edu/cgi-bin/hgTracks?db=mm9&position=chr3:103789732-103795061\" title=\"Jump to UCSC Genome Browser\">3:103789732-103795061</a>","junctions":"103789832-103792538;103789832-103791350;103792697-103794961","sig":"Significant"},"Reg_GUkXRZ_278":{"log2FoldChange":0.654,"pvalue":0.442,"padj":0.595,"featureID":"634731_2_2/2_SE","groupID":"3541","medianVariantFreq":0.451,"medianVariantFreq1":0.333,"medianVariantFreq2":0.5,"medianVariantCount":5,"medianVariantCount1":5,"medianVariantCount2":5,"medianTotalCount":13,"medianTotalCount1":13,"medianTotalCount2":13,"deltaVF":0.167,"chr":"4","start":59382512,"end":59382403,"strand":"-","coords":"4:59382512-59382403","geneIDs":"634731","geneSymbols":"Susd1","variantType":"SE:I","event":"<a href=\"https://genome.ucsc.edu/cgi-bin/hgTracks?db=mm9&position=chr4:59378686-59392571\" title=\"Jump to UCSC Genome Browser\">4:59378686-59392571</a>","junctions":"59382512-59392471;59378786-59382403","sig":"Not"},"Reg_GUkXRZ_279":{"log2FoldChange":-2.48,"pvalue":0.0127,"padj":0.0458,"featureID":"75560_3_2/2_SE","groupID":"3573","medianVariantFreq":0.434,"medianVariantFreq1":0.556,"medianVariantFreq2":0.231,"medianVariantCount":9,"medianVariantCount1":11,"medianVariantCount2":4,"medianTotalCount":23,"medianTotalCount1":21,"medianTotalCount2":26,"deltaVF":-0.325,"chr":"5","start":111169308,"end":111169201,"strand":"-","coords":"5:111169308-111169201","geneIDs":"75560","geneSymbols":"Ep400","variantType":"SE:I","event":"<a href=\"https://genome.ucsc.edu/cgi-bin/hgTracks?db=mm9&position=chr5:111168600-111171089\" title=\"Jump to UCSC Genome Browser\">5:111168600-111171089</a>","junctions":"111169308-111170989;111168700-111169201","sig":"Significant"},"Reg_GUkXRZ_280":{"log2FoldChange":0.328,"pvalue":0.373,"padj":0.537,"featureID":"108099_1_2/2_AFE","groupID":"3587","medianVariantFreq":0.426,"medianVariantFreq1":0.373,"medianVariantFreq2":0.448,"medianVariantCount":17,"medianVariantCount1":17,"medianVariantCount2":17,"medianTotalCount":39,"medianTotalCount1":40,"medianTotalCount2":34,"deltaVF":0.0757,"chr":"5","start":24565039,"end":24565039,"strand":"-","coords":"5:24565039-24565039","geneIDs":"108099","geneSymbols":"Prkag2","variantType":"AFE","event":"<a href=\"https://genome.ucsc.edu/cgi-bin/hgTracks?db=mm9&position=chr5:24534254-24606304\" title=\"Jump to UCSC Genome Browser\">5:24534254-24606304</a>","junctions":"24534354-24565039","sig":"Not"},"Reg_GUkXRZ_281":{"log2FoldChange":0.734,"pvalue":0.349,"padj":0.514,"featureID":"108099_2_2/2_A3SS","groupID":"3588","medianVariantFreq":0.426,"medianVariantFreq1":0.333,"medianVariantFreq2":0.538,"medianVariantCount":6,"medianVariantCount1":5,"medianVariantCount2":7,"medianTotalCount":13.5,"medianTotalCount1":14,"medianTotalCount2":13,"deltaVF":0.205,"chr":"5","start":24395006,"end":24395006,"strand":"-","coords":"5:24395006-24395006","geneIDs":"108099","geneSymbols":"Prkag2","variantType":"A3SS:P","event":"<a href=\"https://genome.ucsc.edu/cgi-bin/hgTracks?db=mm9&position=chr5:24394903-24414241\" title=\"Jump to UCSC Genome Browser\">5:24394903-24414241</a>","junctions":"24395006-24414141","sig":"Not"},"Reg_GUkXRZ_282":{"log2FoldChange":1.81,"pvalue":0.000129,"padj":0.00151,"featureID":"23857_1_2/2_SE","groupID":"3591","medianVariantFreq":0.806,"medianVariantFreq1":0.742,"medianVariantFreq2":0.893,"medianVariantCount":40,"medianVariantCount1":43,"medianVariantCount2":34,"medianTotalCount":50,"medianTotalCount1":53,"medianTotalCount2":36,"deltaVF":0.151,"chr":"5","start":9149022,"end":9148900,"strand":"-","coords":"5:9149022-9148900","geneIDs":"23857","geneSymbols":"Dmtf1","variantType":"SE:I","event":"<a href=\"https://genome.ucsc.edu/cgi-bin/hgTracks?db=mm9&position=chr5:9140380-9150476\" title=\"Jump to UCSC Genome Browser\">5:9140380-9150476</a>","junctions":"9140480-9148900","sig":"Significant"},"Reg_GUkXRZ_283":{"log2FoldChange":-0.00867,"pvalue":0.987,"padj":0.991,"featureID":"23857_6_2/2_RI,A3SS","groupID":"3596","medianVariantFreq":0.322,"medianVariantFreq1":0.355,"medianVariantFreq2":0.31,"medianVariantCount":8.5,"medianVariantCount1":9,"medianVariantCount2":4,"medianTotalCount":29.5,"medianTotalCount1":31,"medianTotalCount2":15,"deltaVF":-0.0445,"chr":"5","start":9130653,"end":9130652,"strand":"-","coords":"5:9130653-9130652","geneIDs":"23857","geneSymbols":"Dmtf1","variantType":"RI:R,A3SS:P","event":"<a href=\"https://genome.ucsc.edu/cgi-bin/hgTracks?db=mm9&position=chr5:9130377-9131376\" title=\"Jump to UCSC Genome Browser\">5:9130377-9131376</a>","junctions":"9130652-9131276","sig":"Not"},"Reg_GUkXRZ_284":{"log2FoldChange":0.997,"pvalue":0.104,"padj":0.221,"featureID":"23857_7_2/2_A3SS","groupID":"3597","medianVariantFreq":0.262,"medianVariantFreq1":0.189,"medianVariantFreq2":0.333,"medianVariantCount":7,"medianVariantCount1":7,"medianVariantCount2":7,"medianTotalCount":31,"medianTotalCount1":38,"medianTotalCount2":21,"deltaVF":0.144,"chr":"5","start":9129437,"end":9129437,"strand":"-","coords":"5:9129437-9129437","geneIDs":"23857","geneSymbols":"Dmtf1","variantType":"A3SS:P","event":"<a href=\"https://genome.ucsc.edu/cgi-bin/hgTracks?db=mm9&position=chr5:9129276-9130468\" title=\"Jump to UCSC Genome Browser\">5:9129276-9130468</a>","junctions":"9129437-9130368","sig":"Not"},"Reg_GUkXRZ_285":{"log2FoldChange":-0.283,"pvalue":0.676,"padj":0.78,"featureID":"23857_10_2/2_RI,A3SS","groupID":"3600","medianVariantFreq":0.633,"medianVariantFreq1":0.63,"medianVariantFreq2":0.636,"medianVariantCount":12,"medianVariantCount1":15,"medianVariantCount2":8,"medianTotalCount":17.5,"medianTotalCount1":18,"medianTotalCount2":12,"deltaVF":0.00673,"chr":"5","start":9126803,"end":9126802,"strand":"-","coords":"5:9126803-9126802","geneIDs":"23857","geneSymbols":"Dmtf1","variantType":"RI:R,A3SS:P","event":"<a href=\"https://genome.ucsc.edu/cgi-bin/hgTracks?db=mm9&position=chr5:9126649-9128057\" title=\"Jump to UCSC Genome Browser\">5:9126649-9128057</a>","junctions":"9126802-9127957","sig":"Not"},"Reg_GUkXRZ_286":{"log2FoldChange":0.031,"pvalue":0.955,"padj":0.973,"featureID":"23857_12_2/2_A3SS","groupID":"3602","medianVariantFreq":0.515,"medianVariantFreq1":0.5,"medianVariantFreq2":0.529,"medianVariantCount":13.5,"medianVariantCount1":14,"medianVariantCount2":12,"medianTotalCount":24.5,"medianTotalCount1":23,"medianTotalCount2":26,"deltaVF":0.0294,"chr":"5","start":9122461,"end":9122461,"strand":"-","coords":"5:9122461-9122461","geneIDs":"23857","geneSymbols":"Dmtf1","variantType":"A3SS:P","event":"<a href=\"https://genome.ucsc.edu/cgi-bin/hgTracks?db=mm9&position=chr5:9121837-9124542\" title=\"Jump to UCSC Genome Browser\">5:9121837-9124542</a>","junctions":"9122461-9124442","sig":"Not"},"Reg_GUkXRZ_287":{"log2FoldChange":-6.29,"pvalue":0.000918,"padj":0.00599,"featureID":"381626_6_2/2_SE","groupID":"3609","medianVariantFreq":1,"medianVariantFreq1":1,"medianVariantFreq2":0.846,"medianVariantCount":25.5,"medianVariantCount1":24,"medianVariantCount2":29,"medianTotalCount":30.5,"medianTotalCount1":24,"medianTotalCount2":36,"deltaVF":-0.154,"chr":"5","start":28713159,"end":28716043,"strand":"+","coords":"5:28713159-28716043","geneIDs":"381626","geneSymbols":"Rbm33","variantType":"SE:I","event":"<a href=\"https://genome.ucsc.edu/cgi-bin/hgTracks?db=mm9&position=chr5:28713059-28716143\" title=\"Jump to UCSC Genome Browser\">5:28713059-28716143</a>","junctions":"28713159-28714187","sig":"Significant"},"Reg_GUkXRZ_288":{"log2FoldChange":-6.48,"pvalue":2.79e-06,"padj":9.91e-05,"featureID":"83766_1_2/2_SE","groupID":"3631","medianVariantFreq":0.769,"medianVariantFreq1":1,"medianVariantFreq2":0.25,"medianVariantCount":12.5,"medianVariantCount1":25,"medianVariantCount2":4,"medianTotalCount":21.5,"medianTotalCount1":27,"medianTotalCount2":18,"deltaVF":-0.75,"chr":"5","start":138007266,"end":138008025,"strand":"+","coords":"5:138007266-138008025","geneIDs":"83766","geneSymbols":"Actl6b","variantType":"SE:I","event":"<a href=\"https://genome.ucsc.edu/cgi-bin/hgTracks?db=mm9&position=chr5:138007166-138008125\" title=\"Jump to UCSC Genome Browser\">5:138007166-138008125</a>","junctions":"138007266-138007758;138007872-138008025","sig":"Significant"},"Reg_GUkXRZ_289":{"log2FoldChange":1.23,"pvalue":0.0758,"padj":0.175,"featureID":"12288_2_2/2_A3SS","groupID":"3636","medianVariantFreq":0.845,"medianVariantFreq1":0.765,"medianVariantFreq2":0.906,"medianVariantCount":26,"medianVariantCount1":26,"medianVariantCount2":46,"medianTotalCount":38,"medianTotalCount1":34,"medianTotalCount2":50,"deltaVF":0.142,"chr":"6","start":118636255,"end":118636255,"strand":"-","coords":"6:118636255-118636255","geneIDs":"12288","geneSymbols":"Cacna1c","variantType":"A3SS:P","event":"<a href=\"https://genome.ucsc.edu/cgi-bin/hgTracks?db=mm9&position=chr6:118636082-118637124\" title=\"Jump to UCSC Genome Browser\">6:118636082-118637124</a>","junctions":"118636255-118637024","sig":"Not"},"Reg_GUkXRZ_290":{"log2FoldChange":1.19,"pvalue":0.00338,"padj":0.016,"featureID":"12288_3_2/2_OTHER","groupID":"3637","medianVariantFreq":0.424,"medianVariantFreq1":0.333,"medianVariantFreq2":0.474,"medianVariantCount":18.5,"medianVariantCount1":14,"medianVariantCount2":39,"medianTotalCount":51,"medianTotalCount1":36,"medianTotalCount2":76,"deltaVF":0.14,"chr":"6","start":118634167,"end":118633478,"strand":"-","coords":"6:118634167-118633478","geneIDs":"12288","geneSymbols":"Cacna1c","variantType":"","event":"<a href=\"https://genome.ucsc.edu/cgi-bin/hgTracks?db=mm9&position=chr6:118633370-118634268\" title=\"Jump to UCSC Genome Browser\">6:118633370-118634268</a>","junctions":"","sig":"Significant"},"Reg_GUkXRZ_291":{"log2FoldChange":0.0778,"pvalue":0.875,"padj":0.924,"featureID":"12288_4_2/2_A3SS","groupID":"3638","medianVariantFreq":0.563,"medianVariantFreq1":0.548,"medianVariantFreq2":0.571,"medianVariantCount":16,"medianVariantCount1":14,"medianVariantCount2":24,"medianTotalCount":31,"medianTotalCount1":31,"medianTotalCount2":42,"deltaVF":0.023,"chr":"6","start":118588528,"end":118588528,"strand":"-","coords":"6:118588528-118588528","geneIDs":"12288","geneSymbols":"Cacna1c","variantType":"A3SS:P","event":"<a href=\"https://genome.ucsc.edu/cgi-bin/hgTracks?db=mm9&position=chr6:118587731-118602066\" title=\"Jump to UCSC Genome Browser\">6:118587731-118602066</a>","junctions":"118588528-118601966","sig":"Not"},"Reg_GUkXRZ_292":{"log2FoldChange":0.356,"pvalue":0.53,"padj":0.671,"featureID":"18704_7_2/2_SE,S2E","groupID":"3670","medianVariantFreq":0.785,"medianVariantFreq1":0.778,"medianVariantFreq2":0.815,"medianVariantCount":19,"medianVariantCount1":14,"medianVariantCount2":22,"medianTotalCount":25,"medianTotalCount1":15,"medianTotalCount2":27,"deltaVF":0.037,"chr":"7","start":123549477,"end":123549374,"strand":"-","coords":"7:123549477-123549374","geneIDs":"18704","geneSymbols":"Pik3c2a","variantType":"SE:I,S2E:I","event":"<a href=\"https://genome.ucsc.edu/cgi-bin/hgTracks?db=mm9&position=chr7:123537772-123561067\" title=\"Jump to UCSC Genome Browser\">7:123537772-123561067</a>","junctions":"123549477-123560967;123559690-123560967","sig":"Not"},"Reg_GUkXRZ_293":{"log2FoldChange":-0.448,"pvalue":0.607,"padj":0.726,"featureID":"16795_1_2/2_SE","groupID":"3693","medianVariantFreq":0.136,"medianVariantFreq1":0.25,"medianVariantFreq2":0.128,"medianVariantCount":3.5,"medianVariantCount1":2,"medianVariantCount2":4,"medianTotalCount":15.5,"medianTotalCount1":15,"medianTotalCount2":31,"deltaVF":-0.122,"chr":"8","start":75864185,"end":75864093,"strand":"-","coords":"8:75864185-75864093","geneIDs":"16795","geneSymbols":"Large","variantType":"SE:I","event":"<a href=\"https://genome.ucsc.edu/cgi-bin/hgTracks?db=mm9&position=chr8:75738111-75876465\" title=\"Jump to UCSC Genome Browser\">8:75738111-75876465</a>","junctions":"75864185-75876365;75738211-75864093","sig":"Not"},"Reg_GUkXRZ_294":{"log2FoldChange":-2.48,"pvalue":0.00489,"padj":0.0216,"featureID":"72108_2_2/2_AS","groupID":"3697","medianVariantFreq":0.895,"medianVariantFreq1":1,"medianVariantFreq2":0.84,"medianVariantCount":20.5,"medianVariantCount1":15,"medianVariantCount2":22,"medianTotalCount":22,"medianTotalCount1":16,"medianTotalCount2":29,"deltaVF":-0.16,"chr":"8","start":26863420,"end":26859010,"strand":"-","coords":"8:26863420-26859010","geneIDs":"72108","geneSymbols":"Ddhd2","variantType":"AS","event":"<a href=\"https://genome.ucsc.edu/cgi-bin/hgTracks?db=mm9&position=chr8:26857325-26863797\" title=\"Jump to UCSC Genome Browser\">8:26857325-26863797</a>","junctions":"26857425-26859010","sig":"Significant"},"Reg_GUkXRZ_295":{"log2FoldChange":0.108,"pvalue":0.835,"padj":0.894,"featureID":"72108_3_2/2_SE","groupID":"3698","medianVariantFreq":0.619,"medianVariantFreq1":0.625,"medianVariantFreq2":0.613,"medianVariantCount":22,"medianVariantCount1":20,"medianVariantCount2":37,"medianTotalCount":35,"medianTotalCount1":32,"medianTotalCount2":61,"deltaVF":-0.0121,"chr":"8","start":26851826,"end":26851759,"strand":"-","coords":"8:26851826-26851759","geneIDs":"72108","geneSymbols":"Ddhd2","variantType":"SE:I","event":"<a href=\"https://genome.ucsc.edu/cgi-bin/hgTracks?db=mm9&position=chr8:26849957-26852173\" title=\"Jump to UCSC Genome Browser\">8:26849957-26852173</a>","junctions":"26851826-26852073;26850057-26851759","sig":"Not"},"Reg_GUkXRZ_296":{"log2FoldChange":-1.71,"pvalue":0.0048,"padj":0.0214,"featureID":"72108_4_2/2_SE","groupID":"3699","medianVariantFreq":0.922,"medianVariantFreq1":1,"medianVariantFreq2":0.902,"medianVariantCount":89,"medianVariantCount1":86,"medianVariantCount2":138,"medianTotalCount":92,"medianTotalCount1":86,"medianTotalCount2":158,"deltaVF":-0.0981,"chr":"8","start":26848779,"end":26848684,"strand":"-","coords":"8:26848779-26848684","geneIDs":"72108","geneSymbols":"Ddhd2","variantType":"SE:I","event":"<a href=\"https://genome.ucsc.edu/cgi-bin/hgTracks?db=mm9&position=chr8:26846462-26850035\" title=\"Jump to UCSC Genome Browser\">8:26846462-26850035</a>","junctions":"26848779-26849935;26846562-26848684","sig":"Significant"},"Reg_GUkXRZ_297":{"log2FoldChange":0.754,"pvalue":0.0264,"padj":0.0789,"featureID":"74125_2_2/2_A3SS","groupID":"3711","medianVariantFreq":0.13,"medianVariantFreq1":0.0753,"medianVariantFreq2":0.133,"medianVariantCount":16.5,"medianVariantCount1":11,"medianVariantCount2":22,"medianTotalCount":140,"medianTotalCount1":133,"medianTotalCount2":147,"deltaVF":0.0578,"chr":"9","start":99436324,"end":99436324,"strand":"-","coords":"9:99436324-99436324","geneIDs":"74125","geneSymbols":"Armc8","variantType":"A3SS:P","event":"<a href=\"https://genome.ucsc.edu/cgi-bin/hgTracks?db=mm9&position=chr9:99436211-99436682\" title=\"Jump to UCSC Genome Browser\">9:99436211-99436682</a>","junctions":"99436324-99436582","sig":"Not"},"Reg_GUkXRZ_298":{"log2FoldChange":-1.66,"pvalue":0.0899,"padj":0.198,"featureID":"18577_2_2/2_AS","groupID":"3744","medianVariantFreq":0.767,"medianVariantFreq1":0.818,"medianVariantFreq2":0.462,"medianVariantCount":5.5,"medianVariantCount1":9,"medianVariantCount2":4,"medianTotalCount":9.5,"medianTotalCount1":11,"medianTotalCount2":6,"deltaVF":-0.357,"chr":"9","start":20970624,"end":21003037,"strand":"+","coords":"9:20970624-21003037","geneIDs":"18577","geneSymbols":"Pde4a","variantType":"AS","event":"<a href=\"https://genome.ucsc.edu/cgi-bin/hgTracks?db=mm9&position=chr9:20970524-21003137\" title=\"Jump to UCSC Genome Browser\">9:20970524-21003137</a>","junctions":"20999302-21003037","sig":"Not"},"Reg_GUkXRZ_299":{"log2FoldChange":-1.12,"pvalue":0.0358,"padj":0.1,"featureID":"52808_1_2/2_OTHER","groupID":"3795","medianVariantFreq":0.549,"medianVariantFreq1":0.75,"medianVariantFreq2":0.5,"medianVariantCount":14,"medianVariantCount1":12,"medianVariantCount2":14,"medianTotalCount":23,"medianTotalCount1":16,"medianTotalCount2":29,"deltaVF":-0.25,"chr":"X","start":148774923,"end":148774846,"strand":"-","coords":"X:148774923-148774846","geneIDs":"52808","geneSymbols":"Tspyl2","variantType":"","event":"<a href=\"https://genome.ucsc.edu/cgi-bin/hgTracks?db=mm9&position=chrX:148774640-148776183\" title=\"Jump to UCSC Genome Browser\">X:148774640-148776183</a>","junctions":"148774923-148776083;148774740-148774846","sig":"Not"},"Reg_GUkXRZ_300":{"log2FoldChange":0.491,"pvalue":0.142,"padj":0.276,"featureID":"52808_5_2/2_RI,A3SS","groupID":"3799","medianVariantFreq":0.266,"medianVariantFreq1":0.25,"medianVariantFreq2":0.286,"medianVariantCount":30,"medianVariantCount1":28,"medianVariantCount2":64,"medianTotalCount":132,"medianTotalCount1":97,"medianTotalCount2":213,"deltaVF":0.0357,"chr":"X","start":148773939,"end":148773938,"strand":"-","coords":"X:148773939-148773938","geneIDs":"52808","geneSymbols":"Tspyl2","variantType":"RI:R,A3SS:P","event":"<a href=\"https://genome.ucsc.edu/cgi-bin/hgTracks?db=mm9&position=chrX:148773835-148774276\" title=\"Jump to UCSC Genome Browser\">X:148773835-148774276</a>","junctions":"148773938-148774176","sig":"Not"},"Reg_GUkXRZ_301":{"log2FoldChange":0.345,"pvalue":0.541,"padj":0.679,"featureID":"78878_5_2/2_SE","groupID":"3806","medianVariantFreq":0.954,"medianVariantFreq1":0.944,"medianVariantFreq2":0.955,"medianVariantCount":128,"medianVariantCount1":150,"medianVariantCount2":88,"medianTotalCount":133,"medianTotalCount1":162,"medianTotalCount2":90,"deltaVF":0.0107,"chr":"X","start":100808467,"end":100808362,"strand":"-","coords":"X:100808467-100808362","geneIDs":"78878","geneSymbols":"B230206F22Rik","variantType":"SE:I","event":"<a href=\"https://genome.ucsc.edu/cgi-bin/hgTracks?db=mm9&position=chrX:100804655-100810504\" title=\"Jump to UCSC Genome Browser\">X:100804655-100810504</a>","junctions":"100808467-100810404;100808534-100810404;100804755-100808383;100804755-100808362","sig":"Not"},"Reg_GUkXRZ_302":{"log2FoldChange":0.391,"pvalue":0.5,"padj":0.645,"featureID":"78878_6_2/2_A5SS","groupID":"3807","medianVariantFreq":0.927,"medianVariantFreq1":0.927,"medianVariantFreq2":0.927,"medianVariantCount":130,"medianVariantCount1":145,"medianVariantCount2":102,"medianTotalCount":142,"medianTotalCount1":161,"medianTotalCount2":110,"deltaVF":0.000189,"chr":"X","start":100808362,"end":100808362,"strand":"-","coords":"X:100808362-100808362","geneIDs":"78878","geneSymbols":"B230206F22Rik","variantType":"A5SS:P","event":"<a href=\"https://genome.ucsc.edu/cgi-bin/hgTracks?db=mm9&position=chrX:100804655-100808483\" title=\"Jump to UCSC Genome Browser\">X:100804655-100808483</a>","junctions":"100804755-100808362","sig":"Not"},"Reg_GUkXRZ_303":{"log2FoldChange":-1.05,"pvalue":0.116,"padj":0.24,"featureID":"78878_7_2/2_A3SS","groupID":"3808","medianVariantFreq":0.709,"medianVariantFreq1":0.769,"medianVariantFreq2":0.667,"medianVariantCount":15.5,"medianVariantCount1":15,"medianVariantCount2":16,"medianTotalCount":21.5,"medianTotalCount1":19,"medianTotalCount2":32,"deltaVF":-0.103,"chr":"X","start":100787245,"end":100787245,"strand":"-","coords":"X:100787245-100787245","geneIDs":"78878","geneSymbols":"B230206F22Rik","variantType":"A3SS:P","event":"<a href=\"https://genome.ucsc.edu/cgi-bin/hgTracks?db=mm9&position=chrX:100787128-100791370\" title=\"Jump to UCSC Genome Browser\">X:100787128-100791370</a>","junctions":"100787245-100791270","sig":"Not"},"Reg_GUkXRZ_304":{"log2FoldChange":-0.212,"pvalue":0.596,"padj":0.719,"featureID":"227446_2_2/2_SE,A3SS","groupID":"3853","medianVariantFreq":0.582,"medianVariantFreq1":0.6,"medianVariantFreq2":0.564,"medianVariantCount":30.5,"medianVariantCount1":18,"medianVariantCount2":49,"medianTotalCount":46.5,"medianTotalCount1":32,"medianTotalCount2":77,"deltaVF":-0.0356,"chr":"1","start":107574829,"end":107583707,"strand":"+","coords":"1:107574829-107583707","geneIDs":"227446","geneSymbols":"2310035C23Rik","variantType":"SE:I,A3SS:P","event":"<a href=\"https://genome.ucsc.edu/cgi-bin/hgTracks?db=mm9&position=chr1:107574729-107583807\" title=\"Jump to UCSC Genome Browser\">1:107574729-107583807</a>","junctions":"107574829-107583526;107583597-107583707","sig":"Not"},"Reg_GUkXRZ_305":{"log2FoldChange":-0.365,"pvalue":0.669,"padj":0.775,"featureID":"98415_1_2/2_A3SS","groupID":"3862","medianVariantFreq":0.456,"medianVariantFreq1":0.556,"medianVariantFreq2":0.412,"medianVariantCount":6,"medianVariantCount1":5,"medianVariantCount2":14,"medianTotalCount":26.5,"medianTotalCount1":15,"medianTotalCount2":38,"deltaVF":-0.144,"chr":"1","start":133824793,"end":133826189,"strand":"+","coords":"1:133824793-133826189","geneIDs":"98415","geneSymbols":"Nucks1","variantType":"A3SS:P","event":"<a href=\"https://genome.ucsc.edu/cgi-bin/hgTracks?db=mm9&position=chr1:133824693-133826290\" title=\"Jump to UCSC Genome Browser\">1:133824693-133826290</a>","junctions":"133824793-133826144","sig":"Not"},"Reg_GUkXRZ_306":{"log2FoldChange":0.606,"pvalue":0.347,"padj":0.511,"featureID":"14455_8_2/2_SE,RI,A5SS,A3SS","groupID":"3873","medianVariantFreq":0.421,"medianVariantFreq1":0.404,"medianVariantFreq2":0.438,"medianVariantCount":18.5,"medianVariantCount1":19,"medianVariantCount2":18,"medianTotalCount":47.5,"medianTotalCount1":47,"medianTotalCount2":48,"deltaVF":0.0332,"chr":"1","start":162966984,"end":162967419,"strand":"+","coords":"1:162966984-162967419","geneIDs":"14455","geneSymbols":"Gas5","variantType":"SE:I,RI:R,A5SS:P,A3SS:P","event":"<a href=\"https://genome.ucsc.edu/cgi-bin/hgTracks?db=mm9&position=chr1:162966883-162967519\" title=\"Jump to UCSC Genome Browser\">1:162966883-162967519</a>","junctions":"162966983-162967255;162967295-162967419","sig":"Not"},"Reg_GUkXRZ_307":{"log2FoldChange":1.37,"pvalue":0.162,"padj":0.3,"featureID":"11735,76551_1_2/2_AS","groupID":"3890","medianVariantFreq":0.611,"medianVariantFreq1":0.417,"medianVariantFreq2":0.8,"medianVariantCount":4,"medianVariantCount1":4,"medianVariantCount2":4,"medianTotalCount":7.5,"medianTotalCount1":8,"medianTotalCount2":7,"deltaVF":0.383,"chr":"10","start":69392083,"end":69421666,"strand":"+","coords":"10:69392083-69421666","geneIDs":"11735,76551","geneSymbols":"Ank3,Ccdc6","variantType":"AS","event":"<a href=\"https://genome.ucsc.edu/cgi-bin/hgTracks?db=mm9&position=chr10:69391983-69421766\" title=\"Jump to UCSC Genome Browser\">10:69391983-69421766</a>","junctions":"69418898-69421666","sig":"Not"},"Reg_GUkXRZ_308":{"log2FoldChange":0.452,"pvalue":0.629,"padj":0.744,"featureID":"11735,76551_2_2/2_AS","groupID":"3891","medianVariantFreq":0.333,"medianVariantFreq1":0.333,"medianVariantFreq2":0.389,"medianVariantCount":2.5,"medianVariantCount1":2,"medianVariantCount2":6,"medianTotalCount":8,"medianTotalCount1":6,"medianTotalCount2":12,"deltaVF":0.0556,"chr":"10","start":69419173,"end":69631840,"strand":"+","coords":"10:69419173-69631840","geneIDs":"11735,76551","geneSymbols":"Ank3,Ccdc6","variantType":"AS","event":"<a href=\"https://genome.ucsc.edu/cgi-bin/hgTracks?db=mm9&position=chr10:69391983-69631940\" title=\"Jump to UCSC Genome Browser\">10:69391983-69631940</a>","junctions":"69444945-69631840","sig":"Not"},"Reg_GUkXRZ_309":{"log2FoldChange":1.2,"pvalue":0.00278,"padj":0.0137,"featureID":"11735,76551_3_2/2_SE","groupID":"3892","medianVariantFreq":0.0904,"medianVariantFreq1":0.0658,"medianVariantFreq2":0.141,"medianVariantCount":9,"medianVariantCount1":6,"medianVariantCount2":18,"medianTotalCount":114,"medianTotalCount1":100,"medianTotalCount2":119,"deltaVF":0.0748,"chr":"10","start":69443142,"end":69444864,"strand":"+","coords":"10:69443142-69444864","geneIDs":"11735,76551","geneSymbols":"Ank3,Ccdc6","variantType":"SE:I","event":"<a href=\"https://genome.ucsc.edu/cgi-bin/hgTracks?db=mm9&position=chr10:69443042-69444964\" title=\"Jump to UCSC Genome Browser\">10:69443042-69444964</a>","junctions":"69443142-69443572;69443598-69444864","sig":"Significant"},"Reg_GUkXRZ_310":{"log2FoldChange":-0.151,"pvalue":0.834,"padj":0.894,"featureID":"11735,76551_5_2/2_AE","groupID":"3894","medianVariantFreq":0.863,"medianVariantFreq1":0.857,"medianVariantFreq2":0.868,"medianVariantCount":16,"medianVariantCount1":12,"medianVariantCount2":22,"medianTotalCount":16.5,"medianTotalCount1":12,"medianTotalCount2":28,"deltaVF":0.0108,"chr":"10","start":69444945,"end":69487348,"strand":"+","coords":"10:69444945-69487348","geneIDs":"11735,76551","geneSymbols":"Ank3,Ccdc6","variantType":"AE","event":"<a href=\"https://genome.ucsc.edu/cgi-bin/hgTracks?db=mm9&position=chr10:69444845-69652431\" title=\"Jump to UCSC Genome Browser\">10:69444845-69652431</a>","junctions":"69444945-69448837;69444945-69448831","sig":"Not"},"Reg_GUkXRZ_311":{"log2FoldChange":0.669,"pvalue":0.347,"padj":0.511,"featureID":"56013_2_2/2_A3SS","groupID":"3900","medianVariantFreq":0.809,"medianVariantFreq1":0.767,"medianVariantFreq2":0.852,"medianVariantCount":24.5,"medianVariantCount1":25,"medianVariantCount2":23,"medianTotalCount":28,"medianTotalCount1":33,"medianTotalCount2":25,"deltaVF":0.0852,"chr":"11","start":97374249,"end":97374249,"strand":"-","coords":"11:97374249-97374249","geneIDs":"56013","geneSymbols":"Srcin1","variantType":"A3SS:P","event":"<a href=\"https://genome.ucsc.edu/cgi-bin/hgTracks?db=mm9&position=chr11:97373862-97380024\" title=\"Jump to UCSC Genome Browser\">11:97373862-97380024</a>","junctions":"97374249-97379924","sig":"Not"},"Reg_GUkXRZ_312":{"log2FoldChange":-0.637,"pvalue":0.332,"padj":0.501,"featureID":"19921,69131,100502717_3_2/2_A3SS","groupID":"3931","medianVariantFreq":0.871,"medianVariantFreq1":0.895,"medianVariantFreq2":0.818,"medianVariantCount":21,"medianVariantCount1":19,"medianVariantCount2":22,"medianTotalCount":23.5,"medianTotalCount1":23,"medianTotalCount2":30,"deltaVF":-0.0766,"chr":"11","start":98065724,"end":98071677,"strand":"+","coords":"11:98065724-98071677","geneIDs":"19921,69131,100502717","geneSymbols":"Rpl19,Cdk12,","variantType":"A3SS:P","event":"<a href=\"https://genome.ucsc.edu/cgi-bin/hgTracks?db=mm9&position=chr11:98065624-98071778\" title=\"Jump to UCSC Genome Browser\">11:98065624-98071778</a>","junctions":"98065724-98071675","sig":"Not"},"Reg_GUkXRZ_313":{"log2FoldChange":-3.49,"pvalue":0.0076,"padj":0.0303,"featureID":"18974,66244_1_2/2_A3SS","groupID":"3939","medianVariantFreq":0.952,"medianVariantFreq1":1,"medianVariantFreq2":0.592,"medianVariantCount":22.5,"medianVariantCount1":23,"medianVariantCount2":22,"medianTotalCount":32,"medianTotalCount1":29,"medianTotalCount2":44,"deltaVF":-0.408,"chr":"12","start":70454929,"end":70454929,"strand":"-","coords":"12:70454929-70454929","geneIDs":"18974,66244","geneSymbols":"Pole2,Nemf","variantType":"A3SS:P","event":"<a href=\"https://genome.ucsc.edu/cgi-bin/hgTracks?db=mm9&position=chr12:70454779-70455734\" title=\"Jump to UCSC Genome Browser\">12:70454779-70455734</a>","junctions":"70454929-70455634","sig":"Significant"},"Reg_GUkXRZ_314":{"log2FoldChange":0.0462,"pvalue":0.922,"padj":0.954,"featureID":"18974,66244_3_2/2_A3SS","groupID":"3941","medianVariantFreq":0.764,"medianVariantFreq1":0.755,"medianVariantFreq2":0.805,"medianVariantCount":34.5,"medianVariantCount1":34,"medianVariantCount2":35,"medianTotalCount":46.5,"medianTotalCount1":44,"medianTotalCount2":55,"deltaVF":0.0498,"chr":"12","start":70442063,"end":70442063,"strand":"-","coords":"12:70442063-70442063","geneIDs":"18974,66244","geneSymbols":"Pole2,Nemf","variantType":"A3SS:P","event":"<a href=\"https://genome.ucsc.edu/cgi-bin/hgTracks?db=mm9&position=chr12:70441943-70442360\" title=\"Jump to UCSC Genome Browser\">12:70441943-70442360</a>","junctions":"70442063-70442260","sig":"Not"},"Reg_GUkXRZ_315":{"log2FoldChange":-2.51,"pvalue":6.89e-05,"padj":0.00095,"featureID":"238205_1_2/2_AE","groupID":"3953","medianVariantFreq":0.846,"medianVariantFreq1":0.906,"medianVariantFreq2":0.625,"medianVariantCount":19.5,"medianVariantCount1":22,"medianVariantCount2":15,"medianTotalCount":24,"medianTotalCount1":23,"medianTotalCount2":28,"deltaVF":-0.281,"chr":"12","start":62625817,"end":62941801,"strand":"+","coords":"12:62625817-62941801","geneIDs":"238205","geneSymbols":"Lrfn5","variantType":"AE","event":"<a href=\"https://genome.ucsc.edu/cgi-bin/hgTracks?db=mm9&position=chr12:62625717-62941901\" title=\"Jump to UCSC Genome Browser\">12:62625717-62941901</a>","junctions":"62625817-62770467","sig":"Significant"},"Reg_GUkXRZ_316":{"log2FoldChange":-5.97,"pvalue":6.58e-06,"padj":0.000175,"featureID":"238205_2_2/2_ALE","groupID":"3954","medianVariantFreq":"NA","medianVariantFreq1":1,"medianVariantFreq2":"NA","medianVariantCount":2.5,"medianVariantCount1":3,"medianVariantCount2":1,"medianTotalCount":6,"medianTotalCount1":3,"medianTotalCount2":7,"deltaVF":"NA","chr":"12","start":62770641,"end":62941801,"strand":"+","coords":"12:62770641-62941801","geneIDs":"238205","geneSymbols":"Lrfn5","variantType":"ALE","event":"<a href=\"https://genome.ucsc.edu/cgi-bin/hgTracks?db=mm9&position=chr12:62770541-62941901\" title=\"Jump to UCSC Genome Browser\">12:62770541-62941901</a>","junctions":"62770641-62940395","sig":"Significant"},"Reg_GUkXRZ_317":{"log2FoldChange":-0.901,"pvalue":0.144,"padj":0.279,"featureID":"NA_5_2/2_SE,A3SS","groupID":"3956","medianVariantFreq":0.792,"medianVariantFreq1":0.882,"medianVariantFreq2":0.708,"medianVariantCount":27,"medianVariantCount1":22,"medianVariantCount2":34,"medianTotalCount":32.5,"medianTotalCount1":27,"medianTotalCount2":48,"deltaVF":-0.174,"chr":"12","start":110921070,"end":110921909,"strand":"+","coords":"12:110921070-110921909","geneIDs":"","geneSymbols":"","variantType":"SE:I,A3SS:P","event":"<a href=\"https://genome.ucsc.edu/cgi-bin/hgTracks?db=mm9&position=chr12:110920970-110922009\" title=\"Jump to UCSC Genome Browser\">12:110920970-110922009</a>","junctions":"110921070-110921641;110921737-110921909","sig":"Not"},"Reg_GUkXRZ_318":{"log2FoldChange":-1.34,"pvalue":0.153,"padj":0.291,"featureID":"72745_1_2/2_SE","groupID":"3971","medianVariantFreq":0.876,"medianVariantFreq1":0.882,"medianVariantFreq2":0.796,"medianVariantCount":30,"medianVariantCount1":30,"medianVariantCount2":30,"medianTotalCount":39.5,"medianTotalCount1":34,"medianTotalCount2":49,"deltaVF":-0.0864,"chr":"13","start":84362039,"end":84397366,"strand":"+","coords":"13:84362039-84397366","geneIDs":"72745","geneSymbols":"Tmem161b","variantType":"SE:I","event":"<a href=\"https://genome.ucsc.edu/cgi-bin/hgTracks?db=mm9&position=chr13:84361939-84397466\" title=\"Jump to UCSC Genome Browser\">13:84361939-84397466</a>","junctions":"84362039-84390835;84390938-84397366","sig":"Not"},"Reg_GUkXRZ_319":{"log2FoldChange":-0.0842,"pvalue":0.906,"padj":0.943,"featureID":"71891_1_2/2_SE","groupID":"3974","medianVariantFreq":0.292,"medianVariantFreq1":0.333,"medianVariantFreq2":0.25,"medianVariantCount":4.5,"medianVariantCount1":3,"medianVariantCount2":6,"medianTotalCount":16,"medianTotalCount1":13,"medianTotalCount2":25,"deltaVF":-0.0833,"chr":"14","start":60203990,"end":60203639,"strand":"-","coords":"14:60203990-60203639","geneIDs":"71891","geneSymbols":"Cdadc1","variantType":"SE:I","event":"<a href=\"https://genome.ucsc.edu/cgi-bin/hgTracks?db=mm9&position=chr14:60200111-60204976\" title=\"Jump to UCSC Genome Browser\">14:60200111-60204976</a>","junctions":"60203990-60204876;60200211-60203639","sig":"Not"},"Reg_GUkXRZ_320":{"log2FoldChange":1.53,"pvalue":0.03,"padj":0.0867,"featureID":"12325_10_2/2_SE","groupID":"3988","medianVariantFreq":0.389,"medianVariantFreq1":0.333,"medianVariantFreq2":0.483,"medianVariantCount":5.5,"medianVariantCount1":3,"medianVariantCount2":10,"medianTotalCount":14,"medianTotalCount1":9,"medianTotalCount2":20,"deltaVF":0.149,"chr":"14","start":21565082,"end":21565014,"strand":"-","coords":"14:21565082-21565014","geneIDs":"12325","geneSymbols":"Camk2g","variantType":"SE:I","event":"<a href=\"https://genome.ucsc.edu/cgi-bin/hgTracks?db=mm9&position=chr14:21563770-21567141\" title=\"Jump to UCSC Genome Browser\">14:21563770-21567141</a>","junctions":"21565082-21567041","sig":"Not"},"Reg_GUkXRZ_321":{"log2FoldChange":1.6,"pvalue":0.067,"padj":0.158,"featureID":"12325_11_2/2_SE","groupID":"3989","medianVariantFreq":0.146,"medianVariantFreq1":0.0769,"medianVariantFreq2":0.286,"medianVariantCount":4.5,"medianVariantCount1":2,"medianVariantCount2":10,"medianTotalCount":26.5,"medianTotalCount1":26,"medianTotalCount2":49,"deltaVF":0.209,"chr":"14","start":21560713,"end":21560600,"strand":"-","coords":"14:21560713-21560600","geneIDs":"12325","geneSymbols":"Camk2g","variantType":"SE:I","event":"<a href=\"https://genome.ucsc.edu/cgi-bin/hgTracks?db=mm9&position=chr14:21558524-21562027\" title=\"Jump to UCSC Genome Browser\">14:21558524-21562027</a>","junctions":"21560713-21561927;21558624-21560600","sig":"Not"},"Reg_GUkXRZ_322":{"log2FoldChange":-0.93,"pvalue":0.297,"padj":0.461,"featureID":"223435_3_2/2_AS","groupID":"4010","medianVariantFreq":0.437,"medianVariantFreq1":0.5,"medianVariantFreq2":0.417,"medianVariantCount":3.5,"medianVariantCount1":3,"medianVariantCount2":5,"medianTotalCount":7.5,"medianTotalCount1":4,"medianTotalCount2":14,"deltaVF":-0.0833,"chr":"15","start":27955095,"end":27735385,"strand":"-","coords":"15:27955095-27735385","geneIDs":"223435","geneSymbols":"Trio","variantType":"AS","event":"<a href=\"https://genome.ucsc.edu/cgi-bin/hgTracks?db=mm9&position=chr15:27703828-27955238\" title=\"Jump to UCSC Genome Browser\">15:27703828-27955238</a>","junctions":"27703928-27735385","sig":"Not"},"Reg_GUkXRZ_323":{"log2FoldChange":-0.307,"pvalue":0.595,"padj":0.719,"featureID":"223435_7_2/2_A5SS","groupID":"4014","medianVariantFreq":0.5,"medianVariantFreq1":0.5,"medianVariantFreq2":0.5,"medianVariantCount":9,"medianVariantCount1":9,"medianVariantCount2":14,"medianTotalCount":20,"medianTotalCount1":16,"medianTotalCount2":36,"deltaVF":0,"chr":"15","start":27677676,"end":27677676,"strand":"-","coords":"15:27677676-27677676","geneIDs":"223435","geneSymbols":"Trio","variantType":"A5SS:P","event":"<a href=\"https://genome.ucsc.edu/cgi-bin/hgTracks?db=mm9&position=chr15:27673855-27678315\" title=\"Jump to UCSC Genome Browser\">15:27673855-27678315</a>","junctions":"27673955-27677676","sig":"Not"},"Reg_GUkXRZ_324":{"log2FoldChange":0.34,"pvalue":0.656,"padj":0.766,"featureID":"239857_1_2/2_SE","groupID":"4027","medianVariantFreq":0.343,"medianVariantFreq1":0.25,"medianVariantFreq2":0.407,"medianVariantCount":3,"medianVariantCount1":2,"medianVariantCount2":3,"medianTotalCount":12.5,"medianTotalCount1":10,"medianTotalCount2":15,"deltaVF":0.157,"chr":"16","start":66731749,"end":66731630,"strand":"-","coords":"16:66731749-66731630","geneIDs":"239857","geneSymbols":"Cadm2","variantType":"SE:I","event":"<a href=\"https://genome.ucsc.edu/cgi-bin/hgTracks?db=mm9&position=chr16:66664651-66747544\" title=\"Jump to UCSC Genome Browser\">16:66664651-66747544</a>","junctions":"66731749-66747444;66664751-66731630","sig":"Not"},"Reg_GUkXRZ_325":{"log2FoldChange":0.813,"pvalue":0.326,"padj":0.492,"featureID":"11964_1_2/2_A5SS","groupID":"4029","medianVariantFreq":0.415,"medianVariantFreq1":0.2,"medianVariantFreq2":0.444,"medianVariantCount":3.5,"medianVariantCount1":2,"medianVariantCount2":8,"medianTotalCount":13.5,"medianTotalCount1":10,"medianTotalCount2":14,"deltaVF":0.244,"chr":"16","start":44139061,"end":44139061,"strand":"-","coords":"16:44139061-44139061","geneIDs":"11964","geneSymbols":"Atp6v1a","variantType":"A5SS:P","event":"<a href=\"https://genome.ucsc.edu/cgi-bin/hgTracks?db=mm9&position=chr16:44116895-44139175\" title=\"Jump to UCSC Genome Browser\">16:44116895-44139175</a>","junctions":"44116995-44139061","sig":"Not"},"Reg_GUkXRZ_326":{"log2FoldChange":-6.23,"pvalue":0.00062,"padj":0.00449,"featureID":"11964_2_2/2_AE","groupID":"4030","medianVariantFreq":1,"medianVariantFreq1":1,"medianVariantFreq2":0.5,"medianVariantCount":4,"medianVariantCount1":3,"medianVariantCount2":6,"medianTotalCount":5.5,"medianTotalCount1":3,"medianTotalCount2":8,"deltaVF":-0.5,"chr":"16","start":44108000,"end":44087629,"strand":"-","coords":"16:44108000-44087629","geneIDs":"11964","geneSymbols":"Atp6v1a","variantType":"AE","event":"<a href=\"https://genome.ucsc.edu/cgi-bin/hgTracks?db=mm9&position=chr16:44087214-44109708\" title=\"Jump to UCSC Genome Browser\">16:44087214-44109708</a>","junctions":"44108000-44109608","sig":"Significant"},"Reg_GUkXRZ_327":{"log2FoldChange":3.29,"pvalue":1.36e-10,"padj":5.15e-08,"featureID":"21374_1_2/2_SE","groupID":"4054","medianVariantFreq":0.242,"medianVariantFreq1":0.0667,"medianVariantFreq2":0.462,"medianVariantCount":6,"medianVariantCount1":2,"medianVariantCount2":37,"medianTotalCount":42.5,"medianTotalCount1":36,"medianTotalCount2":67,"deltaVF":0.395,"chr":"17","start":15636988,"end":15639929,"strand":"+","coords":"17:15636988-15639929","geneIDs":"21374","geneSymbols":"Tbp","variantType":"SE:I","event":"<a href=\"https://genome.ucsc.edu/cgi-bin/hgTracks?db=mm9&position=chr17:15636888-15640029\" title=\"Jump to UCSC Genome Browser\">17:15636888-15640029</a>","junctions":"15636988-15638118;15638166-15639929;15638321-15639929","sig":"Significant"},"Reg_GUkXRZ_328":{"log2FoldChange":-0.131,"pvalue":0.742,"padj":0.834,"featureID":"224829_1_2/2_A3SS","groupID":"4060","medianVariantFreq":0.794,"medianVariantFreq1":0.795,"medianVariantFreq2":0.793,"medianVariantCount":64,"medianVariantCount1":53,"medianVariantCount2":93,"medianTotalCount":77.5,"medianTotalCount1":68,"medianTotalCount2":119,"deltaVF":-0.00219,"chr":"17","start":47453609,"end":47454719,"strand":"+","coords":"17:47453609-47454719","geneIDs":"224829","geneSymbols":"Trerf1","variantType":"A3SS:P","event":"<a href=\"https://genome.ucsc.edu/cgi-bin/hgTracks?db=mm9&position=chr17:47453509-47454820\" title=\"Jump to UCSC Genome Browser\">17:47453509-47454820</a>","junctions":"47453609-47454717","sig":"Not"},"Reg_GUkXRZ_329":{"log2FoldChange":-1.6,"pvalue":0.00711,"padj":0.0291,"featureID":"224829_2_2/2_SE","groupID":"4061","medianVariantFreq":0.427,"medianVariantFreq1":0.467,"medianVariantFreq2":0.29,"medianVariantCount":12,"medianVariantCount1":13,"medianVariantCount2":9,"medianTotalCount":31.5,"medianTotalCount1":20,"medianTotalCount2":54,"deltaVF":-0.176,"chr":"17","start":47454870,"end":47460227,"strand":"+","coords":"17:47454870-47460227","geneIDs":"224829","geneSymbols":"Trerf1","variantType":"SE:I","event":"<a href=\"https://genome.ucsc.edu/cgi-bin/hgTracks?db=mm9&position=chr17:47454770-47460327\" title=\"Jump to UCSC Genome Browser\">17:47454770-47460327</a>","junctions":"47454870-47456301;47456567-47460227;47456627-47460227","sig":"Significant"},"Reg_GUkXRZ_330":{"log2FoldChange":-0.709,"pvalue":0.272,"padj":0.437,"featureID":"224829_3_2/2_A5SS","groupID":"4062","medianVariantFreq":0.455,"medianVariantFreq1":0.474,"medianVariantFreq2":0.455,"medianVariantCount":6.5,"medianVariantCount1":8,"medianVariantCount2":5,"medianTotalCount":15.5,"medianTotalCount1":17,"medianTotalCount2":11,"deltaVF":-0.0191,"chr":"17","start":47456568,"end":47460227,"strand":"+","coords":"17:47456568-47460227","geneIDs":"224829","geneSymbols":"Trerf1","variantType":"A5SS:P","event":"<a href=\"https://genome.ucsc.edu/cgi-bin/hgTracks?db=mm9&position=chr17:47456467-47460327\" title=\"Jump to UCSC Genome Browser\">17:47456467-47460327</a>","junctions":"47456627-47460227","sig":"Not"},"Reg_GUkXRZ_331":{"log2FoldChange":1.03,"pvalue":0.335,"padj":0.503,"featureID":"241688_3_2/2_AE","groupID":"4098","medianVariantFreq":"NA","medianVariantFreq1":"NA","medianVariantFreq2":0.375,"medianVariantCount":2,"medianVariantCount1":0,"medianVariantCount2":5,"medianTotalCount":8,"medianTotalCount1":4,"medianTotalCount2":9,"deltaVF":"NA","chr":"2","start":144301883,"end":144300825,"strand":"-","coords":"2:144301883-144300825","geneIDs":"241688","geneSymbols":"6330439K17Rik","variantType":"AE","event":"<a href=\"https://genome.ucsc.edu/cgi-bin/hgTracks?db=mm9&position=chr2:144299587-144305441\" title=\"Jump to UCSC Genome Browser\">2:144299587-144305441</a>","junctions":"144301883-144305341","sig":"Not"},"Reg_GUkXRZ_332":{"log2FoldChange":2.07,"pvalue":0.0402,"padj":0.109,"featureID":"75423,12298_1_2/2_AFE","groupID":"4106","medianVariantFreq":0.394,"medianVariantFreq1":0.143,"medianVariantFreq2":0.455,"medianVariantCount":1.5,"medianVariantCount1":1,"medianVariantCount2":5,"medianTotalCount":7.5,"medianTotalCount1":4,"medianTotalCount2":9,"deltaVF":0.312,"chr":"2","start":52413789,"end":52413789,"strand":"-","coords":"2:52413789-52413789","geneIDs":"75423,12298","geneSymbols":"Arl5a,Cacnb4","variantType":"AFE","event":"<a href=\"https://genome.ucsc.edu/cgi-bin/hgTracks?db=mm9&position=chr2:52333231-52531484\" title=\"Jump to UCSC Genome Browser\">2:52333231-52531484</a>","junctions":"52333331-52413789","sig":"Not"},"Reg_GUkXRZ_333":{"log2FoldChange":0.369,"pvalue":0.42,"padj":0.58,"featureID":"14269,320973_6_2/2_A3SS","groupID":"4117","medianVariantFreq":0.0457,"medianVariantFreq1":0.0443,"medianVariantFreq2":0.0526,"medianVariantCount":6.5,"medianVariantCount1":9,"medianVariantCount2":5,"medianTotalCount":162,"medianTotalCount1":191,"medianTotalCount2":75,"deltaVF":0.0083,"chr":"2","start":30911331,"end":30911331,"strand":"-","coords":"2:30911331-30911331","geneIDs":"14269,320973","geneSymbols":"Fnbp1,D330023K18Rik","variantType":"A3SS:P","event":"<a href=\"https://genome.ucsc.edu/cgi-bin/hgTracks?db=mm9&position=chr2:30910994-30914509\" title=\"Jump to UCSC Genome Browser\">2:30910994-30914509</a>","junctions":"30911331-30914409;30911429-30914409","sig":"Not"},"Reg_GUkXRZ_334":{"log2FoldChange":2.35,"pvalue":0.0169,"padj":0.057,"featureID":"14269,320973_14_2/2_A3SS","groupID":"4125","medianVariantFreq":0.258,"medianVariantFreq1":0.0435,"medianVariantFreq2":0.4,"medianVariantCount":4,"medianVariantCount1":1,"medianVariantCount2":5,"medianTotalCount":16.5,"medianTotalCount1":17,"medianTotalCount2":16,"deltaVF":0.357,"chr":"2","start":30891777,"end":30891777,"strand":"-","coords":"2:30891777-30891777","geneIDs":"14269,320973","geneSymbols":"Fnbp1,D330023K18Rik","variantType":"A3SS:P","event":"<a href=\"https://genome.ucsc.edu/cgi-bin/hgTracks?db=mm9&position=chr2:30891674-30892162\" title=\"Jump to UCSC Genome Browser\">2:30891674-30892162</a>","junctions":"30891777-30892062","sig":"Not"},"Reg_GUkXRZ_335":{"log2FoldChange":0.465,"pvalue":0.561,"padj":0.698,"featureID":"13821_2_2/2_A3SS","groupID":"4152","medianVariantFreq":0.931,"medianVariantFreq1":0.928,"medianVariantFreq2":0.952,"medianVariantCount":60,"medianVariantCount1":60,"medianVariantCount2":60,"medianTotalCount":62,"medianTotalCount1":72,"medianTotalCount2":62,"deltaVF":0.0247,"chr":"2","start":156335043,"end":156336471,"strand":"+","coords":"2:156335043-156336471","geneIDs":"13821","geneSymbols":"Epb4.1l1","variantType":"A3SS:P","event":"<a href=\"https://genome.ucsc.edu/cgi-bin/hgTracks?db=mm9&position=chr2:156334943-156336572\" title=\"Jump to UCSC Genome Browser\">2:156334943-156336572</a>","junctions":"156335043-156336469","sig":"Not"},"Reg_GUkXRZ_336":{"log2FoldChange":2.27,"pvalue":0.00097,"padj":0.00625,"featureID":"13821_3_2/2_A3SS","groupID":"4153","medianVariantFreq":0.917,"medianVariantFreq1":0.873,"medianVariantFreq2":1,"medianVariantCount":65.5,"medianVariantCount1":69,"medianVariantCount2":57,"medianTotalCount":75.5,"medianTotalCount1":79,"medianTotalCount2":63,"deltaVF":0.127,"chr":"2","start":156335043,"end":156336492,"strand":"+","coords":"2:156335043-156336492","geneIDs":"13821","geneSymbols":"Epb4.1l1","variantType":"A3SS:P","event":"<a href=\"https://genome.ucsc.edu/cgi-bin/hgTracks?db=mm9&position=chr2:156334943-156336593\" title=\"Jump to UCSC Genome Browser\">2:156334943-156336593</a>","junctions":"156335043-156336472;156335043-156336469","sig":"Significant"},"Reg_GUkXRZ_337":{"log2FoldChange":-1.01,"pvalue":0.154,"padj":0.291,"featureID":"13858_4_2/2_SE","groupID":"4199","medianVariantFreq":0.455,"medianVariantFreq1":0.478,"medianVariantFreq2":0.29,"medianVariantCount":5,"medianVariantCount1":5,"medianVariantCount2":5,"medianTotalCount":11,"medianTotalCount1":9,"medianTotalCount2":23,"deltaVF":-0.188,"chr":"4","start":109052634,"end":109057924,"strand":"+","coords":"4:109052634-109057924","geneIDs":"13858","geneSymbols":"Eps15","variantType":"SE:I","event":"<a href=\"https://genome.ucsc.edu/cgi-bin/hgTracks?db=mm9&position=chr4:109052534-109058024\" title=\"Jump to UCSC Genome Browser\">4:109052534-109058024</a>","junctions":"109052634-109055390;109055571-109057924","sig":"Not"},"Reg_GUkXRZ_338":{"log2FoldChange":0.0141,"pvalue":0.983,"padj":0.989,"featureID":"80509_2_2/2_A5SS","groupID":"4201","medianVariantFreq":0.0967,"medianVariantFreq1":0.087,"medianVariantFreq2":0.111,"medianVariantCount":3.5,"medianVariantCount1":4,"medianVariantCount2":2,"medianTotalCount":35.5,"medianTotalCount1":46,"medianTotalCount2":28,"deltaVF":0.0242,"chr":"4","start":118084408,"end":118084957,"strand":"+","coords":"4:118084408-118084957","geneIDs":"80509","geneSymbols":"Med8","variantType":"A5SS:P","event":"<a href=\"https://genome.ucsc.edu/cgi-bin/hgTracks?db=mm9&position=chr4:118084307-118085057\" title=\"Jump to UCSC Genome Browser\">4:118084307-118085057</a>","junctions":"118084457-118084957","sig":"Not"},"Reg_GUkXRZ_339":{"log2FoldChange":1.34,"pvalue":0.00259,"padj":0.013,"featureID":"69188_2_2/2_SE","groupID":"4230","medianVariantFreq":0.121,"medianVariantFreq1":0.069,"medianVariantFreq2":0.173,"medianVariantCount":12.5,"medianVariantCount1":9,"medianVariantCount2":33,"medianTotalCount":114,"medianTotalCount1":110,"medianTotalCount2":122,"deltaVF":0.104,"chr":"5","start":22940601,"end":22955970,"strand":"+","coords":"5:22940601-22955970","geneIDs":"69188","geneSymbols":"Mll5","variantType":"SE:I","event":"<a href=\"https://genome.ucsc.edu/cgi-bin/hgTracks?db=mm9&position=chr5:22940501-22956070\" title=\"Jump to UCSC Genome Browser\">5:22940501-22956070</a>","junctions":"22940601-22952344;22952416-22955970","sig":"Significant"},"Reg_GUkXRZ_340":{"log2FoldChange":0.409,"pvalue":0.421,"padj":0.581,"featureID":"69188_5_2/2_SE,A3SS","groupID":"4233","medianVariantFreq":0.839,"medianVariantFreq1":0.823,"medianVariantFreq2":0.917,"medianVariantCount":80,"medianVariantCount1":83,"medianVariantCount2":77,"medianTotalCount":97,"medianTotalCount1":97,"medianTotalCount2":97,"deltaVF":0.0939,"chr":"5","start":22999325,"end":23002222,"strand":"+","coords":"5:22999325-23002222","geneIDs":"69188","geneSymbols":"Mll5","variantType":"SE:I,A3SS:P","event":"<a href=\"https://genome.ucsc.edu/cgi-bin/hgTracks?db=mm9&position=chr5:22999225-23002322\" title=\"Jump to UCSC Genome Browser\">5:22999225-23002322</a>","junctions":"22999325-23001804;23002058-23002222","sig":"Not"},"Reg_GUkXRZ_341":{"log2FoldChange":-0.539,"pvalue":0.09,"padj":0.198,"featureID":"69188_8_2/2_SE,A3SS","groupID":"4236","medianVariantFreq":0.533,"medianVariantFreq1":0.559,"medianVariantFreq2":0.487,"medianVariantCount":80.5,"medianVariantCount1":93,"medianVariantCount2":61,"medianTotalCount":152,"medianTotalCount1":138,"medianTotalCount2":165,"deltaVF":-0.0723,"chr":"5","start":23006162,"end":23006545,"strand":"+","coords":"5:23006162-23006545","geneIDs":"69188","geneSymbols":"Mll5","variantType":"SE:I,A3SS:P","event":"<a href=\"https://genome.ucsc.edu/cgi-bin/hgTracks?db=mm9&position=chr5:23006062-23006645\" title=\"Jump to UCSC Genome Browser\">5:23006062-23006645</a>","junctions":"23006162-23006269;23006394-23006545","sig":"Not"},"Reg_GUkXRZ_342":{"log2FoldChange":-0.735,"pvalue":0.285,"padj":0.451,"featureID":"12704_2_2/2_A5SS","groupID":"4248","medianVariantFreq":0.333,"medianVariantFreq1":0.333,"medianVariantFreq2":0.333,"medianVariantCount":6.5,"medianVariantCount1":4,"medianVariantCount2":8,"medianTotalCount":14.5,"medianTotalCount1":12,"medianTotalCount2":34,"deltaVF":0,"chr":"5","start":116375509,"end":116376468,"strand":"+","coords":"5:116375509-116376468","geneIDs":"12704","geneSymbols":"Cit","variantType":"A5SS:P","event":"<a href=\"https://genome.ucsc.edu/cgi-bin/hgTracks?db=mm9&position=chr5:116375408-116376568\" title=\"Jump to UCSC Genome Browser\">5:116375408-116376568</a>","junctions":"116376300-116376468","sig":"Not"},"Reg_GUkXRZ_343":{"log2FoldChange":1.12,"pvalue":0.00829,"padj":0.0322,"featureID":"12704_3_2/2_A5SS","groupID":"4249","medianVariantFreq":0.453,"medianVariantFreq1":0.292,"medianVariantFreq2":0.546,"medianVariantCount":23.5,"medianVariantCount1":20,"medianVariantCount2":44,"medianTotalCount":66.5,"medianTotalCount1":49,"medianTotalCount2":83,"deltaVF":0.255,"chr":"5","start":116383578,"end":116383830,"strand":"+","coords":"5:116383578-116383830","geneIDs":"12704","geneSymbols":"Cit","variantType":"A5SS:P","event":"<a href=\"https://genome.ucsc.edu/cgi-bin/hgTracks?db=mm9&position=chr5:116383477-116383930\" title=\"Jump to UCSC Genome Browser\">5:116383477-116383930</a>","junctions":"116383664-116383830","sig":"Significant"},"Reg_GUkXRZ_344":{"log2FoldChange":-1.99,"pvalue":0.0314,"padj":0.0896,"featureID":"12704_4_2/2_SE","groupID":"4250","medianVariantFreq":0.955,"medianVariantFreq1":0.966,"medianVariantFreq2":0.861,"medianVariantCount":59,"medianVariantCount1":43,"medianVariantCount2":68,"medianTotalCount":65,"medianTotalCount1":45,"medianTotalCount2":82,"deltaVF":-0.104,"chr":"5","start":116386878,"end":116391846,"strand":"+","coords":"5:116386878-116391846","geneIDs":"12704","geneSymbols":"Cit","variantType":"SE:I","event":"<a href=\"https://genome.ucsc.edu/cgi-bin/hgTracks?db=mm9&position=chr5:116386778-116391946\" title=\"Jump to UCSC Genome Browser\">5:116386778-116391946</a>","junctions":"116386878-116388688;116388813-116391846","sig":"Not"},"Reg_GUkXRZ_345":{"log2FoldChange":-2.02,"pvalue":0.00231,"padj":0.012,"featureID":"73845_1_2/2_SE","groupID":"4274","medianVariantFreq":0.288,"medianVariantFreq1":0.429,"medianVariantFreq2":0.125,"medianVariantCount":5.5,"medianVariantCount1":6,"medianVariantCount2":4,"medianTotalCount":18,"medianTotalCount1":14,"medianTotalCount2":32,"deltaVF":-0.304,"chr":"7","start":99768193,"end":99768058,"strand":"-","coords":"7:99768193-99768058","geneIDs":"73845","geneSymbols":"Ankrd42","variantType":"SE:I","event":"<a href=\"https://genome.ucsc.edu/cgi-bin/hgTracks?db=mm9&position=chr7:99762962-99772578\" title=\"Jump to UCSC Genome Browser\">7:99762962-99772578</a>","junctions":"99768193-99772478;99763062-99768058","sig":"Significant"},"Reg_GUkXRZ_346":{"log2FoldChange":-1.44,"pvalue":0.141,"padj":0.274,"featureID":"101809,74206_1_2/2_A3SS","groupID":"4279","medianVariantFreq":"NA","medianVariantFreq1":"NA","medianVariantFreq2":0.4,"medianVariantCount":3,"medianVariantCount1":3,"medianVariantCount2":3,"medianTotalCount":9.5,"medianTotalCount1":5,"medianTotalCount2":13,"deltaVF":"NA","chr":"7","start":30116563,"end":30116563,"strand":"-","coords":"7:30116563-30116563","geneIDs":"101809,74206","geneSymbols":"Spred3,Sipa1l3","variantType":"A3SS:P","event":"<a href=\"https://genome.ucsc.edu/cgi-bin/hgTracks?db=mm9&position=chr7:30116460-30117344\" title=\"Jump to UCSC Genome Browser\">7:30116460-30117344</a>","junctions":"30116563-30117244","sig":"Not"},"Reg_GUkXRZ_347":{"log2FoldChange":-0.0435,"pvalue":0.928,"padj":0.958,"featureID":"NA_17_2/2_AS","groupID":"4289","medianVariantFreq":0.261,"medianVariantFreq1":0.259,"medianVariantFreq2":0.283,"medianVariantCount":7.5,"medianVariantCount1":8,"medianVariantCount2":6,"medianTotalCount":33,"medianTotalCount1":34,"medianTotalCount2":32,"deltaVF":0.0233,"chr":"7","start":97880383,"end":98063970,"strand":"+","coords":"7:97880383-98063970","geneIDs":"","geneSymbols":"","variantType":"AS","event":"<a href=\"https://genome.ucsc.edu/cgi-bin/hgTracks?db=mm9&position=chr7:97880283-98064070\" title=\"Jump to UCSC Genome Browser\">7:97880283-98064070</a>","junctions":"98001273-98063970","sig":"Not"},"Reg_GUkXRZ_348":{"log2FoldChange":0.455,"pvalue":0.419,"padj":0.58,"featureID":"236915_2_2/2_SE","groupID":"4352","medianVariantFreq":0.25,"medianVariantFreq1":0.214,"medianVariantFreq2":0.25,"medianVariantCount":5.5,"medianVariantCount1":5,"medianVariantCount2":6,"medianTotalCount":22.5,"medianTotalCount1":19,"medianTotalCount2":24,"deltaVF":0.0357,"chr":"X","start":92249629,"end":92249568,"strand":"-","coords":"X:92249629-92249568","geneIDs":"236915","geneSymbols":"Arhgef9","variantType":"SE:I","event":"<a href=\"https://genome.ucsc.edu/cgi-bin/hgTracks?db=mm9&position=chrX:92247393-92250382\" title=\"Jump to UCSC Genome Browser\">X:92247393-92250382</a>","junctions":"92249629-92250282;92247493-92249568","sig":"Not"},"Reg_GUkXRZ_349":{"log2FoldChange":0.112,"pvalue":0.805,"padj":0.875,"featureID":"93761_1_2/2_A5SS","groupID":"4355","medianVariantFreq":0.301,"medianVariantFreq1":0.333,"medianVariantFreq2":0.268,"medianVariantCount":11,"medianVariantCount1":9,"medianVariantCount2":14,"medianTotalCount":38.5,"medianTotalCount1":37,"medianTotalCount2":41,"deltaVF":-0.065,"chr":"X","start":45240274,"end":45240274,"strand":"-","coords":"X:45240274-45240274","geneIDs":"93761","geneSymbols":"Smarca1","variantType":"A5SS:P","event":"<a href=\"https://genome.ucsc.edu/cgi-bin/hgTracks?db=mm9&position=chrX:45237280-45240389\" title=\"Jump to UCSC Genome Browser\">X:45237280-45240389</a>","junctions":"45237380-45240274","sig":"Not"},"Reg_GUkXRZ_350":{"log2FoldChange":-4.93,"pvalue":0.00092,"padj":0.00599,"featureID":"93761_2_2/2_SE","groupID":"4356","medianVariantFreq":0.993,"medianVariantFreq1":1,"medianVariantFreq2":0.814,"medianVariantCount":96,"medianVariantCount1":99,"medianVariantCount2":64,"medianTotalCount":97,"medianTotalCount1":99,"medianTotalCount2":83,"deltaVF":-0.186,"chr":"X","start":45205904,"end":45205772,"strand":"-","coords":"X:45205904-45205772","geneIDs":"93761","geneSymbols":"Smarca1","variantType":"SE:I","event":"<a href=\"https://genome.ucsc.edu/cgi-bin/hgTracks?db=mm9&position=chrX:45204870-45207843\" title=\"Jump to UCSC Genome Browser\">X:45204870-45207843</a>","junctions":"45205904-45207743;45204970-45205772","sig":"Significant"},"Reg_GUkXRZ_351":{"log2FoldChange":0.317,"pvalue":0.653,"padj":0.764,"featureID":"19258_4_2/2_RI,A3SS","groupID":"4370","medianVariantFreq":0.169,"medianVariantFreq1":0.158,"medianVariantFreq2":0.18,"medianVariantCount":4.5,"medianVariantCount1":3,"medianVariantCount2":6,"medianTotalCount":26,"medianTotalCount1":19,"medianTotalCount2":29,"deltaVF":0.0224,"chr":"1","start":121669724,"end":121669723,"strand":"-","coords":"1:121669724-121669723","geneIDs":"19258","geneSymbols":"Ptpn4","variantType":"RI:R,A3SS:P","event":"<a href=\"https://genome.ucsc.edu/cgi-bin/hgTracks?db=mm9&position=chr1:121669604-121669906\" title=\"Jump to UCSC Genome Browser\">1:121669604-121669906</a>","junctions":"121669723-121669806","sig":"Not"},"Reg_GUkXRZ_352":{"log2FoldChange":-1.5,"pvalue":0.00359,"padj":0.0168,"featureID":"14897_4_2/2_SE","groupID":"4380","medianVariantFreq":0.176,"medianVariantFreq1":0.226,"medianVariantFreq2":0.0938,"medianVariantCount":6.5,"medianVariantCount1":9,"medianVariantCount2":5,"medianTotalCount":50,"medianTotalCount1":35,"medianTotalCount2":64,"deltaVF":-0.132,"chr":"1","start":84792390,"end":84792265,"strand":"-","coords":"1:84792390-84792265","geneIDs":"14897","geneSymbols":"Trip12","variantType":"SE:I","event":"<a href=\"https://genome.ucsc.edu/cgi-bin/hgTracks?db=mm9&position=chr1:84790802-84811498\" title=\"Jump to UCSC Genome Browser\">1:84790802-84811498</a>","junctions":"84792390-84811398;84790902-84792265","sig":"Significant"},"Reg_GUkXRZ_353":{"log2FoldChange":1.66,"pvalue":0.0194,"padj":0.0633,"featureID":"14897_6_2/2_A5SS","groupID":"4382","medianVariantFreq":0.469,"medianVariantFreq1":0.391,"medianVariantFreq2":0.714,"medianVariantCount":10,"medianVariantCount1":6,"medianVariantCount2":21,"medianTotalCount":21.5,"medianTotalCount1":13,"medianTotalCount2":29,"deltaVF":0.323,"chr":"1","start":84757335,"end":84757335,"strand":"-","coords":"1:84757335-84757335","geneIDs":"14897","geneSymbols":"Trip12","variantType":"A5SS:P","event":"<a href=\"https://genome.ucsc.edu/cgi-bin/hgTracks?db=mm9&position=chr1:84755602-84757438\" title=\"Jump to UCSC Genome Browser\">1:84755602-84757438</a>","junctions":"84755702-84757335","sig":"Not"},"Reg_GUkXRZ_354":{"log2FoldChange":-1.36,"pvalue":0.15,"padj":0.287,"featureID":"14897_7_2/2_A3SS","groupID":"4383","medianVariantFreq":0.965,"medianVariantFreq1":1,"medianVariantFreq2":0.939,"medianVariantCount":54.5,"medianVariantCount1":40,"medianVariantCount2":98,"medianTotalCount":55.5,"medianTotalCount1":43,"medianTotalCount2":110,"deltaVF":-0.061,"chr":"1","start":84755702,"end":84755702,"strand":"-","coords":"1:84755702-84755702","geneIDs":"14897","geneSymbols":"Trip12","variantType":"A3SS:P","event":"<a href=\"https://genome.ucsc.edu/cgi-bin/hgTracks?db=mm9&position=chr1:84755521-84757438\" title=\"Jump to UCSC Genome Browser\">1:84755521-84757438</a>","junctions":"84755702-84757338","sig":"Not"},"Reg_GUkXRZ_355":{"log2FoldChange":4.24,"pvalue":3.9e-12,"padj":1.97e-09,"featureID":"211660_6_2/2_SE","groupID":"4403","medianVariantFreq":0.488,"medianVariantFreq1":0.312,"medianVariantFreq2":0.907,"medianVariantCount":14.5,"medianVariantCount1":7,"medianVariantCount2":18,"medianTotalCount":31.5,"medianTotalCount1":32,"medianTotalCount2":21,"deltaVF":0.594,"chr":"1","start":10086094,"end":10098450,"strand":"+","coords":"1:10086094-10098450","geneIDs":"211660","geneSymbols":"Cspp1","variantType":"SE:I","event":"<a href=\"https://genome.ucsc.edu/cgi-bin/hgTracks?db=mm9&position=chr1:10085994-10098550\" title=\"Jump to UCSC Genome Browser\">1:10085994-10098550</a>","junctions":"10086094-10094293;10094445-10098450","sig":"Significant"},"Reg_GUkXRZ_356":{"log2FoldChange":-0.329,"pvalue":0.566,"padj":0.698,"featureID":"26921_9_2/2_A3SS","groupID":"4413","medianVariantFreq":0.296,"medianVariantFreq1":0.3,"medianVariantFreq2":0.238,"medianVariantCount":10,"medianVariantCount1":10,"medianVariantCount2":10,"medianTotalCount":37.5,"medianTotalCount1":32,"medianTotalCount2":42,"deltaVF":-0.0619,"chr":"1","start":40066708,"end":40067401,"strand":"+","coords":"1:40066708-40067401","geneIDs":"26921","geneSymbols":"Map4k4","variantType":"A3SS:P","event":"<a href=\"https://genome.ucsc.edu/cgi-bin/hgTracks?db=mm9&position=chr1:40066608-40067502\" title=\"Jump to UCSC Genome Browser\">1:40066608-40067502</a>","junctions":"40066708-40067387","sig":"Not"},"Reg_GUkXRZ_357":{"log2FoldChange":1.85,"pvalue":0.0434,"padj":0.114,"featureID":"216578,268391_2_2/2_A5SS","groupID":"4481","medianVariantFreq":0.0718,"medianVariantFreq1":0.0625,"medianVariantFreq2":0.12,"medianVariantCount":2,"medianVariantCount1":2,"medianVariantCount2":5,"medianTotalCount":29.5,"medianTotalCount1":32,"medianTotalCount2":27,"deltaVF":0.0575,"chr":"11","start":23794747,"end":23794747,"strand":"-","coords":"11:23794747-23794747","geneIDs":"216578,268391","geneSymbols":"Papolg,A830031A19Rik","variantType":"A5SS:P","event":"<a href=\"https://genome.ucsc.edu/cgi-bin/hgTracks?db=mm9&position=chr11:23791804-23795122\" title=\"Jump to UCSC Genome Browser\">11:23791804-23795122</a>","junctions":"23791904-23794747","sig":"Not"},"Reg_GUkXRZ_358":{"log2FoldChange":-1.22,"pvalue":0.175,"padj":0.314,"featureID":"12808_1_2/2_SE","groupID":"4483","medianVariantFreq":0.367,"medianVariantFreq1":0.429,"medianVariantFreq2":0.333,"medianVariantCount":4.5,"medianVariantCount1":9,"medianVariantCount2":1,"medianTotalCount":17,"medianTotalCount1":25,"medianTotalCount2":7,"deltaVF":-0.0952,"chr":"11","start":12265182,"end":12265108,"strand":"-","coords":"11:12265182-12265108","geneIDs":"12808","geneSymbols":"Cobl","variantType":"SE:I","event":"<a href=\"https://genome.ucsc.edu/cgi-bin/hgTracks?db=mm9&position=chr11:12243820-12269697\" title=\"Jump to UCSC Genome Browser\">11:12243820-12269697</a>","junctions":"12265182-12269597;12243920-12265108","sig":"Not"},"Reg_GUkXRZ_359":{"log2FoldChange":-0.487,"pvalue":0.447,"padj":0.6,"featureID":"216869,18806_7_2/2_RI,A3SS","groupID":"4495","medianVariantFreq":0.367,"medianVariantFreq1":0.4,"medianVariantFreq2":0.333,"medianVariantCount":7,"medianVariantCount1":7,"medianVariantCount2":4,"medianTotalCount":18,"medianTotalCount1":21,"medianTotalCount2":12,"deltaVF":-0.0667,"chr":"11","start":70251894,"end":70252149,"strand":"+","coords":"11:70251894-70252149","geneIDs":"216869,18806","geneSymbols":"Arrb2,Pld2","variantType":"RI:R,A3SS:P","event":"<a href=\"https://genome.ucsc.edu/cgi-bin/hgTracks?db=mm9&position=chr11:70251793-70252250\" title=\"Jump to UCSC Genome Browser\">11:70251793-70252250</a>","junctions":"70251893-70252003","sig":"Not"},"Reg_GUkXRZ_360":{"log2FoldChange":1.96,"pvalue":0.0156,"padj":0.0537,"featureID":"100504013,217366_3_2/2_A5SS","groupID":"4512","medianVariantFreq":0.12,"medianVariantFreq1":0.0909,"medianVariantFreq2":0.25,"medianVariantCount":4,"medianVariantCount1":3,"medianVariantCount2":4,"medianTotalCount":25.5,"medianTotalCount1":33,"medianTotalCount2":16,"deltaVF":0.159,"chr":"11","start":120575843,"end":120576232,"strand":"+","coords":"11:120575843-120576232","geneIDs":"100504013,217366","geneSymbols":"Gm20014,Lrrc45","variantType":"A5SS:P","event":"<a href=\"https://genome.ucsc.edu/cgi-bin/hgTracks?db=mm9&position=chr11:120575742-120576332\" title=\"Jump to UCSC Genome Browser\">11:120575742-120576332</a>","junctions":"120576011-120576232","sig":"Not"},"Reg_GUkXRZ_361":{"log2FoldChange":2.15,"pvalue":0.00108,"padj":0.00673,"featureID":"100504013,217366_7_2/2_RI,A3SS","groupID":"4516","medianVariantFreq":0.809,"medianVariantFreq1":0.63,"medianVariantFreq2":0.895,"medianVariantCount":24.5,"medianVariantCount1":29,"medianVariantCount2":17,"medianTotalCount":28.5,"medianTotalCount1":43,"medianTotalCount2":19,"deltaVF":0.265,"chr":"11","start":120579217,"end":120579350,"strand":"+","coords":"11:120579217-120579350","geneIDs":"100504013,217366","geneSymbols":"Gm20014,Lrrc45","variantType":"RI:R,A3SS:P","event":"<a href=\"https://genome.ucsc.edu/cgi-bin/hgTracks?db=mm9&position=chr11:120579116-120579451\" title=\"Jump to UCSC Genome Browser\">11:120579116-120579451</a>","junctions":"120579216-120579303","sig":"Significant"},"Reg_GUkXRZ_362":{"log2FoldChange":-0.13,"pvalue":0.876,"padj":0.924,"featureID":"218100_2_2/2_SE","groupID":"4538","medianVariantFreq":0.275,"medianVariantFreq1":0.3,"medianVariantFreq2":0.25,"medianVariantCount":3.5,"medianVariantCount1":3,"medianVariantCount2":6,"medianTotalCount":17.5,"medianTotalCount1":7,"medianTotalCount2":24,"deltaVF":-0.05,"chr":"13","start":23454523,"end":23454449,"strand":"-","coords":"13:23454523-23454449","geneIDs":"218100","geneSymbols":"Zfp322a","variantType":"SE:I","event":"<a href=\"https://genome.ucsc.edu/cgi-bin/hgTracks?db=mm9&position=chr13:23449482-23454772\" title=\"Jump to UCSC Genome Browser\">13:23449482-23454772</a>","junctions":"23454523-23454672;23449582-23454449","sig":"Not"},"Reg_GUkXRZ_363":{"log2FoldChange":-1.26,"pvalue":0.0122,"padj":0.0443,"featureID":"239420_1_2/2_SE","groupID":"4573","medianVariantFreq":0.757,"medianVariantFreq1":0.773,"medianVariantFreq2":0.727,"medianVariantCount":30,"medianVariantCount1":56,"medianVariantCount2":20,"medianTotalCount":47.5,"medianTotalCount1":64,"medianTotalCount2":26,"deltaVF":-0.0455,"chr":"15","start":48145656,"end":48145345,"strand":"-","coords":"15:48145656-48145345","geneIDs":"239420","geneSymbols":"Csmd3","variantType":"SE:I","event":"<a href=\"https://genome.ucsc.edu/cgi-bin/hgTracks?db=mm9&position=chr15:48124301-48190944\" title=\"Jump to UCSC Genome Browser\">15:48124301-48190944</a>","junctions":"48145656-48190844;48124401-48145345","sig":"Significant"},"Reg_GUkXRZ_364":{"log2FoldChange":-1.06,"pvalue":0.139,"padj":0.271,"featureID":"239420_5_2/2_S2E","groupID":"4577","medianVariantFreq":0.456,"medianVariantFreq1":0.467,"medianVariantFreq2":0.333,"medianVariantCount":6,"medianVariantCount1":8,"medianVariantCount2":4,"medianTotalCount":15,"medianTotalCount1":16,"medianTotalCount2":12,"deltaVF":-0.133,"chr":"15","start":47587627,"end":47586932,"strand":"-","coords":"15:47587627-47586932","geneIDs":"239420","geneSymbols":"Csmd3","variantType":"S2E:I","event":"<a href=\"https://genome.ucsc.edu/cgi-bin/hgTracks?db=mm9&position=chr15:47585364-47651998\" title=\"Jump to UCSC Genome Browser\">15:47585364-47651998</a>","junctions":"47587627-47651898;47585464-47586932","sig":"Not"},"Reg_GUkXRZ_365":{"log2FoldChange":0.309,"pvalue":0.514,"padj":0.657,"featureID":"54614,110213_8_2/2_A3SS","groupID":"4596","medianVariantFreq":0.371,"medianVariantFreq1":0.333,"medianVariantFreq2":0.409,"medianVariantCount":18,"medianVariantCount1":18,"medianVariantCount2":18,"medianTotalCount":44.5,"medianTotalCount1":43,"medianTotalCount2":57,"deltaVF":0.0758,"chr":"15","start":99145717,"end":99145913,"strand":"+","coords":"15:99145717-99145913","geneIDs":"54614,110213","geneSymbols":"Prpf40b,Tmbim6","variantType":"A3SS:P","event":"<a href=\"https://genome.ucsc.edu/cgi-bin/hgTracks?db=mm9&position=chr15:99145617-99146014\" title=\"Jump to UCSC Genome Browser\">15:99145617-99146014</a>","junctions":"99145717-99145911","sig":"Not"},"Reg_GUkXRZ_366":{"log2FoldChange":-1.7,"pvalue":0.0669,"padj":0.158,"featureID":"54614,110213_9_2/2_A5SS","groupID":"4597","medianVariantFreq":0.102,"medianVariantFreq1":0.143,"medianVariantFreq2":0.0213,"medianVariantCount":4,"medianVariantCount1":7,"medianVariantCount2":1,"medianTotalCount":50,"medianTotalCount1":49,"medianTotalCount2":57,"deltaVF":-0.122,"chr":"15","start":99146001,"end":99146154,"strand":"+","coords":"15:99146001-99146154","geneIDs":"54614,110213","geneSymbols":"Prpf40b,Tmbim6","variantType":"A5SS:P","event":"<a href=\"https://genome.ucsc.edu/cgi-bin/hgTracks?db=mm9&position=chr15:99145900-99146254\" title=\"Jump to UCSC Genome Browser\">15:99145900-99146254</a>","junctions":"99146012-99146154","sig":"Not"},"Reg_GUkXRZ_367":{"log2FoldChange":1.13,"pvalue":0.17,"padj":0.309,"featureID":"93871_1_2/2_A3SS","groupID":"4604","medianVariantFreq":0.236,"medianVariantFreq1":0.2,"medianVariantFreq2":0.31,"medianVariantCount":3,"medianVariantCount1":3,"medianVariantCount2":6,"medianTotalCount":13.5,"medianTotalCount1":12,"medianTotalCount2":17,"deltaVF":0.11,"chr":"16","start":96281280,"end":96281280,"strand":"-","coords":"16:96281280-96281280","geneIDs":"93871","geneSymbols":"Brwd1","variantType":"A3SS:P","event":"<a href=\"https://genome.ucsc.edu/cgi-bin/hgTracks?db=mm9&position=chr16:96281159-96282706\" title=\"Jump to UCSC Genome Browser\">16:96281159-96282706</a>","junctions":"96281280-96282606","sig":"Not"},"Reg_GUkXRZ_368":{"log2FoldChange":-0.183,"pvalue":0.808,"padj":0.877,"featureID":"268902_2_2/2_SE,A5SS","groupID":"4611","medianVariantFreq":0.505,"medianVariantFreq1":0.444,"medianVariantFreq2":0.565,"medianVariantCount":7,"medianVariantCount1":6,"medianVariantCount2":8,"medianTotalCount":16,"medianTotalCount1":10,"medianTotalCount2":23,"deltaVF":0.121,"chr":"16","start":73933417,"end":73933291,"strand":"-","coords":"16:73933417-73933291","geneIDs":"268902","geneSymbols":"Robo2","variantType":"SE:I,A5SS:P","event":"<a href=\"https://genome.ucsc.edu/cgi-bin/hgTracks?db=mm9&position=chr16:73928322-73933932\" title=\"Jump to UCSC Genome Browser\">16:73928322-73933932</a>","junctions":"73933416-73933832;73928422-73933291","sig":"Not"},"Reg_GUkXRZ_369":{"log2FoldChange":0.585,"pvalue":0.308,"padj":0.473,"featureID":"21976,26413_3_2/2_RI,A3SS","groupID":"4622","medianVariantFreq":0.642,"medianVariantFreq1":0.636,"medianVariantFreq2":0.71,"medianVariantCount":12.5,"medianVariantCount1":10,"medianVariantCount2":29,"medianTotalCount":20,"medianTotalCount1":17,"medianTotalCount2":44,"deltaVF":0.0738,"chr":"16","start":16879182,"end":16879411,"strand":"+","coords":"16:16879182-16879411","geneIDs":"21976,26413","geneSymbols":"Top3b,Mapk1","variantType":"RI:R,A3SS:P","event":"<a href=\"https://genome.ucsc.edu/cgi-bin/hgTracks?db=mm9&position=chr16:16879081-16879512\" title=\"Jump to UCSC Genome Browser\">16:16879081-16879512</a>","junctions":"16879181-16879346","sig":"Not"},"Reg_GUkXRZ_370":{"log2FoldChange":-1.88,"pvalue":0.051,"padj":0.129,"featureID":"13383_1_2/2_AS","groupID":"4630","medianVariantFreq":0.562,"medianVariantFreq1":0.667,"medianVariantFreq2":0.368,"medianVariantCount":2.5,"medianVariantCount1":3,"medianVariantCount2":2,"medianTotalCount":7.5,"medianTotalCount1":7,"medianTotalCount2":8,"deltaVF":-0.298,"chr":"16","start":31664158,"end":31743192,"strand":"+","coords":"16:31664158-31743192","geneIDs":"13383","geneSymbols":"Dlg1","variantType":"AS","event":"<a href=\"https://genome.ucsc.edu/cgi-bin/hgTracks?db=mm9&position=chr16:31664058-31743292\" title=\"Jump to UCSC Genome Browser\">16:31664058-31743292</a>","junctions":"31684380-31743192;31684430-31743192","sig":"Not"},"Reg_GUkXRZ_371":{"log2FoldChange":-0.791,"pvalue":0.229,"padj":0.379,"featureID":"13383_6_2/2_SE","groupID":"4635","medianVariantFreq":0.373,"medianVariantFreq1":0.389,"medianVariantFreq2":0.333,"medianVariantCount":5.5,"medianVariantCount1":5,"medianVariantCount2":6,"medianTotalCount":14.5,"medianTotalCount1":13,"medianTotalCount2":17,"deltaVF":-0.0556,"chr":"16","start":31755102,"end":31781868,"strand":"+","coords":"16:31755102-31781868","geneIDs":"13383","geneSymbols":"Dlg1","variantType":"SE:I","event":"<a href=\"https://genome.ucsc.edu/cgi-bin/hgTracks?db=mm9&position=chr16:31755002-31781968\" title=\"Jump to UCSC Genome Browser\">16:31755002-31781968</a>","junctions":"31755102-31771843","sig":"Not"},"Reg_GUkXRZ_372":{"log2FoldChange":0.534,"pvalue":0.32,"padj":0.486,"featureID":"13383_7_2/2_A5SS","groupID":"4636","medianVariantFreq":0.0957,"medianVariantFreq1":0.0714,"medianVariantFreq2":0.114,"medianVariantCount":5,"medianVariantCount1":4,"medianVariantCount2":7,"medianTotalCount":59.5,"medianTotalCount1":59,"medianTotalCount2":60,"deltaVF":0.0425,"chr":"16","start":31790388,"end":31791801,"strand":"+","coords":"16:31790388-31791801","geneIDs":"13383","geneSymbols":"Dlg1","variantType":"A5SS:P","event":"<a href=\"https://genome.ucsc.edu/cgi-bin/hgTracks?db=mm9&position=chr16:31790287-31791901\" title=\"Jump to UCSC Genome Browser\">16:31790287-31791901</a>","junctions":"31790467-31791801","sig":"Not"},"Reg_GUkXRZ_373":{"log2FoldChange":0.355,"pvalue":0.58,"padj":0.708,"featureID":"13383_10_2/2_A3SS","groupID":"4639","medianVariantFreq":0.0561,"medianVariantFreq1":0.0541,"medianVariantFreq2":0.0798,"medianVariantCount":6,"medianVariantCount1":5,"medianVariantCount2":7,"medianTotalCount":104,"medianTotalCount1":96,"medianTotalCount2":146,"deltaVF":0.0257,"chr":"16","start":31836390,"end":31838135,"strand":"+","coords":"16:31836390-31838135","geneIDs":"13383","geneSymbols":"Dlg1","variantType":"A3SS:P","event":"<a href=\"https://genome.ucsc.edu/cgi-bin/hgTracks?db=mm9&position=chr16:31836290-31838236\" title=\"Jump to UCSC Genome Browser\">16:31836290-31838236</a>","junctions":"31836390-31838131","sig":"Not"},"Reg_GUkXRZ_374":{"log2FoldChange":0.815,"pvalue":0.241,"padj":0.397,"featureID":"13383_12_2/2_SE,A3SS","groupID":"4641","medianVariantFreq":0.688,"medianVariantFreq1":0.6,"medianVariantFreq2":0.8,"medianVariantCount":12.5,"medianVariantCount1":9,"medianVariantCount2":16,"medianTotalCount":16.5,"medianTotalCount1":15,"medianTotalCount2":28,"deltaVF":0.2,"chr":"16","start":31842925,"end":31847722,"strand":"+","coords":"16:31842925-31847722","geneIDs":"13383","geneSymbols":"Dlg1","variantType":"SE:I,A3SS:P","event":"<a href=\"https://genome.ucsc.edu/cgi-bin/hgTracks?db=mm9&position=chr16:31842825-31847822\" title=\"Jump to UCSC Genome Browser\">16:31842825-31847822</a>","junctions":"31847019-31847722","sig":"Not"},"Reg_GUkXRZ_375":{"log2FoldChange":-1.36,"pvalue":0.0304,"padj":0.0874,"featureID":"22129_3_2/2_SE,RI,A5SS,A3SS","groupID":"4653","medianVariantFreq":0.757,"medianVariantFreq1":0.852,"medianVariantFreq2":0.655,"medianVariantCount":41,"medianVariantCount1":43,"medianVariantCount2":36,"medianTotalCount":51.5,"medianTotalCount1":49,"medianTotalCount2":57,"deltaVF":-0.197,"chr":"16","start":94605674,"end":94606391,"strand":"+","coords":"16:94605674-94606391","geneIDs":"22129","geneSymbols":"Ttc3","variantType":"SE:I,RI:R,A5SS:P,A3SS:P","event":"<a href=\"https://genome.ucsc.edu/cgi-bin/hgTracks?db=mm9&position=chr16:94605573-94606491\" title=\"Jump to UCSC Genome Browser\">16:94605573-94606491</a>","junctions":"94605673-94605953;94605995-94606391","sig":"Not"},"Reg_GUkXRZ_376":{"log2FoldChange":-0.176,"pvalue":0.651,"padj":0.763,"featureID":"22129_8_2/2_SE,RI,A5SS,A3SS","groupID":"4658","medianVariantFreq":0.557,"medianVariantFreq1":0.579,"medianVariantFreq2":0.534,"medianVariantCount":27,"medianVariantCount1":27,"medianVariantCount2":22,"medianTotalCount":49.5,"medianTotalCount1":50,"medianTotalCount2":40,"deltaVF":-0.0447,"chr":"16","start":94624976,"end":94631291,"strand":"+","coords":"16:94624976-94631291","geneIDs":"22129","geneSymbols":"Ttc3","variantType":"SE:I,RI:R,A5SS:P,A3SS:P","event":"<a href=\"https://genome.ucsc.edu/cgi-bin/hgTracks?db=mm9&position=chr16:94624875-94631391\" title=\"Jump to UCSC Genome Browser\">16:94624875-94631391</a>","junctions":"94624975-94630161;94630323-94631291","sig":"Not"},"Reg_GUkXRZ_377":{"log2FoldChange":-1.62,"pvalue":0.0053,"padj":0.0231,"featureID":"22129_9_2/2_SE,S2E,RI,A5SS,A3SS","groupID":"4659","medianVariantFreq":0.886,"medianVariantFreq1":0.915,"medianVariantFreq2":0.706,"medianVariantCount":75,"medianVariantCount1":86,"medianVariantCount2":64,"medianTotalCount":93,"medianTotalCount1":94,"medianTotalCount2":92,"deltaVF":-0.209,"chr":"16","start":94624975,"end":94632440,"strand":"+","coords":"16:94624975-94632440","geneIDs":"22129","geneSymbols":"Ttc3","variantType":"SE:I,S2E:I,RI:R,A5SS:P,A3SS:P","event":"<a href=\"https://genome.ucsc.edu/cgi-bin/hgTracks?db=mm9&position=chr16:94624875-94632540\" title=\"Jump to UCSC Genome Browser\">16:94624875-94632540</a>","junctions":"94624975-94631291;94624975-94630161;94631336-94632440","sig":"Significant"},"Reg_GUkXRZ_378":{"log2FoldChange":0.88,"pvalue":0.176,"padj":0.315,"featureID":"18189_1_2/2_SE,A3SS","groupID":"4666","medianVariantFreq":0.612,"medianVariantFreq1":0.579,"medianVariantFreq2":0.625,"medianVariantCount":13.5,"medianVariantCount1":15,"medianVariantCount2":12,"medianTotalCount":23.5,"medianTotalCount1":24,"medianTotalCount2":16,"deltaVF":0.0461,"chr":"17","start":91101351,"end":91101328,"strand":"-","coords":"17:91101351-91101328","geneIDs":"18189","geneSymbols":"Nrxn1","variantType":"SE:I,A3SS:P","event":"<a href=\"https://genome.ucsc.edu/cgi-bin/hgTracks?db=mm9&position=chr17:91100145-91103506\" title=\"Jump to UCSC Genome Browser\">17:91100145-91103506</a>","junctions":"91101351-91103406;91100245-91101328","sig":"Not"},"Reg_GUkXRZ_379":{"log2FoldChange":0.73,"pvalue":0.206,"padj":0.352,"featureID":"18189_4_2/2_SE","groupID":"4669","medianVariantFreq":0.122,"medianVariantFreq1":0.0943,"medianVariantFreq2":0.167,"medianVariantCount":5.5,"medianVariantCount1":6,"medianVariantCount2":5,"medianTotalCount":53.5,"medianTotalCount1":54,"medianTotalCount2":38,"deltaVF":0.0723,"chr":"17","start":90961168,"end":90961142,"strand":"-","coords":"17:90961168-90961142","geneIDs":"18189","geneSymbols":"Nrxn1","variantType":"SE:I","event":"<a href=\"https://genome.ucsc.edu/cgi-bin/hgTracks?db=mm9&position=chr17:90960100-90964745\" title=\"Jump to UCSC Genome Browser\">17:90960100-90964745</a>","junctions":"90961168-90964645;90960200-90961142","sig":"Not"},"Reg_GUkXRZ_380":{"log2FoldChange":0.705,"pvalue":0.316,"padj":0.48,"featureID":"18189_5_2/2_AS","groupID":"4670","medianVariantFreq":0.76,"medianVariantFreq1":0.733,"medianVariantFreq2":0.828,"medianVariantCount":11,"medianVariantCount1":11,"medianVariantCount2":9,"medianTotalCount":14.5,"medianTotalCount1":15,"medianTotalCount2":12,"deltaVF":0.0943,"chr":"17","start":91103406,"end":90960081,"strand":"-","coords":"17:91103406-90960081","geneIDs":"18189","geneSymbols":"Nrxn1","variantType":"AS","event":"<a href=\"https://genome.ucsc.edu/cgi-bin/hgTracks?db=mm9&position=chr17:90762181-91103978\" title=\"Jump to UCSC Genome Browser\">17:90762181-91103978</a>","junctions":"90762281-90960081","sig":"Not"},"Reg_GUkXRZ_381":{"log2FoldChange":0.106,"pvalue":0.84,"padj":0.896,"featureID":"18189_6_2/2_SE","groupID":"4671","medianVariantFreq":0.507,"medianVariantFreq1":0.5,"medianVariantFreq2":0.514,"medianVariantCount":15.5,"medianVariantCount1":18,"medianVariantCount2":15,"medianTotalCount":30.5,"medianTotalCount1":35,"medianTotalCount2":25,"deltaVF":0.0143,"chr":"17","start":90563221,"end":90563132,"strand":"-","coords":"17:90563221-90563132","geneIDs":"18189","geneSymbols":"Nrxn1","variantType":"SE:I","event":"<a href=\"https://genome.ucsc.edu/cgi-bin/hgTracks?db=mm9&position=chr17:90561673-90607763\" title=\"Jump to UCSC Genome Browser\">17:90561673-90607763</a>","junctions":"90563221-90607663;90561773-90563132","sig":"Not"},"Reg_GUkXRZ_382":{"log2FoldChange":0.0987,"pvalue":0.917,"padj":0.949,"featureID":"18189_8_2/2_A5SS","groupID":"4673","medianVariantFreq":0.795,"medianVariantFreq1":0.818,"medianVariantFreq2":0.773,"medianVariantCount":31.5,"medianVariantCount1":30,"medianVariantCount2":32,"medianTotalCount":44,"medianTotalCount1":44,"medianTotalCount2":44,"deltaVF":-0.0455,"chr":"17","start":90458816,"end":90458816,"strand":"-","coords":"17:90458816-90458816","geneIDs":"18189","geneSymbols":"Nrxn1","variantType":"A5SS:P","event":"<a href=\"https://genome.ucsc.edu/cgi-bin/hgTracks?db=mm9&position=chr17:90436624-90458925\" title=\"Jump to UCSC Genome Browser\">17:90436624-90458925</a>","junctions":"90436724-90458816","sig":"Not"},"Reg_GUkXRZ_383":{"log2FoldChange":1.31,"pvalue":0.0453,"padj":0.118,"featureID":"50850_1_2/2_A3SS","groupID":"4696","medianVariantFreq":0.536,"medianVariantFreq1":0.5,"medianVariantFreq2":0.714,"medianVariantCount":9.5,"medianVariantCount1":8,"medianVariantCount2":19,"medianTotalCount":21.5,"medianTotalCount1":16,"medianTotalCount2":25,"deltaVF":0.214,"chr":"17","start":74738785,"end":74751292,"strand":"+","coords":"17:74738785-74751292","geneIDs":"50850","geneSymbols":"Spast","variantType":"A3SS:P","event":"<a href=\"https://genome.ucsc.edu/cgi-bin/hgTracks?db=mm9&position=chr17:74738685-74751393\" title=\"Jump to UCSC Genome Browser\">17:74738685-74751393</a>","junctions":"74738785-74751290","sig":"Not"},"Reg_GUkXRZ_384":{"log2FoldChange":-4.11,"pvalue":0.0476,"padj":0.123,"featureID":"106952_5_2/2_SE,A5SS","groupID":"4707","medianVariantFreq":1,"medianVariantFreq1":1,"medianVariantFreq2":0.667,"medianVariantCount":2,"medianVariantCount1":1,"medianVariantCount2":12,"medianTotalCount":2,"medianTotalCount1":1,"medianTotalCount2":37,"deltaVF":-0.333,"chr":"18","start":38133795,"end":38133756,"strand":"-","coords":"18:38133795-38133756","geneIDs":"106952","geneSymbols":"Arap3","variantType":"SE:I,A5SS:P","event":"<a href=\"https://genome.ucsc.edu/cgi-bin/hgTracks?db=mm9&position=chr18:38133205-38134119\" title=\"Jump to UCSC Genome Browser\">18:38133205-38134119</a>","junctions":"38133794-38134019;38133305-38133756","sig":"Not"},"Reg_GUkXRZ_385":{"log2FoldChange":-1.51,"pvalue":0.0567,"padj":0.139,"featureID":"67665_1_2/2_SE","groupID":"4709","medianVariantFreq":0.571,"medianVariantFreq1":0.667,"medianVariantFreq2":0.394,"medianVariantCount":6,"medianVariantCount1":6,"medianVariantCount2":10,"medianTotalCount":12,"medianTotalCount1":10,"medianTotalCount2":21,"deltaVF":-0.273,"chr":"18","start":60703800,"end":60705402,"strand":"+","coords":"18:60703800-60705402","geneIDs":"67665","geneSymbols":"Dctn4","variantType":"SE:I","event":"<a href=\"https://genome.ucsc.edu/cgi-bin/hgTracks?db=mm9&position=chr18:60703700-60705502\" title=\"Jump to UCSC Genome Browser\">18:60703700-60705502</a>","junctions":"60703800-60705011;60705031-60705402","sig":"Not"},"Reg_GUkXRZ_386":{"log2FoldChange":-2.68,"pvalue":0.0263,"padj":0.0789,"featureID":"66926_1_2/2_A5SS","groupID":"4734","medianVariantFreq":0.267,"medianVariantFreq1":0.333,"medianVariantFreq2":0.176,"medianVariantCount":4.5,"medianVariantCount1":5,"medianVariantCount2":3,"medianTotalCount":15,"medianTotalCount1":12,"medianTotalCount2":22,"deltaVF":-0.157,"chr":"2","start":132635823,"end":132635823,"strand":"-","coords":"2:132635823-132635823","geneIDs":"66926","geneSymbols":"Trmt6","variantType":"A5SS:P","event":"<a href=\"https://genome.ucsc.edu/cgi-bin/hgTracks?db=mm9&position=chr2:132635589-132636042\" title=\"Jump to UCSC Genome Browser\">2:132635589-132636042</a>","junctions":"132635689-132635823","sig":"Not"},"Reg_GUkXRZ_387":{"log2FoldChange":-1.38,"pvalue":0.0366,"padj":0.101,"featureID":"214585_1_2/2_SE,S2E","groupID":"4742","medianVariantFreq":0.6,"medianVariantFreq1":0.6,"medianVariantFreq2":0.481,"medianVariantCount":10.5,"medianVariantCount1":12,"medianVariantCount2":7,"medianTotalCount":17.5,"medianTotalCount1":20,"medianTotalCount2":12,"deltaVF":-0.119,"chr":"2","start":121912705,"end":121910631,"strand":"-","coords":"2:121912705-121910631","geneIDs":"214585","geneSymbols":"Spg11","variantType":"SE:I,S2E:I","event":"<a href=\"https://genome.ucsc.edu/cgi-bin/hgTracks?db=mm9&position=chr2:121909197-121913969\" title=\"Jump to UCSC Genome Browser\">2:121909197-121913969</a>","junctions":"121912705-121913869;121909297-121912599;121909297-121910631","sig":"Not"},"Reg_GUkXRZ_388":{"log2FoldChange":-0.831,"pvalue":0.41,"padj":0.572,"featureID":"214585_2_2/2_SE","groupID":"4743","medianVariantFreq":"NA","medianVariantFreq1":0.636,"medianVariantFreq2":"NA","medianVariantCount":3,"medianVariantCount1":7,"medianVariantCount2":2,"medianTotalCount":11,"medianTotalCount1":11,"medianTotalCount2":4,"deltaVF":"NA","chr":"2","start":121910776,"end":121910631,"strand":"-","coords":"2:121910776-121910631","geneIDs":"214585","geneSymbols":"Spg11","variantType":"SE:I","event":"<a href=\"https://genome.ucsc.edu/cgi-bin/hgTracks?db=mm9&position=chr2:121909197-121912699\" title=\"Jump to UCSC Genome Browser\">2:121909197-121912699</a>","junctions":"121910776-121912599;121909297-121910631","sig":"Not"},"Reg_GUkXRZ_389":{"log2FoldChange":-1.89,"pvalue":0.00258,"padj":0.013,"featureID":"227800_4_2/2_A3SS","groupID":"4759","medianVariantFreq":0.681,"medianVariantFreq1":0.889,"medianVariantFreq2":0.6,"medianVariantCount":16.5,"medianVariantCount1":16,"medianVariantCount2":26,"medianTotalCount":22,"medianTotalCount1":18,"medianTotalCount2":44,"deltaVF":-0.289,"chr":"2","start":37398751,"end":37411225,"strand":"+","coords":"2:37398751-37411225","geneIDs":"227800","geneSymbols":"Rabgap1","variantType":"A3SS:P","event":"<a href=\"https://genome.ucsc.edu/cgi-bin/hgTracks?db=mm9&position=chr2:37398651-37411326\" title=\"Jump to UCSC Genome Browser\">2:37398651-37411326</a>","junctions":"37398751-37411000","sig":"Significant"},"Reg_GUkXRZ_390":{"log2FoldChange":0.004,"pvalue":0.996,"padj":0.996,"featureID":"94229_4_2/2_SE","groupID":"4764","medianVariantFreq":0.211,"medianVariantFreq1":0.222,"medianVariantFreq2":0.167,"medianVariantCount":4,"medianVariantCount1":4,"medianVariantCount2":2,"medianTotalCount":17,"medianTotalCount1":20,"medianTotalCount2":12,"deltaVF":-0.0556,"chr":"2","start":62081510,"end":62088436,"strand":"+","coords":"2:62081510-62088436","geneIDs":"94229","geneSymbols":"Slc4a10","variantType":"SE:I","event":"<a href=\"https://genome.ucsc.edu/cgi-bin/hgTracks?db=mm9&position=chr2:62081410-62088536\" title=\"Jump to UCSC Genome Browser\">2:62081410-62088536</a>","junctions":"62081510-62082409;62082498-62088436","sig":"Not"},"Reg_GUkXRZ_391":{"log2FoldChange":1.04,"pvalue":0.133,"padj":0.263,"featureID":"59069_1_2/2_A5SS","groupID":"4828","medianVariantFreq":0.221,"medianVariantFreq1":0.2,"medianVariantFreq2":0.278,"medianVariantCount":7,"medianVariantCount1":5,"medianVariantCount2":10,"medianTotalCount":27,"medianTotalCount1":34,"medianTotalCount2":25,"deltaVF":0.0778,"chr":"3","start":89891667,"end":89892970,"strand":"+","coords":"3:89891667-89892970","geneIDs":"59069","geneSymbols":"Tpm3","variantType":"A5SS:P","event":"<a href=\"https://genome.ucsc.edu/cgi-bin/hgTracks?db=mm9&position=chr3:89891566-89893070\" title=\"Jump to UCSC Genome Browser\">3:89891566-89893070</a>","junctions":"89892398-89892970","sig":"Not"},"Reg_GUkXRZ_392":{"log2FoldChange":1.23,"pvalue":0.192,"padj":0.337,"featureID":"75769_2_2/2_A5SS","groupID":"4832","medianVariantFreq":0.506,"medianVariantFreq1":0.333,"medianVariantFreq2":0.75,"medianVariantCount":6.5,"medianVariantCount1":7,"medianVariantCount2":6,"medianTotalCount":16.5,"medianTotalCount1":17,"medianTotalCount2":16,"deltaVF":0.417,"chr":"3","start":117374938,"end":117389534,"strand":"+","coords":"3:117374938-117389534","geneIDs":"75769","geneSymbols":"4833424O15Rik","variantType":"A5SS:P","event":"<a href=\"https://genome.ucsc.edu/cgi-bin/hgTracks?db=mm9&position=chr3:117374837-117389634\" title=\"Jump to UCSC Genome Browser\">3:117374837-117389634</a>","junctions":"117374952-117389534","sig":"Not"},"Reg_GUkXRZ_393":{"log2FoldChange":1.09,"pvalue":0.0327,"padj":0.0928,"featureID":"242384_1_2/3_SE,MXE","groupID":"4845","medianVariantFreq":0.149,"medianVariantFreq1":0.0972,"medianVariantFreq2":0.21,"medianVariantCount":8,"medianVariantCount1":7,"medianVariantCount2":11,"medianTotalCount":68,"medianTotalCount1":78,"medianTotalCount2":36,"deltaVF":0.112,"chr":"4","start":36226349,"end":36226240,"strand":"-","coords":"4:36226349-36226240","geneIDs":"242384","geneSymbols":"Lingo2","variantType":"SE:I,MXE","event":"<a href=\"https://genome.ucsc.edu/cgi-bin/hgTracks?db=mm9&position=chr4:36206869-36384640\" title=\"Jump to UCSC Genome Browser\">4:36206869-36384640</a>","junctions":"36226349-36384540;36206969-36226240","sig":"Not"},"Reg_GUkXRZ_394":{"log2FoldChange":-1.26,"pvalue":0.0283,"padj":0.0835,"featureID":"242384_1_3/3_SE,MXE","groupID":"4845","medianVariantFreq":0.0825,"medianVariantFreq1":0.109,"medianVariantFreq2":0.0455,"medianVariantCount":4,"medianVariantCount1":9,"medianVariantCount2":3,"medianTotalCount":68,"medianTotalCount1":78,"medianTotalCount2":36,"deltaVF":-0.0632,"chr":"4","start":36356816,"end":36356734,"strand":"-","coords":"4:36356816-36356734","geneIDs":"242384","geneSymbols":"Lingo2","variantType":"SE:I,MXE","event":"<a href=\"https://genome.ucsc.edu/cgi-bin/hgTracks?db=mm9&position=chr4:36206869-36384640\" title=\"Jump to UCSC Genome Browser\">4:36206869-36384640</a>","junctions":"36356816-36384540;36206969-36356734","sig":"Not"},"Reg_GUkXRZ_395":{"log2FoldChange":-2.82,"pvalue":9.68e-08,"padj":9.8e-06,"featureID":"242384_2_2/2_SE","groupID":"4846","medianVariantFreq":0.119,"medianVariantFreq1":0.243,"medianVariantFreq2":0.0455,"medianVariantCount":10,"medianVariantCount1":17,"medianVariantCount2":2,"medianTotalCount":62.5,"medianTotalCount1":73,"medianTotalCount2":43,"deltaVF":-0.198,"chr":"4","start":36069213,"end":36069174,"strand":"-","coords":"4:36069213-36069174","geneIDs":"242384","geneSymbols":"Lingo2","variantType":"SE:I","event":"<a href=\"https://genome.ucsc.edu/cgi-bin/hgTracks?db=mm9&position=chr4:36003737-36083587\" title=\"Jump to UCSC Genome Browser\">4:36003737-36083587</a>","junctions":"36069213-36083487;36003837-36069174","sig":"Significant"},"Reg_GUkXRZ_396":{"log2FoldChange":2.28,"pvalue":0.00367,"padj":0.0171,"featureID":"242384_3_2/2_SE","groupID":"4847","medianVariantFreq":0.19,"medianVariantFreq1":0.0843,"medianVariantFreq2":0.222,"medianVariantCount":5.5,"medianVariantCount1":5,"medianVariantCount2":6,"medianTotalCount":26,"medianTotalCount1":53,"medianTotalCount2":18,"deltaVF":0.138,"chr":"4","start":35914970,"end":35914887,"strand":"-","coords":"4:35914970-35914887","geneIDs":"242384","geneSymbols":"Lingo2","variantType":"SE:I","event":"<a href=\"https://genome.ucsc.edu/cgi-bin/hgTracks?db=mm9&position=chr4:35837116-36003775\" title=\"Jump to UCSC Genome Browser\">4:35837116-36003775</a>","junctions":"35914970-36003675;35837216-35914887","sig":"Significant"},"Reg_GUkXRZ_397":{"log2FoldChange":-0.0791,"pvalue":0.88,"padj":0.926,"featureID":"20817_2_2/2_AS","groupID":"4877","medianVariantFreq":0.599,"medianVariantFreq1":0.647,"medianVariantFreq2":0.552,"medianVariantCount":12,"medianVariantCount1":8,"medianVariantCount2":15,"medianTotalCount":18.5,"medianTotalCount1":17,"medianTotalCount2":27,"deltaVF":-0.0953,"chr":"5","start":23181676,"end":23051341,"strand":"-","coords":"5:23181676-23051341","geneIDs":"20817","geneSymbols":"Srpk2","variantType":"AS","event":"<a href=\"https://genome.ucsc.edu/cgi-bin/hgTracks?db=mm9&position=chr5:23046199-23181810\" title=\"Jump to UCSC Genome Browser\">5:23046199-23181810</a>","junctions":"23046299-23051341","sig":"Not"},"Reg_GUkXRZ_398":{"log2FoldChange":-3.71,"pvalue":0.054,"padj":0.135,"featureID":"231214_6_2/2_RI,A3SS","groupID":"4887","medianVariantFreq":0.929,"medianVariantFreq1":1,"medianVariantFreq2":0.667,"medianVariantCount":3,"medianVariantCount1":2,"medianVariantCount2":18,"medianTotalCount":3.5,"medianTotalCount1":2,"medianTotalCount2":34,"deltaVF":-0.333,"chr":"5","start":44073043,"end":44073113,"strand":"+","coords":"5:44073043-44073113","geneIDs":"231214","geneSymbols":"Cc2d2a","variantType":"RI:R,A3SS:P","event":"<a href=\"https://genome.ucsc.edu/cgi-bin/hgTracks?db=mm9&position=chr5:44072942-44073214\" title=\"Jump to UCSC Genome Browser\">5:44072942-44073214</a>","junctions":"44073042-44073099","sig":"Not"},"Reg_GUkXRZ_399":{"log2FoldChange":3.88,"pvalue":4.06e-05,"padj":0.00067,"featureID":"231214_7_2/2_SE,A5SS","groupID":"4888","medianVariantFreq":0.151,"medianVariantFreq1":0.0769,"medianVariantFreq2":0.619,"medianVariantCount":2.5,"medianVariantCount1":1,"medianVariantCount2":20,"medianTotalCount":25,"medianTotalCount1":18,"medianTotalCount2":33,"deltaVF":0.542,"chr":"5","start":44073042,"end":44074339,"strand":"+","coords":"5:44073042-44074339","geneIDs":"231214","geneSymbols":"Cc2d2a","variantType":"SE:I,A5SS:P","event":"<a href=\"https://genome.ucsc.edu/cgi-bin/hgTracks?db=mm9&position=chr5:44072942-44074439\" title=\"Jump to UCSC Genome Browser\">5:44072942-44074439</a>","junctions":"44073042-44073114;44073042-44073099;44073203-44074339","sig":"Significant"},"Reg_GUkXRZ_400":{"log2FoldChange":2.88,"pvalue":0.00419,"padj":0.0192,"featureID":"19283_8_2/2_A3SS","groupID":"4926","medianVariantFreq":0.336,"medianVariantFreq1":0.2,"medianVariantFreq2":0.737,"medianVariantCount":5,"medianVariantCount1":3,"medianVariantCount2":23,"medianTotalCount":16.5,"medianTotalCount1":14,"medianTotalCount2":32,"deltaVF":0.537,"chr":"6","start":22980724,"end":22983342,"strand":"+","coords":"6:22980724-22983342","geneIDs":"19283","geneSymbols":"Ptprz1","variantType":"A3SS:P","event":"<a href=\"https://genome.ucsc.edu/cgi-bin/hgTracks?db=mm9&position=chr6:22980624-22983443\" title=\"Jump to UCSC Genome Browser\">6:22980624-22983443</a>","junctions":"22980724-22983325","sig":"Significant"},"Reg_GUkXRZ_401":{"log2FoldChange":1.46,"pvalue":0.103,"padj":0.219,"featureID":"73652_2_2/2_A5SS","groupID":"4928","medianVariantFreq":0.569,"medianVariantFreq1":0.538,"medianVariantFreq2":0.714,"medianVariantCount":6.5,"medianVariantCount1":7,"medianVariantCount2":5,"medianTotalCount":12.5,"medianTotalCount1":15,"medianTotalCount2":7,"deltaVF":0.176,"chr":"6","start":31278361,"end":31285991,"strand":"+","coords":"6:31278361-31285991","geneIDs":"73652","geneSymbols":"2210408F21Rik","variantType":"A5SS:P","event":"<a href=\"https://genome.ucsc.edu/cgi-bin/hgTracks?db=mm9&position=chr6:31278260-31286091\" title=\"Jump to UCSC Genome Browser\">6:31278260-31286091</a>","junctions":"31278389-31285991","sig":"Not"},"Reg_GUkXRZ_402":{"log2FoldChange":1.47,"pvalue":0.0022,"padj":0.0117,"featureID":"243499_1_2/2_AFE","groupID":"4936","medianVariantFreq":0.318,"medianVariantFreq1":0.261,"medianVariantFreq2":0.473,"medianVariantCount":10.5,"medianVariantCount1":8,"medianVariantCount2":22,"medianTotalCount":36,"medianTotalCount1":36,"medianTotalCount2":36,"deltaVF":0.212,"chr":"6","start":79969523,"end":79971608,"strand":"+","coords":"6:79969523-79971608","geneIDs":"243499","geneSymbols":"Lrrtm4","variantType":"AFE","event":"<a href=\"https://genome.ucsc.edu/cgi-bin/hgTracks?db=mm9&position=chr6:79968812-79971708\" title=\"Jump to UCSC Genome Browser\">6:79968812-79971708</a>","junctions":"79969700-79971608","sig":"Significant"},"Reg_GUkXRZ_403":{"log2FoldChange":1.95,"pvalue":0.00434,"padj":0.0197,"featureID":"434204_2_2/3_A3SS","groupID":"4987","medianVariantFreq":0.228,"medianVariantFreq1":0.111,"medianVariantFreq2":0.333,"medianVariantCount":3,"medianVariantCount1":2,"medianVariantCount2":8,"medianTotalCount":15.5,"medianTotalCount1":14,"medianTotalCount2":33,"deltaVF":0.222,"chr":"7","start":88731185,"end":88734223,"strand":"+","coords":"7:88731185-88734223","geneIDs":"434204","geneSymbols":"Whamm","variantType":"A3SS:P","event":"<a href=\"https://genome.ucsc.edu/cgi-bin/hgTracks?db=mm9&position=chr7:88731085-88734324\" title=\"Jump to UCSC Genome Browser\">7:88731085-88734324</a>","junctions":"88731185-88734190","sig":"Significant"},"Reg_GUkXRZ_404":{"log2FoldChange":-0.873,"pvalue":0.167,"padj":0.305,"featureID":"434204_2_3/3_SE","groupID":"4987","medianVariantFreq":0.321,"medianVariantFreq1":0.357,"medianVariantFreq2":0.25,"medianVariantCount":6.5,"medianVariantCount1":5,"medianVariantCount2":7,"medianTotalCount":15.5,"medianTotalCount1":14,"medianTotalCount2":33,"deltaVF":-0.107,"chr":"7","start":88731185,"end":88734224,"strand":"+","coords":"7:88731185-88734224","geneIDs":"434204","geneSymbols":"Whamm","variantType":"SE:I","event":"<a href=\"https://genome.ucsc.edu/cgi-bin/hgTracks?db=mm9&position=chr7:88731085-88734324\" title=\"Jump to UCSC Genome Browser\">7:88731085-88734324</a>","junctions":"88731185-88733304;88733438-88734224","sig":"Not"},"Reg_GUkXRZ_405":{"log2FoldChange":-0.58,"pvalue":0.191,"padj":0.335,"featureID":"434204_4_2/2_A3SS","groupID":"4989","medianVariantFreq":0.426,"medianVariantFreq1":0.475,"medianVariantFreq2":0.414,"medianVariantCount":28.5,"medianVariantCount1":29,"medianVariantCount2":28,"medianTotalCount":60.5,"medianTotalCount1":60,"medianTotalCount2":64,"deltaVF":-0.0613,"chr":"7","start":88736988,"end":88738537,"strand":"+","coords":"7:88736988-88738537","geneIDs":"434204","geneSymbols":"Whamm","variantType":"A3SS:P","event":"<a href=\"https://genome.ucsc.edu/cgi-bin/hgTracks?db=mm9&position=chr7:88736888-88738638\" title=\"Jump to UCSC Genome Browser\">7:88736888-88738638</a>","junctions":"88736988-88738524","sig":"Not"},"Reg_GUkXRZ_406":{"log2FoldChange":0.811,"pvalue":0.0685,"padj":0.161,"featureID":"21750_4_2/2_A3SS","groupID":"5010","medianVariantFreq":0.619,"medianVariantFreq1":0.614,"medianVariantFreq2":0.632,"medianVariantCount":30.5,"medianVariantCount1":23,"medianVariantCount2":48,"medianTotalCount":53,"medianTotalCount1":43,"medianTotalCount2":74,"deltaVF":0.0175,"chr":"8","start":109600899,"end":109600899,"strand":"-","coords":"8:109600899-109600899","geneIDs":"21750","geneSymbols":"Terf2","variantType":"A3SS:P","event":"<a href=\"https://genome.ucsc.edu/cgi-bin/hgTracks?db=mm9&position=chr8:109600796-109603369\" title=\"Jump to UCSC Genome Browser\">8:109600796-109603369</a>","junctions":"109600899-109603269","sig":"Not"},"Reg_GUkXRZ_407":{"log2FoldChange":-1.4,"pvalue":0.0562,"padj":0.139,"featureID":"320528_3_2/2_SE,A3SS","groupID":"5037","medianVariantFreq":0.891,"medianVariantFreq1":0.964,"medianVariantFreq2":0.836,"medianVariantCount":51,"medianVariantCount1":51,"medianVariantCount2":51,"medianTotalCount":55,"medianTotalCount1":54,"medianTotalCount2":61,"deltaVF":-0.128,"chr":"9","start":67714049,"end":67718983,"strand":"+","coords":"9:67714049-67718983","geneIDs":"320528","geneSymbols":"Vps13c","variantType":"SE:I,A3SS:P","event":"<a href=\"https://genome.ucsc.edu/cgi-bin/hgTracks?db=mm9&position=chr9:67713949-67719083\" title=\"Jump to UCSC Genome Browser\">9:67713949-67719083</a>","junctions":"67714049-67718660;67718725-67718983","sig":"Not"},"Reg_GUkXRZ_408":{"log2FoldChange":-0.477,"pvalue":0.337,"padj":0.504,"featureID":"17248_2_2/2_A3SS","groupID":"5057","medianVariantFreq":0.455,"medianVariantFreq1":0.467,"medianVariantFreq2":0.314,"medianVariantCount":32.5,"medianVariantCount1":31,"medianVariantCount2":34,"medianTotalCount":61,"medianTotalCount1":60,"medianTotalCount2":62,"deltaVF":-0.152,"chr":"1","start":134909291,"end":134909291,"strand":"-","coords":"1:134909291-134909291","geneIDs":"17248","geneSymbols":"Mdm4","variantType":"A3SS:P","event":"<a href=\"https://genome.ucsc.edu/cgi-bin/hgTracks?db=mm9&position=chr1:134909188-134915454\" title=\"Jump to UCSC Genome Browser\">1:134909188-134915454</a>","junctions":"134909291-134915354","sig":"Not"},"Reg_GUkXRZ_409":{"log2FoldChange":-3.76,"pvalue":0.000976,"padj":0.00625,"featureID":"17248_3_2/3_SE,MXE","groupID":"5058","medianVariantFreq":0.925,"medianVariantFreq1":0.941,"medianVariantFreq2":0.517,"medianVariantCount":31,"medianVariantCount1":33,"medianVariantCount2":21,"medianTotalCount":39.5,"medianTotalCount1":36,"medianTotalCount2":53,"deltaVF":-0.424,"chr":"1","start":134907775,"end":134907642,"strand":"-","coords":"1:134907775-134907642","geneIDs":"17248","geneSymbols":"Mdm4","variantType":"SE:I,MXE","event":"<a href=\"https://genome.ucsc.edu/cgi-bin/hgTracks?db=mm9&position=chr1:134905669-134915454\" title=\"Jump to UCSC Genome Browser\">1:134905669-134915454</a>","junctions":"134905769-134907642","sig":"Significant"},"Reg_GUkXRZ_410":{"log2FoldChange":3.05,"pvalue":0.00129,"padj":0.00763,"featureID":"17248_3_3/3_SE,MXE","groupID":"5058","medianVariantFreq":0.075,"medianVariantFreq1":0.0588,"medianVariantFreq2":0.362,"medianVariantCount":2.5,"medianVariantCount1":2,"medianVariantCount2":18,"medianTotalCount":39.5,"medianTotalCount1":36,"medianTotalCount2":53,"deltaVF":0.303,"chr":"1","start":134909288,"end":134909214,"strand":"-","coords":"1:134909288-134909214","geneIDs":"17248","geneSymbols":"Mdm4","variantType":"SE:I,MXE","event":"<a href=\"https://genome.ucsc.edu/cgi-bin/hgTracks?db=mm9&position=chr1:134905669-134915454\" title=\"Jump to UCSC Genome Browser\">1:134905669-134915454</a>","junctions":"134905769-134909214","sig":"Significant"},"Reg_GUkXRZ_411":{"log2FoldChange":-4.01,"pvalue":0.000202,"padj":0.00206,"featureID":"17248_6_2/2_SE,A3SS","groupID":"5061","medianVariantFreq":0.989,"medianVariantFreq1":1,"medianVariantFreq2":0.919,"medianVariantCount":90.5,"medianVariantCount1":70,"medianVariantCount2":137,"medianTotalCount":91.5,"medianTotalCount1":70,"medianTotalCount2":149,"deltaVF":-0.0805,"chr":"1","start":134901298,"end":134900544,"strand":"-","coords":"1:134901298-134900544","geneIDs":"17248","geneSymbols":"Mdm4","variantType":"SE:I,A3SS:P","event":"<a href=\"https://genome.ucsc.edu/cgi-bin/hgTracks?db=mm9&position=chr1:134900367-134905814\" title=\"Jump to UCSC Genome Browser\">1:134900367-134905814</a>","junctions":"134901298-134905714;134900467-134901231;134900467-134900544","sig":"Significant"},"Reg_GUkXRZ_412":{"log2FoldChange":0.674,"pvalue":0.0772,"padj":0.177,"featureID":"17248_7_2/2_RI,A5SS","groupID":"5062","medianVariantFreq":0.749,"medianVariantFreq1":0.7,"medianVariantFreq2":0.78,"medianVariantCount":60.5,"medianVariantCount1":46,"medianVariantCount2":99,"medianTotalCount":87.5,"medianTotalCount1":68,"medianTotalCount2":136,"deltaVF":0.0802,"chr":"1","start":134900544,"end":134900544,"strand":"-","coords":"1:134900544-134900544","geneIDs":"17248","geneSymbols":"Mdm4","variantType":"RI:R,A5SS:P","event":"<a href=\"https://genome.ucsc.edu/cgi-bin/hgTracks?db=mm9&position=chr1:134900367-134901331\" title=\"Jump to UCSC Genome Browser\">1:134900367-134901331</a>","junctions":"134900467-134900544","sig":"Not"},"Reg_GUkXRZ_413":{"log2FoldChange":1.14,"pvalue":0.0463,"padj":0.12,"featureID":"215378_1_2/3_AFE","groupID":"5095","medianVariantFreq":0.426,"medianVariantFreq1":0.4,"medianVariantFreq2":0.6,"medianVariantCount":9,"medianVariantCount1":9,"medianVariantCount2":6,"medianTotalCount":23.5,"medianTotalCount1":30,"medianTotalCount2":10,"deltaVF":0.2,"chr":"1","start":148344686,"end":148361798,"strand":"+","coords":"1:148344686-148361798","geneIDs":"215378","geneSymbols":"Fam5c","variantType":"AFE","event":"<a href=\"https://genome.ucsc.edu/cgi-bin/hgTracks?db=mm9&position=chr1:148342665-148361898\" title=\"Jump to UCSC Genome Browser\">1:148342665-148361898</a>","junctions":"148344870-148361798","sig":"Not"},"Reg_GUkXRZ_414":{"log2FoldChange":-1.26,"pvalue":0.0737,"padj":0.171,"featureID":"215378_1_3/3_AFE","groupID":"5095","medianVariantFreq":0.144,"medianVariantFreq1":0.233,"medianVariantFreq2":0.0833,"medianVariantCount":3,"medianVariantCount1":7,"medianVariantCount2":2,"medianTotalCount":23.5,"medianTotalCount1":30,"medianTotalCount2":10,"deltaVF":-0.15,"chr":"1","start":148345858,"end":148361798,"strand":"+","coords":"1:148345858-148361798","geneIDs":"215378","geneSymbols":"Fam5c","variantType":"AFE","event":"<a href=\"https://genome.ucsc.edu/cgi-bin/hgTracks?db=mm9&position=chr1:148342665-148361898\" title=\"Jump to UCSC Genome Browser\">1:148342665-148361898</a>","junctions":"148345965-148361798;148346216-148361798","sig":"Not"},"Reg_GUkXRZ_415":{"log2FoldChange":-0.805,"pvalue":0.161,"padj":0.299,"featureID":"320091_1_2/2_SE","groupID":"5102","medianVariantFreq":0.678,"medianVariantFreq1":0.75,"medianVariantFreq2":0.594,"medianVariantCount":32,"medianVariantCount1":29,"medianVariantCount2":41,"medianTotalCount":48.5,"medianTotalCount1":35,"medianTotalCount2":69,"deltaVF":-0.156,"chr":"10","start":88587969,"end":88587865,"strand":"-","coords":"10:88587969-88587865","geneIDs":"320091","geneSymbols":"Ano4","variantType":"SE:I","event":"<a href=\"https://genome.ucsc.edu/cgi-bin/hgTracks?db=mm9&position=chr10:88579647-88612095\" title=\"Jump to UCSC Genome Browser\">10:88579647-88612095</a>","junctions":"88587969-88611995;88579747-88587865","sig":"Not"},"Reg_GUkXRZ_416":{"log2FoldChange":1.79,"pvalue":0.0196,"padj":0.0635,"featureID":"237943_4_2/2_AE","groupID":"5128","medianVariantFreq":0.5,"medianVariantFreq1":0.4,"medianVariantFreq2":0.571,"medianVariantCount":4,"medianVariantCount1":2,"medianVariantCount2":5,"medianTotalCount":8,"medianTotalCount1":8,"medianTotalCount2":8,"deltaVF":0.171,"chr":"11","start":102369525,"end":102343401,"strand":"-","coords":"11:102369525-102343401","geneIDs":"237943","geneSymbols":"Gpatch8","variantType":"AE","event":"<a href=\"https://genome.ucsc.edu/cgi-bin/hgTracks?db=mm9&position=chr11:102339594-102399696\" title=\"Jump to UCSC Genome Browser\">11:102339594-102399696</a>","junctions":"102369525-102399596;102389480-102399596","sig":"Not"},"Reg_GUkXRZ_417":{"log2FoldChange":1.46,"pvalue":0.0565,"padj":0.139,"featureID":"104458_1_2/2_SE","groupID":"5141","medianVariantFreq":0.39,"medianVariantFreq1":0.333,"medianVariantFreq2":0.524,"medianVariantCount":6,"medianVariantCount1":4,"medianVariantCount2":16,"medianTotalCount":21,"medianTotalCount1":12,"medianTotalCount2":24,"deltaVF":0.19,"chr":"11","start":35646165,"end":35646073,"strand":"-","coords":"11:35646165-35646073","geneIDs":"104458","geneSymbols":"Rars","variantType":"SE:I","event":"<a href=\"https://genome.ucsc.edu/cgi-bin/hgTracks?db=mm9&position=chr11:35642215-35646774\" title=\"Jump to UCSC Genome Browser\">11:35642215-35646774</a>","junctions":"35646165-35646674;35642315-35646073","sig":"Not"},"Reg_GUkXRZ_418":{"log2FoldChange":-4.12,"pvalue":0.016,"padj":0.055,"featureID":"103554_4_2/2_SE","groupID":"5146","medianVariantFreq":"NA","medianVariantFreq1":"NA","medianVariantFreq2":"NA","medianVariantCount":3.5,"medianVariantCount1":1,"medianVariantCount2":7,"medianTotalCount":3.5,"medianTotalCount1":1,"medianTotalCount2":21,"deltaVF":"NA","chr":"11","start":30723154,"end":30730350,"strand":"+","coords":"11:30723154-30730350","geneIDs":"103554","geneSymbols":"Psme4","variantType":"SE:I","event":"<a href=\"https://genome.ucsc.edu/cgi-bin/hgTracks?db=mm9&position=chr11:30723054-30730450\" title=\"Jump to UCSC Genome Browser\">11:30723054-30730450</a>","junctions":"30723154-30727009;30727069-30730350","sig":"Not"},"Reg_GUkXRZ_419":{"log2FoldChange":4.62,"pvalue":0.00263,"padj":0.0131,"featureID":"103554_8_2/2_A3SS","groupID":"5150","medianVariantFreq":0.145,"medianVariantFreq1":0.0667,"medianVariantFreq2":0.833,"medianVariantCount":2,"medianVariantCount1":1,"medianVariantCount2":27,"medianTotalCount":15,"medianTotalCount1":15,"medianTotalCount2":29,"deltaVF":0.767,"chr":"11","start":30761476,"end":30765433,"strand":"+","coords":"11:30761476-30765433","geneIDs":"103554","geneSymbols":"Psme4","variantType":"A3SS:P","event":"<a href=\"https://genome.ucsc.edu/cgi-bin/hgTracks?db=mm9&position=chr11:30761376-30765534\" title=\"Jump to UCSC Genome Browser\">11:30761376-30765534</a>","junctions":"30761476-30765243","sig":"Significant"},"Reg_GUkXRZ_420":{"log2FoldChange":-5.3,"pvalue":0.000213,"padj":0.00212,"featureID":"71844_1_2/2_SE","groupID":"5190","medianVariantFreq":0.979,"medianVariantFreq1":1,"medianVariantFreq2":0.75,"medianVariantCount":61.5,"medianVariantCount1":56,"medianVariantCount2":67,"medianTotalCount":67.5,"medianTotalCount1":56,"medianTotalCount2":101,"deltaVF":-0.25,"chr":"14","start":60859635,"end":60859611,"strand":"-","coords":"14:60859635-60859611","geneIDs":"71844","geneSymbols":"Nupl1","variantType":"SE:I","event":"<a href=\"https://genome.ucsc.edu/cgi-bin/hgTracks?db=mm9&position=chr14:60858283-60861484\" title=\"Jump to UCSC Genome Browser\">14:60858283-60861484</a>","junctions":"60859635-60861384;60858383-60859611","sig":"Significant"},"Reg_GUkXRZ_421":{"log2FoldChange":1.35,"pvalue":0.0149,"padj":0.052,"featureID":"225028_3_2/2_SE","groupID":"5231","medianVariantFreq":0.25,"medianVariantFreq1":0.2,"medianVariantFreq2":0.327,"medianVariantCount":4.5,"medianVariantCount1":4,"medianVariantCount2":18,"medianTotalCount":25.5,"medianTotalCount1":16,"medianTotalCount2":47,"deltaVF":0.127,"chr":"17","start":81028688,"end":81028626,"strand":"-","coords":"17:81028688-81028626","geneIDs":"225028","geneSymbols":"Map4k3","variantType":"SE:I","event":"<a href=\"https://genome.ucsc.edu/cgi-bin/hgTracks?db=mm9&position=chr17:81023354-81029855\" title=\"Jump to UCSC Genome Browser\">17:81023354-81029855</a>","junctions":"81028688-81029755;81023454-81028626","sig":"Not"},"Reg_GUkXRZ_422":{"log2FoldChange":1.41,"pvalue":0.0132,"padj":0.0471,"featureID":"23984_1_3/3_AFE","groupID":"5251","medianVariantFreq":0.861,"medianVariantFreq1":0.73,"medianVariantFreq2":0.892,"medianVariantCount":26.5,"medianVariantCount1":27,"medianVariantCount2":26,"medianTotalCount":30,"medianTotalCount1":30,"medianTotalCount2":29,"deltaVF":0.162,"chr":"17","start":8994838,"end":9091726,"strand":"+","coords":"17:8994838-9091726","geneIDs":"23984","geneSymbols":"Pde10a","variantType":"AFE","event":"<a href=\"https://genome.ucsc.edu/cgi-bin/hgTracks?db=mm9&position=chr17:8949703-9091826\" title=\"Jump to UCSC Genome Browser\">17:8949703-9091826</a>","junctions":"8995010-9091726","sig":"Significant"},"Reg_GUkXRZ_423":{"log2FoldChange":0.384,"pvalue":0.593,"padj":0.717,"featureID":"225164_3_2/2_A5SS","groupID":"5267","medianVariantFreq":0.12,"medianVariantFreq1":0.12,"medianVariantFreq2":0.162,"medianVariantCount":4.5,"medianVariantCount1":3,"medianVariantCount2":7,"medianTotalCount":31,"medianTotalCount1":28,"medianTotalCount2":36,"deltaVF":0.0422,"chr":"18","start":10760947,"end":10763187,"strand":"+","coords":"18:10760947-10763187","geneIDs":"225164","geneSymbols":"Mib1","variantType":"A5SS:P","event":"<a href=\"https://genome.ucsc.edu/cgi-bin/hgTracks?db=mm9&position=chr18:10760846-10763287\" title=\"Jump to UCSC Genome Browser\">18:10760846-10763287</a>","junctions":"10760950-10763187","sig":"Not"},"Reg_GUkXRZ_424":{"log2FoldChange":-0.434,"pvalue":0.392,"padj":0.555,"featureID":"107338_2_2/2_A3SS","groupID":"5292","medianVariantFreq":0.172,"medianVariantFreq1":0.2,"medianVariantFreq2":0.156,"medianVariantCount":7,"medianVariantCount1":7,"medianVariantCount2":10,"medianTotalCount":46,"medianTotalCount1":25,"medianTotalCount2":64,"deltaVF":-0.0438,"chr":"19","start":46334286,"end":46335202,"strand":"+","coords":"19:46334286-46335202","geneIDs":"107338","geneSymbols":"Gbf1","variantType":"A3SS:P","event":"<a href=\"https://genome.ucsc.edu/cgi-bin/hgTracks?db=mm9&position=chr19:46334186-46335303\" title=\"Jump to UCSC Genome Browser\">19:46334186-46335303</a>","junctions":"46334286-46335200","sig":"Not"},"Reg_GUkXRZ_425":{"log2FoldChange":0.437,"pvalue":0.361,"padj":0.526,"featureID":"14007_1_3/3_AFE","groupID":"5310","medianVariantFreq":0.755,"medianVariantFreq1":0.761,"medianVariantFreq2":0.75,"medianVariantCount":50,"medianVariantCount1":53,"medianVariantCount2":44,"medianTotalCount":64,"medianTotalCount1":68,"medianTotalCount2":49,"deltaVF":-0.0106,"chr":"2","start":6805898,"end":6805413,"strand":"-","coords":"2:6805898-6805413","geneIDs":"14007","geneSymbols":"Celf2","variantType":"AFE","event":"<a href=\"https://genome.ucsc.edu/cgi-bin/hgTracks?db=mm9&position=chr2:6642559-7003601\" title=\"Jump to UCSC Genome Browser\">2:6642559-7003601</a>","junctions":"6642659-6805898;6642659-6805413","sig":"Not"},"Reg_GUkXRZ_426":{"log2FoldChange":0.145,"pvalue":0.628,"padj":0.744,"featureID":"14007_2_2/2_A5SS","groupID":"5311","medianVariantFreq":0.496,"medianVariantFreq1":0.486,"medianVariantFreq2":0.505,"medianVariantCount":78.5,"medianVariantCount1":84,"medianVariantCount2":73,"medianTotalCount":163,"medianTotalCount1":166,"medianTotalCount2":156,"deltaVF":0.0189,"chr":"2","start":6805413,"end":6805413,"strand":"-","coords":"2:6805413-6805413","geneIDs":"14007","geneSymbols":"Celf2","variantType":"A5SS:P","event":"<a href=\"https://genome.ucsc.edu/cgi-bin/hgTracks?db=mm9&position=chr2:6642559-6805998\" title=\"Jump to UCSC Genome Browser\">2:6642559-6805998</a>","junctions":"6642659-6805413","sig":"Not"},"Reg_GUkXRZ_427":{"log2FoldChange":0.271,"pvalue":0.3,"padj":0.465,"featureID":"14007_6_2/2_SE","groupID":"5315","medianVariantFreq":0.617,"medianVariantFreq1":0.608,"medianVariantFreq2":0.647,"medianVariantCount":108,"medianVariantCount1":118,"medianVariantCount2":83,"medianTotalCount":185,"medianTotalCount1":208,"medianTotalCount2":132,"deltaVF":0.0392,"chr":"2","start":6529007,"end":6528928,"strand":"-","coords":"2:6529007-6528928","geneIDs":"14007","geneSymbols":"Celf2","variantType":"SE:I","event":"<a href=\"https://genome.ucsc.edu/cgi-bin/hgTracks?db=mm9&position=chr2:6525128-6536834\" title=\"Jump to UCSC Genome Browser\">2:6525128-6536834</a>","junctions":"6529007-6536734;6525228-6528928","sig":"Not"},"Reg_GUkXRZ_428":{"log2FoldChange":-0.157,"pvalue":0.74,"padj":0.831,"featureID":"14007_7_2/2_OTHER","groupID":"5316","medianVariantFreq":0.683,"medianVariantFreq1":0.643,"medianVariantFreq2":0.7,"medianVariantCount":23,"medianVariantCount1":27,"medianVariantCount2":22,"medianTotalCount":31.5,"medianTotalCount1":35,"medianTotalCount2":29,"deltaVF":0.0571,"chr":"2","start":6481705,"end":6479806,"strand":"-","coords":"2:6481705-6479806","geneIDs":"14007","geneSymbols":"Celf2","variantType":"","event":"<a href=\"https://genome.ucsc.edu/cgi-bin/hgTracks?db=mm9&position=chr2:6474928-6481817\" title=\"Jump to UCSC Genome Browser\">2:6474928-6481817</a>","junctions":"","sig":"Not"},"Reg_GUkXRZ_429":{"log2FoldChange":-0.763,"pvalue":0.151,"padj":0.288,"featureID":"14007_11_2/2_SE","groupID":"5320","medianVariantFreq":0.882,"medianVariantFreq1":0.882,"medianVariantFreq2":0.862,"medianVariantCount":129,"medianVariantCount1":133,"medianVariantCount2":109,"medianTotalCount":152,"medianTotalCount1":151,"medianTotalCount2":157,"deltaVF":-0.02,"chr":"2","start":6471021,"end":6470878,"strand":"-","coords":"2:6471021-6470878","geneIDs":"14007","geneSymbols":"Celf2","variantType":"SE:I","event":"<a href=\"https://genome.ucsc.edu/cgi-bin/hgTracks?db=mm9&position=chr2:6468159-6474931\" title=\"Jump to UCSC Genome Browser\">2:6468159-6474931</a>","junctions":"6471021-6474831;6468259-6470878","sig":"Not"},"Reg_GUkXRZ_430":{"log2FoldChange":-0.482,"pvalue":0.483,"padj":0.63,"featureID":"76246_2_2/2_SE","groupID":"5347","medianVariantFreq":0.911,"medianVariantFreq1":0.926,"medianVariantFreq2":0.9,"medianVariantCount":49,"medianVariantCount1":35,"medianVariantCount2":70,"medianTotalCount":52,"medianTotalCount1":38,"medianTotalCount2":76,"deltaVF":-0.0259,"chr":"2","start":119517962,"end":119531175,"strand":"+","coords":"2:119517962-119531175","geneIDs":"76246","geneSymbols":"Rtf1","variantType":"SE:I","event":"<a href=\"https://genome.ucsc.edu/cgi-bin/hgTracks?db=mm9&position=chr2:119517862-119531275\" title=\"Jump to UCSC Genome Browser\">2:119517862-119531275</a>","junctions":"119517962-119526854;119527001-119531175","sig":"Not"},"Reg_GUkXRZ_431":{"log2FoldChange":-0.5,"pvalue":0.469,"padj":0.621,"featureID":"18803_17_2/2_RI,A3SS","groupID":"5373","medianVariantFreq":0.258,"medianVariantFreq1":0.286,"medianVariantFreq2":0.231,"medianVariantCount":4,"medianVariantCount1":4,"medianVariantCount2":6,"medianTotalCount":14,"medianTotalCount1":12,"medianTotalCount2":26,"deltaVF":-0.0549,"chr":"2","start":160585287,"end":160585417,"strand":"+","coords":"2:160585287-160585417","geneIDs":"18803","geneSymbols":"Plcg1","variantType":"RI:R,A3SS:P","event":"<a href=\"https://genome.ucsc.edu/cgi-bin/hgTracks?db=mm9&position=chr2:160585186-160585518\" title=\"Jump to UCSC Genome Browser\">2:160585186-160585518</a>","junctions":"160585286-160585381","sig":"Not"},"Reg_GUkXRZ_432":{"log2FoldChange":0.0817,"pvalue":0.903,"padj":0.942,"featureID":"12748,24045,68521_3_2/2_A3SS","groupID":"5385","medianVariantFreq":0.05,"medianVariantFreq1":0.0411,"medianVariantFreq2":0.0702,"medianVariantCount":3.5,"medianVariantCount1":3,"medianVariantCount2":6,"medianTotalCount":69,"medianTotalCount1":58,"medianTotalCount2":80,"deltaVF":0.0291,"chr":"3","start":88971126,"end":88972616,"strand":"+","coords":"3:88971126-88972616","geneIDs":"12748,24045,68521","geneSymbols":"Clk2,Scamp3,Fam189b","variantType":"A3SS:P","event":"<a href=\"https://genome.ucsc.edu/cgi-bin/hgTracks?db=mm9&position=chr3:88971026-88972717\" title=\"Jump to UCSC Genome Browser\">3:88971026-88972717</a>","junctions":"88971126-88972596","sig":"Not"},"Reg_GUkXRZ_433":{"log2FoldChange":0.72,"pvalue":0.214,"padj":0.359,"featureID":"12748,24045,68521_4_2/2_A3SS","groupID":"5386","medianVariantFreq":0.863,"medianVariantFreq1":0.829,"medianVariantFreq2":0.906,"medianVariantCount":70.5,"medianVariantCount1":58,"medianVariantCount2":81,"medianTotalCount":82,"medianTotalCount1":70,"medianTotalCount2":88,"deltaVF":0.0777,"chr":"3","start":88971126,"end":88972619,"strand":"+","coords":"3:88971126-88972619","geneIDs":"12748,24045,68521","geneSymbols":"Clk2,Scamp3,Fam189b","variantType":"A3SS:P","event":"<a href=\"https://genome.ucsc.edu/cgi-bin/hgTracks?db=mm9&position=chr3:88971026-88972720\" title=\"Jump to UCSC Genome Browser\">3:88971026-88972720</a>","junctions":"88971126-88972617;88971126-88972596","sig":"Not"},"Reg_GUkXRZ_434":{"log2FoldChange":-0.0735,"pvalue":0.897,"padj":0.938,"featureID":"12748,24045,68521_5_2/2_A3SS","groupID":"5387","medianVariantFreq":0.557,"medianVariantFreq1":0.556,"medianVariantFreq2":0.559,"medianVariantCount":11.5,"medianVariantCount1":10,"medianVariantCount2":18,"medianTotalCount":18.5,"medianTotalCount1":18,"medianTotalCount2":40,"deltaVF":0.00377,"chr":"3","start":88972845,"end":88973539,"strand":"+","coords":"3:88972845-88973539","geneIDs":"12748,24045,68521","geneSymbols":"Clk2,Scamp3,Fam189b","variantType":"A3SS:P","event":"<a href=\"https://genome.ucsc.edu/cgi-bin/hgTracks?db=mm9&position=chr3:88972745-88973640\" title=\"Jump to UCSC Genome Browser\">3:88972745-88973640</a>","junctions":"88972845-88973537","sig":"Not"},"Reg_GUkXRZ_435":{"log2FoldChange":-2.09,"pvalue":0.000177,"padj":0.0019,"featureID":"12748,24045,68521_6_2/2_SE,A3SS","groupID":"5388","medianVariantFreq":0.923,"medianVariantFreq1":0.958,"medianVariantFreq2":0.804,"medianVariantCount":72.5,"medianVariantCount1":70,"medianVariantCount2":105,"medianTotalCount":78,"medianTotalCount1":71,"medianTotalCount2":131,"deltaVF":-0.154,"chr":"3","start":88972845,"end":88973971,"strand":"+","coords":"3:88972845-88973971","geneIDs":"12748,24045,68521","geneSymbols":"Clk2,Scamp3,Fam189b","variantType":"SE:I,A3SS:P","event":"<a href=\"https://genome.ucsc.edu/cgi-bin/hgTracks?db=mm9&position=chr3:88972745-88974071\" title=\"Jump to UCSC Genome Browser\">3:88972745-88974071</a>","junctions":"88972845-88973540;88972845-88973537;88973624-88973971","sig":"Significant"},"Reg_GUkXRZ_436":{"log2FoldChange":-6.89,"pvalue":2.87e-05,"padj":0.000507,"featureID":"12748,24045,68521_15_2/2_SE","groupID":"5397","medianVariantFreq":1,"medianVariantFreq1":1,"medianVariantFreq2":0.391,"medianVariantCount":5.5,"medianVariantCount1":6,"medianVariantCount2":3,"medianTotalCount":6.5,"medianTotalCount1":6,"medianTotalCount2":15,"deltaVF":-0.609,"chr":"3","start":88987870,"end":88988335,"strand":"+","coords":"3:88987870-88988335","geneIDs":"12748,24045,68521","geneSymbols":"Clk2,Scamp3,Fam189b","variantType":"SE:I","event":"<a href=\"https://genome.ucsc.edu/cgi-bin/hgTracks?db=mm9&position=chr3:88987770-88988435\" title=\"Jump to UCSC Genome Browser\">3:88987770-88988435</a>","junctions":"88987870-88988074;88988130-88988335","sig":"Significant"},"Reg_GUkXRZ_437":{"log2FoldChange":-0.979,"pvalue":0.186,"padj":0.33,"featureID":"209131_2_2/2_A5SS","groupID":"5424","medianVariantFreq":0.522,"medianVariantFreq1":0.571,"medianVariantFreq2":0.5,"medianVariantCount":9.5,"medianVariantCount1":10,"medianVariantCount2":9,"medianTotalCount":20,"medianTotalCount1":14,"medianTotalCount2":23,"deltaVF":-0.0714,"chr":"4","start":59881221,"end":59892094,"strand":"+","coords":"4:59881221-59892094","geneIDs":"209131","geneSymbols":"Snx30","variantType":"A5SS:P","event":"<a href=\"https://genome.ucsc.edu/cgi-bin/hgTracks?db=mm9&position=chr4:59881120-59892194\" title=\"Jump to UCSC Genome Browser\">4:59881120-59892194</a>","junctions":"59881224-59892094;59881227-59892094","sig":"Not"},"Reg_GUkXRZ_438":{"log2FoldChange":1.25,"pvalue":0.0335,"padj":0.0945,"featureID":"14084_2_2/2_A3SS","groupID":"5427","medianVariantFreq":0.69,"medianVariantFreq1":0.565,"medianVariantFreq2":0.778,"medianVariantCount":15.5,"medianVariantCount1":14,"medianVariantCount2":21,"medianTotalCount":26,"medianTotalCount1":25,"medianTotalCount2":27,"deltaVF":0.213,"chr":"4","start":109513047,"end":109513913,"strand":"+","coords":"4:109513047-109513913","geneIDs":"14084","geneSymbols":"Faf1","variantType":"A3SS:P","event":"<a href=\"https://genome.ucsc.edu/cgi-bin/hgTracks?db=mm9&position=chr4:109512947-109514014\" title=\"Jump to UCSC Genome Browser\">4:109512947-109514014</a>","junctions":"109513047-109513838","sig":"Not"},"Reg_GUkXRZ_439":{"log2FoldChange":-0.677,"pvalue":0.16,"padj":0.297,"featureID":"208606_4_2/2_SE","groupID":"5439","medianVariantFreq":0.711,"medianVariantFreq1":0.872,"medianVariantFreq2":0.667,"medianVariantCount":49,"medianVariantCount1":46,"medianVariantCount2":61,"medianTotalCount":69.5,"medianTotalCount1":65,"medianTotalCount2":93,"deltaVF":-0.206,"chr":"5","start":124192865,"end":124190893,"strand":"-","coords":"5:124192865-124190893","geneIDs":"208606","geneSymbols":"Rsrc2","variantType":"SE:I","event":"<a href=\"https://genome.ucsc.edu/cgi-bin/hgTracks?db=mm9&position=chr5:124190771-124193747\" title=\"Jump to UCSC Genome Browser\">5:124190771-124193747</a>","junctions":"124192865-124193647;124190871-124192788","sig":"Not"},"Reg_GUkXRZ_440":{"log2FoldChange":-0.934,"pvalue":0.123,"padj":0.252,"featureID":"208606_5_2/2_A3SS","groupID":"5440","medianVariantFreq":0.854,"medianVariantFreq1":0.892,"medianVariantFreq2":0.818,"medianVariantCount":41,"medianVariantCount1":35,"medianVariantCount2":49,"medianTotalCount":48,"medianTotalCount1":47,"medianTotalCount2":65,"deltaVF":-0.0737,"chr":"5","start":124190893,"end":124190893,"strand":"-","coords":"5:124190893-124190893","geneIDs":"208606","geneSymbols":"Rsrc2","variantType":"A3SS:P","event":"<a href=\"https://genome.ucsc.edu/cgi-bin/hgTracks?db=mm9&position=chr5:124190771-124192888\" title=\"Jump to UCSC Genome Browser\">5:124190771-124192888</a>","junctions":"124190893-124192788","sig":"Not"},"Reg_GUkXRZ_441":{"log2FoldChange":-0.534,"pvalue":0.459,"padj":0.611,"featureID":"22241_3_2/2_A3SS","groupID":"5443","medianVariantFreq":0.122,"medianVariantFreq1":0.16,"medianVariantFreq2":0.12,"medianVariantCount":5.5,"medianVariantCount1":8,"medianVariantCount2":5,"medianTotalCount":50,"medianTotalCount1":40,"medianTotalCount2":50,"deltaVF":-0.04,"chr":"5","start":111219973,"end":111219973,"strand":"-","coords":"5:111219973-111219973","geneIDs":"22241","geneSymbols":"Ulk1","variantType":"A3SS:P","event":"<a href=\"https://genome.ucsc.edu/cgi-bin/hgTracks?db=mm9&position=chr5:111219855-111220171\" title=\"Jump to UCSC Genome Browser\">5:111219855-111220171</a>","junctions":"111219973-111220071","sig":"Not"},"Reg_GUkXRZ_442":{"log2FoldChange":2.6,"pvalue":0.00103,"padj":0.00655,"featureID":"231051_1_2/2_SE","groupID":"5446","medianVariantFreq":0.317,"medianVariantFreq1":0.12,"medianVariantFreq2":0.4,"medianVariantCount":3.5,"medianVariantCount1":3,"medianVariantCount2":8,"medianTotalCount":17.5,"medianTotalCount1":20,"medianTotalCount2":16,"deltaVF":0.28,"chr":"5","start":24809937,"end":24809915,"strand":"-","coords":"5:24809937-24809915","geneIDs":"231051","geneSymbols":"Mll3","variantType":"SE:I","event":"<a href=\"https://genome.ucsc.edu/cgi-bin/hgTracks?db=mm9&position=chr5:24808656-24810596\" title=\"Jump to UCSC Genome Browser\">5:24808656-24810596</a>","junctions":"24809937-24810496;24808756-24809915","sig":"Significant"},"Reg_GUkXRZ_443":{"log2FoldChange":-0.346,"pvalue":0.528,"padj":0.669,"featureID":"11518_3_2/2_SE","groupID":"5453","medianVariantFreq":0.286,"medianVariantFreq1":0.333,"medianVariantFreq2":0.282,"medianVariantCount":8.5,"medianVariantCount1":8,"medianVariantCount2":9,"medianTotalCount":29,"medianTotalCount1":28,"medianTotalCount2":32,"deltaVF":-0.0513,"chr":"5","start":34971162,"end":34973118,"strand":"+","coords":"5:34971162-34973118","geneIDs":"11518","geneSymbols":"Add1","variantType":"SE:I","event":"<a href=\"https://genome.ucsc.edu/cgi-bin/hgTracks?db=mm9&position=chr5:34971062-34973219\" title=\"Jump to UCSC Genome Browser\">5:34971062-34973219</a>","junctions":"34971162-34971785;34971821-34973119","sig":"Not"},"Reg_GUkXRZ_444":{"log2FoldChange":-5.26,"pvalue":4.79e-06,"padj":0.000137,"featureID":"269700_1_2/2_S2E","groupID":"5456","medianVariantFreq":0.918,"medianVariantFreq1":1,"medianVariantFreq2":0.754,"medianVariantCount":37.5,"medianVariantCount1":37,"medianVariantCount2":38,"medianTotalCount":42.5,"medianTotalCount1":38,"medianTotalCount2":66,"deltaVF":-0.246,"chr":"5","start":121727842,"end":121736239,"strand":"+","coords":"5:121727842-121736239","geneIDs":"269700","geneSymbols":"Gm15800","variantType":"S2E:I","event":"<a href=\"https://genome.ucsc.edu/cgi-bin/hgTracks?db=mm9&position=chr5:121727742-121736339\" title=\"Jump to UCSC Genome Browser\">5:121727742-121736339</a>","junctions":"121727842-121731065;121731953-121736239","sig":"Significant"},"Reg_GUkXRZ_445":{"log2FoldChange":3.24,"pvalue":0.000126,"padj":0.0015,"featureID":"269700_2_2/2_A5SS","groupID":"5457","medianVariantFreq":0.742,"medianVariantFreq1":0.556,"medianVariantFreq2":0.918,"medianVariantCount":19,"medianVariantCount1":15,"medianVariantCount2":53,"medianTotalCount":31.5,"medianTotalCount1":23,"medianTotalCount2":59,"deltaVF":0.362,"chr":"5","start":121742862,"end":121745384,"strand":"+","coords":"5:121742862-121745384","geneIDs":"269700","geneSymbols":"Gm15800","variantType":"A5SS:P","event":"<a href=\"https://genome.ucsc.edu/cgi-bin/hgTracks?db=mm9&position=chr5:121742761-121745484\" title=\"Jump to UCSC Genome Browser\">5:121742761-121745484</a>","junctions":"121742867-121745384","sig":"Significant"},"Reg_GUkXRZ_446":{"log2FoldChange":-4.25,"pvalue":1.75e-07,"padj":1.36e-05,"featureID":"77574_2_2/2_A5SS","groupID":"5479","medianVariantFreq":0.607,"medianVariantFreq1":0.909,"medianVariantFreq2":0.333,"medianVariantCount":6,"medianVariantCount1":15,"medianVariantCount2":4,"medianTotalCount":16.5,"medianTotalCount1":15,"medianTotalCount2":18,"deltaVF":-0.576,"chr":"6","start":42623352,"end":42623352,"strand":"-","coords":"6:42623352-42623352","geneIDs":"77574","geneSymbols":"Fam115a","variantType":"A5SS:P","event":"<a href=\"https://genome.ucsc.edu/cgi-bin/hgTracks?db=mm9&position=chr6:42620222-42623478\" title=\"Jump to UCSC Genome Browser\">6:42620222-42623478</a>","junctions":"42620322-42623352","sig":"Significant"},"Reg_GUkXRZ_447":{"log2FoldChange":-4.97,"pvalue":3.95e-06,"padj":0.000118,"featureID":"30785_1_2/2_SE","groupID":"5485","medianVariantFreq":0.985,"medianVariantFreq1":0.992,"medianVariantFreq2":0.803,"medianVariantCount":214,"medianVariantCount1":240,"medianVariantCount2":154,"medianTotalCount":230,"medianTotalCount1":240,"medianTotalCount2":193,"deltaVF":-0.189,"chr":"6","start":18326069,"end":18325937,"strand":"-","coords":"6:18326069-18325937","geneIDs":"30785","geneSymbols":"Cttnbp2","variantType":"SE:I","event":"<a href=\"https://genome.ucsc.edu/cgi-bin/hgTracks?db=mm9&position=chr6:18324522-18328467\" title=\"Jump to UCSC Genome Browser\">6:18324522-18328467</a>","junctions":"18326069-18328367;18324622-18325937","sig":"Significant"},"Reg_GUkXRZ_448":{"log2FoldChange":-0.401,"pvalue":0.511,"padj":0.656,"featureID":"23859_2_2/2_AS","groupID":"5550","medianVariantFreq":0.823,"medianVariantFreq1":0.833,"medianVariantFreq2":0.812,"medianVariantCount":15.5,"medianVariantCount1":15,"medianVariantCount2":16,"medianTotalCount":18.5,"medianTotalCount1":18,"medianTotalCount2":19,"deltaVF":-0.0208,"chr":"7","start":98691095,"end":99435001,"strand":"+","coords":"7:98691095-99435001","geneIDs":"23859","geneSymbols":"Dlg2","variantType":"AS","event":"<a href=\"https://genome.ucsc.edu/cgi-bin/hgTracks?db=mm9&position=chr7:98690995-99435101\" title=\"Jump to UCSC Genome Browser\">7:98690995-99435101</a>","junctions":"99275152-99435001","sig":"Not"},"Reg_GUkXRZ_449":{"log2FoldChange":-0.534,"pvalue":0.286,"padj":0.451,"featureID":"23859_3_2/2_SE","groupID":"5551","medianVariantFreq":0.939,"medianVariantFreq1":0.963,"medianVariantFreq2":0.922,"medianVariantCount":160,"medianVariantCount1":159,"medianVariantCount2":160,"medianTotalCount":171,"medianTotalCount1":166,"medianTotalCount2":176,"deltaVF":-0.0411,"chr":"7","start":99116766,"end":99189308,"strand":"+","coords":"7:99116766-99189308","geneIDs":"23859","geneSymbols":"Dlg2","variantType":"SE:I","event":"<a href=\"https://genome.ucsc.edu/cgi-bin/hgTracks?db=mm9&position=chr7:99116666-99189408\" title=\"Jump to UCSC Genome Browser\">7:99116666-99189408</a>","junctions":"99116766-99145676;99145831-99189308","sig":"Not"},"Reg_GUkXRZ_450":{"log2FoldChange":-3.22,"pvalue":0.00109,"padj":0.00673,"featureID":"23859_4_2/2_SE","groupID":"5552","medianVariantFreq":0.954,"medianVariantFreq1":1,"medianVariantFreq2":0.883,"medianVariantCount":58.5,"medianVariantCount1":62,"medianVariantCount2":56,"medianTotalCount":62,"medianTotalCount1":64,"medianTotalCount2":60,"deltaVF":-0.117,"chr":"7","start":99189376,"end":99275050,"strand":"+","coords":"7:99189376-99275050","geneIDs":"23859","geneSymbols":"Dlg2","variantType":"SE:I","event":"<a href=\"https://genome.ucsc.edu/cgi-bin/hgTracks?db=mm9&position=chr7:99189276-99275150\" title=\"Jump to UCSC Genome Browser\">7:99189276-99275150</a>","junctions":"99189376-99237072;99237228-99275050","sig":"Significant"},"Reg_GUkXRZ_451":{"log2FoldChange":0.967,"pvalue":0.0375,"padj":0.103,"featureID":"546071_10_2/2_RI,A3SS","groupID":"5566","medianVariantFreq":0.328,"medianVariantFreq1":0.279,"medianVariantFreq2":0.5,"medianVariantCount":22,"medianVariantCount1":19,"medianVariantCount2":31,"medianTotalCount":65.5,"medianTotalCount1":74,"medianTotalCount2":53,"deltaVF":0.221,"chr":"8","start":73307514,"end":73307513,"strand":"-","coords":"8:73307514-73307513","geneIDs":"546071","geneSymbols":"Mast3","variantType":"RI:R,A3SS:P","event":"<a href=\"https://genome.ucsc.edu/cgi-bin/hgTracks?db=mm9&position=chr8:73307397-73307699\" title=\"Jump to UCSC Genome Browser\">8:73307397-73307699</a>","junctions":"73307513-73307599","sig":"Not"},"Reg_GUkXRZ_452":{"log2FoldChange":-1.09,"pvalue":0.0901,"padj":0.198,"featureID":"17159_3_2/2_RI,A3SS","groupID":"5577","medianVariantFreq":0.724,"medianVariantFreq1":0.778,"medianVariantFreq2":0.655,"medianVariantCount":17,"medianVariantCount1":11,"medianVariantCount2":18,"medianTotalCount":22.5,"medianTotalCount1":13,"medianTotalCount2":31,"deltaVF":-0.123,"chr":"8","start":87608403,"end":87608539,"strand":"+","coords":"8:87608403-87608539","geneIDs":"17159","geneSymbols":"Man2b1","variantType":"RI:R,A3SS:P","event":"<a href=\"https://genome.ucsc.edu/cgi-bin/hgTracks?db=mm9&position=chr8:87608302-87608640\" title=\"Jump to UCSC Genome Browser\">8:87608302-87608640</a>","junctions":"87608402-87608507","sig":"Not"},"Reg_GUkXRZ_453":{"log2FoldChange":2.76,"pvalue":0.00024,"padj":0.00229,"featureID":"21406_1_2/2_SE","groupID":"5586","medianVariantFreq":0.303,"medianVariantFreq1":0.111,"medianVariantFreq2":0.412,"medianVariantCount":6.5,"medianVariantCount1":3,"medianVariantCount2":7,"medianTotalCount":27.5,"medianTotalCount1":41,"medianTotalCount2":17,"deltaVF":0.301,"chr":"9","start":71854569,"end":71854508,"strand":"-","coords":"9:71854569-71854508","geneIDs":"21406","geneSymbols":"Tcf12","variantType":"SE:I","event":"<a href=\"https://genome.ucsc.edu/cgi-bin/hgTracks?db=mm9&position=chr9:71848225-71863545\" title=\"Jump to UCSC Genome Browser\">9:71848225-71863545</a>","junctions":"71854569-71863445;71848325-71854508","sig":"Significant"},"Reg_GUkXRZ_454":{"log2FoldChange":-2.27,"pvalue":0.041,"padj":0.11,"featureID":"78658_3_2/2_SE","groupID":"5604","medianVariantFreq":0.75,"medianVariantFreq1":1,"medianVariantFreq2":0.524,"medianVariantCount":10.5,"medianVariantCount1":5,"medianVariantCount2":12,"medianTotalCount":13.5,"medianTotalCount1":7,"medianTotalCount2":29,"deltaVF":-0.476,"chr":"9","start":26853577,"end":26857882,"strand":"+","coords":"9:26853577-26857882","geneIDs":"78658","geneSymbols":"Ncapd3","variantType":"SE:I","event":"<a href=\"https://genome.ucsc.edu/cgi-bin/hgTracks?db=mm9&position=chr9:26853477-26857982\" title=\"Jump to UCSC Genome Browser\">9:26853477-26857982</a>","junctions":"26853577-26855740;26855873-26857882","sig":"Not"},"Reg_GUkXRZ_455":{"log2FoldChange":-1.21,"pvalue":0.0192,"padj":0.0629,"featureID":"78658_5_2/2_RI,A3SS","groupID":"5606","medianVariantFreq":0.418,"medianVariantFreq1":0.474,"medianVariantFreq2":0.246,"medianVariantCount":11,"medianVariantCount1":11,"medianVariantCount2":28,"medianTotalCount":25,"medianTotalCount1":21,"medianTotalCount2":88,"deltaVF":-0.227,"chr":"9","start":26859457,"end":26859908,"strand":"+","coords":"9:26859457-26859908","geneIDs":"78658","geneSymbols":"Ncapd3","variantType":"RI:R,A3SS:P","event":"<a href=\"https://genome.ucsc.edu/cgi-bin/hgTracks?db=mm9&position=chr9:26859356-26860009\" title=\"Jump to UCSC Genome Browser\">9:26859356-26860009</a>","junctions":"26859456-26859679","sig":"Not"},"Reg_GUkXRZ_456":{"log2FoldChange":0.315,"pvalue":0.653,"padj":0.763,"featureID":"15161_1_2/2_A3SS","groupID":"5629","medianVariantFreq":0.381,"medianVariantFreq1":0.333,"medianVariantFreq2":0.5,"medianVariantCount":5.5,"medianVariantCount1":4,"medianVariantCount2":9,"medianTotalCount":16.5,"medianTotalCount1":13,"medianTotalCount2":21,"deltaVF":0.167,"chr":"X","start":71200990,"end":71200990,"strand":"-","coords":"X:71200990-71200990","geneIDs":"15161","geneSymbols":"Hcfc1","variantType":"A3SS:P","event":"<a href=\"https://genome.ucsc.edu/cgi-bin/hgTracks?db=mm9&position=chrX:71200873-71202006\" title=\"Jump to UCSC Genome Browser\">X:71200873-71202006</a>","junctions":"71200990-71201906","sig":"Not"},"Reg_GUkXRZ_457":{"log2FoldChange":0.49,"pvalue":0.293,"padj":0.459,"featureID":"320707_2_2/2_SE","groupID":"5642","medianVariantFreq":0.419,"medianVariantFreq1":0.364,"medianVariantFreq2":0.435,"medianVariantCount":12,"medianVariantCount1":9,"medianVariantCount2":20,"medianTotalCount":27.5,"medianTotalCount1":27,"medianTotalCount2":46,"deltaVF":0.0711,"chr":"X","start":70800574,"end":70815573,"strand":"+","coords":"X:70800574-70815573","geneIDs":"320707","geneSymbols":"Atp2b3","variantType":"SE:I","event":"<a href=\"https://genome.ucsc.edu/cgi-bin/hgTracks?db=mm9&position=chrX:70800474-70815673\" title=\"Jump to UCSC Genome Browser\">X:70800474-70815673</a>","junctions":"70800574-70805203;70805289-70815573;70805356-70815573","sig":"Not"},"Reg_GUkXRZ_458":{"log2FoldChange":-0.899,"pvalue":0.211,"padj":0.356,"featureID":"14758_2_2/2_SE","groupID":"5649","medianVariantFreq":0.222,"medianVariantFreq1":0.259,"medianVariantFreq2":0.209,"medianVariantCount":6.5,"medianVariantCount1":7,"medianVariantCount2":5,"medianTotalCount":28,"medianTotalCount1":26,"medianTotalCount2":34,"deltaVF":-0.05,"chr":"X","start":162783013,"end":162810570,"strand":"+","coords":"X:162783013-162810570","geneIDs":"14758","geneSymbols":"Gpm6b","variantType":"SE:I","event":"<a href=\"https://genome.ucsc.edu/cgi-bin/hgTracks?db=mm9&position=chrX:162782913-162810670\" title=\"Jump to UCSC Genome Browser\">X:162782913-162810670</a>","junctions":"162783013-162791497;162791616-162810570","sig":"Not"},"Reg_GUkXRZ_459":{"log2FoldChange":1.24,"pvalue":0.0049,"padj":0.0216,"featureID":"14758_4_2/2_RI,A5SS","groupID":"5651","medianVariantFreq":0.437,"medianVariantFreq1":0.412,"medianVariantFreq2":0.684,"medianVariantCount":48,"medianVariantCount1":37,"medianVariantCount2":73,"medianTotalCount":107,"medianTotalCount1":90,"medianTotalCount2":109,"deltaVF":0.272,"chr":"X","start":162818092,"end":162820381,"strand":"+","coords":"X:162818092-162820381","geneIDs":"14758","geneSymbols":"Gpm6b","variantType":"RI:R,A5SS:P","event":"<a href=\"https://genome.ucsc.edu/cgi-bin/hgTracks?db=mm9&position=chrX:162817991-162820481\" title=\"Jump to UCSC Genome Browser\">X:162817991-162820481</a>","junctions":"162818240-162820381","sig":"Significant"},"Reg_GUkXRZ_460":{"log2FoldChange":0.478,"pvalue":0.482,"padj":0.63,"featureID":"18986_3_2/2_SE","groupID":"5659","medianVariantFreq":0.456,"medianVariantFreq1":0.412,"medianVariantFreq2":0.543,"medianVariantCount":6.5,"medianVariantCount1":5,"medianVariantCount2":9,"medianTotalCount":19.5,"medianTotalCount1":17,"medianTotalCount2":22,"deltaVF":0.131,"chr":"1","start":167813249,"end":167813178,"strand":"-","coords":"1:167813249-167813178","geneIDs":"18986","geneSymbols":"Pou2f1","variantType":"SE:I","event":"<a href=\"https://genome.ucsc.edu/cgi-bin/hgTracks?db=mm9&position=chr1:167810506-167822041\" title=\"Jump to UCSC Genome Browser\">1:167810506-167822041</a>","junctions":"167813249-167821941;167810606-167813178","sig":"Not"},"Reg_GUkXRZ_461":{"log2FoldChange":-1.04,"pvalue":0.0967,"padj":0.209,"featureID":"93691_1_2/2_A5SS","groupID":"5663","medianVariantFreq":0.105,"medianVariantFreq1":0.161,"medianVariantFreq2":0.0704,"medianVariantCount":4.5,"medianVariantCount1":5,"medianVariantCount2":2,"medianTotalCount":32.5,"medianTotalCount1":31,"medianTotalCount2":33,"deltaVF":-0.0909,"chr":"1","start":64125278,"end":64125278,"strand":"-","coords":"1:64125278-64125278","geneIDs":"93691","geneSymbols":"Klf7","variantType":"A5SS:P","event":"<a href=\"https://genome.ucsc.edu/cgi-bin/hgTracks?db=mm9&position=chr1:64088911-64125381\" title=\"Jump to UCSC Genome Browser\">1:64088911-64125381</a>","junctions":"64089011-64125278","sig":"Not"},"Reg_GUkXRZ_462":{"log2FoldChange":0.878,"pvalue":0.201,"padj":0.347,"featureID":"12828,15463_2_2/2_AS","groupID":"5676","medianVariantFreq":0.844,"medianVariantFreq1":0.75,"medianVariantFreq2":0.845,"medianVariantCount":16,"medianVariantCount1":10,"medianVariantCount2":48,"medianTotalCount":18.5,"medianTotalCount1":12,"medianTotalCount2":50,"deltaVF":0.0948,"chr":"1","start":82872080,"end":82889999,"strand":"+","coords":"1:82872080-82889999","geneIDs":"12828,15463","geneSymbols":"Col4a3,Agfg1","variantType":"AS","event":"<a href=\"https://genome.ucsc.edu/cgi-bin/hgTracks?db=mm9&position=chr1:82712880-82890099\" title=\"Jump to UCSC Genome Browser\">1:82712880-82890099</a>","junctions":"82882762-82889999;82883042-82889999;82888082-82889999","sig":"Not"},"Reg_GUkXRZ_463":{"log2FoldChange":6.07,"pvalue":2.01e-05,"padj":0.000383,"featureID":"12828,15463_3_2/2_SE","groupID":"5677","medianVariantFreq":0.0238,"medianVariantFreq1":0,"medianVariantFreq2":0.397,"medianVariantCount":0.5,"medianVariantCount1":0,"medianVariantCount2":20,"medianTotalCount":42,"medianTotalCount1":34,"medianTotalCount2":58,"deltaVF":0.397,"chr":"1","start":82855024,"end":82867260,"strand":"+","coords":"1:82855024-82867260","geneIDs":"12828,15463","geneSymbols":"Col4a3,Agfg1","variantType":"SE:I","event":"<a href=\"https://genome.ucsc.edu/cgi-bin/hgTracks?db=mm9&position=chr1:82854924-82867360\" title=\"Jump to UCSC Genome Browser\">1:82854924-82867360</a>","junctions":"82855024-82862983;82863088-82867260","sig":"Significant"},"Reg_GUkXRZ_464":{"log2FoldChange":-2.78,"pvalue":0.00257,"padj":0.013,"featureID":"12828,15463_8_2/2_SE","groupID":"5682","medianVariantFreq":0.871,"medianVariantFreq1":1,"medianVariantFreq2":0.8,"medianVariantCount":24,"medianVariantCount1":16,"medianVariantCount2":44,"medianTotalCount":26,"medianTotalCount1":16,"medianTotalCount2":70,"deltaVF":-0.2,"chr":"1","start":82883042,"end":82889999,"strand":"+","coords":"1:82883042-82889999","geneIDs":"12828,15463","geneSymbols":"Col4a3,Agfg1","variantType":"SE:I","event":"<a href=\"https://genome.ucsc.edu/cgi-bin/hgTracks?db=mm9&position=chr1:82882942-82890099\" title=\"Jump to UCSC Genome Browser\">1:82882942-82890099</a>","junctions":"82883042-82888035;82888082-82889999","sig":"Significant"},"Reg_GUkXRZ_465":{"log2FoldChange":-0.972,"pvalue":0.148,"padj":0.284,"featureID":"12828,15463_9_2/2_A3SS","groupID":"5683","medianVariantFreq":0.484,"medianVariantFreq1":0.571,"medianVariantFreq2":0.404,"medianVariantCount":15,"medianVariantCount1":8,"medianVariantCount2":23,"medianTotalCount":22,"medianTotalCount1":14,"medianTotalCount2":65,"deltaVF":-0.167,"chr":"1","start":82890157,"end":82891056,"strand":"+","coords":"1:82890157-82891056","geneIDs":"12828,15463","geneSymbols":"Col4a3,Agfg1","variantType":"A3SS:P","event":"<a href=\"https://genome.ucsc.edu/cgi-bin/hgTracks?db=mm9&position=chr1:82890057-82891157\" title=\"Jump to UCSC Genome Browser\">1:82890057-82891157</a>","junctions":"82890157-82891051","sig":"Not"},"Reg_GUkXRZ_466":{"log2FoldChange":1.76,"pvalue":0.0264,"padj":0.0789,"featureID":"227449_1_2/2_SE","groupID":"5684","medianVariantFreq":0.246,"medianVariantFreq1":0.2,"medianVariantFreq2":0.273,"medianVariantCount":2.5,"medianVariantCount1":2,"medianVariantCount2":4,"medianTotalCount":13,"medianTotalCount1":17,"medianTotalCount2":11,"deltaVF":0.0727,"chr":"1","start":107900753,"end":107908279,"strand":"+","coords":"1:107900753-107908279","geneIDs":"227449","geneSymbols":"Zcchc2","variantType":"SE:I","event":"<a href=\"https://genome.ucsc.edu/cgi-bin/hgTracks?db=mm9&position=chr1:107900653-107908379\" title=\"Jump to UCSC Genome Browser\">1:107900653-107908379</a>","junctions":"107900753-107902592;107902663-107908279","sig":"Not"},"Reg_GUkXRZ_467":{"log2FoldChange":-7.16,"pvalue":4.8e-07,"padj":2.7e-05,"featureID":"227449_3_2/2_SE","groupID":"5686","medianVariantFreq":0.65,"medianVariantFreq1":1,"medianVariantFreq2":0.0526,"medianVariantCount":5,"medianVariantCount1":6,"medianVariantCount2":1,"medianTotalCount":8.5,"medianTotalCount1":6,"medianTotalCount2":10,"deltaVF":-0.947,"chr":"1","start":107920335,"end":107926329,"strand":"+","coords":"1:107920335-107926329","geneIDs":"227449","geneSymbols":"Zcchc2","variantType":"SE:I","event":"<a href=\"https://genome.ucsc.edu/cgi-bin/hgTracks?db=mm9&position=chr1:107920235-107926429\" title=\"Jump to UCSC Genome Browser\">1:107920235-107926429</a>","junctions":"107920335-107923980;107924108-107926329","sig":"Significant"},"Reg_GUkXRZ_468":{"log2FoldChange":0.607,"pvalue":0.369,"padj":0.533,"featureID":"140742_1_3/3_AFE","groupID":"5705","medianVariantFreq":0.414,"medianVariantFreq1":0.25,"medianVariantFreq2":0.429,"medianVariantCount":5.5,"medianVariantCount1":4,"medianVariantCount2":8,"medianTotalCount":14.5,"medianTotalCount1":12,"medianTotalCount2":20,"deltaVF":0.179,"chr":"10","start":41607244,"end":41613848,"strand":"+","coords":"10:41607244-41613848","geneIDs":"140742","geneSymbols":"Sesn1","variantType":"AFE","event":"<a href=\"https://genome.ucsc.edu/cgi-bin/hgTracks?db=mm9&position=chr10:41530159-41613948\" title=\"Jump to UCSC Genome Browser\">10:41530159-41613948</a>","junctions":"41607401-41613848","sig":"Not"},"Reg_GUkXRZ_469":{"log2FoldChange":-0.0449,"pvalue":0.955,"padj":0.973,"featureID":"72344_1_2/2_A5SS","groupID":"5723","medianVariantFreq":0.123,"medianVariantFreq1":0.143,"medianVariantFreq2":0.119,"medianVariantCount":2.5,"medianVariantCount1":1,"medianVariantCount2":7,"medianTotalCount":30,"medianTotalCount1":16,"medianTotalCount2":37,"deltaVF":-0.0242,"chr":"11","start":118133439,"end":118133439,"strand":"-","coords":"11:118133439-118133439","geneIDs":"72344","geneSymbols":"Usp36","variantType":"A5SS:P","event":"<a href=\"https://genome.ucsc.edu/cgi-bin/hgTracks?db=mm9&position=chr11:118130426-118133546\" title=\"Jump to UCSC Genome Browser\">11:118130426-118133546</a>","junctions":"118130526-118133439","sig":"Not"},"Reg_GUkXRZ_470":{"log2FoldChange":-1.51,"pvalue":0.0423,"padj":0.113,"featureID":"245944_5_2/2_A3SS","groupID":"5739","medianVariantFreq":0.517,"medianVariantFreq1":0.533,"medianVariantFreq2":0.282,"medianVariantCount":14.5,"medianVariantCount1":16,"medianVariantCount2":7,"medianTotalCount":30,"medianTotalCount1":30,"medianTotalCount2":30,"deltaVF":-0.251,"chr":"11","start":21163357,"end":21164668,"strand":"+","coords":"11:21163357-21164668","geneIDs":"245944","geneSymbols":"Vps54","variantType":"A3SS:P","event":"<a href=\"https://genome.ucsc.edu/cgi-bin/hgTracks?db=mm9&position=chr11:21163257-21164769\" title=\"Jump to UCSC Genome Browser\">11:21163257-21164769</a>","junctions":"21163357-21164633","sig":"Not"},"Reg_GUkXRZ_471":{"log2FoldChange":-1.77,"pvalue":8.73e-05,"padj":0.00113,"featureID":"70435_2_2/2_SE","groupID":"5770","medianVariantFreq":0.779,"medianVariantFreq1":0.842,"medianVariantFreq2":0.582,"medianVariantCount":70,"medianVariantCount1":75,"medianVariantCount2":53,"medianTotalCount":95,"medianTotalCount1":99,"medianTotalCount2":91,"deltaVF":-0.26,"chr":"12","start":113841433,"end":113842225,"strand":"+","coords":"12:113841433-113842225","geneIDs":"70435","geneSymbols":"Inf2","variantType":"SE:I","event":"<a href=\"https://genome.ucsc.edu/cgi-bin/hgTracks?db=mm9&position=chr12:113841333-113842325\" title=\"Jump to UCSC Genome Browser\">12:113841333-113842325</a>","junctions":"113841433-113841923;113842064-113842225;113842124-113842225","sig":"Significant"},"Reg_GUkXRZ_472":{"log2FoldChange":-0.544,"pvalue":0.421,"padj":0.581,"featureID":"70435_3_2/2_A5SS","groupID":"5771","medianVariantFreq":0.0605,"medianVariantFreq1":0.0893,"medianVariantFreq2":0.0469,"medianVariantCount":5,"medianVariantCount1":6,"medianVariantCount2":4,"medianTotalCount":74,"medianTotalCount1":94,"medianTotalCount2":54,"deltaVF":-0.0424,"chr":"12","start":113842065,"end":113842225,"strand":"+","coords":"12:113842065-113842225","geneIDs":"70435","geneSymbols":"Inf2","variantType":"A5SS:P","event":"<a href=\"https://genome.ucsc.edu/cgi-bin/hgTracks?db=mm9&position=chr12:113841964-113842325\" title=\"Jump to UCSC Genome Browser\">12:113841964-113842325</a>","junctions":"113842124-113842225","sig":"Not"},"Reg_GUkXRZ_473":{"log2FoldChange":-0.0512,"pvalue":0.901,"padj":0.941,"featureID":"218461_5_2/2_A3SS","groupID":"5776","medianVariantFreq":0.283,"medianVariantFreq1":0.294,"medianVariantFreq2":0.273,"medianVariantCount":15,"medianVariantCount1":16,"medianVariantCount2":14,"medianTotalCount":46.5,"medianTotalCount1":47,"medianTotalCount2":46,"deltaVF":-0.0214,"chr":"13","start":95870957,"end":95870957,"strand":"-","coords":"13:95870957-95870957","geneIDs":"218461","geneSymbols":"Pde8b","variantType":"A3SS:P","event":"<a href=\"https://genome.ucsc.edu/cgi-bin/hgTracks?db=mm9&position=chr13:95870801-95874708\" title=\"Jump to UCSC Genome Browser\">13:95870801-95874708</a>","junctions":"95870957-95874608","sig":"Not"},"Reg_GUkXRZ_474":{"log2FoldChange":-1.21,"pvalue":0.0082,"padj":0.032,"featureID":"218194_1_2/3_AFE","groupID":"5785","medianVariantFreq":0.292,"medianVariantFreq1":0.356,"medianVariantFreq2":0.171,"medianVariantCount":13,"medianVariantCount1":16,"medianVariantCount2":6,"medianTotalCount":44,"medianTotalCount1":45,"medianTotalCount2":35,"deltaVF":-0.184,"chr":"13","start":42776938,"end":42778019,"strand":"+","coords":"13:42776938-42778019","geneIDs":"218194","geneSymbols":"Phactr1","variantType":"AFE","event":"<a href=\"https://genome.ucsc.edu/cgi-bin/hgTracks?db=mm9&position=chr13:42776060-42778119\" title=\"Jump to UCSC Genome Browser\">13:42776060-42778119</a>","junctions":"42777110-42778019","sig":"Significant"},"Reg_GUkXRZ_475":{"log2FoldChange":0.874,"pvalue":0.21,"padj":0.355,"featureID":"218194_1_3/3_AFE","groupID":"5785","medianVariantFreq":0.127,"medianVariantFreq1":0.111,"medianVariantFreq2":0.148,"medianVariantCount":5.5,"medianVariantCount1":5,"medianVariantCount2":7,"medianTotalCount":44,"medianTotalCount1":45,"medianTotalCount2":35,"deltaVF":0.0364,"chr":"13","start":42777277,"end":42778019,"strand":"+","coords":"13:42777277-42778019","geneIDs":"218194","geneSymbols":"Phactr1","variantType":"AFE","event":"<a href=\"https://genome.ucsc.edu/cgi-bin/hgTracks?db=mm9&position=chr13:42776060-42778119\" title=\"Jump to UCSC Genome Browser\">13:42776060-42778119</a>","junctions":"42777664-42778019","sig":"Not"},"Reg_GUkXRZ_476":{"log2FoldChange":-0.365,"pvalue":0.486,"padj":0.633,"featureID":"NA_1_2/2_A3SS","groupID":"5788","medianVariantFreq":0.181,"medianVariantFreq1":0.19,"medianVariantFreq2":0.157,"medianVariantCount":15,"medianVariantCount1":11,"medianVariantCount2":18,"medianTotalCount":85.5,"medianTotalCount1":81,"medianTotalCount2":126,"deltaVF":-0.0332,"chr":"1","start":145817968,"end":145913028,"strand":"+","coords":"1:145817968-145913028","geneIDs":"","geneSymbols":"","variantType":"A3SS:P","event":"<a href=\"https://genome.ucsc.edu/cgi-bin/hgTracks?db=mm9&position=chr1:145817868-145913129\" title=\"Jump to UCSC Genome Browser\">1:145817868-145913129</a>","junctions":"145817968-145913000","sig":"Not"},"Reg_GUkXRZ_477":{"log2FoldChange":6.2,"pvalue":0.000193,"padj":0.002,"featureID":"12050,54196_1_2/2_AS","groupID":"5810","medianVariantFreq":0,"medianVariantFreq1":0,"medianVariantFreq2":0.156,"medianVariantCount":0,"medianVariantCount1":0,"medianVariantCount2":6,"medianTotalCount":22,"medianTotalCount1":17,"medianTotalCount2":32,"deltaVF":0.156,"chr":"14","start":55502241,"end":55513685,"strand":"+","coords":"14:55502241-55513685","geneIDs":"12050,54196","geneSymbols":"Bcl2l2,Pabpn1","variantType":"AS","event":"<a href=\"https://genome.ucsc.edu/cgi-bin/hgTracks?db=mm9&position=chr14:55502141-55513785\" title=\"Jump to UCSC Genome Browser\">14:55502141-55513785</a>","junctions":"55502721-55513685;55503650-55513685","sig":"Significant"},"Reg_GUkXRZ_478":{"log2FoldChange":-0.737,"pvalue":0.388,"padj":0.551,"featureID":"12419_1_2/2_AFE","groupID":"5814","medianVariantFreq":0.485,"medianVariantFreq1":0.5,"medianVariantFreq2":0.375,"medianVariantCount":3,"medianVariantCount1":3,"medianVariantCount2":3,"medianTotalCount":6.5,"medianTotalCount1":6,"medianTotalCount2":8,"deltaVF":-0.125,"chr":"15","start":103045699,"end":103045453,"strand":"-","coords":"15:103045699-103045453","geneIDs":"12419","geneSymbols":"Cbx5","variantType":"AFE","event":"<a href=\"https://genome.ucsc.edu/cgi-bin/hgTracks?db=mm9&position=chr15:103043585-103070345\" title=\"Jump to UCSC Genome Browser\">15:103043585-103070345</a>","junctions":"103043685-103045699;103043685-103045453","sig":"Not"},"Reg_GUkXRZ_479":{"log2FoldChange":-1.92,"pvalue":0.00223,"padj":0.0118,"featureID":"252870_3_2/2_A3SS","groupID":"5835","medianVariantFreq":0.185,"medianVariantFreq1":0.3,"medianVariantFreq2":0.107,"medianVariantCount":10.5,"medianVariantCount1":12,"medianVariantCount2":6,"medianTotalCount":47,"medianTotalCount1":45,"medianTotalCount2":91,"deltaVF":-0.193,"chr":"16","start":8705702,"end":8705702,"strand":"-","coords":"16:8705702-8705702","geneIDs":"252870","geneSymbols":"Usp7","variantType":"A3SS:P","event":"<a href=\"https://genome.ucsc.edu/cgi-bin/hgTracks?db=mm9&position=chr16:8705177-8706279\" title=\"Jump to UCSC Genome Browser\">16:8705177-8706279</a>","junctions":"8705702-8706179","sig":"Significant"},"Reg_GUkXRZ_480":{"log2FoldChange":0.231,"pvalue":0.72,"padj":0.816,"featureID":"224727_5_2/2_A3SS","groupID":"5866","medianVariantFreq":0.515,"medianVariantFreq1":0.5,"medianVariantFreq2":0.565,"medianVariantCount":7.5,"medianVariantCount1":7,"medianVariantCount2":13,"medianTotalCount":20,"medianTotalCount1":17,"medianTotalCount2":26,"deltaVF":0.0652,"chr":"17","start":35279784,"end":35279870,"strand":"+","coords":"17:35279784-35279870","geneIDs":"224727","geneSymbols":"Bag6","variantType":"A3SS:P","event":"<a href=\"https://genome.ucsc.edu/cgi-bin/hgTracks?db=mm9&position=chr17:35279684-35279971\" title=\"Jump to UCSC Genome Browser\">17:35279684-35279971</a>","junctions":"35279784-35279868","sig":"Not"},"Reg_GUkXRZ_481":{"log2FoldChange":0.16,"pvalue":0.774,"padj":0.855,"featureID":"75599_1_2/2_SE","groupID":"5869","medianVariantFreq":0.231,"medianVariantFreq1":0.217,"medianVariantFreq2":0.231,"medianVariantCount":7.5,"medianVariantCount1":5,"medianVariantCount2":12,"medianTotalCount":32,"medianTotalCount1":27,"medianTotalCount2":52,"deltaVF":0.0134,"chr":"18","start":38350753,"end":38350715,"strand":"-","coords":"18:38350753-38350715","geneIDs":"75599","geneSymbols":"Pcdh1","variantType":"SE:I","event":"<a href=\"https://genome.ucsc.edu/cgi-bin/hgTracks?db=mm9&position=chr18:38349496-38351806\" title=\"Jump to UCSC Genome Browser\">18:38349496-38351806</a>","junctions":"38350753-38351706;38349596-38350715","sig":"Not"},"Reg_GUkXRZ_482":{"log2FoldChange":0.347,"pvalue":0.584,"padj":0.711,"featureID":"50884_1_2/2_SE","groupID":"5903","medianVariantFreq":0.493,"medianVariantFreq1":0.448,"medianVariantFreq2":0.538,"medianVariantCount":10,"medianVariantCount1":8,"medianVariantCount2":10,"medianTotalCount":17.5,"medianTotalCount1":17,"medianTotalCount2":18,"deltaVF":0.0902,"chr":"2","start":80411387,"end":80411370,"strand":"-","coords":"2:80411387-80411370","geneIDs":"50884","geneSymbols":"Nckap1","variantType":"SE:I","event":"<a href=\"https://genome.ucsc.edu/cgi-bin/hgTracks?db=mm9&position=chr2:80410286-80421115\" title=\"Jump to UCSC Genome Browser\">2:80410286-80421115</a>","junctions":"80411387-80421015;80410386-80411370","sig":"Not"},"Reg_GUkXRZ_483":{"log2FoldChange":0.757,"pvalue":0.128,"padj":0.258,"featureID":"56194_3_2/2_SE","groupID":"5911","medianVariantFreq":0.749,"medianVariantFreq1":0.714,"medianVariantFreq2":0.75,"medianVariantCount":28.5,"medianVariantCount1":20,"medianVariantCount2":42,"medianTotalCount":40.5,"medianTotalCount1":34,"medianTotalCount2":56,"deltaVF":0.0357,"chr":"2","start":53013106,"end":53012998,"strand":"-","coords":"2:53013106-53012998","geneIDs":"56194","geneSymbols":"Prpf40a","variantType":"SE:I","event":"<a href=\"https://genome.ucsc.edu/cgi-bin/hgTracks?db=mm9&position=chr2:53012462-53015757\" title=\"Jump to UCSC Genome Browser\">2:53012462-53015757</a>","junctions":"53013106-53015657;53012562-53012998","sig":"Not"},"Reg_GUkXRZ_484":{"log2FoldChange":1.5,"pvalue":0.0117,"padj":0.0429,"featureID":"56194_4_2/2_A3SS","groupID":"5912","medianVariantFreq":0.397,"medianVariantFreq1":0.333,"medianVariantFreq2":0.538,"medianVariantCount":7,"medianVariantCount1":6,"medianVariantCount2":16,"medianTotalCount":22.5,"medianTotalCount1":18,"medianTotalCount2":33,"deltaVF":0.205,"chr":"2","start":53004961,"end":53004961,"strand":"-","coords":"2:53004961-53004961","geneIDs":"56194","geneSymbols":"Prpf40a","variantType":"A3SS:P","event":"<a href=\"https://genome.ucsc.edu/cgi-bin/hgTracks?db=mm9&position=chr2:53004849-53005228\" title=\"Jump to UCSC Genome Browser\">2:53004849-53005228</a>","junctions":"53004961-53005128","sig":"Significant"},"Reg_GUkXRZ_485":{"log2FoldChange":1.18,"pvalue":0.0231,"padj":0.0718,"featureID":"12296_4_2/2_A5SS","groupID":"5923","medianVariantFreq":0.173,"medianVariantFreq1":0.132,"medianVariantFreq2":0.243,"medianVariantCount":6,"medianVariantCount1":4,"medianVariantCount2":18,"medianTotalCount":34.5,"medianTotalCount1":29,"medianTotalCount2":70,"deltaVF":0.111,"chr":"2","start":14889703,"end":14893189,"strand":"+","coords":"2:14889703-14893189","geneIDs":"12296","geneSymbols":"Cacnb2","variantType":"A5SS:P","event":"<a href=\"https://genome.ucsc.edu/cgi-bin/hgTracks?db=mm9&position=chr2:14889602-14893289\" title=\"Jump to UCSC Genome Browser\">2:14889602-14893289</a>","junctions":"","sig":"Not"},"Reg_GUkXRZ_486":{"log2FoldChange":-6.73,"pvalue":4.48e-05,"padj":0.000716,"featureID":"12296_5_2/2_SE","groupID":"5924","medianVariantFreq":1,"medianVariantFreq1":1,"medianVariantFreq2":0.863,"medianVariantCount":61.5,"medianVariantCount1":55,"medianVariantCount2":186,"medianTotalCount":61.5,"medianTotalCount1":55,"medianTotalCount2":247,"deltaVF":-0.137,"chr":"2","start":14893747,"end":14902933,"strand":"+","coords":"2:14893747-14902933","geneIDs":"12296","geneSymbols":"Cacnb2","variantType":"SE:I","event":"<a href=\"https://genome.ucsc.edu/cgi-bin/hgTracks?db=mm9&position=chr2:14893647-14903033\" title=\"Jump to UCSC Genome Browser\">2:14893647-14903033</a>","junctions":"14893747-14896757;14896866-14902933","sig":"Significant"},"Reg_GUkXRZ_487":{"log2FoldChange":-0.482,"pvalue":0.52,"padj":0.662,"featureID":"12296_6_2/2_A3SS","groupID":"5925","medianVariantFreq":0.968,"medianVariantFreq1":0.974,"medianVariantFreq2":0.951,"medianVariantCount":83,"medianVariantCount1":75,"medianVariantCount2":353,"medianTotalCount":87,"medianTotalCount1":77,"medianTotalCount2":371,"deltaVF":-0.0225,"chr":"2","start":14904510,"end":14905880,"strand":"+","coords":"2:14904510-14905880","geneIDs":"12296","geneSymbols":"Cacnb2","variantType":"A3SS:P","event":"<a href=\"https://genome.ucsc.edu/cgi-bin/hgTracks?db=mm9&position=chr2:14904410-14905981\" title=\"Jump to UCSC Genome Browser\">2:14904410-14905981</a>","junctions":"14904510-14905878","sig":"Not"},"Reg_GUkXRZ_488":{"log2FoldChange":-0.294,"pvalue":0.463,"padj":0.616,"featureID":"110876_1_2/2_SE","groupID":"5927","medianVariantFreq":0.142,"medianVariantFreq1":0.176,"medianVariantFreq2":0.134,"medianVariantCount":11,"medianVariantCount1":9,"medianVariantCount2":15,"medianTotalCount":75,"medianTotalCount1":71,"medianTotalCount2":119,"deltaVF":-0.0428,"chr":"2","start":65459072,"end":65508502,"strand":"+","coords":"2:65459072-65508502","geneIDs":"110876","geneSymbols":"Scn2a1","variantType":"SE:I","event":"<a href=\"https://genome.ucsc.edu/cgi-bin/hgTracks?db=mm9&position=chr2:65458972-65508602\" title=\"Jump to UCSC Genome Browser\">2:65458972-65508602</a>","junctions":"65459072-65506798;65506871-65508502","sig":"Not"},"Reg_GUkXRZ_489":{"log2FoldChange":1.79,"pvalue":0.0167,"padj":0.0568,"featureID":"57320,18628_1_2/2_SE","groupID":"5954","medianVariantFreq":0.13,"medianVariantFreq1":0,"medianVariantFreq2":0.143,"medianVariantCount":3,"medianVariantCount1":0,"medianVariantCount2":8,"medianTotalCount":23,"medianTotalCount1":22,"medianTotalCount2":57,"deltaVF":0.143,"chr":"4","start":150416407,"end":150416359,"strand":"-","coords":"4:150416407-150416359","geneIDs":"57320,18628","geneSymbols":"Park7,Per3","variantType":"SE:I","event":"<a href=\"https://genome.ucsc.edu/cgi-bin/hgTracks?db=mm9&position=chr4:150415482-150416885\" title=\"Jump to UCSC Genome Browser\">4:150415482-150416885</a>","junctions":"150416407-150416785;150415582-150416359","sig":"Not"},"Reg_GUkXRZ_490":{"log2FoldChange":-3.84,"pvalue":0.0168,"padj":0.0569,"featureID":"57320,18628_5_2/2_SE,A3SS","groupID":"5958","medianVariantFreq":0.977,"medianVariantFreq1":1,"medianVariantFreq2":0.636,"medianVariantCount":17,"medianVariantCount1":13,"medianVariantCount2":21,"medianTotalCount":18.5,"medianTotalCount1":13,"medianTotalCount2":35,"deltaVF":-0.364,"chr":"4","start":150392442,"end":150392327,"strand":"-","coords":"4:150392442-150392327","geneIDs":"57320,18628","geneSymbols":"Park7,Per3","variantType":"SE:I,A3SS:P","event":"<a href=\"https://genome.ucsc.edu/cgi-bin/hgTracks?db=mm9&position=chr4:150392075-150393061\" title=\"Jump to UCSC Genome Browser\">4:150392075-150393061</a>","junctions":"150392442-150392961;150392175-150392327","sig":"Not"},"Reg_GUkXRZ_491":{"log2FoldChange":-0.346,"pvalue":0.474,"padj":0.625,"featureID":"57320,18628_7_2/2_A3SS","groupID":"5960","medianVariantFreq":0.39,"medianVariantFreq1":0.478,"medianVariantFreq2":0.342,"medianVariantCount":13.5,"medianVariantCount1":12,"medianVariantCount2":17,"medianTotalCount":33,"medianTotalCount1":31,"medianTotalCount2":61,"deltaVF":-0.136,"chr":"4","start":150387881,"end":150387881,"strand":"-","coords":"4:150387881-150387881","geneIDs":"57320,18628","geneSymbols":"Park7,Per3","variantType":"A3SS:P","event":"<a href=\"https://genome.ucsc.edu/cgi-bin/hgTracks?db=mm9&position=chr4:150387778-150392108\" title=\"Jump to UCSC Genome Browser\">4:150387778-150392108</a>","junctions":"150387881-150392008","sig":"Not"},"Reg_GUkXRZ_492":{"log2FoldChange":0.68,"pvalue":0.122,"padj":0.251,"featureID":"57320,18628_9_2/2_A3SS","groupID":"5962","medianVariantFreq":0.841,"medianVariantFreq1":0.806,"medianVariantFreq2":0.848,"medianVariantCount":63.5,"medianVariantCount1":55,"medianVariantCount2":123,"medianTotalCount":75.5,"medianTotalCount1":71,"medianTotalCount2":144,"deltaVF":0.0418,"chr":"4","start":150387041,"end":150387041,"strand":"-","coords":"4:150387041-150387041","geneIDs":"57320,18628","geneSymbols":"Park7,Per3","variantType":"A3SS:P","event":"<a href=\"https://genome.ucsc.edu/cgi-bin/hgTracks?db=mm9&position=chr4:150386938-150387751\" title=\"Jump to UCSC Genome Browser\">4:150386938-150387751</a>","junctions":"150387041-150387651","sig":"Not"},"Reg_GUkXRZ_493":{"log2FoldChange":0.0526,"pvalue":0.937,"padj":0.964,"featureID":"100273_4_2/2_SE","groupID":"5975","medianVariantFreq":0.131,"medianVariantFreq1":0.13,"medianVariantFreq2":0.132,"medianVariantCount":2.5,"medianVariantCount1":2,"medianVariantCount2":10,"medianTotalCount":23.5,"medianTotalCount1":16,"medianTotalCount2":73,"deltaVF":0.00114,"chr":"4","start":108780554,"end":108780486,"strand":"-","coords":"4:108780554-108780486","geneIDs":"100273","geneSymbols":"Osbpl9","variantType":"SE:I","event":"<a href=\"https://genome.ucsc.edu/cgi-bin/hgTracks?db=mm9&position=chr4:108775097-108806449\" title=\"Jump to UCSC Genome Browser\">4:108775097-108806449</a>","junctions":"108780554-108806349;108775197-108780486","sig":"Not"},"Reg_GUkXRZ_494":{"log2FoldChange":-0.304,"pvalue":0.541,"padj":0.679,"featureID":"76376_1_2/2_SE","groupID":"5977","medianVariantFreq":0.489,"medianVariantFreq1":0.5,"medianVariantFreq2":0.478,"medianVariantCount":22.5,"medianVariantCount1":23,"medianVariantCount2":18,"medianTotalCount":54.5,"medianTotalCount1":54,"medianTotalCount2":58,"deltaVF":-0.0217,"chr":"4","start":86822251,"end":86822066,"strand":"-","coords":"4:86822251-86822066","geneIDs":"76376","geneSymbols":"Slc24a2","variantType":"SE:I","event":"<a href=\"https://genome.ucsc.edu/cgi-bin/hgTracks?db=mm9&position=chr4:86721961-86872887\" title=\"Jump to UCSC Genome Browser\">4:86721961-86872887</a>","junctions":"86822251-86872787;86722061-86822066","sig":"Not"},"Reg_GUkXRZ_495":{"log2FoldChange":-1.36,"pvalue":0.0026,"padj":0.013,"featureID":"76376_2_2/2_A5SS","groupID":"5978","medianVariantFreq":0.284,"medianVariantFreq1":0.378,"medianVariantFreq2":0.143,"medianVariantCount":10.5,"medianVariantCount1":13,"medianVariantCount2":10,"medianTotalCount":45,"medianTotalCount1":34,"medianTotalCount2":54,"deltaVF":-0.235,"chr":"4","start":86721969,"end":86721969,"strand":"-","coords":"4:86721969-86721969","geneIDs":"76376","geneSymbols":"Slc24a2","variantType":"A5SS:P","event":"<a href=\"https://genome.ucsc.edu/cgi-bin/hgTracks?db=mm9&position=chr4:86719100-86722123\" title=\"Jump to UCSC Genome Browser\">4:86719100-86722123</a>","junctions":"86719200-86721969","sig":"Significant"},"Reg_GUkXRZ_496":{"log2FoldChange":-0.223,"pvalue":0.424,"padj":0.584,"featureID":"76376_4_2/2_SE","groupID":"5980","medianVariantFreq":0.51,"medianVariantFreq1":0.505,"medianVariantFreq2":0.515,"medianVariantCount":48.5,"medianVariantCount1":40,"medianVariantCount2":65,"medianTotalCount":102,"medianTotalCount1":80,"medianTotalCount2":141,"deltaVF":0.0102,"chr":"4","start":86695838,"end":86695788,"strand":"-","coords":"4:86695838-86695788","geneIDs":"76376","geneSymbols":"Slc24a2","variantType":"SE:I","event":"<a href=\"https://genome.ucsc.edu/cgi-bin/hgTracks?db=mm9&position=chr4:86678095-86719192\" title=\"Jump to UCSC Genome Browser\">4:86678095-86719192</a>","junctions":"86695838-86719092;86678195-86695788","sig":"Not"},"Reg_GUkXRZ_497":{"log2FoldChange":1.02,"pvalue":0.175,"padj":0.314,"featureID":"16330_3_2/2_SE","groupID":"6002","medianVariantFreq":0.767,"medianVariantFreq1":0.7,"medianVariantFreq2":0.84,"medianVariantCount":19,"medianVariantCount1":15,"medianVariantCount2":21,"medianTotalCount":25,"medianTotalCount1":25,"medianTotalCount2":28,"deltaVF":0.14,"chr":"4","start":124462604,"end":124464716,"strand":"+","coords":"4:124462604-124464716","geneIDs":"16330","geneSymbols":"Inpp5b","variantType":"SE:I","event":"<a href=\"https://genome.ucsc.edu/cgi-bin/hgTracks?db=mm9&position=chr4:124462504-124464816\" title=\"Jump to UCSC Genome Browser\">4:124462504-124464816</a>","junctions":"124462604-124463762;124463873-124464716","sig":"Not"},"Reg_GUkXRZ_498":{"log2FoldChange":-3.14,"pvalue":0.000221,"padj":0.00218,"featureID":"329942_1_2/2_S2E","groupID":"6004","medianVariantFreq":0.657,"medianVariantFreq1":0.875,"medianVariantFreq2":0.333,"medianVariantCount":10.5,"medianVariantCount1":12,"medianVariantCount2":7,"medianTotalCount":18,"medianTotalCount1":12,"medianTotalCount2":29,"deltaVF":-0.542,"chr":"4","start":127968700,"end":127983607,"strand":"+","coords":"4:127968700-127983607","geneIDs":"329942","geneSymbols":"Csmd2","variantType":"S2E:I","event":"<a href=\"https://genome.ucsc.edu/cgi-bin/hgTracks?db=mm9&position=chr4:127968600-127983707\" title=\"Jump to UCSC Genome Browser\">4:127968600-127983707</a>","junctions":"127968700-127973639;127974554-127983607","sig":"Significant"},"Reg_GUkXRZ_499":{"log2FoldChange":0.586,"pvalue":0.312,"padj":0.477,"featureID":"329942_3_2/2_S2E","groupID":"6006","medianVariantFreq":0.437,"medianVariantFreq1":0.375,"medianVariantFreq2":0.5,"medianVariantCount":19.5,"medianVariantCount1":16,"medianVariantCount2":26,"medianTotalCount":40.5,"medianTotalCount1":32,"medianTotalCount2":44,"deltaVF":0.125,"chr":"4","start":127968700,"end":128046128,"strand":"+","coords":"4:127968700-128046128","geneIDs":"329942","geneSymbols":"Csmd2","variantType":"S2E:I","event":"<a href=\"https://genome.ucsc.edu/cgi-bin/hgTracks?db=mm9&position=chr4:127968600-128046228\" title=\"Jump to UCSC Genome Browser\">4:127968600-128046228</a>","junctions":"127968700-127998492;127968700-127983607;127968700-127973639;127999375-128046128;128015941-128046128","sig":"Not"},"Reg_GUkXRZ_500":{"log2FoldChange":0.187,"pvalue":0.754,"padj":0.839,"featureID":"71521_3_2/2_A3SS","groupID":"6025","medianVariantFreq":0.344,"medianVariantFreq1":0.355,"medianVariantFreq2":0.333,"medianVariantCount":11.5,"medianVariantCount1":11,"medianVariantCount2":16,"medianTotalCount":34.5,"medianTotalCount1":33,"medianTotalCount2":54,"deltaVF":-0.0215,"chr":"5","start":66010294,"end":66010294,"strand":"-","coords":"5:66010294-66010294","geneIDs":"71521","geneSymbols":"Pds5a","variantType":"A3SS:P","event":"<a href=\"https://genome.ucsc.edu/cgi-bin/hgTracks?db=mm9&position=chr5:66010191-66010959\" title=\"Jump to UCSC Genome Browser\">5:66010191-66010959</a>","junctions":"66010294-66010859","sig":"Not"},"Reg_GUkXRZ_501":{"log2FoldChange":-1.38,"pvalue":0.0154,"padj":0.0534,"featureID":"100710_4_2/2_A5SS","groupID":"6051","medianVariantFreq":0.333,"medianVariantFreq1":0.556,"medianVariantFreq2":0.294,"medianVariantCount":7.5,"medianVariantCount1":7,"medianVariantCount2":8,"medianTotalCount":21,"medianTotalCount1":18,"medianTotalCount2":29,"deltaVF":-0.261,"chr":"5","start":151599246,"end":151603153,"strand":"+","coords":"5:151599246-151603153","geneIDs":"100710","geneSymbols":"Pds5b","variantType":"A5SS:P","event":"<a href=\"https://genome.ucsc.edu/cgi-bin/hgTracks?db=mm9&position=chr5:151599145-151603253\" title=\"Jump to UCSC Genome Browser\">5:151599145-151603253</a>","junctions":"151599251-151603153","sig":"Not"},"Reg_GUkXRZ_502":{"log2FoldChange":0.455,"pvalue":0.473,"padj":0.625,"featureID":"20336_2_2/2_A5SS","groupID":"6063","medianVariantFreq":0.26,"medianVariantFreq1":0.263,"medianVariantFreq2":0.257,"medianVariantCount":5.5,"medianVariantCount1":6,"medianVariantCount2":4,"medianTotalCount":22.5,"medianTotalCount1":23,"medianTotalCount2":13,"deltaVF":-0.00602,"chr":"6","start":33392040,"end":33529982,"strand":"+","coords":"6:33392040-33529982","geneIDs":"20336","geneSymbols":"Exoc4","variantType":"A5SS:P","event":"<a href=\"https://genome.ucsc.edu/cgi-bin/hgTracks?db=mm9&position=chr6:33391939-33530082\" title=\"Jump to UCSC Genome Browser\">6:33391939-33530082</a>","junctions":"33392097-33529982","sig":"Not"},"Reg_GUkXRZ_503":{"log2FoldChange":0.256,"pvalue":0.643,"padj":0.755,"featureID":"19647_2_2/2_SE","groupID":"6121","medianVariantFreq":0.0978,"medianVariantFreq1":0.0714,"medianVariantFreq2":0.1,"medianVariantCount":8.5,"medianVariantCount1":3,"medianVariantCount2":11,"medianTotalCount":51.5,"medianTotalCount1":45,"medianTotalCount2":104,"deltaVF":0.0286,"chr":"7","start":130129313,"end":130132116,"strand":"+","coords":"7:130129313-130132116","geneIDs":"19647","geneSymbols":"Rbbp6","variantType":"SE:I","event":"<a href=\"https://genome.ucsc.edu/cgi-bin/hgTracks?db=mm9&position=chr7:130129213-130132216\" title=\"Jump to UCSC Genome Browser\">7:130129213-130132216</a>","junctions":"130129313-130131130;130131243-130132116","sig":"Not"},"Reg_GUkXRZ_504":{"log2FoldChange":-1.43,"pvalue":0.0328,"padj":0.0928,"featureID":"19647_5_2/2_SE","groupID":"6124","medianVariantFreq":0.695,"medianVariantFreq1":0.789,"medianVariantFreq2":0.667,"medianVariantCount":16.5,"medianVariantCount1":15,"medianVariantCount2":18,"medianTotalCount":22.5,"medianTotalCount1":21,"medianTotalCount2":28,"deltaVF":-0.123,"chr":"7","start":130140819,"end":130142039,"strand":"+","coords":"7:130140819-130142039","geneIDs":"19647","geneSymbols":"Rbbp6","variantType":"SE:I","event":"<a href=\"https://genome.ucsc.edu/cgi-bin/hgTracks?db=mm9&position=chr7:130140719-130142139\" title=\"Jump to UCSC Genome Browser\">7:130140719-130142139</a>","junctions":"130140819-130141110;130141211-130142039","sig":"Not"},"Reg_GUkXRZ_505":{"log2FoldChange":0.104,"pvalue":0.832,"padj":0.893,"featureID":"77087_3_2/2_A3SS","groupID":"6133","medianVariantFreq":0.315,"medianVariantFreq1":0.333,"medianVariantFreq2":0.294,"medianVariantCount":10,"medianVariantCount1":9,"medianVariantCount2":17,"medianTotalCount":32,"medianTotalCount1":27,"medianTotalCount2":45,"deltaVF":-0.0392,"chr":"8","start":125420362,"end":125420362,"strand":"-","coords":"8:125420362-125420362","geneIDs":"77087","geneSymbols":"Ankrd11","variantType":"A3SS:P","event":"<a href=\"https://genome.ucsc.edu/cgi-bin/hgTracks?db=mm9&position=chr8:125419956-125420560\" title=\"Jump to UCSC Genome Browser\">8:125419956-125420560</a>","junctions":"125420362-125420460","sig":"Not"},"Reg_GUkXRZ_506":{"log2FoldChange":-0.291,"pvalue":0.581,"padj":0.708,"featureID":"14681_2_2/2_AE","groupID":"6142","medianVariantFreq":0.173,"medianVariantFreq1":0.171,"medianVariantFreq2":0.175,"medianVariantCount":6,"medianVariantCount1":6,"medianVariantCount2":6,"medianTotalCount":35.5,"medianTotalCount1":35,"medianTotalCount2":41,"deltaVF":0.00401,"chr":"8","start":96474331,"end":96480153,"strand":"+","coords":"8:96474331-96480153","geneIDs":"14681","geneSymbols":"Gnao1","variantType":"AE","event":"<a href=\"https://genome.ucsc.edu/cgi-bin/hgTracks?db=mm9&position=chr8:96474231-96493787\" title=\"Jump to UCSC Genome Browser\">8:96474231-96493787</a>","junctions":"96474331-96477875","sig":"Not"},"Reg_GUkXRZ_507":{"log2FoldChange":-8.08,"pvalue":5.72e-05,"padj":0.00082,"featureID":"72826_1_2/2_SE,S2E","groupID":"6158","medianVariantFreq":1,"medianVariantFreq1":1,"medianVariantFreq2":0.517,"medianVariantCount":41.5,"medianVariantCount1":43,"medianVariantCount2":39,"medianTotalCount":52.5,"medianTotalCount1":43,"medianTotalCount2":79,"deltaVF":-0.483,"chr":"9","start":13634223,"end":13637416,"strand":"+","coords":"9:13634223-13637416","geneIDs":"72826","geneSymbols":"Fam76b","variantType":"SE:I,S2E:I","event":"<a href=\"https://genome.ucsc.edu/cgi-bin/hgTracks?db=mm9&position=chr9:13634123-13637516\" title=\"Jump to UCSC Genome Browser\">9:13634123-13637516</a>","junctions":"13634223-13635426;13635581-13637416;13636211-13637416","sig":"Significant"},"Reg_GUkXRZ_508":{"log2FoldChange":-5.45,"pvalue":0.00045,"padj":0.00369,"featureID":"235180_1_2/2_S2E","groupID":"6164","medianVariantFreq":1,"medianVariantFreq1":1,"medianVariantFreq2":0.851,"medianVariantCount":18.5,"medianVariantCount1":16,"medianVariantCount2":95,"medianTotalCount":18.5,"medianTotalCount1":16,"medianTotalCount2":119,"deltaVF":-0.149,"chr":"9","start":36671250,"end":36678066,"strand":"+","coords":"9:36671250-36678066","geneIDs":"235180","geneSymbols":"Fez1","variantType":"S2E:I","event":"<a href=\"https://genome.ucsc.edu/cgi-bin/hgTracks?db=mm9&position=chr9:36671150-36678166\" title=\"Jump to UCSC Genome Browser\">9:36671150-36678166</a>","junctions":"36671250-36675281;36676513-36678066","sig":"Significant"},"Reg_GUkXRZ_509":{"log2FoldChange":-2.11,"pvalue":0.000145,"padj":0.00163,"featureID":"19417_2_2/2_A5SS","groupID":"6173","medianVariantFreq":0.884,"medianVariantFreq1":0.909,"medianVariantFreq2":0.737,"medianVariantCount":143,"medianVariantCount1":200,"medianVariantCount2":84,"medianTotalCount":174,"medianTotalCount1":210,"medianTotalCount2":131,"deltaVF":-0.172,"chr":"9","start":89839712,"end":89845746,"strand":"+","coords":"9:89839712-89845746","geneIDs":"19417","geneSymbols":"Rasgrf1","variantType":"A5SS:P","event":"<a href=\"https://genome.ucsc.edu/cgi-bin/hgTracks?db=mm9&position=chr9:89839611-89845846\" title=\"Jump to UCSC Genome Browser\">9:89839611-89845846</a>","junctions":"89839717-89845746","sig":"Significant"},"Reg_GUkXRZ_510":{"log2FoldChange":0.29,"pvalue":0.481,"padj":0.63,"featureID":"210933_2_2/2_A5SS","groupID":"6217","medianVariantFreq":0.0525,"medianVariantFreq1":0.0485,"medianVariantFreq2":0.0588,"medianVariantCount":10,"medianVariantCount1":7,"medianVariantCount2":11,"medianTotalCount":168,"medianTotalCount1":167,"medianTotalCount2":170,"deltaVF":0.0103,"chr":"1","start":25561274,"end":25561274,"strand":"-","coords":"1:25561274-25561274","geneIDs":"210933","geneSymbols":"Bai3","variantType":"A5SS:P","event":"<a href=\"https://genome.ucsc.edu/cgi-bin/hgTracks?db=mm9&position=chr1:25544864-25561378\" title=\"Jump to UCSC Genome Browser\">1:25544864-25561378</a>","junctions":"25544964-25561274","sig":"Not"},"Reg_GUkXRZ_511":{"log2FoldChange":0.512,"pvalue":0.383,"padj":0.547,"featureID":"210933_4_2/2_A5SS","groupID":"6219","medianVariantFreq":0.969,"medianVariantFreq1":0.953,"medianVariantFreq2":0.972,"medianVariantCount":202,"medianVariantCount1":203,"medianVariantCount2":121,"medianTotalCount":208,"medianTotalCount1":210,"medianTotalCount2":123,"deltaVF":0.0188,"chr":"1","start":25513837,"end":25513837,"strand":"-","coords":"1:25513837-25513837","geneIDs":"210933","geneSymbols":"Bai3","variantType":"A5SS:P","event":"<a href=\"https://genome.ucsc.edu/cgi-bin/hgTracks?db=mm9&position=chr1:25489321-25513941\" title=\"Jump to UCSC Genome Browser\">1:25489321-25513941</a>","junctions":"25489421-25513837","sig":"Not"},"Reg_GUkXRZ_512":{"log2FoldChange":-1.64,"pvalue":0.00262,"padj":0.0131,"featureID":"210933_5_2/2_AS","groupID":"6220","medianVariantFreq":0.914,"medianVariantFreq1":0.938,"medianVariantFreq2":0.836,"medianVariantCount":73.5,"medianVariantCount1":75,"medianVariantCount2":66,"medianTotalCount":81,"medianTotalCount1":81,"medianTotalCount2":81,"deltaVF":-0.102,"chr":"1","start":25616600,"end":25453281,"strand":"-","coords":"1:25616600-25453281","geneIDs":"210933","geneSymbols":"Bai3","variantType":"AS","event":"<a href=\"https://genome.ucsc.edu/cgi-bin/hgTracks?db=mm9&position=chr1:25285292-25616812\" title=\"Jump to UCSC Genome Browser\">1:25285292-25616812</a>","junctions":"25285392-25453281","sig":"Significant"},"Reg_GUkXRZ_513":{"log2FoldChange":1.61,"pvalue":0.051,"padj":0.129,"featureID":"108664_3_2/2_SE","groupID":"6226","medianVariantFreq":0.333,"medianVariantFreq1":0.25,"medianVariantFreq2":0.455,"medianVariantCount":2.5,"medianVariantCount1":2,"medianVariantCount2":5,"medianTotalCount":11.5,"medianTotalCount1":8,"medianTotalCount2":12,"deltaVF":0.205,"chr":"1","start":5088214,"end":5107471,"strand":"+","coords":"1:5088214-5107471","geneIDs":"108664","geneSymbols":"Atp6v1h","variantType":"SE:I","event":"<a href=\"https://genome.ucsc.edu/cgi-bin/hgTracks?db=mm9&position=chr1:5088114-5107571\" title=\"Jump to UCSC Genome Browser\">1:5088114-5107571</a>","junctions":"5088214-5091151;5091204-5107471","sig":"Not"},"Reg_GUkXRZ_514":{"log2FoldChange":0.39,"pvalue":0.659,"padj":0.769,"featureID":"75734,637796_2_2/2_A3SS","groupID":"6235","medianVariantFreq":0.333,"medianVariantFreq1":0.333,"medianVariantFreq2":0.412,"medianVariantCount":3,"medianVariantCount1":3,"medianVariantCount2":5,"medianTotalCount":7,"medianTotalCount1":5,"medianTotalCount2":7,"deltaVF":0.0784,"chr":"1","start":82727857,"end":82731993,"strand":"+","coords":"1:82727857-82731993","geneIDs":"75734,637796","geneSymbols":"Mff,LOC637796","variantType":"A3SS:P","event":"<a href=\"https://genome.ucsc.edu/cgi-bin/hgTracks?db=mm9&position=chr1:82727757-82732094\" title=\"Jump to UCSC Genome Browser\">1:82727757-82732094</a>","junctions":"82727857-82731991","sig":"Not"},"Reg_GUkXRZ_515":{"log2FoldChange":-1.04,"pvalue":0.053,"padj":0.133,"featureID":"20979_1_2/2_AFE","groupID":"6243","medianVariantFreq":0.967,"medianVariantFreq1":0.981,"medianVariantFreq2":0.961,"medianVariantCount":120,"medianVariantCount1":155,"medianVariantCount2":77,"medianTotalCount":122,"medianTotalCount1":159,"medianTotalCount2":82,"deltaVF":-0.0201,"chr":"10","start":108447632,"end":108430889,"strand":"-","coords":"10:108447632-108430889","geneIDs":"20979","geneSymbols":"Syt1","variantType":"AFE","event":"<a href=\"https://genome.ucsc.edu/cgi-bin/hgTracks?db=mm9&position=chr10:108339271-108448100\" title=\"Jump to UCSC Genome Browser\">10:108339271-108448100</a>","junctions":"108339371-108447632;108339371-108430894;108339371-108430889","sig":"Not"},"Reg_GUkXRZ_516":{"log2FoldChange":0.73,"pvalue":0.028,"padj":0.0826,"featureID":"20979_2_2/2_SE","groupID":"6244","medianVariantFreq":0.093,"medianVariantFreq1":0.0815,"medianVariantFreq2":0.106,"medianVariantCount":20,"medianVariantCount1":21,"medianVariantCount2":14,"medianTotalCount":237,"medianTotalCount1":303,"medianTotalCount2":158,"deltaVF":0.0242,"chr":"10","start":108430973,"end":108430889,"strand":"-","coords":"10:108430973-108430889","geneIDs":"20979","geneSymbols":"Syt1","variantType":"SE:I","event":"<a href=\"https://genome.ucsc.edu/cgi-bin/hgTracks?db=mm9&position=chr10:108339271-108447732\" title=\"Jump to UCSC Genome Browser\">10:108339271-108447732</a>","junctions":"108430973-108447632;108339371-108430894;108339371-108430889","sig":"Not"},"Reg_GUkXRZ_517":{"log2FoldChange":0.532,"pvalue":0.279,"padj":0.443,"featureID":"20979_3_2/2_A5SS","groupID":"6245","medianVariantFreq":0.374,"medianVariantFreq1":0.277,"medianVariantFreq2":0.385,"medianVariantCount":14,"medianVariantCount1":13,"medianVariantCount2":16,"medianTotalCount":36.5,"medianTotalCount1":37,"medianTotalCount2":28,"deltaVF":0.108,"chr":"10","start":108430889,"end":108430889,"strand":"-","coords":"10:108430889-108430889","geneIDs":"20979","geneSymbols":"Syt1","variantType":"A5SS:P","event":"<a href=\"https://genome.ucsc.edu/cgi-bin/hgTracks?db=mm9&position=chr10:108339271-108430994\" title=\"Jump to UCSC Genome Browser\">10:108339271-108430994</a>","junctions":"108339371-108430889","sig":"Not"},"Reg_GUkXRZ_518":{"log2FoldChange":1.09,"pvalue":0.0375,"padj":0.103,"featureID":"20979_4_2/2_A5SS","groupID":"6246","medianVariantFreq":0.442,"medianVariantFreq1":0.286,"medianVariantFreq2":0.588,"medianVariantCount":13.5,"medianVariantCount1":14,"medianVariantCount2":13,"medianTotalCount":34.5,"medianTotalCount1":49,"medianTotalCount2":26,"deltaVF":0.303,"chr":"10","start":108076636,"end":108076636,"strand":"-","coords":"10:108076636-108076636","geneIDs":"20979","geneSymbols":"Syt1","variantType":"A5SS:P","event":"<a href=\"https://genome.ucsc.edu/cgi-bin/hgTracks?db=mm9&position=chr10:108073629-108079370\" title=\"Jump to UCSC Genome Browser\">10:108073629-108079370</a>","junctions":"108073729-108076636","sig":"Not"},"Reg_GUkXRZ_519":{"log2FoldChange":0.338,"pvalue":0.482,"padj":0.63,"featureID":"20979_5_2/2_A3SS","groupID":"6247","medianVariantFreq":0.912,"medianVariantFreq1":0.91,"medianVariantFreq2":0.938,"medianVariantCount":116,"medianVariantCount1":121,"medianVariantCount2":99,"medianTotalCount":126,"medianTotalCount1":133,"medianTotalCount2":109,"deltaVF":0.0284,"chr":"10","start":108073729,"end":108073729,"strand":"-","coords":"10:108073729-108073729","geneIDs":"20979","geneSymbols":"Syt1","variantType":"A3SS:P","event":"<a href=\"https://genome.ucsc.edu/cgi-bin/hgTracks?db=mm9&position=chr10:108073620-108079370\" title=\"Jump to UCSC Genome Browser\">10:108073620-108079370</a>","junctions":"108073729-108079270","sig":"Not"},"Reg_GUkXRZ_520":{"log2FoldChange":1.93,"pvalue":0.0297,"padj":0.0861,"featureID":"94213_1_2/2_SE","groupID":"6252","medianVariantFreq":0.225,"medianVariantFreq1":0.143,"medianVariantFreq2":0.368,"medianVariantCount":2,"medianVariantCount1":2,"medianVariantCount2":5,"medianTotalCount":13,"medianTotalCount1":12,"medianTotalCount2":14,"deltaVF":0.226,"chr":"10","start":62090430,"end":62090269,"strand":"-","coords":"10:62090430-62090269","geneIDs":"94213","geneSymbols":"Ddx50","variantType":"SE:I","event":"<a href=\"https://genome.ucsc.edu/cgi-bin/hgTracks?db=mm9&position=chr10:62088930-62096825\" title=\"Jump to UCSC Genome Browser\">10:62088930-62096825</a>","junctions":"62090430-62096725;62089030-62090269","sig":"Not"},"Reg_GUkXRZ_521":{"log2FoldChange":-0.697,"pvalue":0.175,"padj":0.314,"featureID":"72567_2_2/2_SE,A3SS","groupID":"6263","medianVariantFreq":0.528,"medianVariantFreq1":0.615,"medianVariantFreq2":0.444,"medianVariantCount":24,"medianVariantCount1":18,"medianVariantCount2":26,"medianTotalCount":48,"medianTotalCount1":40,"medianTotalCount2":68,"deltaVF":-0.171,"chr":"10","start":20045905,"end":20047908,"strand":"+","coords":"10:20045905-20047908","geneIDs":"72567","geneSymbols":"Bclaf1","variantType":"SE:I,A3SS:P","event":"<a href=\"https://genome.ucsc.edu/cgi-bin/hgTracks?db=mm9&position=chr10:20045805-20048008\" title=\"Jump to UCSC Genome Browser\">10:20045805-20048008</a>","junctions":"20045905-20046970;20047197-20047908","sig":"Not"},"Reg_GUkXRZ_522":{"log2FoldChange":-2.53,"pvalue":6.85e-05,"padj":0.00095,"featureID":"72567_5_2/2_SE,RI,A5SS,A3SS","groupID":"6266","medianVariantFreq":0.84,"medianVariantFreq1":0.882,"medianVariantFreq2":0.505,"medianVariantCount":89,"medianVariantCount1":91,"medianVariantCount2":59,"medianTotalCount":105,"medianTotalCount1":101,"medianTotalCount2":127,"deltaVF":-0.377,"chr":"10","start":20052068,"end":20053198,"strand":"+","coords":"10:20052068-20053198","geneIDs":"72567","geneSymbols":"Bclaf1","variantType":"SE:I,RI:R,A5SS:P,A3SS:P","event":"<a href=\"https://genome.ucsc.edu/cgi-bin/hgTracks?db=mm9&position=chr10:20051967-20053298\" title=\"Jump to UCSC Genome Browser\">10:20051967-20053298</a>","junctions":"20052067-20052202;20052324-20053198;20052363-20053198","sig":"Significant"},"Reg_GUkXRZ_523":{"log2FoldChange":-2.04,"pvalue":0.00868,"padj":0.0333,"featureID":"72567_8_2/2_SE","groupID":"6269","medianVariantFreq":0.954,"medianVariantFreq1":0.969,"medianVariantFreq2":0.852,"medianVariantCount":300,"medianVariantCount1":314,"medianVariantCount2":285,"medianTotalCount":334,"medianTotalCount1":324,"medianTotalCount2":345,"deltaVF":-0.118,"chr":"10","start":20053378,"end":20059515,"strand":"+","coords":"10:20053378-20059515","geneIDs":"72567","geneSymbols":"Bclaf1","variantType":"SE:I","event":"<a href=\"https://genome.ucsc.edu/cgi-bin/hgTracks?db=mm9&position=chr10:20053278-20059615\" title=\"Jump to UCSC Genome Browser\">10:20053278-20059615</a>","junctions":"20053378-20054305;20054451-20059515","sig":"Significant"},"Reg_GUkXRZ_524":{"log2FoldChange":3.66,"pvalue":0.0207,"padj":0.0665,"featureID":"15182_3_2/2_SE","groupID":"6272","medianVariantFreq":0.02,"medianVariantFreq1":0,"medianVariantFreq2":0.31,"medianVariantCount":0.5,"medianVariantCount1":0,"medianVariantCount2":7,"medianTotalCount":23.5,"medianTotalCount1":25,"medianTotalCount2":22,"deltaVF":0.31,"chr":"10","start":36717903,"end":36718220,"strand":"+","coords":"10:36717903-36718220","geneIDs":"15182","geneSymbols":"Hdac2","variantType":"SE:I","event":"<a href=\"https://genome.ucsc.edu/cgi-bin/hgTracks?db=mm9&position=chr10:36717803-36718320\" title=\"Jump to UCSC Genome Browser\">10:36717803-36718320</a>","junctions":"36717903-36718036;36718120-36718220","sig":"Not"},"Reg_GUkXRZ_525":{"log2FoldChange":-2.96,"pvalue":4.65e-05,"padj":0.000736,"featureID":"77531_4_2/2_SE","groupID":"6284","medianVariantFreq":0.951,"medianVariantFreq1":0.982,"medianVariantFreq2":0.861,"medianVariantCount":89.5,"medianVariantCount1":111,"medianVariantCount2":37,"medianTotalCount":94.5,"medianTotalCount1":113,"medianTotalCount2":53,"deltaVF":-0.122,"chr":"10","start":89539887,"end":89723398,"strand":"+","coords":"10:89539887-89723398","geneIDs":"77531","geneSymbols":"Anks1b","variantType":"SE:I","event":"<a href=\"https://genome.ucsc.edu/cgi-bin/hgTracks?db=mm9&position=chr10:89539787-89723498\" title=\"Jump to UCSC Genome Browser\">10:89539787-89723498</a>","junctions":"89539887-89625906;89626049-89723398","sig":"Significant"},"Reg_GUkXRZ_526":{"log2FoldChange":0.464,"pvalue":0.197,"padj":0.343,"featureID":"77531_9_2/2_SE,S2E","groupID":"6289","medianVariantFreq":0.828,"medianVariantFreq1":0.776,"medianVariantFreq2":0.833,"medianVariantCount":93.5,"medianVariantCount1":79,"medianVariantCount2":110,"medianTotalCount":112,"medianTotalCount1":103,"medianTotalCount2":132,"deltaVF":0.0575,"chr":"10","start":90357951,"end":90384041,"strand":"+","coords":"10:90357951-90384041","geneIDs":"77531","geneSymbols":"Anks1b","variantType":"SE:I,S2E:I","event":"<a href=\"https://genome.ucsc.edu/cgi-bin/hgTracks?db=mm9&position=chr10:90357851-90384141\" title=\"Jump to UCSC Genome Browser\">10:90357851-90384141</a>","junctions":"90357951-90377441;90357951-90377438;90357951-90360094;90357951-90359992;90377512-90384041","sig":"Not"},"Reg_GUkXRZ_527":{"log2FoldChange":0.185,"pvalue":0.779,"padj":0.859,"featureID":"77531_10_2/2_A3SS","groupID":"6290","medianVariantFreq":0.215,"medianVariantFreq1":0.2,"medianVariantFreq2":0.231,"medianVariantCount":3,"medianVariantCount1":4,"medianVariantCount2":3,"medianTotalCount":16,"medianTotalCount1":17,"medianTotalCount2":12,"deltaVF":0.0308,"chr":"10","start":90360171,"end":90377440,"strand":"+","coords":"10:90360171-90377440","geneIDs":"77531","geneSymbols":"Anks1b","variantType":"A3SS:P","event":"<a href=\"https://genome.ucsc.edu/cgi-bin/hgTracks?db=mm9&position=chr10:90360071-90377541\" title=\"Jump to UCSC Genome Browser\">10:90360071-90377541</a>","junctions":"90360171-90377438","sig":"Not"},"Reg_GUkXRZ_528":{"log2FoldChange":-0.215,"pvalue":0.718,"padj":0.816,"featureID":"72047_1_2/2_A3SS","groupID":"6332","medianVariantFreq":0.045,"medianVariantFreq1":0.0505,"medianVariantFreq2":0.042,"medianVariantCount":5,"medianVariantCount1":5,"medianVariantCount2":5,"medianTotalCount":99,"medianTotalCount1":93,"medianTotalCount2":238,"deltaVF":-0.00849,"chr":"11","start":106086248,"end":106090076,"strand":"+","coords":"11:106086248-106090076","geneIDs":"72047","geneSymbols":"Ddx42","variantType":"A3SS:P","event":"<a href=\"https://genome.ucsc.edu/cgi-bin/hgTracks?db=mm9&position=chr11:106086148-106090177\" title=\"Jump to UCSC Genome Browser\">11:106086148-106090177</a>","junctions":"106086248-106090061","sig":"Not"},"Reg_GUkXRZ_529":{"log2FoldChange":-1.04,"pvalue":0.0233,"padj":0.0719,"featureID":"100040724_4_2/2_A5SS","groupID":"6351","medianVariantFreq":0.818,"medianVariantFreq1":0.859,"medianVariantFreq2":0.694,"medianVariantCount":92,"medianVariantCount1":112,"medianVariantCount2":63,"medianTotalCount":126,"medianTotalCount1":136,"medianTotalCount2":91,"deltaVF":-0.165,"chr":"12","start":110969561,"end":110969927,"strand":"+","coords":"12:110969561-110969927","geneIDs":"100040724","geneSymbols":"Mirg","variantType":"A5SS:P","event":"<a href=\"https://genome.ucsc.edu/cgi-bin/hgTracks?db=mm9&position=chr12:110969460-110970027\" title=\"Jump to UCSC Genome Browser\">12:110969460-110970027</a>","junctions":"110969565-110969927","sig":"Not"},"Reg_GUkXRZ_530":{"log2FoldChange":-8.49,"pvalue":5.23e-05,"padj":0.000771,"featureID":"217980_3_2/2_SE","groupID":"6366","medianVariantFreq":1,"medianVariantFreq1":1,"medianVariantFreq2":0.167,"medianVariantCount":6.5,"medianVariantCount1":12,"medianVariantCount2":6,"medianTotalCount":12,"medianTotalCount1":12,"medianTotalCount2":36,"deltaVF":-0.833,"chr":"13","start":9157475,"end":9163921,"strand":"+","coords":"13:9157475-9163921","geneIDs":"217980","geneSymbols":"Larp4b","variantType":"SE:I","event":"<a href=\"https://genome.ucsc.edu/cgi-bin/hgTracks?db=mm9&position=chr13:9157375-9164021\" title=\"Jump to UCSC Genome Browser\">13:9157375-9164021</a>","junctions":"9157475-9157797;9158048-9163921","sig":"Significant"},"Reg_GUkXRZ_531":{"log2FoldChange":-3.02,"pvalue":9.51e-05,"padj":0.00121,"featureID":"246710_1_2/2_SE","groupID":"6379","medianVariantFreq":0.949,"medianVariantFreq1":0.971,"medianVariantFreq2":0.759,"medianVariantCount":64,"medianVariantCount1":68,"medianVariantCount2":38,"medianTotalCount":67.5,"medianTotalCount1":70,"medianTotalCount2":52,"deltaVF":-0.212,"chr":"14","start":70198131,"end":70197946,"strand":"-","coords":"14:70198131-70197946","geneIDs":"246710","geneSymbols":"Rhobtb2","variantType":"SE:I","event":"<a href=\"https://genome.ucsc.edu/cgi-bin/hgTracks?db=mm9&position=chr14:70196999-70199585\" title=\"Jump to UCSC Genome Browser\">14:70196999-70199585</a>","junctions":"70198131-70199485;70197099-70197946","sig":"Significant"},"Reg_GUkXRZ_532":{"log2FoldChange":1.03,"pvalue":0.127,"padj":0.256,"featureID":"12805_1_3/3_AFE","groupID":"6393","medianVariantFreq":0.5,"medianVariantFreq1":0.429,"medianVariantFreq2":0.625,"medianVariantCount":5.5,"medianVariantCount1":5,"medianVariantCount2":7,"medianTotalCount":10.5,"medianTotalCount1":10,"medianTotalCount2":11,"deltaVF":0.196,"chr":"15","start":91991764,"end":92046747,"strand":"+","coords":"15:91991764-92046747","geneIDs":"12805","geneSymbols":"Cntn1","variantType":"AFE","event":"<a href=\"https://genome.ucsc.edu/cgi-bin/hgTracks?db=mm9&position=chr15:91881537-92046847\" title=\"Jump to UCSC Genome Browser\">15:91881537-92046847</a>","junctions":"91992092-92046747","sig":"Not"},"Reg_GUkXRZ_533":{"log2FoldChange":0.881,"pvalue":0.114,"padj":0.237,"featureID":"212733,54419,75956_1_2/2_AFE","groupID":"6425","medianVariantFreq":0.954,"medianVariantFreq1":0.949,"medianVariantFreq2":0.958,"medianVariantCount":86.5,"medianVariantCount1":91,"medianVariantCount2":85,"medianTotalCount":89.5,"medianTotalCount1":96,"medianTotalCount2":89,"deltaVF":0.00897,"chr":"17","start":23940162,"end":23945033,"strand":"+","coords":"17:23940162-23945033","geneIDs":"212733,54419,75956","geneSymbols":"Ccdc64b,Cldn6,Srrm2","variantType":"AFE","event":"<a href=\"https://genome.ucsc.edu/cgi-bin/hgTracks?db=mm9&position=chr17:23802719-23945133\" title=\"Jump to UCSC Genome Browser\">17:23802719-23945133</a>","junctions":"23940365-23945033;23944169-23945033","sig":"Not"},"Reg_GUkXRZ_534":{"log2FoldChange":-1.81,"pvalue":0.00384,"padj":0.0178,"featureID":"212733,54419,75956_3_2/2_SE,A3SS","groupID":"6427","medianVariantFreq":0.921,"medianVariantFreq1":0.953,"medianVariantFreq2":0.872,"medianVariantCount":82.5,"medianVariantCount1":91,"medianVariantCount2":82,"medianTotalCount":93.5,"medianTotalCount1":93,"medianTotalCount2":94,"deltaVF":-0.0811,"chr":"17","start":23940365,"end":23945033,"strand":"+","coords":"17:23940365-23945033","geneIDs":"212733,54419,75956","geneSymbols":"Ccdc64b,Cldn6,Srrm2","variantType":"SE:I,A3SS:P","event":"<a href=\"https://genome.ucsc.edu/cgi-bin/hgTracks?db=mm9&position=chr17:23940265-23945133\" title=\"Jump to UCSC Genome Browser\">17:23940265-23945133</a>","junctions":"23940365-23943899;23944169-23945033","sig":"Significant"},"Reg_GUkXRZ_535":{"log2FoldChange":0.169,"pvalue":0.747,"padj":0.835,"featureID":"212733,54419,75956_5_2/2_A3SS","groupID":"6429","medianVariantFreq":0.972,"medianVariantFreq1":0.971,"medianVariantFreq2":0.973,"medianVariantCount":240,"medianVariantCount1":230,"medianVariantCount2":249,"medianTotalCount":246,"medianTotalCount1":236,"medianTotalCount2":257,"deltaVF":0.0022,"chr":"17","start":23947013,"end":23947382,"strand":"+","coords":"17:23947013-23947382","geneIDs":"212733,54419,75956","geneSymbols":"Ccdc64b,Cldn6,Srrm2","variantType":"A3SS:P","event":"<a href=\"https://genome.ucsc.edu/cgi-bin/hgTracks?db=mm9&position=chr17:23946913-23947483\" title=\"Jump to UCSC Genome Browser\">17:23946913-23947483</a>","junctions":"23947013-23947380","sig":"Not"},"Reg_GUkXRZ_536":{"log2FoldChange":0.346,"pvalue":0.429,"padj":0.586,"featureID":"212733,54419,75956_8_2/2_SE,RI,A5SS,A3SS","groupID":"6432","medianVariantFreq":0.558,"medianVariantFreq1":0.548,"medianVariantFreq2":0.567,"medianVariantCount":50.5,"medianVariantCount1":48,"medianVariantCount2":55,"medianTotalCount":94.5,"medianTotalCount1":91,"medianTotalCount2":97,"deltaVF":0.0186,"chr":"17","start":23948699,"end":23949395,"strand":"+","coords":"17:23948699-23949395","geneIDs":"212733,54419,75956","geneSymbols":"Ccdc64b,Cldn6,Srrm2","variantType":"SE:I,RI:R,A5SS:P,A3SS:P","event":"<a href=\"https://genome.ucsc.edu/cgi-bin/hgTracks?db=mm9&position=chr17:23948598-23949495\" title=\"Jump to UCSC Genome Browser\">17:23948598-23949495</a>","junctions":"23948698-23948784;23949044-23949395","sig":"Not"},"Reg_GUkXRZ_537":{"log2FoldChange":-0.609,"pvalue":0.282,"padj":0.447,"featureID":"212733,54419,75956_15_2/2_A5SS","groupID":"6439","medianVariantFreq":0.64,"medianVariantFreq1":0.68,"medianVariantFreq2":0.6,"medianVariantCount":18,"medianVariantCount1":17,"medianVariantCount2":18,"medianTotalCount":25.5,"medianTotalCount1":25,"medianTotalCount2":30,"deltaVF":-0.08,"chr":"17","start":23958983,"end":23959380,"strand":"+","coords":"17:23958983-23959380","geneIDs":"212733,54419,75956","geneSymbols":"Ccdc64b,Cldn6,Srrm2","variantType":"A5SS:P","event":"<a href=\"https://genome.ucsc.edu/cgi-bin/hgTracks?db=mm9&position=chr17:23958882-23959480\" title=\"Jump to UCSC Genome Browser\">17:23958882-23959480</a>","junctions":"23959010-23959380","sig":"Not"},"Reg_GUkXRZ_538":{"log2FoldChange":-4.31,"pvalue":1.88e-10,"padj":5.7e-08,"featureID":"224727_6_2/2_SE","groupID":"6448","medianVariantFreq":0.704,"medianVariantFreq1":0.909,"medianVariantFreq2":0.273,"medianVariantCount":12,"medianVariantCount1":21,"medianVariantCount2":8,"medianTotalCount":22,"medianTotalCount1":21,"medianTotalCount2":31,"deltaVF":-0.636,"chr":"17","start":35283298,"end":35284086,"strand":"+","coords":"17:35283298-35284086","geneIDs":"224727","geneSymbols":"Bag6","variantType":"SE:I","event":"<a href=\"https://genome.ucsc.edu/cgi-bin/hgTracks?db=mm9&position=chr17:35283198-35284186\" title=\"Jump to UCSC Genome Browser\">17:35283198-35284186</a>","junctions":"35283298-35283702;35283848-35284086","sig":"Significant"},"Reg_GUkXRZ_539":{"log2FoldChange":-0.0344,"pvalue":0.968,"padj":0.982,"featureID":"12669_1_2/2_SE","groupID":"6475","medianVariantFreq":0.242,"medianVariantFreq1":0.2,"medianVariantFreq2":0.283,"medianVariantCount":6.5,"medianVariantCount1":6,"medianVariantCount2":7,"medianTotalCount":19.5,"medianTotalCount1":20,"medianTotalCount2":19,"deltaVF":0.083,"chr":"19","start":8738947,"end":8752352,"strand":"+","coords":"19:8738947-8752352","geneIDs":"12669","geneSymbols":"Chrm1","variantType":"SE:I","event":"<a href=\"https://genome.ucsc.edu/cgi-bin/hgTracks?db=mm9&position=chr19:8738847-8752452\" title=\"Jump to UCSC Genome Browser\">19:8738847-8752452</a>","junctions":"8738947-8739399;8739490-8752352","sig":"Not"},"Reg_GUkXRZ_540":{"log2FoldChange":-2.74,"pvalue":0.000856,"padj":0.0057,"featureID":"269401_1_2/2_SE,A3SS","groupID":"6478","medianVariantFreq":0.893,"medianVariantFreq1":0.939,"medianVariantFreq2":0.758,"medianVariantCount":25.5,"medianVariantCount1":26,"medianVariantCount2":25,"medianTotalCount":29,"medianTotalCount1":28,"medianTotalCount2":33,"deltaVF":-0.182,"chr":"2","start":181325317,"end":181325175,"strand":"-","coords":"2:181325317-181325175","geneIDs":"269401","geneSymbols":"Znf512b","variantType":"SE:I,A3SS:P","event":"<a href=\"https://genome.ucsc.edu/cgi-bin/hgTracks?db=mm9&position=chr2:181324786-181325665\" title=\"Jump to UCSC Genome Browser\">2:181324786-181325665</a>","junctions":"181325317-181325565;181324886-181325175","sig":"Significant"},"Reg_GUkXRZ_541":{"log2FoldChange":0.0511,"pvalue":0.919,"padj":0.951,"featureID":"74569_2_2/2_SE","groupID":"6499","medianVariantFreq":0.194,"medianVariantFreq1":0.2,"medianVariantFreq2":0.188,"medianVariantCount":7,"medianVariantCount1":5,"medianVariantCount2":12,"medianTotalCount":38,"medianTotalCount1":25,"medianTotalCount2":58,"deltaVF":-0.0125,"chr":"2","start":94182954,"end":94182784,"strand":"-","coords":"2:94182954-94182784","geneIDs":"74569","geneSymbols":"Ttc17","variantType":"SE:I","event":"<a href=\"https://genome.ucsc.edu/cgi-bin/hgTracks?db=mm9&position=chr2:94173109-94199008\" title=\"Jump to UCSC Genome Browser\">2:94173109-94199008</a>","junctions":"94182954-94198908;94173209-94182784","sig":"Not"},"Reg_GUkXRZ_542":{"log2FoldChange":2.52,"pvalue":0.00608,"padj":0.0256,"featureID":"13429_2_2/2_MXE","groupID":"6504","medianVariantFreq":0.272,"medianVariantFreq1":0.143,"medianVariantFreq2":0.4,"medianVariantCount":3,"medianVariantCount1":1,"medianVariantCount2":6,"medianTotalCount":7.5,"medianTotalCount1":6,"medianTotalCount2":17,"deltaVF":0.257,"chr":"2","start":32190341,"end":32190202,"strand":"-","coords":"2:32190341-32190202","geneIDs":"13429","geneSymbols":"Dnm1","variantType":"MXE","event":"<a href=\"https://genome.ucsc.edu/cgi-bin/hgTracks?db=mm9&position=chr2:32183467-32191396\" title=\"Jump to UCSC Genome Browser\">2:32183467-32191396</a>","junctions":"32183567-32190202","sig":"Significant"},"Reg_GUkXRZ_543":{"log2FoldChange":-2.67,"pvalue":0.00144,"padj":0.00843,"featureID":"56369_1_2/2_SE","groupID":"6520","medianVariantFreq":0.275,"medianVariantFreq1":0.4,"medianVariantFreq2":0.143,"medianVariantCount":2.5,"medianVariantCount1":6,"medianVariantCount2":2,"medianTotalCount":13.5,"medianTotalCount1":13,"medianTotalCount2":14,"deltaVF":-0.257,"chr":"2","start":102923212,"end":102928718,"strand":"+","coords":"2:102923212-102928718","geneIDs":"56369","geneSymbols":"Apip","variantType":"SE:I","event":"<a href=\"https://genome.ucsc.edu/cgi-bin/hgTracks?db=mm9&position=chr2:102923112-102928818\" title=\"Jump to UCSC Genome Browser\">2:102923112-102928818</a>","junctions":"102923212-102927270;102927318-102928718","sig":"Significant"},"Reg_GUkXRZ_544":{"log2FoldChange":3.39,"pvalue":7.65e-05,"padj":0.00104,"featureID":"56369_2_2/2_A5SS","groupID":"6521","medianVariantFreq":0.337,"medianVariantFreq1":0.167,"medianVariantFreq2":0.684,"medianVariantCount":7.5,"medianVariantCount1":4,"medianVariantCount2":15,"medianTotalCount":22,"medianTotalCount1":20,"medianTotalCount2":25,"deltaVF":0.518,"chr":"2","start":102928836,"end":102929560,"strand":"+","coords":"2:102928836-102929560","geneIDs":"56369","geneSymbols":"Apip","variantType":"A5SS:P","event":"<a href=\"https://genome.ucsc.edu/cgi-bin/hgTracks?db=mm9&position=chr2:102928735-102929660\" title=\"Jump to UCSC Genome Browser\">2:102928735-102929660</a>","junctions":"102928893-102929560","sig":"Significant"},"Reg_GUkXRZ_545":{"log2FoldChange":-1.77,"pvalue":0.00777,"padj":0.0307,"featureID":"214240_3_2/2_A5SS","groupID":"6524","medianVariantFreq":0.314,"medianVariantFreq1":0.385,"me
[truncated: 717,243 more chars]
