# Supplementary material for: Untangling the brain's neuroinflammatory and neurodegenerative transcriptional responses
Source: Nat Commun. 2016 Apr 21;7:11295. doi: 10.1038/ncomms11295 (PMC4844685; doi:10.1038/ncomms11295)
Supplement: Supplementary Data 3 — LPS-induced RNA processing in astrocytes, microglia and neurons. The effects of peripheral endotoxemia on alternative RNA processing events in brain microglia, astrocytes, and neurons are displayed in interactive plots and tables derived from RNA-Seq data. Comparisons of these effects between each pair of cell types are also provided. To explore these interactive plots and tables, download and unpackage the .zip file, and then open the index.html file in your browser (Firefox recommended). If you use Safari or Chrome, the plots and tables will not be rendered unless you change the browser settings; instructions for how to do so are provided within the index.html file. [file ncomms11295-s4.zip › LPS-induced-RNA-processing/dataset-4-yIUwUB.json]

{"type":"plot","name":"plot","label":"plot","description":"plot","value":{"plot":"./dataset-4-yIUwUB.svg","table":{"type":"table","name":"table","label":"table","description":"table","value":{"data":{"Reg_yIUwUB_1":{"featureID":"100019_2_2/2_A5SS","chr":"4","start":32845475,"end":32846025,"strand":"+","coords":"4:32845475-32846025","geneIDs":"100019","geneSymbols":"Mdn1","variantType":"A5SS:P","event":"<a href=\"https://genome.ucsc.edu/cgi-bin/hgTracks?db=mm9&position=chr4:32845374-32846125\" title=\"Jump to UCSC Genome Browser\">4:32845374-32846125</a>","log2FoldChange.astrocyte":0.292,"pvalue.astrocyte":0.66,"padj.astrocyte":0.851,"groupID.astrocyte":"15599","medianVariantFreq.astrocyte":0.137,"medianVariantFreq1.astrocyte":0.117,"medianVariantFreq2.astrocyte":0.159,"medianVariantCount.astrocyte":12,"medianVariantCount1.astrocyte":11,"medianVariantCount2.astrocyte":15,"medianTotalCount.astrocyte":89,"medianTotalCount1.astrocyte":89,"medianTotalCount2.astrocyte":86,"deltaVF.astrocyte":0.0416,"junctions.astrocyte":"32845494-32846025","sig.astrocyte":"Not","log2FoldChange.neuron":-0.485,"pvalue.neuron":0.167,"padj.neuron":0.305,"groupID.neuron":"15599","medianVariantFreq.neuron":0.13,"medianVariantFreq1.neuron":0.152,"medianVariantFreq2.neuron":0.108,"medianVariantCount.neuron":11.5,"medianVariantCount1.neuron":15,"medianVariantCount2.neuron":9,"medianTotalCount.neuron":88.5,"medianTotalCount1.neuron":85,"medianTotalCount2.neuron":92,"deltaVF.neuron":-0.0434,"junctions.neuron":"32845494-32846025","sig.neuron":"Not"},"Reg_yIUwUB_2":{"featureID":"100046899,17537_5_2/2_A5SS","chr":"7","start":16770867,"end":16771406,"strand":"+","coords":"7:16770867-16771406","geneIDs":"100046899,17537","geneSymbols":"LOC100046899,Meis3","variantType":"A5SS:P","event":"<a href=\"https://genome.ucsc.edu/cgi-bin/hgTracks?db=mm9&position=chr7:16770766-16771506\" title=\"Jump to UCSC Genome Browser\">7:16770766-16771506</a>","log2FoldChange.astrocyte":1.08,"pvalue.astrocyte":0.439,"padj.astrocyte":0.704,"groupID.astrocyte":"13842","medianVariantFreq.astrocyte":0.283,"medianVariantFreq1.astrocyte":0.11,"medianVariantFreq2.astrocyte":0.369,"medianVariantCount.astrocyte":4.5,"medianVariantCount1.astrocyte":1,"medianVariantCount2.astrocyte":6.5,"medianTotalCount.astrocyte":11,"medianTotalCount1.astrocyte":8,"medianTotalCount2.astrocyte":17.5,"deltaVF.astrocyte":0.259,"junctions.astrocyte":"16770870-16771406","sig.astrocyte":"Not","log2FoldChange.neuron":1.54,"pvalue.neuron":0.00856,"padj.neuron":0.0329,"groupID.neuron":"13842","medianVariantFreq.neuron":0.449,"medianVariantFreq1.neuron":0.286,"medianVariantFreq2.neuron":0.545,"medianVariantCount.neuron":8.5,"medianVariantCount1.neuron":5,"medianVariantCount2.neuron":21,"medianTotalCount.neuron":24,"medianTotalCount1.neuron":14,"medianTotalCount2.neuron":38,"deltaVF.neuron":0.26,"junctions.neuron":"16770870-16771406","sig.neuron":"Significant"},"Reg_yIUwUB_3":{"featureID":"100502604,13131_4_2/2_SE","chr":"4","start":104404357,"end":104414118,"strand":"+","coords":"4:104404357-104414118","geneIDs":"100502604,13131","geneSymbols":",Dab1","variantType":"SE:I","event":"<a href=\"https://genome.ucsc.edu/cgi-bin/hgTracks?db=mm9&position=chr4:104404257-104414218\" title=\"Jump to UCSC Genome Browser\">4:104404257-104414218</a>","log2FoldChange.astrocyte":-1.28,"pvalue.astrocyte":0.113,"padj.astrocyte":0.327,"groupID.astrocyte":"18175","medianVariantFreq.astrocyte":0.303,"medianVariantFreq1.astrocyte":0.399,"medianVariantFreq2.astrocyte":0.144,"medianVariantCount.astrocyte":25.5,"medianVariantCount1.astrocyte":65.5,"medianVariantCount2.astrocyte":3.5,"medianTotalCount.astrocyte":84.5,"medianTotalCount1.astrocyte":164,"medianTotalCount2.astrocyte":28.5,"deltaVF.astrocyte":-0.255,"junctions.astrocyte":"104404357-104404675;104404785-104414118","sig.astrocyte":"Not","log2FoldChange.neuron":-0.391,"pvalue.neuron":0.402,"padj.neuron":0.565,"groupID.neuron":"18175","medianVariantFreq.neuron":0.585,"medianVariantFreq1.neuron":0.636,"medianVariantFreq2.neuron":0.581,"medianVariantCount.neuron":23,"medianVariantCount1.neuron":21,"medianVariantCount2.neuron":25,"medianTotalCount.neuron":42.5,"medianTotalCount1.neuron":34,"medianTotalCount2.neuron":43,"deltaVF.neuron":-0.055,"junctions.neuron":"104404357-104404675;104404785-104414118","sig.neuron":"Not"},"Reg_yIUwUB_4":{"featureID":"100502811,13527_1_5/5_AFE","chr":"18","start":23468624,"end":23633617,"strand":"+","coords":"18:23468624-23633617","geneIDs":"100502811,13527","geneSymbols":"Gm19389,Dtna","variantType":"AFE","event":"<a href=\"https://genome.ucsc.edu/cgi-bin/hgTracks?db=mm9&position=chr18:23468524-23633717\" title=\"Jump to UCSC Genome Browser\">18:23468524-23633717</a>","log2FoldChange.astrocyte":2.38,"pvalue.astrocyte":0.00235,"padj.astrocyte":0.0217,"groupID.astrocyte":"14193","medianVariantFreq.astrocyte":0.085,"medianVariantFreq1.astrocyte":0.0487,"medianVariantFreq2.astrocyte":0.173,"medianVariantCount.astrocyte":16.5,"medianVariantCount1.astrocyte":12,"medianVariantCount2.astrocyte":19.5,"medianTotalCount.astrocyte":204,"medianTotalCount1.astrocyte":260,"medianTotalCount2.astrocyte":95.5,"deltaVF.astrocyte":0.124,"junctions.astrocyte":"23468772-23633617;23511178-23633617","sig.astrocyte":"Significant","log2FoldChange.neuron":-0.238,"pvalue.neuron":0.557,"padj.neuron":0.695,"groupID.neuron":"14193","medianVariantFreq.neuron":0.628,"medianVariantFreq1.neuron":0.66,"medianVariantFreq2.neuron":0.591,"medianVariantCount.neuron":55,"medianVariantCount1.neuron":66,"medianVariantCount2.neuron":28,"medianTotalCount.neuron":88.5,"medianTotalCount1.neuron":100,"medianTotalCount2.neuron":44,"deltaVF.neuron":-0.0691,"junctions.neuron":"23468772-23633617;23511178-23633617","sig.neuron":"Not"},"Reg_yIUwUB_5":{"featureID":"100502811,13527_2_2/2_AS","chr":"18","start":23573671,"end":23693663,"strand":"+","coords":"18:23573671-23693663","geneIDs":"100502811,13527","geneSymbols":"Gm19389,Dtna","variantType":"AS","event":"<a href=\"https://genome.ucsc.edu/cgi-bin/hgTracks?db=mm9&position=chr18:23468524-23693763\" title=\"Jump to UCSC Genome Browser\">18:23468524-23693763</a>","log2FoldChange.astrocyte":0.925,"pvalue.astrocyte":0.0378,"padj.astrocyte":0.153,"groupID.astrocyte":"14194","medianVariantFreq.astrocyte":0.853,"medianVariantFreq1.astrocyte":0.83,"medianVariantFreq2.astrocyte":0.89,"medianVariantCount.astrocyte":504,"medianVariantCount1.astrocyte":576,"medianVariantCount2.astrocyte":289,"medianTotalCount.astrocyte":596,"medianTotalCount1.astrocyte":690,"medianTotalCount2.astrocyte":320,"deltaVF.astrocyte":0.0604,"junctions.astrocyte":"23633743-23693663","sig.astrocyte":"Not","log2FoldChange.neuron":0.0411,"pvalue.neuron":0.941,"padj.neuron":0.965,"groupID.neuron":"14194","medianVariantFreq.neuron":0.981,"medianVariantFreq1.neuron":0.979,"medianVariantFreq2.neuron":0.983,"medianVariantCount.neuron":216,"medianVariantCount1.neuron":250,"medianVariantCount2.neuron":163,"medianTotalCount.neuron":221,"medianTotalCount1.neuron":257,"medianTotalCount2.neuron":167,"deltaVF.neuron":0.00337,"junctions.neuron":"23633743-23693663","sig.neuron":"Not"},"Reg_yIUwUB_6":{"featureID":"100502811,13527_5_2/2_SE","chr":"18","start":23468772,"end":23633617,"strand":"+","coords":"18:23468772-23633617","geneIDs":"100502811,13527","geneSymbols":"Gm19389,Dtna","variantType":"SE:I","event":"<a href=\"https://genome.ucsc.edu/cgi-bin/hgTracks?db=mm9&position=chr18:23468672-23633717\" title=\"Jump to UCSC Genome Browser\">18:23468672-23633717</a>","log2FoldChange.astrocyte":0.954,"pvalue.astrocyte":0.45,"padj.astrocyte":0.708,"groupID.astrocyte":"14197","medianVariantFreq.astrocyte":0.129,"medianVariantFreq1.astrocyte":0.079,"medianVariantFreq2.astrocyte":0.188,"medianVariantCount.astrocyte":2.5,"medianVariantCount1.astrocyte":2,"medianVariantCount2.astrocyte":6,"medianTotalCount.astrocyte":32,"medianTotalCount1.astrocyte":23.5,"medianTotalCount2.astrocyte":34.5,"deltaVF.astrocyte":0.109,"junctions.astrocyte":"23468772-23511051;23511178-23633617","sig.astrocyte":"Not","log2FoldChange.neuron":-0.222,"pvalue.neuron":0.554,"padj.neuron":0.693,"groupID.neuron":"14197","medianVariantFreq.neuron":0.229,"medianVariantFreq1.neuron":0.286,"medianVariantFreq2.neuron":0.216,"medianVariantCount.neuron":20.5,"medianVariantCount1.neuron":33,"medianVariantCount2.neuron":11,"medianTotalCount.neuron":100,"medianTotalCount1.neuron":119,"medianTotalCount2.neuron":51,"deltaVF.neuron":-0.07,"junctions.neuron":"23468772-23511051;23511178-23633617","sig.neuron":"Not"},"Reg_yIUwUB_7":{"featureID":"100503186_1_2/2_SE,A3SS","chr":"5","start":123584901,"end":123584830,"strand":"-","coords":"5:123584901-123584830","geneIDs":"100503186","geneSymbols":"LOC100503186","variantType":"SE:I,A3SS:P","event":"<a href=\"https://genome.ucsc.edu/cgi-bin/hgTracks?db=mm9&position=chr5:123584626-123588064\" title=\"Jump to UCSC Genome Browser\">5:123584626-123588064</a>","log2FoldChange.astrocyte":3.23,"pvalue.astrocyte":0.00578,"padj.astrocyte":0.0424,"groupID.astrocyte":"2327","medianVariantFreq.astrocyte":0.351,"medianVariantFreq1.astrocyte":0.2,"medianVariantFreq2.astrocyte":0.857,"medianVariantCount.astrocyte":16.5,"medianVariantCount1.astrocyte":33.5,"medianVariantCount2.astrocyte":10,"medianTotalCount.astrocyte":53.5,"medianTotalCount1.astrocyte":128,"medianTotalCount2.astrocyte":12.5,"deltaVF.astrocyte":0.657,"junctions.astrocyte":"123584901-123587964;123584726-123584830","sig.astrocyte":"Significant","log2FoldChange.neuron":-0.216,"pvalue.neuron":0.752,"padj.neuron":0.839,"groupID.neuron":"2327","medianVariantFreq.neuron":0.406,"medianVariantFreq1.neuron":0.375,"medianVariantFreq2.neuron":0.412,"medianVariantCount.neuron":5.5,"medianVariantCount1.neuron":6,"medianVariantCount2.neuron":5,"medianTotalCount.neuron":15,"medianTotalCount1.neuron":16,"medianTotalCount2.neuron":12,"deltaVF.neuron":0.0368,"junctions.neuron":"123584901-123587964;123584726-123584830","sig.neuron":"Not"},"Reg_yIUwUB_8":{"featureID":"100503984_2_2/2_A5SS","chr":"1","start":24607682,"end":24621716,"strand":"+","coords":"1:24607682-24621716","geneIDs":"100503984","geneSymbols":"","variantType":"A5SS:P","event":"<a href=\"https://genome.ucsc.edu/cgi-bin/hgTracks?db=mm9&position=chr1:24607581-24621816\" title=\"Jump to UCSC Genome Browser\">1:24607581-24621816</a>","log2FoldChange.astrocyte":0.207,"pvalue.astrocyte":0.863,"padj.astrocyte":0.95,"groupID.astrocyte":"12077","medianVariantFreq.astrocyte":0.0487,"medianVariantFreq1.astrocyte":0.0505,"medianVariantFreq2.astrocyte":0.0487,"medianVariantCount.astrocyte":2.5,"medianVariantCount1.astrocyte":2,"medianVariantCount2.astrocyte":5.5,"medianTotalCount.astrocyte":70.5,"medianTotalCount1.astrocyte":57,"medianTotalCount2.astrocyte":108,"deltaVF.astrocyte":-0.00178,"junctions.astrocyte":"24607687-24621716","sig.astrocyte":"Not","log2FoldChange.neuron":-0.719,"pvalue.neuron":0.397,"padj.neuron":0.559,"groupID.neuron":"12077","medianVariantFreq.neuron":0.0612,"medianVariantFreq1.neuron":0.0526,"medianVariantFreq2.neuron":0.0698,"medianVariantCount.neuron":3,"medianVariantCount1.neuron":2,"medianVariantCount2.neuron":5,"medianTotalCount.neuron":44.5,"medianTotalCount1.neuron":38,"medianTotalCount2.neuron":79,"deltaVF.neuron":0.0171,"junctions.neuron":"24607687-24621716","sig.neuron":"Not"},"Reg_yIUwUB_9":{"featureID":"100504541,100861990,79221_5_2/2_SE","chr":"12","start":35092762,"end":35092631,"strand":"-","coords":"12:35092762-35092631","geneIDs":"100504541,100861990,79221","geneSymbols":",LOC100861990,Hdac9","variantType":"SE:I","event":"<a href=\"https://genome.ucsc.edu/cgi-bin/hgTracks?db=mm9&position=chr12:35087632-35114463\" title=\"Jump to UCSC Genome Browser\">12:35087632-35114463</a>","log2FoldChange.astrocyte":-1.05,"pvalue.astrocyte":0.114,"padj.astrocyte":0.328,"groupID.astrocyte":"14685","medianVariantFreq.astrocyte":0.613,"medianVariantFreq1.astrocyte":0.685,"medianVariantFreq2.astrocyte":0.466,"medianVariantCount.astrocyte":26.5,"medianVariantCount1.astrocyte":54,"medianVariantCount2.astrocyte":14,"medianTotalCount.astrocyte":44,"medianTotalCount1.astrocyte":78,"medianTotalCount2.astrocyte":33,"deltaVF.astrocyte":-0.219,"junctions.astrocyte":"35092762-35114363;35087732-35092631","sig.astrocyte":"Not","log2FoldChange.neuron":-0.522,"pvalue.neuron":0.395,"padj.neuron":0.556,"groupID.neuron":"14685","medianVariantFreq.neuron":0.597,"medianVariantFreq1.neuron":0.607,"medianVariantFreq2.neuron":0.587,"medianVariantCount.neuron":30,"medianVariantCount1.neuron":44,"medianVariantCount2.neuron":15,"medianTotalCount.neuron":52,"medianTotalCount1.neuron":68,"medianTotalCount2.neuron":29,"deltaVF.neuron":-0.0198,"junctions.neuron":"35092762-35114363;35087732-35092631","sig.neuron":"Not"},"Reg_yIUwUB_10":{"featureID":"100862636,100042277_12_2/2_SE,RI,A5SS,A3SS","chr":"3","start":88028358,"end":88029866,"strand":"+","coords":"3:88028358-88029866","geneIDs":"100862636,100042277","geneSymbols":"LOC100862636,Gm3764","variantType":"SE:I,RI:R,A5SS:P,A3SS:P","event":"<a href=\"https://genome.ucsc.edu/cgi-bin/hgTracks?db=mm9&position=chr3:88028257-88029966\" title=\"Jump to UCSC Genome Browser\">3:88028257-88029966</a>","log2FoldChange.astrocyte":-0.27,"pvalue.astrocyte":0.689,"padj.astrocyte":0.872,"groupID.astrocyte":"10527","medianVariantFreq.astrocyte":0.645,"medianVariantFreq1.astrocyte":0.671,"medianVariantFreq2.astrocyte":0.606,"medianVariantCount.astrocyte":114,"medianVariantCount1.astrocyte":130,"medianVariantCount2.astrocyte":11,"medianTotalCount.astrocyte":186,"medianTotalCount1.astrocyte":193,"medianTotalCount2.astrocyte":21,"deltaVF.astrocyte":-0.0658,"junctions.astrocyte":"88028357-88029314;88029492-88029866","sig.astrocyte":"Not","log2FoldChange.neuron":1.05,"pvalue.neuron":0.271,"padj.neuron":0.436,"groupID.neuron":"10527","medianVariantFreq.neuron":0.45,"medianVariantFreq1.neuron":0.5,"medianVariantFreq2.neuron":0.4,"medianVariantCount.neuron":4.5,"medianVariantCount1.neuron":8,"medianVariantCount2.neuron":3,"medianTotalCount.neuron":13,"medianTotalCount1.neuron":19,"medianTotalCount2.neuron":7,"deltaVF.neuron":-0.1,"junctions.neuron":"88028357-88029314;88029492-88029866","sig.neuron":"Not"},"Reg_yIUwUB_11":{"featureID":"100862636,100042277_17_2/2_SE,RI,A5SS,A3SS","chr":"3","start":88031547,"end":88032934,"strand":"+","coords":"3:88031547-88032934","geneIDs":"100862636,100042277","geneSymbols":"LOC100862636,Gm3764","variantType":"SE:I,RI:R,A5SS:P,A3SS:P","event":"<a href=\"https://genome.ucsc.edu/cgi-bin/hgTracks?db=mm9&position=chr3:88031446-88033034\" title=\"Jump to UCSC Genome Browser\">3:88031446-88033034</a>","log2FoldChange.astrocyte":-4.95,"pvalue.astrocyte":4.71e-12,"padj.astrocyte":2.68e-09,"groupID.astrocyte":"10532","medianVariantFreq.astrocyte":0.903,"medianVariantFreq1.astrocyte":0.987,"medianVariantFreq2.astrocyte":0.74,"medianVariantCount.astrocyte":832,"medianVariantCount1.astrocyte":1130,"medianVariantCount2.astrocyte":73.5,"medianTotalCount.astrocyte":927,"medianTotalCount1.astrocyte":1130,"medianTotalCount2.astrocyte":106,"deltaVF.astrocyte":-0.248,"junctions.astrocyte":"88031546-88032481;88032616-88032934;88032622-88032934","sig.astrocyte":"Significant","log2FoldChange.neuron":-6.22,"pvalue.neuron":2.95e-06,"padj.neuron":9.96e-05,"groupID.neuron":"10532","medianVariantFreq.neuron":0.987,"medianVariantFreq1.neuron":1,"medianVariantFreq2.neuron":0.758,"medianVariantCount.neuron":40,"medianVariantCount1.neuron":62,"medianVariantCount2.neuron":25,"medianTotalCount.neuron":45,"medianTotalCount1.neuron":62,"medianTotalCount2.neuron":29,"deltaVF.neuron":-0.242,"junctions.neuron":"88031546-88032481;88032616-88032934;88032622-88032934","sig.neuron":"Significant"},"Reg_yIUwUB_12":{"featureID":"103537_2_2/3_A5SS","chr":"11","start":93770252,"end":93771597,"strand":"+","coords":"11:93770252-93771597","geneIDs":"103537","geneSymbols":"Mbtd1","variantType":"A5SS:P","event":"<a href=\"https://genome.ucsc.edu/cgi-bin/hgTracks?db=mm9&position=chr11:93770151-93771697\" title=\"Jump to UCSC Genome Browser\">11:93770151-93771697</a>","log2FoldChange.astrocyte":-0.684,"pvalue.astrocyte":0.534,"padj.astrocyte":0.772,"groupID.astrocyte":"8809","medianVariantFreq.astrocyte":0.247,"medianVariantFreq1.astrocyte":0.378,"medianVariantFreq2.astrocyte":0.217,"medianVariantCount.astrocyte":6.5,"medianVariantCount1.astrocyte":6.5,"medianVariantCount2.astrocyte":5.5,"medianTotalCount.astrocyte":21,"medianTotalCount1.astrocyte":19.5,"medianTotalCount2.astrocyte":23.5,"deltaVF.astrocyte":-0.161,"junctions.astrocyte":"93770257-93771597","sig.astrocyte":"Not","log2FoldChange.neuron":-0.559,"pvalue.neuron":0.388,"padj.neuron":0.551,"groupID.neuron":"8809","medianVariantFreq.neuron":0.39,"medianVariantFreq1.neuron":0.404,"medianVariantFreq2.neuron":0.375,"medianVariantCount.neuron":14.5,"medianVariantCount1.neuron":17,"medianVariantCount2.neuron":14,"medianTotalCount.neuron":35,"medianTotalCount1.neuron":38,"medianTotalCount2.neuron":32,"deltaVF.neuron":-0.0293,"junctions.neuron":"93770257-93771597","sig.neuron":"Not"},"Reg_yIUwUB_13":{"featureID":"104263_2_2/2_SE","chr":"6","start":71566864,"end":71566812,"strand":"-","coords":"6:71566864-71566812","geneIDs":"104263","geneSymbols":"Kdm3a","variantType":"SE:I","event":"<a href=\"https://genome.ucsc.edu/cgi-bin/hgTracks?db=mm9&position=chr6:71563889-71570052\" title=\"Jump to UCSC Genome Browser\">6:71563889-71570052</a>","log2FoldChange.astrocyte":0.87,"pvalue.astrocyte":0.224,"padj.astrocyte":0.474,"groupID.astrocyte":"11227","medianVariantFreq.astrocyte":0.183,"medianVariantFreq1.astrocyte":0.142,"medianVariantFreq2.astrocyte":0.255,"medianVariantCount.astrocyte":24,"medianVariantCount1.astrocyte":13,"medianVariantCount2.astrocyte":44,"medianTotalCount.astrocyte":124,"medianTotalCount1.astrocyte":88,"medianTotalCount2.astrocyte":168,"deltaVF.astrocyte":0.113,"junctions.astrocyte":"71566864-71569952;71563989-71566812","sig.astrocyte":"Not","log2FoldChange.neuron":0.457,"pvalue.neuron":0.384,"padj.neuron":0.547,"groupID.neuron":"11227","medianVariantFreq.neuron":0.147,"medianVariantFreq1.neuron":0.125,"medianVariantFreq2.neuron":0.184,"medianVariantCount.neuron":8,"medianVariantCount1.neuron":6,"medianVariantCount2.neuron":14,"medianTotalCount.neuron":55,"medianTotalCount1.neuron":53,"medianTotalCount2.neuron":59,"deltaVF.neuron":0.0592,"junctions.neuron":"71566864-71569952;71563989-71566812","sig.neuron":"Not"},"Reg_yIUwUB_14":{"featureID":"104418_17_2/2_RI,A3SS","chr":"2","start":91776932,"end":91776931,"strand":"-","coords":"2:91776932-91776931","geneIDs":"104418","geneSymbols":"Dgkz","variantType":"RI:R,A3SS:P","event":"<a href=\"https://genome.ucsc.edu/cgi-bin/hgTracks?db=mm9&position=chr2:91776828-91777115\" title=\"Jump to UCSC Genome Browser\">2:91776828-91777115</a>","log2FoldChange.astrocyte":0.804,"pvalue.astrocyte":0.308,"padj.astrocyte":0.568,"groupID.astrocyte":"10448","medianVariantFreq.astrocyte":0.217,"medianVariantFreq1.astrocyte":0.187,"medianVariantFreq2.astrocyte":0.245,"medianVariantCount.astrocyte":17,"medianVariantCount1.astrocyte":15,"medianVariantCount2.astrocyte":29.5,"medianTotalCount.astrocyte":85.5,"medianTotalCount1.astrocyte":65.5,"medianTotalCount2.astrocyte":108,"deltaVF.astrocyte":0.0578,"junctions.astrocyte":"91776931-91777015","sig.astrocyte":"Not","log2FoldChange.neuron":-0.245,"pvalue.neuron":0.273,"padj.neuron":0.437,"groupID.neuron":"10448","medianVariantFreq.neuron":0.275,"medianVariantFreq1.neuron":0.312,"medianVariantFreq2.neuron":0.271,"medianVariantCount.neuron":81,"medianVariantCount1.neuron":68,"medianVariantCount2.neuron":84,"medianTotalCount.neuron":255,"medianTotalCount1.neuron":192,"medianTotalCount2.neuron":310,"deltaVF.neuron":-0.041,"junctions.neuron":"91776931-91777015","sig.neuron":"Not"},"Reg_yIUwUB_15":{"featureID":"104418_19_2/2_A3SS","chr":"2","start":91776239,"end":91776239,"strand":"-","coords":"2:91776239-91776239","geneIDs":"104418","geneSymbols":"Dgkz","variantType":"A3SS:P","event":"<a href=\"https://genome.ucsc.edu/cgi-bin/hgTracks?db=mm9&position=chr2:91776018-91776782\" title=\"Jump to UCSC Genome Browser\">2:91776018-91776782</a>","log2FoldChange.astrocyte":2.2,"pvalue.astrocyte":0.0375,"padj.astrocyte":0.153,"groupID.astrocyte":"10450","medianVariantFreq.astrocyte":0.238,"medianVariantFreq1.astrocyte":0.107,"medianVariantFreq2.astrocyte":0.424,"medianVariantCount.astrocyte":8,"medianVariantCount1.astrocyte":4,"medianVariantCount2.astrocyte":17.5,"medianTotalCount.astrocyte":50.5,"medianTotalCount1.astrocyte":36,"medianTotalCount2.astrocyte":59.5,"deltaVF.astrocyte":0.317,"junctions.astrocyte":"91776239-91776682","sig.astrocyte":"Not","log2FoldChange.neuron":0.383,"pvalue.neuron":0.214,"padj.neuron":0.359,"groupID.neuron":"10450","medianVariantFreq.neuron":0.114,"medianVariantFreq1.neuron":0.1,"medianVariantFreq2.neuron":0.135,"medianVariantCount.neuron":16.5,"medianVariantCount1.neuron":15,"medianVariantCount2.neuron":27,"medianTotalCount.neuron":192,"medianTotalCount1.neuron":160,"medianTotalCount2.neuron":227,"deltaVF.neuron":0.0349,"junctions.neuron":"91776239-91776682","sig.neuron":"Not"},"Reg_yIUwUB_16":{"featureID":"104418_5_2/2_A3SS","chr":"2","start":91781288,"end":91781288,"strand":"-","coords":"2:91781288-91781288","geneIDs":"104418","geneSymbols":"Dgkz","variantType":"A3SS:P","event":"<a href=\"https://genome.ucsc.edu/cgi-bin/hgTracks?db=mm9&position=chr2:91781093-91782547\" title=\"Jump to UCSC Genome Browser\">2:91781093-91782547</a>","log2FoldChange.astrocyte":-0.013,"pvalue.astrocyte":0.987,"padj.astrocyte":0.997,"groupID.astrocyte":"10436","medianVariantFreq.astrocyte":0.161,"medianVariantFreq1.astrocyte":0.177,"medianVariantFreq2.astrocyte":0.142,"medianVariantCount.astrocyte":13,"medianVariantCount1.astrocyte":15.5,"medianVariantCount2.astrocyte":10,"medianTotalCount.astrocyte":64,"medianTotalCount1.astrocyte":92.5,"medianTotalCount2.astrocyte":53,"deltaVF.astrocyte":-0.0347,"junctions.astrocyte":"91781288-91782447","sig.astrocyte":"Not","log2FoldChange.neuron":0.291,"pvalue.neuron":0.21,"padj.neuron":0.355,"groupID.neuron":"10436","medianVariantFreq.neuron":0.133,"medianVariantFreq1.neuron":0.123,"medianVariantFreq2.neuron":0.148,"medianVariantCount.neuron":38.5,"medianVariantCount1.neuron":38,"medianVariantCount2.neuron":42,"medianTotalCount.neuron":292,"medianTotalCount1.neuron":290,"medianTotalCount2.neuron":293,"deltaVF.neuron":0.0256,"junctions.neuron":"91781288-91782447","sig.neuron":"Not"},"Reg_yIUwUB_17":{"featureID":"104799_1_2/2_A3SS","chr":"12","start":88593733,"end":88593733,"strand":"-","coords":"12:88593733-88593733","geneIDs":"104799","geneSymbols":"Vipar","variantType":"A3SS:P","event":"<a href=\"https://genome.ucsc.edu/cgi-bin/hgTracks?db=mm9&position=chr12:88593518-88594216\" title=\"Jump to UCSC Genome Browser\">12:88593518-88594216</a>","log2FoldChange.astrocyte":0.984,"pvalue.astrocyte":0.402,"padj.astrocyte":0.671,"groupID.astrocyte":"16558","medianVariantFreq.astrocyte":0.13,"medianVariantFreq1.astrocyte":0.111,"medianVariantFreq2.astrocyte":0.225,"medianVariantCount.astrocyte":5,"medianVariantCount1.astrocyte":5,"medianVariantCount2.astrocyte":6,"medianTotalCount.astrocyte":32.5,"medianTotalCount1.astrocyte":32.5,"medianTotalCount2.astrocyte":32.5,"deltaVF.astrocyte":0.114,"junctions.astrocyte":"88593733-88594116","sig.astrocyte":"Not","log2FoldChange.neuron":0.44,"pvalue.neuron":0.371,"padj.neuron":0.535,"groupID.neuron":"16558","medianVariantFreq.neuron":0.372,"medianVariantFreq1.neuron":0.333,"medianVariantFreq2.neuron":0.429,"medianVariantCount.neuron":13,"medianVariantCount1.neuron":11,"medianVariantCount2.neuron":17,"medianTotalCount.neuron":31.5,"medianTotalCount1.neuron":31,"medianTotalCount2.neuron":38,"deltaVF.neuron":0.0952,"junctions.neuron":"88593733-88594116","sig.neuron":"Not"},"Reg_yIUwUB_18":{"featureID":"105348,214290_3_2/2_SE,A3SS","chr":"13","start":59902619,"end":59902457,"strand":"-","coords":"13:59902619-59902457","geneIDs":"105348,214290","geneSymbols":"Golm1,Zcchc6","variantType":"SE:I,A3SS:P","event":"<a href=\"https://genome.ucsc.edu/cgi-bin/hgTracks?db=mm9&position=chr13:59901977-59903477\" title=\"Jump to UCSC Genome Browser\">13:59901977-59903477</a>","log2FoldChange.astrocyte":-0.309,"pvalue.astrocyte":0.681,"padj.astrocyte":0.87,"groupID.astrocyte":"1351","medianVariantFreq.astrocyte":0.24,"medianVariantFreq1.astrocyte":0.262,"medianVariantFreq2.astrocyte":0.228,"medianVariantCount.astrocyte":12.5,"medianVariantCount1.astrocyte":5,"medianVariantCount2.astrocyte":16.5,"medianTotalCount.astrocyte":46.5,"medianTotalCount1.astrocyte":26,"medianTotalCount2.astrocyte":74,"deltaVF.astrocyte":-0.0335,"junctions.astrocyte":"59902619-59903377;59902077-59902457","sig.astrocyte":"Not","log2FoldChange.neuron":-0.324,"pvalue.neuron":0.512,"padj.neuron":0.656,"groupID.neuron":"1351","medianVariantFreq.neuron":0.389,"medianVariantFreq1.neuron":0.429,"medianVariantFreq2.neuron":0.362,"medianVariantCount.neuron":11.5,"medianVariantCount1.neuron":11,"medianVariantCount2.neuron":17,"medianTotalCount.neuron":31.5,"medianTotalCount1.neuron":28,"medianTotalCount2.neuron":41,"deltaVF.neuron":-0.0669,"junctions.neuron":"59902619-59903377;59902077-59902457","sig.neuron":"Not"},"Reg_yIUwUB_19":{"featureID":"105559_2_3/3_OTHER","chr":"14","start":120778536,"end":120828157,"strand":"+","coords":"14:120778536-120828157","geneIDs":"105559","geneSymbols":"Mbnl2","variantType":"","event":"<a href=\"https://genome.ucsc.edu/cgi-bin/hgTracks?db=mm9&position=chr14:120778436-120828257\" title=\"Jump to UCSC Genome Browser\">14:120778436-120828257</a>","log2FoldChange.astrocyte":3.63,"pvalue.astrocyte":0.0159,"padj.astrocyte":0.0846,"groupID.astrocyte":"13497","medianVariantFreq.astrocyte":0.708,"medianVariantFreq1.astrocyte":0.478,"medianVariantFreq2.astrocyte":0.846,"medianVariantCount.astrocyte":9.5,"medianVariantCount1.astrocyte":3,"medianVariantCount2.astrocyte":19,"medianTotalCount.astrocyte":14.5,"medianTotalCount1.astrocyte":9.5,"medianTotalCount2.astrocyte":25,"deltaVF.astrocyte":0.368,"junctions.astrocyte":"120803954-120828157","sig.astrocyte":"Not","log2FoldChange.neuron":0.782,"pvalue.neuron":0.376,"padj.neuron":0.539,"groupID.neuron":"13497","medianVariantFreq.neuron":0.865,"medianVariantFreq1.neuron":0.733,"medianVariantFreq2.neuron":0.889,"medianVariantCount.neuron":17,"medianVariantCount1.neuron":13,"medianVariantCount2.neuron":35,"medianTotalCount.neuron":19.5,"medianTotalCount1.neuron":18,"medianTotalCount2.neuron":39,"deltaVF.neuron":0.156,"junctions.neuron":"120803954-120828157","sig.neuron":"Not"},"Reg_yIUwUB_20":{"featureID":"105559_7_2/2_SE,S2E","chr":"14","start":120795826,"end":120828157,"strand":"+","coords":"14:120795826-120828157","geneIDs":"105559","geneSymbols":"Mbnl2","variantType":"SE:I,S2E:I","event":"<a href=\"https://genome.ucsc.edu/cgi-bin/hgTracks?db=mm9&position=chr14:120795726-120828257\" title=\"Jump to UCSC Genome Browser\">14:120795726-120828257</a>","log2FoldChange.astrocyte":3.63,"pvalue.astrocyte":0.0159,"padj.astrocyte":0.0846,"groupID.astrocyte":"13502","medianVariantFreq.astrocyte":0.708,"medianVariantFreq1.astrocyte":0.478,"medianVariantFreq2.astrocyte":0.846,"medianVariantCount.astrocyte":9.5,"medianVariantCount1.astrocyte":3,"medianVariantCount2.astrocyte":19,"medianTotalCount.astrocyte":14.5,"medianTotalCount1.astrocyte":9.5,"medianTotalCount2.astrocyte":25,"deltaVF.astrocyte":0.368,"junctions.astrocyte":"120803954-120828157","sig.astrocyte":"Not","log2FoldChange.neuron":0.782,"pvalue.neuron":0.376,"padj.neuron":0.539,"groupID.neuron":"13502","medianVariantFreq.neuron":0.865,"medianVariantFreq1.neuron":0.733,"medianVariantFreq2.neuron":0.889,"medianVariantCount.neuron":17,"medianVariantCount1.neuron":13,"medianVariantCount2.neuron":35,"medianTotalCount.neuron":19.5,"medianTotalCount1.neuron":18,"medianTotalCount2.neuron":39,"deltaVF.neuron":0.156,"junctions.neuron":"120803954-120828157","sig.neuron":"Not"},"Reg_yIUwUB_21":{"featureID":"107338_2_2/2_A3SS","chr":"19","start":46334286,"end":46335202,"strand":"+","coords":"19:46334286-46335202","geneIDs":"107338","geneSymbols":"Gbf1","variantType":"A3SS:P","event":"<a href=\"https://genome.ucsc.edu/cgi-bin/hgTracks?db=mm9&position=chr19:46334186-46335303\" title=\"Jump to UCSC Genome Browser\">19:46334186-46335303</a>","log2FoldChange.astrocyte":1.52,"pvalue.astrocyte":0.131,"padj.astrocyte":0.356,"groupID.astrocyte":"5292","medianVariantFreq.astrocyte":0.237,"medianVariantFreq1.astrocyte":0.192,"medianVariantFreq2.astrocyte":0.387,"medianVariantCount.astrocyte":7.5,"medianVariantCount1.astrocyte":3.5,"medianVariantCount2.astrocyte":21,"medianTotalCount.astrocyte":39,"medianTotalCount1.astrocyte":24.5,"medianTotalCount2.astrocyte":53,"deltaVF.astrocyte":0.195,"junctions.astrocyte":"46334286-46335200","sig.astrocyte":"Not","log2FoldChange.neuron":-0.434,"pvalue.neuron":0.392,"padj.neuron":0.555,"groupID.neuron":"5292","medianVariantFreq.neuron":0.172,"medianVariantFreq1.neuron":0.2,"medianVariantFreq2.neuron":0.156,"medianVariantCount.neuron":7,"medianVariantCount1.neuron":7,"medianVariantCount2.neuron":10,"medianTotalCount.neuron":46,"medianTotalCount1.neuron":25,"medianTotalCount2.neuron":64,"deltaVF.neuron":-0.0438,"junctions.neuron":"46334286-46335200","sig.neuron":"Not"},"Reg_yIUwUB_22":{"featureID":"107831_13_2/2_RI,A5SS","chr":"15","start":74413418,"end":74414808,"strand":"+","coords":"15:74413418-74414808","geneIDs":"107831","geneSymbols":"Bai1","variantType":"RI:R,A5SS:P","event":"<a href=\"https://genome.ucsc.edu/cgi-bin/hgTracks?db=mm9&position=chr15:74413317-74414908\" title=\"Jump to UCSC Genome Browser\">15:74413317-74414908</a>","log2FoldChange.astrocyte":0.435,"pvalue.astrocyte":0.569,"padj.astrocyte":0.801,"groupID.astrocyte":"17288","medianVariantFreq.astrocyte":0.0879,"medianVariantFreq1.astrocyte":0.0702,"medianVariantFreq2.astrocyte":0.0946,"medianVariantCount.astrocyte":11,"medianVariantCount1.astrocyte":9.5,"medianVariantCount2.astrocyte":11.5,"medianTotalCount.astrocyte":155,"medianTotalCount1.astrocyte":141,"medianTotalCount2.astrocyte":168,"deltaVF.astrocyte":0.0244,"junctions.astrocyte":"74414213-74414808","sig.astrocyte":"Not","log2FoldChange.neuron":-2.08,"pvalue.neuron":0.0168,"padj.neuron":0.0569,"groupID.neuron":"17288","medianVariantFreq.neuron":0.806,"medianVariantFreq1.neuron":0.848,"medianVariantFreq2.neuron":0.402,"medianVariantCount.neuron":258,"medianVariantCount1.neuron":334,"medianVariantCount2.neuron":153,"medianTotalCount.neuron":376,"medianTotalCount1.neuron":394,"medianTotalCount2.neuron":365,"deltaVF.neuron":-0.446,"junctions.neuron":"74414213-74414808","sig.neuron":"Not"},"Reg_yIUwUB_23":{"featureID":"107831_15_2/2_A5SS","chr":"15","start":74414848,"end":74417187,"strand":"+","coords":"15:74414848-74417187","geneIDs":"107831","geneSymbols":"Bai1","variantType":"A5SS:P","event":"<a href=\"https://genome.ucsc.edu/cgi-bin/hgTracks?db=mm9&position=chr15:74414747-74417287\" title=\"Jump to UCSC Genome Browser\">15:74414747-74417287</a>","log2FoldChange.astrocyte":0.995,"pvalue.astrocyte":0.131,"padj.astrocyte":0.356,"groupID.astrocyte":"17290","medianVariantFreq.astrocyte":0.529,"medianVariantFreq1.astrocyte":0.384,"medianVariantFreq2.astrocyte":0.624,"medianVariantCount.astrocyte":57.5,"medianVariantCount1.astrocyte":53,"medianVariantCount2.astrocyte":87,"medianTotalCount.astrocyte":122,"medianTotalCount1.astrocyte":118,"medianTotalCount2.astrocyte":136,"deltaVF.astrocyte":0.24,"junctions.astrocyte":"74414862-74417187","sig.astrocyte":"Not","log2FoldChange.neuron":1.98,"pvalue.neuron":6.72e-06,"padj.neuron":0.000176,"groupID.neuron":"17290","medianVariantFreq.neuron":0.12,"medianVariantFreq1.neuron":0.0761,"medianVariantFreq2.neuron":0.32,"medianVariantCount.neuron":52,"medianVariantCount1.neuron":45,"medianVariantCount2.neuron":116,"medianTotalCount.neuron":476,"medianTotalCount1.neuron":565,"medianTotalCount2.neuron":438,"deltaVF.neuron":0.243,"junctions.neuron":"74414862-74417187","sig.neuron":"Significant"},"Reg_yIUwUB_24":{"featureID":"107932_2_2/2_RI,A3SS","chr":"6","start":125050608,"end":125050816,"strand":"+","coords":"6:125050608-125050816","geneIDs":"107932","geneSymbols":"Chd4","variantType":"RI:R,A3SS:P","event":"<a href=\"https://genome.ucsc.edu/cgi-bin/hgTracks?db=mm9&position=chr6:125050507-125050917\" title=\"Jump to UCSC Genome Browser\">6:125050507-125050917</a>","log2FoldChange.astrocyte":1.24,"pvalue.astrocyte":0.131,"padj.astrocyte":0.356,"groupID.astrocyte":"16933","medianVariantFreq.astrocyte":0.32,"medianVariantFreq1.astrocyte":0.251,"medianVariantFreq2.astrocyte":0.326,"medianVariantCount.astrocyte":21,"medianVariantCount1.astrocyte":14.5,"medianVariantCount2.astrocyte":26,"medianTotalCount.astrocyte":61,"medianTotalCount1.astrocyte":58.5,"medianTotalCount2.astrocyte":76,"deltaVF.astrocyte":0.0751,"junctions.astrocyte":"125050607-125050796","sig.astrocyte":"Not","log2FoldChange.neuron":-0.829,"pvalue.neuron":0.136,"padj.neuron":0.267,"groupID.neuron":"16933","medianVariantFreq.neuron":0.174,"medianVariantFreq1.neuron":0.273,"medianVariantFreq2.neuron":0.111,"medianVariantCount.neuron":6.5,"medianVariantCount1.neuron":9,"medianVariantCount2.neuron":6,"medianTotalCount.neuron":36,"medianTotalCount1.neuron":31,"medianTotalCount2.neuron":40,"deltaVF.neuron":-0.162,"junctions.neuron":"125050607-125050796","sig.neuron":"Not"},"Reg_yIUwUB_25":{"featureID":"107932_7_2/2_RI,A3SS","chr":"6","start":125071700,"end":125071949,"strand":"+","coords":"6:125071700-125071949","geneIDs":"107932","geneSymbols":"Chd4","variantType":"RI:R,A3SS:P","event":"<a href=\"https://genome.ucsc.edu/cgi-bin/hgTracks?db=mm9&position=chr6:125071599-125072050\" title=\"Jump to UCSC Genome Browser\">6:125071599-125072050</a>","log2FoldChange.astrocyte":1.58,"pvalue.astrocyte":0.0911,"padj.astrocyte":0.279,"groupID.astrocyte":"16938","medianVariantFreq.astrocyte":0.203,"medianVariantFreq1.astrocyte":0.122,"medianVariantFreq2.astrocyte":0.371,"medianVariantCount.astrocyte":8.5,"medianVariantCount1.astrocyte":7,"medianVariantCount2.astrocyte":12.5,"medianTotalCount.astrocyte":47.5,"medianTotalCount1.astrocyte":58,"medianTotalCount2.astrocyte":36.5,"deltaVF.astrocyte":0.248,"junctions.astrocyte":"125071699-125071777","sig.astrocyte":"Not","log2FoldChange.neuron":0.616,"pvalue.neuron":0.312,"padj.neuron":0.477,"groupID.neuron":"16938","medianVariantFreq.neuron":0.24,"medianVariantFreq1.neuron":0.182,"medianVariantFreq2.neuron":0.3,"medianVariantCount.neuron":4.5,"medianVariantCount1.neuron":4,"medianVariantCount2.neuron":6,"medianTotalCount.neuron":21,"medianTotalCount1.neuron":22,"medianTotalCount2.neuron":20,"deltaVF.neuron":0.118,"junctions.neuron":"125071699-125071777","sig.neuron":"Not"},"Reg_yIUwUB_26":{"featureID":"107932_9_2/2_A5SS","chr":"6","start":125079006,"end":125079838,"strand":"+","coords":"6:125079006-125079838","geneIDs":"107932","geneSymbols":"Chd4","variantType":"A5SS:P","event":"<a href=\"https://genome.ucsc.edu/cgi-bin/hgTracks?db=mm9&position=chr6:125078905-125079938\" title=\"Jump to UCSC Genome Browser\">6:125078905-125079938</a>","log2FoldChange.astrocyte":0.328,"pvalue.astrocyte":0.815,"padj.astrocyte":0.926,"groupID.astrocyte":"16940","medianVariantFreq.astrocyte":0.0972,"medianVariantFreq1.astrocyte":0.0955,"medianVariantFreq2.astrocyte":0.0972,"medianVariantCount.astrocyte":2,"medianVariantCount1.astrocyte":2,"medianVariantCount2.astrocyte":3.5,"medianTotalCount.astrocyte":20,"medianTotalCount1.astrocyte":25.5,"medianTotalCount2.astrocyte":20,"deltaVF.astrocyte":0.00172,"junctions.astrocyte":"125079008-125079838","sig.astrocyte":"Not","log2FoldChange.neuron":-0.217,"pvalue.neuron":0.817,"padj.neuron":0.885,"groupID.neuron":"16940","medianVariantFreq.neuron":0.45,"medianVariantFreq1.neuron":0.5,"medianVariantFreq2.neuron":0.4,"medianVariantCount.neuron":3.5,"medianVariantCount1.neuron":3,"medianVariantCount2.neuron":5,"medianTotalCount.neuron":7.5,"medianTotalCount1.neuron":7,"medianTotalCount2.neuron":17,"deltaVF.neuron":-0.1,"junctions.neuron":"125079008-125079838","sig.neuron":"Not"},"Reg_yIUwUB_27":{"featureID":"108077_4_2/2_A3SS","chr":"17","start":34983612,"end":34983612,"strand":"-","coords":"17:34983612-34983612","geneIDs":"108077","geneSymbols":"Skiv2l","variantType":"A3SS:P","event":"<a href=\"https://genome.ucsc.edu/cgi-bin/hgTracks?db=mm9&position=chr17:34983436-34983912\" title=\"Jump to UCSC Genome Browser\">17:34983436-34983912</a>","log2FoldChange.astrocyte":-1.92,"pvalue.astrocyte":0.172,"padj.astrocyte":0.408,"groupID.astrocyte":"10327","medianVariantFreq.astrocyte":0.929,"medianVariantFreq1.astrocyte":0.971,"medianVariantFreq2.astrocyte":0.844,"medianVariantCount.astrocyte":34.5,"medianVariantCount1.astrocyte":29,"medianVariantCount2.astrocyte":51.5,"medianTotalCount.astrocyte":39.5,"medianTotalCount1.astrocyte":32,"medianTotalCount2.astrocyte":86.5,"deltaVF.astrocyte":-0.128,"junctions.astrocyte":"34983612-34983812","sig.astrocyte":"Not","log2FoldChange.neuron":-1.43,"pvalue.neuron":0.0304,"padj.neuron":0.0874,"groupID.neuron":"10327","medianVariantFreq.neuron":0.82,"medianVariantFreq1.neuron":0.88,"medianVariantFreq2.neuron":0.701,"medianVariantCount.neuron":31.5,"medianVariantCount1.neuron":33,"medianVariantCount2.neuron":30,"medianTotalCount.neuron":40,"medianTotalCount1.neuron":37,"medianTotalCount2.neuron":44,"deltaVF.neuron":-0.179,"junctions.neuron":"34983612-34983812","sig.neuron":"Not"},"Reg_yIUwUB_28":{"featureID":"108155_1_2/2_A3SS","chr":"X","start":98835661,"end":98838344,"strand":"+","coords":"X:98835661-98838344","geneIDs":"108155","geneSymbols":"Ogt","variantType":"A3SS:P","event":"<a href=\"https://genome.ucsc.edu/cgi-bin/hgTracks?db=mm9&position=chrX:98835561-98838445\" title=\"Jump to UCSC Genome Browser\">X:98835561-98838445</a>","log2FoldChange.astrocyte":-1.06,"pvalue.astrocyte":0.281,"padj.astrocyte":0.544,"groupID.astrocyte":"15792","medianVariantFreq.astrocyte":0.884,"medianVariantFreq1.astrocyte":0.884,"medianVariantFreq2.astrocyte":0.865,"medianVariantCount.astrocyte":84.5,"medianVariantCount1.astrocyte":94.5,"medianVariantCount2.astrocyte":35,"medianTotalCount.astrocyte":97,"medianTotalCount1.astrocyte":109,"medianTotalCount2.astrocyte":51,"deltaVF.astrocyte":-0.0183,"junctions.astrocyte":"98835661-98838315","sig.astrocyte":"Not","log2FoldChange.neuron":0.665,"pvalue.neuron":0.104,"padj.neuron":0.221,"groupID.neuron":"15792","medianVariantFreq.neuron":0.546,"medianVariantFreq1.neuron":0.48,"medianVariantFreq2.neuron":0.579,"medianVariantCount.neuron":61.5,"medianVariantCount1.neuron":65,"medianVariantCount2.neuron":33,"medianTotalCount.neuron":111,"medianTotalCount1.neuron":122,"medianTotalCount2.neuron":57,"deltaVF.neuron":0.0989,"junctions.neuron":"98835661-98838315","sig.neuron":"Not"},"Reg_yIUwUB_29":{"featureID":"108829_10_2/2_RI,A5SS","chr":"10","start":66680930,"end":66681025,"strand":"+","coords":"10:66680930-66681025","geneIDs":"108829","geneSymbols":"Jmjd1c","variantType":"RI:R,A5SS:P","event":"<a href=\"https://genome.ucsc.edu/cgi-bin/hgTracks?db=mm9&position=chr10:66680829-66681125\" title=\"Jump to UCSC Genome Browser\">10:66680829-66681125</a>","log2FoldChange.astrocyte":-0.463,"pvalue.astrocyte":0.766,"padj.astrocyte":0.908,"groupID.astrocyte":"75","medianVariantFreq.astrocyte":0.185,"medianVariantFreq1.astrocyte":0.223,"medianVariantFreq2.astrocyte":0.168,"medianVariantCount.astrocyte":5.5,"medianVariantCount1.astrocyte":5.5,"medianVariantCount2.astrocyte":8.5,"medianTotalCount.astrocyte":27.5,"medianTotalCount1.astrocyte":32.5,"medianTotalCount2.astrocyte":27.5,"deltaVF.astrocyte":-0.0548,"junctions.astrocyte":"66680933-66681025","sig.astrocyte":"Not","log2FoldChange.neuron":1.02,"pvalue.neuron":0.0593,"padj.neuron":0.144,"groupID.neuron":"75","medianVariantFreq.neuron":0.314,"medianVariantFreq1.neuron":0.152,"medianVariantFreq2.neuron":0.333,"medianVariantCount.neuron":10.5,"medianVariantCount1.neuron":5,"medianVariantCount2.neuron":14,"medianTotalCount.neuron":33.5,"medianTotalCount1.neuron":29,"medianTotalCount2.neuron":44,"deltaVF.neuron":0.182,"junctions.neuron":"66680933-66681025","sig.neuron":"Not"},"Reg_yIUwUB_30":{"featureID":"108857_5_2/2_A3SS","chr":"18","start":36773630,"end":36774416,"strand":"+","coords":"18:36773630-36774416","geneIDs":"108857","geneSymbols":"Ankhd1","variantType":"A3SS:P","event":"<a href=\"https://genome.ucsc.edu/cgi-bin/hgTracks?db=mm9&position=chr18:36773530-36774517\" title=\"Jump to UCSC Genome Browser\">18:36773530-36774517</a>","log2FoldChange.astrocyte":-1.67,"pvalue.astrocyte":0.135,"padj.astrocyte":0.362,"groupID.astrocyte":"7700","medianVariantFreq.astrocyte":0.801,"medianVariantFreq1.astrocyte":0.926,"medianVariantFreq2.astrocyte":0.694,"medianVariantCount.astrocyte":14,"medianVariantCount1.astrocyte":11.5,"medianVariantCount2.astrocyte":19.5,"medianTotalCount.astrocyte":21.5,"medianTotalCount1.astrocyte":13.5,"medianTotalCount2.astrocyte":31.5,"deltaVF.astrocyte":-0.232,"junctions.astrocyte":"36773630-36774369","sig.astrocyte":"Not","log2FoldChange.neuron":-1.25,"pvalue.neuron":0.0254,"padj.neuron":0.0766,"groupID.neuron":"7700","medianVariantFreq.neuron":0.652,"medianVariantFreq1.neuron":0.76,"medianVariantFreq2.neuron":0.561,"medianVariantCount.neuron":20.5,"medianVariantCount1.neuron":19,"medianVariantCount2.neuron":23,"medianTotalCount.neuron":26,"medianTotalCount1.neuron":25,"medianTotalCount2.neuron":41,"deltaVF.neuron":-0.199,"junctions.neuron":"36773630-36774369","sig.neuron":"Not"},"Reg_yIUwUB_31":{"featureID":"109135_3_2/2_A5SS","chr":"6","start":140483084,"end":140485168,"strand":"+","coords":"6:140483084-140485168","geneIDs":"109135","geneSymbols":"Plekha5","variantType":"A5SS:P","event":"<a href=\"https://genome.ucsc.edu/cgi-bin/hgTracks?db=mm9&position=chr6:140482983-140485269\" title=\"Jump to UCSC Genome Browser\">6:140482983-140485269</a>","log2FoldChange.astrocyte":1.67,"pvalue.astrocyte":0.145,"padj.astrocyte":0.374,"groupID.astrocyte":"8536","medianVariantFreq.astrocyte":0.587,"medianVariantFreq1.astrocyte":0.354,"medianVariantFreq2.astrocyte":0.646,"medianVariantCount.astrocyte":4.5,"medianVariantCount1.astrocyte":3,"medianVariantCount2.astrocyte":10,"medianTotalCount.astrocyte":8.5,"medianTotalCount1.astrocyte":6.5,"medianTotalCount2.astrocyte":14,"deltaVF.astrocyte":0.292,"junctions.astrocyte":"140483881-140485169","sig.astrocyte":"Not","log2FoldChange.neuron":1.5,"pvalue.neuron":0.00145,"padj.neuron":0.00845,"groupID.neuron":"8536","medianVariantFreq.neuron":0.566,"medianVariantFreq1.neuron":0.521,"medianVariantFreq2.neuron":0.797,"medianVariantCount.neuron":29.5,"medianVariantCount1.neuron":25,"medianVariantCount2.neuron":70,"medianTotalCount.neuron":63.5,"medianTotalCount1.neuron":48,"medianTotalCount2.neuron":84,"deltaVF.neuron":0.277,"junctions.neuron":"140483881-140485169","sig.neuron":"Significant"},"Reg_yIUwUB_32":{"featureID":"109181_2_2/2_SE","chr":"12","start":103144023,"end":103143965,"strand":"-","coords":"12:103144023-103143965","geneIDs":"109181","geneSymbols":"Trip11","variantType":"SE:I","event":"<a href=\"https://genome.ucsc.edu/cgi-bin/hgTracks?db=mm9&position=chr12:103140452-103151000\" title=\"Jump to UCSC Genome Browser\">12:103140452-103151000</a>","log2FoldChange.astrocyte":-7.25,"pvalue.astrocyte":4.03e-05,"padj.astrocyte":0.000848,"groupID.astrocyte":"7511","medianVariantFreq.astrocyte":0.932,"medianVariantFreq1.astrocyte":1,"medianVariantFreq2.astrocyte":0.723,"medianVariantCount.astrocyte":32.5,"medianVariantCount1.astrocyte":28.5,"medianVariantCount2.astrocyte":36.5,"medianTotalCount.astrocyte":39.5,"medianTotalCount1.astrocyte":28.5,"medianTotalCount2.astrocyte":61.5,"deltaVF.astrocyte":-0.277,"junctions.astrocyte":"103144023-103150900;103144026-103150900;103140552-103143965","sig.astrocyte":"Significant","log2FoldChange.neuron":-5.65,"pvalue.neuron":3.49e-07,"padj.neuron":2.21e-05,"groupID.neuron":"7511","medianVariantFreq.neuron":0.903,"medianVariantFreq1.neuron":1,"medianVariantFreq2.neuron":0.59,"medianVariantCount.neuron":24,"medianVariantCount1.neuron":24,"medianVariantCount2.neuron":23,"medianTotalCount.neuron":36,"medianTotalCount1.neuron":24,"medianTotalCount2.neuron":49,"deltaVF.neuron":-0.41,"junctions.neuron":"103144023-103150900;103144026-103150900;103140552-103143965","sig.neuron":"Significant"},"Reg_yIUwUB_33":{"featureID":"109689_3_2/2_A3SS","chr":"7","start":106748362,"end":106749607,"strand":"+","coords":"7:106748362-106749607","geneIDs":"109689","geneSymbols":"Arrb1","variantType":"A3SS:P","event":"<a href=\"https://genome.ucsc.edu/cgi-bin/hgTracks?db=mm9&position=chr7:106748262-106749708\" title=\"Jump to UCSC Genome Browser\">7:106748262-106749708</a>","log2FoldChange.astrocyte":-0.213,"pvalue.astrocyte":0.771,"padj.astrocyte":0.908,"groupID.astrocyte":"3033","medianVariantFreq.astrocyte":0.874,"medianVariantFreq1.astrocyte":0.866,"medianVariantFreq2.astrocyte":0.882,"medianVariantCount.astrocyte":60.5,"medianVariantCount1.astrocyte":81,"medianVariantCount2.astrocyte":56.5,"medianTotalCount.astrocyte":73,"medianTotalCount1.astrocyte":89,"medianTotalCount2.astrocyte":69.5,"deltaVF.astrocyte":0.0154,"junctions.astrocyte":"106748362-106748514","sig.astrocyte":"Not","log2FoldChange.neuron":0.0775,"pvalue.neuron":0.908,"padj.neuron":0.944,"groupID.neuron":"3033","medianVariantFreq.neuron":0.408,"medianVariantFreq1.neuron":0.4,"medianVariantFreq2.neuron":0.417,"medianVariantCount.neuron":10,"medianVariantCount1.neuron":10,"medianVariantCount2.neuron":10,"medianTotalCount.neuron":26,"medianTotalCount1.neuron":22,"medianTotalCount2.neuron":32,"deltaVF.neuron":0.0167,"junctions.neuron":"106748362-106748514","sig.neuron":"Not"},"Reg_yIUwUB_34":{"featureID":"109880_3_2/2_A5SS","chr":"6","start":39616240,"end":39616236,"strand":"-","coords":"6:39616240-39616236","geneIDs":"109880","geneSymbols":"Braf","variantType":"A5SS:P","event":"<a href=\"https://genome.ucsc.edu/cgi-bin/hgTracks?db=mm9&position=chr6:39615005-39616345\" title=\"Jump to UCSC Genome Browser\">6:39615005-39616345</a>","log2FoldChange.astrocyte":1.14,"pvalue.astrocyte":0.166,"padj.astrocyte":0.404,"groupID.astrocyte":"18260","medianVariantFreq.astrocyte":0.166,"medianVariantFreq1.astrocyte":0.14,"medianVariantFreq2.astrocyte":0.27,"medianVariantCount.astrocyte":10,"medianVariantCount1.astrocyte":8.5,"medianVariantCount2.astrocyte":30,"medianTotalCount.astrocyte":69,"medianTotalCount1.astrocyte":56.5,"medianTotalCount2.astrocyte":92,"deltaVF.astrocyte":0.13,"junctions.astrocyte":"39615105-39616240;39615105-39616236","sig.astrocyte":"Not","log2FoldChange.neuron":-0.456,"pvalue.neuron":0.266,"padj.neuron":0.431,"groupID.neuron":"18260","medianVariantFreq.neuron":0.163,"medianVariantFreq1.neuron":0.185,"medianVariantFreq2.neuron":0.139,"medianVariantCount.neuron":15,"medianVariantCount1.neuron":15,"medianVariantCount2.neuron":17,"medianTotalCount.neuron":81,"medianTotalCount1.neuron":81,"medianTotalCount2.neuron":87,"deltaVF.neuron":-0.0465,"junctions.neuron":"39615105-39616240;39615105-39616236","sig.neuron":"Not"},"Reg_yIUwUB_35":{"featureID":"109880_5_2/2_A3SS","chr":"6","start":39610988,"end":39610988,"strand":"-","coords":"6:39610988-39610988","geneIDs":"109880","geneSymbols":"Braf","variantType":"A3SS:P","event":"<a href=\"https://genome.ucsc.edu/cgi-bin/hgTracks?db=mm9&position=chr6:39610869-39612103\" title=\"Jump to UCSC Genome Browser\">6:39610869-39612103</a>","log2FoldChange.astrocyte":1.73,"pvalue.astrocyte":0.0675,"padj.astrocyte":0.228,"groupID.astrocyte":"18262","medianVariantFreq.astrocyte":0.921,"medianVariantFreq1.astrocyte":0.886,"medianVariantFreq2.astrocyte":0.972,"medianVariantCount.astrocyte":142,"medianVariantCount1.astrocyte":106,"medianVariantCount2.astrocyte":191,"medianTotalCount.astrocyte":146,"medianTotalCount1.astrocyte":120,"medianTotalCount2.astrocyte":201,"deltaVF.astrocyte":0.0864,"junctions.astrocyte":"39610988-39612003","sig.astrocyte":"Not","log2FoldChange.neuron":0.929,"pvalue.neuron":0.274,"padj.neuron":0.438,"groupID.neuron":"18262","medianVariantFreq.neuron":0.968,"medianVariantFreq1.neuron":0.947,"medianVariantFreq2.neuron":0.986,"medianVariantCount.neuron":200,"medianVariantCount1.neuron":189,"medianVariantCount2.neuron":224,"medianTotalCount.neuron":204,"medianTotalCount1.neuron":197,"medianTotalCount2.neuron":226,"deltaVF.neuron":0.0395,"junctions.neuron":"39610988-39612003","sig.neuron":"Not"},"Reg_yIUwUB_36":{"featureID":"11432_3_2/2_RI,A3SS","chr":"2","start":91046435,"end":91046873,"strand":"+","coords":"2:91046435-91046873","geneIDs":"11432","geneSymbols":"Acp2","variantType":"RI:R,A3SS:P","event":"<a href=\"https://genome.ucsc.edu/cgi-bin/hgTracks?db=mm9&position=chr2:91046334-91046974\" title=\"Jump to UCSC Genome Browser\">2:91046334-91046974</a>","log2FoldChange.astrocyte":1.47,"pvalue.astrocyte":0.347,"padj.astrocyte":0.615,"groupID.astrocyte":"1540","medianVariantFreq.astrocyte":0.747,"medianVariantFreq1.astrocyte":0.609,"medianVariantFreq2.astrocyte":0.855,"medianVariantCount.astrocyte":26,"medianVariantCount1.astrocyte":26,"medianVariantCount2.astrocyte":29.5,"medianTotalCount.astrocyte":39,"medianTotalCount1.astrocyte":45,"medianTotalCount2.astrocyte":31.5,"deltaVF.astrocyte":0.246,"junctions.astrocyte":"91046434-91046787","sig.astrocyte":"Not","log2FoldChange.neuron":0.379,"pvalue.neuron":0.484,"padj.neuron":0.631,"groupID.neuron":"1540","medianVariantFreq.neuron":0.691,"medianVariantFreq1.neuron":0.63,"medianVariantFreq2.neuron":0.692,"medianVariantCount.neuron":19.5,"medianVariantCount1.neuron":19,"medianVariantCount2.neuron":21,"medianTotalCount.neuron":27,"medianTotalCount1.neuron":27,"medianTotalCount2.neuron":27,"deltaVF.neuron":0.0627,"junctions.neuron":"91046434-91046787","sig.neuron":"Not"},"Reg_yIUwUB_37":{"featureID":"11490_7_2/2_SE,RI,A5SS,A3SS","chr":"3","start":89144699,"end":89144635,"strand":"-","coords":"3:89144699-89144635","geneIDs":"11490","geneSymbols":"Adam15","variantType":"SE:I,RI:R,A5SS:P,A3SS:P","event":"<a href=\"https://genome.ucsc.edu/cgi-bin/hgTracks?db=mm9&position=chr3:89144294-89144885\" title=\"Jump to UCSC Genome Browser\">3:89144294-89144885</a>","log2FoldChange.astrocyte":-0.58,"pvalue.astrocyte":0.512,"padj.astrocyte":0.754,"groupID.astrocyte":"11123","medianVariantFreq.astrocyte":0.385,"medianVariantFreq1.astrocyte":0.385,"medianVariantFreq2.astrocyte":0.306,"medianVariantCount.astrocyte":5.5,"medianVariantCount1.astrocyte":5.5,"medianVariantCount2.astrocyte":6,"medianTotalCount.astrocyte":21,"medianTotalCount1.astrocyte":13,"medianTotalCount2.astrocyte":27,"deltaVF.astrocyte":-0.0787,"junctions.astrocyte":"89144698-89144785;89144394-89144635","sig.astrocyte":"Not","log2FoldChange.neuron":-0.922,"pvalue.neuron":0.0995,"padj.neuron":0.213,"groupID.neuron":"11123","medianVariantFreq.neuron":0.643,"medianVariantFreq1.neuron":0.68,"medianVariantFreq2.neuron":0.571,"medianVariantCount.neuron":19,"medianVariantCount1.neuron":29,"medianVariantCount2.neuron":8,"medianTotalCount.neuron":28,"medianTotalCount1.neuron":41,"medianTotalCount2.neuron":17,"deltaVF.neuron":-0.109,"junctions.neuron":"89144698-89144785;89144394-89144635","sig.neuron":"Not"},"Reg_yIUwUB_38":{"featureID":"11518_3_2/2_SE","chr":"5","start":34971162,"end":34973118,"strand":"+","coords":"5:34971162-34973118","geneIDs":"11518","geneSymbols":"Add1","variantType":"SE:I","event":"<a href=\"https://genome.ucsc.edu/cgi-bin/hgTracks?db=mm9&position=chr5:34971062-34973219\" title=\"Jump to UCSC Genome Browser\">5:34971062-34973219</a>","log2FoldChange.astrocyte":-1.28,"pvalue.astrocyte":0.307,"padj.astrocyte":0.566,"groupID.astrocyte":"5453","medianVariantFreq.astrocyte":0.875,"medianVariantFreq1.astrocyte":0.937,"medianVariantFreq2.astrocyte":0.743,"medianVariantCount.astrocyte":28.5,"medianVariantCount1.astrocyte":30,"medianVariantCount2.astrocyte":25.5,"medianTotalCount.astrocyte":35.5,"medianTotalCount1.astrocyte":35.5,"medianTotalCount2.astrocyte":37,"deltaVF.astrocyte":-0.194,"junctions.astrocyte":"34971162-34971785;34971821-34973119","sig.astrocyte":"Not","log2FoldChange.neuron":-0.346,"pvalue.neuron":0.528,"padj.neuron":0.669,"groupID.neuron":"5453","medianVariantFreq.neuron":0.286,"medianVariantFreq1.neuron":0.333,"medianVariantFreq2.neuron":0.282,"medianVariantCount.neuron":8.5,"medianVariantCount1.neuron":8,"medianVariantCount2.neuron":9,"medianTotalCount.neuron":29,"medianTotalCount1.neuron":28,"medianTotalCount2.neuron":32,"deltaVF.neuron":-0.0513,"junctions.neuron":"34971162-34971785;34971821-34973119","sig.neuron":"Not"},"Reg_yIUwUB_39":{"featureID":"116848_2_2/2_A3SS","chr":"10","start":127549823,"end":127550518,"strand":"+","coords":"10:127549823-127550518","geneIDs":"116848","geneSymbols":"Baz2a","variantType":"A3SS:P","event":"<a href=\"https://genome.ucsc.edu/cgi-bin/hgTracks?db=mm9&position=chr10:127549723-127550619\" title=\"Jump to UCSC Genome Browser\">10:127549723-127550619</a>","log2FoldChange.astrocyte":0.7,"pvalue.astrocyte":0.56,"padj.astrocyte":0.795,"groupID.astrocyte":"107","medianVariantFreq.astrocyte":0.381,"medianVariantFreq1.astrocyte":0.299,"medianVariantFreq2.astrocyte":0.381,"medianVariantCount.astrocyte":5,"medianVariantCount1.astrocyte":4.5,"medianVariantCount2.astrocyte":5.5,"medianTotalCount.astrocyte":12.5,"medianTotalCount1.astrocyte":19.5,"medianTotalCount2.astrocyte":11.5,"deltaVF.astrocyte":0.0823,"junctions.astrocyte":"127549823-127550516","sig.astrocyte":"Not","log2FoldChange.neuron":-1.21,"pvalue.neuron":0.285,"padj.neuron":0.451,"groupID.neuron":"107","medianVariantFreq.neuron":0.339,"medianVariantFreq1.neuron":0.467,"medianVariantFreq2.neuron":0.171,"medianVariantCount.neuron":7,"medianVariantCount1.neuron":7,"medianVariantCount2.neuron":7,"medianTotalCount.neuron":21,"medianTotalCount1.neuron":15,"medianTotalCount2.neuron":23,"deltaVF.neuron":-0.296,"junctions.neuron":"127549823-127550516","sig.neuron":"Not"},"Reg_yIUwUB_40":{"featureID":"11909,100047997_2_2/2_SE","chr":"2","start":73708742,"end":73708680,"strand":"-","coords":"2:73708742-73708680","geneIDs":"11909,100047997","geneSymbols":"Atf2,LOC100047997","variantType":"SE:I","event":"<a href=\"https://genome.ucsc.edu/cgi-bin/hgTracks?db=mm9&position=chr2:73701195-73711827\" title=\"Jump to UCSC Genome Browser\">2:73701195-73711827</a>","log2FoldChange.astrocyte":1.36,"pvalue.astrocyte":0.311,"padj.astrocyte":0.57,"groupID.astrocyte":"15474","medianVariantFreq.astrocyte":0.21,"medianVariantFreq1.astrocyte":0.171,"medianVariantFreq2.astrocyte":0.253,"medianVariantCount.astrocyte":6.5,"medianVariantCount1.astrocyte":1.5,"medianVariantCount2.astrocyte":8,"medianTotalCount.astrocyte":22,"medianTotalCount1.astrocyte":13,"medianTotalCount2.astrocyte":35.5,"deltaVF.astrocyte":0.0816,"junctions.astrocyte":"73708742-73711727;73701295-73708680","sig.astrocyte":"Not","log2FoldChange.neuron":0.442,"pvalue.neuron":0.431,"padj.neuron":0.587,"groupID.neuron":"15474","medianVariantFreq.neuron":0.483,"medianVariantFreq1.neuron":0.467,"medianVariantFreq2.neuron":0.5,"medianVariantCount.neuron":9,"medianVariantCount1.neuron":8,"medianVariantCount2.neuron":18,"medianTotalCount.neuron":20.5,"medianTotalCount1.neuron":18,"medianTotalCount2.neuron":47,"deltaVF.neuron":0.0333,"junctions.neuron":"73708742-73711727;73701295-73708680","sig.neuron":"Not"},"Reg_yIUwUB_41":{"featureID":"11975_1_2/2_A3SS","chr":"11","start":100882496,"end":100887994,"strand":"+","coords":"11:100882496-100887994","geneIDs":"11975","geneSymbols":"Atp6v0a1","variantType":"A3SS:P","event":"<a href=\"https://genome.ucsc.edu/cgi-bin/hgTracks?db=mm9&position=chr11:100882396-100888095\" title=\"Jump to UCSC Genome Browser\">11:100882396-100888095</a>","log2FoldChange.astrocyte":-0.511,"pvalue.astrocyte":0.689,"padj.astrocyte":0.872,"groupID.astrocyte":"8812","medianVariantFreq.astrocyte":0.276,"medianVariantFreq1.astrocyte":0.286,"medianVariantFreq2.astrocyte":0.276,"medianVariantCount.astrocyte":4.5,"medianVariantCount1.astrocyte":3.5,"medianVariantCount2.astrocyte":4.5,"medianTotalCount.astrocyte":13.5,"medianTotalCount1.astrocyte":10.5,"medianTotalCount2.astrocyte":16,"deltaVF.astrocyte":-0.0101,"junctions.astrocyte":"100882496-100887992","sig.astrocyte":"Not","log2FoldChange.neuron":-0.437,"pvalue.neuron":0.394,"padj.neuron":0.556,"groupID.neuron":"8812","medianVariantFreq.neuron":0.481,"medianVariantFreq1.neuron":0.527,"medianVariantFreq2.neuron":0.4,"medianVariantCount.neuron":34.5,"medianVariantCount1.neuron":37,"medianVariantCount2.neuron":30,"medianTotalCount.neuron":71,"medianTotalCount1.neuron":69,"medianTotalCount2.neuron":73,"deltaVF.neuron":-0.127,"junctions.neuron":"100882496-100887992","sig.neuron":"Not"},"Reg_yIUwUB_42":{"featureID":"11975_4_2/2_A3SS","chr":"11","start":100901225,"end":100904263,"strand":"+","coords":"11:100901225-100904263","geneIDs":"11975","geneSymbols":"Atp6v0a1","variantType":"A3SS:P","event":"<a href=\"https://genome.ucsc.edu/cgi-bin/hgTracks?db=mm9&position=chr11:100901125-100904364\" title=\"Jump to UCSC Genome Browser\">11:100901125-100904364</a>","log2FoldChange.astrocyte":0.762,"pvalue.astrocyte":0.653,"padj.astrocyte":0.847,"groupID.astrocyte":"8815","medianVariantFreq.astrocyte":0.0561,"medianVariantFreq1.astrocyte":0.0506,"medianVariantFreq2.astrocyte":0.0905,"medianVariantCount.astrocyte":4.5,"medianVariantCount1.astrocyte":2.5,"medianVariantCount2.astrocyte":5.5,"medianTotalCount.astrocyte":40,"medianTotalCount1.astrocyte":37.5,"medianTotalCount2.astrocyte":61.5,"deltaVF.astrocyte":0.04,"junctions.astrocyte":"100901225-100904245","sig.astrocyte":"Not","log2FoldChange.neuron":0.0918,"pvalue.neuron":0.782,"padj.neuron":0.86,"groupID.neuron":"8815","medianVariantFreq.neuron":0.069,"medianVariantFreq1.neuron":0.0681,"medianVariantFreq2.neuron":0.0738,"medianVariantCount.neuron":13,"medianVariantCount1.neuron":13,"medianVariantCount2.neuron":12,"medianTotalCount.neuron":190,"medianTotalCount1.neuron":200,"medianTotalCount2.neuron":188,"deltaVF.neuron":0.00571,"junctions.neuron":"100901225-100904245","sig.neuron":"Not"},"Reg_yIUwUB_43":{"featureID":"12325_11_2/2_SE","chr":"14","start":21560713,"end":21560600,"strand":"-","coords":"14:21560713-21560600","geneIDs":"12325","geneSymbols":"Camk2g","variantType":"SE:I","event":"<a href=\"https://genome.ucsc.edu/cgi-bin/hgTracks?db=mm9&position=chr14:21558524-21562027\" title=\"Jump to UCSC Genome Browser\">14:21558524-21562027</a>","log2FoldChange.astrocyte":-0.562,"pvalue.astrocyte":0.573,"padj.astrocyte":0.802,"groupID.astrocyte":"3989","medianVariantFreq.astrocyte":0.256,"medianVariantFreq1.astrocyte":0.351,"medianVariantFreq2.astrocyte":0.178,"medianVariantCount.astrocyte":18,"medianVariantCount1.astrocyte":29.5,"medianVariantCount2.astrocyte":13,"medianTotalCount.astrocyte":69,"medianTotalCount1.astrocyte":90.5,"medianTotalCount2.astrocyte":47,"deltaVF.astrocyte":-0.173,"junctions.astrocyte":"21560713-21561927;21558624-21560600","sig.astrocyte":"Not","log2FoldChange.neuron":1.6,"pvalue.neuron":0.067,"padj.neuron":0.158,"groupID.neuron":"3989","medianVariantFreq.neuron":0.146,"medianVariantFreq1.neuron":0.0769,"medianVariantFreq2.neuron":0.286,"medianVariantCount.neuron":4.5,"medianVariantCount1.neuron":2,"medianVariantCount2.neuron":10,"medianTotalCount.neuron":26.5,"medianTotalCount1.neuron":26,"medianTotalCount2.neuron":49,"deltaVF.neuron":0.209,"junctions.neuron":"21560713-21561927;21558624-21560600","sig.neuron":"Not"},"Reg_yIUwUB_44":{"featureID":"12419_1_2/2_AFE","chr":"15","start":103045699,"end":103045453,"strand":"-","coords":"15:103045699-103045453","geneIDs":"12419","geneSymbols":"Cbx5","variantType":"AFE","event":"<a href=\"https://genome.ucsc.edu/cgi-bin/hgTracks?db=mm9&position=chr15:103043585-103070345\" title=\"Jump to UCSC Genome Browser\">15:103043585-103070345</a>","log2FoldChange.astrocyte":-1.68,"pvalue.astrocyte":0.306,"padj.astrocyte":0.566,"groupID.astrocyte":"5814","medianVariantFreq.astrocyte":0.438,"medianVariantFreq1.astrocyte":0.521,"medianVariantFreq2.astrocyte":0.25,"medianVariantCount.astrocyte":4.5,"medianVariantCount1.astrocyte":7,"medianVariantCount2.astrocyte":2,"medianTotalCount.astrocyte":10.5,"medianTotalCount1.astrocyte":12.5,"medianTotalCount2.astrocyte":8,"deltaVF.astrocyte":-0.271,"junctions.astrocyte":"103043685-103045699;103043685-103045453","sig.astrocyte":"Not","log2FoldChange.neuron":-0.737,"pvalue.neuron":0.388,"padj.neuron":0.551,"groupID.neuron":"5814","medianVariantFreq.neuron":0.485,"medianVariantFreq1.neuron":0.5,"medianVariantFreq2.neuron":0.375,"medianVariantCount.neuron":3,"medianVariantCount1.neuron":3,"medianVariantCount2.neuron":3,"medianTotalCount.neuron":6.5,"medianTotalCount1.neuron":6,"medianTotalCount2.neuron":8,"deltaVF.neuron":-0.125,"junctions.neuron":"103043685-103045699;103043685-103045453","sig.neuron":"Not"},"Reg_yIUwUB_45":{"featureID":"12442,93836_2_2/2_A3SS","chr":"9","start":70298348,"end":70298348,"strand":"-","coords":"9:70298348-70298348","geneIDs":"12442,93836","geneSymbols":"Ccnb2,Rnf111","variantType":"A3SS:P","event":"<a href=\"https://genome.ucsc.edu/cgi-bin/hgTracks?db=mm9&position=chr9:70298245-70301408\" title=\"Jump to UCSC Genome Browser\">9:70298245-70301408</a>","log2FoldChange.astrocyte":1,"pvalue.astrocyte":0.292,"padj.astrocyte":0.553,"groupID.astrocyte":"1136","medianVariantFreq.astrocyte":0.642,"medianVariantFreq1.astrocyte":0.622,"medianVariantFreq2.astrocyte":0.741,"medianVariantCount.astrocyte":18.5,"medianVariantCount1.astrocyte":17.5,"medianVariantCount2.astrocyte":21,"medianTotalCount.astrocyte":24.5,"medianTotalCount1.astrocyte":24.5,"medianTotalCount2.astrocyte":30,"deltaVF.astrocyte":0.119,"junctions.astrocyte":"70298348-70301308","sig.astrocyte":"Not","log2FoldChange.neuron":-0.643,"pvalue.neuron":0.337,"padj.neuron":0.504,"groupID.neuron":"1136","medianVariantFreq.neuron":0.69,"medianVariantFreq1.neuron":0.8,"medianVariantFreq2.neuron":0.636,"medianVariantCount.neuron":19.5,"medianVariantCount1.neuron":20,"medianVariantCount2.neuron":12,"medianTotalCount.neuron":27.5,"medianTotalCount1.neuron":28,"medianTotalCount2.neuron":26,"deltaVF.neuron":-0.164,"junctions.neuron":"70298348-70301308","sig.neuron":"Not"},"Reg_yIUwUB_46":{"featureID":"12662_2_2/2_SE","chr":"X","start":110253069,"end":110252945,"strand":"-","coords":"X:110253069-110252945","geneIDs":"12662","geneSymbols":"Chm","variantType":"SE:I","event":"<a href=\"https://genome.ucsc.edu/cgi-bin/hgTracks?db=mm9&position=chrX:110229939-110254423\" title=\"Jump to UCSC Genome Browser\">X:110229939-110254423</a>","log2FoldChange.astrocyte":-1.17,"pvalue.astrocyte":0.343,"padj.astrocyte":0.61,"groupID.astrocyte":"10032","medianVariantFreq.astrocyte":0.866,"medianVariantFreq1.astrocyte":0.913,"medianVariantFreq2.astrocyte":0.829,"medianVariantCount.astrocyte":52,"medianVariantCount1.astrocyte":59,"medianVariantCount2.astrocyte":47.5,"medianTotalCount.astrocyte":59.5,"medianTotalCount1.astrocyte":59.5,"medianTotalCount2.astrocyte":63,"deltaVF.astrocyte":-0.0841,"junctions.astrocyte":"110230039-110252945","sig.astrocyte":"Not","log2FoldChange.neuron":-0.301,"pvalue.neuron":0.43,"padj.neuron":0.586,"groupID.neuron":"10032","medianVariantFreq.neuron":0.886,"medianVariantFreq1.neuron":0.895,"medianVariantFreq2.neuron":0.885,"medianVariantCount.neuron":85.5,"medianVariantCount1.neuron":83,"medianVariantCount2.neuron":88,"medianTotalCount.neuron":98,"medianTotalCount1.neuron":92,"medianTotalCount2.neuron":108,"deltaVF.neuron":-0.00949,"junctions.neuron":"110230039-110252945","sig.neuron":"Not"},"Reg_yIUwUB_47":{"featureID":"12748,24045,68521_3_2/2_A3SS","chr":"3","start":88971126,"end":88972616,"strand":"+","coords":"3:88971126-88972616","geneIDs":"12748,24045,68521","geneSymbols":"Clk2,Scamp3,Fam189b","variantType":"A3SS:P","event":"<a href=\"https://genome.ucsc.edu/cgi-bin/hgTracks?db=mm9&position=chr3:88971026-88972717\" title=\"Jump to UCSC Genome Browser\">3:88971026-88972717</a>","log2FoldChange.astrocyte":0.502,"pvalue.astrocyte":0.537,"padj.astrocyte":0.774,"groupID.astrocyte":"5385","medianVariantFreq.astrocyte":0.0609,"medianVariantFreq1.astrocyte":0.0539,"medianVariantFreq2.astrocyte":0.0747,"medianVariantCount.astrocyte":8,"medianVariantCount1.astrocyte":5,"medianVariantCount2.astrocyte":10.5,"medianTotalCount.astrocyte":109,"medianTotalCount1.astrocyte":96,"medianTotalCount2.astrocyte":124,"deltaVF.astrocyte":0.0208,"junctions.astrocyte":"88971126-88972596","sig.astrocyte":"Not","log2FoldChange.neuron":0.0817,"pvalue.neuron":0.903,"padj.neuron":0.942,"groupID.neuron":"5385","medianVariantFreq.neuron":0.05,"medianVariantFreq1.neuron":0.0411,"medianVariantFreq2.neuron":0.0702,"medianVariantCount.neuron":3.5,"medianVariantCount1.neuron":3,"medianVariantCount2.neuron":6,"medianTotalCount.neuron":69,"medianTotalCount1.neuron":58,"medianTotalCount2.neuron":80,"deltaVF.neuron":0.0291,"junctions.neuron":"88971126-88972596","sig.neuron":"Not"},"Reg_yIUwUB_48":{"featureID":"12748,24045,68521_4_2/2_A3SS","chr":"3","start":88971126,"end":88972619,"strand":"+","coords":"3:88971126-88972619","geneIDs":"12748,24045,68521","geneSymbols":"Clk2,Scamp3,Fam189b","variantType":"A3SS:P","event":"<a href=\"https://genome.ucsc.edu/cgi-bin/hgTracks?db=mm9&position=chr3:88971026-88972720\" title=\"Jump to UCSC Genome Browser\">3:88971026-88972720</a>","log2FoldChange.astrocyte":-0.187,"pvalue.astrocyte":0.79,"padj.astrocyte":0.92,"groupID.astrocyte":"5386","medianVariantFreq.astrocyte":0.896,"medianVariantFreq1.astrocyte":0.896,"medianVariantFreq2.astrocyte":0.843,"medianVariantCount.astrocyte":112,"medianVariantCount1.astrocyte":97.5,"medianVariantCount2.astrocyte":128,"medianTotalCount.astrocyte":132,"medianTotalCount1.astrocyte":108,"medianTotalCount2.astrocyte":148,"deltaVF.astrocyte":-0.0528,"junctions.astrocyte":"88971126-88972617;88971126-88972596","sig.astrocyte":"Not","log2FoldChange.neuron":0.72,"pvalue.neuron":0.214,"padj.neuron":0.359,"groupID.neuron":"5386","medianVariantFreq.neuron":0.863,"medianVariantFreq1.neuron":0.829,"medianVariantFreq2.neuron":0.906,"medianVariantCount.neuron":70.5,"medianVariantCount1.neuron":58,"medianVariantCount2.neuron":81,"medianTotalCount.neuron":82,"medianTotalCount1.neuron":70,"medianTotalCount2.neuron":88,"deltaVF.neuron":0.0777,"junctions.neuron":"88971126-88972617;88971126-88972596","sig.neuron":"Not"},"Reg_yIUwUB_49":{"featureID":"12748,24045,68521_5_2/2_A3SS","chr":"3","start":88972845,"end":88973539,"strand":"+","coords":"3:88972845-88973539","geneIDs":"12748,24045,68521","geneSymbols":"Clk2,Scamp3,Fam189b","variantType":"A3SS:P","event":"<a href=\"https://genome.ucsc.edu/cgi-bin/hgTracks?db=mm9&position=chr3:88972745-88973640\" title=\"Jump to UCSC Genome Browser\">3:88972745-88973640</a>","log2FoldChange.astrocyte":0.367,"pvalue.astrocyte":0.614,"padj.astrocyte":0.824,"groupID.astrocyte":"5387","medianVariantFreq.astrocyte":0.426,"medianVariantFreq1.astrocyte":0.412,"medianVariantFreq2.astrocyte":0.484,"medianVariantCount.astrocyte":19,"medianVariantCount1.astrocyte":19,"medianVariantCount2.astrocyte":19,"medianTotalCount.astrocyte":38.5,"medianTotalCount1.astrocyte":47.5,"medianTotalCount2.astrocyte":38.5,"deltaVF.astrocyte":0.0715,"junctions.astrocyte":"88972845-88973537","sig.astrocyte":"Not","log2FoldChange.neuron":-0.0735,"pvalue.neuron":0.897,"padj.neuron":0.938,"groupID.neuron":"5387","medianVariantFreq.neuron":0.557,"medianVariantFreq1.neuron":0.556,"medianVariantFreq2.neuron":0.559,"medianVariantCount.neuron":11.5,"medianVariantCount1.neuron":10,"medianVariantCount2.neuron":18,"medianTotalCount.neuron":18.5,"medianTotalCount1.neuron":18,"medianTotalCount2.neuron":40,"deltaVF.neuron":0.00377,"junctions.neuron":"88972845-88973537","sig.neuron":"Not"},"Reg_yIUwUB_50":{"featureID":"12748,24045,68521_6_2/2_SE,A3SS","chr":"3","start":88972845,"end":88973971,"strand":"+","coords":"3:88972845-88973971","geneIDs":"12748,24045,68521","geneSymbols":"Clk2,Scamp3,Fam189b","variantType":"SE:I,A3SS:P","event":"<a href=\"https://genome.ucsc.edu/cgi-bin/hgTracks?db=mm9&position=chr3:88972745-88974071\" title=\"Jump to UCSC Genome Browser\">3:88972745-88974071</a>","log2FoldChange.astrocyte":-2.87,"pvalue.astrocyte":0.00215,"padj.astrocyte":0.0207,"groupID.astrocyte":"5388","medianVariantFreq.astrocyte":0.874,"medianVariantFreq1.astrocyte":0.981,"medianVariantFreq2.astrocyte":0.772,"medianVariantCount.astrocyte":162,"medianVariantCount1.astrocyte":149,"medianVariantCount2.astrocyte":180,"medianTotalCount.astrocyte":188,"medianTotalCount1.astrocyte":152,"medianTotalCount2.astrocyte":215,"deltaVF.astrocyte":-0.208,"junctions.astrocyte":"88972845-88973540;88972845-88973537;88973624-88973971","sig.astrocyte":"Significant","log2FoldChange.neuron":-2.09,"pvalue.neuron":0.000177,"padj.neuron":0.0019,"groupID.neuron":"5388","medianVariantFreq.neuron":0.923,"medianVariantFreq1.neuron":0.958,"medianVariantFreq2.neuron":0.804,"medianVariantCount.neuron":72.5,"medianVariantCount1.neuron":70,"medianVariantCount2.neuron":105,"medianTotalCount.neuron":78,"medianTotalCount1.neuron":71,"medianTotalCount2.neuron":131,"deltaVF.neuron":-0.154,"junctions.neuron":"88972845-88973540;88972845-88973537;88973624-88973971","sig.neuron":"Significant"},"Reg_yIUwUB_51":{"featureID":"12750_5_2/2_SE,A3SS","chr":"11","start":51085524,"end":51087062,"strand":"+","coords":"11:51085524-51087062","geneIDs":"12750","geneSymbols":"Clk4","variantType":"SE:I,A3SS:P","event":"<a href=\"https://genome.ucsc.edu/cgi-bin/hgTracks?db=mm9&position=chr11:51085424-51087162\" title=\"Jump to UCSC Genome Browser\">11:51085424-51087162</a>","log2FoldChange.astrocyte":-3.99,"pvalue.astrocyte":0.000265,"padj.astrocyte":0.00371,"groupID.astrocyte":"6883","medianVariantFreq.astrocyte":0.857,"medianVariantFreq1.astrocyte":0.976,"medianVariantFreq2.astrocyte":0.514,"medianVariantCount.astrocyte":56,"medianVariantCount1.astrocyte":70,"medianVariantCount2.astrocyte":18,"medianTotalCount.astrocyte":56,"medianTotalCount1.astrocyte":72,"medianTotalCount2.astrocyte":36,"deltaVF.astrocyte":-0.462,"junctions.astrocyte":"51085524-51086580;51086670-51087062","sig.astrocyte":"Significant","log2FoldChange.neuron":-2.42,"pvalue.neuron":0.0084,"padj.neuron":0.0325,"groupID.neuron":"6883","medianVariantFreq.neuron":0.85,"medianVariantFreq1.neuron":0.902,"medianVariantFreq2.neuron":0.607,"medianVariantCount.neuron":47.5,"medianVariantCount1.neuron":65,"medianVariantCount2.neuron":34,"medianTotalCount.neuron":58.5,"medianTotalCount1.neuron":67,"medianTotalCount2.neuron":40,"deltaVF.neuron":-0.294,"junctions.neuron":"51085524-51086580;51086670-51087062","sig.neuron":"Significant"},"Reg_yIUwUB_52":{"featureID":"12828,15463_9_2/2_A3SS","chr":"1","start":82890157,"end":82891056,"strand":"+","coords":"1:82890157-82891056","geneIDs":"12828,15463","geneSymbols":"Col4a3,Agfg1","variantType":"A3SS:P","event":"<a href=\"https://genome.ucsc.edu/cgi-bin/hgTracks?db=mm9&position=chr1:82890057-82891157\" title=\"Jump to UCSC Genome Browser\">1:82890057-82891157</a>","log2FoldChange.astrocyte":-0.014,"pvalue.astrocyte":0.987,"padj.astrocyte":0.997,"groupID.astrocyte":"5683","medianVariantFreq.astrocyte":"NA","medianVariantFreq1.astrocyte":"NA","medianVariantFreq2.astrocyte":0.368,"medianVariantCount.astrocyte":6,"medianVariantCount1.astrocyte":3,"medianVariantCount2.astrocyte":11,"medianTotalCount.astrocyte":17.5,"medianTotalCount1.astrocyte":6,"medianTotalCount2.astrocyte":29,"deltaVF.astrocyte":"NA","junctions.astrocyte":"82890157-82891051","sig.astrocyte":"Not","log2FoldChange.neuron":-0.972,"pvalue.neuron":0.148,"padj.neuron":0.284,"groupID.neuron":"5683","medianVariantFreq.neuron":0.484,"medianVariantFreq1.neuron":0.571,"medianVariantFreq2.neuron":0.404,"medianVariantCount.neuron":15,"medianVariantCount1.neuron":8,"medianVariantCount2.neuron":23,"medianTotalCount.neuron":22,"medianTotalCount1.neuron":14,"medianTotalCount2.neuron":65,"deltaVF.neuron":-0.167,"junctions.neuron":"82890157-82891051","sig.neuron":"Not"},"Reg_yIUwUB_53":{"featureID":"12848_1_2/2_A3SS","chr":"2","start":125668468,"end":125668468,"strand":"-","coords":"2:125668468-125668468","geneIDs":"12848","geneSymbols":"Cops2","variantType":"A3SS:P","event":"<a href=\"https://genome.ucsc.edu/cgi-bin/hgTracks?db=mm9&position=chr2:125668347-125670646\" title=\"Jump to UCSC Genome Browser\">2:125668347-125670646</a>","log2FoldChange.astrocyte":0.725,"pvalue.astrocyte":0.589,"padj.astrocyte":0.811,"groupID.astrocyte":"2821","medianVariantFreq.astrocyte":0.187,"medianVariantFreq1.astrocyte":0.117,"medianVariantFreq2.astrocyte":0.252,"medianVariantCount.astrocyte":3.5,"medianVariantCount1.astrocyte":2,"medianVariantCount2.astrocyte":5.5,"medianTotalCount.astrocyte":13.5,"medianTotalCount1.astrocyte":12,"medianTotalCount2.astrocyte":20,"deltaVF.astrocyte":0.135,"junctions.astrocyte":"125668468-125670546","sig.astrocyte":"Not","log2FoldChange.neuron":-0.561,"pvalue.neuron":0.339,"padj.neuron":0.505,"groupID.neuron":"2821","medianVariantFreq.neuron":0.285,"medianVariantFreq1.neuron":0.333,"medianVariantFreq2.neuron":0.261,"medianVariantCount.neuron":6.5,"medianVariantCount1.neuron":6,"medianVariantCount2.neuron":7,"medianTotalCount.neuron":23.5,"medianTotalCount1.neuron":19,"medianTotalCount2.neuron":31,"deltaVF.neuron":-0.0725,"junctions.neuron":"125668468-125670546","sig.neuron":"Not"},"Reg_yIUwUB_54":{"featureID":"12876_2_2/2_A5SS","chr":"8","start":67087699,"end":67087699,"strand":"-","coords":"8:67087699-67087699","geneIDs":"12876","geneSymbols":"Cpe","variantType":"A5SS:P","event":"<a href=\"https://genome.ucsc.edu/cgi-bin/hgTracks?db=mm9&position=chr8:67085439-67087945\" title=\"Jump to UCSC Genome Browser\">8:67085439-67087945</a>","log2FoldChange.astrocyte":4.06,"pvalue.astrocyte":3.01e-08,"padj.astrocyte":2.85e-06,"groupID.astrocyte":"13853","medianVariantFreq.astrocyte":0.195,"medianVariantFreq1.astrocyte":0.0498,"medianVariantFreq2.astrocyte":0.367,"medianVariantCount.astrocyte":69.5,"medianVariantCount1.astrocyte":9.5,"medianVariantCount2.astrocyte":143,"medianTotalCount.astrocyte":334,"medianTotalCount1.astrocyte":250,"medianTotalCount2.astrocyte":388,"deltaVF.astrocyte":0.317,"junctions.astrocyte":"67085539-67087699","sig.astrocyte":"Significant","log2FoldChange.neuron":3.72,"pvalue.neuron":8.3e-05,"padj.neuron":0.0011,"groupID.neuron":"13853","medianVariantFreq.neuron":0.11,"medianVariantFreq1.neuron":0.0588,"medianVariantFreq2.neuron":0.579,"medianVariantCount.neuron":3,"medianVariantCount1.neuron":3,"medianVariantCount2.neuron":33,"medianTotalCount.neuron":54,"medianTotalCount1.neuron":44,"medianTotalCount2.neuron":72,"deltaVF.neuron":0.52,"junctions.neuron":"67085539-67087699","sig.neuron":"Significant"},"Reg_yIUwUB_55":{"featureID":"12877_1_2/2_A3SS","chr":"7","start":88517089,"end":88517089,"strand":"-","coords":"7:88517089-88517089","geneIDs":"12877","geneSymbols":"Cpeb1","variantType":"A3SS:P","event":"<a href=\"https://genome.ucsc.edu/cgi-bin/hgTracks?db=mm9&position=chr7:88516986-88581189\" title=\"Jump to UCSC Genome Browser\">7:88516986-88581189</a>","log2FoldChange.astrocyte":0.751,"pvalue.astrocyte":0.409,"padj.astrocyte":0.678,"groupID.astrocyte":"2383","medianVariantFreq.astrocyte":0.34,"medianVariantFreq1.astrocyte":0.276,"medianVariantFreq2.astrocyte":0.34,"medianVariantCount.astrocyte":21,"medianVariantCount1.astrocyte":7.5,"medianVariantCount2.astrocyte":25,"medianTotalCount.astrocyte":51.5,"medianTotalCount1.astrocyte":49.5,"medianTotalCount2.astrocyte":68,"deltaVF.astrocyte":0.0644,"junctions.astrocyte":"88517089-88581089","sig.astrocyte":"Not","log2FoldChange.neuron":0.634,"pvalue.neuron":0.136,"padj.neuron":0.267,"groupID.neuron":"2383","medianVariantFreq.neuron":0.48,"medianVariantFreq1.neuron":0.435,"medianVariantFreq2.neuron":0.596,"medianVariantCount.neuron":20,"medianVariantCount1.neuron":16,"medianVariantCount2.neuron":53,"medianTotalCount.neuron":41,"medianTotalCount1.neuron":36,"medianTotalCount2.neuron":89,"deltaVF.neuron":0.161,"junctions.neuron":"88517089-88581089","sig.neuron":"Not"},"Reg_yIUwUB_56":{"featureID":"12934_1_2/2_A5SS","chr":"14","start":67426550,"end":67426550,"strand":"-","coords":"14:67426550-67426550","geneIDs":"12934","geneSymbols":"Dpysl2","variantType":"A5SS:P","event":"<a href=\"https://genome.ucsc.edu/cgi-bin/hgTracks?db=mm9&position=chr14:67425817-67426799\" title=\"Jump to UCSC Genome Browser\">14:67425817-67426799</a>","log2FoldChange.astrocyte":0.832,"pvalue.astrocyte":0.623,"padj.astrocyte":0.826,"groupID.astrocyte":"6953","medianVariantFreq.astrocyte":0.261,"medianVariantFreq1.astrocyte":0.158,"medianVariantFreq2.astrocyte":0.284,"medianVariantCount.astrocyte":4.5,"medianVariantCount1.astrocyte":2,"medianVariantCount2.astrocyte":7.5,"medianTotalCount.astrocyte":23,"medianTotalCount1.astrocyte":18,"medianTotalCount2.astrocyte":30,"deltaVF.astrocyte":0.125,"junctions.astrocyte":"67425917-67426550","sig.astrocyte":"Not","log2FoldChange.neuron":-0.313,"pvalue.neuron":0.64,"padj.neuron":0.753,"groupID.neuron":"6953","medianVariantFreq.neuron":0.193,"medianVariantFreq1.neuron":0.2,"medianVariantFreq2.neuron":0.143,"medianVariantCount.neuron":4,"medianVariantCount1.neuron":4,"medianVariantCount2.neuron":4,"medianTotalCount.neuron":25.5,"medianTotalCount1.neuron":24,"medianTotalCount2.neuron":34,"deltaVF.neuron":-0.0571,"junctions.neuron":"67425917-67426550","sig.neuron":"Not"},"Reg_yIUwUB_57":{"featureID":"13175_4_2/2_A5SS","chr":"3","start":55281812,"end":55284256,"strand":"+","coords":"3:55281812-55284256","geneIDs":"13175","geneSymbols":"Dclk1","variantType":"A5SS:P","event":"<a href=\"https://genome.ucsc.edu/cgi-bin/hgTracks?db=mm9&position=chr3:55281711-55284356\" title=\"Jump to UCSC Genome Browser\">3:55281711-55284356</a>","log2FoldChange.astrocyte":-0.864,"pvalue.astrocyte":0.363,"padj.astrocyte":0.631,"groupID.astrocyte":"17510","medianVariantFreq.astrocyte":0.441,"medianVariantFreq1.astrocyte":0.444,"medianVariantFreq2.astrocyte":0.373,"medianVariantCount.astrocyte":43.5,"medianVariantCount1.astrocyte":46,"medianVariantCount2.astrocyte":7,"medianTotalCount.astrocyte":88,"medianTotalCount1.astrocyte":98.5,"medianTotalCount2.astrocyte":31,"deltaVF.astrocyte":-0.0705,"junctions.astrocyte":"55281859-55284256","sig.astrocyte":"Not","log2FoldChange.neuron":0.654,"pvalue.neuron":0.0268,"padj.neuron":0.0799,"groupID.neuron":"17510","medianVariantFreq.neuron":0.457,"medianVariantFreq1.neuron":0.386,"medianVariantFreq2.neuron":0.538,"medianVariantCount.neuron":61,"medianVariantCount1.neuron":51,"medianVariantCount2.neuron":88,"medianTotalCount.neuron":148,"medianTotalCount1.neuron":141,"medianTotalCount2.neuron":161,"deltaVF.neuron":0.152,"junctions.neuron":"55281859-55284256","sig.neuron":"Not"},"Reg_yIUwUB_58":{"featureID":"13175_6_2/2_A5SS","chr":"3","start":55310704,"end":55320795,"strand":"+","coords":"3:55310704-55320795","geneIDs":"13175","geneSymbols":"Dclk1","variantType":"A5SS:P","event":"<a href=\"https://genome.ucsc.edu/cgi-bin/hgTracks?db=mm9&position=chr3:55310603-55320895\" title=\"Jump to UCSC Genome Browser\">3:55310603-55320895</a>","log2FoldChange.astrocyte":0.316,"pvalue.astrocyte":0.733,"padj.astrocyte":0.899,"groupID.astrocyte":"17512","medianVariantFreq.astrocyte":0.109,"medianVariantFreq1.astrocyte":0.109,"medianVariantFreq2.astrocyte":0.135,"medianVariantCount.astrocyte":13.5,"medianVariantCount1.astrocyte":17.5,"medianVariantCount2.astrocyte":8.5,"medianTotalCount.astrocyte":125,"medianTotalCount1.astrocyte":145,"medianTotalCount2.astrocyte":50.5,"deltaVF.astrocyte":0.0255,"junctions.astrocyte":"55310972-55320795","sig.astrocyte":"Not","log2FoldChange.neuron":-0.298,"pvalue.neuron":0.323,"padj.neuron":0.489,"groupID.neuron":"17512","medianVariantFreq.neuron":0.16,"medianVariantFreq1.neuron":0.179,"medianVariantFreq2.neuron":0.16,"medianVariantCount.neuron":25,"medianVariantCount1.neuron":20,"medianVariantCount2.neuron":37,"medianTotalCount.neuron":119,"medianTotalCount1.neuron":109,"medianTotalCount2.neuron":231,"deltaVF.neuron":-0.0184,"junctions.neuron":"55310972-55320795","sig.neuron":"Not"},"Reg_yIUwUB_59":{"featureID":"13175_7_2/2_SE","chr":"3","start":55320908,"end":55337492,"strand":"+","coords":"3:55320908-55337492","geneIDs":"13175","geneSymbols":"Dclk1","variantType":"SE:I","event":"<a href=\"https://genome.ucsc.edu/cgi-bin/hgTracks?db=mm9&position=chr3:55320808-55337592\" title=\"Jump to UCSC Genome Browser\">3:55320808-55337592</a>","log2FoldChange.astrocyte":0.175,"pvalue.astrocyte":0.909,"padj.astrocyte":0.966,"groupID.astrocyte":"17513","medianVariantFreq.astrocyte":0.089,"medianVariantFreq1.astrocyte":0.0915,"medianVariantFreq2.astrocyte":0.089,"medianVariantCount.astrocyte":8.5,"medianVariantCount1.astrocyte":8.5,"medianVariantCount2.astrocyte":8.5,"medianTotalCount.astrocyte":108,"medianTotalCount1.astrocyte":121,"medianTotalCount2.astrocyte":85,"deltaVF.astrocyte":-0.00245,"junctions.astrocyte":"55320908-55325772;55325845-55337492","sig.astrocyte":"Not","log2FoldChange.neuron":-1.2,"pvalue.neuron":0.000547,"padj.neuron":0.00415,"groupID.neuron":"17513","medianVariantFreq.neuron":0.501,"medianVariantFreq1.neuron":0.603,"medianVariantFreq2.neuron":0.432,"medianVariantCount.neuron":75.5,"medianVariantCount1.neuron":73,"medianVariantCount2.neuron":97,"medianTotalCount.neuron":118,"medianTotalCount1.neuron":114,"medianTotalCount2.neuron":261,"deltaVF.neuron":-0.171,"junctions.neuron":"55320908-55325772;55325845-55337492","sig.neuron":"Significant"},"Reg_yIUwUB_60":{"featureID":"13383_10_2/2_A3SS","chr":"16","start":31836390,"end":31838135,"strand":"+","coords":"16:31836390-31838135","geneIDs":"13383","geneSymbols":"Dlg1","variantType":"A3SS:P","event":"<a href=\"https://genome.ucsc.edu/cgi-bin/hgTracks?db=mm9&position=chr16:31836290-31838236\" title=\"Jump to UCSC Genome Browser\">16:31836290-31838236</a>","log2FoldChange.astrocyte":0.809,"pvalue.astrocyte":0.507,"padj.astrocyte":0.751,"groupID.astrocyte":"4639","medianVariantFreq.astrocyte":0.062,"medianVariantFreq1.astrocyte":0.0406,"medianVariantFreq2.astrocyte":0.0812,"medianVariantCount.astrocyte":2.5,"medianVariantCount1.astrocyte":2,"medianVariantCount2.astrocyte":5,"medianTotalCount.astrocyte":53,"medianTotalCount1.astrocyte":53,"medianTotalCount2.astrocyte":45.5,"deltaVF.astrocyte":0.0406,"junctions.astrocyte":"31836390-31838131","sig.astrocyte":"Not","log2FoldChange.neuron":0.355,"pvalue.neuron":0.58,"padj.neuron":0.708,"groupID.neuron":"4639","medianVariantFreq.neuron":0.0561,"medianVariantFreq1.neuron":0.0541,"medianVariantFreq2.neuron":0.0798,"medianVariantCount.neuron":6,"medianVariantCount1.neuron":5,"medianVariantCount2.neuron":7,"medianTotalCount.neuron":104,"medianTotalCount1.neuron":96,"medianTotalCount2.neuron":146,"deltaVF.neuron":0.0257,"junctions.neuron":"31836390-31838131","sig.neuron":"Not"},"Reg_yIUwUB_61":{"featureID":"13401_1_2/2_SE","chr":"7","start":19666650,"end":19667625,"strand":"+","coords":"7:19666650-19667625","geneIDs":"13401","geneSymbols":"Dmwd","variantType":"SE:I","event":"<a href=\"https://genome.ucsc.edu/cgi-bin/hgTracks?db=mm9&position=chr7:19666550-19667725\" title=\"Jump to UCSC Genome Browser\">7:19666550-19667725</a>","log2FoldChange.astrocyte":-5.64,"pvalue.astrocyte":3.73e-06,"padj.astrocyte":0.000157,"groupID.astrocyte":"7913","medianVariantFreq.astrocyte":0.506,"medianVariantFreq1.astrocyte":0.888,"medianVariantFreq2.astrocyte":0.179,"medianVariantCount.astrocyte":19.5,"medianVariantCount1.astrocyte":26.5,"medianVariantCount2.astrocyte":5.5,"medianTotalCount.astrocyte":33,"medianTotalCount1.astrocyte":31.5,"medianTotalCount2.astrocyte":39,"deltaVF.astrocyte":-0.709,"junctions.astrocyte":"19666650-19667268;19667342-19667625","sig.astrocyte":"Significant","log2FoldChange.neuron":-1.83,"pvalue.neuron":0.0151,"padj.neuron":0.0525,"groupID.neuron":"7913","medianVariantFreq.neuron":0.4,"medianVariantFreq1.neuron":0.5,"medianVariantFreq2.neuron":0.25,"medianVariantCount.neuron":6.5,"medianVariantCount1.neuron":8,"medianVariantCount2.neuron":4,"medianTotalCount.neuron":15,"medianTotalCount1.neuron":15,"medianTotalCount2.neuron":10,"deltaVF.neuron":-0.25,"junctions.neuron":"19666650-19667268;19667342-19667625","sig.neuron":"Not"},"Reg_yIUwUB_62":{"featureID":"13405_1_2/2_AS","chr":"X","start":81321858,"end":82299310,"strand":"+","coords":"X:81321858-82299310","geneIDs":"13405","geneSymbols":"Dmd","variantType":"AS","event":"<a href=\"https://genome.ucsc.edu/cgi-bin/hgTracks?db=mm9&position=chrX:81321758-82299410\" title=\"Jump to UCSC Genome Browser\">X:81321758-82299410</a>","log2FoldChange.astrocyte":3.12,"pvalue.astrocyte":0.0882,"padj.astrocyte":0.271,"groupID.astrocyte":"15138","medianVariantFreq.astrocyte":0.0893,"medianVariantFreq1.astrocyte":0,"medianVariantFreq2.astrocyte":0.207,"medianVariantCount.astrocyte":2.5,"medianVariantCount1.astrocyte":0,"medianVariantCount2.astrocyte":7.5,"medianTotalCount.astrocyte":30,"medianTotalCount1.astrocyte":25.5,"medianTotalCount2.astrocyte":34,"deltaVF.astrocyte":0.207,"junctions.astrocyte":"82220104-82299310","sig.astrocyte":"Not","log2FoldChange.neuron":1.2,"pvalue.neuron":0.113,"padj.neuron":0.236,"groupID.neuron":"15138","medianVariantFreq.neuron":0.354,"medianVariantFreq1.neuron":0.333,"medianVariantFreq2.neuron":0.375,"medianVariantCount.neuron":4.5,"medianVariantCount1.neuron":3,"medianVariantCount2.neuron":8,"medianTotalCount.neuron":12,"medianTotalCount1.neuron":10,"medianTotalCount2.neuron":15,"deltaVF.neuron":0.0417,"junctions.neuron":"82220104-82299310","sig.neuron":"Not"},"Reg_yIUwUB_63":{"featureID":"13430_1_2/2_AS","chr":"9","start":21229427,"end":21307986,"strand":"+","coords":"9:21229427-21307986","geneIDs":"13430","geneSymbols":"Dnm2","variantType":"AS","event":"<a href=\"https://genome.ucsc.edu/cgi-bin/hgTracks?db=mm9&position=chr9:21229327-21308086\" title=\"Jump to UCSC Genome Browser\">9:21229327-21308086</a>","log2FoldChange.astrocyte":-0.138,"pvalue.astrocyte":0.825,"padj.astrocyte":0.93,"groupID.astrocyte":"9292","medianVariantFreq.astrocyte":0.698,"medianVariantFreq1.astrocyte":0.695,"medianVariantFreq2.astrocyte":0.698,"medianVariantCount.astrocyte":28.5,"medianVariantCount1.astrocyte":33.5,"medianVariantCount2.astrocyte":21,"medianTotalCount.astrocyte":44.5,"medianTotalCount1.astrocyte":50,"medianTotalCount2.astrocyte":31.5,"deltaVF.astrocyte":0.00337,"junctions.astrocyte":"21304813-21307986","sig.astrocyte":"Not","log2FoldChange.neuron":0.638,"pvalue.neuron":0.136,"padj.neuron":0.267,"groupID.neuron":"9292","medianVariantFreq.neuron":0.688,"medianVariantFreq1.neuron":0.651,"medianVariantFreq2.neuron":0.735,"medianVariantCount.neuron":22,"medianVariantCount1.neuron":22,"medianVariantCount2.neuron":22,"medianTotalCount.neuron":30.5,"medianTotalCount1.neuron":33,"medianTotalCount2.neuron":28,"deltaVF.neuron":0.0835,"junctions.neuron":"21304813-21307986","sig.neuron":"Not"},"Reg_yIUwUB_64":{"featureID":"13528_4_2/2_SE","chr":"12","start":3632964,"end":3648223,"strand":"+","coords":"12:3632964-3648223","geneIDs":"13528","geneSymbols":"Dtnb","variantType":"SE:I","event":"<a href=\"https://genome.ucsc.edu/cgi-bin/hgTracks?db=mm9&position=chr12:3632864-3648323\" title=\"Jump to UCSC Genome Browser\">12:3632864-3648323</a>","log2FoldChange.astrocyte":-2.17,"pvalue.astrocyte":0.0323,"padj.astrocyte":0.136,"groupID.astrocyte":"11539","medianVariantFreq.astrocyte":0.783,"medianVariantFreq1.astrocyte":0.871,"medianVariantFreq2.astrocyte":0.612,"medianVariantCount.astrocyte":30,"medianVariantCount1.astrocyte":52,"medianVariantCount2.astrocyte":28.5,"medianTotalCount.astrocyte":67,"medianTotalCount1.astrocyte":57.5,"medianTotalCount2.astrocyte":69,"deltaVF.astrocyte":-0.26,"junctions.astrocyte":"3632964-3643917;3644022-3648223","sig.astrocyte":"Not","log2FoldChange.neuron":-1.97,"pvalue.neuron":0.00539,"padj.neuron":0.0233,"groupID.neuron":"11539","medianVariantFreq.neuron":0.913,"medianVariantFreq1.neuron":0.941,"medianVariantFreq2.neuron":0.781,"medianVariantCount.neuron":112,"medianVariantCount1.neuron":114,"medianVariantCount2.neuron":107,"medianTotalCount.neuron":125,"medianTotalCount1.neuron":119,"medianTotalCount2.neuron":137,"deltaVF.neuron":-0.16,"junctions.neuron":"3632964-3643917;3644022-3648223","sig.neuron":"Significant"},"Reg_yIUwUB_65":{"featureID":"13629_3_2/2_RI,A5SS","chr":"10","start":80642197,"end":80642289,"strand":"+","coords":"10:80642197-80642289","geneIDs":"13629","geneSymbols":"Eef2","variantType":"RI:R,A5SS:P","event":"<a href=\"https://genome.ucsc.edu/cgi-bin/hgTracks?db=mm9&position=chr10:80642096-80642389\" title=\"Jump to UCSC Genome Browser\">10:80642096-80642389</a>","log2FoldChange.astrocyte":0.53,"pvalue.astrocyte":0.226,"padj.astrocyte":0.477,"groupID.astrocyte":"14617","medianVariantFreq.astrocyte":0.181,"medianVariantFreq1.astrocyte":0.157,"medianVariantFreq2.astrocyte":0.19,"medianVariantCount.astrocyte":80,"medianVariantCount1.astrocyte":37,"medianVariantCount2.astrocyte":100,"medianTotalCount.astrocyte":375,"medianTotalCount1.astrocyte":280,"medianTotalCount2.astrocyte":536,"deltaVF.astrocyte":0.0329,"junctions.astrocyte":"80642200-80642289","sig.astrocyte":"Not","log2FoldChange.neuron":-0.406,"pvalue.neuron":0.205,"padj.neuron":0.351,"groupID.neuron":"14617","medianVariantFreq.neuron":0.172,"medianVariantFreq1.neuron":0.203,"medianVariantFreq2.neuron":0.167,"medianVariantCount.neuron":33.5,"medianVariantCount1.neuron":32,"medianVariantCount2.neuron":39,"medianTotalCount.neuron":212,"medianTotalCount1.neuron":158,"medianTotalCount2.neuron":233,"deltaVF.neuron":-0.0351,"junctions.neuron":"80642200-80642289","sig.neuron":"Not"},"Reg_yIUwUB_66":{"featureID":"13682_3_2/2_SE,A3SS","chr":"16","start":23108924,"end":23110058,"strand":"+","coords":"16:23108924-23110058","geneIDs":"13682","geneSymbols":"Eif4a2","variantType":"SE:I,A3SS:P","event":"<a href=\"https://genome.ucsc.edu/cgi-bin/hgTracks?db=mm9&position=chr16:23108824-23110158\" title=\"Jump to UCSC Genome Browser\">16:23108824-23110158</a>","log2FoldChange.astrocyte":-3.45,"pvalue.astrocyte":0.00324,"padj.astrocyte":0.0273,"groupID.astrocyte":"12985","medianVariantFreq.astrocyte":0.285,"medianVariantFreq1.astrocyte":0.679,"medianVariantFreq2.astrocyte":0.176,"medianVariantCount.astrocyte":21,"medianVariantCount1.astrocyte":26,"medianVariantCount2.astrocyte":16.5,"medianTotalCount.astrocyte":68.5,"medianTotalCount1.astrocyte":46,"medianTotalCount2.astrocyte":106,"deltaVF.astrocyte":-0.503,"junctions.astrocyte":"23108924-23109193;23109332-23110058","sig.astrocyte":"Significant","log2FoldChange.neuron":-3.16,"pvalue.neuron":0.00031,"padj.neuron":0.00285,"groupID.neuron":"12985","medianVariantFreq.neuron":0.798,"medianVariantFreq1.neuron":0.849,"medianVariantFreq2.neuron":0.306,"medianVariantCount.neuron":29.5,"medianVariantCount1.neuron":37,"medianVariantCount2.neuron":17,"medianTotalCount.neuron":43,"medianTotalCount1.neuron":41,"medianTotalCount2.neuron":45,"deltaVF.neuron":-0.544,"junctions.neuron":"23108924-23109193;23109332-23110058","sig.neuron":"Significant"},"Reg_yIUwUB_67":{"featureID":"13728_5_2/2_A3SS","chr":"19","start":7358079,"end":7358079,"strand":"-","coords":"19:7358079-7358079","geneIDs":"13728","geneSymbols":"Mark2","variantType":"A3SS:P","event":"<a href=\"https://genome.ucsc.edu/cgi-bin/hgTracks?db=mm9&position=chr19:7357958-7359055\" title=\"Jump to UCSC Genome Browser\">19:7357958-7359055</a>","log2FoldChange.astrocyte":-0.0173,"pvalue.astrocyte":0.982,"padj.astrocyte":0.996,"groupID.astrocyte":"16112","medianVariantFreq.astrocyte":0.185,"medianVariantFreq1.astrocyte":0.178,"medianVariantFreq2.astrocyte":0.185,"medianVariantCount.astrocyte":10,"medianVariantCount1.astrocyte":17.5,"medianVariantCount2.astrocyte":9,"medianTotalCount.astrocyte":60,"medianTotalCount1.astrocyte":67.5,"medianTotalCount2.astrocyte":49,"deltaVF.astrocyte":0.00693,"junctions.astrocyte":"7358079-7358955","sig.astrocyte":"Not","log2FoldChange.neuron":0.742,"pvalue.neuron":0.172,"padj.neuron":0.311,"groupID.neuron":"16112","medianVariantFreq.neuron":0.294,"medianVariantFreq1.neuron":0.2,"medianVariantFreq2.neuron":0.316,"medianVariantCount.neuron":12,"medianVariantCount1.neuron":12,"medianVariantCount2.neuron":12,"medianTotalCount.neuron":43,"medianTotalCount1.neuron":57,"medianTotalCount2.neuron":38,"deltaVF.neuron":0.116,"junctions.neuron":"7358079-7358955","sig.neuron":"Not"},"Reg_yIUwUB_68":{"featureID":"13854_3_2/2_A3SS","chr":"7","start":5047355,"end":5047492,"strand":"+","coords":"7:5047355-5047492","geneIDs":"13854","geneSymbols":"Epn1","variantType":"A3SS:P","event":"<a href=\"https://genome.ucsc.edu/cgi-bin/hgTracks?db=mm9&position=chr7:5047255-5047593\" title=\"Jump to UCSC Genome Browser\">7:5047255-5047593</a>","log2FoldChange.astrocyte":1.01,"pvalue.astrocyte":0.486,"padj.astrocyte":0.738,"groupID.astrocyte":"7260","medianVariantFreq.astrocyte":"NA","medianVariantFreq1.astrocyte":"NA","medianVariantFreq2.astrocyte":0.573,"medianVariantCount.astrocyte":2.5,"medianVariantCount1.astrocyte":3.5,"medianVariantCount2.astrocyte":2.5,"medianTotalCount.astrocyte":5.5,"medianTotalCount1.astrocyte":10,"medianTotalCount2.astrocyte":5.5,"deltaVF.astrocyte":"NA","junctions.astrocyte":"5047355-5047490","sig.astrocyte":"Not","log2FoldChange.neuron":0.736,"pvalue.neuron":0.591,"padj.neuron":0.716,"groupID.neuron":"7260","medianVariantFreq.neuron":"NA","medianVariantFreq1.neuron":"NA","medianVariantFreq2.neuron":0.583,"medianVariantCount.neuron":3,"medianVariantCount1.neuron":1,"medianVariantCount2.neuron":9,"medianTotalCount.neuron":7,"medianTotalCount1.neuron":3,"medianTotalCount2.neuron":15,"deltaVF.neuron":"NA","junctions.neuron":"5047355-5047490","sig.neuron":"Not"},"Reg_yIUwUB_69":{"featureID":"13858_4_2/2_SE","chr":"4","start":109052634,"end":109057924,"strand":"+","coords":"4:109052634-109057924","geneIDs":"13858","geneSymbols":"Eps15","variantType":"SE:I","event":"<a href=\"https://genome.ucsc.edu/cgi-bin/hgTracks?db=mm9&position=chr4:109052534-109058024\" title=\"Jump to UCSC Genome Browser\">4:109052534-109058024</a>","log2FoldChange.astrocyte":-4.45,"pvalue.astrocyte":5.24e-05,"padj.astrocyte":0.00103,"groupID.astrocyte":"4199","medianVariantFreq.astrocyte":0.792,"medianVariantFreq1.astrocyte":0.94,"medianVariantFreq2.astrocyte":0.387,"medianVariantCount.astrocyte":22,"medianVariantCount1.astrocyte":31.5,"medianVariantCount2.astrocyte":11,"medianTotalCount.astrocyte":33.5,"medianTotalCount1.astrocyte":33.5,"medianTotalCount2.astrocyte":30,"deltaVF.astrocyte":-0.553,"junctions.astrocyte":"109052634-109055390;109055571-109057924","sig.astrocyte":"Significant","log2FoldChange.neuron":-1.01,"pvalue.neuron":0.154,"padj.neuron":0.291,"groupID.neuron":"4199","medianVariantFreq.neuron":0.455,"medianVariantFreq1.neuron":0.478,"medianVariantFreq2.neuron":0.29,"medianVariantCount.neuron":5,"medianVariantCount1.neuron":5,"medianVariantCount2.neuron":5,"medianTotalCount.neuron":11,"medianTotalCount1.neuron":9,"medianTotalCount2.neuron":23,"deltaVF.neuron":-0.188,"junctions.neuron":"109052634-109055390;109055571-109057924","sig.neuron":"Not"},"Reg_yIUwUB_70":{"featureID":"14007_2_2/2_A5SS","chr":"2","start":6805413,"end":6805413,"strand":"-","coords":"2:6805413-6805413","geneIDs":"14007","geneSymbols":"Celf2","variantType":"A5SS:P","event":"<a href=\"https://genome.ucsc.edu/cgi-bin/hgTracks?db=mm9&position=chr2:6642559-6805998\" title=\"Jump to UCSC Genome Browser\">2:6642559-6805998</a>","log2FoldChange.astrocyte":-2.15,"pvalue.astrocyte":0.147,"padj.astrocyte":0.374,"groupID.astrocyte":"5311","medianVariantFreq.astrocyte":0.45,"medianVariantFreq1.astrocyte":0.527,"medianVariantFreq2.astrocyte":0.167,"medianVariantCount.astrocyte":12,"medianVariantCount1.astrocyte":14.5,"medianVariantCount2.astrocyte":1.5,"medianTotalCount.astrocyte":23,"medianTotalCount1.astrocyte":29.5,"medianTotalCount2.astrocyte":13.5,"deltaVF.astrocyte":-0.36,"junctions.astrocyte":"6642659-6805413","sig.astrocyte":"Not","log2FoldChange.neuron":0.145,"pvalue.neuron":0.628,"padj.neuron":0.744,"groupID.neuron":"5311","medianVariantFreq.neuron":0.496,"medianVariantFreq1.neuron":0.486,"medianVariantFreq2.neuron":0.505,"medianVariantCount.neuron":78.5,"medianVariantCount1.neuron":84,"medianVariantCount2.neuron":73,"medianTotalCount.neuron":163,"medianTotalCount1.neuron":166,"medianTotalCount2.neuron":156,"deltaVF.neuron":0.0189,"junctions.neuron":"6642659-6805413","sig.neuron":"Not"},"Reg_yIUwUB_71":{"featureID":"140570_6_2/2_RI,A3SS","chr":"15","start":88989550,"end":88989549,"strand":"-","coords":"15:88989550-88989549","geneIDs":"140570","geneSymbols":"Plxnb2","variantType":"RI:R,A3SS:P","event":"<a href=\"https://genome.ucsc.edu/cgi-bin/hgTracks?db=mm9&position=chr15:88989435-88989757\" title=\"Jump to UCSC Genome Browser\">15:88989435-88989757</a>","log2FoldChange.astrocyte":0.965,"pvalue.astrocyte":0.261,"padj.astrocyte":0.522,"groupID.astrocyte":"8850","medianVariantFreq.astrocyte":0.319,"medianVariantFreq1.astrocyte":0.251,"medianVariantFreq2.astrocyte":0.388,"medianVariantCount.astrocyte":10.5,"medianVariantCount1.astrocyte":11.5,"medianVariantCount2.astrocyte":10.5,"medianTotalCount.astrocyte":44,"medianTotalCount1.astrocyte":54.5,"medianTotalCount2.astrocyte":32.5,"deltaVF.astrocyte":0.137,"junctions.astrocyte":"88989549-88989657","sig.astrocyte":"Not","log2FoldChange.neuron":1.2,"pvalue.neuron":0.153,"padj.neuron":0.291,"groupID.neuron":"8850","medianVariantFreq.neuron":0.351,"medianVariantFreq1.neuron":0.333,"medianVariantFreq2.neuron":0.6,"medianVariantCount.neuron":6,"medianVariantCount1.neuron":5,"medianVariantCount2.neuron":10,"medianTotalCount.neuron":19.5,"medianTotalCount1.neuron":19,"medianTotalCount2.neuron":20,"deltaVF.neuron":0.267,"junctions.neuron":"88989549-88989657","sig.neuron":"Not"},"Reg_yIUwUB_72":{"featureID":"140742_1_3/3_AFE","chr":"10","start":41607244,"end":41613848,"strand":"+","coords":"10:41607244-41613848","geneIDs":"140742","geneSymbols":"Sesn1","variantType":"AFE","event":"<a href=\"https://genome.ucsc.edu/cgi-bin/hgTracks?db=mm9&position=chr10:41530159-41613948\" title=\"Jump to UCSC Genome Browser\">10:41530159-41613948</a>","log2FoldChange.astrocyte":3.14,"pvalue.astrocyte":0.0421,"padj.astrocyte":0.163,"groupID.astrocyte":"5705","medianVariantFreq.astrocyte":0.629,"medianVariantFreq1.astrocyte":0.472,"medianVariantFreq2.astrocyte":0.829,"medianVariantCount.astrocyte":9.5,"medianVariantCount1.astrocyte":4.5,"medianVariantCount2.astrocyte":16.5,"medianTotalCount.astrocyte":17.5,"medianTotalCount1.astrocyte":15,"medianTotalCount2.astrocyte":22,"deltaVF.astrocyte":0.357,"junctions.astrocyte":"41607401-41613848","sig.astrocyte":"Not","log2FoldChange.neuron":0.607,"pvalue.neuron":0.369,"padj.neuron":0.533,"groupID.neuron":"5705","medianVariantFreq.neuron":0.414,"medianVariantFreq1.neuron":0.25,"medianVariantFreq2.neuron":0.429,"medianVariantCount.neuron":5.5,"medianVariantCount1.neuron":4,"medianVariantCount2.neuron":8,"medianTotalCount.neuron":14.5,"medianTotalCount1.neuron":12,"medianTotalCount2.neuron":20,"deltaVF.neuron":0.179,"junctions.neuron":"41607401-41613848","sig.neuron":"Not"},"Reg_yIUwUB_73":{"featureID":"14158_4_2/2_A3SS","chr":"17","start":64322506,"end":64330831,"strand":"+","coords":"17:64322506-64330831","geneIDs":"14158","geneSymbols":"Fert2","variantType":"A3SS:P","event":"<a href=\"https://genome.ucsc.edu/cgi-bin/hgTracks?db=mm9&position=chr17:64322406-64330932\" title=\"Jump to UCSC Genome Browser\">17:64322406-64330932</a>","log2FoldChange.astrocyte":-0.919,"pvalue.astrocyte":0.494,"padj.astrocyte":0.743,"groupID.astrocyte":"16713","medianVariantFreq.astrocyte":0.515,"medianVariantFreq1.astrocyte":0.525,"medianVariantFreq2.astrocyte":0.515,"medianVariantCount.astrocyte":19,"medianVariantCount1.astrocyte":9,"medianVariantCount2.astrocyte":23.5,"medianTotalCount.astrocyte":36,"medianTotalCount1.astrocyte":14,"medianTotalCount2.astrocyte":69.5,"deltaVF.astrocyte":-0.0101,"junctions.astrocyte":"64322506-64330829","sig.astrocyte":"Not","log2FoldChange.neuron":-0.281,"pvalue.neuron":0.684,"padj.neuron":0.786,"groupID.neuron":"16713","medianVariantFreq.neuron":0.685,"medianVariantFreq1.neuron":0.727,"medianVariantFreq2.neuron":0.625,"medianVariantCount.neuron":31,"medianVariantCount1.neuron":23,"medianVariantCount2.neuron":32,"medianTotalCount.neuron":49,"medianTotalCount1.neuron":28,"medianTotalCount2.neuron":52,"deltaVF.neuron":-0.102,"junctions.neuron":"64322506-64330829","sig.neuron":"Not"},"Reg_yIUwUB_74":{"featureID":"14269,320973_14_2/2_A3SS","chr":"2","start":30891777,"end":30891777,"strand":"-","coords":"2:30891777-30891777","geneIDs":"14269,320973","geneSymbols":"Fnbp1,D330023K18Rik","variantType":"A3SS:P","event":"<a href=\"https://genome.ucsc.edu/cgi-bin/hgTracks?db=mm9&position=chr2:30891674-30892162\" title=\"Jump to UCSC Genome Browser\">2:30891674-30892162</a>","log2FoldChange.astrocyte":0.878,"pvalue.astrocyte":0.297,"padj.astrocyte":0.557,"groupID.astrocyte":"4125","medianVariantFreq.astrocyte":0.174,"medianVariantFreq1.astrocyte":0.153,"medianVariantFreq2.astrocyte":0.195,"medianVariantCount.astrocyte":18,"medianVariantCount1.astrocyte":18,"medianVariantCount2.astrocyte":18,"medianTotalCount.astrocyte":101,"medianTotalCount1.astrocyte":135,"medianTotalCount2.astrocyte":63.5,"deltaVF.astrocyte":0.0419,"junctions.astrocyte":"30891777-30892062","sig.astrocyte":"Not","log2FoldChange.neuron":2.35,"pvalue.neuron":0.0169,"padj.neuron":0.057,"groupID.neuron":"4125","medianVariantFreq.neuron":0.258,"medianVariantFreq1.neuron":0.0435,"medianVariantFreq2.neuron":0.4,"medianVariantCount.neuron":4,"medianVariantCount1.neuron":1,"medianVariantCount2.neuron":5,"medianTotalCount.neuron":16.5,"medianTotalCount1.neuron":17,"medianTotalCount2.neuron":16,"deltaVF.neuron":0.357,"junctions.neuron":"30891777-30892062","sig.neuron":"Not"},"Reg_yIUwUB_75":{"featureID":"14269,320973_6_2/2_A3SS","chr":"2","start":30911331,"end":30911331,"strand":"-","coords":"2:30911331-30911331","geneIDs":"14269,320973","geneSymbols":"Fnbp1,D330023K18Rik","variantType":"A3SS:P","event":"<a href=\"https://genome.ucsc.edu/cgi-bin/hgTracks?db=mm9&position=chr2:30910994-30914509\" title=\"Jump to UCSC Genome Browser\">2:30910994-30914509</a>","log2FoldChange.astrocyte":-0.0923,"pvalue.astrocyte":0.878,"padj.astrocyte":0.954,"groupID.astrocyte":"4117","medianVariantFreq.astrocyte":0.0548,"medianVariantFreq1.astrocyte":0.049,"medianVariantFreq2.astrocyte":0.0564,"medianVariantCount.astrocyte":33.5,"medianVariantCount1.astrocyte":48.5,"medianVariantCount2.astrocyte":15.5,"medianTotalCount.astrocyte":630,"medianTotalCount1.astrocyte":765,"medianTotalCount2.astrocyte":292,"deltaVF.astrocyte":0.00739,"junctions.astrocyte":"30911331-30914409;30911429-30914409","sig.astrocyte":"Not","log2FoldChange.neuron":0.369,"pvalue.neuron":0.42,"padj.neuron":0.58,"groupID.neuron":"4117","medianVariantFreq.neuron":0.0457,"medianVariantFreq1.neuron":0.0443,"medianVariantFreq2.neuron":0.0526,"medianVariantCount.neuron":6.5,"medianVariantCount1.neuron":9,"medianVariantCount2.neuron":5,"medianTotalCount.neuron":162,"medianTotalCount1.neuron":191,"medianTotalCount2.neuron":75,"deltaVF.neuron":0.0083,"junctions.neuron":"30911331-30914409;30911429-30914409","sig.neuron":"Not"},"Reg_yIUwUB_76":{"featureID":"14270_1_2/2_AFE","chr":"1","start":133423960,"end":133423810,"strand":"-","coords":"1:133423960-133423810","geneIDs":"14270","geneSymbols":"Srgap2","variantType":"AFE","event":"<a href=\"https://genome.ucsc.edu/cgi-bin/hgTracks?db=mm9&position=chr1:133422070-133424297\" title=\"Jump to UCSC Genome Browser\">1:133422070-133424297</a>","log2FoldChange.astrocyte":-1.69,"pvalue.astrocyte":0.0663,"padj.astrocyte":0.225,"groupID.astrocyte":"17091","medianVariantFreq.astrocyte":0.581,"medianVariantFreq1.astrocyte":0.768,"medianVariantFreq2.astrocyte":0.487,"medianVariantCount.astrocyte":8,"medianVariantCount1.astrocyte":10,"medianVariantCount2.astrocyte":6.5,"medianTotalCount.astrocyte":15,"medianTotalCount1.astrocyte":15,"medianTotalCount2.astrocyte":15.5,"deltaVF.astrocyte":-0.281,"junctions.astrocyte":"133422170-133423960;133422170-133423810","sig.astrocyte":"Not","log2FoldChange.neuron":-0.557,"pvalue.neuron":0.514,"padj.neuron":0.657,"groupID.neuron":"17091","medianVariantFreq.neuron":0.236,"medianVariantFreq1.neuron":0.2,"medianVariantFreq2.neuron":0.25,"medianVariantCount.neuron":2,"medianVariantCount1.neuron":1,"medianVariantCount2.neuron":2,"medianTotalCount.neuron":8,"medianTotalCount1.neuron":7,"medianTotalCount2.neuron":11,"deltaVF.neuron":0.05,"junctions.neuron":"133422170-133423960;133422170-133423810","sig.neuron":"Not"},"Reg_yIUwUB_77":{"featureID":"14359_3_2/2_SE,S2E","chr":"3","start":33963241,"end":33967839,"strand":"+","coords":"3:33963241-33967839","geneIDs":"14359","geneSymbols":"Fxr1","variantType":"SE:I,S2E:I","event":"<a href=\"https://genome.ucsc.edu/cgi-bin/hgTracks?db=mm9&position=chr3:33963141-33967939\" title=\"Jump to UCSC Genome Browser\">3:33963141-33967939</a>","log2FoldChange.astrocyte":-0.16,"pvalue.astrocyte":0.901,"padj.astrocyte":0.964,"groupID.astrocyte":"13706","medianVariantFreq.astrocyte":0.246,"medianVariantFreq1.astrocyte":0.371,"medianVariantFreq2.astrocyte":0.206,"medianVariantCount.astrocyte":5,"medianVariantCount1.astrocyte":6,"medianVariantCount2.astrocyte":4.5,"medianTotalCount.astrocyte":30,"medianTotalCount1.astrocyte":30,"medianTotalCount2.astrocyte":25.5,"deltaVF.astrocyte":-0.165,"junctions.astrocyte":"33963241-33967083;33963241-33963896;33967174-33967839","sig.astrocyte":"Not","log2FoldChange.neuron":-3.08,"pvalue.neuron":3.49e-05,"padj.neuron":0.000609,"groupID.neuron":"13706","medianVariantFreq.neuron":0.627,"medianVariantFreq1.neuron":0.795,"medianVariantFreq2.neuron":0.31,"medianVariantCount.neuron":17.5,"medianVariantCount1.neuron":30,"medianVariantCount2.neuron":8,"medianTotalCount.neuron":35.5,"medianTotalCount1.neuron":36,"medianTotalCount2.neuron":35,"deltaVF.neuron":-0.485,"junctions.neuron":"33963241-33967083;33963241-33963896;33967174-33967839","sig.neuron":"Significant"},"Reg_yIUwUB_78":{"featureID":"14534_3_2/2_A3SS","chr":"11","start":100570299,"end":100570299,"strand":"-","coords":"11:100570299-100570299","geneIDs":"14534","geneSymbols":"Kat2a","variantType":"A3SS:P","event":"<a href=\"https://genome.ucsc.edu/cgi-bin/hgTracks?db=mm9&position=chr11:100570196-100570490\" title=\"Jump to UCSC Genome Browser\">11:100570196-100570490</a>","log2FoldChange.astrocyte":0.281,"pvalue.astrocyte":0.723,"padj.astrocyte":0.89,"groupID.astrocyte":"13358","medianVariantFreq.astrocyte":0.333,"medianVariantFreq1.astrocyte":0.304,"medianVariantFreq2.astrocyte":0.333,"medianVariantCount.astrocyte":9,"medianVariantCount1.astrocyte":13,"medianVariantCount2.astrocyte":7.5,"medianTotalCount.astrocyte":34.5,"medianTotalCount1.astrocyte":47,"medianTotalCount2.astrocyte":22.5,"deltaVF.astrocyte":0.0293,"junctions.astrocyte":"100570299-100570390","sig.astrocyte":"Not","log2FoldChange.neuron":1.32,"pvalue.neuron":0.00363,"padj.neuron":0.017,"groupID.neuron":"13358","medianVariantFreq.neuron":0.394,"medianVariantFreq1.neuron":0.319,"medianVariantFreq2.neuron":0.472,"medianVariantCount.neuron":15.5,"medianVariantCount1.neuron":14,"medianVariantCount2.neuron":25,"medianTotalCount.neuron":46.5,"medianTotalCount1.neuron":44,"medianTotalCount2.neuron":53,"deltaVF.neuron":0.153,"junctions.neuron":"100570299-100570390","sig.neuron":"Significant"},"Reg_yIUwUB_79":{"featureID":"14681_2_2/2_AE","chr":"8","start":96474331,"end":96480153,"strand":"+","coords":"8:96474331-96480153","geneIDs":"14681","geneSymbols":"Gnao1","variantType":"AE","event":"<a href=\"https://genome.ucsc.edu/cgi-bin/hgTracks?db=mm9&position=chr8:96474231-96493787\" title=\"Jump to UCSC Genome Browser\">8:96474231-96493787</a>","log2FoldChange.astrocyte":-1.48,"pvalue.astrocyte":0.0318,"padj.astrocyte":0.135,"groupID.astrocyte":"6142","medianVariantFreq.astrocyte":0.896,"medianVariantFreq1.astrocyte":0.917,"medianVariantFreq2.astrocyte":0.829,"medianVariantCount.astrocyte":227,"medianVariantCount1.astrocyte":384,"medianVariantCount2.astrocyte":127,"medianTotalCount.astrocyte":261,"medianTotalCount1.astrocyte":424,"medianTotalCount2.astrocyte":146,"deltaVF.astrocyte":-0.088,"junctions.astrocyte":"96474331-96477875","sig.astrocyte":"Not","log2FoldChange.neuron":-0.291,"pvalue.neuron":0.581,"padj.neuron":0.708,"groupID.neuron":"6142","medianVariantFreq.neuron":0.173,"medianVariantFreq1.neuron":0.171,"medianVariantFreq2.neuron":0.175,"medianVariantCount.neuron":6,"medianVariantCount1.neuron":6,"medianVariantCount2.neuron":6,"medianTotalCount.neuron":35.5,"medianTotalCount1.neuron":35,"medianTotalCount2.neuron":41,"deltaVF.neuron":0.00401,"junctions.neuron":"96474331-96477875","sig.neuron":"Not"},"Reg_yIUwUB_80":{"featureID":"14688_2_2/2_A3SS","chr":"4","start":154931395,"end":154931579,"strand":"+","coords":"4:154931395-154931579","geneIDs":"14688","geneSymbols":"Gnb1","variantType":"A3SS:P","event":"<a href=\"https://genome.ucsc.edu/cgi-bin/hgTracks?db=mm9&position=chr4:154931295-154931680\" title=\"Jump to UCSC Genome Browser\">4:154931295-154931680</a>","log2FoldChange.astrocyte":-0.0228,"pvalue.astrocyte":0.98,"padj.astrocyte":0.996,"groupID.astrocyte":"16885","medianVariantFreq.astrocyte":0.304,"medianVariantFreq1.astrocyte":0.353,"medianVariantFreq2.astrocyte":0.281,"medianVariantCount.astrocyte":10.5,"medianVariantCount1.astrocyte":5.5,"medianVariantCount2.astrocyte":16,"medianTotalCount.astrocyte":29.5,"medianTotalCount1.astrocyte":28,"medianTotalCount2.astrocyte":57,"deltaVF.astrocyte":-0.0711,"junctions.astrocyte":"154931395-154931577","sig.astrocyte":"Not","log2FoldChange.neuron":0.542,"pvalue.neuron":0.392,"padj.neuron":0.555,"groupID.neuron":"16885","medianVariantFreq.neuron":0.42,"medianVariantFreq1.neuron":0.412,"medianVariantFreq2.neuron":0.5,"medianVariantCount.neuron":8.5,"medianVariantCount1.neuron":7,"medianVariantCount2.neuron":9,"medianTotalCount.neuron":21.5,"medianTotalCount1.neuron":21,"medianTotalCount2.neuron":22,"deltaVF.neuron":0.0882,"junctions.neuron":"154931395-154931577","sig.neuron":"Not"},"Reg_yIUwUB_81":{"featureID":"14756_3_2/2_RI,A3SS","chr":"13","start":25054297,"end":25054495,"strand":"+","coords":"13:25054297-25054495","geneIDs":"14756","geneSymbols":"Gpld1","variantType":"RI:R,A3SS:P","event":"<a href=\"https://genome.ucsc.edu/cgi-bin/hgTracks?db=mm9&position=chr13:25054196-25054596\" title=\"Jump to UCSC Genome Browser\">13:25054196-25054596</a>","log2FoldChange.astrocyte":0.249,"pvalue.astrocyte":0.771,"padj.astrocyte":0.908,"groupID.astrocyte":"14714","medianVariantFreq.astrocyte":0.266,"medianVariantFreq1.astrocyte":0.266,"medianVariantFreq2.astrocyte":0.262,"medianVariantCount.astrocyte":21.5,"medianVariantCount1.astrocyte":12.5,"medianVariantCount2.astrocyte":37,"medianTotalCount.astrocyte":79,"medianTotalCount1.astrocyte":51.5,"medianTotalCount2.astrocyte":141,"deltaVF.astrocyte":-0.00432,"junctions.astrocyte":"25054296-25054459","sig.astrocyte":"Not","log2FoldChange.neuron":0.285,"pvalue.neuron":0.717,"padj.neuron":0.816,"groupID.neuron":"14714","medianVariantFreq.neuron":0.5,"medianVariantFreq1.neuron":0.5,"medianVariantFreq2.neuron":0.556,"medianVariantCount.neuron":4.5,"medianVariantCount1.neuron":2,"medianVariantCount2.neuron":12,"medianTotalCount.neuron":9,"medianTotalCount1.neuron":7,"medianTotalCount2.neuron":23,"deltaVF.neuron":0.0556,"junctions.neuron":"25054296-25054459","sig.neuron":"Not"},"Reg_yIUwUB_82":{"featureID":"14758_2_2/2_SE","chr":"X","start":162783013,"end":162810570,"strand":"+","coords":"X:162783013-162810570","geneIDs":"14758","geneSymbols":"Gpm6b","variantType":"SE:I","event":"<a href=\"https://genome.ucsc.edu/cgi-bin/hgTracks?db=mm9&position=chrX:162782913-162810670\" title=\"Jump to UCSC Genome Browser\">X:162782913-162810670</a>","log2FoldChange.astrocyte":-0.131,"pvalue.astrocyte":0.916,"padj.astrocyte":0.968,"groupID.astrocyte":"5649","medianVariantFreq.astrocyte":0.226,"medianVariantFreq1.astrocyte":0.248,"medianVariantFreq2.astrocyte":0.226,"medianVariantCount.astrocyte":4.5,"medianVariantCount1.astrocyte":4.5,"medianVariantCount2.astrocyte":5,"medianTotalCount.astrocyte":24,"medianTotalCount1.astrocyte":24,"medianTotalCount2.astrocyte":25,"deltaVF.astrocyte":-0.0213,"junctions.astrocyte":"162783013-162791497;162791616-162810570","sig.astrocyte":"Not","log2FoldChange.neuron":-0.899,"pvalue.neuron":0.211,"padj.neuron":0.356,"groupID.neuron":"5649","medianVariantFreq.neuron":0.222,"medianVariantFreq1.neuron":0.259,"medianVariantFreq2.neuron":0.209,"medianVariantCount.neuron":6.5,"medianVariantCount1.neuron":7,"medianVariantCount2.neuron":5,"medianTotalCount.neuron":28,"medianTotalCount1.neuron":26,"medianTotalCount2.neuron":34,"deltaVF.neuron":-0.05,"junctions.neuron":"162783013-162791497;162791616-162810570","sig.neuron":"Not"},"Reg_yIUwUB_83":{"featureID":"14758_4_2/2_RI,A5SS","chr":"X","start":162818092,"end":162820381,"strand":"+","coords":"X:162818092-162820381","geneIDs":"14758","geneSymbols":"Gpm6b","variantType":"RI:R,A5SS:P","event":"<a href=\"https://genome.ucsc.edu/cgi-bin/hgTracks?db=mm9&position=chrX:162817991-162820481\" title=\"Jump to UCSC Genome Browser\">X:162817991-162820481</a>","log2FoldChange.astrocyte":1.01,"pvalue.astrocyte":0.0981,"padj.astrocyte":0.295,"groupID.astrocyte":"5651","medianVariantFreq.astrocyte":0.38,"medianVariantFreq1.astrocyte":0.345,"medianVariantFreq2.astrocyte":0.454,"medianVariantCount.astrocyte":40,"medianVariantCount1.astrocyte":44.5,"medianVariantCount2.astrocyte":34.5,"medianTotalCount.astrocyte":111,"medianTotalCount1.astrocyte":122,"medianTotalCount2.astrocyte":75.5,"deltaVF.astrocyte":0.109,"junctions.astrocyte":"162818240-162820381","sig.astrocyte":"Not","log2FoldChange.neuron":1.24,"pvalue.neuron":0.0049,"padj.neuron":0.0216,"groupID.neuron":"5651","medianVariantFreq.neuron":0.437,"medianVariantFreq1.neuron":0.412,"medianVariantFreq2.neuron":0.684,"medianVariantCount.neuron":48,"medianVariantCount1.neuron":37,"medianVariantCount2.neuron":73,"medianTotalCount.neuron":107,"medianTotalCount1.neuron":90,"medianTotalCount2.neuron":109,"deltaVF.neuron":0.272,"junctions.neuron":"162818240-162820381","sig.neuron":"Significant"},"Reg_yIUwUB_84":{"featureID":"14809_6_2/2_A3SS","chr":"7","start":25845876,"end":25845876,"strand":"-","coords":"7:25845876-25845876","geneIDs":"14809","geneSymbols":"Grik5","variantType":"A3SS:P","event":"<a href=\"https://genome.ucsc.edu/cgi-bin/hgTracks?db=mm9&position=chr7:25845702-25847997\" title=\"Jump to UCSC Genome Browser\">7:25845702-25847997</a>","log2FoldChange.astrocyte":0.42,"pvalue.astrocyte":0.624,"padj.astrocyte":0.827,"groupID.astrocyte":"15694","medianVariantFreq.astrocyte":0.149,"medianVariantFreq1.astrocyte":0.145,"medianVariantFreq2.astrocyte":0.187,"medianVariantCount.astrocyte":13,"medianVariantCount1.astrocyte":13,"medianVariantCount2.astrocyte":14.5,"medianTotalCount.astrocyte":83,"medianTotalCount1.astrocyte":86.5,"medianTotalCount2.astrocyte":66.5,"deltaVF.astrocyte":0.0425,"junctions.astrocyte":"25845876-25847897","sig.astrocyte":"Not","log2FoldChange.neuron":-1.52,"pvalue.neuron":8.64e-05,"padj.neuron":0.00113,"groupID.neuron":"15694","medianVariantFreq.neuron":0.0874,"medianVariantFreq1.neuron":0.131,"medianVariantFreq2.neuron":0.058,"medianVariantCount.neuron":14.5,"medianVariantCount1.neuron":16,"medianVariantCount2.neuron":9,"medianTotalCount.neuron":132,"medianTotalCount1.neuron":124,"medianTotalCount2.neuron":207,"deltaVF.neuron":-0.0732,"junctions.neuron":"25845876-25847897","sig.neuron":"Significant"},"Reg_yIUwUB_85":{"featureID":"14812_2_2/2_A3SS","chr":"6","start":136123121,"end":136123121,"strand":"-","coords":"6:136123121-136123121","geneIDs":"14812","geneSymbols":"Grin2b","variantType":"A3SS:P","event":"<a href=\"https://genome.ucsc.edu/cgi-bin/hgTracks?db=mm9&position=chr6:136122855-136123591\" title=\"Jump to UCSC Genome Browser\">6:136122855-136123591</a>","log2FoldChange.astrocyte":4.52,"pvalue.astrocyte":0.0124,"padj.astrocyte":0.0717,"groupID.astrocyte":"10605","medianVariantFreq.astrocyte":"NA","medianVariantFreq1.astrocyte":0.552,"medianVariantFreq2.astrocyte":"NA","medianVariantCount.astrocyte":12,"medianVariantCount1.astrocyte":16,"medianVariantCount2.astrocyte":3.5,"medianTotalCount.astrocyte":18,"medianTotalCount1.astrocyte":30,"medianTotalCount2.astrocyte":3.5,"deltaVF.astrocyte":"NA","junctions.astrocyte":"136123121-136123491","sig.astrocyte":"Not","log2FoldChange.neuron":0.226,"pvalue.neuron":0.566,"padj.neuron":0.698,"groupID.neuron":"10605","medianVariantFreq.neuron":0.849,"medianVariantFreq1.neuron":0.842,"medianVariantFreq2.neuron":0.881,"medianVariantCount.neuron":118,"medianVariantCount1.neuron":162,"medianVariantCount2.neuron":66,"medianTotalCount.neuron":136,"medianTotalCount1.neuron":190,"medianTotalCount2.neuron":74,"deltaVF.neuron":0.0385,"junctions.neuron":"136123121-136123491","sig.neuron":"Not"},"Reg_yIUwUB_86":{"featureID":"14852_2_2/2_A3SS","chr":"16","start":11235858,"end":11235858,"strand":"-","coords":"16:11235858-11235858","geneIDs":"14852","geneSymbols":"Gspt1","variantType":"A3SS:P","event":"<a href=\"https://genome.ucsc.edu/cgi-bin/hgTracks?db=mm9&position=chr16:11235436-11237724\" title=\"Jump to UCSC Genome Browser\">16:11235436-11237724</a>","log2FoldChange.astrocyte":-2.02,"pvalue.astrocyte":0.166,"padj.astrocyte":0.404,"groupID.astrocyte":"14121","medianVariantFreq.astrocyte":0.595,"medianVariantFreq1.astrocyte":0.889,"medianVariantFreq2.astrocyte":0.41,"medianVariantCount.astrocyte":7.5,"medianVariantCount1.astrocyte":6.5,"medianVariantCount2.astrocyte":9.5,"medianTotalCount.astrocyte":15.5,"medianTotalCount1.astrocyte":7.5,"medianTotalCount2.astrocyte":25.5,"deltaVF.astrocyte":-0.479,"junctions.astrocyte":"11235858-11237624","sig.astrocyte":"Not","log2FoldChange.neuron":1.56,"pvalue.neuron":0.0136,"padj.neuron":0.0482,"groupID.neuron":"14121","medianVariantFreq.neuron":0.543,"medianVariantFreq1.neuron":0.385,"medianVariantFreq2.neuron":0.733,"medianVariantCount.neuron":10.5,"medianVariantCount1.neuron":6,"medianVariantCount2.neuron":21,"medianTotalCount.neuron":20.5,"medianTotalCount1.neuron":14,"medianTotalCount2.neuron":31,"deltaVF.neuron":0.349,"junctions.neuron":"11235858-11237624","sig.neuron":"Significant"},"Reg_yIUwUB_87":{"featureID":"14897_6_2/2_A5SS","chr":"1","start":84757335,"end":84757335,"strand":"-","coords":"1:84757335-84757335","geneIDs":"14897","geneSymbols":"Trip12","variantType":"A5SS:P","event":"<a href=\"https://genome.ucsc.edu/cgi-bin/hgTracks?db=mm9&position=chr1:84755602-84757438\" title=\"Jump to UCSC Genome Browser\">1:84755602-84757438</a>","log2FoldChange.astrocyte":-0.695,"pvalue.astrocyte":0.619,"padj.astrocyte":0.826,"groupID.astrocyte":"4382","medianVariantFreq.astrocyte":0.106,"medianVariantFreq1.astrocyte":0.214,"medianVariantFreq2.astrocyte":0.0981,"medianVariantCount.astrocyte":4.5,"medianVariantCount1.astrocyte":4.5,"medianVariantCount2.astrocyte":4.5,"medianTotalCount.astrocyte":33.5,"medianTotalCount1.astrocyte":24,"medianTotalCount2.astrocyte":40,"deltaVF.astrocyte":-0.116,"junctions.astrocyte":"84755702-84757335","sig.astrocyte":"Not","log2FoldChange.neuron":1.66,"pvalue.neuron":0.0194,"padj.neuron":0.0633,"groupID.neuron":"4382","medianVariantFreq.neuron":0.469,"medianVariantFreq1.neuron":0.391,"medianVariantFreq2.neuron":0.714,"medianVariantCount.neuron":10,"medianVariantCount1.neuron":6,"medianVariantCount2.neuron":21,"medianTotalCount.neuron":21.5,"medianTotalCount1.neuron":13,"medianTotalCount2.neuron":29,"deltaVF.neuron":0.323,"junctions.neuron":"84755702-84757335","sig.neuron":"Not"},"Reg_yIUwUB_88":{"featureID":"14924_2_2/2_A3SS","chr":"6","start":93719540,"end":93719540,"strand":"-","coords":"6:93719540-93719540","geneIDs":"14924","geneSymbols":"Magi1","variantType":"A3SS:P","event":"<a href=\"https://genome.ucsc.edu/cgi-bin/hgTracks?db=mm9&position=chr6:93719437-93723701\" title=\"Jump to UCSC Genome Browser\">6:93719437-93723701</a>","log2FoldChange.astrocyte":1.14,"pvalue.astrocyte":0.427,"padj.astrocyte":0.692,"groupID.astrocyte":"16329","medianVariantFreq.astrocyte":0.191,"medianVariantFreq1.astrocyte":0.191,"medianVariantFreq2.astrocyte":0.353,"medianVariantCount.astrocyte":4.5,"medianVariantCount1.astrocyte":6.5,"medianVariantCount2.astrocyte":4.5,"medianTotalCount.astrocyte":14,"medianTotalCount1.astrocyte":26.5,"medianTotalCount2.astrocyte":12.5,"deltaVF.astrocyte":0.161,"junctions.astrocyte":"93719540-93723601","sig.astrocyte":"Not","log2FoldChange.neuron":1.02,"pvalue.neuron":0.0434,"padj.neuron":0.114,"groupID.neuron":"16329","medianVariantFreq.neuron":0.286,"medianVariantFreq1.neuron":0.238,"medianVariantFreq2.neuron":0.448,"medianVariantCount.neuron":9.5,"medianVariantCount1.neuron":9,"medianVariantCount2.neuron":12,"medianTotalCount.neuron":29,"medianTotalCount1.neuron":33,"medianTotalCount2.neuron":26,"deltaVF.neuron":0.21,"junctions.neuron":"93719540-93723601","sig.neuron":"Not"},"Reg_yIUwUB_89":{"featureID":"15161_1_2/2_A3SS","chr":"X","start":71200990,"end":71200990,"strand":"-","coords":"X:71200990-71200990","geneIDs":"15161","geneSymbols":"Hcfc1","variantType":"A3SS:P","event":"<a href=\"https://genome.ucsc.edu/cgi-bin/hgTracks?db=mm9&position=chrX:71200873-71202006\" title=\"Jump to UCSC Genome Browser\">X:71200873-71202006</a>","log2FoldChange.astrocyte":-0.988,"pvalue.astrocyte":0.434,"padj.astrocyte":0.699,"groupID.astrocyte":"5629","medianVariantFreq.astrocyte":"NA","medianVariantFreq1.astrocyte":"NA","medianVariantFreq2.astrocyte":0.168,"medianVariantCount.astrocyte":5,"medianVariantCount1.astrocyte":5,"medianVariantCount2.astrocyte":5,"medianTotalCount.astrocyte":25.5,"medianTotalCount1.astrocyte":19.5,"medianTotalCount2.astrocyte":30,"deltaVF.astrocyte":"NA","junctions.astrocyte":"71200990-71201906","sig.astrocyte":"Not","log2FoldChange.neuron":0.315,"pvalue.neuron":0.653,"padj.neuron":0.763,"groupID.neuron":"5629","medianVariantFreq.neuron":0.381,"medianVariantFreq1.neuron":0.333,"medianVariantFreq2.neuron":0.5,"medianVariantCount.neuron":5.5,"medianVariantCount1.neuron":4,"medianVariantCount2.neuron":9,"medianTotalCount.neuron":16.5,"medianTotalCount1.neuron":13,"medianTotalCount2.neuron":21,"deltaVF.neuron":0.167,"junctions.neuron":"71200990-71201906","sig.neuron":"Not"},"Reg_yIUwUB_90":{"featureID":"15381_1_2/2_A3SS","chr":"14","start":52695111,"end":52695111,"strand":"-","coords":"14:52695111-52695111","geneIDs":"15381","geneSymbols":"Hnrnpc","variantType":"A3SS:P","event":"<a href=\"https://genome.ucsc.edu/cgi-bin/hgTracks?db=mm9&position=chr14:52694990-52695388\" title=\"Jump to UCSC Genome Browser\">14:52694990-52695388</a>","log2FoldChange.astrocyte":-0.865,"pvalue.astrocyte":0.191,"padj.astrocyte":0.435,"groupID.astrocyte":"17229","medianVariantFreq.astrocyte":0.503,"medianVariantFreq1.astrocyte":0.618,"medianVariantFreq2.astrocyte":0.435,"medianVariantCount.astrocyte":29,"medianVariantCount1.astrocyte":19.5,"medianVariantCount2.astrocyte":38.5,"medianTotalCount.astrocyte":73.5,"medianTotalCount1.astrocyte":35.5,"medianTotalCount2.astrocyte":94.5,"deltaVF.astrocyte":-0.183,"junctions.astrocyte":"52695111-52695288","sig.astrocyte":"Not","log2FoldChange.neuron":0.062,"pvalue.neuron":0.903,"padj.neuron":0.942,"groupID.neuron":"17229","medianVariantFreq.neuron":0.628,"medianVariantFreq1.neuron":0.61,"medianVariantFreq2.neuron":0.647,"medianVariantCount.neuron":25,"medianVariantCount1.neuron":25,"medianVariantCount2.neuron":31,"medianTotalCount.neuron":44,"medianTotalCount1.neuron":37,"medianTotalCount2.neuron":48,"deltaVF.neuron":0.0373,"junctions.neuron":"52695111-52695288","sig.neuron":"Not"},"Reg_yIUwUB_91":{"featureID":"15381_2_2/2_A3SS","chr":"14","start":52695090,"end":52695090,"strand":"-","coords":"14:52695090-52695090","geneIDs":"15381","geneSymbols":"Hnrnpc","variantType":"A3SS:P","event":"<a href=\"https://genome.ucsc.edu/cgi-bin/hgTracks?db=mm9&position=chr14:52694987-52695388\" title=\"Jump to UCSC Genome Browser\">14:52694987-52695388</a>","log2FoldChange.astrocyte":0.791,"pvalue.astrocyte":0.327,"padj.astrocyte":0.592,"groupID.astrocyte":"17230","medianVariantFreq.astrocyte":0.868,"medianVariantFreq1.astrocyte":0.849,"medianVariantFreq2.astrocyte":0.868,"medianVariantCount.astrocyte":78.5,"medianVariantCount1.astrocyte":37.5,"medianVariantCount2.astrocyte":98.5,"medianTotalCount.astrocyte":92,"medianTotalCount1.astrocyte":44.5,"medianTotalCount2.astrocyte":108,"deltaVF.astrocyte":0.0186,"junctions.astrocyte":"52695090-52695288;52695111-52695288","sig.astrocyte":"Not","log2FoldChange.neuron":0.181,"pvalue.neuron":0.709,"padj.neuron":0.808,"groupID.neuron":"17230","medianVariantFreq.neuron":0.785,"medianVariantFreq1.neuron":0.727,"medianVariantFreq2.neuron":0.793,"medianVariantCount.neuron":44.5,"medianVariantCount1.neuron":38,"medianVariantCount2.neuron":50,"medianTotalCount.neuron":57,"medianTotalCount1.neuron":48,"medianTotalCount2.neuron":69,"deltaVF.neuron":0.0658,"junctions.neuron":"52695090-52695288;52695111-52695288","sig.neuron":"Not"},"Reg_yIUwUB_92":{"featureID":"16068_3_2/2_A3SS","chr":"7","start":109164915,"end":109164915,"strand":"-","coords":"7:109164915-109164915","geneIDs":"16068","geneSymbols":"Il18bp","variantType":"A3SS:P","event":"<a href=\"https://genome.ucsc.edu/cgi-bin/hgTracks?db=mm9&position=chr7:109164781-109165364\" title=\"Jump to UCSC Genome Browser\">7:109164781-109165364</a>","log2FoldChange.astrocyte":1.71,"pvalue.astrocyte":0.117,"padj.astrocyte":0.333,"groupID.astrocyte":"16947","medianVariantFreq.astrocyte":0.88,"medianVariantFreq1.astrocyte":0.733,"medianVariantFreq2.astrocyte":0.893,"medianVariantCount.astrocyte":23.5,"medianVariantCount1.astrocyte":16,"medianVariantCount2.astrocyte":64,"medianTotalCount.astrocyte":28.5,"medianTotalCount1.astrocyte":22,"medianTotalCount2.astrocyte":66.5,"deltaVF.astrocyte":0.16,"junctions.astrocyte":"109164915-109165264","sig.astrocyte":"Not","log2FoldChange.neuron":-1.13,"pvalue.neuron":0.0874,"padj.neuron":0.195,"groupID.neuron":"16947","medianVariantFreq.neuron":0.556,"medianVariantFreq1.neuron":0.667,"medianVariantFreq2.neuron":0.5,"medianVariantCount.neuron":6.5,"medianVariantCount1.neuron":10,"medianVariantCount2.neuron":6,"medianTotalCount.neuron":12.5,"medianTotalCount1.neuron":15,"medianTotalCount2.neuron":10,"deltaVF.neuron":-0.167,"junctions.neuron":"109164915-109165264","sig.neuron":"Not"},"Reg_yIUwUB_93":{"featureID":"16210_2_2/2_A5SS","chr":"18","start":13146895,"end":13148254,"strand":"+","coords":"18:13146895-13148254","geneIDs":"16210","geneSymbols":"Impact","variantType":"A5SS:P","event":"<a href=\"https://genome.ucsc.edu/cgi-bin/hgTracks?db=mm9&position=chr18:13146794-13148354\" title=\"Jump to UCSC Genome Browser\">18:13146794-13148354</a>","log2FoldChange.astrocyte":0.211,"pvalue.astrocyte":0.851,"padj.astrocyte":0.943,"groupID.astrocyte":"1500","medianVariantFreq.astrocyte":0.339,"medianVariantFreq1.astrocyte":0.393,"medianVariantFreq2.astrocyte":0.339,"medianVariantCount.astrocyte":10,"medianVariantCount1.astrocyte":7,"medianVariantCount2.astrocyte":11.5,"medianTotalCount.astrocyte":20,"medianTotalCount1.astrocyte":18.5,"medianTotalCount2.astrocyte":32,"deltaVF.astrocyte":-0.0549,"junctions.astrocyte":"13147051-13148254","sig.astrocyte":"Not","log2FoldChange.neuron":0.269,"pvalue.neuron":0.562,"padj.neuron":0.698,"groupID.neuron":"1500","medianVariantFreq.neuron":0.221,"medianVariantFreq1.neuron":0.2,"medianVariantFreq2.neuron":0.231,"medianVariantCount.neuron":7.5,"medianVariantCount1.neuron":5,"medianVariantCount2.neuron":15,"medianTotalCount.neuron":38,"medianTotalCount1.neuron":25,"medianTotalCount2.neuron":65,"deltaVF.neuron":0.0308,"junctions.neuron":"13147051-13148254","sig.neuron":"Not"},"Reg_yIUwUB_94":{"featureID":"16423_1_2/2_SE","chr":"16","start":49868225,"end":49884278,"strand":"+","coords":"16:49868225-49884278","geneIDs":"16423","geneSymbols":"Cd47","variantType":"SE:I","event":"<a href=\"https://genome.ucsc.edu/cgi-bin/hgTracks?db=mm9&position=chr16:49868125-49884378\" title=\"Jump to UCSC Genome Browser\">16:49868125-49884378</a>","log2FoldChange.astrocyte":0.78,"pvalue.astrocyte":0.647,"padj.astrocyte":0.846,"groupID.astrocyte":"14134","medianVariantFreq.astrocyte":0.232,"medianVariantFreq1.astrocyte":0.174,"medianVariantFreq2.astrocyte":0.354,"medianVariantCount.astrocyte":8,"medianVariantCount1.astrocyte":5,"medianVariantCount2.astrocyte":11,"medianTotalCount.astrocyte":32.5,"medianTotalCount1.astrocyte":29.5,"medianTotalCount2.astrocyte":32.5,"deltaVF.astrocyte":0.18,"junctions.astrocyte":"49868225-49869131;49869193-49884278","sig.astrocyte":"Not","log2FoldChange.neuron":0.484,"pvalue.neuron":0.382,"padj.neuron":0.545,"groupID.neuron":"14134","medianVariantFreq.neuron":0.261,"medianVariantFreq1.neuron":0.2,"medianVariantFreq2.neuron":0.268,"medianVariantCount.neuron":8,"medianVariantCount1.neuron":5,"medianVariantCount2.neuron":10,"medianTotalCount.neuron":31.5,"medianTotalCount1.neuron":32,"medianTotalCount2.neuron":31,"deltaVF.neuron":0.0676,"junctions.neuron":"49868225-49869131;49869193-49884278","sig.neuron":"Not"},"Reg_yIUwUB_95":{"featureID":"16432_1_2/2_A5SS","chr":"14","start":73767997,"end":73767997,"strand":"-","coords":"14:73767997-73767997","geneIDs":"16432","geneSymbols":"Itm2b","variantType":"A5SS:P","event":"<a href=\"https://genome.ucsc.edu/cgi-bin/hgTracks?db=mm9&position=chr14:73766234-73768206\" title=\"Jump to UCSC Genome Browser\">14:73766234-73768206</a>","log2FoldChange.astrocyte":3.07,"pvalue.astrocyte":0.0192,"padj.astrocyte":0.0972,"groupID.astrocyte":"3297","medianVariantFreq.astrocyte":0.135,"medianVariantFreq1.astrocyte":0.0116,"medianVariantFreq2.astrocyte":0.229,"medianVariantCount.astrocyte":7.5,"medianVariantCount1.astrocyte":0.5,"medianVariantCount2.astrocyte":11,"medianTotalCount.astrocyte":50.5,"medianTotalCount1.astrocyte":48,"medianTotalCount2.astrocyte":54,"deltaVF.astrocyte":0.218,"junctions.astrocyte":"73766334-73767997","sig.astrocyte":"Not","log2FoldChange.neuron":1.13,"pvalue.neuron":0.15,"padj.neuron":0.287,"groupID.neuron":"3297","medianVariantFreq.neuron":0.101,"medianVariantFreq1.neuron":0.04,"medianVariantFreq2.neuron":0.171,"medianVariantCount.neuron":3.5,"medianVariantCount1.neuron":2,"medianVariantCount2.neuron":7,"medianTotalCount.neuron":42,"medianTotalCount1.neuron":39,"medianTotalCount2.neuron":50,"deltaVF.neuron":0.131,"junctions.neuron":"73766334-73767997","sig.neuron":"Not"},"Reg_yIUwUB_96":{"featureID":"16561,63958_1_2/2_SE,A3SS","chr":"4","start":148742707,"end":148742618,"strand":"-","coords":"4:148742707-148742618","geneIDs":"16561,63958","geneSymbols":"Kif1b,Ube4b","variantType":"SE:I,A3SS:P","event":"<a href=\"https://genome.ucsc.edu/cgi-bin/hgTracks?db=mm9&position=chr4:148742424-148745368\" title=\"Jump to UCSC Genome Browser\">4:148742424-148745368</a>","log2FoldChange.astrocyte":1.25,"pvalue.astrocyte":0.155,"padj.astrocyte":0.385,"groupID.astrocyte":"16186","medianVariantFreq.astrocyte":0.0544,"medianVariantFreq1.astrocyte":0.046,"medianVariantFreq2.astrocyte":0.106,"medianVariantCount.astrocyte":5.5,"medianVariantCount1.astrocyte":4.5,"medianVariantCount2.astrocyte":13,"medianTotalCount.astrocyte":111,"medianTotalCount1.astrocyte":108,"medianTotalCount2.astrocyte":124,"deltaVF.astrocyte":0.0601,"junctions.astrocyte":"148742707-148745268;148742524-148742618","sig.astrocyte":"Not","log2FoldChange.neuron":1.66,"pvalue.neuron":0.0234,"padj.neuron":0.0721,"groupID.neuron":"16186","medianVariantFreq.neuron":0.037,"medianVariantFreq1.neuron":0.027,"medianVariantFreq2.neuron":0.124,"medianVariantCount.neuron":6,"medianVariantCount1.neuron":3,"medianVariantCount2.neuron":19,"medianTotalCount.neuron":125,"medianTotalCount1.neuron":122,"medianTotalCount2.neuron":170,"deltaVF.neuron":0.0972,"junctions.neuron":"148742707-148745268;148742524-148742618","sig.neuron":"Not"},"Reg_yIUwUB_97":{"featureID":"16570,75302_6_2/2_SE,A3SS","chr":"12","start":3457209,"end":3469478,"strand":"+","coords":"12:3457209-3469478","geneIDs":"16570,75302","geneSymbols":"Kif3c,Asxl2","variantType":"SE:I,A3SS:P","event":"<a href=\"https://genome.ucsc.edu/cgi-bin/hgTracks?db=mm9&position=chr12:3457109-3469578\" title=\"Jump to UCSC Genome Browser\">12:3457109-3469578</a>","log2FoldChange.astrocyte":-1.58,"pvalue.astrocyte":0.105,"padj.astrocyte":0.309,"groupID.astrocyte":"10180","medianVariantFreq.astrocyte":0.546,"medianVariantFreq1.astrocyte":0.656,"medianVariantFreq2.astrocyte":0.397,"medianVariantCount.astrocyte":25,"medianVariantCount1.astrocyte":25,"medianVariantCount2.astrocyte":24.5,"medianTotalCount.astrocyte":64,"medianTotalCount1.astrocyte":55,"medianTotalCount2.astrocyte":72,"deltaVF.astrocyte":-0.259,"junctions.astrocyte":"3457209-3469300;3469395-3469478","sig.astrocyte":"Not","log2FoldChange.neuron":-0.367,"pvalue.neuron":0.468,"padj.neuron":0.621,"groupID.neuron":"10180","medianVariantFreq.neuron":0.56,"medianVariantFreq1.neuron":0.6,"medianVariantFreq2.neuron":0.542,"medianVariantCount.neuron":24.5,"medianVariantCount1.neuron":19,"medianVariantCount2.neuron":31,"medianTotalCount.neuron":40.5,"medianTotalCount1.neuron":33,"medianTotalCount2.neuron":59,"deltaVF.neuron":-0.0583,"junctions.neuron":"3457209-3469300;3469395-3469478","sig.neuron":"Not"},"Reg_yIUwUB_98":{"featureID":"16593_3_2/2_A3SS","chr":"12","start":113025807,"end":113027559,"strand":"+","coords":"12:113025807-113027559","geneIDs":"16593","geneSymbols":"Klc1","variantType":"A3SS:P","event":"<a href=\"https://genome.ucsc.edu/cgi-bin/hgTracks?db=mm9&position=chr12:113025707-113027660\" title=\"Jump to UCSC Genome Browser\">12:113025707-113027660</a>","log2FoldChange.astrocyte":-0.657,"pvalue.astrocyte":0.601,"padj.astrocyte":0.815,"groupID.astrocyte":"177","medianVariantFreq.astrocyte":0.693,"medianVariantFreq1.astrocyte":0.682,"medianVariantFreq2.astrocyte":0.693,"medianVariantCount.astrocyte":23,"medianVariantCount1.astrocyte":20.5,"medianVariantCount2.astrocyte":23,"medianTotalCount.astrocyte":29,"medianTotalCount1.astrocyte":26.5,"medianTotalCount2.astrocyte":29,"deltaVF.astrocyte":0.0108,"junctions.astrocyte":"113025807-113027536","sig.astrocyte":"Not","log2FoldChange.neuron":-1.06,"pvalue.neuron":0.106,"padj.neuron":0.224,"groupID.neuron":"177","medianVariantFreq.neuron":0.738,"medianVariantFreq1.neuron":0.84,"medianVariantFreq2.neuron":0.576,"medianVariantCount.neuron":17.5,"medianVariantCount1.neuron":16,"medianVariantCount2.neuron":19,"medianTotalCount.neuron":25,"medianTotalCount1.neuron":24,"medianTotalCount2.neuron":33,"deltaVF.neuron":-0.264,"junctions.neuron":"113025807-113027536","sig.neuron":"Not"},"Reg_yIUwUB_99":{"featureID":"16709_8_2/2_SE","chr":"14","start":48334397,"end":48339871,"strand":"+","coords":"14:48334397-48339871","geneIDs":"16709","geneSymbols":"Ktn1","variantType":"SE:I","event":"<a href=\"https://genome.ucsc.edu/cgi-bin/hgTracks?db=mm9&position=chr14:48334297-48339971\" title=\"Jump to UCSC Genome Browser\">14:48334297-48339971</a>","log2FoldChange.astrocyte":0.789,"pvalue.astrocyte":0.34,"padj.astrocyte":0.608,"groupID.astrocyte":"2713","medianVariantFreq.astrocyte":0.44,"medianVariantFreq1.astrocyte":0.378,"medianVariantFreq2.astrocyte":0.478,"medianVariantCount.astrocyte":21.5,"medianVariantCount1.astrocyte":21,"medianVariantCount2.astrocyte":23.5,"medianTotalCount.astrocyte":42.5,"medianTotalCount1.astrocyte":43.5,"medianTotalCount2.astrocyte":39,"deltaVF.astrocyte":0.1,"junctions.astrocyte":"48334397-48336549;48336635-48339871","sig.astrocyte":"Not","log2FoldChange.neuron":-0.929,"pvalue.neuron":0.124,"padj.neuron":0.253,"groupID.neuron":"2713","medianVariantFreq.neuron":0.254,"medianVariantFreq1.neuron":0.286,"medianVariantFreq2.neuron":0.162,"medianVariantCount.neuron":14,"medianVariantCount1.neuron":19,"medianVariantCount2.neuron":12,"medianTotalCount.neuron":62,"medianTotalCount1.neuron":77,"medianTotalCount2.neuron":47,"deltaVF.neuron":-0.124,"junctions.neuron":"48334397-48336549;48336635-48339871","sig.neuron":"Not"},"Reg_yIUwUB_100":{"featureID":"16907,52551_3_2/2_RI,A3SS","chr":"10","start":80513832,"end":80513831,"strand":"-","coords":"10:80513832-80513831","geneIDs":"16907,52551","geneSymbols":"Lmnb2,Sgta","variantType":"RI:R,A3SS:P","event":"<a href=\"https://genome.ucsc.edu/cgi-bin/hgTracks?db=mm9&position=chr10:80513728-80514068\" title=\"Jump to UCSC Genome Browser\">10:80513728-80514068</a>","log2FoldChange.astrocyte":-1.11,"pvalue.astrocyte":0.319,"padj.astrocyte":0.582,"groupID.astrocyte":"17130","medianVariantFreq.astrocyte":"NA","medianVariantFreq1.astrocyte":0.536,"medianVariantFreq2.astrocyte":"NA","medianVariantCount.astrocyte":9.5,"medianVariantCount1.astrocyte":31.5,"medianVariantCount2.astrocyte":4.5,"medianTotalCount.astrocyte":31.5,"medianTotalCount1.astrocyte":52.5,"medianTotalCount2.astrocyte":12.5,"deltaVF.astrocyte":"NA","junctions.astrocyte":"80513831-80513968","sig.astrocyte":"Not","log2FoldChange.neuron":1.13,"pvalue.neuron":0.158,"padj.neuron":0.296,"groupID.neuron":"17130","medianVariantFreq.neuron":0.613,"medianVariantFreq1.neuron":0.333,"medianVariantFreq2.neuron":0.655,"medianVariantCount.neuron":7.5,"medianVariantCount1.neuron":5,"medianVariantCount2.neuron":12,"medianTotalCount.neuron":20,"medianTotalCount1.neuron":19,"medianTotalCount2.neuron":28,"deltaVF.neuron":0.322,"junctions.neuron":"80513831-80513968","sig.neuron":"Not"},"Reg_yIUwUB_101":{"featureID":"16975_3_2/2_SE","chr":"4","start":107541755,"end":107544878,"strand":"+","coords":"4:107541755-107544878","geneIDs":"16975","geneSymbols":"Lrp8","variantType":"SE:I","event":"<a href=\"https://genome.ucsc.edu/cgi-bin/hgTracks?db=mm9&position=chr4:107541655-107544978\" title=\"Jump to UCSC Genome Browser\">4:107541655-107544978</a>","log2FoldChange.astrocyte":-2,"pvalue.astrocyte":0.184,"padj.astrocyte":0.427,"groupID.astrocyte":"14938","medianVariantFreq.astrocyte":"NA","medianVariantFreq1.astrocyte":"NA","medianVariantFreq2.astrocyte":0.196,"medianVariantCount.astrocyte":4,"medianVariantCount1.astrocyte":4.5,"medianVariantCount2.astrocyte":2.5,"medianTotalCount.astrocyte":15.5,"medianTotalCount1.astrocyte":13.5,"medianTotalCount2.astrocyte":16.5,"deltaVF.astrocyte":"NA","junctions.astrocyte":"107541755-107542617;107542793-107544878","sig.astrocyte":"Not","log2FoldChange.neuron":-3.68,"pvalue.neuron":9.07e-05,"padj.neuron":0.00117,"groupID.neuron":"14938","medianVariantFreq.neuron":0.215,"medianVariantFreq1.neuron":0.8,"medianVariantFreq2.neuron":0.111,"medianVariantCount.neuron":3.5,"medianVariantCount1.neuron":5,"medianVariantCount2.neuron":1,"medianTotalCount.neuron":9.5,"medianTotalCount1.neuron":10,"medianTotalCount2.neuron":9,"deltaVF.neuron":-0.689,"junctions.neuron":"107541755-107542617;107542793-107544878","sig.neuron":"Significant"},"Reg_yIUwUB_102":{"featureID":"170707_11_2/2_A5SS","chr":"4","start":137189810,"end":137190813,"strand":"+","coords":"4:137189810-137190813","geneIDs":"170707","geneSymbols":"Usp48","variantType":"A5SS:P","event":"<a href=\"https://genome.ucsc.edu/cgi-bin/hgTracks?db=mm9&position=chr4:137189709-137190913\" title=\"Jump to UCSC Genome Browser\">4:137189709-137190913</a>","log2FoldChange.astrocyte":3.66,"pvalue.astrocyte":0.00609,"padj.astrocyte":0.043,"groupID.astrocyte":"16239","medianVariantFreq.astrocyte":0.271,"medianVariantFreq1.astrocyte":0.0437,"medianVariantFreq2.astrocyte":0.538,"medianVariantCount.astrocyte":4,"medianVariantCount1.astrocyte":2,"medianVariantCount2.astrocyte":5.5,"medianTotalCount.astrocyte":22,"medianTotalCount1.astrocyte":33,"medianTotalCount2.astrocyte":16.5,"deltaVF.astrocyte":0.494,"junctions.astrocyte":"137190161-137190813","sig.astrocyte":"Significant","log2FoldChange.neuron":1.75,"pvalue.neuron":4.81e-05,"padj.neuron":0.000753,"groupID.neuron":"16239","medianVariantFreq.neuron":0.214,"medianVariantFreq1.neuron":0.111,"medianVariantFreq2.neuron":0.289,"medianVariantCount.neuron":15.5,"medianVariantCount1.neuron":8,"medianVariantCount2.neuron":29,"medianTotalCount.neuron":86.5,"medianTotalCount1.neuron":86,"medianTotalCount2.neuron":94,"deltaVF.neuron":0.178,"junctions.neuron":"137190161-137190813","sig.neuron":"Significant"},"Reg_yIUwUB_103":{"featureID":"170707_13_2/2_SE,S2E,A3SS","chr":"4","start":137190923,"end":137193675,"strand":"+","coords":"4:137190923-137193675","geneIDs":"170707","geneSymbols":"Usp48","variantType":"SE:I,S2E:I,A3SS:P","event":"<a href=\"https://genome.ucsc.edu/cgi-bin/hgTracks?db=mm9&position=chr4:137190823-137193775\" title=\"Jump to UCSC Genome Browser\">4:137190823-137193775</a>","log2FoldChange.astrocyte":-1.74,"pvalue.astrocyte":0.222,"padj.astrocyte":0.474,"groupID.astrocyte":"16241","medianVariantFreq.astrocyte":0.826,"medianVariantFreq1.astrocyte":0.908,"medianVariantFreq2.astrocyte":0.753,"medianVariantCount.astrocyte":8,"medianVariantCount1.astrocyte":8,"medianVariantCount2.astrocyte":8,"medianTotalCount.astrocyte":14,"medianTotalCount1.astrocyte":10.5,"medianTotalCount2.astrocyte":20,"deltaVF.astrocyte":-0.155,"junctions.astrocyte":"137192902-137193675","sig.astrocyte":"Not","log2FoldChange.neuron":1.33,"pvalue.neuron":0.0173,"padj.neuron":0.0578,"groupID.neuron":"16241","medianVariantFreq.neuron":0.625,"medianVariantFreq1.neuron":0.6,"medianVariantFreq2.neuron":0.676,"medianVariantCount.neuron":21,"medianVariantCount1.neuron":17,"medianVariantCount2.neuron":32,"medianTotalCount.neuron":34.5,"medianTotalCount1.neuron":28,"medianTotalCount2.neuron":48,"deltaVF.neuron":0.0765,"junctions.neuron":"137192902-137193675","sig.neuron":"Not"},"Reg_yIUwUB_104":{"featureID":"170707_7_2/2_A3SS","chr":"4","start":137179303,"end":137181074,"strand":"+","coords":"4:137179303-137181074","geneIDs":"170707","geneSymbols":"Usp48","variantType":"A3SS:P","event":"<a href=\"https://genome.ucsc.edu/cgi-bin/hgTracks?db=mm9&position=chr4:137179203-137181175\" title=\"Jump to UCSC Genome Browser\">4:137179203-137181175</a>","log2FoldChange.astrocyte":-0.518,"pvalue.astrocyte":0.525,"padj.astrocyte":0.765,"groupID.astrocyte":"16235","medianVariantFreq.astrocyte":0.333,"medianVariantFreq1.astrocyte":0.333,"medianVariantFreq2.astrocyte":0.329,"medianVariantCount.astrocyte":15.5,"medianVariantCount1.astrocyte":15.5,"medianVariantCount2.astrocyte":18.5,"medianTotalCount.astrocyte":46.5,"medianTotalCount1.astrocyte":46.5,"medianTotalCount2.astrocyte":51,"deltaVF.astrocyte":-0.00476,"junctions.astrocyte":"137179303-137181072","sig.astrocyte":"Not","log2FoldChange.neuron":0.809,"pvalue.neuron":0.0213,"padj.neuron":0.0681,"groupID.neuron":"16235","medianVariantFreq.neuron":0.259,"medianVariantFreq1.neuron":0.196,"medianVariantFreq2.neuron":0.326,"medianVariantCount.neuron":31,"medianVariantCount1.neuron":24,"medianVariantCount2.neuron":60,"medianTotalCount.neuron":131,"medianTotalCount1.neuron":102,"medianTotalCount2.neuron":184,"deltaVF.neuron":0.13,"junctions.neuron":"137179303-137181072","sig.neuron":"Not"},"Reg_yIUwUB_105":{"featureID":"17169_6_2/2_A3SS","chr":"12","start":112867326,"end":112871827,"strand":"+","coords":"12:112867326-112871827","geneIDs":"17169","geneSymbols":"Mark3","variantType":"A3SS:P","event":"<a href=\"https://genome.ucsc.edu/cgi-bin/hgTracks?db=mm9&position=chr12:112867226-112871928\" title=\"Jump to UCSC Genome Browser\">12:112867226-112871928</a>","log2FoldChange.astrocyte":0.447,"pvalue.astrocyte":0.703,"padj.astrocyte":0.879,"groupID.astrocyte":"16588","medianVariantFreq.astrocyte":0.162,"medianVariantFreq1.astrocyte":0.162,"medianVariantFreq2.astrocyte":0.16,"medianVariantCount.astrocyte":8.5,"medianVariantCount1.astrocyte":5.5,"medianVariantCount2.astrocyte":16,"medianTotalCount.astrocyte":76.5,"medianTotalCount1.astrocyte":53.5,"medianTotalCount2.astrocyte":94.5,"deltaVF.astrocyte":-0.00234,"junctions.astrocyte":"112867326-112871809","sig.astrocyte":"Not","log2FoldChange.neuron":0.189,"pvalue.neuron":0.592,"padj.neuron":0.717,"groupID.neuron":"16588","medianVariantFreq.neuron":0.295,"medianVariantFreq1.neuron":0.26,"medianVariantFreq2.neuron":0.299,"medianVariantCount.neuron":18.5,"medianVariantCount1.neuron":19,"medianVariantCount2.neuron":18,"medianTotalCount.neuron":63.5,"medianTotalCount1.neuron":71,"medianTotalCount2.neuron":56,"deltaVF.neuron":0.0387,"junctions.neuron":"112867326-112871809","sig.neuron":"Not"},"Reg_yIUwUB_106":{"featureID":"17187_2_2/2_SE","chr":"12","start":78062276,"end":78062250,"strand":"-","coords":"12:78062276-78062250","geneIDs":"17187","geneSymbols":"Max","variantType":"SE:I","event":"<a href=\"https://genome.ucsc.edu/cgi-bin/hgTracks?db=mm9&position=chr12:78054163-78063077\" title=\"Jump to UCSC Genome Browser\">12:78054163-78063077</a>","log2FoldChange.astrocyte":1.13,"pvalue.astrocyte":0.321,"padj.astrocyte":0.584,"groupID.astrocyte":"12170","medianVariantFreq.astrocyte":0.333,"medianVariantFreq1.astrocyte":0.289,"medianVariantFreq2.astrocyte":0.354,"medianVariantCount.astrocyte":13.5,"medianVariantCount1.astrocyte":15.5,"medianVariantCount2.astrocyte":10,"medianTotalCount.astrocyte":40.5,"medianTotalCount1.astrocyte":46,"medianTotalCount2.astrocyte":30.5,"deltaVF.astrocyte":0.0649,"junctions.astrocyte":"78062276-78062977;78054263-78062250","sig.astrocyte":"Not","log2FoldChange.neuron":-0.813,"pvalue.neuron":0.126,"padj.neuron":0.255,"groupID.neuron":"12170","medianVariantFreq.neuron":0.526,"medianVariantFreq1.neuron":0.6,"medianVariantFreq2.neuron":0.436,"medianVariantCount.neuron":12.5,"medianVariantCount1.neuron":14,"medianVariantCount2.neuron":10,"medianTotalCount.neuron":21,"medianTotalCount1.neuron":22,"medianTotalCount2.neuron":19,"deltaVF.neuron":-0.164,"junctions.neuron":"78062276-78062977;78054263-78062250","sig.neuron":"Not"},"Reg_yIUwUB_107":{"featureID":"17196_2_2/2_SE","chr":"18","start":82724142,"end":82742217,"strand":"+","coords":"18:82724142-82742217","geneIDs":"17196","geneSymbols":"Mbp","variantType":"SE:I","event":"<a href=\"https://genome.ucsc.edu/cgi-bin/hgTracks?db=mm9&position=chr18:82724042-82742317\" title=\"Jump to UCSC Genome Browser\">18:82724042-82742317</a>","log2FoldChange.astrocyte":-0.0344,"pvalue.astrocyte":0.961,"padj.astrocyte":0.989,"groupID.astrocyte":"14211","medianVariantFreq.astrocyte":0.124,"medianVariantFreq1.astrocyte":0.146,"medianVariantFreq2.astrocyte":0.109,"medianVariantCount.astrocyte":23.5,"medianVariantCount1.astrocyte":30.5,"medianVariantCount2.astrocyte":23.5,"medianTotalCount.astrocyte":202,"medianTotalCount1.astrocyte":204,"medianTotalCount2.astrocyte":202,"deltaVF.astrocyte":-0.037,"junctions.astrocyte":"82724142-82731170;82731247-82742217","sig.astrocyte":"Not","log2FoldChange.neuron":0.705,"pvalue.neuron":0.417,"padj.neuron":0.579,"groupID.neuron":"14211","medianVariantFreq.neuron":0.0532,"medianVariantFreq1.neuron":0.0476,"medianVariantFreq2.neuron":0.0909,"medianVariantCount.neuron":2.5,"medianVariantCount1.neuron":2,"medianVariantCount2.neuron":3,"medianTotalCount.neuron":45,"medianTotalCount1.neuron":51,"medianTotalCount2.neuron":39,"deltaVF.neuron":0.0433,"junctions.neuron":"82724142-82731170;82731247-82742217","sig.neuron":"Not"},"Reg_yIUwUB_108":{"featureID":"17248_2_2/2_A3SS","chr":"1","start":134909291,"end":134909291,"strand":"-","coords":"1:134909291-134909291","geneIDs":"17248","geneSymbols":"Mdm4","variantType":"A3SS:P","event":"<a href=\"https://genome.ucsc.edu/cgi-bin/hgTracks?db=mm9&position=chr1:134909188-134915454\" title=\"Jump to UCSC Genome Browser\">1:134909188-134915454</a>","log2FoldChange.astrocyte":-1.02,"pvalue.astrocyte":0.148,"padj.astrocyte":0.376,"groupID.astrocyte":"5057","medianVariantFreq.astrocyte":0.572,"medianVariantFreq1.astrocyte":0.641,"medianVariantFreq2.astrocyte":0.376,"medianVariantCount.astrocyte":36.5,"medianVariantCount1.astrocyte":41.5,"medianVariantCount2.astrocyte":21,"medianTotalCount.astrocyte":60,"medianTotalCount1.astrocyte":71.5,"medianTotalCount2.astrocyte":37,"deltaVF.astrocyte":-0.265,"junctions.astrocyte":"134909291-134915354","sig.astrocyte":"Not","log2FoldChange.neuron":-0.477,"pvalue.neuron":0.337,"padj.neuron":0.504,"groupID.neuron":"5057","medianVariantFreq.neuron":0.455,"medianVariantFreq1.neuron":0.467,"medianVariantFreq2.neuron":0.314,"medianVariantCount.neuron":32.5,"medianVariantCount1.neuron":31,"medianVariantCount2.neuron":34,"medianTotalCount.neuron":61,"medianTotalCount1.neuron":60,"medianTotalCount2.neuron":62,"deltaVF.neuron":-0.152,"junctions.neuron":"134909291-134915354","sig.neuron":"Not"},"Reg_yIUwUB_109":{"featureID":"17248_6_2/2_SE,A3SS","chr":"1","start":134901298,"end":134900544,"strand":"-","coords":"1:134901298-134900544","geneIDs":"17248","geneSymbols":"Mdm4","variantType":"SE:I,A3SS:P","event":"<a href=\"https://genome.ucsc.edu/cgi-bin/hgTracks?db=mm9&position=chr1:134900367-134905814\" title=\"Jump to UCSC Genome Browser\">1:134900367-134905814</a>","log2FoldChange.astrocyte":0.168,"pvalue.astrocyte":0.872,"padj.astrocyte":0.954,"groupID.astrocyte":"5061","medianVariantFreq.astrocyte":0.926,"medianVariantFreq1.astrocyte":0.902,"medianVariantFreq2.astrocyte":0.934,"medianVariantCount.astrocyte":120,"medianVariantCount1.astrocyte":84,"medianVariantCount2.astrocyte":142,"medianTotalCount.astrocyte":128,"medianTotalCount1.astrocyte":91,"medianTotalCount2.astrocyte":152,"deltaVF.astrocyte":0.0324,"junctions.astrocyte":"134901298-134905714;134900467-134901231;134900467-134900544","sig.astrocyte":"Not","log2FoldChange.neuron":-4.01,"pvalue.neuron":0.000202,"padj.neuron":0.00206,"groupID.neuron":"5061","medianVariantFreq.neuron":0.989,"medianVariantFreq1.neuron":1,"medianVariantFreq2.neuron":0.919,"medianVariantCount.neuron":90.5,"medianVariantCount1.neuron":70,"medianVariantCount2.neuron":137,"medianTotalCount.neuron":91.5,"medianTotalCount1.neuron":70,"medianTotalCount2.neuron":149,"deltaVF.neuron":-0.0805,"junctions.neuron":"134901298-134905714;134900467-134901231;134900467-134900544","sig.neuron":"Significant"},"Reg_yIUwUB_110":{"featureID":"17248_7_2/2_RI,A5SS","chr":"1","start":134900544,"end":134900544,"strand":"-","coords":"1:134900544-134900544","geneIDs":"17248","geneSymbols":"Mdm4","variantType":"RI:R,A5SS:P","event":"<a href=\"https://genome.ucsc.edu/cgi-bin/hgTracks?db=mm9&position=chr1:134900367-134901331\" title=\"Jump to UCSC Genome Browser\">1:134900367-134901331</a>","log2FoldChange.astrocyte":1.13,"pvalue.astrocyte":0.146,"padj.astrocyte":0.374,"groupID.astrocyte":"5062","medianVariantFreq.astrocyte":0.912,"medianVariantFreq1.astrocyte":0.875,"medianVariantFreq2.astrocyte":0.933,"medianVariantCount.astrocyte":100,"medianVariantCount1.astrocyte":65,"medianVariantCount2.astrocyte":134,"medianTotalCount.astrocyte":108,"medianTotalCount1.astrocyte":77,"medianTotalCount2.astrocyte":142,"deltaVF.astrocyte":0.0577,"junctions.astrocyte":"134900467-134900544","sig.astrocyte":"Not","log2FoldChange.neuron":0.674,"pvalue.neuron":0.0772,"padj.neuron":0.177,"groupID.neuron":"5062","medianVariantFreq.neuron":0.749,"medianVariantFreq1.neuron":0.7,"medianVariantFreq2.neuron":0.78,"medianVariantCount.neuron":60.5,"medianVariantCount1.neuron":46,"medianVariantCount2.neuron":99,"medianTotalCount.neuron":87.5,"medianTotalCount1.neuron":68,"medianTotalCount2.neuron":136,"deltaVF.neuron":0.0802,"junctions.neuron":"134900467-134900544","sig.neuron":"Not"},"Reg_yIUwUB_111":{"featureID":"17318,100861837_7_2/2_A3SS","chr":"X","start":166422015,"end":166422930,"strand":"+","coords":"X:166422015-166422930","geneIDs":"17318,100861837","geneSymbols":"Mid1,","variantType":"A3SS:P","event":"<a href=\"https://genome.ucsc.edu/cgi-bin/hgTracks?db=mm9&position=chrX:166421915-166423031\" title=\"Jump to UCSC Genome Browser\">X:166421915-166423031</a>","log2FoldChange.astrocyte":-1.05,"pvalue.astrocyte":0.239,"padj.astrocyte":0.494,"groupID.astrocyte":"10056","medianVariantFreq.astrocyte":0.406,"medianVariantFreq1.astrocyte":0.476,"medianVariantFreq2.astrocyte":0.319,"medianVariantCount.astrocyte":10,"medianVariantCount1.astrocyte":7.5,"medianVariantCount2.astrocyte":21,"medianTotalCount.astrocyte":32,"medianTotalCount1.astrocyte":15.5,"medianTotalCount2.astrocyte":67.5,"deltaVF.astrocyte":-0.157,"junctions.astrocyte":"166422015-166422842","sig.astrocyte":"Not","log2FoldChange.neuron":1.18,"pvalue.neuron":0.0487,"padj.neuron":0.125,"groupID.neuron":"10056","medianVariantFreq.neuron":0.452,"medianVariantFreq1.neuron":0.389,"medianVariantFreq2.neuron":0.6,"medianVariantCount.neuron":13.5,"medianVariantCount1.neuron":13,"medianVariantCount2.neuron":16,"medianTotalCount.neuron":31.5,"medianTotalCount1.neuron":33,"medianTotalCount2.neuron":24,"deltaVF.neuron":0.211,"junctions.neuron":"166422015-166422842","sig.neuron":"Not"},"Reg_yIUwUB_112":{"featureID":"17318,100861837_8_2/2_A3SS","chr":"X","start":166423074,"end":166423867,"strand":"+","coords":"X:166423074-166423867","geneIDs":"17318,100861837","geneSymbols":"Mid1,","variantType":"A3SS:P","event":"<a href=\"https://genome.ucsc.edu/cgi-bin/hgTracks?db=mm9&position=chrX:166422974-166423968\" title=\"Jump to UCSC Genome Browser\">X:166422974-166423968</a>","log2FoldChange.astrocyte":-1.41,"pvalue.astrocyte":0.0856,"padj.astrocyte":0.265,"groupID.astrocyte":"10057","medianVariantFreq.astrocyte":0.518,"medianVariantFreq1.astrocyte":0.734,"medianVariantFreq2.astrocyte":0.422,"medianVariantCount.astrocyte":36.5,"medianVariantCount1.astrocyte":31,"medianVariantCount2.astrocyte":69,"medianTotalCount.astrocyte":78,"medianTotalCount1.astrocyte":42.5,"medianTotalCount2.astrocyte":141,"deltaVF.astrocyte":-0.311,"junctions.astrocyte":"166423074-166423829","sig.astrocyte":"Not","log2FoldChange.neuron":0.211,"pvalue.neuron":0.616,"padj.neuron":0.732,"groupID.neuron":"10057","medianVariantFreq.neuron":0.649,"medianVariantFreq1.neuron":0.644,"medianVariantFreq2.neuron":0.651,"medianVariantCount.neuron":30.5,"medianVariantCount1.neuron":29,"medianVariantCount2.neuron":55,"medianTotalCount.neuron":50.5,"medianTotalCount1.neuron":41,"medianTotalCount2.neuron":85,"deltaVF.neuron":0.00635,"junctions.neuron":"166423074-166423829","sig.neuron":"Not"},"Reg_yIUwUB_113":{"featureID":"17356_1_2/2_A3SS","chr":"17","start":13941141,"end":13944286,"strand":"+","coords":"17:13941141-13944286","geneIDs":"17356","geneSymbols":"Mllt4","variantType":"A3SS:P","event":"<a href=\"https://genome.ucsc.edu/cgi-bin/hgTracks?db=mm9&position=chr17:13941041-13944387\" title=\"Jump to UCSC Genome Browser\">17:13941041-13944387</a>","log2FoldChange.astrocyte":-1.3,"pvalue.astrocyte":0.292,"padj.astrocyte":0.553,"groupID.astrocyte":"16070","medianVariantFreq.astrocyte":0.657,"medianVariantFreq1.astrocyte":0.88,"medianVariantFreq2.astrocyte":0.514,"medianVariantCount.astrocyte":12,"medianVariantCount1.astrocyte":2,"medianVariantCount2.astrocyte":15,"medianTotalCount.astrocyte":22,"medianTotalCount1.astrocyte":2.5,"medianTotalCount2.astrocyte":36,"deltaVF.astrocyte":-0.366,"junctions.astrocyte":"13941141-13944284","sig.astrocyte":"Not","log2FoldChange.neuron":0.0459,"pvalue.neuron":0.915,"padj.neuron":0.949,"groupID.neuron":"16070","medianVariantFreq.neuron":0.472,"medianVariantFreq1.neuron":0.469,"medianVariantFreq2.neuron":0.474,"medianVariantCount.neuron":20,"medianVariantCount1.neuron":19,"medianVariantCount2.neuron":21,"medianTotalCount.neuron":42.5,"medianTotalCount1.neuron":36,"medianTotalCount2.neuron":55,"deltaVF.neuron":0.0043,"junctions.neuron":"13941141-13944284","sig.neuron":"Not"},"Reg_yIUwUB_114":{"featureID":"17756_1_3/3_AS","chr":"1","start":66221879,"end":66368978,"strand":"+","coords":"1:66221879-66368978","geneIDs":"17756","geneSymbols":"Mtap2","variantType":"AS","event":"<a href=\"https://genome.ucsc.edu/cgi-bin/hgTracks?db=mm9&position=chr1:66221779-66369078\" title=\"Jump to UCSC Genome Browser\">1:66221779-66369078</a>","log2FoldChange.astrocyte":1.17,"pvalue.astrocyte":0.174,"padj.astrocyte":0.413,"groupID.astrocyte":"12753","medianVariantFreq.astrocyte":0.771,"medianVariantFreq1.astrocyte":0.67,"medianVariantFreq2.astrocyte":0.817,"medianVariantCount.astrocyte":17,"medianVariantCount1.astrocyte":15,"medianVariantCount2.astrocyte":18.5,"medianTotalCount.astrocyte":21,"medianTotalCount1.astrocyte":19.5,"medianTotalCount2.astrocyte":21,"deltaVF.astrocyte":0.147,"junctions.astrocyte":"66298286-66368978","sig.astrocyte":"Not","log2FoldChange.neuron":0.0709,"pvalue.neuron":0.892,"padj.neuron":0.935,"groupID.neuron":"12753","medianVariantFreq.neuron":0.371,"medianVariantFreq1.neuron":0.408,"medianVariantFreq2.neuron":0.327,"medianVariantCount.neuron":20.5,"medianVariantCount1.neuron":18,"medianVariantCount2.neuron":22,"medianTotalCount.neuron":52,"medianTotalCount1.neuron":49,"medianTotalCount2.neuron":67,"deltaVF.neuron":-0.0809,"junctions.neuron":"66298286-66368978","sig.neuron":"Not"},"Reg_yIUwUB_115":{"featureID":"17756_4_2/2_SE","chr":"1","start":66222069,"end":66298236,"strand":"+","coords":"1:66222069-66298236","geneIDs":"17756","geneSymbols":"Mtap2","variantType":"SE:I","event":"<a href=\"https://genome.ucsc.edu/cgi-bin/hgTracks?db=mm9&position=chr1:66221969-66298336\" title=\"Jump to UCSC Genome Browser\">1:66221969-66298336</a>","log2FoldChange.astrocyte":-0.324,"pvalue.astrocyte":0.806,"padj.astrocyte":0.923,"groupID.astrocyte":"12756","medianVariantFreq.astrocyte":0.137,"medianVariantFreq1.astrocyte":0.171,"medianVariantFreq2.astrocyte":0.0874,"medianVariantCount.astrocyte":6,"medianVariantCount1.astrocyte":6.5,"medianVariantCount2.astrocyte":3.5,"medianTotalCount.astrocyte":24,"medianTotalCount1.astrocyte":32.5,"medianTotalCount2.astrocyte":14.5,"deltaVF.astrocyte":-0.084,"junctions.astrocyte":"66222069-66239693;66239755-66298236","sig.astrocyte":"Not","log2FoldChange.neuron":0.528,"pvalue.neuron":0.493,"padj.neuron":0.641,"groupID.neuron":"12756","medianVariantFreq.neuron":0.132,"medianVariantFreq1.neuron":0.0909,"medianVariantFreq2.neuron":0.143,"medianVariantCount.neuron":5,"medianVariantCount1.neuron":2,"medianVariantCount2.neuron":5,"medianTotalCount.neuron":25,"medianTotalCount1.neuron":27,"medianTotalCount2.neuron":19,"deltaVF.neuron":0.0519,"junctions.neuron":"66222069-66239693;66239755-66298236","sig.neuron":"Not"},"Reg_yIUwUB_116":{"featureID":"17765_9_2/2_A3SS","chr":"5","start":108533337,"end":108533444,"strand":"+","coords":"5:108533337-108533444","geneIDs":"17765","geneSymbols":"Mtf2","variantType":"A3SS:P","event":"<a href=\"https://genome.ucsc.edu/cgi-bin/hgTracks?db=mm9&position=chr5:108533237-108533545\" title=\"Jump to UCSC Genome Browser\">5:108533237-108533545</a>","log2FoldChange.astrocyte":-0.175,"pvalue.astrocyte":0.882,"padj.astrocyte":0.954,"groupID.astrocyte":"13142","medianVariantFreq.astrocyte":0.115,"medianVariantFreq1.astrocyte":0.148,"medianVariantFreq2.astrocyte":0.115,"medianVariantCount.astrocyte":3.5,"medianVariantCount1.astrocyte":2.5,"medianVariantCount2.astrocyte":6.5,"medianTotalCount.astrocyte":38.5,"medianTotalCount1.astrocyte":35,"medianTotalCount2.astrocyte":39,"deltaVF.astrocyte":-0.0333,"junctions.astrocyte":"108533337-108533414","sig.astrocyte":"Not","log2FoldChange.neuron":0.222,"pvalue.neuron":0.738,"padj.neuron":0.831,"groupID.neuron":"13142","medianVariantFreq.neuron":0.0557,"medianVariantFreq1.neuron":0.0275,"medianVariantFreq2.neuron":0.0588,"medianVariantCount.neuron":5.5,"medianVariantCount1.neuron":3,"medianVariantCount2.neuron":8,"medianTotalCount.neuron":100,"medianTotalCount1.neuron":88,"medianTotalCount2.neuron":147,"deltaVF.neuron":0.0313,"junctions.neuron":"108533337-108533414","sig.neuron":"Not"},"Reg_yIUwUB_117":{"featureID":"17931_3_2/2_SE","chr":"10","start":107689980,"end":107696812,"strand":"+","coords":"10:107689980-107696812","geneIDs":"17931","geneSymbols":"Ppp1r12a","variantType":"SE:I","event":"<a href=\"https://genome.ucsc.edu/cgi-bin/hgTracks?db=mm9&position=chr10:107689880-107696912\" title=\"Jump to UCSC Genome Browser\">10:107689880-107696912</a>","log2FoldChange.astrocyte":0.116,"pvalue.astrocyte":0.912,"padj.astrocyte":0.966,"groupID.astrocyte":"11446","medianVariantFreq.astrocyte":0.237,"medianVariantFreq1.astrocyte":0.251,"medianVariantFreq2.astrocyte":0.237,"medianVariantCount.astrocyte":6.5,"medianVariantCount1.astrocyte":6.5,"medianVariantCount2.astrocyte":7.5,"medianTotalCount.astrocyte":22,"medianTotalCount1.astrocyte":25.5,"medianTotalCount2.astrocyte":21,"deltaVF.astrocyte":-0.0146,"junctions.astrocyte":"107689980-107690381","sig.astrocyte":"Not","log2FoldChange.neuron":1.03,"pvalue.neuron":0.1,"padj.neuron":0.214,"groupID.neuron":"11446","medianVariantFreq.neuron":0.418,"medianVariantFreq1.neuron":0.356,"medianVariantFreq2.neuron":0.556,"medianVariantCount.neuron":15,"medianVariantCount1.neuron":14,"medianVariantCount2.neuron":18,"medianTotalCount.neuron":34.5,"medianTotalCount1.neuron":35,"medianTotalCount2.neuron":33,"deltaVF.neuron":0.2,"junctions.neuron":"107689980-107690381","sig.neuron":"Not"},"Reg_yIUwUB_118":{"featureID":"17967_4_2/2_A5SS","chr":"9","start":49349993,"end":49349993,"strand":"-","coords":"9:49349993-49349993","geneIDs":"17967","geneSymbols":"Ncam1","variantType":"A5SS:P","event":"<a href=\"https://genome.ucsc.edu/cgi-bin/hgTracks?db=mm9&position=chr9:49331651-49351216\" title=\"Jump to UCSC Genome Browser\">9:49331651-49351216</a>","log2FoldChange.astrocyte":-2.01,"pvalue.astrocyte":0.177,"padj.astrocyte":0.417,"groupID.astrocyte":"1794","medianVariantFreq.astrocyte":0.888,"medianVariantFreq1.astrocyte":0.95,"medianVariantFreq2.astrocyte":0.822,"medianVariantCount.astrocyte":21.5,"medianVariantCount1.astrocyte":27,"medianVariantCount2.astrocyte":10.5,"medianTotalCount.astrocyte":22.5,"medianTotalCount1.astrocyte":27,"medianTotalCount2.astrocyte":14.5,"deltaVF.astrocyte":-0.128,"junctions.astrocyte":"49331751-49349993","sig.astrocyte":"Not","log2FoldChange.neuron":1.75,"pvalue.neuron":0.00282,"padj.neuron":0.0138,"groupID.neuron":"1794","medianVariantFreq.neuron":0.39,"medianVariantFreq1.neuron":0.231,"medianVariantFreq2.neuron":0.556,"medianVariantCount.neuron":10,"medianVariantCount1.neuron":6,"medianVariantCount2.neuron":14,"medianTotalCount.neuron":31.5,"medianTotalCount1.neuron":37,"medianTotalCount2.neuron":28,"deltaVF.neuron":0.325,"junctions.neuron":"49331751-49349993","sig.neuron":"Significant"},"Reg_yIUwUB_119":{"featureID":"17967_5_2/2_A3SS","chr":"9","start":49328320,"end":49328320,"strand":"-","coords":"9:49328320-49328320","geneIDs":"17967","geneSymbols":"Ncam1","variantType":"A3SS:P","event":"<a href=\"https://genome.ucsc.edu/cgi-bin/hgTracks?db=mm9&position=chr9:49328217-49331727\" title=\"Jump to UCSC Genome Browser\">9:49328217-49331727</a>","log2FoldChange.astrocyte":-0.667,"pvalue.astrocyte":0.417,"padj.astrocyte":0.685,"groupID.astrocyte":"1795","medianVariantFreq.astrocyte":0.234,"medianVariantFreq1.astrocyte":0.3,"medianVariantFreq2.astrocyte":0.2,"medianVariantCount.astrocyte":17.5,"medianVariantCount1.astrocyte":28,"medianVariantCount2.astrocyte":13.5,"medianTotalCount.astrocyte":71.5,"medianTotalCount1.astrocyte":92,"medianTotalCount2.astrocyte":60,"deltaVF.astrocyte":-0.1,"junctions.astrocyte":"49328320-49331627","sig.astrocyte":"Not","log2FoldChange.neuron":-0.299,"pvalue.neuron":0.689,"padj.neuron":0.791,"groupID.neuron":"1795","medianVariantFreq.neuron":0.234,"medianVariantFreq1.neuron":0.286,"medianVariantFreq2.neuron":0.182,"medianVariantCount.neuron":4,"medianVariantCount1.neuron":4,"medianVariantCount2.neuron":4,"medianTotalCount.neuron":24,"medianTotalCount1.neuron":23,"medianTotalCount2.neuron":25,"deltaVF.neuron":-0.104,"junctions.neuron":"49328320-49331627","sig.neuron":"Not"},"Reg_yIUwUB_120":{"featureID":"17967_6_2/2_SE","chr":"9","start":49315758,"end":49314958,"strand":"-","coords":"9:49315758-49314958","geneIDs":"17967","geneSymbols":"Ncam1","variantType":"SE:I","event":"<a href=\"https://genome.ucsc.edu/cgi-bin/hgTracks?db=mm9&position=chr9:49313568-49316794\" title=\"Jump to UCSC Genome Browser\">9:49313568-49316794</a>","log2FoldChange.astrocyte":1.68,"pvalue.astrocyte":0.022,"padj.astrocyte":0.107,"groupID.astrocyte":"1796","medianVariantFreq.astrocyte":0.0854,"medianVariantFreq1.astrocyte":0.0498,"medianVariantFreq2.astrocyte":0.122,"medianVariantCount.astrocyte":20.5,"medianVariantCount1.astrocyte":23,"medianVariantCount2.astrocyte":20.5,"medianTotalCount.astrocyte":398,"medianTotalCount1.astrocyte":477,"medianTotalCount2.astrocyte":168,"deltaVF.astrocyte":0.072,"junctions.astrocyte":"49315758-49316694;49313668-49314958","sig.astrocyte":"Not","log2FoldChange.neuron":1.03,"pvalue.neuron":0.00252,"padj.neuron":0.0128,"groupID.neuron":"1796","medianVariantFreq.neuron":0.156,"medianVariantFreq1.neuron":0.138,"medianVariantFreq2.neuron":0.242,"medianVariantCount.neuron":22.5,"medianVariantCount1.neuron":21,"medianVariantCount2.neuron":39,"medianTotalCount.neuron":161,"medianTotalCount1.neuron":174,"medianTotalCount2.neuron":141,"deltaVF.neuron":0.104,"junctions.neuron":"49315758-49316694;49313668-49314958","sig.neuron":"Significant"},"Reg_yIUwUB_121":{"featureID":"18189_1_2/2_SE,A3SS","chr":"17","start":91101351,"end":91101328,"strand":"-","coords":"17:91101351-91101328","geneIDs":"18189","geneSymbols":"Nrxn1","variantType":"SE:I,A3SS:P","event":"<a href=\"https://genome.ucsc.edu/cgi-bin/hgTracks?db=mm9&position=chr17:91100145-91103506\" title=\"Jump to UCSC Genome Browser\">17:91100145-91103506</a>","log2FoldChange.astrocyte":-1.32,"pvalue.astrocyte":0.207,"padj.astrocyte":0.457,"groupID.astrocyte":"4666","medianVariantFreq.astrocyte":"NA","medianVariantFreq1.astrocyte":0.164,"medianVariantFreq2.astrocyte":"NA","medianVariantCount.astrocyte":7,"medianVariantCount1.astrocyte":13,"medianVariantCount2.astrocyte":1.5,"medianTotalCount.astrocyte":45,"medianTotalCount1.astrocyte":74.5,"medianTotalCount2.astrocyte":30.5,"deltaVF.astrocyte":"NA","junctions.astrocyte":"91101351-91103406;91100245-91101328","sig.astrocyte":"Not","log2FoldChange.neuron":0.88,"pvalue.neuron":0.176,"padj.neuron":0.315,"groupID.neuron":"4666","medianVariantFreq.neuron":0.612,"medianVariantFreq1.neuron":0.579,"medianVariantFreq2.neuron":0.625,"medianVariantCount.neuron":13.5,"medianVariantCount1.neuron":15,"medianVariantCount2.neuron":12,"medianTotalCount.neuron":23.5,"medianTotalCount1.neuron":24,"medianTotalCount2.neuron":16,"deltaVF.neuron":0.0461,"junctions.neuron":"91101351-91103406;91100245-91101328","sig.neuron":"Not"},"Reg_yIUwUB_122":{"featureID":"18189_8_2/2_A5SS","chr":"17","start":90458816,"end":90458816,"strand":"-","coords":"17:90458816-90458816","geneIDs":"18189","geneSymbols":"Nrxn1","variantType":"A5SS:P","event":"<a href=\"https://genome.ucsc.edu/cgi-bin/hgTracks?db=mm9&position=chr17:90436624-90458925\" title=\"Jump to UCSC Genome Browser\">17:90436624-90458925</a>","log2FoldChange.astrocyte":-0.0158,"pvalue.astrocyte":0.983,"padj.astrocyte":0.996,"groupID.astrocyte":"4673","medianVariantFreq.astrocyte":0.779,"medianVariantFreq1.astrocyte":0.763,"medianVariantFreq2.astrocyte":0.792,"medianVariantCount.astrocyte":36.5,"medianVariantCount1.astrocyte":44,"medianVariantCount2.astrocyte":26,"medianTotalCount.astrocyte":48.5,"medianTotalCount1.astrocyte":58,"medianTotalCount2.astrocyte":37,"deltaVF.astrocyte":0.0294,"junctions.astrocyte":"90436724-90458816","sig.astrocyte":"Not","log2FoldChange.neuron":0.0987,"pvalue.neuron":0.917,"padj.neuron":0.949,"groupID.neuron":"4673","medianVariantFreq.neuron":0.795,"medianVariantFreq1.neuron":0.818,"medianVariantFreq2.neuron":0.773,"medianVariantCount.neuron":31.5,"medianVariantCount1.neuron":30,"medianVariantCount2.neuron":32,"medianTotalCount.neuron":44,"medianTotalCount1.neuron":44,"medianTotalCount2.neuron":44,"deltaVF.neuron":-0.0455,"junctions.neuron":"90436724-90458816","sig.neuron":"Not"},"Reg_yIUwUB_123":{"featureID":"18286_5_2/2_A5SS","chr":"2","start":29749033,"end":29756597,"strand":"+","coords":"2:29749033-29756597","geneIDs":"18286","geneSymbols":"Odf2","variantType":"A5SS:P","event":"<a href=\"https://genome.ucsc.edu/cgi-bin/hgTracks?db=mm9&position=chr2:29748932-29756697\" title=\"Jump to UCSC Genome Browser\">2:29748932-29756697</a>","log2FoldChange.astrocyte":-0.384,"pvalue.astrocyte":0.604,"padj.astrocyte":0.815,"groupID.astrocyte":"9705","medianVariantFreq.astrocyte":0.646,"medianVariantFreq1.astrocyte":0.652,"medianVariantFreq2.astrocyte":0.568,"medianVariantCount.astrocyte":45,"medianVariantCount1.astrocyte":44.5,"medianVariantCount2.astrocyte":48.5,"medianTotalCount.astrocyte":85.5,"medianTotalCount1.astrocyte":71.5,"medianTotalCount2.astrocyte":85.5,"deltaVF.astrocyte":-0.0837,"junctions.astrocyte":"29749089-29756597","sig.astrocyte":"Not","log2FoldChange.neuron":-0.955,"pvalue.neuron":0.0546,"padj.neuron":0.136,"groupID.neuron":"9705","medianVariantFreq.neuron":0.615,"medianVariantFreq1.neuron":0.691,"medianVariantFreq2.neuron":0.412,"medianVariantCount.neuron":57.5,"medianVariantCount1.neuron":76,"medianVariantCount2.neuron":54,"medianTotalCount.neuron":112,"medianTotalCount1.neuron":110,"medianTotalCount2.neuron":140,"deltaVF.neuron":-0.279,"junctions.neuron":"29749089-29756597","sig.neuron":"Not"},"Reg_yIUwUB_124":{"featureID":"18286_6_2/2_A3SS","chr":"2","start":29759627,"end":29768088,"strand":"+","coords":"2:29759627-29768088","geneIDs":"18286","geneSymbols":"Odf2","variantType":"A3SS:P","event":"<a href=\"https://genome.ucsc.edu/cgi-bin/hgTracks?db=mm9&position=chr2:29759527-29768189\" title=\"Jump to UCSC Genome Browser\">2:29759527-29768189</a>","log2FoldChange.astrocyte":-0.305,"pvalue.astrocyte":0.548,"padj.astrocyte":0.786,"groupID.astrocyte":"9706","medianVariantFreq.astrocyte":0.298,"medianVariantFreq1.astrocyte":0.352,"medianVariantFreq2.astrocyte":0.29,"medianVariantCount.astrocyte":42,"medianVariantCount1.astrocyte":41.5,"medianVariantCount2.astrocyte":44,"medianTotalCount.astrocyte":139,"medianTotalCount1.astrocyte":118,"medianTotalCount2.astrocyte":154,"deltaVF.astrocyte":-0.0617,"junctions.astrocyte":"29759627-29768086","sig.astrocyte":"Not","log2FoldChange.neuron":-0.0833,"pvalue.neuron":0.756,"padj.neuron":0.839,"groupID.neuron":"9706","medianVariantFreq.neuron":0.231,"medianVariantFreq1.neuron":0.261,"medianVariantFreq2.neuron":0.228,"medianVariantCount.neuron":46.5,"medianVariantCount1.neuron":37,"medianVariantCount2.neuron":61,"medianTotalCount.neuron":184,"medianTotalCount1.neuron":162,"medianTotalCount2.neuron":267,"deltaVF.neuron":-0.0329,"junctions.neuron":"29759627-29768086","sig.neuron":"Not"},"Reg_yIUwUB_125":{"featureID":"18521_3_2/2_A3SS","chr":"15","start":102313719,"end":102314596,"strand":"+","coords":"15:102313719-102314596","geneIDs":"18521","geneSymbols":"Pcbp2","variantType":"A3SS:P","event":"<a href=\"https://genome.ucsc.edu/cgi-bin/hgTracks?db=mm9&position=chr15:102313619-102314697\" title=\"Jump to UCSC Genome Browser\">15:102313619-102314697</a>","log2FoldChange.astrocyte":0.0118,"pvalue.astrocyte":0.989,"padj.astrocyte":0.997,"groupID.astrocyte":"16660","medianVariantFreq.astrocyte":0.437,"medianVariantFreq1.astrocyte":0.437,"medianVariantFreq2.astrocyte":0.424,"medianVariantCount.astrocyte":11,"medianVariantCount1.astrocyte":9,"medianVariantCount2.astrocyte":15.5,"medianTotalCount.astrocyte":23,"medianTotalCount1.astrocyte":19,"medianTotalCount2.astrocyte":28.5,"deltaVF.astrocyte":-0.0122,"junctions.astrocyte":"102313719-102314585","sig.astrocyte":"Not","log2FoldChange.neuron":-0.31,"pvalue.neuron":0.459,"padj.neuron":0.611,"groupID.neuron":"16660","medianVariantFreq.neuron":0.471,"medianVariantFreq1.neuron":0.455,"medianVariantFreq2.neuron":0.488,"medianVariantCount.neuron":16,"medianVariantCount1.neuron":14,"medianVariantCount2.neuron":62,"medianTotalCount.neuron":35,"medianTotalCount1.neuron":22,"medianTotalCount2.neuron":128,"deltaVF.neuron":0.033,"junctions.neuron":"102313719-102314585","sig.neuron":"Not"},"Reg_yIUwUB_126":{"featureID":"18536_10_2/2_A5SS","chr":"8","start":42414380,"end":42415987,"strand":"+","coords":"8:42414380-42415987","geneIDs":"18536","geneSymbols":"Pcm1","variantType":"A5SS:P","event":"<a href=\"https://genome.ucsc.edu/cgi-bin/hgTracks?db=mm9&position=chr8:42414279-42416087\" title=\"Jump to UCSC Genome Browser\">8:42414279-42416087</a>","log2FoldChange.astrocyte":-1.27,"pvalue.astrocyte":0.229,"padj.astrocyte":0.48,"groupID.astrocyte":"6729","medianVariantFreq.astrocyte":0.0686,"medianVariantFreq1.astrocyte":0.11,"medianVariantFreq2.astrocyte":0.0533,"medianVariantCount.astrocyte":3.5,"medianVariantCount1.astrocyte":3.5,"medianVariantCount2.astrocyte":3.5,"medianTotalCount.astrocyte":44,"medianTotalCount1.astrocyte":33.5,"medianTotalCount2.astrocyte":58,"deltaVF.astrocyte":-0.0566,"junctions.astrocyte":"42414406-42415987","sig.astrocyte":"Not","log2FoldChange.neuron":-0.207,"pvalue.neuron":0.681,"padj.neuron":0.784,"groupID.neuron":"6729","medianVariantFreq.neuron":0.131,"medianVariantFreq1.neuron":0.133,"medianVariantFreq2.neuron":0.13,"medianVariantCount.neuron":7,"medianVariantCount1.neuron":6,"medianVariantCount2.neuron":14,"medianTotalCount.neuron":46,"medianTotalCount1.neuron":34,"medianTotalCount2.neuron":108,"deltaVF.neuron":-0.0037,"junctions.neuron":"42414406-42415987","sig.neuron":"Not"},"Reg_yIUwUB_127":{"featureID":"18571_5_2/2_A5SS","chr":"9","start":113568898,"end":113568898,"strand":"-","coords":"9:113568898-113568898","geneIDs":"18571","geneSymbols":"Pdcd6ip","variantType":"A5SS:P","event":"<a href=\"https://genome.ucsc.edu/cgi-bin/hgTracks?db=mm9&position=chr9:113566227-113569049\" title=\"Jump to UCSC Genome Browser\">9:113566227-113569049</a>","log2FoldChange.astrocyte":1.25,"pvalue.astrocyte":0.356,"padj.astrocyte":0.62,"groupID.astrocyte":"12658","medianVariantFreq.astrocyte":0.251,"medianVariantFreq1.astrocyte":0.145,"medianVariantFreq2.astrocyte":0.361,"medianVariantCount.astrocyte":5,"medianVariantCount1.astrocyte":1,"medianVariantCount2.astrocyte":10,"medianTotalCount.astrocyte":21,"medianTotalCount1.astrocyte":8,"medianTotalCount2.astrocyte":30,"deltaVF.astrocyte":0.216,"junctions.astrocyte":"113566327-113568898","sig.astrocyte":"Not","log2FoldChange.neuron":-1.11,"pvalue.neuron":0.147,"padj.neuron":0.284,"groupID.neuron":"12658","medianVariantFreq.neuron":0.481,"medianVariantFreq1.neuron":0.6,"medianVariantFreq2.neuron":0.375,"medianVariantCount.neuron":6,"medianVariantCount1.neuron":6,"medianVariantCount2.neuron":6,"medianTotalCount.neuron":11,"medianTotalCount1.neuron":10,"medianTotalCount2.neuron":16,"deltaVF.neuron":-0.225,"junctions.neuron":"113566327-113568898","sig.neuron":"Not"},"Reg_yIUwUB_128":{"featureID":"18616_10_2/2_SE,A5SS","chr":"7","start":6675956,"end":6675898,"strand":"-","coords":"7:6675956-6675898","geneIDs":"18616","geneSymbols":"Peg3","variantType":"SE:I,A5SS:P","event":"<a href=\"https://genome.ucsc.edu/cgi-bin/hgTracks?db=mm9&position=chr7:6671167-6676593\" title=\"Jump to UCSC Genome Browser\">7:6671167-6676593</a>","log2FoldChange.astrocyte":0.621,"pvalue.astrocyte":0.584,"padj.astrocyte":0.811,"groupID.astrocyte":"6689","medianVariantFreq.astrocyte":0.0733,"medianVariantFreq1.astrocyte":0.0727,"medianVariantFreq2.astrocyte":0.0958,"medianVariantCount.astrocyte":3.5,"medianVariantCount1.astrocyte":2.5,"medianVariantCount2.astrocyte":5,"medianTotalCount.astrocyte":54,"medianTotalCount1.astrocyte":54,"medianTotalCount2.astrocyte":57,"deltaVF.astrocyte":0.023,"junctions.astrocyte":"6675955-6676493;6671267-6675898","sig.astrocyte":"Not","log2FoldChange.neuron":-1.6,"pvalue.neuron":0.000169,"padj.neuron":0.00183,"groupID.neuron":"6689","medianVariantFreq.neuron":0.205,"medianVariantFreq1.neuron":0.474,"medianVariantFreq2.neuron":0.17,"medianVariantCount.neuron":15.5,"medianVariantCount1.neuron":10,"medianVariantCount2.neuron":28,"medianTotalCount.neuron":66.5,"medianTotalCount1.neuron":23,"medianTotalCount2.neuron":196,"deltaVF.neuron":-0.304,"junctions.neuron":"6675955-6676493;6671267-6675898","sig.neuron":"Significant"},"Reg_yIUwUB_129":{"featureID":"18616_12_2/2_SE,A3SS","chr":"7","start":6665723,"end":6665661,"strand":"-","coords":"7:6665723-6665661","geneIDs":"18616","geneSymbols":"Peg3","variantType":"SE:I,A3SS:P","event":"<a href=\"https://genome.ucsc.edu/cgi-bin/hgTracks?db=mm9&position=chr7:6665386-6668865\" title=\"Jump to UCSC Genome Browser\">7:6665386-6668865</a>","log2FoldChange.astrocyte":-1.39,"pvalue.astrocyte":0.0563,"padj.astrocyte":0.202,"groupID.astrocyte":"6691","medianVariantFreq.astrocyte":0.216,"medianVariantFreq1.astrocyte":0.326,"medianVariantFreq2.astrocyte":0.184,"medianVariantCount.astrocyte":18,"medianVariantCount1.astrocyte":25.5,"medianVariantCount2.astrocyte":15,"medianTotalCount.astrocyte":64.5,"medianTotalCount1.astrocyte":56,"medianTotalCount2.astrocyte":82,"deltaVF.astrocyte":-0.143,"junctions.astrocyte":"6665723-6668765;6665486-6665661","sig.astrocyte":"Not","log2FoldChange.neuron":-0.875,"pvalue.neuron":0.00605,"padj.neuron":0.0255,"groupID.neuron":"6691","medianVariantFreq.neuron":0.43,"medianVariantFreq1.neuron":0.464,"medianVariantFreq2.neuron":0.295,"medianVariantCount.neuron":68.5,"medianVariantCount1.neuron":56,"medianVariantCount2.neuron":85,"medianTotalCount.neuron":146,"medianTotalCount1.neuron":126,"medianTotalCount2.neuron":297,"deltaVF.neuron":-0.169,"junctions.neuron":"6665723-6668765;6665486-6665661","sig.neuron":"Significant"},"Reg_yIUwUB_130":{"featureID":"18704_7_2/2_SE,S2E","chr":"7","start":123549477,"end":123549374,"strand":"-","coords":"7:123549477-123549374","geneIDs":"18704","geneSymbols":"Pik3c2a","variantType":"SE:I,S2E:I","event":"<a href=\"https://genome.ucsc.edu/cgi-bin/hgTracks?db=mm9&position=chr7:123537772-123561067\" title=\"Jump to UCSC Genome Browser\">7:123537772-123561067</a>","log2FoldChange.astrocyte":2.42,"pvalue.astrocyte":0.0137,"padj.astrocyte":0.0761,"groupID.astrocyte":"3670","medianVariantFreq.astrocyte":0.877,"medianVariantFreq1.astrocyte":0.664,"medianVariantFreq2.astrocyte":0.885,"medianVariantCount.astrocyte":26,"medianVariantCount1.astrocyte":18.5,"medianVariantCount2.astrocyte":48.5,"medianTotalCount.astrocyte":40.5,"medianTotalCount1.astrocyte":28,"medianTotalCount2.astrocyte":51.5,"deltaVF.astrocyte":0.222,"junctions.astrocyte":"123549477-123560967;123559690-123560967","sig.astrocyte":"Not","log2FoldChange.neuron":0.356,"pvalue.neuron":0.53,"padj.neuron":0.671,"groupID.neuron":"3670","medianVariantFreq.neuron":0.785,"medianVariantFreq1.neuron":0.778,"medianVariantFreq2.neuron":0.815,"medianVariantCount.neuron":19,"medianVariantCount1.neuron":14,"medianVariantCount2.neuron":22,"medianTotalCount.neuron":25,"medianTotalCount1.neuron":15,"medianTotalCount2.neuron":27,"deltaVF.neuron":0.037,"junctions.neuron":"123549477-123560967;123559690-123560967","sig.neuron":"Not"},"Reg_yIUwUB_131":{"featureID":"18763_5_2/2_RI,A3SS","chr":"17","start":24715255,"end":24715323,"strand":"+","coords":"17:24715255-24715323","geneIDs":"18763","geneSymbols":"Pkd1","variantType":"RI:R,A3SS:P","event":"<a href=\"https://genome.ucsc.edu/cgi-bin/hgTracks?db=mm9&position=chr17:24715154-24715424\" title=\"Jump to UCSC Genome Browser\">17:24715154-24715424</a>","log2FoldChange.astrocyte":-0.373,"pvalue.astrocyte":0.557,"padj.astrocyte":0.794,"groupID.astrocyte":"16077","medianVariantFreq.astrocyte":0.49,"medianVariantFreq1.astrocyte":0.517,"medianVariantFreq2.astrocyte":0.48,"medianVariantCount.astrocyte":30.5,"medianVariantCount1.astrocyte":26.5,"medianVariantCount2.astrocyte":38,"medianTotalCount.astrocyte":67.5,"medianTotalCount1.astrocyte":52,"medianTotalCount2.astrocyte":87,"deltaVF.astrocyte":-0.0362,"junctions.astrocyte":"24715254-24715306","sig.astrocyte":"Not","log2FoldChange.neuron":-1.24,"pvalue.neuron":0.000916,"padj.neuron":0.00599,"groupID.neuron":"16077","medianVariantFreq.neuron":0.624,"medianVariantFreq1.neuron":0.689,"medianVariantFreq2.neuron":0.513,"medianVariantCount.neuron":57,"medianVariantCount1.neuron":51,"medianVariantCount2.neuron":99,"medianTotalCount.neuron":80,"medianTotalCount1.neuron":79,"medianTotalCount2.neuron":203,"deltaVF.neuron":-0.176,"junctions.neuron":"24715254-24715306","sig.neuron":"Significant"},"Reg_yIUwUB_132":{"featureID":"18789_10_3/3_OTHER","chr":"12","start":107065296,"end":107074975,"strand":"+","coords":"12:107065296-107074975","geneIDs":"18789","geneSymbols":"Papola","variantType":"","event":"<a href=\"https://genome.ucsc.edu/cgi-bin/hgTracks?db=mm9&position=chr12:107065196-107075075\" title=\"Jump to UCSC Genome Browser\">12:107065196-107075075</a>","log2FoldChange.astrocyte":0.146,"pvalue.astrocyte":0.845,"padj.astrocyte":0.941,"groupID.astrocyte":"11557","medianVariantFreq.astrocyte":0.956,"medianVariantFreq1.astrocyte":0.948,"medianVariantFreq2.astrocyte":0.956,"medianVariantCount.astrocyte":222,"medianVariantCount1.astrocyte":222,"medianVariantCount2.astrocyte":176,"medianTotalCount.astrocyte":228,"medianTotalCount1.astrocyte":228,"medianTotalCount2.astrocyte":184,"deltaVF.astrocyte":0.00862,"junctions.astrocyte":"107065296-107066491","sig.astrocyte":"Not","log2FoldChange.neuron":0.306,"pvalue.neuron":0.295,"padj.neuron":0.46,"groupID.neuron":"11557","medianVariantFreq.neuron":0.943,"medianVariantFreq1.neuron":0.941,"medianVariantFreq2.neuron":0.945,"medianVariantCount.neuron":284,"medianVariantCount1.neuron":262,"medianVariantCount2.neuron":336,"medianTotalCount.neuron":303,"medianTotalCount1.neuron":286,"medianTotalCount2.neuron":350,"deltaVF.neuron":0.00314,"junctions.neuron":"107065296-107066491","sig.neuron":"Not"},"Reg_yIUwUB_133":{"featureID":"18789_5_2/2_SE","chr":"12","start":107057109,"end":107061766,"strand":"+","coords":"12:107057109-107061766","geneIDs":"18789","geneSymbols":"Papola","variantType":"SE:I","event":"<a href=\"https://genome.ucsc.edu/cgi-bin/hgTracks?db=mm9&position=chr12:107057009-107061866\" title=\"Jump to UCSC Genome Browser\">12:107057009-107061866</a>","log2FoldChange.astrocyte":-2.65,"pvalue.astrocyte":0.0231,"padj.astrocyte":0.109,"groupID.astrocyte":"11552","medianVariantFreq.astrocyte":0.79,"medianVariantFreq1.astrocyte":0.943,"medianVariantFreq2.astrocyte":0.644,"medianVariantCount.astrocyte":40,"medianVariantCount1.astrocyte":48.5,"medianVariantCount2.astrocyte":23.5,"medianTotalCount.astrocyte":51.5,"medianTotalCount1.astrocyte":51.5,"medianTotalCount2.astrocyte":43.5,"deltaVF.astrocyte":-0.3,"junctions.astrocyte":"107057109-107058551;107058660-107061766","sig.astrocyte":"Not","log2FoldChange.neuron":-4.74,"pvalue.neuron":0.000408,"padj.neuron":0.00346,"groupID.neuron":"11552","medianVariantFreq.neuron":0.975,"medianVariantFreq1.neuron":1,"medianVariantFreq2.neuron":0.852,"medianVariantCount.neuron":98,"medianVariantCount1.neuron":107,"medianVariantCount2.neuron":69,"medianTotalCount.neuron":98,"medianTotalCount1.neuron":107,"medianTotalCount2.neuron":83,"deltaVF.neuron":-0.148,"junctions.neuron":"107057109-107058551;107058660-107061766","sig.neuron":"Significant"},"Reg_yIUwUB_134":{"featureID":"18789_9_2/2_A3SS","chr":"12","start":107065296,"end":107066493,"strand":"+","coords":"12:107065296-107066493","geneIDs":"18789","geneSymbols":"Papola","variantType":"A3SS:P","event":"<a href=\"https://genome.ucsc.edu/cgi-bin/hgTracks?db=mm9&position=chr12:107065196-107066594\" title=\"Jump to UCSC Genome Browser\">12:107065196-107066594</a>","log2FoldChange.astrocyte":0.146,"pvalue.astrocyte":0.845,"padj.astrocyte":0.941,"groupID.astrocyte":"11556","medianVariantFreq.astrocyte":0.956,"medianVariantFreq1.astrocyte":0.951,"medianVariantFreq2.astrocyte":0.956,"medianVariantCount.astrocyte":222,"medianVariantCount1.astrocyte":222,"medianVariantCount2.astrocyte":176,"medianTotalCount.astrocyte":228,"medianTotalCount1.astrocyte":228,"medianTotalCount2.astrocyte":184,"deltaVF.astrocyte":0.00555,"junctions.astrocyte":"107065296-107066491","sig.astrocyte":"Not","log2FoldChange.neuron":0.306,"pvalue.neuron":0.295,"padj.neuron":0.46,"groupID.neuron":"11556","medianVariantFreq.neuron":0.945,"medianVariantFreq1.neuron":0.944,"medianVariantFreq2.neuron":0.947,"medianVariantCount.neuron":284,"medianVariantCount1.neuron":262,"medianVariantCount2.neuron":336,"medianTotalCount.neuron":302,"medianTotalCount1.neuron":286,"medianTotalCount2.neuron":350,"deltaVF.neuron":0.00271,"junctions.neuron":"107065296-107066491","sig.neuron":"Not"},"Reg_yIUwUB_135":{"featureID":"18803_17_2/2_RI,A3SS","chr":"2","start":160585287,"end":160585417,"strand":"+","coords":"2:160585287-160585417","geneIDs":"18803","geneSymbols":"Plcg1","variantType":"RI:R,A3SS:P","event":"<a href=\"https://genome.ucsc.edu/cgi-bin/hgTracks?db=mm9&position=chr2:160585186-160585518\" title=\"Jump to UCSC Genome Browser\">2:160585186-160585518</a>","log2FoldChange.astrocyte":0.403,"pvalue.astrocyte":0.751,"padj.astrocyte":0.904,"groupID.astrocyte":"5373","medianVariantFreq.astrocyte":0.458,"medianVariantFreq1.astrocyte":0.405,"medianVariantFreq2.astrocyte":0.458,"medianVariantCount.astrocyte":8.5,"medianVariantCount1.astrocyte":12,"medianVariantCount2.astrocyte":8.5,"medianTotalCount.astrocyte":24.5,"medianTotalCount1.astrocyte":37,"medianTotalCount2.astrocyte":17.5,"deltaVF.astrocyte":0.0537,"junctions.astrocyte":"160585286-160585381","sig.astrocyte":"Not","log2FoldChange.neuron":-0.5,"pvalue.neuron":0.469,"padj.neuron":0.621,"groupID.neuron":"5373","medianVariantFreq.neuron":0.258,"medianVariantFreq1.neuron":0.286,"medianVariantFreq2.neuron":0.231,"medianVariantCount.neuron":4,"medianVariantCount1.neuron":4,"medianVariantCount2.neuron":6,"medianTotalCount.neuron":14,"medianTotalCount1.neuron":12,"medianTotalCount2.neuron":26,"deltaVF.neuron":-0.0549,"junctions.neuron":"160585286-160585381","sig.neuron":"Not"},"Reg_yIUwUB_136":{"featureID":"18974,66244_3_2/2_A3SS","chr":"12","start":70442063,"end":70442063,"strand":"-","coords":"12:70442063-70442063","geneIDs":"18974,66244","geneSymbols":"Pole2,Nemf","variantType":"A3SS:P","event":"<a href=\"https://genome.ucsc.edu/cgi-bin/hgTracks?db=mm9&position=chr12:70441943-70442360\" title=\"Jump to UCSC Genome Browser\">12:70441943-70442360</a>","log2FoldChange.astrocyte":-0.906,"pvalue.astrocyte":0.263,"padj.astrocyte":0.522,"groupID.astrocyte":"3941","medianVariantFreq.astrocyte":0.735,"medianVariantFreq1.astrocyte":0.796,"medianVariantFreq2.astrocyte":0.732,"medianVariantCount.astrocyte":38.5,"medianVariantCount1.astrocyte":38.5,"medianVariantCount2.astrocyte":39,"medianTotalCount.astrocyte":48.5,"medianTotalCount1.astrocyte":48.5,"medianTotalCount2.astrocyte":53,"deltaVF.astrocyte":-0.064,"junctions.astrocyte":"70442063-70442260","sig.astrocyte":"Not","log2FoldChange.neuron":0.0462,"pvalue.neuron":0.922,"padj.neuron":0.954,"groupID.neuron":"3941","medianVariantFreq.neuron":0.764,"medianVariantFreq1.neuron":0.755,"medianVariantFreq2.neuron":0.805,"medianVariantCount.neuron":34.5,"medianVariantCount1.neuron":34,"medianVariantCount2.neuron":35,"medianTotalCount.neuron":46.5,"medianTotalCount1.neuron":44,"medianTotalCount2.neuron":55,"deltaVF.neuron":0.0498,"junctions.neuron":"70442063-70442260","sig.neuron":"Not"},"Reg_yIUwUB_137":{"featureID":"18986_3_2/2_SE","chr":"1","start":167813249,"end":167813178,"strand":"-","coords":"1:167813249-167813178","geneIDs":"18986","geneSymbols":"Pou2f1","variantType":"SE:I","event":"<a href=\"https://genome.ucsc.edu/cgi-bin/hgTracks?db=mm9&position=chr1:167810506-167822041\" title=\"Jump to UCSC Genome Browser\">1:167810506-167822041</a>","log2FoldChange.astrocyte":0.0958,"pvalue.astrocyte":0.956,"padj.astrocyte":0.989,"groupID.astrocyte":"5659","medianVariantFreq.astrocyte":0.353,"medianVariantFreq1.astrocyte":0.353,"medianVariantFreq2.astrocyte":0.441,"medianVariantCount.astrocyte":12,"medianVariantCount1.astrocyte":12,"medianVariantCount2.astrocyte":14.5,"medianTotalCount.astrocyte":32.5,"medianTotalCount1.astrocyte":54,"medianTotalCount2.astrocyte":30.5,"deltaVF.astrocyte":0.0882,"junctions.astrocyte":"167813249-167821941;167810606-167813178","sig.astrocyte":"Not","log2FoldChange.neuron":0.478,"pvalue.neuron":0.482,"padj.neuron":0.63,"groupID.neuron":"5659","medianVariantFreq.neuron":0.456,"medianVariantFreq1.neuron":0.412,"medianVariantFreq2.neuron":0.543,"medianVariantCount.neuron":6.5,"medianVariantCount1.neuron":5,"medianVariantCount2.neuron":9,"medianTotalCount.neuron":19.5,"medianTotalCount1.neuron":17,"medianTotalCount2.neuron":22,"deltaVF.neuron":0.131,"junctions.neuron":"167813249-167821941;167810606-167813178","sig.neuron":"Not"},"Reg_yIUwUB_138":{"featureID":"19017_2_2/2_A3SS","chr":"5","start":51881360,"end":51881360,"strand":"-","coords":"5:51881360-51881360","geneIDs":"19017","geneSymbols":"Ppargc1a","variantType":"A3SS:P","event":"<a href=\"https://genome.ucsc.edu/cgi-bin/hgTracks?db=mm9&position=chr5:51881229-51881539\" title=\"Jump to UCSC Genome Browser\">5:51881229-51881539</a>","log2FoldChange.astrocyte":1.91,"pvalue.astrocyte":0.354,"padj.astrocyte":0.62,"groupID.astrocyte":"1645","medianVariantFreq.astrocyte":0.11,"medianVariantFreq1.astrocyte":0.0385,"medianVariantFreq2.astrocyte":0.277,"medianVariantCount.astrocyte":2,"medianVariantCount1.astrocyte":0.5,"medianVariantCount2.astrocyte":5,"medianTotalCount.astrocyte":19,"medianTotalCount1.astrocyte":21.5,"medianTotalCount2.astrocyte":19,"deltaVF.astrocyte":0.239,"junctions.astrocyte":"51881360-51881439","sig.astrocyte":"Not","log2FoldChange.neuron":-0.0672,"pvalue.neuron":0.939,"padj.neuron":0.965,"groupID.neuron":"1645","medianVariantFreq.neuron":0.314,"medianVariantFreq1.neuron":0.333,"medianVariantFreq2.neuron":0.294,"medianVariantCount.neuron":3,"medianVariantCount1.neuron":1,"medianVariantCount2.neuron":7,"medianTotalCount.neuron":7.5,"medianTotalCount1.neuron":6,"medianTotalCount2.neuron":19,"deltaVF.neuron":-0.0392,"junctions.neuron":"51881360-51881439","sig.neuron":"Not"},"Reg_yIUwUB_139":{"featureID":"192119,94040_6_2/2_SE","chr":"12","start":105976076,"end":105975979,"strand":"-","coords":"12:105976076-105975979","geneIDs":"192119,94040","geneSymbols":"Dicer1,Clmn","variantType":"SE:I","event":"<a href=\"https://genome.ucsc.edu/cgi-bin/hgTracks?db=mm9&position=chr12:105970097-105977093\" title=\"Jump to UCSC Genome Browser\">12:105970097-105977093</a>","log2FoldChange.astrocyte":-1.02,"pvalue.astrocyte":0.351,"padj.astrocyte":0.617,"groupID.astrocyte":"16552","medianVariantFreq.astrocyte":0.787,"medianVariantFreq1.astrocyte":0.967,"medianVariantFreq2.astrocyte":0.739,"medianVariantCount.astrocyte":31,"medianVariantCount1.astrocyte":20.5,"medianVariantCount2.astrocyte":49,"medianTotalCount.astrocyte":50.5,"medianTotalCount1.astrocyte":23.5,"medianTotalCount2.astrocyte":65,"deltaVF.astrocyte":-0.228,"junctions.astrocyte":"105976076-105976993;105970197-105975979","sig.astrocyte":"Not","log2FoldChange.neuron":-4.37,"pvalue.neuron":1.42e-05,"padj.neuron":0.0003,"groupID.neuron":"16552","medianVariantFreq.neuron":0.913,"medianVariantFreq1.neuron":1,"medianVariantFreq2.neuron":0.846,"medianVariantCount.neuron":38,"medianVariantCount1.neuron":33,"medianVariantCount2.neuron":60,"medianTotalCount.neuron":38,"medianTotalCount1.neuron":33,"medianTotalCount2.neuron":70,"deltaVF.neuron":-0.154,"junctions.neuron":"105976076-105976993;105970197-105975979","sig.neuron":"Significant"},"Reg_yIUwUB_140":{"featureID":"192285_5_2/2_A3SS","chr":"2","start":92068638,"end":92070815,"strand":"+","coords":"2:92068638-92070815","geneIDs":"192285","geneSymbols":"Phf21a","variantType":"A3SS:P","event":"<a href=\"https://genome.ucsc.edu/cgi-bin/hgTracks?db=mm9&position=chr2:92068538-92070916\" title=\"Jump to UCSC Genome Browser\">2:92068538-92070916</a>","log2FoldChange.astrocyte":-0.477,"pvalue.astrocyte":0.501,"padj.astrocyte":0.747,"groupID.astrocyte":"9716","medianVariantFreq.astrocyte":0.0875,"medianVariantFreq1.astrocyte":0.0989,"medianVariantFreq2.astrocyte":0.063,"medianVariantCount.astrocyte":15,"medianVariantCount1.astrocyte":11,"medianVariantCount2.astrocyte":16,"medianTotalCount.astrocyte":196,"medianTotalCount1.astrocyte":81,"medianTotalCount2.astrocyte":238,"deltaVF.astrocyte":-0.036,"junctions.astrocyte":"92068638-92070795","sig.astrocyte":"Not","log2FoldChange.neuron":-0.189,"pvalue.neuron":0.721,"padj.neuron":0.816,"groupID.neuron":"9716","medianVariantFreq.neuron":0.117,"medianVariantFreq1.neuron":0.123,"medianVariantFreq2.neuron":0.111,"medianVariantCount.neuron":8,"medianVariantCount1.neuron":7,"medianVariantCount2.neuron":10,"medianTotalCount.neuron":69,"medianTotalCount1.neuron":65,"medianTotalCount2.neuron":98,"deltaVF.neuron":-0.0122,"junctions.neuron":"92068638-92070795","sig.neuron":"Not"},"Reg_yIUwUB_141":{"featureID":"192285_6_2/2_A3SS","chr":"2","start":92160616,"end":92167072,"strand":"+","coords":"2:92160616-92167072","geneIDs":"192285","geneSymbols":"Phf21a","variantType":"A3SS:P","event":"<a href=\"https://genome.ucsc.edu/cgi-bin/hgTracks?db=mm9&position=chr2:92160516-92167173\" title=\"Jump to UCSC Genome Browser\">2:92160516-92167173</a>","log2FoldChange.astrocyte":-0.813,"pvalue.astrocyte":0.181,"padj.astrocyte":0.423,"groupID.astrocyte":"9717","medianVariantFreq.astrocyte":0.782,"medianVariantFreq1.astrocyte":0.832,"medianVariantFreq2.astrocyte":0.71,"medianVariantCount.astrocyte":91,"medianVariantCount1.astrocyte":102,"medianVariantCount2.astrocyte":87,"medianTotalCount.astrocyte":124,"medianTotalCount1.astrocyte":116,"medianTotalCount2.astrocyte":124,"deltaVF.astrocyte":-0.122,"junctions.astrocyte":"92160616-92167070","sig.astrocyte":"Not","log2FoldChange.neuron":0.442,"pvalue.neuron":0.277,"padj.neuron":0.441,"groupID.neuron":"9717","medianVariantFreq.neuron":0.686,"medianVariantFreq1.neuron":0.684,"medianVariantFreq2.neuron":0.714,"medianVariantCount.neuron":43,"medianVariantCount1.neuron":39,"medianVariantCount2.neuron":45,"medianTotalCount.neuron":59,"medianTotalCount1.neuron":56,"medianTotalCount2.neuron":66,"deltaVF.neuron":0.0301,"junctions.neuron":"92160616-92167070","sig.neuron":"Not"},"Reg_yIUwUB_142":{"featureID":"192285_9_2/2_A3SS","chr":"2","start":92167321,"end":92168471,"strand":"+","coords":"2:92167321-92168471","geneIDs":"192285","geneSymbols":"Phf21a","variantType":"A3SS:P","event":"<a href=\"https://genome.ucsc.edu/cgi-bin/hgTracks?db=mm9&position=chr2:92167221-92168572\" title=\"Jump to UCSC Genome Browser\">2:92167221-92168572</a>","log2FoldChange.astrocyte":0.524,"pvalue.astrocyte":0.57,"padj.astrocyte":0.801,"groupID.astrocyte":"9720","medianVariantFreq.astrocyte":0.674,"medianVariantFreq1.astrocyte":0.6,"medianVariantFreq2.astrocyte":0.728,"medianVariantCount.astrocyte":24.5,"medianVariantCount1.astrocyte":17.5,"medianVariantCount2.astrocyte":30,"medianTotalCount.astrocyte":35,"medianTotalCount1.astrocyte":30.5,"medianTotalCount2.astrocyte":36,"deltaVF.astrocyte":0.128,"junctions.astrocyte":"92167321-92168469","sig.astrocyte":"Not","log2FoldChange.neuron":-0.401,"pvalue.neuron":0.49,"padj.neuron":0.637,"groupID.neuron":"9720","medianVariantFreq.neuron":0.796,"medianVariantFreq1.neuron":0.774,"medianVariantFreq2.neuron":0.818,"medianVariantCount.neuron":15,"medianVariantCount1.neuron":14,"medianVariantCount2.neuron":19,"medianTotalCount.neuron":19,"medianTotalCount1.neuron":18,"medianTotalCount2.neuron":23,"deltaVF.neuron":0.044,"junctions.neuron":"92167321-92168469","sig.neuron":"Not"},"Reg_yIUwUB_143":{"featureID":"19261_3_2/2_A5SS","chr":"2","start":129453722,"end":129455663,"strand":"+","coords":"2:129453722-129455663","geneIDs":"19261","geneSymbols":"Sirpa","variantType":"A5SS:P","event":"<a href=\"https://genome.ucsc.edu/cgi-bin/hgTracks?db=mm9&position=chr2:129453621-129455763\" title=\"Jump to UCSC Genome Browser\">2:129453621-129455763</a>","log2FoldChange.astrocyte":0.851,"pvalue.astrocyte":0.686,"padj.astrocyte":0.872,"groupID.astrocyte":"924","medianVariantFreq.astrocyte":0.158,"medianVariantFreq1.astrocyte":0.158,"medianVariantFreq2.astrocyte":0.2,"medianVariantCount.astrocyte":3.5,"medianVariantCount1.astrocyte":7.5,"medianVariantCount2.astrocyte":1.5,"medianTotalCount.astrocyte":18,"medianTotalCount1.astrocyte":48.5,"medianTotalCount2.astrocyte":8,"deltaVF.astrocyte":0.0423,"junctions.astrocyte":"129453733-129455663","sig.astrocyte":"Not","log2FoldChange.neuron":0.805,"pvalue.neuron":0.292,"padj.neuron":0.457,"groupID.neuron":"924","medianVariantFreq.neuron":0.288,"medianVariantFreq1.neuron":0.231,"medianVariantFreq2.neuron":0.455,"medianVariantCount.neuron":3.5,"medianVariantCount1.neuron":4,"medianVariantCount2.neuron":3,"medianTotalCount.neuron":12.5,"medianTotalCount1.neuron":19,"medianTotalCount2.neuron":5,"deltaVF.neuron":0.224,"junctions.neuron":"129453733-129455663","sig.neuron":"Not"},"Reg_yIUwUB_144":{"featureID":"19283_8_2/2_A3SS","chr":"6","start":22980724,"end":22983342,"strand":"+","coords":"6:22980724-22983342","geneIDs":"19283","geneSymbols":"Ptprz1","variantType":"A3SS:P","event":"<a href=\"https://genome.ucsc.edu/cgi-bin/hgTracks?db=mm9&position=chr6:22980624-22983443\" title=\"Jump to UCSC Genome Browser\">6:22980624-22983443</a>","log2FoldChange.astrocyte":1.69,"pvalue.astrocyte":0.00775,"padj.astrocyte":0.0502,"groupID.astrocyte":"4926","medianVariantFreq.astrocyte":0.376,"medianVariantFreq1.astrocyte":0.214,"medianVariantFreq2.astrocyte":0.508,"medianVariantCount.astrocyte":60,"medianVariantCount1.astrocyte":76,"medianVariantCount2.astrocyte":54.5,"medianTotalCount.astrocyte":220,"medianTotalCount1.astrocyte":315,"medianTotalCount2.astrocyte":90.5,"deltaVF.astrocyte":0.294,"junctions.astrocyte":"22980724-22983325","sig.astrocyte":"Not","log2FoldChange.neuron":2.88,"pvalue.neuron":0.00419,"padj.neuron":0.0192,"groupID.neuron":"4926","medianVariantFreq.neuron":0.336,"medianVariantFreq1.neuron":0.2,"medianVariantFreq2.neuron":0.737,"medianVariantCount.neuron":5,"medianVariantCount1.neuron":3,"medianVariantCount2.neuron":23,"medianTotalCount.neuron":16.5,"medianTotalCount1.neuron":14,"medianTotalCount2.neuron":32,"deltaVF.neuron":0.537,"junctions.neuron":"22980724-22983325","sig.neuron":"Significant"},"Reg_yIUwUB_145":{"featureID":"19419_3_2/2_SE,RI,A5SS,A3SS","chr":"2","start":117111099,"end":117111044,"strand":"-","coords":"2:117111099-117111044","geneIDs":"19419","geneSymbols":"Rasgrp1","variantType":"SE:I,RI:R,A5SS:P,A3SS:P","event":"<a href=\"https://genome.ucsc.edu/cgi-bin/hgTracks?db=mm9&position=chr2:117110868-117111908\" title=\"Jump to UCSC Genome Browser\">2:117110868-117111908</a>","log2FoldChange.astrocyte":2,"pvalue.astrocyte":0.24,"padj.astrocyte":0.494,"groupID.astrocyte":"7077","medianVariantFreq.astrocyte":0.425,"medianVariantFreq1.astrocyte":0.133,"medianVariantFreq2.astrocyte":0.6,"medianVariantCount.astrocyte":3.5,"medianVariantCount1.astrocyte":3.5,"medianVariantCount2.astrocyte":3.5,"medianTotalCount.astrocyte":17,"medianTotalCount1.astrocyte":22,"medianTotalCount2.astrocyte":10.5,"deltaVF.astrocyte":0.467,"junctions.astrocyte":"117111098-117111808;117110968-117111044","sig.astrocyte":"Not","log2FoldChange.neuron":1.46,"pvalue.neuron":0.000436,"padj.neuron":0.0036,"groupID.neuron":"7077","medianVariantFreq.neuron":0.389,"medianVariantFreq1.neuron":0.281,"medianVariantFreq2.neuron":0.553,"medianVariantCount.neuron":29.5,"medianVariantCount1.neuron":25,"medianVariantCount2.neuron":42,"medianTotalCount.neuron":80.5,"medianTotalCount1.neuron":78,"medianTotalCount2.neuron":85,"deltaVF.neuron":0.272,"junctions.neuron":"117111098-117111808;117110968-117111044","sig.neuron":"Significant"},"Reg_yIUwUB_146":{"featureID":"195434,74205_2_2/2_SE","chr":"1","start":78654678,"end":78678168,"strand":"+","coords":"1:78654678-78678168","geneIDs":"195434,74205","geneSymbols":"Utp14b,Acsl3","variantType":"SE:I","event":"<a href=\"https://genome.ucsc.edu/cgi-bin/hgTracks?db=mm9&position=chr1:78654578-78678268\" title=\"Jump to UCSC Genome Browser\">1:78654578-78678268</a>","log2FoldChange.astrocyte":-0.914,"pvalue.astrocyte":0.385,"padj.astrocyte":0.654,"groupID.astrocyte":"41","medianVariantFreq.astrocyte":0.123,"medianVariantFreq1.astrocyte":0.184,"medianVariantFreq2.astrocyte":0.075,"medianVariantCount.astrocyte":8.5,"medianVariantCount1.astrocyte":11,"medianVariantCount2.astrocyte":6,"medianTotalCount.astrocyte":69,"medianTotalCount1.astrocyte":52.5,"medianTotalCount2.astrocyte":86,"deltaVF.astrocyte":-0.109,"junctions.astrocyte":"78659855-78678168","sig.astrocyte":"Not","log2FoldChange.neuron":-1.41,"pvalue.neuron":0.151,"padj.neuron":0.288,"groupID.neuron":"41","medianVariantFreq.neuron":0.181,"medianVariantFreq1.neuron":0.429,"medianVariantFreq2.neuron":0.111,"medianVariantCount.neuron":1,"medianVariantCount1.neuron":3,"medianVariantCount2.neuron":1,"medianTotalCount.neuron":8,"medianTotalCount1.neuron":7,"medianTotalCount2.neuron":9,"deltaVF.neuron":-0.317,"junctions.neuron":"78659855-78678168","sig.neuron":"Not"},"Reg_yIUwUB_147":{"featureID":"19647_5_2/2_SE","chr":"7","start":130140819,"end":130142039,"strand":"+","coords":"7:130140819-130142039","geneIDs":"19647","geneSymbols":"Rbbp6","variantType":"SE:I","event":"<a href=\"https://genome.ucsc.edu/cgi-bin/hgTracks?db=mm9&position=chr7:130140719-130142139\" title=\"Jump to UCSC Genome Browser\">7:130140719-130142139</a>","log2FoldChange.astrocyte":-0.162,"pvalue.astrocyte":0.834,"padj.astrocyte":0.933,"groupID.astrocyte":"6124","medianVariantFreq.astrocyte":0.536,"medianVariantFreq1.astrocyte":0.542,"medianVariantFreq2.astrocyte":0.497,"medianVariantCount.astrocyte":16,"medianVariantCount1.astrocyte":15,"medianVariantCount2.astrocyte":16,"medianTotalCount.astrocyte":28,"medianTotalCount1.astrocyte":28,"medianTotalCount2.astrocyte":27.5,"deltaVF.astrocyte":-0.0448,"junctions.astrocyte":"130140819-130141110;130141211-130142039","sig.astrocyte":"Not","log2FoldChange.neuron":-1.43,"pvalue.neuron":0.0328,"padj.neuron":0.0928,"groupID.neuron":"6124","medianVariantFreq.neuron":0.695,"medianVariantFreq1.neuron":0.789,"medianVariantFreq2.neuron":0.667,"medianVariantCount.neuron":16.5,"medianVariantCount1.neuron":15,"medianVariantCount2.neuron":18,"medianTotalCount.neuron":22.5,"medianTotalCount1.neuron":21,"medianTotalCount2.neuron":28,"deltaVF.neuron":-0.123,"junctions.neuron":"130140819-130141110;130141211-130142039","sig.neuron":"Not"},"Reg_yIUwUB_148":{"featureID":"19707_7_2/2_SE","chr":"10","start":17824081,"end":17834205,"strand":"+","coords":"10:17824081-17834205","geneIDs":"19707","geneSymbols":"Reps1","variantType":"SE:I","event":"<a href=\"https://genome.ucsc.edu/cgi-bin/hgTracks?db=mm9&position=chr10:17823981-17834305\" title=\"Jump to UCSC Genome Browser\">10:17823981-17834305</a>","log2FoldChange.astrocyte":-0.134,"pvalue.astrocyte":0.936,"padj.astrocyte":0.98,"groupID.astrocyte":"1889","medianVariantFreq.astrocyte":0.591,"medianVariantFreq1.astrocyte":0.591,"medianVariantFreq2.astrocyte":0.578,"medianVariantCount.astrocyte":22,"medianVariantCount1.astrocyte":22,"medianVariantCount2.astrocyte":25,"medianTotalCount.astrocyte":53.5,"medianTotalCount1.astrocyte":40,"medianTotalCount2.astrocyte":53.5,"deltaVF.astrocyte":-0.013,"junctions.astrocyte":"17824081-17827474;17827554-17834205","sig.astrocyte":"Not","log2FoldChange.neuron":-1.34,"pvalue.neuron":0.035,"padj.neuron":0.0982,"groupID.neuron":"1889","medianVariantFreq.neuron":0.817,"medianVariantFreq1.neuron":0.867,"medianVariantFreq2.neuron":0.686,"medianVariantCount.neuron":28.5,"medianVariantCount1.neuron":23,"medianVariantCount2.neuron":35,"medianTotalCount.neuron":38,"medianTotalCount1.neuron":29,"medianTotalCount2.neuron":53,"deltaVF.neuron":-0.18,"junctions.neuron":"17824081-17827474;17827554-17834205","sig.neuron":"Not"},"Reg_yIUwUB_149":{"featureID":"19714_4_2/2_A3SS","chr":"10","start":39524852,"end":39525405,"strand":"+","coords":"10:39524852-39525405","geneIDs":"19714","geneSymbols":"Rev3l","variantType":"A3SS:P","event":"<a href=\"https://genome.ucsc.edu/cgi-bin/hgTracks?db=mm9&position=chr10:39524752-39525506\" title=\"Jump to UCSC Genome Browser\">10:39524752-39525506</a>","log2FoldChange.astrocyte":1.19,"pvalue.astrocyte":0.356,"padj.astrocyte":0.62,"groupID.astrocyte":"16502","medianVariantFreq.astrocyte":0.0905,"medianVariantFreq1.astrocyte":0.0617,"medianVariantFreq2.astrocyte":0.0985,"medianVariantCount.astrocyte":11,"medianVariantCount1.astrocyte":5.5,"medianVariantCount2.astrocyte":14,"medianTotalCount.astrocyte":115,"medianTotalCount1.astrocyte":104,"medianTotalCount2.astrocyte":132,"deltaVF.astrocyte":0.0368,"junctions.astrocyte":"39524852-39525389","sig.astrocyte":"Not","log2FoldChange.neuron":-0.356,"pvalue.neuron":0.536,"padj.neuron":0.676,"groupID.neuron":"16502","medianVariantFreq.neuron":0.0465,"medianVariantFreq1.neuron":0.05,"medianVariantFreq2.neuron":0.043,"medianVariantCount.neuron":5.5,"medianVariantCount1.neuron":4,"medianVariantCount2.neuron":6,"medianTotalCount.neuron":79.5,"medianTotalCount1.neuron":66,"medianTotalCount2.neuron":186,"deltaVF.neuron":-0.00699,"junctions.neuron":"39524852-39525389","sig.neuron":"Not"},"Reg_yIUwUB_150":{"featureID":"19921,69131,100502717_3_2/2_A3SS","chr":"11","start":98065724,"end":98071677,"strand":"+","coords":"11:98065724-98071677","geneIDs":"19921,69131,100502717","geneSymbols":"Rpl19,Cdk12,","variantType":"A3SS:P","event":"<a href=\"https://genome.ucsc.edu/cgi-bin/hgTracks?db=mm9&position=chr11:98065624-98071778\" title=\"Jump to UCSC Genome Browser\">11:98065624-98071778</a>","log2FoldChange.astrocyte":0.15,"pvalue.astrocyte":0.897,"padj.astrocyte":0.963,"groupID.astrocyte":"3931","medianVariantFreq.astrocyte":0.9,"medianVariantFreq1.astrocyte":0.915,"medianVariantFreq2.astrocyte":0.884,"medianVariantCount.astrocyte":27,"medianVariantCount1.astrocyte":17,"medianVariantCount2.astrocyte":35.5,"medianTotalCount.astrocyte":30.5,"medianTotalCount1.astrocyte":18,"medianTotalCount2.astrocyte":42.5,"deltaVF.astrocyte":-0.0309,"junctions.astrocyte":"98065724-98071675","sig.astrocyte":"Not","log2FoldChange.neuron":-0.637,"pvalue.neuron":0.332,"padj.neuron":0.501,"groupID.neuron":"3931","medianVariantFreq.neuron":0.871,"medianVariantFreq1.neuron":0.895,"medianVariantFreq2.neuron":0.818,"medianVariantCount.neuron":21,"medianVariantCount1.neuron":19,"medianVariantCount2.neuron":22,"medianTotalCount.neuron":23.5,"medianTotalCount1.neuron":23,"medianTotalCount2.neuron":30,"deltaVF.neuron":-0.0766,"junctions.neuron":"98065724-98071675","sig.neuron":"Not"},"Reg_yIUwUB_151":{"featureID":"20014_1_2/2_A3SS","chr":"2","start":157128247,"end":157135936,"strand":"+","coords":"2:157128247-157135936","geneIDs":"20014","geneSymbols":"Rpn2","variantType":"A3SS:P","event":"<a href=\"https://genome.ucsc.edu/cgi-bin/hgTracks?db=mm9&position=chr2:157128147-157136037\" title=\"Jump to UCSC Genome Browser\">2:157128147-157136037</a>","log2FoldChange.astrocyte":0.411,"pvalue.astrocyte":0.69,"padj.astrocyte":0.872,"groupID.astrocyte":"8380","medianVariantFreq.astrocyte":0.2,"medianVariantFreq1.astrocyte":0.181,"medianVariantFreq2.astrocyte":0.29,"medianVariantCount.astrocyte":5,"medianVariantCount1.astrocyte":5,"medianVariantCount2.astrocyte":5.5,"medianTotalCount.astrocyte":27,"medianTotalCount1.astrocyte":28,"medianTotalCount2.astrocyte":27,"deltaVF.astrocyte":0.109,"junctions.astrocyte":"157128247-157135907","sig.astrocyte":"Not","log2FoldChange.neuron":1.33,"pvalue.neuron":0.0658,"padj.neuron":0.156,"groupID.neuron":"8380","medianVariantFreq.neuron":0.189,"medianVariantFreq1.neuron":0.0968,"medianVariantFreq2.neuron":0.273,"medianVariantCount.neuron":3.5,"medianVariantCount1.neuron":2,"medianVariantCount2.neuron":5,"medianTotalCount.neuron":24,"medianTotalCount1.neuron":26,"medianTotalCount2.neuron":22,"deltaVF.neuron":0.176,"junctions.neuron":"157128247-157135907","sig.neuron":"Not"},"Reg_yIUwUB_152":{"featureID":"20255_3_2/2_A5SS","chr":"9","start":75511000,"end":75511000,"strand":"-","coords":"9:75511000-75511000","geneIDs":"20255","geneSymbols":"Scg3","variantType":"A5SS:P","event":"<a href=\"https://genome.ucsc.edu/cgi-bin/hgTracks?db=mm9&position=chr9:75509097-75511115\" title=\"Jump to UCSC Genome Browser\">9:75509097-75511115</a>","log2FoldChange.astrocyte":-0.517,"pvalue.astrocyte":0.408,"padj.astrocyte":0.677,"groupID.astrocyte":"14483","medianVariantFreq.astrocyte":0.348,"medianVariantFreq1.astrocyte":0.383,"medianVariantFreq2.astrocyte":0.289,"medianVariantCount.astrocyte":87.5,"medianVariantCount1.astrocyte":91.5,"medianVariantCount2.astrocyte":76.5,"medianTotalCount.astrocyte":240,"medianTotalCount1.astrocyte":224,"medianTotalCount2.astrocyte":240,"deltaVF.astrocyte":-0.0946,"junctions.astrocyte":"75509197-75511000","sig.astrocyte":"Not","log2FoldChange.neuron":-0.627,"pvalue.neuron":0.228,"padj.neuron":0.379,"groupID.neuron":"14483","medianVariantFreq.neuron":0.265,"medianVariantFreq1.neuron":0.349,"medianVariantFreq2.neuron":0.234,"medianVariantCount.neuron":10.5,"medianVariantCount1.neuron":11,"medianVariantCount2.neuron":10,"medianTotalCount.neuron":36.5,"medianTotalCount1.neuron":34,"medianTotalCount2.neuron":47,"deltaVF.neuron":-0.115,"junctions.neuron":"75509197-75511000","sig.neuron":"Not"},"Reg_yIUwUB_153":{"featureID":"20336_2_2/2_A5SS","chr":"6","start":33392040,"end":33529982,"strand":"+","coords":"6:33392040-33529982","geneIDs":"20336","geneSymbols":"Exoc4","variantType":"A5SS:P","event":"<a href=\"https://genome.ucsc.edu/cgi-bin/hgTracks?db=mm9&position=chr6:33391939-33530082\" title=\"Jump to UCSC Genome Browser\">6:33391939-33530082</a>","log2FoldChange.astrocyte":2.08,"pvalue.astrocyte":0.168,"padj.astrocyte":0.404,"groupID.astrocyte":"6063","medianVariantFreq.astrocyte":0.658,"medianVariantFreq1.astrocyte":0.454,"medianVariantFreq2.astrocyte":0.677,"medianVariantCount.astrocyte":7,"medianVariantCount1.astrocyte":4.5,"medianVariantCount2.astrocyte":10,"medianTotalCount.astrocyte":17,"medianTotalCount1.astrocyte":14.5,"medianTotalCount2.astrocyte":17,"deltaVF.astrocyte":0.223,"junctions.astrocyte":"33392097-33529982","sig.astrocyte":"Not","log2FoldChange.neuron":0.455,"pvalue.neuron":0.473,"padj.neuron":0.625,"groupID.neuron":"6063","medianVariantFreq.neuron":0.26,"medianVariantFreq1.neuron":0.263,"medianVariantFreq2.neuron":0.257,"medianVariantCount.neuron":5.5,"medianVariantCount1.neuron":6,"medianVariantCount2.neuron":4,"medianTotalCount.neuron":22.5,"medianTotalCount1.neuron":23,"medianTotalCount2.neuron":13,"deltaVF.neuron":-0.00602,"junctions.neuron":"33392097-33529982","sig.neuron":"Not"},"Reg_yIUwUB_154":{"featureID":"20384_1_2/2_A3SS","chr":"12","start":82048368,"end":82048482,"strand":"+","coords":"12:82048368-82048482","geneIDs":"20384","geneSymbols":"Srsf5","variantType":"A3SS:P","event":"<a href=\"https://genome.ucsc.edu/cgi-bin/hgTracks?db=mm9&position=chr12:82048268-82048583\" title=\"Jump to UCSC Genome Browser\">12:82048268-82048583</a>","log2FoldChange.astrocyte":0.58,"pvalue.astrocyte":0.277,"padj.astrocyte":0.542,"groupID.astrocyte":"10193","medianVariantFreq.astrocyte":0.121,"medianVariantFreq1.astrocyte":0.111,"medianVariantFreq2.astrocyte":0.164,"medianVariantCount.astrocyte":28,"medianVariantCount1.astrocyte":24.5,"medianVariantCount2.astrocyte":45.5,"medianTotalCount.astrocyte":240,"medianTotalCount1.astrocyte":246,"medianTotalCount2.astrocyte":227,"deltaVF.astrocyte":0.0529,"junctions.astrocyte":"82048368-82048453","sig.astrocyte":"Not","log2FoldChange.neuron":0.724,"pvalue.neuron":0.0533,"padj.neuron":0.133,"groupID.neuron":"10193","medianVariantFreq.neuron":0.148,"medianVariantFreq1.neuron":0.146,"medianVariantFreq2.neuron":0.192,"medianVariantCount.neuron":25,"medianVariantCount1.neuron":28,"medianVariantCount2.neuron":12,"medianTotalCount.neuron":190,"medianTotalCount1.neuron":199,"medianTotalCount2.neuron":93,"deltaVF.neuron":0.0455,"junctions.neuron":"82048368-82048453","sig.neuron":"Not"},"Reg_yIUwUB_155":{"featureID":"20384_1_2/2_A3SS","chr":"12","start":82048368,"end":82048482,"strand":"+","coords":"12:82048368-82048482","geneIDs":"20384","geneSymbols":"Srsf5","variantType":"A3SS:P","event":"<a href=\"https://genome.ucsc.edu/cgi-bin/hgTracks?db=mm9&position=chr12:82048268-82048583\" title=\"Jump to UCSC Genome Browser\">12:82048268-82048583</a>","log2FoldChange.astrocyte":0.58,"pvalue.astrocyte":0.277,"padj.astrocyte":0.542,"groupID.astrocyte":"10193","medianVariantFreq.astrocyte":0.121,"medianVariantFreq1.astrocyte":0.111,"medianVariantFreq2.astrocyte":0.164,"medianVariantCount.astrocyte":28,"medianVariantCount1.astrocyte":24.5,"medianVariantCount2.astrocyte":45.5,"medianTotalCount.astrocyte":240,"medianTotalCount1.astrocyte":246,"medianTotalCount2.astrocyte":227,"deltaVF.astrocyte":0.0529,"junctions.astrocyte":"82048368-82048453","sig.astrocyte":"Not","log2FoldChange.neuron":0.426,"pvalue.neuron":0.476,"padj.neuron":0.626,"groupID.neuron":"11547","medianVariantFreq.neuron":0.255,"medianVariantFreq1.neuron":0.238,"medianVariantFreq2.neuron":0.263,"medianVariantCount.neuron":6,"medianVariantCount1.neuron":10,"medianVariantCount2.neuron":3,"medianTotalCount.neuron":31.5,"medianTotalCount1.neuron":42,"medianTotalCount2.neuron":8,"deltaVF.neuron":0.0251,"junctions.neuron":"82048368-82048453","sig.neuron":"Not"},"Reg_yIUwUB_156":{"featureID":"20384_1_2/2_A3SS","chr":"12","start":82048368,"end":82048482,"strand":"+","coords":"12:82048368-82048482","geneIDs":"20384","geneSymbols":"Srsf5","variantType":"A3SS:P","event":"<a href=\"https://genome.ucsc.edu/cgi-bin/hgTracks?db=mm9&position=chr12:82048268-82048583\" title=\"Jump to UCSC Genome Browser\">12:82048268-82048583</a>","log2FoldChange.astrocyte":0.0289,"pvalue.astrocyte":0.978,"padj.astrocyte":0.996,"groupID.astrocyte":"11547","medianVariantFreq.astrocyte":0.221,"medianVariantFreq1.astrocyte":0.25,"medianVariantFreq2.astrocyte":0.221,"medianVariantCount.astrocyte":5.5,"medianVariantCount1.astrocyte":5,"medianVariantCount2.astrocyte":6.5,"medianTotalCount.astrocyte":28,"medianTotalCount1.astrocyte":23.5,"medianTotalCount2.astrocyte":30.5,"deltaVF.astrocyte":-0.0297,"junctions.astrocyte":"82048368-82048453","sig.astrocyte":"Not","log2FoldChange.neuron":0.724,"pvalue.neuron":0.0533,"padj.neuron":0.133,"groupID.neuron":"10193","medianVariantFreq.neuron":0.148,"medianVariantFreq1.neuron":0.146,"medianVariantFreq2.neuron":0.192,"medianVariantCount.neuron":25,"medianVariantCount1.neuron":28,"medianVariantCount2.neuron":12,"medianTotalCount.neuron":190,"medianTotalCount1.neuron":199,"medianTotalCount2.neuron":93,"deltaVF.neuron":0.0455,"junctions.neuron":"82048368-82048453","sig.neuron":"Not"},"Reg_yIUwUB_157":{"featureID":"20384_1_2/2_A3SS","chr":"12","start":82048368,"end":82048482,"strand":"+","coords":"12:82048368-82048482","geneIDs":"20384","geneSymbols":"Srsf5","variantType":"A3SS:P","event":"<a href=\"https://genome.ucsc.edu/cgi-bin/hgTracks?db=mm9&position=chr12:82048268-82048583\" title=\"Jump to UCSC Genome Browser\">12:82048268-82048583</a>","log2FoldChange.astrocyte":0.0289,"pvalue.astrocyte":0.978,"padj.astrocyte":0.996,"groupID.astrocyte":"11547","medianVariantFreq.astrocyte":0.221,"medianVariantFreq1.astrocyte":0.25,"medianVariantFreq2.astrocyte":0.221,"medianVariantCount.astrocyte":5.5,"medianVariantCount1.astrocyte":5,"medianVariantCount2.astrocyte":6.5,"medianTotalCount.astrocyte":28,"medianTotalCount1.astrocyte":23.5,"medianTotalCount2.astrocyte":30.5,"deltaVF.astrocyte":-0.0297,"junctions.astrocyte":"82048368-82048453","sig.astrocyte":"Not","log2FoldChange.neuron":0.426,"pvalue.neuron":0.476,"padj.neuron":0.626,"groupID.neuron":"11547","medianVariantFreq.neuron":0.255,"medianVariantFreq1.neuron":0.238,"medianVariantFreq2.neuron":0.263,"medianVariantCount.neuron":6,"medianVariantCount1.neuron":10,"medianVariantCount2.neuron":3,"medianTotalCount.neuron":31.5,"medianTotalCount1.neuron":42,"medianTotalCount2.neuron":8,"deltaVF.neuron":0.0251,"junctions.neuron":"82048368-82048453","sig.neuron":"Not"},"Reg_yIUwUB_158":{"featureID":"20384_1_2/2_A5SS","chr":"12","start":82046656,"end":82047563,"strand":"+","coords":"12:82046656-82047563","geneIDs":"20384","geneSymbols":"Srsf5","variantType":"A5SS:P","event":"<a href=\"https://genome.ucsc.edu/cgi-bin/hgTracks?db=mm9&position=chr12:82046555-82047663\" title=\"Jump to UCSC Genome Browser\">12:82046555-82047663</a>","log2FoldChange.astrocyte":-0.702,"pvalue.astrocyte":0.129,"padj.astrocyte":0.355,"groupID.astrocyte":"9493","medianVariantFreq.astrocyte":0.851,"medianVariantFreq1.astrocyte":0.874,"medianVariantFreq2.astrocyte":0.813,"medianVariantCount.astrocyte":229,"medianVariantCount1.astrocyte":215,"medianVariantCount2.astrocyte":242,"medianTotalCount.astrocyte":268,"medianTotalCount1.astrocyte":246,"medianTotalCount2.astrocyte":304,"deltaVF.astrocyte":-0.0608,"junctions.astrocyte":"82046659-82047563;82046785-82047563","sig.astrocyte":"Not","log2FoldChange.neuron":-0.103,"pvalue.neuron":0.804,"padj.neuron":0.875,"groupID.neuron":"9493","medianVariantFreq.neuron":0.847,"medianVariantFreq1.neuron":0.856,"medianVariantFreq2.neuron":0.837,"medianVariantCount.neuron":116,"medianVariantCount1.neuron":128,"medianVariantCount2.neuron":67,"medianTotalCount.neuron":131,"medianTotalCount1.neuron":152,"medianTotalCount2.neuron":73,"deltaVF.neuron":-0.0197,"junctions.neuron":"82046659-82047563;82046785-82047563","sig.neuron":"Not"},"Reg_yIUwUB_159":{"featureID":"20384_2_2/2_A5SS","chr":"12","start":82046660,"end":82047563,"strand":"+","coords":"12:82046660-82047563","geneIDs":"20384","geneSymbols":"Srsf5","variantType":"A5SS:P","event":"<a href=\"https://genome.ucsc.edu/cgi-bin/hgTracks?db=mm9&position=chr12:82046559-82047663\" title=\"Jump to UCSC Genome Browser\">12:82046559-82047663</a>","log2FoldChange.astrocyte":1.17,"pvalue.astrocyte":0.0128,"padj.astrocyte":0.0728,"groupID.astrocyte":"9494","medianVariantFreq.astrocyte":0.786,"medianVariantFreq1.astrocyte":0.703,"medianVariantFreq2.astrocyte":0.842,"medianVariantCount.astrocyte":179,"medianVariantCount1.astrocyte":149,"medianVariantCount2.astrocyte":209,"medianTotalCount.astrocyte":225,"medianTotalCount1.astrocyte":210,"medianTotalCount2.astrocyte":242,"deltaVF.astrocyte":0.139,"junctions.astrocyte":"82046785-82047563","sig.astrocyte":"Not","log2FoldChange.neuron":1.68,"pvalue.neuron":1.93e-07,"padj.neuron":1.38e-05,"groupID.neuron":"9494","medianVariantFreq.neuron":0.636,"medianVariantFreq1.neuron":0.519,"medianVariantFreq2.neuron":0.763,"medianVariantCount.neuron":59,"medianVariantCount1.neuron":68,"medianVariantCount2.neuron":58,"medianTotalCount.neuron":112,"medianTotalCount1.neuron":120,"medianTotalCount2.neuron":68,"deltaVF.neuron":0.244,"junctions.neuron":"82046785-82047563","sig.neuron":"Significant"},"Reg_yIUwUB_160":{"featureID":"20544_1_2/2_A3SS","chr":"4","start":132926822,"end":132967751,"strand":"+","coords":"4:132926822-132967751","geneIDs":"20544","geneSymbols":"Slc9a1","variantType":"A3SS:P","event":"<a href=\"https://genome.ucsc.edu/cgi-bin/hgTracks?db=mm9&position=chr4:132926722-132967852\" title=\"Jump to UCSC Genome Browser\">4:132926722-132967852</a>","log2FoldChange.astrocyte":0.873,"pvalue.astrocyte":0.496,"padj.astrocyte":0.744,"groupID.astrocyte":"9801","medianVariantFreq.astrocyte":0.236,"medianVariantFreq1.astrocyte":0.187,"medianVariantFreq2.astrocyte":0.28,"medianVariantCount.astrocyte":5.5,"medianVariantCount1.astrocyte":3.5,"medianVariantCount2.astrocyte":6.5,"medianTotalCount.astrocyte":21.5,"medianTotalCount1.astrocyte":16.5,"medianTotalCount2.astrocyte":22,"deltaVF.astrocyte":0.0936,"junctions.astrocyte":"132926822-132967591","sig.astrocyte":"Not","log2FoldChange.neuron":-0.543,"pvalue.neuron":0.416,"padj.neuron":0.579,"groupID.neuron":"9801","medianVariantFreq.neuron":0.348,"medianVariantFreq1.neuron":0.429,"medianVariantFreq2.neuron":0.333,"medianVariantCount.neuron":7,"medianVariantCount1.neuron":6,"medianVariantCount2.neuron":8,"medianTotalCount.neuron":20.5,"medianTotalCount1.neuron":19,"medianTotalCount2.neuron":24,"deltaVF.neuron":-0.0952,"junctions.neuron":"132926822-132967591","sig.neuron":"Not"},"Reg_yIUwUB_161":{"featureID":"20586_3_2/2_A5SS","chr":"9","start":21476534,"end":21477614,"strand":"+","coords":"9:21476534-21477614","geneIDs":"20586","geneSymbols":"Smarca4","variantType":"A5SS:P","event":"<a href=\"https://genome.ucsc.edu/cgi-bin/hgTracks?db=mm9&position=chr9:21476433-21477714\" title=\"Jump to UCSC Genome Browser\">9:21476433-21477714</a>","log2FoldChange.astrocyte":1.27,"pvalue.astrocyte":0.239,"padj.astrocyte":0.494,"groupID.astrocyte":"11316","medianVariantFreq.astrocyte":0.204,"medianVariantFreq1.astrocyte":0.18,"medianVariantFreq2.astrocyte":0.339,"medianVariantCount.astrocyte":4.5,"medianVariantCount1.astrocyte":4.5,"medianVariantCount2.astrocyte":6.5,"medianTotalCount.astrocyte":28.5,"medianTotalCount1.astrocyte":29,"medianTotalCount2.astrocyte":23,"deltaVF.astrocyte":0.16,"junctions.astrocyte":"21476558-21477614","sig.astrocyte":"Not","log2FoldChange.neuron":0.993,"pvalue.neuron":0.0767,"padj.neuron":0.176,"groupID.neuron":"11316","medianVariantFreq.neuron":0.283,"medianVariantFreq1.neuron":0.28,"medianVariantFreq2.neuron":0.417,"medianVariantCount.neuron":7,"medianVariantCount1.neuron":7,"medianVariantCount2.neuron":10,"medianTotalCount.neuron":25,"medianTotalCount1.neuron":25,"medianTotalCount2.neuron":26,"deltaVF.neuron":0.137,"junctions.neuron":"21476558-21477614","sig.neuron":"Not"},"Reg_yIUwUB_162":{"featureID":"20586_4_2/2_A3SS","chr":"9","start":21483591,"end":21490465,"strand":"+","coords":"9:21483591-21490465","geneIDs":"20586","geneSymbols":"Smarca4","variantType":"A3SS:P","event":"<a href=\"https://genome.ucsc.edu/cgi-bin/hgTracks?db=mm9&position=chr9:21483491-21490566\" title=\"Jump to UCSC Genome Browser\">9:21483491-21490566</a>","log2FoldChange.astrocyte":1.47,"pvalue.astrocyte":0.69,"padj.astrocyte":0.872,"groupID.astrocyte":"11317","medianVariantFreq.astrocyte":0.818,"medianVariantFreq1.astrocyte":0.714,"medianVariantFreq2.astrocyte":0.818,"medianVariantCount.astrocyte":15.5,"medianVariantCount1.astrocyte":8,"medianVariantCount2.astrocyte":24.5,"medianTotalCount.astrocyte":29,"medianTotalCount1.astrocyte":18,"medianTotalCount2.astrocyte":31.5,"deltaVF.astrocyte":0.104,"junctions.astrocyte":"21483591-21490457","sig.astrocyte":"Not","log2FoldChange.neuron":0.628,"pvalue.neuron":0.334,"padj.neuron":0.502,"groupID.neuron":"11317","medianVariantFreq.neuron":0.747,"medianVariantFreq1.neuron":0.556,"medianVariantFreq2.neuron":0.765,"medianVariantCount.neuron":12.5,"medianVariantCount1.neuron":12,"medianVariantCount2.neuron":14,"medianTotalCount.neuron":17.5,"medianTotalCount1.neuron":17,"medianTotalCount2.neuron":24,"deltaVF.neuron":0.209,"junctions.neuron":"21483591-21490457","sig.neuron":"Not"},"Reg_yIUwUB_163":{"featureID":"20652_1_2/3_A5SS","chr":"1","start":158396789,"end":158396789,"strand":"-","coords":"1:158396789-158396789","geneIDs":"20652","geneSymbols":"Soat1","variantType":"A5SS:P","event":"<a href=\"https://genome.ucsc.edu/cgi-bin/hgTracks?db=mm9&position=chr1:158388035-158396912\" title=\"Jump to UCSC Genome Browser\">1:158388035-158396912</a>","log2FoldChange.astrocyte":1.52,"pvalue.astrocyte":0.152,"padj.astrocyte":0.382,"groupID.astrocyte":"12043","medianVariantFreq.astrocyte":0.0935,"medianVariantFreq1.astrocyte":0.0691,"medianVariantFreq2.astrocyte":0.162,"medianVariantCount.astrocyte":8,"medianVariantCount1.astrocyte":8,"medianVariantCount2.astrocyte":7,"medianTotalCount.astrocyte":69,"medianTotalCount1.astrocyte":98.5,"medianTotalCount2.astrocyte":50,"deltaVF.astrocyte":0.0932,"junctions.astrocyte":"158388135-158396789","sig.astrocyte":"Not","log2FoldChange.neuron":0.0307,"pvalue.neuron":0.969,"padj.neuron":0.982,"groupID.neuron":"12043","medianVariantFreq.neuron":0.183,"medianVariantFreq1.neuron":0.167,"medianVariantFreq2.neuron":0.273,"medianVariantCount.neuron":3.5,"medianVariantCount1.neuron":2,"medianVariantCount2.neuron":4,"medianTotalCount.neuron":16.5,"medianTotalCount1.neuron":18,"medianTotalCount2.neuron":15,"deltaVF.neuron":0.106,"junctions.neuron":"158388135-158396789","sig.neuron":"Not"},"Reg_yIUwUB_164":{"featureID":"20678_1_2/2_A5SS","chr":"6","start":144103512,"end":144103512,"strand":"-","coords":"6:144103512-144103512","geneIDs":"20678","geneSymbols":"Sox5","variantType":"A5SS:P","event":"<a href=\"https://genome.ucsc.edu/cgi-bin/hgTracks?db=mm9&position=chr6:144065074-144103717\" title=\"Jump to UCSC Genome Browser\">6:144065074-144103717</a>","log2FoldChange.astrocyte":-2.54,"pvalue.astrocyte":0.00473,"padj.astrocyte":0.0359,"groupID.astrocyte":"10601","medianVariantFreq.astrocyte":0.141,"medianVariantFreq1.astrocyte":0.279,"medianVariantFreq2.astrocyte":0.0532,"medianVariantCount.astrocyte":7,"medianVariantCount1.astrocyte":23.5,"medianVariantCount2.astrocyte":2.5,"medianTotalCount.astrocyte":66,"medianTotalCount1.astrocyte":80.5,"medianTotalCount2.astrocyte":29.5,"deltaVF.astrocyte":-0.226,"junctions.astrocyte":"144065174-144103512","sig.astrocyte":"Significant","log2FoldChange.neuron":-1.56,"pvalue.neuron":0.0369,"padj.neuron":0.102,"groupID.neuron":"10601","medianVariantFreq.neuron":0.255,"medianVariantFreq1.neuron":0.3,"medianVariantFreq2.neuron":0.0857,"medianVariantCount.neuron":5.5,"medianVariantCount1.neuron":8,"medianVariantCount2.neuron":3,"medianTotalCount.neuron":20.5,"medianTotalCount1.neuron":22,"medianTotalCount2.neuron":12,"deltaVF.neuron":-0.214,"junctions.neuron":"144065174-144103512","sig.neuron":"Not"},"Reg_yIUwUB_165":{"featureID":"207214_1_2/2_A3SS","chr":"15","start":99803414,"end":99815350,"strand":"+","coords":"15:99803414-99815350","geneIDs":"207214","geneSymbols":"Larp4","variantType":"A3SS:P","event":"<a href=\"https://genome.ucsc.edu/cgi-bin/hgTracks?db=mm9&position=chr15:99803314-99815451\" title=\"Jump to UCSC Genome Browser\">15:99803314-99815451</a>","log2FoldChange.astrocyte":-0.688,"pvalue.astrocyte":0.573,"padj.astrocyte":0.802,"groupID.astrocyte":"9566","medianVariantFreq.astrocyte":0.359,"medianVariantFreq1.astrocyte":0.417,"medianVariantFreq2.astrocyte":0.271,"medianVariantCount.astrocyte":4,"medianVariantCount1.astrocyte":4,"medianVariantCount2.astrocyte":4,"medianTotalCount.astrocyte":13.5,"medianTotalCount1.astrocyte":12,"medianTotalCount2.astrocyte":16.5,"deltaVF.astrocyte":-0.145,"junctions.astrocyte":"99803414-99815348","sig.astrocyte":"Not","log2FoldChange.neuron":2.46,"pvalue.neuron":0.000434,"padj.neuron":0.0036,"groupID.neuron":"9566","medianVariantFreq.neuron":0.367,"medianVariantFreq1.neuron":0.111,"medianVariantFreq2.neuron":0.6,"medianVariantCount.neuron":6,"medianVariantCount1.neuron":2,"medianVariantCount2.neuron":12,"medianTotalCount.neuron":15.5,"medianTotalCount1.neuron":12,"medianTotalCount2.neuron":20,"deltaVF.neuron":0.489,"junctions.neuron":"99803414-99815348","sig.neuron":"Significant"},"Reg_yIUwUB_166":{"featureID":"20740_5_2/2_RI,A3SS","chr":"2","start":29842453,"end":29843853,"strand":"+","coords":"2:29842453-29843853","geneIDs":"20740","geneSymbols":"Spna2","variantType":"RI:R,A3SS:P","event":"<a href=\"https://genome.ucsc.edu/cgi-bin/hgTracks?db=mm9&position=chr2:29842352-29843954\" title=\"Jump to UCSC Genome Browser\">2:29842352-29843954</a>","log2FoldChange.astrocyte":1.6,"pvalue.astrocyte":0.0379,"padj.astrocyte":0.153,"groupID.astrocyte":"13640","medianVariantFreq.astrocyte":0.467,"medianVariantFreq1.astrocyte":0.346,"medianVariantFreq2.astrocyte":0.611,"medianVariantCount.astrocyte":21,"medianVariantCount1.astrocyte":14,"medianVariantCount2.astrocyte":43,"medianTotalCount.astrocyte":45.5,"medianTotalCount1.astrocyte":39.5,"medianTotalCount2.astrocyte":60,"deltaVF.astrocyte":0.265,"junctions.astrocyte":"29842452-29843566","sig.astrocyte":"Not","log2FoldChange.neuron":1.85,"pvalue.neuron":1.13e-05,"padj.neuron":0.00026,"groupID.neuron":"13640","medianVariantFreq.neuron":0.688,"medianVariantFreq1.neuron":0.596,"medianVariantFreq2.neuron":0.872,"medianVariantCount.neuron":74,"medianVariantCount1.neuron":62,"medianVariantCount2.neuron":180,"medianTotalCount.neuron":117,"medianTotalCount1.neuron":104,"medianTotalCount2.neuron":204,"deltaVF.neuron":0.276,"junctions.neuron":"29842452-29843566","sig.neuron":"Significant"},"Reg_yIUwUB_167":{"featureID":"207806_2_2/2_A5SS","chr":"16","start":44205194,"end":44212753,"strand":"+","coords":"16:44205194-44212753","geneIDs":"207806","geneSymbols":"Gm608","variantType":"A5SS:P","event":"<a href=\"https://genome.ucsc.edu/cgi-bin/hgTracks?db=mm9&position=chr16:44205093-44212853\" title=\"Jump to UCSC Genome Browser\">16:44205093-44212853</a>","log2FoldChange.astrocyte":-0.777,"pvalue.astrocyte":0.599,"padj.astrocyte":0.815,"groupID.astrocyte":"14770","medianVariantFreq.astrocyte":0.379,"medianVariantFreq1.astrocyte":0.576,"medianVariantFreq2.astrocyte":0.355,"medianVariantCount.astrocyte":8,"medianVariantCount1.astrocyte":8,"medianVariantCount2.astrocyte":7,"medianTotalCount.astrocyte":12.5,"medianTotalCount1.astrocyte":9,"medianTotalCount2.astrocyte":16,"deltaVF.astrocyte":-0.221,"junctions.astrocyte":"44205259-44212753","sig.astrocyte":"Not","log2FoldChange.neuron":-0.167,"pvalue.neuron":0.775,"padj.neuron":0.856,"groupID.neuron":"14770","medianVariantFreq.neuron":0.293,"medianVariantFreq1.neuron":0.3,"medianVariantFreq2.neuron":0.25,"medianVariantCount.neuron":6.5,"medianVariantCount1.neuron":6,"medianVariantCount2.neuron":8,"medianTotalCount.neuron":20.5,"medianTotalCount1.neuron":17,"medianTotalCount2.neuron":22,"deltaVF.neuron":-0.05,"junctions.neuron":"44205259-44212753","sig.neuron":"Not"},"Reg_yIUwUB_168":{"featureID":"208606_4_2/2_SE","chr":"5","start":124192865,"end":124190893,"strand":"-","coords":"5:124192865-124190893","geneIDs":"208606","geneSymbols":"Rsrc2","variantType":"SE:I","event":"<a href=\"https://genome.ucsc.edu/cgi-bin/hgTracks?db=mm9&position=chr5:124190771-124193747\" title=\"Jump to UCSC Genome Browser\">5:124190771-124193747</a>","log2FoldChange.astrocyte":0.792,"pvalue.astrocyte":0.238,"padj.astrocyte":0.494,"groupID.astrocyte":"5439","medianVariantFreq.astrocyte":0.559,"medianVariantFreq1.astrocyte":0.482,"medianVariantFreq2.astrocyte":0.658,"medianVariantCount.astrocyte":64,"medianVariantCount1.astrocyte":56.5,"medianVariantCount2.astrocyte":65,"medianTotalCount.astrocyte":104,"medianTotalCount1.astrocyte":95.5,"medianTotalCount2.astrocyte":118,"deltaVF.astrocyte":0.177,"junctions.astrocyte":"124192865-124193647;124190871-124192788","sig.astrocyte":"Not","log2FoldChange.neuron":-0.677,"pvalue.neuron":0.16,"padj.neuron":0.297,"groupID.neuron":"5439","medianVariantFreq.neuron":0.711,"medianVariantFreq1.neuron":0.872,"medianVariantFreq2.neuron":0.667,"medianVariantCount.neuron":49,"medianVariantCount1.neuron":46,"medianVariantCount2.neuron":61,"medianTotalCount.neuron":69.5,"medianTotalCount1.neuron":65,"medianTotalCount2.neuron":93,"deltaVF.neuron":-0.206,"junctions.neuron":"124192865-124193647;124190871-124192788","sig.neuron":"Not"},"Reg_yIUwUB_169":{"featureID":"208606_5_2/2_A3SS","chr":"5","start":124190893,"end":124190893,"strand":"-","coords":"5:124190893-124190893","geneIDs":"208606","geneSymbols":"Rsrc2","variantType":"A3SS:P","event":"<a href=\"https://genome.ucsc.edu/cgi-bin/hgTracks?db=mm9&position=chr5:124190771-124192888\" title=\"Jump to UCSC Genome Browser\">5:124190771-124192888</a>","log2FoldChange.astrocyte":-0.855,"pvalue.astrocyte":0.209,"padj.astrocyte":0.459,"groupID.astrocyte":"5440","medianVariantFreq.astrocyte":0.756,"medianVariantFreq1.astrocyte":0.819,"medianVariantFreq2.astrocyte":0.704,"medianVariantCount.astrocyte":49.5,"medianVariantCount1.astrocyte":47,"medianVariantCount2.astrocyte":50.5,"medianTotalCount.astrocyte":65.5,"medianTotalCount1.astrocyte":58,"medianTotalCount2.astrocyte":65.5,"deltaVF.astrocyte":-0.115,"junctions.astrocyte":"124190893-124192788","sig.astrocyte":"Not","log2FoldChange.neuron":-0.934,"pvalue.neuron":0.123,"padj.neuron":0.252,"groupID.neuron":"5440","medianVariantFreq.neuron":0.854,"medianVariantFreq1.neuron":0.892,"medianVariantFreq2.neuron":0.818,"medianVariantCount.neuron":41,"medianVariantCount1.neuron":35,"medianVariantCount2.neuron":49,"medianTotalCount.neuron":48,"medianTotalCount1.neuron":47,"medianTotalCount2.neuron":65,"deltaVF.neuron":-0.0737,"junctions.neuron":"124190893-124192788","sig.neuron":"Not"},"Reg_yIUwUB_170":{"featureID":"208968_3_2/2_A3SS","chr":"X","start":45931733,"end":45931733,"strand":"-","coords":"X:45931733-45931733","geneIDs":"208968","geneSymbols":"Zfp280c","variantType":"A3SS:P","event":"<a href=\"https://genome.ucsc.edu/cgi-bin/hgTracks?db=mm9&position=chrX:45931606-45941980\" title=\"Jump to UCSC Genome Browser\">X:45931606-45941980</a>","log2FoldChange.astrocyte":-2.19,"pvalue.astrocyte":0.00746,"padj.astrocyte":0.0493,"groupID.astrocyte":"8041","medianVariantFreq.astrocyte":0.32,"medianVariantFreq1.astrocyte":0.501,"medianVariantFreq2.astrocyte":0.137,"medianVariantCount.astrocyte":15.5,"medianVariantCount1.astrocyte":24,"medianVariantCount2.astrocyte":6,"medianTotalCount.astrocyte":44,"medianTotalCount1.astrocyte":44,"medianTotalCount2.astrocyte":45,"deltaVF.astrocyte":-0.364,"junctions.astrocyte":"45931733-45941880","sig.astrocyte":"Significant","log2FoldChange.neuron":-2.07,"pvalue.neuron":6.72e-05,"padj.neuron":0.000945,"groupID.neuron":"8041","medianVariantFreq.neuron":0.404,"medianVariantFreq1.neuron":0.6,"medianVariantFreq2.neuron":0.219,"medianVariantCount.neuron":9.5,"medianVariantCount1.neuron":10,"medianVariantCount2.neuron":7,"medianTotalCount.neuron":23.5,"medianTotalCount1.neuron":19,"medianTotalCount2.neuron":33,"deltaVF.neuron":-0.381,"junctions.neuron":"45931733-45941880","sig.neuron":"Significant"},"Reg_yIUwUB_171":{"featureID":"20909_2_2/2_RI,A3SS","chr":"7","start":134985880,"end":134985958,"strand":"+","coords":"7:134985880-134985958","geneIDs":"20909","geneSymbols":"Stx4a","variantType":"RI:R,A3SS:P","event":"<a href=\"https://genome.ucsc.edu/cgi-bin/hgTracks?db=mm9&position=chr7:134985779-134986059\" title=\"Jump to UCSC Genome Browser\">7:134985779-134986059</a>","log2FoldChange.astrocyte":1.25,"pvalue.astrocyte":0.0492,"padj.astrocyte":0.183,"groupID.astrocyte":"3035","medianVariantFreq.astrocyte":0.222,"medianVariantFreq1.astrocyte":0.15,"medianVariantFreq2.astrocyte":0.28,"medianVariantCount.astrocyte":33,"medianVariantCount1.astrocyte":38,"medianVariantCount2.astrocyte":30,"medianTotalCount.astrocyte":152,"medianTotalCount1.astrocyte":226,"medianTotalCount2.astrocyte":74,"deltaVF.astrocyte":0.13,"junctions.astrocyte":"134985879-134985937","sig.astrocyte":"Not","log2FoldChange.neuron":2.02,"pvalue.neuron":0.00603,"padj.neuron":0.0255,"groupID.neuron":"3035","medianVariantFreq.neuron":0.428,"medianVariantFreq1.neuron":0.333,"medianVariantFreq2.neuron":0.5,"medianVariantCount.neuron":9,"medianVariantCount1.neuron":9,"medianVariantCount2.neuron":11,"medianTotalCount.neuron":19.5,"medianTotalCount1.neuron":35,"medianTotalCount2.neuron":17,"deltaVF.neuron":0.167,"junctions.neuron":"134985879-134985937","sig.neuron":"Significant"},"Reg_yIUwUB_172":{"featureID":"20912,66921_2_2/2_SE","chr":"3","start":108713313,"end":108713261,"strand":"-","coords":"3:108713313-108713261","geneIDs":"20912,66921","geneSymbols":"Stxbp3a,Prpf38b","variantType":"SE:I","event":"<a href=\"https://genome.ucsc.edu/cgi-bin/hgTracks?db=mm9&position=chr3:108711222-108714182\" title=\"Jump to UCSC Genome Browser\">3:108711222-108714182</a>","log2FoldChange.astrocyte":0.061,"pvalue.astrocyte":0.96,"padj.astrocyte":0.989,"groupID.astrocyte":"369","medianVariantFreq.astrocyte":0.241,"medianVariantFreq1.astrocyte":0.256,"medianVariantFreq2.astrocyte":0.241,"medianVariantCount.astrocyte":5.5,"medianVariantCount1.astrocyte":4,"medianVariantCount2.astrocyte":8.5,"medianTotalCount.astrocyte":23,"medianTotalCount1.astrocyte":9.5,"medianTotalCount2.astrocyte":32,"deltaVF.astrocyte":-0.0145,"junctions.astrocyte":"108713313-108714082;108713316-108714082;108711322-108713261","sig.astrocyte":"Not","log2FoldChange.neuron":2.22,"pvalue.neuron":0.000245,"padj.neuron":0.00232,"groupID.neuron":"369","medianVariantFreq.neuron":0.143,"medianVariantFreq1.neuron":0.0625,"medianVariantFreq2.neuron":0.252,"medianVariantCount.neuron":2.5,"medianVariantCount1.neuron":1,"medianVariantCount2.neuron":14,"medianTotalCount.neuron":32.5,"medianTotalCount1.neuron":25,"medianTotalCount2.neuron":54,"deltaVF.neuron":0.19,"junctions.neuron":"108713313-108714082;108713316-108714082;108711322-108713261","sig.neuron":"Significant"},"Reg_yIUwUB_173":{"featureID":"20912,66921_3_2/2_A5SS","chr":"3","start":108711244,"end":108711244,"strand":"-","coords":"3:108711244-108711244","geneIDs":"20912,66921","geneSymbols":"Stxbp3a,Prpf38b","variantType":"A5SS:P","event":"<a href=\"https://genome.ucsc.edu/cgi-bin/hgTracks?db=mm9&position=chr3:108710901-108711354\" title=\"Jump to UCSC Genome Browser\">3:108710901-108711354</a>","log2FoldChange.astrocyte":2.12,"pvalue.astrocyte":0.0192,"padj.astrocyte":0.0972,"groupID.astrocyte":"370","medianVariantFreq.astrocyte":0.75,"medianVariantFreq1.astrocyte":0.555,"medianVariantFreq2.astrocyte":0.801,"medianVariantCount.astrocyte":19.5,"medianVariantCount1.astrocyte":12,"medianVariantCount2.astrocyte":40.5,"medianTotalCount.astrocyte":32.5,"medianTotalCount1.astrocyte":20,"medianTotalCount2.astrocyte":47.5,"deltaVF.astrocyte":0.246,"junctions.astrocyte":"108711001-108711244","sig.astrocyte":"Not","log2FoldChange.neuron":1.45,"pvalue.neuron":0.00153,"padj.neuron":0.00884,"groupID.neuron":"370","medianVariantFreq.neuron":0.444,"medianVariantFreq1.neuron":0.31,"medianVariantFreq2.neuron":0.6,"medianVariantCount.neuron":22,"medianVariantCount1.neuron":9,"medianVariantCount2.neuron":42,"medianTotalCount.neuron":47.5,"medianTotalCount1.neuron":33,"medianTotalCount2.neuron":69,"deltaVF.neuron":0.29,"junctions.neuron":"108711001-108711244","sig.neuron":"Significant"},"Reg_yIUwUB_174":{"featureID":"20926_1_2/2_A5SS","chr":"11","start":78046939,"end":78046939,"strand":"-","coords":"11:78046939-78046939","geneIDs":"20926","geneSymbols":"Supt6h","variantType":"A5SS:P","event":"<a href=\"https://genome.ucsc.edu/cgi-bin/hgTracks?db=mm9&position=chr11:78046235-78047147\" title=\"Jump to UCSC Genome Browser\">11:78046235-78047147</a>","log2FoldChange.astrocyte":0.444,"pvalue.astrocyte":0.505,"padj.astrocyte":0.751,"groupID.astrocyte":"13369","medianVariantFreq.astrocyte":0.307,"medianVariantFreq1.astrocyte":0.269,"medianVariantFreq2.astrocyte":0.315,"medianVariantCount.astrocyte":17.5,"medianVariantCount1.astrocyte":15,"medianVariantCount2.astrocyte":25,"medianTotalCount.astrocyte":67.5,"medianTotalCount1.astrocyte":66,"medianTotalCount2.astrocyte":79,"deltaVF.astrocyte":0.0462,"junctions.astrocyte":"78046335-78046939","sig.astrocyte":"Not","log2FoldChange.neuron":-0.588,"pvalue.neuron":0.147,"padj.neuron":0.284,"groupID.neuron":"13369","medianVariantFreq.neuron":0.321,"medianVariantFreq1.neuron":0.391,"medianVariantFreq2.neuron":0.285,"medianVariantCount.neuron":17,"medianVariantCount1.neuron":15,"medianVariantCount2.neuron":24,"medianTotalCount.neuron":59,"medianTotalCount1.neuron":39,"medianTotalCount2.neuron":97,"deltaVF.neuron":-0.107,"junctions.neuron":"78046335-78046939","sig.neuron":"Not"},"Reg_yIUwUB_175":{"featureID":"209446,54644,21855_13_2/2_A3SS","chr":"X","start":7451079,"end":7451358,"strand":"+","coords":"X:7451079-7451358","geneIDs":"209446,54644,21855","geneSymbols":"Tfe3,Otud5,Timm17b","variantType":"A3SS:P","event":"<a href=\"https://genome.ucsc.edu/cgi-bin/hgTracks?db=mm9&position=chrX:7450979-7451459\" title=\"Jump to UCSC Genome Browser\">X:7450979-7451459</a>","log2FoldChange.astrocyte":0.337,"pvalue.astrocyte":0.578,"padj.astrocyte":0.807,"groupID.astrocyte":"8696","medianVariantFreq.astrocyte":0.42,"medianVariantFreq1.astrocyte":0.348,"medianVariantFreq2.astrocyte":0.462,"medianVariantCount.astrocyte":52,"medianVariantCount1.astrocyte":61,"medianVariantCount2.astrocyte":52,"medianTotalCount.astrocyte":116,"medianTotalCount1.astrocyte":144,"medianTotalCount2.astrocyte":116,"deltaVF.astrocyte":0.114,"junctions.astrocyte":"7451079-7451356","sig.astrocyte":"Not","log2FoldChange.neuron":0.0319,"pvalue.neuron":0.951,"padj.neuron":0.971,"groupID.neuron":"8696","medianVariantFreq.neuron":0.529,"medianVariantFreq1.neuron":0.533,"medianVariantFreq2.neuron":0.493,"medianVariantCount.neuron":22.5,"medianVariantCount1.neuron":16,"medianVariantCount2.neuron":25,"medianTotalCount.neuron":43,"medianTotalCount1.neuron":42,"medianTotalCount2.neuron":55,"deltaVF.neuron":-0.0404,"junctions.neuron":"7451079-7451356","sig.neuron":"Not"},"Reg_yIUwUB_176":{"featureID":"210933_2_2/2_A5SS","chr":"1","start":25561274,"end":25561274,"strand":"-","coords":"1:25561274-25561274","geneIDs":"210933","geneSymbols":"Bai3","variantType":"A5SS:P","event":"<a href=\"https://genome.ucsc.edu/cgi-bin/hgTracks?db=mm9&position=chr1:25544864-25561378\" title=\"Jump to UCSC Genome Browser\">1:25544864-25561378</a>","log2FoldChange.astrocyte":0.153,"pvalue.astrocyte":0.92,"padj.astrocyte":0.97,"groupID.astrocyte":"6217","medianVariantFreq.astrocyte":0.0392,"medianVariantFreq1.astrocyte":0.0349,"medianVariantFreq2.astrocyte":0.0392,"medianVariantCount.astrocyte":3.5,"medianVariantCount1.astrocyte":5.5,"medianVariantCount2.astrocyte":3.5,"medianTotalCount.astrocyte":146,"medianTotalCount1.astrocyte":152,"medianTotalCount2.astrocyte":83.5,"deltaVF.astrocyte":0.00424,"junctions.astrocyte":"25544964-25561274","sig.astrocyte":"Not","log2FoldChange.neuron":0.29,"pvalue.neuron":0.481,"padj.neuron":0.63,"groupID.neuron":"6217","medianVariantFreq.neuron":0.0525,"medianVariantFreq1.neuron":0.0485,"medianVariantFreq2.neuron":0.0588,"medianVariantCount.neuron":10,"medianVariantCount1.neuron":7,"medianVariantCount2.neuron":11,"medianTotalCount.neuron":168,"medianTotalCount1.neuron":167,"medianTotalCount2.neuron":170,"deltaVF.neuron":0.0103,"junctions.neuron":"25544964-25561274","sig.neuron":"Not"},"Reg_yIUwUB_177":{"featureID":"210933_4_2/2_A5SS","chr":"1","start":25513837,"end":25513837,"strand":"-","coords":"1:25513837-25513837","geneIDs":"210933","geneSymbols":"Bai3","variantType":"A5SS:P","event":"<a href=\"https://genome.ucsc.edu/cgi-bin/hgTracks?db=mm9&position=chr1:25489321-25513941\" title=\"Jump to UCSC Genome Browser\">1:25489321-25513941</a>","log2FoldChange.astrocyte":-1.09,"pvalue.astrocyte":0.268,"padj.astrocyte":0.529,"groupID.astrocyte":"6219","medianVariantFreq.astrocyte":0.934,"medianVariantFreq1.astrocyte":0.935,"medianVariantFreq2.astrocyte":0.893,"medianVariantCount.astrocyte":84,"medianVariantCount1.astrocyte":104,"medianVariantCount2.astrocyte":50,"medianTotalCount.astrocyte":88,"medianTotalCount1.astrocyte":110,"medianTotalCount2.astrocyte":53,"deltaVF.astrocyte":-0.0414,"junctions.astrocyte":"25489421-25513837","sig.astrocyte":"Not","log2FoldChange.neuron":0.512,"pvalue.neuron":0.383,"padj.neuron":0.547,"groupID.neuron":"6219","medianVariantFreq.neuron":0.969,"medianVariantFreq1.neuron":0.953,"medianVariantFreq2.neuron":0.972,"medianVariantCount.neuron":202,"medianVariantCount1.neuron":203,"medianVariantCount2.neuron":121,"medianTotalCount.neuron":208,"medianTotalCount1.neuron":210,"medianTotalCount2.neuron":123,"deltaVF.neuron":0.0188,"junctions.neuron":"25489421-25513837","sig.neuron":"Not"},"Reg_yIUwUB_178":{"featureID":"211484_6_2/2_SE,S2E","chr":"1","start":37876485,"end":37872377,"strand":"-","coords":"1:37876485-37872377","geneIDs":"211484","geneSymbols":"Tsga10","variantType":"SE:I,S2E:I","event":"<a href=\"https://genome.ucsc.edu/cgi-bin/hgTracks?db=mm9&position=chr1:37867772-37891131\" title=\"Jump to UCSC Genome Browser\">1:37867772-37891131</a>","log2FoldChange.astrocyte":0.336,"pvalue.astrocyte":0.796,"padj.astrocyte":0.922,"groupID.astrocyte":"12739","medianVariantFreq.astrocyte":0.209,"medianVariantFreq1.astrocyte":0.181,"medianVariantFreq2.astrocyte":0.24,"medianVariantCount.astrocyte":4.5,"medianVariantCount1.astrocyte":8.5,"medianVariantCount2.astrocyte":3,"medianTotalCount.astrocyte":24.5,"medianTotalCount1.astrocyte":33.5,"medianTotalCount2.astrocyte":9,"deltaVF.astrocyte":0.0589,"junctions.astrocyte":"37876485-37891031;37867872-37876370;37867872-37872377","sig.astrocyte":"Not","log2FoldChange.neuron":-0.453,"pvalue.neuron":0.596,"padj.neuron":0.719,"groupID.neuron":"12739","medianVariantFreq.neuron":0.347,"medianVariantFreq1.neuron":0.36,"medianVariantFreq2.neuron":0.333,"medianVariantCount.neuron":4.5,"medianVariantCount1.neuron":7,"medianVariantCount2.neuron":3,"medianTotalCount.neuron":18.5,"medianTotalCount1.neuron":24,"medianTotalCount2.neuron":12,"deltaVF.neuron":-0.0267,"junctions.neuron":"37876485-37891031;37867872-37876370;37867872-37872377","sig.neuron":"Not"},"Reg_yIUwUB_179":{"featureID":"211556_2_2/2_SE","chr":"3","start":127518612,"end":127518514,"strand":"-","coords":"3:127518612-127518514","geneIDs":"211556","geneSymbols":"Ap1ar","variantType":"SE:I","event":"<a href=\"https://genome.ucsc.edu/cgi-bin/hgTracks?db=mm9&position=chr3:127516113-127519928\" title=\"Jump to UCSC Genome Browser\">3:127516113-127519928</a>","log2FoldChange.astrocyte":-2.19,"pvalue.astrocyte":0.0652,"padj.astrocyte":0.224,"groupID.astrocyte":"954","medianVariantFreq.astrocyte":0.729,"medianVariantFreq1.astrocyte":0.909,"medianVariantFreq2.astrocyte":0.562,"medianVariantCount.astrocyte":34.5,"medianVariantCount1.astrocyte":15.5,"medianVariantCount2.astrocyte":54.5,"medianTotalCount.astrocyte":41.5,"medianTotalCount1.astrocyte":23.5,"medianTotalCount2.astrocyte":75,"deltaVF.astrocyte":-0.347,"junctions.astrocyte":"127518612-127519828;127516213-127518514","sig.astrocyte":"Not","log2FoldChange.neuron":-0.127,"pvalue.neuron":0.793,"padj.neuron":0.868,"groupID.neuron":"954","medianVariantFreq.neuron":0.16,"medianVariantFreq1.neuron":0.167,"medianVariantFreq2.neuron":0.133,"medianVariantCount.neuron":6,"medianVariantCount1.neuron":4,"medianVariantCount2.neuron":16,"medianTotalCount.neuron":42,"medianTotalCount1.neuron":26,"medianTotalCount2.neuron":90,"deltaVF.neuron":-0.0333,"junctions.neuron":"127518612-127519828;127516213-127518514","sig.neuron":"Not"},"Reg_yIUwUB_180":{"featureID":"212733,54419,75956_1_2/2_AFE","chr":"17","start":23940162,"end":23945033,"strand":"+","coords":"17:23940162-23945033","geneIDs":"212733,54419,75956","geneSymbols":"Ccdc64b,Cldn6,Srrm2","variantType":"AFE","event":"<a href=\"https://genome.ucsc.edu/cgi-bin/hgTracks?db=mm9&position=chr17:23802719-23945133\" title=\"Jump to UCSC Genome Browser\">17:23802719-23945133</a>","log2FoldChange.astrocyte":0.592,"pvalue.astrocyte":0.467,"padj.astrocyte":0.723,"groupID.astrocyte":"6425","medianVariantFreq.astrocyte":0.971,"medianVariantFreq1.astrocyte":0.961,"medianVariantFreq2.astrocyte":0.98,"medianVariantCount.astrocyte":77,"medianVariantCount1.astrocyte":77,"medianVariantCount2.astrocyte":81,"medianTotalCount.astrocyte":80.5,"medianTotalCount1.astrocyte":80.5,"medianTotalCount2.astrocyte":82.5,"deltaVF.astrocyte":0.0189,"junctions.astrocyte":"23940365-23945033;23944169-23945033","sig.astrocyte":"Not","log2FoldChange.neuron":0.881,"pvalue.neuron":0.114,"padj.neuron":0.237,"groupID.neuron":"6425","medianVariantFreq.neuron":0.954,"medianVariantFreq1.neuron":0.949,"medianVariantFreq2.neuron":0.958,"medianVariantCount.neuron":86.5,"medianVariantCount1.neuron":91,"medianVariantCount2.neuron":85,"medianTotalCount.neuron":89.5,"medianTotalCount1.neuron":96,"medianTotalCount2.neuron":89,"deltaVF.neuron":0.00897,"junctions.neuron":"23940365-23945033;23944169-23945033","sig.neuron":"Not"},"Reg_yIUwUB_181":{"featureID":"212733,54419,75956_15_2/2_A5SS","chr":"17","start":23958983,"end":23959380,"strand":"+","coords":"17:23958983-23959380","geneIDs":"212733,54419,75956","geneSymbols":"Ccdc64b,Cldn6,Srrm2","variantType":"A5SS:P","event":"<a href=\"https://genome.ucsc.edu/cgi-bin/hgTracks?db=mm9&position=chr17:23958882-23959480\" title=\"Jump to UCSC Genome Browser\">17:23958882-23959480</a>","log2FoldChange.astrocyte":0.703,"pvalue.astrocyte":0.458,"padj.astrocyte":0.718,"groupID.astrocyte":"6439","medianVariantFreq.astrocyte":"NA","medianVariantFreq1.astrocyte":0.487,"medianVariantFreq2.astrocyte":"NA","medianVariantCount.astrocyte":13.5,"medianVariantCount1.astrocyte":15,"medianVariantCount2.astrocyte":9,"medianTotalCount.astrocyte":28.5,"medianTotalCount1.astrocyte":35,"medianTotalCount2.astrocyte":14,"deltaVF.astrocyte":"NA","junctions.astrocyte":"23959010-23959380","sig.astrocyte":"Not","log2FoldChange.neuron":-0.609,"pvalue.neuron":0.282,"padj.neuron":0.447,"groupID.neuron":"6439","medianVariantFreq.neuron":0.64,"medianVariantFreq1.neuron":0.68,"medianVariantFreq2.neuron":0.6,"medianVariantCount.neuron":18,"medianVariantCount1.neuron":17,"medianVariantCount2.neuron":18,"medianTotalCount.neuron":25.5,"medianTotalCount1.neuron":25,"medianTotalCount2.neuron":30,"deltaVF.neuron":-0.08,"junctions.neuron":"23959010-23959380","sig.neuron":"Not"},"Reg_yIUwUB_182":{"featureID":"212733,54419,75956_3_2/2_SE,A3SS","chr":"17","start":23940365,"end":23945033,"strand":"+","coords":"17:23940365-23945033","geneIDs":"212733,54419,75956","geneSymbols":"Ccdc64b,Cldn6,Srrm2","variantType":"SE:I,A3SS:P","event":"<a href=\"https://genome.ucsc.edu/cgi-bin/hgTracks?db=mm9&position=chr17:23940265-23945133\" title=\"Jump to UCSC Genome Browser\">17:23940265-23945133</a>","log2FoldChange.astrocyte":-1.42,"pvalue.astrocyte":0.0652,"padj.astrocyte":0.224,"groupID.astrocyte":"6427","medianVariantFreq.astrocyte":0.925,"medianVariantFreq1.astrocyte":0.954,"medianVariantFreq2.astrocyte":0.87,"medianVariantCount.astrocyte":78,"medianVariantCount1.astrocyte":77.5,"medianVariantCount2.astrocyte":80,"medianTotalCount.astrocyte":83.5,"medianTotalCount1.astrocyte":83.5,"medianTotalCount2.astrocyte":90,"deltaVF.astrocyte":-0.0842,"junctions.astrocyte":"23940365-23943899;23944169-23945033","sig.astrocyte":"Not","log2FoldChange.neuron":-1.81,"pvalue.neuron":0.00384,"padj.neuron":0.0178,"groupID.neuron":"6427","medianVariantFreq.neuron":0.921,"medianVariantFreq1.neuron":0.953,"medianVariantFreq2.neuron":0.872,"medianVariantCount.neuron":82.5,"medianVariantCount1.neuron":91,"medianVariantCount2.neuron":82,"medianTotalCount.neuron":93.5,"medianTotalCount1.neuron":93,"medianTotalCount2.neuron":94,"deltaVF.neuron":-0.0811,"junctions.neuron":"23940365-23943899;23944169-23945033","sig.neuron":"Significant"},"Reg_yIUwUB_183":{"featureID":"212733,54419,75956_8_2/2_SE,RI,A5SS,A3SS","chr":"17","start":23948699,"end":23949395,"strand":"+","coords":"17:23948699-23949395","geneIDs":"212733,54419,75956","geneSymbols":"Ccdc64b,Cldn6,Srrm2","variantType":"SE:I,RI:R,A5SS:P,A3SS:P","event":"<a href=\"https://genome.ucsc.edu/cgi-bin/hgTracks?db=mm9&position=chr17:23948598-23949495\" title=\"Jump to UCSC Genome Browser\">17:23948598-23949495</a>","log2FoldChange.astrocyte":2.13,"pvalue.astrocyte":0.00219,"padj.astrocyte":0.0207,"groupID.astrocyte":"6432","medianVariantFreq.astrocyte":0.395,"medianVariantFreq1.astrocyte":0.187,"medianVariantFreq2.astrocyte":0.475,"medianVariantCount.astrocyte":37,"medianVariantCount1.astrocyte":31.5,"medianVariantCount2.astrocyte":41,"medianTotalCount.astrocyte":127,"medianTotalCount1.astrocyte":162,"medianTotalCount2.astrocyte":80.5,"deltaVF.astrocyte":0.288,"junctions.astrocyte":"23948698-23948784;23949044-23949395","sig.astrocyte":"Significant","log2FoldChange.neuron":0.346,"pvalue.neuron":0.429,"padj.neuron":0.586,"groupID.neuron":"6432","medianVariantFreq.neuron":0.558,"medianVariantFreq1.neuron":0.548,"medianVariantFreq2.neuron":0.567,"medianVariantCount.neuron":50.5,"medianVariantCount1.neuron":48,"medianVariantCount2.neuron":55,"medianTotalCount.neuron":94.5,"medianTotalCount1.neuron":91,"medianTotalCount2.neuron":97,"deltaVF.neuron":0.0186,"junctions.neuron":"23948698-23948784;23949044-23949395","sig.neuron":"Not"},"Reg_yIUwUB_184":{"featureID":"212999_3_2/2_A5SS","chr":"8","start":87564663,"end":87568311,"strand":"+","coords":"8:87564663-87568311","geneIDs":"212999","geneSymbols":"Tnpo2","variantType":"A5SS:P","event":"<a href=\"https://genome.ucsc.edu/cgi-bin/hgTracks?db=mm9&position=chr8:87564562-87568411\" title=\"Jump to UCSC Genome Browser\">8:87564562-87568411</a>","log2FoldChange.astrocyte":2.15,"pvalue.astrocyte":0.145,"padj.astrocyte":0.374,"groupID.astrocyte":"2458","medianVariantFreq.astrocyte":0.312,"medianVariantFreq1.astrocyte":0.204,"medianVariantFreq2.astrocyte":0.438,"medianVariantCount.astrocyte":4,"medianVariantCount1.astrocyte":3.5,"medianVariantCount2.astrocyte":5,"medianTotalCount.astrocyte":14.5,"medianTotalCount1.astrocyte":21.5,"medianTotalCount2.astrocyte":8,"deltaVF.astrocyte":0.234,"junctions.astrocyte":"87564880-87568311","sig.astrocyte":"Not","log2FoldChange.neuron":1.13,"pvalue.neuron":0.111,"padj.neuron":0.232,"groupID.neuron":"2458","medianVariantFreq.neuron":0.188,"medianVariantFreq1.neuron":0.111,"medianVariantFreq2.neuron":0.333,"medianVariantCount.neuron":3.5,"medianVariantCount1.neuron":2,"medianVariantCount2.neuron":5,"medianTotalCount.neuron":18,"medianTotalCount1.neuron":17,"medianTotalCount2.neuron":25,"deltaVF.neuron":0.222,"junctions.neuron":"87564880-87568311","sig.neuron":"Not"},"Reg_yIUwUB_185":{"featureID":"21353_3_2/2_A3SS","chr":"2","start":61451855,"end":61464962,"strand":"+","coords":"2:61451855-61464962","geneIDs":"21353","geneSymbols":"Tank","variantType":"A3SS:P","event":"<a href=\"https://genome.ucsc.edu/cgi-bin/hgTracks?db=mm9&position=chr2:61451755-61465063\" title=\"Jump to UCSC Genome Browser\">2:61451755-61465063</a>","log2FoldChange.astrocyte":1.6,"pvalue.astrocyte":0.141,"padj.astrocyte":0.369,"groupID.astrocyte":"1530","medianVariantFreq.astrocyte":0.261,"medianVariantFreq1.astrocyte":0.204,"medianVariantFreq2.astrocyte":0.471,"medianVariantCount.astrocyte":7.5,"medianVariantCount1.astrocyte":4.5,"medianVariantCount2.astrocyte":14.5,"medianTotalCount.astrocyte":26,"medianTotalCount1.astrocyte":24.5,"medianTotalCount2.astrocyte":31.5,"deltaVF.astrocyte":0.267,"junctions.astrocyte":"61451855-61464960","sig.astrocyte":"Not","log2FoldChange.neuron":0.506,"pvalue.neuron":0.446,"padj.neuron":0.599,"groupID.neuron":"1530","medianVariantFreq.neuron":0.25,"medianVariantFreq1.neuron":0.25,"medianVariantFreq2.neuron":0.25,"medianVariantCount.neuron":4.5,"medianVariantCount1.neuron":4,"medianVariantCount2.neuron":5,"medianTotalCount.neuron":22.5,"medianTotalCount1.neuron":25,"medianTotalCount2.neuron":22,"deltaVF.neuron":0,"junctions.neuron":"61451855-61464960","sig.neuron":"Not"},"Reg_yIUwUB_186":{"featureID":"21374_1_2/2_SE","chr":"17","start":15636988,"end":15639929,"strand":"+","coords":"17:15636988-15639929","geneIDs":"21374","geneSymbols":"Tbp","variantType":"SE:I","event":"<a href=\"https://genome.ucsc.edu/cgi-bin/hgTracks?db=mm9&position=chr17:15636888-15640029\" title=\"Jump to UCSC Genome Browser\">17:15636888-15640029</a>","log2FoldChange.astrocyte":2.93,"pvalue.astrocyte":0.012,"padj.astrocyte":0.0705,"groupID.astrocyte":"4054","medianVariantFreq.astrocyte":0.474,"medianVariantFreq1.astrocyte":0.167,"medianVariantFreq2.astrocyte":0.567,"medianVariantCount.astrocyte":13.5,"medianVariantCount1.astrocyte":2,"medianVariantCount2.astrocyte":24,"medianTotalCount.astrocyte":28.5,"medianTotalCount1.astrocyte":13,"medianTotalCount2.astrocyte":35,"deltaVF.astrocyte":0.401,"junctions.astrocyte":"15636988-15638118;15638166-15639929;15638321-15639929","sig.astrocyte":"Not","log2FoldChange.neuron":3.29,"pvalue.neuron":1.36e-10,"padj.neuron":5.15e-08,"groupID.neuron":"4054","medianVariantFreq.neuron":0.242,"medianVariantFreq1.neuron":0.0667,"medianVariantFreq2.neuron":0.462,"medianVariantCount.neuron":6,"medianVariantCount1.neuron":2,"medianVariantCount2.neuron":37,"medianTotalCount.neuron":42.5,"medianTotalCount1.neuron":36,"medianTotalCount2.neuron":67,"deltaVF.neuron":0.395,"junctions.neuron":"15636988-15638118;15638166-15639929;15638321-15639929","sig.neuron":"Significant"},"Reg_yIUwUB_187":{"featureID":"213742_4_2/2_A5SS","chr":"X","start":100664930,"end":100664930,"strand":"-","coords":"X:100664930-100664930","geneIDs":"213742","geneSymbols":"Xist","variantType":"A5SS:P","event":"<a href=\"https://genome.ucsc.edu/cgi-bin/hgTracks?db=mm9&position=chrX:100664685-100665034\" title=\"Jump to UCSC Genome Browser\">X:100664685-100665034</a>","log2FoldChange.astrocyte":-0.34,"pvalue.astrocyte":0.441,"padj.astrocyte":0.704,"groupID.astrocyte":"2500","medianVariantFreq.astrocyte":0.985,"medianVariantFreq1.astrocyte":0.986,"medianVariantFreq2.astrocyte":0.983,"medianVariantCount.astrocyte":1550,"medianVariantCount1.astrocyte":1820,"medianVariantCount2.astrocyte":1240,"medianTotalCount.astrocyte":1570,"medianTotalCount1.astrocyte":1840,"medianTotalCount2.astrocyte":1260,"deltaVF.astrocyte":-0.0027,"junctions.astrocyte":"100664785-100664930","sig.astrocyte":"Not","log2FoldChange.neuron":-0.851,"pvalue.neuron":0.0736,"padj.neuron":0.171,"groupID.neuron":"2500","medianVariantFreq.neuron":0.992,"medianVariantFreq1.neuron":0.996,"medianVariantFreq2.neuron":0.992,"medianVariantCount.neuron":1210,"medianVariantCount1.neuron":1280,"medianVariantCount2.neuron":1020,"medianTotalCount.neuron":1210,"medianTotalCount1.neuron":1280,"medianTotalCount2.neuron":1040,"deltaVF.neuron":-0.00377,"junctions.neuron":"100664785-100664930","sig.neuron":"Not"},"Reg_yIUwUB_188":{"featureID":"213988_2_2/2_AS","chr":"15","start":80585490,"end":80689111,"strand":"+","coords":"15:80585490-80689111","geneIDs":"213988","geneSymbols":"Tnrc6b","variantType":"AS","event":"<a href=\"https://genome.ucsc.edu/cgi-bin/hgTracks?db=mm9&position=chr15:80541601-80689211\" title=\"Jump to UCSC Genome Browser\">15:80541601-80689211</a>","log2FoldChange.astrocyte":1.47,"pvalue.astrocyte":0.107,"padj.astrocyte":0.314,"groupID.astrocyte":"10289","medianVariantFreq.astrocyte":0.756,"medianVariantFreq1.astrocyte":0.713,"medianVariantFreq2.astrocyte":0.859,"medianVariantCount.astrocyte":59,"medianVariantCount1.astrocyte":63,"medianVariantCount2.astrocyte":59,"medianTotalCount.astrocyte":82,"medianTotalCount1.astrocyte":85,"medianTotalCount2.astrocyte":76.5,"deltaVF.astrocyte":0.145,"junctions.astrocyte":"80590060-80689111;80615236-80689111","sig.astrocyte":"Not","log2FoldChange.neuron":-0.291,"pvalue.neuron":0.474,"padj.neuron":0.625,"groupID.neuron":"10289","medianVariantFreq.neuron":0.334,"medianVariantFreq1.neuron":0.438,"medianVariantFreq2.neuron":0.286,"medianVariantCount.neuron":16.5,"medianVariantCount1.neuron":14,"medianVariantCount2.neuron":28,"medianTotalCount.neuron":46,"medianTotalCount1.neuron":42,"medianTotalCount2.neuron":89,"deltaVF.neuron":-0.152,"junctions.neuron":"80590060-80689111;80615236-80689111","sig.neuron":"Not"},"Reg_yIUwUB_189":{"featureID":"21406_1_2/2_SE","chr":"9","start":71854569,"end":71854508,"strand":"-","coords":"9:71854569-71854508","geneIDs":"21406","geneSymbols":"Tcf12","variantType":"SE:I","event":"<a href=\"https://genome.ucsc.edu/cgi-bin/hgTracks?db=mm9&position=chr9:71848225-71863545\" title=\"Jump to UCSC Genome Browser\">9:71848225-71863545</a>","log2FoldChange.astrocyte":4.06,"pvalue.astrocyte":0.00134,"padj.astrocyte":0.0143,"groupID.astrocyte":"5586","medianVariantFreq.astrocyte":0.217,"medianVariantFreq1.astrocyte":0.0679,"medianVariantFreq2.astrocyte":0.507,"medianVariantCount.astrocyte":18.5,"medianVariantCount1.astrocyte":3,"medianVariantCount2.astrocyte":29,"medianTotalCount.astrocyte":48,"medianTotalCount1.astrocyte":43,"medianTotalCount2.astrocyte":62,"deltaVF.astrocyte":0.44,"junctions.astrocyte":"71854569-71863445;71848325-71854508","sig.astrocyte":"Significant","log2FoldChange.neuron":2.76,"pvalue.neuron":0.00024,"padj.neuron":0.00229,"groupID.neuron":"5586","medianVariantFreq.neuron":0.303,"medianVariantFreq1.neuron":0.111,"medianVariantFreq2.neuron":0.412,"medianVariantCount.neuron":6.5,"medianVariantCount1.neuron":3,"medianVariantCount2.neuron":7,"medianTotalCount.neuron":27.5,"medianTotalCount1.neuron":41,"medianTotalCount2.neuron":17,"deltaVF.neuron":0.301,"junctions.neuron":"71854569-71863445;71848325-71854508","sig.neuron":"Significant"},"Reg_yIUwUB_190":{"featureID":"21413_13_2/2_A5SS","chr":"18","start":69753239,"end":69793231,"strand":"+","coords":"18:69753239-69793231","geneIDs":"21413","geneSymbols":"Tcf4","variantType":"A5SS:P","event":"<a href=\"https://genome.ucsc.edu/cgi-bin/hgTracks?db=mm9&position=chr18:69753138-69793331\" title=\"Jump to UCSC Genome Browser\">18:69753138-69793331</a>","log2FoldChange.astrocyte":0.162,"pvalue.astrocyte":0.882,"padj.astrocyte":0.954,"groupID.astrocyte":"11050","medianVariantFreq.astrocyte":0.333,"medianVariantFreq1.astrocyte":0.345,"medianVariantFreq2.astrocyte":0.31,"medianVariantCount.astrocyte":24,"medianVariantCount1.astrocyte":25,"medianVariantCount2.astrocyte":20,"medianTotalCount.astrocyte":59.5,"medianTotalCount1.astrocyte":73.5,"medianTotalCount2.astrocyte":39.5,"deltaVF.astrocyte":-0.0351,"junctions.astrocyte":"69753646-69793231","sig.astrocyte":"Not","log2FoldChange.neuron":-0.788,"pvalue.neuron":0.332,"padj.neuron":0.501,"groupID.neuron":"11050","medianVariantFreq.neuron":0.457,"medianVariantFreq1.neuron":0.459,"medianVariantFreq2.neuron":0.333,"medianVariantCount.neuron":10,"medianVariantCount1.neuron":10,"medianVariantCount2.neuron":7,"medianTotalCount.neuron":26.5,"medianTotalCount1.neuron":24,"medianTotalCount2.neuron":29,"deltaVF.neuron":-0.126,"junctions.neuron":"69753646-69793231","sig.neuron":"Not"},"Reg_yIUwUB_191":{"featureID":"21413_6_2/2_SE","chr":"18","start":69504679,"end":69508726,"strand":"+","coords":"18:69504679-69508726","geneIDs":"21413","geneSymbols":"Tcf4","variantType":"SE:I","event":"<a href=\"https://genome.ucsc.edu/cgi-bin/hgTracks?db=mm9&position=chr18:69504579-69508826\" title=\"Jump to UCSC Genome Browser\">18:69504579-69508826</a>","log2FoldChange.astrocyte":-3.15,"pvalue.astrocyte":0.219,"padj.astrocyte":0.471,"groupID.astrocyte":"11043","medianVariantFreq.astrocyte":0.904,"medianVariantFreq1.astrocyte":1,"medianVariantFreq2.astrocyte":0.712,"medianVariantCount.astrocyte":5.5,"medianVariantCount1.astrocyte":5.5,"medianVariantCount2.astrocyte":6,"medianTotalCount.astrocyte":12.5,"medianTotalCount1.astrocyte":8.5,"medianTotalCount2.astrocyte":15,"deltaVF.astrocyte":-0.288,"junctions.astrocyte":"69504679-69506933","sig.astrocyte":"Not","log2FoldChange.neuron":-2.21,"pvalue.neuron":0.00534,"padj.neuron":0.0231,"groupID.neuron":"11043","medianVariantFreq.neuron":0.539,"medianVariantFreq1.neuron":0.583,"medianVariantFreq2.neuron":0.125,"medianVariantCount.neuron":5.5,"medianVariantCount1.neuron":7,"medianVariantCount2.neuron":1,"medianTotalCount.neuron":10.5,"medianTotalCount1.neuron":12,"medianTotalCount2.neuron":8,"deltaVF.neuron":-0.458,"junctions.neuron":"69504679-69506933","sig.neuron":"Significant"},"Reg_yIUwUB_192":{"featureID":"214162_7_2/2_A5SS","chr":"9","start":44641981,"end":44641981,"strand":"-","coords":"9:44641981-44641981","geneIDs":"214162","geneSymbols":"Mll1","variantType":"A5SS:P","event":"<a href=\"https://genome.ucsc.edu/cgi-bin/hgTracks?db=mm9&position=chr9:44641028-44642090\" title=\"Jump to UCSC Genome Browser\">9:44641028-44642090</a>","log2FoldChange.astrocyte":0.984,"pvalue.astrocyte":0.287,"padj.astrocyte":0.549,"groupID.astrocyte":"10739","medianVariantFreq.astrocyte":0.386,"medianVariantFreq1.astrocyte":0.24,"medianVariantFreq2.astrocyte":0.422,"medianVariantCount.astrocyte":9.5,"medianVariantCount1.astrocyte":8,"medianVariantCount2.astrocyte":12,"medianTotalCount.astrocyte":28.5,"medianTotalCount1.astrocyte":29,"medianTotalCount2.astrocyte":25,"deltaVF.astrocyte":0.182,"junctions.astrocyte":"44641128-44641981","sig.astrocyte":"Not","log2FoldChange.neuron":0.293,"pvalue.neuron":0.564,"padj.neuron":0.698,"groupID.neuron":"10739","medianVariantFreq.neuron":0.431,"medianVariantFreq1.neuron":0.444,"medianVariantFreq2.neuron":0.418,"medianVariantCount.neuron":11.5,"medianVariantCount1.neuron":8,"medianVariantCount2.neuron":12,"medianTotalCount.neuron":26.5,"medianTotalCount1.neuron":24,"medianTotalCount2.neuron":32,"deltaVF.neuron":-0.0263,"junctions.neuron":"44641128-44641981","sig.neuron":"Not"},"Reg_yIUwUB_193":{"featureID":"214469_2_2/2_SE","chr":"1","start":34880900,"end":34880865,"strand":"-","coords":"1:34880900-34880865","geneIDs":"214469","geneSymbols":"Fam168b","variantType":"SE:I","event":"<a href=\"https://genome.ucsc.edu/cgi-bin/hgTracks?db=mm9&position=chr1:34876754-34885712\" title=\"Jump to UCSC Genome Browser\">1:34876754-34885712</a>","log2FoldChange.astrocyte":3.52,"pvalue.astrocyte":0.0752,"padj.astrocyte":0.237,"groupID.astrocyte":"17107","medianVariantFreq.astrocyte":0.0811,"medianVariantFreq1.astrocyte":0,"medianVariantFreq2.astrocyte":0.139,"medianVariantCount.astrocyte":6.5,"medianVariantCount1.astrocyte":0,"medianVariantCount2.astrocyte":7.5,"medianTotalCount.astrocyte":56.5,"medianTotalCount1.astrocyte":30.5,"medianTotalCount2.astrocyte":85.5,"deltaVF.astrocyte":0.139,"junctions.astrocyte":"34880900-34885612;34876854-34880865","sig.astrocyte":"Not","log2FoldChange.neuron":-0.378,"pvalue.neuron":0.58,"padj.neuron":0.708,"groupID.neuron":"17107","medianVariantFreq.neuron":0.42,"medianVariantFreq1.neuron":0.5,"medianVariantFreq2.neuron":0.393,"medianVariantCount.neuron":4.5,"medianVariantCount1.neuron":4,"medianVariantCount2.neuron":12,"medianTotalCount.neuron":9.5,"medianTotalCount1.neuron":8,"medianTotalCount2.neuron":34,"deltaVF.neuron":-0.107,"junctions.neuron":"34880900-34885612;34876854-34880865","sig.neuron":"Not"},"Reg_yIUwUB_194":{"featureID":"214469_4_2/2_RI,A3SS","chr":"1","start":34876636,"end":34876635,"strand":"-","coords":"1:34876636-34876635","geneIDs":"214469","geneSymbols":"Fam168b","variantType":"RI:R,A3SS:P","event":"<a href=\"https://genome.ucsc.edu/cgi-bin/hgTracks?db=mm9&position=chr1:34876514-34876812\" title=\"Jump to UCSC Genome Browser\">1:34876514-34876812</a>","log2FoldChange.astrocyte":0.732,"pvalue.astrocyte":0.428,"padj.astrocyte":0.693,"groupID.astrocyte":"17109","medianVariantFreq.astrocyte":0.399,"medianVariantFreq1.astrocyte":0.282,"medianVariantFreq2.astrocyte":0.532,"medianVariantCount.astrocyte":15,"medianVariantCount1.astrocyte":11,"medianVariantCount2.astrocyte":28,"medianTotalCount.astrocyte":47.5,"medianTotalCount1.astrocyte":33,"medianTotalCount2.astrocyte":62.5,"deltaVF.astrocyte":0.25,"junctions.astrocyte":"34876635-34876712","sig.astrocyte":"Not","log2FoldChange.neuron":-0.398,"pvalue.neuron":0.581,"padj.neuron":0.709,"groupID.neuron":"17109","medianVariantFreq.neuron":0.481,"medianVariantFreq1.neuron":0.667,"medianVariantFreq2.neuron":0.418,"medianVariantCount.neuron":9,"medianVariantCount1.neuron":6,"medianVariantCount2.neuron":12,"medianTotalCount.neuron":21.5,"medianTotalCount1.neuron":21,"medianTotalCount2.neuron":26,"deltaVF.neuron":-0.248,"junctions.neuron":"34876635-34876712","sig.neuron":"Not"},"Reg_yIUwUB_195":{"featureID":"214968_5_2/2_A3SS","chr":"2","start":124485620,"end":124486018,"strand":"+","coords":"2:124485620-124486018","geneIDs":"214968","geneSymbols":"Sema6d","variantType":"A3SS:P","event":"<a href=\"https://genome.ucsc.edu/cgi-bin/hgTracks?db=mm9&position=chr2:124485520-124486119\" title=\"Jump to UCSC Genome Browser\">2:124485520-124486119</a>","log2FoldChange.astrocyte":0.815,"pvalue.astrocyte":0.474,"padj.astrocyte":0.728,"groupID.astrocyte":"16821","medianVariantFreq.astrocyte":0.136,"medianVariantFreq1.astrocyte":0.136,"medianVariantFreq2.astrocyte":0.178,"medianVariantCount.astrocyte":9,"medianVariantCount1.astrocyte":9,"medianVariantCount2.astrocyte":8,"medianTotalCount.astrocyte":56,"medianTotalCount1.astrocyte":67.5,"medianTotalCount2.astrocyte":37,"deltaVF.astrocyte":0.0424,"junctions.astrocyte":"124485620-124485980","sig.astrocyte":"Not","log2FoldChange.neuron":0.684,"pvalue.neuron":0.345,"padj.neuron":0.51,"groupID.neuron":"16821","medianVariantFreq.neuron":0.5,"medianVariantFreq1.neuron":0.444,"medianVariantFreq2.neuron":0.5,"medianVariantCount.neuron":7.5,"medianVariantCount1.neuron":8,"medianVariantCount2.neuron":7,"medianTotalCount.neuron":17,"medianTotalCount1.neuron":18,"medianTotalCount2.neuron":8,"deltaVF.neuron":0.0556,"junctions.neuron":"124485620-124485980","sig.neuron":"Not"},"Reg_yIUwUB_196":{"featureID":"215193_2_2/2_A3SS","chr":"1","start":194948372,"end":194948372,"strand":"-","coords":"1:194948372-194948372","geneIDs":"215193","geneSymbols":"Diexf","variantType":"A3SS:P","event":"<a href=\"https://genome.ucsc.edu/cgi-bin/hgTracks?db=mm9&position=chr1:194948188-194949932\" title=\"Jump to UCSC Genome Browser\">1:194948188-194949932</a>","log2FoldChange.astrocyte":-2.01,"pvalue.astrocyte":0.0589,"padj.astrocyte":0.208,"groupID.astrocyte":"8709","medianVariantFreq.astrocyte":0.189,"medianVariantFreq1.astrocyte":0.287,"medianVariantFreq2.astrocyte":0.101,"medianVariantCount.astrocyte":8,"medianVariantCount1.astrocyte":14.5,"medianVariantCount2.astrocyte":4.5,"medianTotalCount.astrocyte":44.5,"medianTotalCount1.astrocyte":41,"medianTotalCount2.astrocyte":49.5,"deltaVF.astrocyte":-0.185,"junctions.astrocyte":"194948372-194949832","sig.astrocyte":"Not","log2FoldChange.neuron":-2.11,"pvalue.neuron":6.48e-06,"padj.neuron":0.000175,"groupID.neuron":"8709","medianVariantFreq.neuron":0.2,"medianVariantFreq1.neuron":0.311,"medianVariantFreq2.neuron":0.107,"medianVariantCount.neuron":9.5,"medianVariantCount1.neuron":14,"medianVariantCount2.neuron":6,"medianTotalCount.neuron":53,"medianTotalCount1.neuron":44,"medianTotalCount2.neuron":70,"deltaVF.neuron":-0.205,"junctions.neuron":"194948372-194949832","sig.neuron":"Significant"},"Reg_yIUwUB_197":{"featureID":"215351,17920_18_2/2_SE","chr":"9","start":79959260,"end":79964339,"strand":"+","coords":"9:79959260-79964339","geneIDs":"215351,17920","geneSymbols":"Senp6,Myo6","variantType":"SE:I","event":"<a href=\"https://genome.ucsc.edu/cgi-bin/hgTracks?db=mm9&position=chr9:79959160-79964439\" title=\"Jump to UCSC Genome Browser\">9:79959160-79964439</a>","log2FoldChange.astrocyte":-8.51,"pvalue.astrocyte":3.33e-07,"padj.astrocyte":1.89e-05,"groupID.astrocyte":"8017","medianVariantFreq.astrocyte":0.917,"medianVariantFreq1.astrocyte":1,"medianVariantFreq2.astrocyte":0.543,"medianVariantCount.astrocyte":34,"medianVariantCount1.astrocyte":39,"medianVariantCount2.astrocyte":29.5,"medianTotalCount.astrocyte":45.5,"medianTotalCount1.astrocyte":39,"medianTotalCount2.astrocyte":46.5,"deltaVF.astrocyte":-0.457,"junctions.astrocyte":"79959260-79961534;79961921-79964339","sig.astrocyte":"Significant","log2FoldChange.neuron":-1.73,"pvalue.neuron":0.0636,"padj.neuron":0.152,"groupID.neuron":"8017","medianVariantFreq.neuron":0.909,"medianVariantFreq1.neuron":0.923,"medianVariantFreq2.neuron":0.706,"medianVariantCount.neuron":39,"medianVariantCount1.neuron":38,"medianVariantCount2.neuron":48,"medianTotalCount.neuron":49,"medianTotalCount1.neuron":40,"medianTotalCount2.neuron":68,"deltaVF.neuron":-0.217,"junctions.neuron":"79959260-79961534;79961921-79964339","sig.neuron":"Not"},"Reg_yIUwUB_198":{"featureID":"216345_11_2/2_A3SS","chr":"10","start":114840376,"end":114841255,"strand":"+","coords":"10:114840376-114841255","geneIDs":"216345","geneSymbols":"Zfc3h1","variantType":"A3SS:P","event":"<a href=\"https://genome.ucsc.edu/cgi-bin/hgTracks?db=mm9&position=chr10:114840276-114841356\" title=\"Jump to UCSC Genome Browser\">10:114840276-114841356</a>","log2FoldChange.astrocyte":0.249,"pvalue.astrocyte":0.761,"padj.astrocyte":0.908,"groupID.astrocyte":"93","medianVariantFreq.astrocyte":0.089,"medianVariantFreq1.astrocyte":0.0773,"medianVariantFreq2.astrocyte":0.104,"medianVariantCount.astrocyte":18,"medianVariantCount1.astrocyte":18,"medianVariantCount2.astrocyte":24.5,"medianTotalCount.astrocyte":186,"medianTotalCount1.astrocyte":151,"medianTotalCount2.astrocyte":206,"deltaVF.astrocyte":0.027,"junctions.astrocyte":"114840376-114841253","sig.astrocyte":"Not","log2FoldChange.neuron":0.818,"pvalue.neuron":0.0434,"padj.neuron":0.114,"groupID.neuron":"93","medianVariantFreq.neuron":0.0705,"medianVariantFreq1.neuron":0.0503,"medianVariantFreq2.neuron":0.08,"medianVariantCount.neuron":9,"medianVariantCount1.neuron":9,"medianVariantCount2.neuron":9,"medianTotalCount.neuron":170,"medianTotalCount1.neuron":179,"medianTotalCount2.neuron":141,"deltaVF.neuron":0.0297,"junctions.neuron":"114840376-114841253","sig.neuron":"Not"},"Reg_yIUwUB_199":{"featureID":"216345_13_2/2_SE","chr":"10","start":114846298,"end":114848255,"strand":"+","coords":"10:114846298-114848255","geneIDs":"216345","geneSymbols":"Zfc3h1","variantType":"SE:I","event":"<a href=\"https://genome.ucsc.edu/cgi-bin/hgTracks?db=mm9&position=chr10:114846198-114848355\" title=\"Jump to UCSC Genome Browser\">10:114846198-114848355</a>","log2FoldChange.astrocyte":-3.67,"pvalue.astrocyte":0.0208,"padj.astrocyte":0.103,"groupID.astrocyte":"95","medianVariantFreq.astrocyte":0.857,"medianVariantFreq1.astrocyte":0.95,"medianVariantFreq2.astrocyte":0.731,"medianVariantCount.astrocyte":24,"medianVariantCount1.astrocyte":30.5,"medianVariantCount2.astrocyte":17,"medianTotalCount.astrocyte":29,"medianTotalCount1.astrocyte":32,"medianTotalCount2.astrocyte":27.5,"deltaVF.astrocyte":-0.219,"junctions.astrocyte":"114846298-114847585","sig.astrocyte":"Not","log2FoldChange.neuron":-1.95,"pvalue.neuron":0.00916,"padj.neuron":0.0349,"groupID.neuron":"95","medianVariantFreq.neuron":0.812,"medianVariantFreq1.neuron":0.912,"medianVariantFreq2.neuron":0.55,"medianVariantCount.neuron":21,"medianVariantCount1.neuron":21,"medianVariantCount2.neuron":13,"medianTotalCount.neuron":26,"medianTotalCount1.neuron":26,"medianTotalCount2.neuron":26,"deltaVF.neuron":-0.362,"junctions.neuron":"114846298-114847585","sig.neuron":"Significant"},"Reg_yIUwUB_200":{"featureID":"216345_16_2/2_A5SS","chr":"10","start":114849523,"end":114851018,"strand":"+","coords":"10:114849523-114851018","geneIDs":"216345","geneSymbols":"Zfc3h1","variantType":"A5SS:P","event":"<a href=\"https://genome.ucsc.edu/cgi-bin/hgTracks?db=mm9&position=chr10:114849422-114851118\" title=\"Jump to UCSC Genome Browser\">10:114849422-114851118</a>","log2FoldChange.astrocyte":3.61,"pvalue.astrocyte":0.00767,"padj.astrocyte":0.05,"groupID.astrocyte":"98","medianVariantFreq.astrocyte":0.215,"medianVariantFreq1.astrocyte":0.0172,"medianVariantFreq2.astrocyte":0.31,"medianVariantCount.astrocyte":2,"medianVariantCount1.astrocyte":0.5,"medianVariantCount2.astrocyte":6.5,"medianTotalCount.astrocyte":18.5,"medianTotalCount1.astrocyte":14,"medianTotalCount2.astrocyte":21.5,"deltaVF.astrocyte":0.292,"junctions.astrocyte":"114849645-114851018","sig.astrocyte":"Not","log2FoldChange.neuron":1.93,"pvalue.neuron":0.0372,"padj.neuron":0.102,"groupID.neuron":"98","medianVariantFreq.neuron":0.31,"medianVariantFreq1.neuron":0.2,"medianVariantFreq2.neuron":0.333,"medianVariantCount.neuron":3,"medianVariantCount1.neuron":1,"medianVariantCount2.neuron":5,"medianTotalCount.neuron":13.5,"medianTotalCount1.neuron":8,"medianTotalCount2.neuron":15,"deltaVF.neuron":0.133,"junctions.neuron":"114849645-114851018","sig.neuron":"Not"},"Reg_yIUwUB_201":{"featureID":"216565_3_2/2_A3SS","chr":"11","start":22046703,"end":22046703,"strand":"-","coords":"11:22046703-22046703","geneIDs":"216565","geneSymbols":"Ehbp1","variantType":"A3SS:P","event":"<a href=\"https://genome.ucsc.edu/cgi-bin/hgTracks?db=mm9&position=chr11:22046528-22051170\" title=\"Jump to UCSC Genome Browser\">11:22046528-22051170</a>","log2FoldChange.astrocyte":0.436,"pvalue.astrocyte":0.72,"padj.astrocyte":0.889,"groupID.astrocyte":"15868","medianVariantFreq.astrocyte":0.635,"medianVariantFreq1.astrocyte":0.624,"medianVariantFreq2.astrocyte":0.811,"medianVariantCount.astrocyte":14,"medianVariantCount1.astrocyte":14.5,"medianVariantCount2.astrocyte":8.5,"medianTotalCount.astrocyte":19.5,"medianTotalCount1.astrocyte":28.5,"medianTotalCount2.astrocyte":9,"deltaVF.astrocyte":0.188,"junctions.astrocyte":"22046703-22051070","sig.astrocyte":"Not","log2FoldChange.neuron":1.28,"pvalue.neuron":0.0219,"padj.neuron":0.0693,"groupID.neuron":"15868","medianVariantFreq.neuron":0.619,"medianVariantFreq1.neuron":0.481,"medianVariantFreq2.neuron":0.655,"medianVariantCount.neuron":18,"medianVariantCount1.neuron":15,"medianVariantCount2.neuron":30,"medianTotalCount.neuron":29.5,"medianTotalCount1.neuron":29,"medianTotalCount2.neuron":46,"deltaVF.neuron":0.174,"junctions.neuron":"22046703-22051070","sig.neuron":"Not"},"Reg_yIUwUB_202":{"featureID":"216848,327951_1_2/3_AFE","chr":"11","start":69182638,"end":69182638,"strand":"-","coords":"11:69182638-69182638","geneIDs":"216848,327951","geneSymbols":"Chd3,Cyb5d1","variantType":"AFE","event":"<a href=\"https://genome.ucsc.edu/cgi-bin/hgTracks?db=mm9&position=chr11:69178206-69208615\" title=\"Jump to UCSC Genome Browser\">11:69178206-69208615</a>","log2FoldChange.astrocyte":-4.72,"pvalue.astrocyte":0.016,"padj.astrocyte":0.0847,"groupID.astrocyte":"1923","medianVariantFreq.astrocyte":0.846,"medianVariantFreq1.astrocyte":1,"medianVariantFreq2.astrocyte":0.297,"medianVariantCount.astrocyte":6.5,"medianVariantCount1.astrocyte":6.5,"medianVariantCount2.astrocyte":6.5,"medianTotalCount.astrocyte":10,"medianTotalCount1.astrocyte":6.5,"medianTotalCount2.astrocyte":21,"deltaVF.astrocyte":-0.703,"junctions.astrocyte":"69178306-69182638","sig.astrocyte":"Not","log2FoldChange.neuron":-6.09,"pvalue.neuron":1.08e-06,"padj.neuron":4.77e-05,"groupID.neuron":"1923","medianVariantFreq.neuron":0.909,"medianVariantFreq1.neuron":1,"medianVariantFreq2.neuron":0.577,"medianVariantCount.neuron":14.5,"medianVariantCount1.neuron":14,"medianVariantCount2.neuron":15,"medianTotalCount.neuron":15.5,"medianTotalCount1.neuron":14,"medianTotalCount2.neuron":26,"deltaVF.neuron":-0.423,"junctions.neuron":"69178306-69182638","sig.neuron":"Significant"},"Reg_yIUwUB_203":{"featureID":"217039_2_2/2_A5SS","chr":"11","start":84654917,"end":84654917,"strand":"-","coords":"11:84654917-84654917","geneIDs":"217039","geneSymbols":"Ggnbp2","variantType":"A5SS:P","event":"<a href=\"https://genome.ucsc.edu/cgi-bin/hgTracks?db=mm9&position=chr11:84653837-84655023\" title=\"Jump to UCSC Genome Browser\">11:84653837-84655023</a>","log2FoldChange.astrocyte":3.21,"pvalue.astrocyte":0.000185,"padj.astrocyte":0.00273,"groupID.astrocyte":"10132","medianVariantFreq.astrocyte":0.751,"medianVariantFreq1.astrocyte":0.545,"medianVariantFreq2.astrocyte":0.929,"medianVariantCount.astrocyte":91,"medianVariantCount1.astrocyte":57.5,"medianVariantCount2.astrocyte":128,"medianTotalCount.astrocyte":112,"medianTotalCount1.astrocyte":88.5,"medianTotalCount2.astrocyte":132,"deltaVF.astrocyte":0.384,"junctions.astrocyte":"84653937-84654917","sig.astrocyte":"Significant","log2FoldChange.neuron":2.11,"pvalue.neuron":0.00523,"padj.neuron":0.0229,"groupID.neuron":"10132","medianVariantFreq.neuron":0.824,"medianVariantFreq1.neuron":0.747,"medianVariantFreq2.neuron":0.958,"medianVariantCount.neuron":85,"medianVariantCount1.neuron":75,"medianVariantCount2.neuron":116,"medianTotalCount.neuron":100,"medianTotalCount1.neuron":95,"medianTotalCount2.neuron":118,"deltaVF.neuron":0.211,"junctions.neuron":"84653937-84654917","sig.neuron":"Significant"},"Reg_yIUwUB_204":{"featureID":"217127_2_2/2_SE","chr":"11","start":95152923,"end":95152834,"strand":"-","coords":"11:95152923-95152834","geneIDs":"217127","geneSymbols":"Myst2","variantType":"SE:I","event":"<a href=\"https://genome.ucsc.edu/cgi-bin/hgTracks?db=mm9&position=chr11:95151084-95155977\" title=\"Jump to UCSC Genome Browser\">11:95151084-95155977</a>","log2FoldChange.astrocyte":-0.262,"pvalue.astrocyte":0.803,"padj.astrocyte":0.922,"groupID.astrocyte":"11463","medianVariantFreq.astrocyte":0.675,"medianVariantFreq1.astrocyte":0.615,"medianVariantFreq2.astrocyte":0.742,"medianVariantCount.astrocyte":16,"medianVariantCount1.astrocyte":14,"medianVariantCount2.astrocyte":25.5,"medianTotalCount.astrocyte":24,"medianTotalCount1.astrocyte":20.5,"medianTotalCount2.astrocyte":46.5,"deltaVF.astrocyte":0.128,"junctions.astrocyte":"95152923-95155877;95151184-95152834","sig.astrocyte":"Not","log2FoldChange.neuron":-1.03,"pvalue.neuron":0.199,"padj.neuron":0.344,"groupID.neuron":"11463","medianVariantFreq.neuron":0.593,"medianVariantFreq1.neuron":0.8,"medianVariantFreq2.neuron":0.5,"medianVariantCount.neuron":8,"medianVariantCount1.neuron":8,"medianVariantCount2.neuron":9,"medianTotalCount.neuron":10.5,"medianTotalCount1.neuron":10,"medianTotalCount2.neuron":22,"deltaVF.neuron":-0.3,"junctions.neuron":"95152923-95155877;95151184-95152834","sig.neuron":"Not"},"Reg_yIUwUB_205":{"featureID":"217232_5_2/2_A3SS","chr":"11","start":104388369,"end":104388369,"strand":"-","coords":"11:104388369-104388369","geneIDs":"217232","geneSymbols":"Cdc27","variantType":"A3SS:P","event":"<a href=\"https://genome.ucsc.edu/cgi-bin/hgTracks?db=mm9&position=chr11:104388191-104389677\" title=\"Jump to UCSC Genome Browser\">11:104388191-104389677</a>","log2FoldChange.astrocyte":3.47,"pvalue.astrocyte":0.281,"padj.astrocyte":0.544,"groupID.astrocyte":"17146","medianVariantFreq.astrocyte":0.938,"medianVariantFreq1.astrocyte":0.654,"medianVariantFreq2.astrocyte":1,"medianVariantCount.astrocyte":23.5,"medianVariantCount1.astrocyte":23,"medianVariantCount2.astrocyte":24,"medianTotalCount.astrocyte":40.5,"medianTotalCount1.astrocyte":54,"medianTotalCount2.astrocyte":29,"deltaVF.astrocyte":0.346,"junctions.astrocyte":"104388369-104389577","sig.astrocyte":"Not","log2FoldChange.neuron":-0.757,"pvalue.neuron":0.188,"padj.neuron":0.334,"groupID.neuron":"17146","medianVariantFreq.neuron":0.481,"medianVariantFreq1.neuron":0.556,"medianVariantFreq2.neuron":0.429,"medianVariantCount.neuron":14.5,"medianVariantCount1.neuron":15,"medianVariantCount2.neuron":14,"medianTotalCount.neuron":26,"medianTotalCount1.neuron":26,"medianTotalCount2.neuron":26,"deltaVF.neuron":-0.127,"junctions.neuron":"104388369-104389577","sig.neuron":"Not"},"Reg_yIUwUB_206":{"featureID":"217232_6_2/2_A3SS","chr":"11","start":104387498,"end":104387498,"strand":"-","coords":"11:104387498-104387498","geneIDs":"217232","geneSymbols":"Cdc27","variantType":"A3SS:P","event":"<a href=\"https://genome.ucsc.edu/cgi-bin/hgTracks?db=mm9&position=chr11:104387380-104388277\" title=\"Jump to UCSC Genome Browser\">11:104387380-104388277</a>","log2FoldChange.astrocyte":0.0845,"pvalue.astrocyte":0.907,"padj.astrocyte":0.965,"groupID.astrocyte":"17147","medianVariantFreq.astrocyte":0.141,"medianVariantFreq1.astrocyte":0.137,"medianVariantFreq2.astrocyte":0.141,"medianVariantCount.astrocyte":16.5,"medianVariantCount1.astrocyte":15.5,"medianVariantCount2.astrocyte":18,"medianTotalCount.astrocyte":102,"medianTotalCount1.astrocyte":95,"medianTotalCount2.astrocyte":119,"deltaVF.astrocyte":0.00381,"junctions.astrocyte":"104387498-104388177","sig.astrocyte":"Not","log2FoldChange.neuron":0.00643,"pvalue.neuron":0.989,"padj.neuron":0.991,"groupID.neuron":"17147","medianVariantFreq.neuron":0.247,"medianVariantFreq1.neuron":0.245,"medianVariantFreq2.neuron":0.248,"medianVariantCount.neuron":19.5,"medianVariantCount1.neuron":19,"medianVariantCount2.neuron":20,"medianTotalCount.neuron":72.5,"medianTotalCount1.neuron":65,"medianTotalCount2.neuron":125,"deltaVF.neuron":0.00272,"junctions.neuron":"104387498-104388177","sig.neuron":"Not"},"Reg_yIUwUB_207":{"featureID":"217480_3_2/2_A5SS","chr":"12","start":38607542,"end":38708342,"strand":"+","coords":"12:38607542-38708342","geneIDs":"217480","geneSymbols":"Dgkb","variantType":"A5SS:P","event":"<a href=\"https://genome.ucsc.edu/cgi-bin/hgTracks?db=mm9&position=chr12:38607441-38708442\" title=\"Jump to UCSC Genome Browser\">12:38607441-38708442</a>","log2FoldChange.astrocyte":-0.722,"pvalue.astrocyte":0.591,"padj.astrocyte":0.812,"groupID.astrocyte":"16563","medianVariantFreq.astrocyte":0.0291,"medianVariantFreq1.astrocyte":0.0549,"medianVariantFreq2.astrocyte":0.016,"medianVariantCount.astrocyte":2.5,"medianVariantCount1.astrocyte":10.5,"medianVariantCount2.astrocyte":1.5,"medianTotalCount.astrocyte":145,"medianTotalCount1.astrocyte":180,"medianTotalCount2.astrocyte":44,"deltaVF.astrocyte":-0.0388,"junctions.astrocyte":"38608840-38708342","sig.astrocyte":"Not","log2FoldChange.neuron":0.677,"pvalue.neuron":0.136,"padj.neuron":0.267,"groupID.neuron":"16563","medianVariantFreq.neuron":0.0506,"medianVariantFreq1.neuron":0.0471,"medianVariantFreq2.neuron":0.058,"medianVariantCount.neuron":6.5,"medianVariantCount1.neuron":7,"medianVariantCount2.neuron":6,"medianTotalCount.neuron":154,"medianTotalCount1.neuron":191,"medianTotalCount2.neuron":81,"deltaVF.neuron":0.0109,"junctions.neuron":"38608840-38708342","sig.neuron":"Not"},"Reg_yIUwUB_208":{"featureID":"217480_4_2/2_SE","chr":"12","start":38810830,"end":38826951,"strand":"+","coords":"12:38810830-38826951","geneIDs":"217480","geneSymbols":"Dgkb","variantType":"SE:I","event":"<a href=\"https://genome.ucsc.edu/cgi-bin/hgTracks?db=mm9&position=chr12:38810730-38827051\" title=\"Jump to UCSC Genome Browser\">12:38810730-38827051</a>","log2FoldChange.astrocyte":0.378,"pvalue.astrocyte":0.659,"padj.astrocyte":0.851,"groupID.astrocyte":"16564","medianVariantFreq.astrocyte":"NA","medianVariantFreq1.astrocyte":0.194,"medianVariantFreq2.astrocyte":"NA","medianVariantCount.astrocyte":15,"medianVariantCount1.astrocyte":18.5,"medianVariantCount2.astrocyte":2.5,"medianTotalCount.astrocyte":56.5,"medianTotalCount1.astrocyte":95.5,"medianTotalCount2.astrocyte":12.5,"deltaVF.astrocyte":"NA","junctions.astrocyte":"38810830-38814160;38814180-38826951","sig.astrocyte":"Not","log2FoldChange.neuron":2.63,"pvalue.neuron":1.74e-08,"padj.neuron":2.64e-06,"groupID.neuron":"16564","medianVariantFreq.neuron":0.321,"medianVariantFreq1.neuron":0.284,"medianVariantFreq2.neuron":0.714,"medianVariantCount.neuron":20.5,"medianVariantCount1.neuron":22,"medianVariantCount2.neuron":19,"medianTotalCount.neuron":71.5,"medianTotalCount1.neuron":97,"medianTotalCount2.neuron":34,"deltaVF.neuron":0.431,"junctions.neuron":"38810830-38814160;38814180-38826951","sig.neuron":"Significant"},"Reg_yIUwUB_209":{"featureID":"21750_4_2/2_A3SS","chr":"8","start":109600899,"end":109600899,"strand":"-","coords":"8:109600899-109600899","geneIDs":"21750","geneSymbols":"Terf2","variantType":"A3SS:P","event":"<a href=\"https://genome.ucsc.edu/cgi-bin/hgTracks?db=mm9&position=chr8:109600796-109603369\" title=\"Jump to UCSC Genome Browser\">8:109600796-109603369</a>","log2FoldChange.astrocyte":-0.871,"pvalue.astrocyte":0.168,"padj.astrocyte":0.404,"groupID.astrocyte":"5010","medianVariantFreq.astrocyte":0.652,"medianVariantFreq1.astrocyte":0.701,"medianVariantFreq2.astrocyte":0.626,"medianVariantCount.astrocyte":51.5,"medianVariantCount1.astrocyte":38,"medianVariantCount2.astrocyte":62,"medianTotalCount.astrocyte":69.5,"medianTotalCount1.astrocyte":50,"medianTotalCount2.astrocyte":114,"deltaVF.astrocyte":-0.0751,"junctions.astrocyte":"109600899-109603269","sig.astrocyte":"Not","log2FoldChange.neuron":0.811,"pvalue.neuron":0.0685,"padj.neuron":0.161,"groupID.neuron":"5010","medianVariantFreq.neuron":0.619,"medianVariantFreq1.neuron":0.614,"medianVariantFreq2.neuron":0.632,"medianVariantCount.neuron":30.5,"medianVariantCount1.neuron":23,"medianVariantCount2.neuron":48,"medianTotalCount.neuron":53,"medianTotalCount1.neuron":43,"medianTotalCount2.neuron":74,"deltaVF.neuron":0.0175,"junctions.neuron":"109600899-109603269","sig.neuron":"Not"},"Reg_yIUwUB_210":{"featureID":"217588_1_2/2_A3SS","chr":"12","start":57443396,"end":57443396,"strand":"-","coords":"12:57443396-57443396","geneIDs":"217588","geneSymbols":"Mbip","variantType":"A3SS:P","event":"<a href=\"https://genome.ucsc.edu/cgi-bin/hgTracks?db=mm9&position=chr12:57443242-57446759\" title=\"Jump to UCSC Genome Browser\">12:57443242-57446759</a>","log2FoldChange.astrocyte":0.481,"pvalue.astrocyte":0.788,"padj.astrocyte":0.919,"groupID.astrocyte":"7514","medianVariantFreq.astrocyte":0.536,"medianVariantFreq1.astrocyte":0.692,"medianVariantFreq2.astrocyte":0.536,"medianVariantCount.astrocyte":6,"medianVariantCount1.astrocyte":3,"medianVariantCount2.astrocyte":9,"medianTotalCount.astrocyte":16,"medianTotalCount1.astrocyte":11,"medianTotalCount2.astrocyte":17,"deltaVF.astrocyte":-0.157,"junctions.astrocyte":"57443396-57446659","sig.astrocyte":"Not","log2FoldChange.neuron":-0.5,"pvalue.neuron":0.261,"padj.neuron":0.425,"groupID.neuron":"7514","medianVariantFreq.neuron":0.264,"medianVariantFreq1.neuron":0.317,"medianVariantFreq2.neuron":0.246,"medianVariantCount.neuron":11.5,"medianVariantCount1.neuron":10,"medianVariantCount2.neuron":14,"medianTotalCount.neuron":47,"medianTotalCount1.neuron":36,"medianTotalCount2.neuron":59,"deltaVF.neuron":-0.0712,"junctions.neuron":"57443396-57446659","sig.neuron":"Not"},"Reg_yIUwUB_211":{"featureID":"217843_2_2/2_A3SS","chr":"12","start":104229680,"end":104236806,"strand":"+","coords":"12:104229680-104236806","geneIDs":"217843","geneSymbols":"Unc79","variantType":"A3SS:P","event":"<a href=\"https://genome.ucsc.edu/cgi-bin/hgTracks?db=mm9&position=chr12:104229580-104236907\" title=\"Jump to UCSC Genome Browser\">12:104229580-104236907</a>","log2FoldChange.astrocyte":0.0772,"pvalue.astrocyte":0.961,"padj.astrocyte":0.989,"groupID.astrocyte":"17192","medianVariantFreq.astrocyte":"NA","medianVariantFreq1.astrocyte":"NA","medianVariantFreq2.astrocyte":0.299,"medianVariantCount.astrocyte":3,"medianVariantCount1.astrocyte":1,"medianVariantCount2.astrocyte":7.5,"medianTotalCount.astrocyte":9,"medianTotalCount1.astrocyte":5.5,"medianTotalCount2.astrocyte":23,"deltaVF.astrocyte":"NA","junctions.astrocyte":"104229680-104236648","sig.astrocyte":"Not","log2FoldChange.neuron":0.15,"pvalue.neuron":0.602,"padj.neuron":0.724,"groupID.neuron":"17192","medianVariantFreq.neuron":0.569,"medianVariantFreq1.neuron":0.57,"medianVariantFreq2.neuron":0.568,"medianVariantCount.neuron":66.5,"medianVariantCount1.neuron":72,"medianVariantCount2.neuron":50,"medianTotalCount.neuron":116,"medianTotalCount1.neuron":124,"medianTotalCount2.neuron":88,"deltaVF.neuron":-0.00191,"junctions.neuron":"104229680-104236648","sig.neuron":"Not"},"Reg_yIUwUB_212":{"featureID":"217980_3_2/2_SE","chr":"13","start":9157475,"end":9163921,"strand":"+","coords":"13:9157475-9163921","geneIDs":"217980","geneSymbols":"Larp4b","variantType":"SE:I","event":"<a href=\"https://genome.ucsc.edu/cgi-bin/hgTracks?db=mm9&position=chr13:9157375-9164021\" title=\"Jump to UCSC Genome Browser\">13:9157375-9164021</a>","log2FoldChange.astrocyte":-8.12,"pvalue.astrocyte":9.41e-06,"padj.astrocyte":0.000305,"groupID.astrocyte":"6366","medianVariantFreq.astrocyte":0.534,"medianVariantFreq1.astrocyte":1,"medianVariantFreq2.astrocyte":0.116,"medianVariantCount.astrocyte":6.5,"medianVariantCount1.astrocyte":9.5,"medianVariantCount2.astrocyte":4,"medianTotalCount.astrocyte":30,"medianTotalCount1.astrocyte":10.5,"medianTotalCount2.astrocyte":39,"deltaVF.astrocyte":-0.884,"junctions.astrocyte":"9157475-9157797;9158048-9163921","sig.astrocyte":"Significant","log2FoldChange.neuron":-8.49,"pvalue.neuron":5.23e-05,"padj.neuron":0.000771,"groupID.neuron":"6366","medianVariantFreq.neuron":1,"medianVariantFreq1.neuron":1,"medianVariantFreq2.neuron":0.167,"medianVariantCount.neuron":6.5,"medianVariantCount1.neuron":12,"medianVariantCount2.neuron":6,"medianTotalCount.neuron":12,"medianTotalCount1.neuron":12,"medianTotalCount2.neuron":36,"deltaVF.neuron":-0.833,"junctions.neuron":"9157475-9157797;9158048-9163921","sig.neuron":"Significant"},"Reg_yIUwUB_213":{"featureID":"218100_2_2/2_SE","chr":"13","start":23454523,"end":23454449,"strand":"-","coords":"13:23454523-23454449","geneIDs":"218100","geneSymbols":"Zfp322a","variantType":"SE:I","event":"<a href=\"https://genome.ucsc.edu/cgi-bin/hgTracks?db=mm9&position=chr13:23449482-23454772\" title=\"Jump to UCSC Genome Browser\">13:23449482-23454772</a>","log2FoldChange.astrocyte":0.234,"pvalue.astrocyte":0.876,"padj.astrocyte":0.954,"groupID.astrocyte":"4538","medianVariantFreq.astrocyte":0.139,"medianVariantFreq1.astrocyte":0.139,"medianVariantFreq2.astrocyte":0.117,"medianVariantCount.astrocyte":2.5,"medianVariantCount1.astrocyte":4,"medianVariantCount2.astrocyte":2,"medianTotalCount.astrocyte":14.5,"medianTotalCount1.astrocyte":20.5,"medianTotalCount2.astrocyte":8,"deltaVF.astrocyte":-0.0222,"junctions.astrocyte":"23454523-23454672;23449582-23454449","sig.astrocyte":"Not","log2FoldChange.neuron":-0.13,"pvalue.neuron":0.876,"padj.neuron":0.924,"groupID.neuron":"4538","medianVariantFreq.neuron":0.275,"medianVariantFreq1.neuron":0.3,"medianVariantFreq2.neuron":0.25,"medianVariantCount.neuron":3.5,"medianVariantCount1.neuron":3,"medianVariantCount2.neuron":6,"medianTotalCount.neuron":17.5,"medianTotalCount1.neuron":7,"medianTotalCount2.neuron":24,"deltaVF.neuron":-0.05,"junctions.neuron":"23454523-23454672;23449582-23454449","sig.neuron":"Not"},"Reg_yIUwUB_214":{"featureID":"21841_3_2/2_SE,A3SS","chr":"6","start":86370405,"end":86374339,"strand":"+","coords":"6:86370405-86374339","geneIDs":"21841","geneSymbols":"Tia1","variantType":"SE:I,A3SS:P","event":"<a href=\"https://genome.ucsc.edu/cgi-bin/hgTracks?db=mm9&position=chr6:86370305-86374439\" title=\"Jump to UCSC Genome Browser\">6:86370305-86374439</a>","log2FoldChange.astrocyte":-2.35,"pvalue.astrocyte":0.0582,"padj.astrocyte":0.207,"groupID.astrocyte":"11896","medianVariantFreq.astrocyte":0.665,"medianVariantFreq1.astrocyte":0.754,"medianVariantFreq2.astrocyte":0.349,"medianVariantCount.astrocyte":16.5,"medianVariantCount1.astrocyte":23,"medianVariantCount2.astrocyte":9,"medianTotalCount.astrocyte":26.5,"medianTotalCount1.astrocyte":34,"medianTotalCount2.astrocyte":21,"deltaVF.astrocyte":-0.405,"junctions.astrocyte":"86370405-86373600;86373665-86374339","sig.astrocyte":"Not","log2FoldChange.neuron":-1.57,"pvalue.neuron":0.00682,"padj.neuron":0.0284,"groupID.neuron":"11896","medianVariantFreq.neuron":0.606,"medianVariantFreq1.neuron":0.695,"medianVariantFreq2.neuron":0.447,"medianVariantCount.neuron":33.5,"medianVariantCount1.neuron":41,"medianVariantCount2.neuron":24,"medianTotalCount.neuron":57,"medianTotalCount1.neuron":59,"medianTotalCount2.neuron":51,"deltaVF.neuron":-0.248,"junctions.neuron":"86370405-86373600;86373665-86374339","sig.neuron":"Significant"},"Reg_yIUwUB_215":{"featureID":"21843_7_2/2_SE,RI,A5SS,A3SS","chr":"7","start":135587615,"end":135587556,"strand":"-","coords":"7:135587615-135587556","geneIDs":"21843","geneSymbols":"Tial1","variantType":"SE:I,RI:R,A5SS:P,A3SS:P","event":"<a href=\"https://genome.ucsc.edu/cgi-bin/hgTracks?db=mm9&position=chr7:135587360-135587895\" title=\"Jump to UCSC Genome Browser\">7:135587360-135587895</a>","log2FoldChange.astrocyte":-2.64,"pvalue.astrocyte":0.0086,"padj.astrocyte":0.0528,"groupID.astrocyte":"13812","medianVariantFreq.astrocyte":0.397,"medianVariantFreq1.astrocyte":0.705,"medianVariantFreq2.astrocyte":0.228,"medianVariantCount.astrocyte":9.5,"medianVariantCount1.astrocyte":9,"medianVariantCount2.astrocyte":11,"medianTotalCount.astrocyte":23,"medianTotalCount1.astrocyte":16,"medianTotalCount2.astrocyte":48,"deltaVF.astrocyte":-0.476,"junctions.astrocyte":"135587614-135587795;135587460-135587556","sig.astrocyte":"Not","log2FoldChange.neuron":-2.4,"pvalue.neuron":0.0022,"padj.neuron":0.0117,"groupID.neuron":"13812","medianVariantFreq.neuron":0.756,"medianVariantFreq1.neuron":0.933,"medianVariantFreq2.neuron":0.583,"medianVariantCount.neuron":20.5,"medianVariantCount1.neuron":22,"medianVariantCount2.neuron":19,"medianTotalCount.neuron":29,"medianTotalCount1.neuron":28,"medianTotalCount2.neuron":30,"deltaVF.neuron":-0.35,"junctions.neuron":"135587614-135587795;135587460-135587556","sig.neuron":"Significant"},"Reg_yIUwUB_216":{"featureID":"218461_5_2/2_A3SS","chr":"13","start":95870957,"end":95870957,"strand":"-","coords":"13:95870957-95870957","geneIDs":"218461","geneSymbols":"Pde8b","variantType":"A3SS:P","event":"<a href=\"https://genome.ucsc.edu/cgi-bin/hgTracks?db=mm9&position=chr13:95870801-95874708\" title=\"Jump to UCSC Genome Browser\">13:95870801-95874708</a>","log2FoldChange.astrocyte":-0.849,"pvalue.astrocyte":0.406,"padj.astrocyte":0.675,"groupID.astrocyte":"5776","medianVariantFreq.astrocyte":0.311,"medianVariantFreq1.astrocyte":0.369,"medianVariantFreq2.astrocyte":0.261,"medianVariantCount.astrocyte":10,"medianVariantCount1.astrocyte":21,"medianVariantCount2.astrocyte":5,"medianTotalCount.astrocyte":37,"medianTotalCount1.astrocyte":56,"medianTotalCount2.astrocyte":21.5,"deltaVF.astrocyte":-0.108,"junctions.astrocyte":"95870957-95874608","sig.astrocyte":"Not","log2FoldChange.neuron":-0.0512,"pvalue.neuron":0.901,"padj.neuron":0.941,"groupID.neuron":"5776","medianVariantFreq.neuron":0.283,"medianVariantFreq1.neuron":0.294,"medianVariantFreq2.neuron":0.273,"medianVariantCount.neuron":15,"medianVariantCount1.neuron":16,"medianVariantCount2.neuron":14,"medianTotalCount.neuron":46.5,"medianTotalCount1.neuron":47,"medianTotalCount2.neuron":46,"deltaVF.neuron":-0.0214,"junctions.neuron":"95870957-95874608","sig.neuron":"Not"},"Reg_yIUwUB_217":{"featureID":"21853,20847_3_2/2_SE","chr":"10","start":127713679,"end":127714179,"strand":"+","coords":"10:127713679-127714179","geneIDs":"21853,20847","geneSymbols":"Timeless,Stat2","variantType":"SE:I","event":"<a href=\"https://genome.ucsc.edu/cgi-bin/hgTracks?db=mm9&position=chr10:127713579-127714279\" title=\"Jump to UCSC Genome Browser\">10:127713579-127714279</a>","log2FoldChange.astrocyte":-2.71,"pvalue.astrocyte":0.0718,"padj.astrocyte":0.233,"groupID.astrocyte":"3211","medianVariantFreq.astrocyte":"NA","medianVariantFreq1.astrocyte":"NA","medianVariantFreq2.astrocyte":0.466,"medianVariantCount.astrocyte":29,"medianVariantCount1.astrocyte":3,"medianVariantCount2.astrocyte":56,"medianTotalCount.astrocyte":61,"medianTotalCount1.astrocyte":3,"medianTotalCount2.astrocyte":120,"deltaVF.astrocyte":"NA","junctions.astrocyte":"127713679-127713922;127713679-127713804;127713954-127714179","sig.astrocyte":"Not","log2FoldChange.neuron":-2.22,"pvalue.neuron":0.0456,"padj.neuron":0.119,"groupID.neuron":"3211","medianVariantFreq.neuron":0.81,"medianVariantFreq1.neuron":1,"medianVariantFreq2.neuron":0.5,"medianVariantCount.neuron":7.5,"medianVariantCount1.neuron":5,"medianVariantCount2.neuron":16,"medianTotalCount.neuron":7.5,"medianTotalCount1.neuron":7,"medianTotalCount2.neuron":32,"deltaVF.neuron":-0.5,"junctions.neuron":"127713679-127713922;127713679-127713804;127713954-127714179","sig.neuron":"Not"},"Reg_yIUwUB_218":{"featureID":"21853,20847_4_2/2_SE","chr":"10","start":127714274,"end":127714878,"strand":"+","coords":"10:127714274-127714878","geneIDs":"21853,20847","geneSymbols":"Timeless,Stat2","variantType":"SE:I","event":"<a href=\"https://genome.ucsc.edu/cgi-bin/hgTracks?db=mm9&position=chr10:127714174-127714978\" title=\"Jump to UCSC Genome Browser\">10:127714174-127714978</a>","log2FoldChange.astrocyte":0.534,"pvalue.astrocyte":0.722,"padj.astrocyte":0.889,"groupID.astrocyte":"3212","medianVariantFreq.astrocyte":"NA","medianVariantFreq1.astrocyte":"NA","medianVariantFreq2.astrocyte":0.669,"medianVariantCount.astrocyte":37.5,"medianVariantCount1.astrocyte":2,"medianVariantCount2.astrocyte":148,"medianTotalCount.astrocyte":64.5,"medianTotalCount1.astrocyte":3,"medianTotalCount2.astrocyte":191,"deltaVF.astrocyte":"NA","junctions.astrocyte":"127714274-127714700;127714789-127714878","sig.astrocyte":"Not","log2FoldChange.neuron":-0.959,"pvalue.neuron":0.163,"padj.neuron":0.3,"groupID.neuron":"3212","medianVariantFreq.neuron":0.622,"medianVariantFreq1.neuron":0.667,"medianVariantFreq2.neuron":0.538,"medianVariantCount.neuron":7,"medianVariantCount1.neuron":6,"medianVariantCount2.neuron":28,"medianTotalCount.neuron":12,"medianTotalCount1.neuron":10,"medianTotalCount2.neuron":52,"deltaVF.neuron":-0.128,"junctions.neuron":"127714274-127714700;127714789-127714878","sig.neuron":"Not"},"Reg_yIUwUB_219":{"featureID":"21856_3_2/2_A3SS","chr":"8","start":4268016,"end":4268016,"strand":"-","coords":"8:4268016-4268016","geneIDs":"21856","geneSymbols":"Timm44","variantType":"A3SS:P","event":"<a href=\"https://genome.ucsc.edu/cgi-bin/hgTracks?db=mm9&position=chr8:4267913-4268400\" title=\"Jump to UCSC Genome Browser\">8:4267913-4268400</a>","log2FoldChange.astrocyte":0.31,"pvalue.astrocyte":0.809,"padj.astrocyte":0.925,"groupID.astrocyte":"9934","medianVariantFreq.astrocyte":0.212,"medianVariantFreq1.astrocyte":0.212,"medianVariantFreq2.astrocyte":0.212,"medianVariantCount.astrocyte":4.5,"medianVariantCount1.astrocyte":3.5,"medianVariantCount2.astrocyte":6.5,"medianTotalCount.astrocyte":19.5,"medianTotalCount1.astrocyte":18.5,"medianTotalCount2.astrocyte":20.5,"deltaVF.astrocyte":-0.000216,"junctions.astrocyte":"4268016-4268300","sig.astrocyte":"Not","log2FoldChange.neuron":0.243,"pvalue.neuron":0.669,"padj.neuron":0.775,"groupID.neuron":"9934","medianVariantFreq.neuron":0.254,"medianVariantFreq1.neuron":0.28,"medianVariantFreq2.neuron":0.245,"medianVariantCount.neuron":7.5,"medianVariantCount1.neuron":7,"medianVariantCount2.neuron":10,"medianTotalCount.neuron":27,"medianTotalCount1.neuron":25,"medianTotalCount2.neuron":41,"deltaVF.neuron":-0.0347,"junctions.neuron":"4268016-4268300","sig.neuron":"Not"},"Reg_yIUwUB_220":{"featureID":"218914_3_2/2_SE","chr":"14","start":35505920,"end":35535450,"strand":"+","coords":"14:35505920-35535450","geneIDs":"218914","geneSymbols":"Wapal","variantType":"SE:I","event":"<a href=\"https://genome.ucsc.edu/cgi-bin/hgTracks?db=mm9&position=chr14:35505820-35535550\" title=\"Jump to UCSC Genome Browser\">14:35505820-35535550</a>","log2FoldChange.astrocyte":-5.98,"pvalue.astrocyte":0.00314,"padj.astrocyte":0.0268,"groupID.astrocyte":"10247","medianVariantFreq.astrocyte":1,"medianVariantFreq1.astrocyte":1,"medianVariantFreq2.astrocyte":0.91,"medianVariantCount.astrocyte":95,"medianVariantCount1.astrocyte":58,"medianVariantCount2.astrocyte":124,"medianTotalCount.astrocyte":97.5,"medianTotalCount1.astrocyte":58,"medianTotalCount2.astrocyte":136,"deltaVF.astrocyte":-0.0898,"junctions.astrocyte":"35505920-35508191;35505920-35508173;35508291-35535450","sig.astrocyte":"Significant","log2FoldChange.neuron":-6.31,"pvalue.neuron":0.00114,"padj.neuron":0.00699,"groupID.neuron":"10247","medianVariantFreq.neuron":1,"medianVariantFreq1.neuron":1,"medianVariantFreq2.neuron":0.844,"medianVariantCount.neuron":67.5,"medianVariantCount1.neuron":55,"medianVariantCount2.neuron":76,"medianTotalCount.neuron":67.5,"medianTotalCount1.neuron":55,"medianTotalCount2.neuron":90,"deltaVF.neuron":-0.156,"junctions.neuron":"35505920-35508191;35505920-35508173;35508291-35535450","sig.neuron":"Significant"},"Reg_yIUwUB_221":{"featureID":"219105_3_2/2_RI,A5SS","chr":"14","start":57423252,"end":57423252,"strand":"-","coords":"14:57423252-57423252","geneIDs":"219105","geneSymbols":"Zmym5","variantType":"RI:R,A5SS:P","event":"<a href=\"https://genome.ucsc.edu/cgi-bin/hgTracks?db=mm9&position=chr14:57422976-57423699\" title=\"Jump to UCSC Genome Browser\">14:57422976-57423699</a>","log2FoldChange.astrocyte":-3.36,"pvalue.astrocyte":0.00143,"padj.astrocyte":0.0149,"groupID.astrocyte":"14058","medianVariantFreq.astrocyte":0.901,"medianVariantFreq1.astrocyte":0.979,"medianVariantFreq2.astrocyte":0.643,"medianVariantCount.astrocyte":89,"medianVariantCount1.astrocyte":58,"medianVariantCount2.astrocyte":128,"medianTotalCount.astrocyte":94,"medianTotalCount1.astrocyte":59,"medianTotalCount2.astrocyte":212,"deltaVF.astrocyte":-0.336,"junctions.astrocyte":"57423076-57423252","sig.astrocyte":"Significant","log2FoldChange.neuron":-1.89,"pvalue.neuron":0.0221,"padj.neuron":0.0695,"groupID.neuron":"14058","medianVariantFreq.neuron":0.92,"medianVariantFreq1.neuron":0.941,"medianVariantFreq2.neuron":0.821,"medianVariantCount.neuron":47,"medianVariantCount1.neuron":39,"medianVariantCount2.neuron":63,"medianTotalCount.neuron":51,"medianTotalCount1.neuron":43,"medianTotalCount2.neuron":87,"deltaVF.neuron":-0.12,"junctions.neuron":"57423076-57423252","sig.neuron":"Not"},"Reg_yIUwUB_222":{"featureID":"22003_3_2/2_SE,RI,A5SS,A3SS","chr":"9","start":66880349,"end":66880273,"strand":"-","coords":"9:66880349-66880273","geneIDs":"22003","geneSymbols":"Tpm1","variantType":"SE:I,RI:R,A5SS:P,A3SS:P","event":"<a href=\"https://genome.ucsc.edu/cgi-bin/hgTracks?db=mm9&position=chr9:66879733-66880701\" title=\"Jump to UCSC Genome Browser\">9:66879733-66880701</a>","log2FoldChange.astrocyte":1.34,"pvalue.astrocyte":0.251,"padj.astrocyte":0.51,"groupID.astrocyte":"14486","medianVariantFreq.astrocyte":0.757,"medianVariantFreq1.astrocyte":0.563,"medianVariantFreq2.astrocyte":0.838,"medianVariantCount.astrocyte":18,"medianVariantCount1.astrocyte":20.5,"medianVariantCount2.astrocyte":13.5,"medianTotalCount.astrocyte":34,"medianTotalCount1.astrocyte":54.5,"medianTotalCount2.astrocyte":21.5,"deltaVF.astrocyte":0.274,"junctions.astrocyte":"66880348-66880601;66879833-66880273","sig.astrocyte":"Not","log2FoldChange.neuron":0.256,"pvalue.neuron":0.518,"padj.neuron":0.66,"groupID.neuron":"14486","medianVariantFreq.neuron":0.262,"medianVariantFreq1.neuron":0.246,"medianVariantFreq2.neuron":0.279,"medianVariantCount.neuron":23.5,"medianVariantCount1.neuron":22,"medianVariantCount2.neuron":28,"medianTotalCount.neuron":102,"medianTotalCount1.neuron":100,"medianTotalCount2.neuron":105,"deltaVF.neuron":0.0328,"junctions.neuron":"66880348-66880601;66879833-66880273","sig.neuron":"Not"},"Reg_yIUwUB_223":{"featureID":"22019_4_2/2_A5SS","chr":"1","start":44049240,"end":44056473,"strand":"+","coords":"1:44049240-44056473","geneIDs":"22019","geneSymbols":"Tpp2","variantType":"A5SS:P","event":"<a href=\"https://genome.ucsc.edu/cgi-bin/hgTracks?db=mm9&position=chr1:44049139-44056573\" title=\"Jump to UCSC Genome Browser\">1:44049139-44056573</a>","log2FoldChange.astrocyte":-1.19,"pvalue.astrocyte":0.434,"padj.astrocyte":0.699,"groupID.astrocyte":"17758","medianVariantFreq.astrocyte":0.555,"medianVariantFreq1.astrocyte":0.586,"medianVariantFreq2.astrocyte":0.369,"medianVariantCount.astrocyte":10,"medianVariantCount1.astrocyte":11,"medianVariantCount2.astrocyte":9,"medianTotalCount.astrocyte":20,"medianTotalCount1.astrocyte":14,"medianTotalCount2.astrocyte":23,"deltaVF.astrocyte":-0.216,"junctions.astrocyte":"44049250-44056473","sig.astrocyte":"Not","log2FoldChange.neuron":-1.39,"pvalue.neuron":0.152,"padj.neuron":0.288,"groupID.neuron":"17758","medianVariantFreq.neuron":0.43,"medianVariantFreq1.neuron":0.5,"medianVariantFreq2.neuron":0.302,"medianVariantCount.neuron":8,"medianVariantCount1.neuron":7,"medianVariantCount2.neuron":13,"medianTotalCount.neuron":17.5,"medianTotalCount1.neuron":13,"medianTotalCount2.neuron":32,"deltaVF.neuron":-0.198,"junctions.neuron":"44049250-44056473","sig.neuron":"Not"},"Reg_yIUwUB_224":{"featureID":"22129_8_2/2_SE,RI,A5SS,A3SS","chr":"16","start":94624976,"end":94631291,"strand":"+","coords":"16:94624976-94631291","geneIDs":"22129","geneSymbols":"Ttc3","variantType":"SE:I,RI:R,A5SS:P,A3SS:P","event":"<a href=\"https://genome.ucsc.edu/cgi-bin/hgTracks?db=mm9&position=chr16:94624875-94631391\" title=\"Jump to UCSC Genome Browser\">16:94624875-94631391</a>","log2FoldChange.astrocyte":0.016,"pvalue.astrocyte":0.991,"padj.astrocyte":0.997,"groupID.astrocyte":"4658","medianVariantFreq.astrocyte":0.425,"medianVariantFreq1.astrocyte":0.44,"medianVariantFreq2.astrocyte":0.425,"medianVariantCount.astrocyte":7,"medianVariantCount1.astrocyte":10,"medianVariantCount2.astrocyte":5,"medianTotalCount.astrocyte":18.5,"medianTotalCount1.astrocyte":20,"medianTotalCount2.astrocyte":18.5,"deltaVF.astrocyte":-0.0153,"junctions.astrocyte":"94624975-94630161;94630323-94631291","sig.astrocyte":"Not","log2FoldChange.neuron":-0.176,"pvalue.neuron":0.651,"padj.neuron":0.763,"groupID.neuron":"4658","medianVariantFreq.neuron":0.557,"medianVariantFreq1.neuron":0.579,"medianVariantFreq2.neuron":0.534,"medianVariantCount.neuron":27,"medianVariantCount1.neuron":27,"medianVariantCount2.neuron":22,"medianTotalCount.neuron":49.5,"medianTotalCount1.neuron":50,"medianTotalCount2.neuron":40,"deltaVF.neuron":-0.0447,"junctions.neuron":"94624975-94630161;94630323-94631291","sig.neuron":"Not"},"Reg_yIUwUB_225":{"featureID":"22241_3_2/2_A3SS","chr":"5","start":111219973,"end":111219973,"strand":"-","coords":"5:111219973-111219973","geneIDs":"22241","geneSymbols":"Ulk1","variantType":"A3SS:P","event":"<a href=\"https://genome.ucsc.edu/cgi-bin/hgTracks?db=mm9&position=chr5:111219855-111220171\" title=\"Jump to UCSC Genome Browser\">5:111219855-111220171</a>","log2FoldChange.astrocyte":-1.22,"pvalue.astrocyte":0.312,"padj.astrocyte":0.572,"groupID.astrocyte":"5443","medianVariantFreq.astrocyte":0.0449,"medianVariantFreq1.astrocyte":0.101,"medianVariantFreq2.astrocyte":0.0419,"medianVariantCount.astrocyte":5.5,"medianVariantCount1.astrocyte":4,"medianVariantCount2.astrocyte":5.5,"medianTotalCount.astrocyte":101,"medianTotalCount1.astrocyte":47.5,"medianTotalCount2.astrocyte":116,"deltaVF.astrocyte":-0.0593,"junctions.astrocyte":"111219973-111220071","sig.astrocyte":"Not","log2FoldChange.neuron":-0.534,"pvalue.neuron":0.459,"padj.neuron":0.611,"groupID.neuron":"5443","medianVariantFreq.neuron":0.122,"medianVariantFreq1.neuron":0.16,"medianVariantFreq2.neuron":0.12,"medianVariantCount.neuron":5.5,"medianVariantCount1.neuron":8,"medianVariantCount2.neuron":5,"medianTotalCount.neuron":50,"medianTotalCount1.neuron":40,"medianTotalCount2.neuron":50,"deltaVF.neuron":-0.04,"junctions.neuron":"111219973-111220071","sig.neuron":"Not"},"Reg_yIUwUB_226":{"featureID":"22318_1_2/2_A3SS","chr":"11","start":68902728,"end":68903232,"strand":"+","coords":"11:68902728-68903232","geneIDs":"22318","geneSymbols":"Vamp2","variantType":"A3SS:P","event":"<a href=\"https://genome.ucsc.edu/cgi-bin/hgTracks?db=mm9&position=chr11:68902628-68903333\" title=\"Jump to UCSC Genome Browser\">11:68902628-68903333</a>","log2FoldChange.astrocyte":0.252,"pvalue.astrocyte":0.742,"padj.astrocyte":0.902,"groupID.astrocyte":"15263","medianVariantFreq.astrocyte":0.311,"medianVariantFreq1.astrocyte":0.257,"medianVariantFreq2.astrocyte":0.368,"medianVariantCount.astrocyte":16.5,"medianVariantCount1.astrocyte":15,"medianVariantCount2.astrocyte":19.5,"medianTotalCount.astrocyte":60,"medianTotalCount1.astrocyte":57,"medianTotalCount2.astrocyte":60,"deltaVF.astrocyte":0.112,"junctions.astrocyte":"68902728-68903078","sig.astrocyte":"Not","log2FoldChange.neuron":0.263,"pvalue.neuron":0.543,"padj.neuron":0.68,"groupID.neuron":"15263","medianVariantFreq.neuron":0.36,"medianVariantFreq1.neuron":0.3,"medianVariantFreq2.neuron":0.37,"medianVariantCount.neuron":20,"medianVariantCount1.neuron":14,"medianVariantCount2.neuron":25,"medianTotalCount.neuron":57,"medianTotalCount1.neuron":38,"medianTotalCount2.neuron":80,"deltaVF.neuron":0.0701,"junctions.neuron":"68902728-68903078","sig.neuron":"Not"},"Reg_yIUwUB_227":{"featureID":"22339_1_2/2_SE","chr":"17","start":46159297,"end":46159226,"strand":"-","coords":"17:46159297-46159226","geneIDs":"22339","geneSymbols":"Vegfa","variantType":"SE:I","event":"<a href=\"https://genome.ucsc.edu/cgi-bin/hgTracks?db=mm9&position=chr17:46157971-46161114\" title=\"Jump to UCSC Genome Browser\">17:46157971-46161114</a>","log2FoldChange.astrocyte":-0.847,"pvalue.astrocyte":0.344,"padj.astrocyte":0.61,"groupID.astrocyte":"8256","medianVariantFreq.astrocyte":0.018,"medianVariantFreq1.astrocyte":0.0194,"medianVariantFreq2.astrocyte":0.00877,"medianVariantCount.astrocyte":10.5,"medianVariantCount1.astrocyte":29,"medianVariantCount2.astrocyte":1.5,"medianTotalCount.astrocyte":514,"medianTotalCount1.astrocyte":934,"medianTotalCount2.astrocyte":134,"deltaVF.astrocyte":-0.0106,"junctions.astrocyte":"46159297-46161014;46158071-46159226","sig.astrocyte":"Not","log2FoldChange.neuron":0.323,"pvalue.neuron":0.574,"padj.neuron":0.703,"groupID.neuron":"8256","medianVariantFreq.neuron":0.143,"medianVariantFreq1.neuron":0.128,"medianVariantFreq2.neuron":0.172,"medianVariantCount.neuron":5,"medianVariantCount1.neuron":5,"medianVariantCount2.neuron":4,"medianTotalCount.neuron":41.5,"medianTotalCount1.neuron":57,"medianTotalCount2.neuron":29,"deltaVF.neuron":0.0442,"junctions.neuron":"46159297-46161014;46158071-46159226","sig.neuron":"Not"},"Reg_yIUwUB_228":{"featureID":"22385_3_2/2_A5SS","chr":"5","start":135681062,"end":135684913,"strand":"+","coords":"5:135681062-135684913","geneIDs":"22385","geneSymbols":"Baz1b","variantType":"A5SS:P","event":"<a href=\"https://genome.ucsc.edu/cgi-bin/hgTracks?db=mm9&position=chr5:135680961-135685013\" title=\"Jump to UCSC Genome Browser\">5:135680961-135685013</a>","log2FoldChange.astrocyte":0.263,"pvalue.astrocyte":0.787,"padj.astrocyte":0.919,"groupID.astrocyte":"8494","medianVariantFreq.astrocyte":0.645,"medianVariantFreq1.astrocyte":0.691,"medianVariantFreq2.astrocyte":0.644,"medianVariantCount.astrocyte":28,"medianVariantCount1.astrocyte":28,"medianVariantCount2.astrocyte":27.5,"medianTotalCount.astrocyte":42,"medianTotalCount1.astrocyte":44,"medianTotalCount2.astrocyte":37,"deltaVF.astrocyte":-0.0469,"junctions.astrocyte":"135681417-135684913","sig.astrocyte":"Not","log2FoldChange.neuron":0.341,"pvalue.neuron":0.54,"padj.neuron":0.679,"groupID.neuron":"8494","medianVariantFreq.neuron":0.771,"medianVariantFreq1.neuron":0.765,"medianVariantFreq2.neuron":0.81,"medianVariantCount.neuron":31,"medianVariantCount1.neuron":26,"medianVariantCount2.neuron":36,"medianTotalCount.neuron":37,"medianTotalCount1.neuron":33,"medianTotalCount2.neuron":46,"deltaVF.neuron":0.0448,"junctions.neuron":"135681417-135684913","sig.neuron":"Not"},"Reg_yIUwUB_229":{"featureID":"224432_5_2/2_SE,A5SS","chr":"16","start":90257178,"end":90257054,"strand":"-","coords":"16:90257178-90257054","geneIDs":"224432","geneSymbols":"Scaf4","variantType":"SE:I,A5SS:P","event":"<a href=\"https://genome.ucsc.edu/cgi-bin/hgTracks?db=mm9&position=chr16:90252595-90257598\" title=\"Jump to UCSC Genome Browser\">16:90252595-90257598</a>","log2FoldChange.astrocyte":0.763,"pvalue.astrocyte":0.444,"padj.astrocyte":0.706,"groupID.astrocyte":"2109","medianVariantFreq.astrocyte":0.0392,"medianVariantFreq1.astrocyte":0.0374,"medianVariantFreq2.astrocyte":0.0735,"medianVariantCount.astrocyte":6,"medianVariantCount1.astrocyte":4.5,"medianVariantCount2.astrocyte":9.5,"medianTotalCount.astrocyte":123,"medianTotalCount1.astrocyte":114,"medianTotalCount2.astrocyte":150,"deltaVF.astrocyte":0.0362,"junctions.astrocyte":"90257177-90257498;90252695-90257054","sig.astrocyte":"Not","log2FoldChange.neuron":-0.621,"pvalue.neuron":0.194,"padj.neuron":0.34,"groupID.neuron":"2109","medianVariantFreq.neuron":0.129,"medianVariantFreq1.neuron":0.143,"medianVariantFreq2.neuron":0.113,"medianVariantCount.neuron":8.5,"medianVariantCount1.neuron":8,"medianVariantCount2.neuron":11,"medianTotalCount.neuron":71,"medianTotalCount1.neuron":49,"medianTotalCount2.neuron":97,"deltaVF.neuron":-0.0295,"junctions.neuron":"90257177-90257498;90252695-90257054","sig.neuron":"Not"},"Reg_yIUwUB_230":{"featureID":"224432_7_2/2_A5SS","chr":"16","start":90249872,"end":90249872,"strand":"-","coords":"16:90249872-90249872","geneIDs":"224432","geneSymbols":"Scaf4","variantType":"A5SS:P","event":"<a href=\"https://genome.ucsc.edu/cgi-bin/hgTracks?db=mm9&position=chr16:90248848-90249984\" title=\"Jump to UCSC Genome Browser\">16:90248848-90249984</a>","log2FoldChange.astrocyte":3.23,"pvalue.astrocyte":0.0314,"padj.astrocyte":0.135,"groupID.astrocyte":"2111","medianVariantFreq.astrocyte":"NA","medianVariantFreq1.astrocyte":0.179,"medianVariantFreq2.astrocyte":"NA","medianVariantCount.astrocyte":8.5,"medianVariantCount1.astrocyte":8.5,"medianVariantCount2.astrocyte":10,"medianTotalCount.astrocyte":23,"medianTotalCount1.astrocyte":43.5,"medianTotalCount2.astrocyte":11,"deltaVF.astrocyte":"NA","junctions.astrocyte":"90248948-90249872","sig.astrocyte":"Not","log2FoldChange.neuron":1.16,"pvalue.neuron":0.0517,"padj.neuron":0.13,"groupID.neuron":"2111","medianVariantFreq.neuron":0.592,"medianVariantFreq1.neuron":0.385,"medianVariantFreq2.neuron":0.643,"medianVariantCount.neuron":15.5,"medianVariantCount1.neuron":10,"medianVariantCount2.neuron":18,"medianTotalCount.neuron":27,"medianTotalCount1.neuron":21,"medianTotalCount2.neuron":28,"deltaVF.neuron":0.258,"junctions.neuron":"90248948-90249872","sig.neuron":"Not"},"Reg_yIUwUB_231":{"featureID":"224619_3_2/2_A3SS","chr":"17","start":24653544,"end":24653544,"strand":"-","coords":"17:24653544-24653544","geneIDs":"224619","geneSymbols":"Traf7","variantType":"A3SS:P","event":"<a href=\"https://genome.ucsc.edu/cgi-bin/hgTracks?db=mm9&position=chr17:24653441-24655787\" title=\"Jump to UCSC Genome Browser\">17:24653441-24655787</a>","log2FoldChange.astrocyte":-0.871,"pvalue.astrocyte":0.326,"padj.astrocyte":0.592,"groupID.astrocyte":"1466","medianVariantFreq.astrocyte":0.559,"medianVariantFreq1.astrocyte":0.741,"medianVariantFreq2.astrocyte":0.461,"medianVariantCount.astrocyte":17,"medianVariantCount1.astrocyte":14.5,"medianVariantCount2.astrocyte":24.5,"medianTotalCount.astrocyte":33,"medianTotalCount1.astrocyte":27.5,"medianTotalCount2.astrocyte":46.5,"deltaVF.astrocyte":-0.281,"junctions.astrocyte":"24653544-24655687","sig.astrocyte":"Not","log2FoldChange.neuron":-1.18,"pvalue.neuron":0.0286,"padj.neuron":0.0838,"groupID.neuron":"1466","medianVariantFreq.neuron":0.442,"medianVariantFreq1.neuron":0.52,"medianVariantFreq2.neuron":0.353,"medianVariantCount.neuron":11.5,"medianVariantCount1.neuron":13,"medianVariantCount2.neuron":10,"medianTotalCount.neuron":28,"medianTotalCount1.neuron":27,"medianTotalCount2.neuron":30,"deltaVF.neuron":-0.167,"junctions.neuron":"24653544-24655687","sig.neuron":"Not"},"Reg_yIUwUB_232":{"featureID":"224727_5_2/2_A3SS","chr":"17","start":35279784,"end":35279870,"strand":"+","coords":"17:35279784-35279870","geneIDs":"224727","geneSymbols":"Bag6","variantType":"A3SS:P","event":"<a href=\"https://genome.ucsc.edu/cgi-bin/hgTracks?db=mm9&position=chr17:35279684-35279971\" title=\"Jump to UCSC Genome Browser\">17:35279684-35279971</a>","log2FoldChange.astrocyte":0.997,"pvalue.astrocyte":0.417,"padj.astrocyte":0.685,"groupID.astrocyte":"5866","medianVariantFreq.astrocyte":0.474,"medianVariantFreq1.astrocyte":0.341,"medianVariantFreq2.astrocyte":0.665,"medianVariantCount.astrocyte":6.5,"medianVariantCount1.astrocyte":5,"medianVariantCount2.astrocyte":6.5,"medianTotalCount.astrocyte":12.5,"medianTotalCount1.astrocyte":11,"medianTotalCount2.astrocyte":20.5,"deltaVF.astrocyte":0.324,"junctions.astrocyte":"35279784-35279868","sig.astrocyte":"Not","log2FoldChange.neuron":0.231,"pvalue.neuron":0.72,"padj.neuron":0.816,"groupID.neuron":"5866","medianVariantFreq.neuron":0.515,"medianVariantFreq1.neuron":0.5,"medianVariantFreq2.neuron":0.565,"medianVariantCount.neuron":7.5,"medianVariantCount1.neuron":7,"medianVariantCount2.neuron":13,"medianTotalCount.neuron":20,"medianTotalCount1.neuron":17,"medianTotalCount2.neuron":26,"deltaVF.neuron":0.0652,"junctions.neuron":"35279784-35279868","sig.neuron":"Not"},"Reg_yIUwUB_233":{"featureID":"224727_6_2/2_SE","chr":"17","start":35283298,"end":35284086,"strand":"+","coords":"17:35283298-35284086","geneIDs":"224727","geneSymbols":"Bag6","variantType":"SE:I","event":"<a href=\"https://genome.ucsc.edu/cgi-bin/hgTracks?db=mm9&position=chr17:35283198-35284186\" title=\"Jump to UCSC Genome Browser\">17:35283198-35284186</a>","log2FoldChange.astrocyte":-2.28,"pvalue.astrocyte":0.116,"padj.astrocyte":0.331,"groupID.astrocyte":"6448","medianVariantFreq.astrocyte":0.485,"medianVariantFreq1.astrocyte":0.833,"medianVariantFreq2.astrocyte":0.3,"medianVariantCount.astrocyte":6,"medianVariantCount1.astrocyte":5.5,"medianVariantCount2.astrocyte":6.5,"medianTotalCount.astrocyte":12,"medianTotalCount1.astrocyte":9,"medianTotalCount2.astrocyte":19,"deltaVF.astrocyte":-0.533,"junctions.astrocyte":"35283298-35283702;35283848-35284086","sig.astrocyte":"Not","log2FoldChange.neuron":-4.31,"pvalue.neuron":1.88e-10,"padj.neuron":5.7e-08,"groupID.neuron":"6448","medianVariantFreq.neuron":0.704,"medianVariantFreq1.neuron":0.909,"medianVariantFreq2.neuron":0.273,"medianVariantCount.neuron":12,"medianVariantCount1.neuron":21,"medianVariantCount2.neuron":8,"medianTotalCount.neuron":22,"medianTotalCount1.neuron":21,"medianTotalCount2.neuron":31,"deltaVF.neuron":-0.636,"junctions.neuron":"35283298-35283702;35283848-35284086","sig.neuron":"Significant"},"Reg_yIUwUB_234":{"featureID":"224902_4_2/2_A5SS","chr":"17","start":56718060,"end":56718060,"strand":"-","coords":"17:56718060-56718060","geneIDs":"224902","geneSymbols":"Safb2","variantType":"A5SS:P","event":"<a href=\"https://genome.ucsc.edu/cgi-bin/hgTracks?db=mm9&position=chr17:56717228-56718164\" title=\"Jump to UCSC Genome Browser\">17:56717228-56718164</a>","log2FoldChange.astrocyte":0.281,"pvalue.astrocyte":0.771,"padj.astrocyte":0.908,"groupID.astrocyte":"17323","medianVariantFreq.astrocyte":0.336,"medianVariantFreq1.astrocyte":0.336,"medianVariantFreq2.astrocyte":0.391,"medianVariantCount.astrocyte":9.5,"medianVariantCount1.astrocyte":8,"medianVariantCount2.astrocyte":11,"medianTotalCount.astrocyte":26,"medianTotalCount1.astrocyte":23,"medianTotalCount2.astrocyte":26,"deltaVF.astrocyte":0.0548,"junctions.astrocyte":"56717328-56718060","sig.astrocyte":"Not","log2FoldChange.neuron":0.502,"pvalue.neuron":0.549,"padj.neuron":0.688,"groupID.neuron":"17323","medianVariantFreq.neuron":0.368,"medianVariantFreq1.neuron":0.333,"medianVariantFreq2.neuron":0.385,"medianVariantCount.neuron":10,"medianVariantCount1.neuron":3,"medianVariantCount2.neuron":13,"medianTotalCount.neuron":16.5,"medianTotalCount1.neuron":10,"medianTotalCount2.neuron":37,"deltaVF.neuron":0.0513,"junctions.neuron":"56717328-56718060","sig.neuron":"Not"},"Reg_yIUwUB_235":{"featureID":"224902_7_2/2_A3SS","chr":"17","start":56710992,"end":56710992,"strand":"-","coords":"17:56710992-56710992","geneIDs":"224902","geneSymbols":"Safb2","variantType":"A3SS:P","event":"<a href=\"https://genome.ucsc.edu/cgi-bin/hgTracks?db=mm9&position=chr17:56710872-56713725\" title=\"Jump to UCSC Genome Browser\">17:56710872-56713725</a>","log2FoldChange.astrocyte":0.319,"pvalue.astrocyte":0.721,"padj.astrocyte":0.889,"groupID.astrocyte":"17326","medianVariantFreq.astrocyte":0.0892,"medianVariantFreq1.astrocyte":0.0856,"medianVariantFreq2.astrocyte":0.114,"medianVariantCount.astrocyte":6,"medianVariantCount1.astrocyte":5,"medianVariantCount2.astrocyte":7.5,"medianTotalCount.astrocyte":64.5,"medianTotalCount1.astrocyte":57,"medianTotalCount2.astrocyte":75.5,"deltaVF.astrocyte":0.0287,"junctions.astrocyte":"56710992-56713625","sig.astrocyte":"Not","log2FoldChange.neuron":0.177,"pvalue.neuron":0.803,"padj.neuron":0.875,"groupID.neuron":"17326","medianVariantFreq.neuron":0.0656,"medianVariantFreq1.neuron":0.0645,"medianVariantFreq2.neuron":0.0952,"medianVariantCount.neuron":3,"medianVariantCount1.neuron":2,"medianVariantCount2.neuron":4,"medianTotalCount.neuron":40,"medianTotalCount1.neuron":35,"medianTotalCount2.neuron":42,"deltaVF.neuron":0.0307,"junctions.neuron":"56710992-56713625","sig.neuron":"Not"},"Reg_yIUwUB_236":{"featureID":"224997_3_2/2_A5SS","chr":"17","start":70871603,"end":70942507,"strand":"+","coords":"17:70871603-70942507","geneIDs":"224997","geneSymbols":"Dlgap1","variantType":"A5SS:P","event":"<a href=\"https://genome.ucsc.edu/cgi-bin/hgTracks?db=mm9&position=chr17:70871502-70942607\" title=\"Jump to UCSC Genome Browser\">17:70871502-70942607</a>","log2FoldChange.astrocyte":0.612,"pvalue.astrocyte":0.619,"padj.astrocyte":0.826,"groupID.astrocyte":"8283","medianVariantFreq.astrocyte":0.381,"medianVariantFreq1.astrocyte":0.333,"medianVariantFreq2.astrocyte":0.394,"medianVariantCount.astrocyte":9,"medianVariantCount1.astrocyte":29.5,"medianVariantCount2.astrocyte":4.5,"medianTotalCount.astrocyte":38.5,"medianTotalCount1.astrocyte":68,"medianTotalCount2.astrocyte":14.5,"deltaVF.astrocyte":0.061,"junctions.astrocyte":"70871608-70942507","sig.astrocyte":"Not","log2FoldChange.neuron":0.698,"pvalue.neuron":0.213,"padj.neuron":0.358,"groupID.neuron":"8283","medianVariantFreq.neuron":0.274,"medianVariantFreq1.neuron":0.265,"medianVariantFreq2.neuron":0.333,"medianVariantCount.neuron":10,"medianVariantCount1.neuron":11,"medianVariantCount2.neuron":9,"medianTotalCount.neuron":39,"medianTotalCount1.neuron":39,"medianTotalCount2.neuron":27,"deltaVF.neuron":0.068,"junctions.neuron":"70871608-70942507","sig.neuron":"Not"},"Reg_yIUwUB_237":{"featureID":"225027_7_2/2_RI,A5SS","chr":"17","start":80603462,"end":80603462,"strand":"-","coords":"17:80603462-80603462","geneIDs":"225027","geneSymbols":"Srsf7","variantType":"RI:R,A5SS:P","event":"<a href=\"https://genome.ucsc.edu/cgi-bin/hgTracks?db=mm9&position=chr17:80601984-80603571\" title=\"Jump to UCSC Genome Browser\">17:80601984-80603571</a>","log2FoldChange.astrocyte":0.479,"pvalue.astrocyte":0.587,"padj.astrocyte":0.811,"groupID.astrocyte":"832","medianVariantFreq.astrocyte":0.743,"medianVariantFreq1.astrocyte":0.728,"medianVariantFreq2.astrocyte":0.77,"medianVariantCount.astrocyte":26,"medianVariantCount1.astrocyte":32,"medianVariantCount2.astrocyte":20,"medianTotalCount.astrocyte":36.5,"medianTotalCount1.astrocyte":45.5,"medianTotalCount2.astrocyte":27,"deltaVF.astrocyte":0.0413,"junctions.astrocyte":"80602084-80603462","sig.astrocyte":"Not","log2FoldChange.neuron":0.422,"pvalue.neuron":0.405,"padj.neuron":0.568,"groupID.neuron":"832","medianVariantFreq.neuron":0.814,"medianVariantFreq1.neuron":0.831,"medianVariantFreq2.neuron":0.797,"medianVariantCount.neuron":88,"medianVariantCount1.neuron":89,"medianVariantCount2.neuron":69,"medianTotalCount.neuron":112,"medianTotalCount1.neuron":117,"medianTotalCount2.neuron":87,"deltaVF.neuron":-0.0344,"junctions.neuron":"80602084-80603462","sig.neuron":"Not"},"Reg_yIUwUB_238":{"featureID":"22592_1_2/2_A5SS","chr":"1","start":44215105,"end":44215650,"strand":"+","coords":"1:44215105-44215650","geneIDs":"22592","geneSymbols":"Ercc5","variantType":"A5SS:P","event":"<a href=\"https://genome.ucsc.edu/cgi-bin/hgTracks?db=mm9&position=chr1:44215004-44215750\" title=\"Jump to UCSC Genome Browser\">1:44215004-44215750</a>","log2FoldChange.astrocyte":-3.77,"pvalue.astrocyte":0.00761,"padj.astrocyte":0.05,"groupID.astrocyte":"1222","medianVariantFreq.astrocyte":"NA","medianVariantFreq1.astrocyte":0.467,"medianVariantFreq2.astrocyte":"NA","medianVariantCount.astrocyte":4,"medianVariantCount1.astrocyte":5,"medianVariantCount2.astrocyte":0,"medianTotalCount.astrocyte":11,"medianTotalCount1.astrocyte":11,"medianTotalCount2.astrocyte":18,"deltaVF.astrocyte":"NA","junctions.astrocyte":"44215180-44215650","sig.astrocyte":"Significant","log2FoldChange.neuron":-1.97,"pvalue.neuron":0.0422,"padj.neuron":0.113,"groupID.neuron":"1222","medianVariantFreq.neuron":0.488,"medianVariantFreq1.neuron":0.6,"medianVariantFreq2.neuron":0.185,"medianVariantCount.neuron":4.5,"medianVariantCount1.neuron":6,"medianVariantCount2.neuron":2,"medianTotalCount.neuron":16,"medianTotalCount1.neuron":16,"medianTotalCount2.neuron":19,"deltaVF.neuron":-0.415,"junctions.neuron":"44215180-44215650","sig.neuron":"Not"},"Reg_yIUwUB_239":{"featureID":"22644_1_2/2_A3SS","chr":"6","start":71455843,"end":71458862,"strand":"+","coords":"6:71455843-71458862","geneIDs":"22644","geneSymbols":"Rnf103","variantType":"A3SS:P","event":"<a href=\"https://genome.ucsc.edu/cgi-bin/hgTracks?db=mm9&position=chr6:71455743-71458963\" title=\"Jump to UCSC Genome Browser\">6:71455743-71458963</a>","log2FoldChange.astrocyte":-0.0868,"pvalue.astrocyte":0.945,"padj.astrocyte":0.981,"groupID.astrocyte":"10636","medianVariantFreq.astrocyte":0.424,"medianVariantFreq1.astrocyte":0.463,"medianVariantFreq2.astrocyte":0.384,"medianVariantCount.astrocyte":6.5,"medianVariantCount1.astrocyte":8,"medianVariantCount2.astrocyte":6.5,"medianTotalCount.astrocyte":21,"medianTotalCount1.astrocyte":26,"medianTotalCount2.astrocyte":18.5,"deltaVF.astrocyte":-0.0791,"junctions.astrocyte":"71455843-71458680","sig.astrocyte":"Not","log2FoldChange.neuron":0.454,"pvalue.neuron":0.411,"padj.neuron":0.573,"groupID.neuron":"10636","medianVariantFreq.neuron":0.257,"medianVariantFreq1.neuron":0.217,"medianVariantFreq2.neuron":0.29,"medianVariantCount.neuron":7.5,"medianVariantCount1.neuron":5,"medianVariantCount2.neuron":9,"medianTotalCount.neuron":26.5,"medianTotalCount1.neuron":27,"medianTotalCount2.neuron":26,"deltaVF.neuron":0.0729,"junctions.neuron":"71455843-71458680","sig.neuron":"Not"},"Reg_yIUwUB_240":{"featureID":"226499_1_2/2_A3SS","chr":"1","start":152235787,"end":152235787,"strand":"-","coords":"1:152235787-152235787","geneIDs":"226499","geneSymbols":"BC003331","variantType":"A3SS:P","event":"<a href=\"https://genome.ucsc.edu/cgi-bin/hgTracks?db=mm9&position=chr1:152235649-152237466\" title=\"Jump to UCSC Genome Browser\">1:152235649-152237466</a>","log2FoldChange.astrocyte":-1.32,"pvalue.astrocyte":0.307,"padj.astrocyte":0.566,"groupID.astrocyte":"15815","medianVariantFreq.astrocyte":0.529,"medianVariantFreq1.astrocyte":0.683,"medianVariantFreq2.astrocyte":0.401,"medianVariantCount.astrocyte":10.5,"medianVariantCount1.astrocyte":14,"medianVariantCount2.astrocyte":6,"medianTotalCount.astrocyte":22,"medianTotalCount1.astrocyte":25.5,"medianTotalCount2.astrocyte":16,"deltaVF.astrocyte":-0.282,"junctions.astrocyte":"152235787-152237366","sig.astrocyte":"Not","log2FoldChange.neuron":-0.945,"pvalue.neuron":0.0709,"padj.neuron":0.166,"groupID.neuron":"15815","medianVariantFreq.neuron":0.726,"medianVariantFreq1.neuron":0.808,"medianVariantFreq2.neuron":0.684,"medianVariantCount.neuron":53.5,"medianVariantCount1.neuron":65,"medianVariantCount2.neuron":34,"medianTotalCount.neuron":76.5,"medianTotalCount1.neuron":80,"medianTotalCount2.neuron":42,"deltaVF.neuron":-0.124,"junctions.neuron":"152235787-152237366","sig.neuron":"Not"},"Reg_yIUwUB_241":{"featureID":"226517_4_2/2_A5SS","chr":"1","start":154695726,"end":154695726,"strand":"-","coords":"1:154695726-154695726","geneIDs":"226517","geneSymbols":"Smg7","variantType":"A5SS:P","event":"<a href=\"https://genome.ucsc.edu/cgi-bin/hgTracks?db=mm9&position=chr1:154693293-154695964\" title=\"Jump to UCSC Genome Browser\">1:154693293-154695964</a>","log2FoldChange.astrocyte":1.16,"pvalue.astrocyte":0.281,"padj.astrocyte":0.544,"groupID.astrocyte":"7388","medianVariantFreq.astrocyte":0.177,"medianVariantFreq1.astrocyte":0.127,"medianVariantFreq2.astrocyte":0.328,"medianVariantCount.astrocyte":7.5,"medianVariantCount1.astrocyte":4,"medianVariantCount2.astrocyte":11.5,"medianTotalCount.astrocyte":41.5,"medianTotalCount1.astrocyte":18,"medianTotalCount2.astrocyte":74.5,"deltaVF.astrocyte":0.201,"junctions.astrocyte":"154693393-154695726","sig.astrocyte":"Not","log2FoldChange.neuron":0.664,"pvalue.neuron":0.131,"padj.neuron":0.261,"groupID.neuron":"7388","medianVariantFreq.neuron":0.389,"medianVariantFreq1.neuron":0.333,"medianVariantFreq2.neuron":0.5,"medianVariantCount.neuron":11.5,"medianVariantCount1.neuron":10,"medianVariantCount2.neuron":22,"medianTotalCount.neuron":35.5,"medianTotalCount1.neuron":32,"medianTotalCount2.neuron":48,"deltaVF.neuron":0.167,"junctions.neuron":"154693393-154695726","sig.neuron":"Not"},"Reg_yIUwUB_242":{"featureID":"22682_1_2/2_RI,A5SS","chr":"19","start":21351076,"end":21351468,"strand":"+","coords":"19:21351076-21351468","geneIDs":"22682","geneSymbols":"Zfand5","variantType":"RI:R,A5SS:P","event":"<a href=\"https://genome.ucsc.edu/cgi-bin/hgTracks?db=mm9&position=chr19:21350975-21351568\" title=\"Jump to UCSC Genome Browser\">19:21350975-21351568</a>","log2FoldChange.astrocyte":0.809,"pvalue.astrocyte":0.254,"padj.astrocyte":0.514,"groupID.astrocyte":"14217","medianVariantFreq.astrocyte":0.582,"medianVariantFreq1.astrocyte":0.517,"medianVariantFreq2.astrocyte":0.653,"medianVariantCount.astrocyte":21,"medianVariantCount1.astrocyte":11,"medianVariantCount2.astrocyte":54,"medianTotalCount.astrocyte":43,"medianTotalCount1.astrocyte":25,"medianTotalCount2.astrocyte":83,"deltaVF.astrocyte":0.136,"junctions.astrocyte":"21351379-21351468","sig.astrocyte":"Not","log2FoldChange.neuron":1.81,"pvalue.neuron":0.0148,"padj.neuron":0.0516,"groupID.neuron":"14217","medianVariantFreq.neuron":0.72,"medianVariantFreq1.neuron":0.6,"medianVariantFreq2.neuron":0.867,"medianVariantCount.neuron":18.5,"medianVariantCount1.neuron":17,"medianVariantCount2.neuron":26,"medianTotalCount.neuron":25,"medianTotalCount1.neuron":22,"medianTotalCount2.neuron":30,"deltaVF.neuron":0.267,"junctions.neuron":"21351379-21351468","sig.neuron":"Not"},"Reg_yIUwUB_243":{"featureID":"227449_1_2/2_SE","chr":"1","start":107900753,"end":107908279,"strand":"+","coords":"1:107900753-107908279","geneIDs":"227449","geneSymbols":"Zcchc2","variantType":"SE:I","event":"<a href=\"https://genome.ucsc.edu/cgi-bin/hgTracks?db=mm9&position=chr1:107900653-107908379\" title=\"Jump to UCSC Genome Browser\">1:107900653-107908379</a>","log2FoldChange.astrocyte":2.01,"pvalue.astrocyte":0.0753,"padj.astrocyte":0.237,"groupID.astrocyte":"5684","medianVariantFreq.astrocyte":0.454,"medianVariantFreq1.astrocyte":0.364,"medianVariantFreq2.astrocyte":0.775,"medianVariantCount.astrocyte":9,"medianVariantCount1.astrocyte":9,"medianVariantCount2.astrocyte":10,"medianTotalCount.astrocyte":18,"medianTotalCount1.astrocyte":22,"medianTotalCount2.astrocyte":13,"deltaVF.astrocyte":0.41,"junctions.astrocyte":"107900753-107902592;107902663-107908279","sig.astrocyte":"Not","log2FoldChange.neuron":1.76,"pvalue.neuron":0.0264,"padj.neuron":0.0789,"groupID.neuron":"5684","medianVariantFreq.neuron":0.246,"medianVariantFreq1.neuron":0.2,"medianVariantFreq2.neuron":0.273,"medianVariantCount.neuron":2.5,"medianVariantCount1.neuron":2,"medianVariantCount2.neuron":4,"medianTotalCount.neuron":13,"medianTotalCount1.neuron":17,"medianTotalCount2.neuron":11,"deltaVF.neuron":0.0727,"junctions.neuron":"107900753-107902592;107902663-107908279","sig.neuron":"Not"},"Reg_yIUwUB_244":{"featureID":"227632_5_2/2_A3SS","chr":"2","start":25748077,"end":25748648,"strand":"+","coords":"2:25748077-25748648","geneIDs":"227632","geneSymbols":"Kcnt1","variantType":"A3SS:P","event":"<a href=\"https://genome.ucsc.edu/cgi-bin/hgTracks?db=mm9&position=chr2:25747977-25748749\" title=\"Jump to UCSC Genome Browser\">2:25747977-25748749</a>","log2FoldChange.astrocyte":-2.33,"pvalue.astrocyte":0.122,"padj.astrocyte":0.339,"groupID.astrocyte":"18088","medianVariantFreq.astrocyte":0.133,"medianVariantFreq1.astrocyte":0.282,"medianVariantFreq2.astrocyte":0.0947,"medianVariantCount.astrocyte":2,"medianVariantCount1.astrocyte":5.5,"medianVariantCount2.astrocyte":1.5,"medianTotalCount.astrocyte":28,"medianTotalCount1.astrocyte":19,"medianTotalCount2.astrocyte":32,"deltaVF.astrocyte":-0.187,"junctions.astrocyte":"25748077-25748613","sig.astrocyte":"Not","log2FoldChange.neuron":-0.776,"pvalue.neuron":0.194,"padj.neuron":0.339,"groupID.neuron":"18088","medianVariantFreq.neuron":0.178,"medianVariantFreq1.neuron":0.214,"medianVariantFreq2.neuron":0.158,"medianVariantCount.neuron":6,"medianVariantCount1.neuron":6,"medianVariantCount2.neuron":4,"medianTotalCount.neuron":36.5,"medianTotalCount1.neuron":30,"medianTotalCount2.neuron":41,"deltaVF.neuron":-0.0564,"junctions.neuron":"25748077-25748613","sig.neuron":"Not"},"Reg_yIUwUB_245":{"featureID":"227632_6_2/2_A3SS","chr":"2","start":25754355,"end":25755742,"strand":"+","coords":"2:25754355-25755742","geneIDs":"227632","geneSymbols":"Kcnt1","variantType":"A3SS:P","event":"<a href=\"https://genome.ucsc.edu/cgi-bin/hgTracks?db=mm9&position=chr2:25754255-25755843\" title=\"Jump to UCSC Genome Browser\">2:25754255-25755843</a>","log2FoldChange.astrocyte":1.21,"pvalue.astrocyte":0.137,"padj.astrocyte":0.364,"groupID.astrocyte":"18089","medianVariantFreq.astrocyte":0.376,"medianVariantFreq1.astrocyte":0.158,"medianVariantFreq2.astrocyte":0.4,"medianVariantCount.astrocyte":19.5,"medianVariantCount1.astrocyte":3,"medianVariantCount2.astrocyte":38.5,"medianTotalCount.astrocyte":41.5,"medianTotalCount1.astrocyte":19.5,"medianTotalCount2.astrocyte":102,"deltaVF.astrocyte":0.242,"junctions.astrocyte":"25754355-25755678","sig.astrocyte":"Not","log2FoldChange.neuron":2.23,"pvalue.neuron":4.66e-08,"padj.neuron":5.89e-06,"groupID.neuron":"18089","medianVariantFreq.neuron":0.354,"medianVariantFreq1.neuron":0.183,"medianVariantFreq2.neuron":0.527,"medianVariantCount.neuron":21,"medianVariantCount1.neuron":14,"medianVariantCount2.neuron":39,"medianTotalCount.neuron":70,"medianTotalCount1.neuron":71,"medianTotalCount2.neuron":67,"deltaVF.neuron":0.344,"junctions.neuron":"25754355-25755678","sig.neuron":"Significant"},"Reg_yIUwUB_246":{"featureID":"227720_6_2/2_SE","chr":"2","start":31844659,"end":31846784,"strand":"+","coords":"2:31844659-31846784","geneIDs":"227720","geneSymbols":"Nup214","variantType":"SE:I","event":"<a href=\"https://genome.ucsc.edu/cgi-bin/hgTracks?db=mm9&position=chr2:31844559-31846884\" title=\"Jump to UCSC Genome Browser\">2:31844559-31846884</a>","log2FoldChange.astrocyte":-1.35,"pvalue.astrocyte":0.085,"padj.astrocyte":0.264,"groupID.astrocyte":"13658","medianVariantFreq.astrocyte":0.72,"medianVariantFreq1.astrocyte":0.812,"medianVariantFreq2.astrocyte":0.69,"medianVariantCount.astrocyte":122,"medianVariantCount1.astrocyte":157,"medianVariantCount2.astrocyte":99.5,"medianTotalCount.astrocyte":174,"medianTotalCount1.astrocyte":188,"medianTotalCount2.astrocyte":138,"deltaVF.astrocyte":-0.122,"junctions.astrocyte":"31844659-31845755;31845881-31846784","sig.astrocyte":"Not","log2FoldChange.neuron":-0.334,"pvalue.neuron":0.268,"padj.neuron":0.433,"groupID.neuron":"13658","medianVariantFreq.neuron":0.444,"medianVariantFreq1.neuron":0.491,"medianVariantFreq2.neuron":0.426,"medianVariantCount.neuron":73.5,"medianVariantCount1.neuron":52,"medianVariantCount2.neuron":110,"medianTotalCount.neuron":152,"medianTotalCount1.neuron":106,"medianTotalCount2.neuron":257,"deltaVF.neuron":-0.0643,"junctions.neuron":"31844659-31845755;31845881-31846784","sig.neuron":"Not"},"Reg_yIUwUB_247":{"featureID":"227723_2_2/2_A3SS","chr":"2","start":32074279,"end":32074736,"strand":"+","coords":"2:32074279-32074736","geneIDs":"227723","geneSymbols":"Prrc2b","variantType":"A3SS:P","event":"<a href=\"https://genome.ucsc.edu/cgi-bin/hgTracks?db=mm9&position=chr2:32074179-32074837\" title=\"Jump to UCSC Genome Browser\">2:32074179-32074837</a>","log2FoldChange.astrocyte":1.27,"pvalue.astrocyte":0.508,"padj.astrocyte":0.751,"groupID.astrocyte":"14846","medianVariantFreq.astrocyte":"NA","medianVariantFreq1.astrocyte":"NA","medianVariantFreq2.astrocyte":0.4,"medianVariantCount.astrocyte":3.5,"medianVariantCount1.astrocyte":1.5,"medianVariantCount2.astrocyte":6,"medianTotalCount.astrocyte":12.5,"medianTotalCount1.astrocyte":12.5,"medianTotalCount2.astrocyte":12,"deltaVF.astrocyte":"NA","junctions.astrocyte":"32074279-32074734","sig.astrocyte":"Not","log2FoldChange.neuron":0.606,"pvalue.neuron":0.433,"padj.neuron":0.589,"groupID.neuron":"14846","medianVariantFreq.neuron":0.317,"medianVariantFreq1.neuron":0.3,"medianVariantFreq2.neuron":0.429,"medianVariantCount.neuron":3,"medianVariantCount1.neuron":3,"medianVariantCount2.neuron":3,"medianTotalCount.neuron":12,"medianTotalCount1.neuron":13,"medianTotalCount2.neuron":7,"deltaVF.neuron":0.129,"junctions.neuron":"32074279-32074734","sig.neuron":"Not"},"Reg_yIUwUB_248":{"featureID":"227800_4_2/2_A3SS","chr":"2","start":37398751,"end":37411225,"strand":"+","coords":"2:37398751-37411225","geneIDs":"227800","geneSymbols":"Rabgap1","variantType":"A3SS:P","event":"<a href=\"https://genome.ucsc.edu/cgi-bin/hgTracks?db=mm9&position=chr2:37398651-37411326\" title=\"Jump to UCSC Genome Browser\">2:37398651-37411326</a>","log2FoldChange.astrocyte":-0.369,"pvalue.astrocyte":0.771,"padj.astrocyte":0.908,"groupID.astrocyte":"4759","medianVariantFreq.astrocyte":"NA","medianVariantFreq1.astrocyte":"NA","medianVariantFreq2.astrocyte":0.344,"medianVariantCount.astrocyte":4,"medianVariantCount1.astrocyte":3.5,"medianVariantCount2.astrocyte":8,"medianTotalCount.astrocyte":21,"medianTotalCount1.astrocyte":14.5,"medianTotalCount2.astrocyte":38,"deltaVF.astrocyte":"NA","junctions.astrocyte":"37398751-37411000","sig.astrocyte":"Not","log2FoldChange.neuron":-1.89,"pvalue.neuron":0.00258,"padj.neuron":0.013,"groupID.neuron":"4759","medianVariantFreq.neuron":0.681,"medianVariantFreq1.neuron":0.889,"medianVariantFreq2.neuron":0.6,"medianVariantCount.neuron":16.5,"medianVariantCount1.neuron":16,"medianVariantCount2.neuron":26,"medianTotalCount.neuron":22,"medianTotalCount1.neuron":18,"medianTotalCount2.neuron":44,"deltaVF.neuron":-0.289,"junctions.neuron":"37398751-37411000","sig.neuron":"Significant"},"Reg_yIUwUB_249":{"featureID":"227937_9_2/2_RI,A5SS","chr":"2","start":59143249,"end":59143362,"strand":"+","coords":"2:59143249-59143362","geneIDs":"227937","geneSymbols":"Pkp4","variantType":"RI:R,A5SS:P","event":"<a href=\"https://genome.ucsc.edu/cgi-bin/hgTracks?db=mm9&position=chr2:59143148-59143462\" title=\"Jump to UCSC Genome Browser\">2:59143148-59143462</a>","log2FoldChange.astrocyte":-1.5,"pvalue.astrocyte":0.148,"padj.astrocyte":0.376,"groupID.astrocyte":"14266","medianVariantFreq.astrocyte":0.773,"medianVariantFreq1.astrocyte":0.812,"medianVariantFreq2.astrocyte":0.628,"medianVariantCount.astrocyte":30,"medianVariantCount1.astrocyte":33,"medianVariantCount2.astrocyte":26,"medianTotalCount.astrocyte":42,"medianTotalCount1.astrocyte":43,"medianTotalCount2.astrocyte":40.5,"deltaVF.astrocyte":-0.184,"junctions.astrocyte":"59143254-59143362","sig.astrocyte":"Not","log2FoldChange.neuron":-1.17,"pvalue.neuron":0.000639,"padj.neuron":0.00456,"groupID.neuron":"14266","medianVariantFreq.neuron":0.714,"medianVariantFreq1.neuron":0.8,"medianVariantFreq2.neuron":0.667,"medianVariantCount.neuron":88,"medianVariantCount1.neuron":87,"medianVariantCount2.neuron":89,"medianTotalCount.neuron":114,"medianTotalCount1.neuron":99,"medianTotalCount2.neuron":127,"deltaVF.neuron":-0.133,"junctions.neuron":"59143254-59143362","sig.neuron":"Significant"},"Reg_yIUwUB_250":{"featureID":"228602_3_2/2_SE,RI,A5SS,A3SS","chr":"2","start":130603242,"end":130603139,"strand":"-","coords":"2:130603242-130603139","geneIDs":"228602","geneSymbols":"4930402H24Rik","variantType":"SE:I,RI:R,A5SS:P,A3SS:P","event":"<a href=\"https://genome.ucsc.edu/cgi-bin/hgTracks?db=mm9&position=chr2:130602917-130604253\" title=\"Jump to UCSC Genome Browser\">2:130602917-130604253</a>","log2FoldChange.astrocyte":4.42,"pvalue.astrocyte":0.00603,"padj.astrocyte":0.043,"groupID.astrocyte":"10383","medianVariantFreq.astrocyte":0.633,"medianVariantFreq1.astrocyte":0.433,"medianVariantFreq2.astrocyte":1,"medianVariantCount.astrocyte":8,"medianVariantCount1.astrocyte":15.5,"medianVariantCount2.astrocyte":3.5,"medianTotalCount.astrocyte":27,"medianTotalCount1.astrocyte":36,"medianTotalCount2.astrocyte":4.5,"deltaVF.astrocyte":0.567,"junctions.astrocyte":"130603241-130604153;130603017-130603212;130603017-130603139","sig.astrocyte":"Significant","log2FoldChange.neuron":2.1,"pvalue.neuron":0.00285,"padj.neuron":0.0139,"groupID.neuron":"10383","medianVariantFreq.neuron":0.464,"medianVariantFreq1.neuron":0.368,"medianVariantFreq2.neuron":0.714,"medianVariantCount.neuron":5.5,"medianVariantCount1.neuron":6,"medianVariantCount2.neuron":5,"medianTotalCount.neuron":14,"medianTotalCount1.neuron":14,"medianTotalCount2.neuron":8,"deltaVF.neuron":0.346,"junctions.neuron":"130603241-130604153;130603017-130603212;130603017-130603139","sig.neuron":"Significant"},"Reg_yIUwUB_251":{"featureID":"229512_1_2/2_A3SS","chr":"3","start":88151518,"end":88153063,"strand":"+","coords":"3:88151518-88153063","geneIDs":"229512","geneSymbols":"Smg5","variantType":"A3SS:P","event":"<a href=\"https://genome.ucsc.edu/cgi-bin/hgTracks?db=mm9&position=chr3:88151418-88153164\" title=\"Jump to UCSC Genome Browser\">3:88151418-88153164</a>","log2FoldChange.astrocyte":-2.52,"pvalue.astrocyte":0.156,"padj.astrocyte":0.386,"groupID.astrocyte":"13078","medianVariantFreq.astrocyte":0.29,"medianVariantFreq1.astrocyte":0.727,"medianVariantFreq2.astrocyte":0.0742,"medianVariantCount.astrocyte":4.5,"medianVariantCount1.astrocyte":8.5,"medianVariantCount2.astrocyte":1.5,"medianTotalCount.astrocyte":20.5,"medianTotalCount1.astrocyte":14.5,"medianTotalCount2.astrocyte":23.5,"deltaVF.astrocyte":-0.653,"junctions.astrocyte":"88151518-88153033","sig.astrocyte":"Not","log2FoldChange.neuron":-0.837,"pvalue.neuron":0.137,"padj.neuron":0.268,"groupID.neuron":"13078","medianVariantFreq.neuron":0.287,"medianVariantFreq1.neuron":0.333,"medianVariantFreq2.neuron":0.28,"medianVariantCount.neuron":9.5,"medianVariantCount1.neuron":6,"medianVariantCount2.neuron":13,"medianTotalCount.neuron":21,"medianTotalCount1.neuron":15,"medianTotalCount2.neuron":47,"deltaVF.neuron":-0.0533,"junctions.neuron":"88151518-88153033","sig.neuron":"Not"},"Reg_yIUwUB_252":{"featureID":"229584_3_2/2_A3SS","chr":"3","start":94666452,"end":94668009,"strand":"+","coords":"3:94666452-94668009","geneIDs":"229584","geneSymbols":"Pogz","variantType":"A3SS:P","event":"<a href=\"https://genome.ucsc.edu/cgi-bin/hgTracks?db=mm9&position=chr3:94666352-94668110\" title=\"Jump to UCSC Genome Browser\">3:94666352-94668110</a>","log2FoldChange.astrocyte":-0.485,"pvalue.astrocyte":0.665,"padj.astrocyte":0.855,"groupID.astrocyte":"3498","medianVariantFreq.astrocyte":0.722,"medianVariantFreq1.astrocyte":0.725,"medianVariantFreq2.astrocyte":0.632,"medianVariantCount.astrocyte":19,"medianVariantCount1.astrocyte":25,"medianVariantCount2.astrocyte":18.5,"medianTotalCount.astrocyte":33.5,"medianTotalCount1.astrocyte":34,"medianTotalCount2.astrocyte":32.5,"deltaVF.astrocyte":-0.0934,"junctions.astrocyte":"94666452-94667936","sig.astrocyte":"Not","log2FoldChange.neuron":1.56,"pvalue.neuron":0.0139,"padj.neuron":0.049,"groupID.neuron":"3498","medianVariantFreq.neuron":0.628,"medianVariantFreq1.neuron":0.474,"medianVariantFreq2.neuron":0.7,"medianVariantCount.neuron":18.5,"medianVariantCount1.neuron":22,"medianVariantCount2.neuron":14,"medianTotalCount.neuron":34.5,"medianTotalCount1.neuron":40,"medianTotalCount2.neuron":20,"deltaVF.neuron":0.226,"junctions.neuron":"94666452-94667936","sig.neuron":"Significant"},"Reg_yIUwUB_253":{"featureID":"230249_3_2/2_A3SS","chr":"4","start":58847554,"end":58847554,"strand":"-","coords":"4:58847554-58847554","geneIDs":"230249","geneSymbols":"AI314180","variantType":"A3SS:P","event":"<a href=\"https://genome.ucsc.edu/cgi-bin/hgTracks?db=mm9&position=chr4:58847431-58849094\" title=\"Jump to UCSC Genome Browser\">4:58847431-58849094</a>","log2FoldChange.astrocyte":1.35,"pvalue.astrocyte":0.386,"padj.astrocyte":0.654,"groupID.astrocyte":"18151","medianVariantFreq.astrocyte":0.15,"medianVariantFreq1.astrocyte":0.076,"medianVariantFreq2.astrocyte":0.192,"medianVariantCount.astrocyte":10,"medianVariantCount1.astrocyte":5,"medianVariantCount2.astrocyte":13.5,"medianTotalCount.astrocyte":58,"medianTotalCount1.astrocyte":39,"medianTotalCount2.astrocyte":70.5,"deltaVF.astrocyte":0.116,"junctions.astrocyte":"58847554-58848994","sig.astrocyte":"Not","log2FoldChange.neuron":-0.627,"pvalue.neuron":0.0753,"padj.neuron":0.174,"groupID.neuron":"18151","medianVariantFreq.neuron":0.191,"medianVariantFreq1.neuron":0.207,"medianVariantFreq2.neuron":0.143,"medianVariantCount.neuron":19,"medianVariantCount1.neuron":12,"medianVariantCount2.neuron":21,"medianTotalCount.neuron":85.5,"medianTotalCount1.neuron":58,"medianTotalCount2.neuron":161,"deltaVF.neuron":-0.064,"junctions.neuron":"58847554-58848994","sig.neuron":"Not"},"Reg_yIUwUB_254":{"featureID":"230249_3_2/2_SE,A5SS","chr":"4","start":58820138,"end":58820097,"strand":"-","coords":"4:58820138-58820097","geneIDs":"230249","geneSymbols":"AI314180","variantType":"SE:I,A5SS:P","event":"<a href=\"https://genome.ucsc.edu/cgi-bin/hgTracks?db=mm9&position=chr4:58818418-58820723\" title=\"Jump to UCSC Genome Browser\">4:58818418-58820723</a>","log2FoldChange.astrocyte":1.11,"pvalue.astrocyte":0.251,"padj.astrocyte":0.51,"groupID.astrocyte":"17523","medianVariantFreq.astrocyte":0.202,"medianVariantFreq1.astrocyte":0.16,"medianVariantFreq2.astrocyte":0.239,"medianVariantCount.astrocyte":6,"medianVariantCount1.astrocyte":3,"medianVariantCount2.astrocyte":8,"medianTotalCount.astrocyte":38,"medianTotalCount1.astrocyte":34,"medianTotalCount2.astrocyte":39,"deltaVF.astrocyte":0.0784,"junctions.astrocyte":"58820137-58820623;58818518-58820097","sig.astrocyte":"Not","log2FoldChange.neuron":1.34,"pvalue.neuron":0.00427,"padj.neuron":0.0194,"groupID.neuron":"17523","medianVariantFreq.neuron":0.195,"medianVariantFreq1.neuron":0.16,"medianVariantFreq2.neuron":0.333,"medianVariantCount.neuron":10.5,"medianVariantCount1.neuron":8,"medianVariantCount2.neuron":19,"medianTotalCount.neuron":58.5,"medianTotalCount1.neuron":60,"medianTotalCount2.neuron":57,"deltaVF.neuron":0.173,"junctions.neuron":"58820137-58820623;58818518-58820097","sig.neuron":"Significant"},"Reg_yIUwUB_255":{"featureID":"230594_3_2/2_A3SS","chr":"4","start":108220775,"end":108221845,"strand":"+","coords":"4:108220775-108221845","geneIDs":"230594","geneSymbols":"Zcchc11","variantType":"A3SS:P","event":"<a href=\"https://genome.ucsc.edu/cgi-bin/hgTracks?db=mm9&position=chr4:108220675-108221946\" title=\"Jump to UCSC Genome Browser\">4:108220675-108221946</a>","log2FoldChange.astrocyte":-0.499,"pvalue.astrocyte":0.699,"padj.astrocyte":0.877,"groupID.astrocyte":"18178","medianVariantFreq.astrocyte":0.583,"medianVariantFreq1.astrocyte":0.491,"medianVariantFreq2.astrocyte":0.667,"medianVariantCount.astrocyte":14,"medianVariantCount1.astrocyte":14,"medianVariantCount2.astrocyte":15,"medianTotalCount.astrocyte":28.5,"medianTotalCount1.astrocyte":26.5,"medianTotalCount2.astrocyte":30,"deltaVF.astrocyte":0.176,"junctions.astrocyte":"108220775-108221834;108220775-108221831","sig.astrocyte":"Not","log2FoldChange.neuron":-0.0127,"pvalue.neuron":0.978,"padj.neuron":0.986,"groupID.neuron":"18178","medianVariantFreq.neuron":0.488,"medianVariantFreq1.neuron":0.5,"medianVariantFreq2.neuron":0.475,"medianVariantCount.neuron":25.5,"medianVariantCount1.neuron":18,"medianVariantCount2.neuron":38,"medianTotalCount.neuron":62,"medianTotalCount1.neuron":49,"medianTotalCount2.neuron":80,"deltaVF.neuron":-0.025,"junctions.neuron":"108220775-108221834;108220775-108221831","sig.neuron":"Not"},"Reg_yIUwUB_256":{"featureID":"230700_2_2/2_SE","chr":"4","start":119275097,"end":119289113,"strand":"+","coords":"4:119275097-119289113","geneIDs":"230700","geneSymbols":"Foxj3","variantType":"SE:I","event":"<a href=\"https://genome.ucsc.edu/cgi-bin/hgTracks?db=mm9&position=chr4:119274997-119289213\" title=\"Jump to UCSC Genome Browser\">4:119274997-119289213</a>","log2FoldChange.astrocyte":1.87,"pvalue.astrocyte":0.0748,"padj.astrocyte":0.237,"groupID.astrocyte":"9098","medianVariantFreq.astrocyte":0.417,"medianVariantFreq1.astrocyte":0.314,"medianVariantFreq2.astrocyte":0.617,"medianVariantCount.astrocyte":18,"medianVariantCount1.astrocyte":5.5,"medianVariantCount2.astrocyte":25.5,"medianTotalCount.astrocyte":38.5,"medianTotalCount1.astrocyte":17.5,"medianTotalCount2.astrocyte":48,"deltaVF.astrocyte":0.303,"junctions.astrocyte":"119275097-119282595;119282696-119289113","sig.astrocyte":"Not","log2FoldChange.neuron":0.677,"pvalue.neuron":0.306,"padj.neuron":0.471,"groupID.neuron":"9098","medianVariantFreq.neuron":0.77,"medianVariantFreq1.neuron":0.739,"medianVariantFreq2.neuron":0.821,"medianVariantCount.neuron":16.5,"medianVariantCount1.neuron":16,"medianVariantCount2.neuron":46,"medianTotalCount.neuron":28,"medianTotalCount1.neuron":23,"medianTotalCount2.neuron":56,"deltaVF.neuron":0.0823,"junctions.neuron":"119275097-119282595;119282696-119289113","sig.neuron":"Not"},"Reg_yIUwUB_257":{"featureID":"231148_3_2/2_SE","chr":"5","start":36170831,"end":36175702,"strand":"+","coords":"5:36170831-36175702","geneIDs":"231148","geneSymbols":"Ablim2","variantType":"SE:I","event":"<a href=\"https://genome.ucsc.edu/cgi-bin/hgTracks?db=mm9&position=chr5:36170731-36175802\" title=\"Jump to UCSC Genome Browser\">5:36170731-36175802</a>","log2FoldChange.astrocyte":2.98,"pvalue.astrocyte":0.00805,"padj.astrocyte":0.051,"groupID.astrocyte":"11853","medianVariantFreq.astrocyte":0.25,"medianVariantFreq1.astrocyte":0.0869,"medianVariantFreq2.astrocyte":0.424,"medianVariantCount.astrocyte":9.5,"medianVariantCount1.astrocyte":3,"medianVariantCount2.astrocyte":14.5,"medianTotalCount.astrocyte":34,"medianTotalCount1.astrocyte":26.5,"medianTotalCount2.astrocyte":42,"deltaVF.astrocyte":0.337,"junctions.astrocyte":"36170831-36174335;36174391-36175702","sig.astrocyte":"Not","log2FoldChange.neuron":-0.289,"pvalue.neuron":0.541,"padj.neuron":0.679,"groupID.neuron":"11853","medianVariantFreq.neuron":0.648,"medianVariantFreq1.neuron":0.653,"medianVariantFreq2.neuron":0.535,"medianVariantCount.neuron":76,"medianVariantCount1.neuron":64,"medianVariantCount2.neuron":85,"medianTotalCount.neuron":134,"medianTotalCount1.neuron":106,"medianTotalCount2.neuron":165,"deltaVF.neuron":-0.118,"junctions.neuron":"36170831-36174335;36174391-36175702","sig.neuron":"Not"},"Reg_yIUwUB_258":{"featureID":"231214_6_2/2_RI,A3SS","chr":"5","start":44073043,"end":44073113,"strand":"+","coords":"5:44073043-44073113","geneIDs":"231214","geneSymbols":"Cc2d2a","variantType":"RI:R,A3SS:P","event":"<a href=\"https://genome.ucsc.edu/cgi-bin/hgTracks?db=mm9&position=chr5:44072942-44073214\" title=\"Jump to UCSC Genome Browser\">5:44072942-44073214</a>","log2FoldChange.astrocyte":0.984,"pvalue.astrocyte":0.488,"padj.astrocyte":0.738,"groupID.astrocyte":"4887","medianVariantFreq.astrocyte":0.764,"medianVariantFreq1.astrocyte":0.667,"medianVariantFreq2.astrocyte":0.764,"medianVariantCount.astrocyte":20,"medianVariantCount1.astrocyte":6,"medianVariantCount2.astrocyte":48,"medianTotalCount.astrocyte":23,"medianTotalCount1.astrocyte":8,"medianTotalCount2.astrocyte":69,"deltaVF.astrocyte":0.097,"junctions.astrocyte":"44073042-44073099","sig.astrocyte":"Not","log2FoldChange.neuron":-3.71,"pvalue.neuron":0.054,"padj.neuron":0.135,"groupID.neuron":"4887","medianVariantFreq.neuron":0.929,"medianVariantFreq1.neuron":1,"medianVariantFreq2.neuron":0.667,"medianVariantCount.neuron":3,"medianVariantCount1.neuron":2,"medianVariantCount2.neuron":18,"medianTotalCount.neuron":3.5,"medianTotalCount1.neuron":2,"medianTotalCount2.neuron":34,"deltaVF.neuron":-0.333,"junctions.neuron":"44073042-44073099","sig.neuron":"Not"},"Reg_yIUwUB_259":{"featureID":"231214_7_2/2_SE,A5SS","chr":"5","start":44073042,"end":44074339,"strand":"+","coords":"5:44073042-44074339","geneIDs":"231214","geneSymbols":"Cc2d2a","variantType":"SE:I,A5SS:P","event":"<a href=\"https://genome.ucsc.edu/cgi-bin/hgTracks?db=mm9&position=chr5:44072942-44074439\" title=\"Jump to UCSC Genome Browser\">5:44072942-44074439</a>","log2FoldChange.astrocyte":3.38,"pvalue.astrocyte":8.79e-05,"padj.astrocyte":0.00156,"groupID.astrocyte":"4888","medianVariantFreq.astrocyte":0.345,"medianVariantFreq1.astrocyte":0.184,"medianVariantFreq2.astrocyte":0.569,"medianVariantCount.astrocyte":12.5,"medianVariantCount1.astrocyte":6.5,"medianVariantCount2.astrocyte":44.5,"medianTotalCount.astrocyte":56.5,"medianTotalCount1.astrocyte":41,"medianTotalCount2.astrocyte":73,"deltaVF.astrocyte":0.386,"junctions.astrocyte":"44073042-44073114;44073042-44073099;44073203-44074339","sig.astrocyte":"Significant","log2FoldChange.neuron":3.88,"pvalue.neuron":4.06e-05,"padj.neuron":0.00067,"groupID.neuron":"4888","medianVariantFreq.neuron":0.151,"medianVariantFreq1.neuron":0.0769,"medianVariantFreq2.neuron":0.619,"medianVariantCount.neuron":2.5,"medianVariantCount1.neuron":1,"medianVariantCount2.neuron":20,"medianTotalCount.neuron":25,"medianTotalCount1.neuron":18,"medianTotalCount2.neuron":33,"deltaVF.neuron":0.542,"junctions.neuron":"44073042-44073114;44073042-44073099;44073203-44074339","sig.neuron":"Significant"},"Reg_yIUwUB_260":{"featureID":"231386_7_2/2_RI,A3SS","chr":"5","start":87260726,"end":87260821,"strand":"+","coords":"5:87260726-87260821","geneIDs":"231386","geneSymbols":"Ythdc1","variantType":"RI:R,A3SS:P","event":"<a href=\"https://genome.ucsc.edu/cgi-bin/hgTracks?db=mm9&position=chr5:87260625-87260922\" title=\"Jump to UCSC Genome Browser\">5:87260625-87260922</a>","log2FoldChange.astrocyte":1.4,"pvalue.astrocyte":0.0633,"padj.astrocyte":0.219,"groupID.astrocyte":"16317","medianVariantFreq.astrocyte":0.391,"medianVariantFreq1.astrocyte":0.324,"medianVariantFreq2.astrocyte":0.566,"medianVariantCount.astrocyte":32,"medianVariantCount1.astrocyte":18,"medianVariantCount2.astrocyte":41,"medianTotalCount.astrocyte":75,"medianTotalCount1.astrocyte":58.5,"medianTotalCount2.astrocyte":82,"deltaVF.astrocyte":0.241,"junctions.astrocyte":"87260725-87260798","sig.astrocyte":"Not","log2FoldChange.neuron":-0.0181,"pvalue.neuron":0.972,"padj.neuron":0.983,"groupID.neuron":"16317","medianVariantFreq.neuron":0.483,"medianVariantFreq1.neuron":0.571,"medianVariantFreq2.neuron":0.44,"medianVariantCount.neuron":18.5,"medianVariantCount1.neuron":18,"medianVariantCount2.neuron":20,"medianTotalCount.neuron":41,"medianTotalCount1.neuron":42,"medianTotalCount2.neuron":40,"deltaVF.neuron":-0.131,"junctions.neuron":"87260725-87260798","sig.neuron":"Not"},"Reg_yIUwUB_261":{"featureID":"231769_3_2/2_RI,A5SS","chr":"5","start":130009981,"end":130010638,"strand":"+","coords":"5:130009981-130010638","geneIDs":"231769","geneSymbols":"Sfswap","variantType":"RI:R,A5SS:P","event":"<a href=\"https://genome.ucsc.edu/cgi-bin/hgTracks?db=mm9&position=chr5:130009880-130010738\" title=\"Jump to UCSC Genome Browser\">5:130009880-130010738</a>","log2FoldChange.astrocyte":2.34,"pvalue.astrocyte":0.00389,"padj.astrocyte":0.0311,"groupID.astrocyte":"8487","medianVariantFreq.astrocyte":0.792,"medianVariantFreq1.astrocyte":0.664,"medianVariantFreq2.astrocyte":0.925,"medianVariantCount.astrocyte":80.5,"medianVariantCount1.astrocyte":72,"medianVariantCount2.astrocyte":138,"medianTotalCount.astrocyte":128,"medianTotalCount1.astrocyte":99.5,"medianTotalCount2.astrocyte":164,"deltaVF.astrocyte":0.262,"junctions.astrocyte":"130010027-130010638","sig.astrocyte":"Significant","log2FoldChange.neuron":0.783,"pvalue.neuron":0.109,"padj.neuron":0.229,"groupID.neuron":"8487","medianVariantFreq.neuron":0.885,"medianVariantFreq1.neuron":0.806,"medianVariantFreq2.neuron":0.902,"medianVariantCount.neuron":62.5,"medianVariantCount1.neuron":59,"medianVariantCount2.neuron":65,"medianTotalCount.neuron":74.5,"medianTotalCount1.neuron":77,"medianTotalCount2.neuron":71,"deltaVF.neuron":0.0964,"junctions.neuron":"130010027-130010638","sig.neuron":"Not"},"Reg_yIUwUB_262":{"featureID":"232791_6_2/2_A3SS","chr":"7","start":3603730,"end":3604801,"strand":"+","coords":"7:3603730-3604801","geneIDs":"232791","geneSymbols":"Cnot3","variantType":"A3SS:P","event":"<a href=\"https://genome.ucsc.edu/cgi-bin/hgTracks?db=mm9&position=chr7:3603630-3604902\" title=\"Jump to UCSC Genome Browser\">7:3603630-3604902</a>","log2FoldChange.astrocyte":1.29,"pvalue.astrocyte":0.246,"padj.astrocyte":0.504,"groupID.astrocyte":"10677","medianVariantFreq.astrocyte":0.289,"medianVariantFreq1.astrocyte":0.179,"medianVariantFreq2.astrocyte":0.322,"medianVariantCount.astrocyte":5,"medianVariantCount1.astrocyte":5,"medianVariantCount2.astrocyte":6.5,"medianTotalCount.astrocyte":28.5,"medianTotalCount1.astrocyte":36.5,"medianTotalCount2.astrocyte":20.5,"deltaVF.astrocyte":0.143,"junctions.astrocyte":"3603730-3604799","sig.astrocyte":"Not","log2FoldChange.neuron":-0.474,"pvalue.neuron":0.428,"padj.neuron":0.585,"groupID.neuron":"10677","medianVariantFreq.neuron":0.134,"medianVariantFreq1.neuron":0.167,"medianVariantFreq2.neuron":0.125,"medianVariantCount.neuron":5,"medianVariantCount1.neuron":8,"medianVariantCount2.neuron":4,"medianTotalCount.neuron":37,"medianTotalCount1.neuron":45,"medianTotalCount2.neuron":32,"deltaVF.neuron":-0.0417,"junctions.neuron":"3603730-3604799","sig.neuron":"Not"},"Reg_yIUwUB_263":{"featureID":"233489_4_2/2_A3SS","chr":"7","start":97337767,"end":97339665,"strand":"+","coords":"7:97337767-97339665","geneIDs":"233489","geneSymbols":"Picalm","variantType":"A3SS:P","event":"<a href=\"https://genome.ucsc.edu/cgi-bin/hgTracks?db=mm9&position=chr7:97337667-97339766\" title=\"Jump to UCSC Genome Browser\">7:97337667-97339766</a>","log2FoldChange.astrocyte":-2.24,"pvalue.astrocyte":0.0915,"padj.astrocyte":0.279,"groupID.astrocyte":"529","medianVariantFreq.astrocyte":"NA","medianVariantFreq1.astrocyte":0.659,"medianVariantFreq2.astrocyte":"NA","medianVariantCount.astrocyte":7.5,"medianVariantCount1.astrocyte":11,"medianVariantCount2.astrocyte":7.5,"medianTotalCount.astrocyte":19,"medianTotalCount1.astrocyte":17,"medianTotalCount2.astrocyte":21.5,"deltaVF.astrocyte":"NA","junctions.astrocyte":"97337767-97339651","sig.astrocyte":"Not","log2FoldChange.neuron":0.238,"pvalue.neuron":0.677,"padj.neuron":0.78,"groupID.neuron":"529","medianVariantFreq.neuron":0.722,"medianVariantFreq1.neuron":0.722,"medianVariantFreq2.neuron":0.722,"medianVariantCount.neuron":21,"medianVariantCount1.neuron":15,"medianVariantCount2.neuron":26,"medianTotalCount.neuron":29,"medianTotalCount1.neuron":23,"medianTotalCount2.neuron":36,"deltaVF.neuron":0,"junctions.neuron":"97337767-97339651","sig.neuron":"Not"},"Reg_yIUwUB_264":{"featureID":"233833_4_2/2_SE,RI,A5SS,A3SS","chr":"7","start":130323374,"end":130324054,"strand":"+","coords":"7:130323374-130324054","geneIDs":"233833","geneSymbols":"Tnrc6a","variantType":"SE:I,RI:R,A5SS:P,A3SS:P","event":"<a href=\"https://genome.ucsc.edu/cgi-bin/hgTracks?db=mm9&position=chr7:130323273-130324154\" title=\"Jump to UCSC Genome Browser\">7:130323273-130324154</a>","log2FoldChange.astrocyte":-0.127,"pvalue.astrocyte":0.862,"padj.astrocyte":0.95,"groupID.astrocyte":"7270","medianVariantFreq.astrocyte":0.399,"medianVariantFreq1.astrocyte":0.415,"medianVariantFreq2.astrocyte":0.392,"medianVariantCount.astrocyte":29,"medianVariantCount1.astrocyte":29,"medianVariantCount2.astrocyte":42.5,"medianTotalCount.astrocyte":79.5,"medianTotalCount1.astrocyte":70,"medianTotalCount2.astrocyte":95.5,"deltaVF.astrocyte":-0.0238,"junctions.astrocyte":"130323373-130323763;130323909-130324054","sig.astrocyte":"Not","log2FoldChange.neuron":-0.631,"pvalue.neuron":0.34,"padj.neuron":0.505,"groupID.neuron":"7270","medianVariantFreq.neuron":0.792,"medianVariantFreq1.neuron":0.829,"medianVariantFreq2.neuron":0.76,"medianVariantCount.neuron":27.5,"medianVariantCount1.neuron":29,"medianVariantCount2.neuron":23,"medianTotalCount.neuron":35.5,"medianTotalCount1.neuron":35,"medianTotalCount2.neuron":45,"deltaVF.neuron":-0.0686,"junctions.neuron":"130323373-130323763;130323909-130324054","sig.neuron":"Not"},"Reg_yIUwUB_265":{"featureID":"233871,246779_3_2/2_A3SS","chr":"7","start":133640160,"end":133640160,"strand":"-","coords":"7:133640160-133640160","geneIDs":"233871,246779","geneSymbols":"Atxn2l,Il27","variantType":"A3SS:P","event":"<a href=\"https://genome.ucsc.edu/cgi-bin/hgTracks?db=mm9&position=chr7:133640042-133640868\" title=\"Jump to UCSC Genome Browser\">7:133640042-133640868</a>","log2FoldChange.astrocyte":1.34,"pvalue.astrocyte":0.132,"padj.astrocyte":0.357,"groupID.astrocyte":"3009","medianVariantFreq.astrocyte":0.382,"medianVariantFreq1.astrocyte":0.301,"medianVariantFreq2.astrocyte":0.455,"medianVariantCount.astrocyte":17.5,"medianVariantCount1.astrocyte":13.5,"medianVariantCount2.astrocyte":25,"medianTotalCount.astrocyte":45.5,"medianTotalCount1.astrocyte":35.5,"medianTotalCount2.astrocyte":55.5,"deltaVF.astrocyte":0.155,"junctions.astrocyte":"133640160-133640768","sig.astrocyte":"Not","log2FoldChange.neuron":0.43,"pvalue.neuron":0.427,"padj.neuron":0.585,"groupID.neuron":"3009","medianVariantFreq.neuron":0.282,"medianVariantFreq1.neuron":0.273,"medianVariantFreq2.neuron":0.346,"medianVariantCount.neuron":16,"medianVariantCount1.neuron":12,"medianVariantCount2.neuron":18,"medianTotalCount.neuron":44,"medianTotalCount1.neuron":44,"medianTotalCount2.neuron":44,"deltaVF.neuron":0.0734,"junctions.neuron":"133640160-133640768","sig.neuron":"Not"},"Reg_yIUwUB_266":{"featureID":"233900_3_2/2_A3SS","chr":"7","start":134735351,"end":134736102,"strand":"+","coords":"7:134735351-134736102","geneIDs":"233900","geneSymbols":"Rnf40","variantType":"A3SS:P","event":"<a href=\"https://genome.ucsc.edu/cgi-bin/hgTracks?db=mm9&position=chr7:134735251-134736203\" title=\"Jump to UCSC Genome Browser\">7:134735251-134736203</a>","log2FoldChange.astrocyte":-1.52,"pvalue.astrocyte":0.355,"padj.astrocyte":0.62,"groupID.astrocyte":"16390","medianVariantFreq.astrocyte":0.456,"medianVariantFreq1.astrocyte":0.706,"medianVariantFreq2.astrocyte":0.393,"medianVariantCount.astrocyte":6.5,"medianVariantCount1.astrocyte":5.5,"medianVariantCount2.astrocyte":6.5,"medianTotalCount.astrocyte":16.5,"medianTotalCount1.astrocyte":22.5,"medianTotalCount2.astrocyte":16.5,"deltaVF.astrocyte":-0.312,"junctions.astrocyte":"134735351-134736086","sig.astrocyte":"Not","log2FoldChange.neuron":0.253,"pvalue.neuron":0.796,"padj.neuron":0.872,"groupID.neuron":"16390","medianVariantFreq.neuron":0.25,"medianVariantFreq1.neuron":0.25,"medianVariantFreq2.neuron":0.25,"medianVariantCount.neuron":2,"medianVariantCount1.neuron":2,"medianVariantCount2.neuron":5,"medianTotalCount.neuron":9,"medianTotalCount1.neuron":8,"medianTotalCount2.neuron":21,"deltaVF.neuron":0,"junctions.neuron":"134735351-134736086","sig.neuron":"Not"},"Reg_yIUwUB_267":{"featureID":"234594_8_2/2_A5SS","chr":"8","start":98256971,"end":98256971,"strand":"-","coords":"8:98256971-98256971","geneIDs":"234594","geneSymbols":"Cnot1","variantType":"A5SS:P","event":"<a href=\"https://genome.ucsc.edu/cgi-bin/hgTracks?db=mm9&position=chr8:98254461-98257092\" title=\"Jump to UCSC Genome Browser\">8:98254461-98257092</a>","log2FoldChange.astrocyte":3.31,"pvalue.astrocyte":0.12,"padj.astrocyte":0.338,"groupID.astrocyte":"11964","medianVariantFreq.astrocyte":0.433,"medianVariantFreq1.astrocyte":0.292,"medianVariantFreq2.astrocyte":0.767,"medianVariantCount.astrocyte":8,"medianVariantCount1.astrocyte":5,"medianVariantCount2.astrocyte":18,"medianTotalCount.astrocyte":20,"medianTotalCount1.astrocyte":16,"medianTotalCount2.astrocyte":22,"deltaVF.astrocyte":0.475,"junctions.astrocyte":"98254561-98256971","sig.astrocyte":"Not","log2FoldChange.neuron":1.99,"pvalue.neuron":0.00451,"padj.neuron":0.0203,"groupID.neuron":"11964","medianVariantFreq.neuron":0.513,"medianVariantFreq1.neuron":0.444,"medianVariantFreq2.neuron":0.75,"medianVariantCount.neuron":8.5,"medianVariantCount1.neuron":8,"medianVariantCount2.neuron":28,"medianTotalCount.neuron":20.5,"medianTotalCount1.neuron":14,"medianTotalCount2.neuron":32,"deltaVF.neuron":0.306,"junctions.neuron":"98254561-98256971","sig.neuron":"Significant"},"Reg_yIUwUB_268":{"featureID":"234678_2_2/2_SE","chr":"8","start":107763972,"end":107764927,"strand":"+","coords":"8:107763972-107764927","geneIDs":"234678","geneSymbols":"D230025D16Rik","variantType":"SE:I","event":"<a href=\"https://genome.ucsc.edu/cgi-bin/hgTracks?db=mm9&position=chr8:107763872-107765027\" title=\"Jump to UCSC Genome Browser\">8:107763872-107765027</a>","log2FoldChange.astrocyte":-1.41,"pvalue.astrocyte":0.257,"padj.astrocyte":0.517,"groupID.astrocyte":"16411","medianVariantFreq.astrocyte":0.834,"medianVariantFreq1.astrocyte":0.902,"medianVariantFreq2.astrocyte":0.712,"medianVariantCount.astrocyte":47,"medianVariantCount1.astrocyte":59.5,"medianVariantCount2.astrocyte":36,"medianTotalCount.astrocyte":65.5,"medianTotalCount1.astrocyte":81.5,"medianTotalCount2.astrocyte":52,"deltaVF.astrocyte":-0.19,"junctions.astrocyte":"107763972-107764741;107764838-107764927","sig.astrocyte":"Not","log2FoldChange.neuron":-0.525,"pvalue.neuron":0.333,"padj.neuron":0.501,"groupID.neuron":"16411","medianVariantFreq.neuron":0.909,"medianVariantFreq1.neuron":0.92,"medianVariantFreq2.neuron":0.9,"medianVariantCount.neuron":89,"medianVariantCount1.neuron":69,"medianVariantCount2.neuron":113,"medianTotalCount.neuron":94,"medianTotalCount1.neuron":75,"medianTotalCount2.neuron":125,"deltaVF.neuron":-0.02,"junctions.neuron":"107763972-107764741;107764838-107764927","sig.neuron":"Not"},"Reg_yIUwUB_269":{"featureID":"234699_6_2/2_A3SS","chr":"8","start":108412418,"end":108412498,"strand":"+","coords":"8:108412418-108412498","geneIDs":"234699","geneSymbols":"Edc4","variantType":"A3SS:P","event":"<a href=\"https://genome.ucsc.edu/cgi-bin/hgTracks?db=mm9&position=chr8:108412318-108412599\" title=\"Jump to UCSC Genome Browser\">8:108412318-108412599</a>","log2FoldChange.astrocyte":-0.248,"pvalue.astrocyte":0.832,"padj.astrocyte":0.932,"groupID.astrocyte":"11283","medianVariantFreq.astrocyte":0.556,"medianVariantFreq1.astrocyte":0.611,"medianVariantFreq2.astrocyte":0.489,"medianVariantCount.astrocyte":11.5,"medianVariantCount1.astrocyte":3.5,"medianVariantCount2.astrocyte":15,"medianTotalCount.astrocyte":25,"medianTotalCount1.astrocyte":14.5,"medianTotalCount2.astrocyte":37,"deltaVF.astrocyte":-0.122,"junctions.astrocyte":"108412418-108412496","sig.astrocyte":"Not","log2FoldChange.neuron":0.249,"pvalue.neuron":0.681,"padj.neuron":0.784,"groupID.neuron":"11283","medianVariantFreq.neuron":0.386,"medianVariantFreq1.neuron":0.273,"medianVariantFreq2.neuron":0.412,"medianVariantCount.neuron":6,"medianVariantCount1.neuron":4,"medianVariantCount2.neuron":20,"medianTotalCount.neuron":16,"medianTotalCount1.neuron":11,"medianTotalCount2.neuron":46,"deltaVF.neuron":0.139,"junctions.neuron":"108412418-108412496","sig.neuron":"Not"},"Reg_yIUwUB_270":{"featureID":"235469_2_2/2_SE","chr":"9","start":72155875,"end":72159885,"strand":"+","coords":"9:72155875-72159885","geneIDs":"235469","geneSymbols":"Zfp280d","variantType":"SE:I","event":"<a href=\"https://genome.ucsc.edu/cgi-bin/hgTracks?db=mm9&position=chr9:72155775-72159985\" title=\"Jump to UCSC Genome Browser\">9:72155775-72159985</a>","log2FoldChange.astrocyte":1.29,"pvalue.astrocyte":0.465,"padj.astrocyte":0.721,"groupID.astrocyte":"15110","medianVariantFreq.astrocyte":"NA","medianVariantFreq1.astrocyte":"NA","medianVariantFreq2.astrocyte":0.306,"medianVariantCount.astrocyte":2,"medianVariantCount1.astrocyte":0,"medianVariantCount2.astrocyte":10,"medianTotalCount.astrocyte":17.5,"medianTotalCount1.astrocyte":4,"medianTotalCount2.astrocyte":26.5,"deltaVF.astrocyte":"NA","junctions.astrocyte":"72155875-72157059;72157213-72159885","sig.astrocyte":"Not","log2FoldChange.neuron":1.18,"pvalue.neuron":0.0822,"padj.neuron":0.186,"groupID.neuron":"15110","medianVariantFreq.neuron":0.618,"medianVariantFreq1.neuron":0.5,"medianVariantFreq2.neuron":0.667,"medianVariantCount.neuron":7,"medianVariantCount1.neuron":6,"medianVariantCount2.neuron":17,"medianTotalCount.neuron":14.5,"medianTotalCount1.neuron":12,"medianTotalCount2.neuron":25,"deltaVF.neuron":0.167,"junctions.neuron":"72155875-72157059;72157213-72159885","sig.neuron":"Not"},"Reg_yIUwUB_271":{"featureID":"237542_2_2/2_SE","chr":"10","start":110641896,"end":110670609,"strand":"+","coords":"10:110641896-110670609","geneIDs":"237542","geneSymbols":"Osbpl8","variantType":"SE:I","event":"<a href=\"https://genome.ucsc.edu/cgi-bin/hgTracks?db=mm9&position=chr10:110641796-110670709\" title=\"Jump to UCSC Genome Browser\">10:110641796-110670709</a>","log2FoldChange.astrocyte":1.56,"pvalue.astrocyte":0.18,"padj.astrocyte":0.423,"groupID.astrocyte":"13969","medianVariantFreq.astrocyte":0.664,"medianVariantFreq1.astrocyte":0.653,"medianVariantFreq2.astrocyte":0.664,"medianVariantCount.astrocyte":12.5,"medianVariantCount1.astrocyte":3,"medianVariantCount2.astrocyte":24,"medianTotalCount.astrocyte":20.5,"medianTotalCount1.astrocyte":12,"medianTotalCount2.astrocyte":34.5,"deltaVF.astrocyte":0.0101,"junctions.astrocyte":"110641896-110661728;110661764-110670609","sig.astrocyte":"Not","log2FoldChange.neuron":-0.362,"pvalue.neuron":0.495,"padj.neuron":0.642,"groupID.neuron":"13969","medianVariantFreq.neuron":0.892,"medianVariantFreq1.neuron":0.914,"medianVariantFreq2.neuron":0.865,"medianVariantCount.neuron":83,"medianVariantCount1.neuron":83,"medianVariantCount2.neuron":83,"medianTotalCount.neuron":93,"medianTotalCount1.neuron":93,"medianTotalCount2.neuron":93,"deltaVF.neuron":-0.0493,"junctions.neuron":"110641896-110661728;110661764-110670609","sig.neuron":"Not"},"Reg_yIUwUB_272":{"featureID":"23797_3_2/2_SE","chr":"1","start":179039609,"end":179039550,"strand":"-","coords":"1:179039609-179039550","geneIDs":"23797","geneSymbols":"Akt3","variantType":"SE:I","event":"<a href=\"https://genome.ucsc.edu/cgi-bin/hgTracks?db=mm9&position=chr1:179033137-179039858\" title=\"Jump to UCSC Genome Browser\">1:179033137-179039858</a>","log2FoldChange.astrocyte":4.1,"pvalue.astrocyte":0.000492,"padj.astrocyte":0.00614,"groupID.astrocyte":"617","medianVariantFreq.astrocyte":0.096,"medianVariantFreq1.astrocyte":0.00549,"medianVariantFreq2.astrocyte":0.221,"medianVariantCount.astrocyte":12,"medianVariantCount1.astrocyte":0.5,"medianVariantCount2.astrocyte":25,"medianTotalCount.astrocyte":93,"medianTotalCount1.astrocyte":77.5,"medianTotalCount2.astrocyte":104,"deltaVF.astrocyte":0.216,"junctions.astrocyte":"179039609-179039758;179033237-179039550","sig.astrocyte":"Significant","log2FoldChange.neuron":3.51,"pvalue.neuron":0.000437,"padj.neuron":0.0036,"groupID.neuron":"617","medianVariantFreq.neuron":0.0429,"medianVariantFreq1.neuron":0.0123,"medianVariantFreq2.neuron":0.205,"medianVariantCount.neuron":2,"medianVariantCount1.neuron":1,"medianVariantCount2.neuron":15,"medianTotalCount.neuron":89,"medianTotalCount1.neuron":97,"medianTotalCount2.neuron":85,"deltaVF.neuron":0.193,"junctions.neuron":"179039609-179039758;179033237-179039550","sig.neuron":"Significant"},"Reg_yIUwUB_273":{"featureID":"23857_12_2/2_A3SS","chr":"5","start":9122461,"end":9122461,"strand":"-","coords":"5:9122461-9122461","geneIDs":"23857","geneSymbols":"Dmtf1","variantType":"A3SS:P","event":"<a href=\"https://genome.ucsc.edu/cgi-bin/hgTracks?db=mm9&position=chr5:9121837-9124542\" title=\"Jump to UCSC Genome Browser\">5:9121837-9124542</a>","log2FoldChange.astrocyte":-0.918,"pvalue.astrocyte":0.454,"padj.astrocyte":0.713,"groupID.astrocyte":"3602","medianVariantFreq.astrocyte":0.768,"medianVariantFreq1.astrocyte":0.905,"medianVariantFreq2.astrocyte":0.641,"medianVariantCount.astrocyte":16.5,"medianVariantCount1.astrocyte":15.5,"medianVariantCount2.astrocyte":20.5,"medianTotalCount.astrocyte":21.5,"medianTotalCount1.astrocyte":17.5,"medianTotalCount2.astrocyte":31,"deltaVF.astrocyte":-0.263,"junctions.astrocyte":"9122461-9124442","sig.astrocyte":"Not","log2FoldChange.neuron":0.031,"pvalue.neuron":0.955,"padj.neuron":0.973,"groupID.neuron":"3602","medianVariantFreq.neuron":0.515,"medianVariantFreq1.neuron":0.5,"medianVariantFreq2.neuron":0.529,"medianVariantCount.neuron":13.5,"medianVariantCount1.neuron":14,"medianVariantCount2.neuron":12,"medianTotalCount.neuron":24.5,"medianTotalCount1.neuron":23,"medianTotalCount2.neuron":26,"deltaVF.neuron":0.0294,"junctions.neuron":"9122461-9124442","sig.neuron":"Not"},"Reg_yIUwUB_274":{"featureID":"23857_1_2/2_SE","chr":"5","start":9149022,"end":9148900,"strand":"-","coords":"5:9149022-9148900","geneIDs":"23857","geneSymbols":"Dmtf1","variantType":"SE:I","event":"<a href=\"https://genome.ucsc.edu/cgi-bin/hgTracks?db=mm9&position=chr5:9140380-9150476\" title=\"Jump to UCSC Genome Browser\">5:9140380-9150476</a>","log2FoldChange.astrocyte":2.07,"pvalue.astrocyte":0.0611,"padj.astrocyte":0.214,"groupID.astrocyte":"3591","medianVariantFreq.astrocyte":0.894,"medianVariantFreq1.astrocyte":0.871,"medianVariantFreq2.astrocyte":0.966,"medianVariantCount.astrocyte":38,"medianVariantCount1.astrocyte":39.5,"medianVariantCount2.astrocyte":32.5,"medianTotalCount.astrocyte":44.5,"medianTotalCount1.astrocyte":57.5,"medianTotalCount2.astrocyte":33.5,"deltaVF.astrocyte":0.0948,"junctions.astrocyte":"9140480-9148900","sig.astrocyte":"Not","log2FoldChange.neuron":1.81,"pvalue.neuron":0.000129,"padj.neuron":0.00151,"groupID.neuron":"3591","medianVariantFreq.neuron":0.806,"medianVariantFreq1.neuron":0.742,"medianVariantFreq2.neuron":0.893,"medianVariantCount.neuron":40,"medianVariantCount1.neuron":43,"medianVariantCount2.neuron":34,"medianTotalCount.neuron":50,"medianTotalCount1.neuron":53,"medianTotalCount2.neuron":36,"deltaVF.neuron":0.151,"junctions.neuron":"9140480-9148900","sig.neuron":"Significant"},"Reg_yIUwUB_275":{"featureID":"23857_6_2/2_RI,A3SS","chr":"5","start":9130653,"end":9130652,"strand":"-","coords":"5:9130653-9130652","geneIDs":"23857","geneSymbols":"Dmtf1","variantType":"RI:R,A3SS:P","event":"<a href=\"https://genome.ucsc.edu/cgi-bin/hgTracks?db=mm9&position=chr5:9130377-9131376\" title=\"Jump to UCSC Genome Browser\">5:9130377-9131376</a>","log2FoldChange.astrocyte":3.17,"pvalue.astrocyte":0.0022,"padj.astrocyte":0.0207,"groupID.astrocyte":"3596","medianVariantFreq.astrocyte":0.471,"medianVariantFreq1.astrocyte":0.333,"medianVariantFreq2.astrocyte":0.763,"medianVariantCount.astrocyte":21,"medianVariantCount1.astrocyte":13.5,"medianVariantCount2.astrocyte":34,"medianTotalCount.astrocyte":55,"medianTotalCount1.astrocyte":56,"medianTotalCount2.astrocyte":50,"deltaVF.astrocyte":0.43,"junctions.astrocyte":"9130652-9131276","sig.astrocyte":"Significant","log2FoldChange.neuron":-0.00867,"pvalue.neuron":0.987,"padj.neuron":0.991,"groupID.neuron":"3596","medianVariantFreq.neuron":0.322,"medianVariantFreq1.neuron":0.355,"medianVariantFreq2.neuron":0.31,"medianVariantCount.neuron":8.5,"medianVariantCount1.neuron":9,"medianVariantCount2.neuron":4,"medianTotalCount.neuron":29.5,"medianTotalCount1.neuron":31,"medianTotalCount2.neuron":15,"deltaVF.neuron":-0.0445,"junctions.neuron":"9130652-9131276","sig.neuron":"Not"},"Reg_yIUwUB_276":{"featureID":"23857_7_2/2_A3SS","chr":"5","start":9129437,"end":9129437,"strand":"-","coords":"5:9129437-9129437","geneIDs":"23857","geneSymbols":"Dmtf1","variantType":"A3SS:P","event":"<a href=\"https://genome.ucsc.edu/cgi-bin/hgTracks?db=mm9&position=chr5:9129276-9130468\" title=\"Jump to UCSC Genome Browser\">5:9129276-9130468</a>","log2FoldChange.astrocyte":1.59,"pvalue.astrocyte":0.0697,"padj.astrocyte":0.231,"groupID.astrocyte":"3597","medianVariantFreq.astrocyte":0.304,"medianVariantFreq1.astrocyte":0.219,"medianVariantFreq2.astrocyte":0.452,"medianVariantCount.astrocyte":15.5,"medianVariantCount1.astrocyte":15.5,"medianVariantCount2.astrocyte":13.5,"medianTotalCount.astrocyte":64.5,"medianTotalCount1.astrocyte":66.5,"medianTotalCount2.astrocyte":32.5,"deltaVF.astrocyte":0.233,"junctions.astrocyte":"9129437-9130368","sig.astrocyte":"Not","log2FoldChange.neuron":0.997,"pvalue.neuron":0.104,"padj.neuron":0.221,"groupID.neuron":"3597","medianVariantFreq.neuron":0.262,"medianVariantFreq1.neuron":0.189,"medianVariantFreq2.neuron":0.333,"medianVariantCount.neuron":7,"medianVariantCount1.neuron":7,"medianVariantCount2.neuron":7,"medianTotalCount.neuron":31,"medianTotalCount1.neuron":38,"medianTotalCount2.neuron":21,"deltaVF.neuron":0.144,"junctions.neuron":"9129437-9130368","sig.neuron":"Not"},"Reg_yIUwUB_277":{"featureID":"240057_3_2/2_A3SS","chr":"17","start":27101983,"end":27103827,"strand":"+","coords":"17:27101983-27103827","geneIDs":"240057","geneSymbols":"Syngap1","variantType":"A3SS:P","event":"<a href=\"https://genome.ucsc.edu/cgi-bin/hgTracks?db=mm9&position=chr17:27101883-27103928\" title=\"Jump to UCSC Genome Browser\">17:27101883-27103928</a>","log2FoldChange.astrocyte":1.31,"pvalue.astrocyte":0.291,"padj.astrocyte":0.553,"groupID.astrocyte":"8927","medianVariantFreq.astrocyte":"NA","medianVariantFreq1.astrocyte":0.1,"medianVariantFreq2.astrocyte":"NA","medianVariantCount.astrocyte":4.5,"medianVariantCount1.astrocyte":6,"medianVariantCount2.astrocyte":2.5,"medianTotalCount.astrocyte":43.5,"medianTotalCount1.astrocyte":58,"medianTotalCount2.astrocyte":9.5,"deltaVF.astrocyte":"NA","junctions.astrocyte":"27101983-27103815","sig.astrocyte":"Not","log2FoldChange.neuron":0.0324,"pvalue.neuron":0.948,"padj.neuron":0.97,"groupID.neuron":"8927","medianVariantFreq.neuron":0.207,"medianVariantFreq1.neuron":0.188,"medianVariantFreq2.neuron":0.227,"medianVariantCount.neuron":12.5,"medianVariantCount1.neuron":16,"medianVariantCount2.neuron":9,"medianTotalCount.neuron":59.5,"medianTotalCount1.neuron":86,"medianTotalCount2.neuron":44,"deltaVF.neuron":0.0398,"junctions.neuron":"27101983-27103815","sig.neuron":"Not"},"Reg_yIUwUB_278":{"featureID":"240613_2_2/2_SE","chr":"19","start":29860939,"end":29860739,"strand":"-","coords":"19:29860939-29860739","geneIDs":"240613","geneSymbols":"9930021J03Rik","variantType":"SE:I","event":"<a href=\"https://genome.ucsc.edu/cgi-bin/hgTracks?db=mm9&position=chr19:29829407-29879872\" title=\"Jump to UCSC Genome Browser\">19:29829407-29879872</a>","log2FoldChange.astrocyte":2.59,"pvalue.astrocyte":0.141,"padj.astrocyte":0.369,"groupID.astrocyte":"2198","medianVariantFreq.astrocyte":0.19,"medianVariantFreq1.astrocyte":0.0839,"medianVariantFreq2.astrocyte":0.336,"medianVariantCount.astrocyte":2.5,"medianVariantCount1.astrocyte":2,"medianVariantCount2.astrocyte":11,"medianTotalCount.astrocyte":24,"medianTotalCount1.astrocyte":24,"medianTotalCount2.astrocyte":25,"deltaVF.astrocyte":0.252,"junctions.astrocyte":"29860939-29879772;29829507-29860739","sig.astrocyte":"Not","log2FoldChange.neuron":-1.72,"pvalue.neuron":0.00408,"padj.neuron":0.0187,"groupID.neuron":"2198","medianVariantFreq.neuron":0.331,"medianVariantFreq1.neuron":0.429,"medianVariantFreq2.neuron":0.133,"medianVariantCount.neuron":9,"medianVariantCount1.neuron":10,"medianVariantCount2.neuron":4,"medianTotalCount.neuron":24,"medianTotalCount1.neuron":26,"medianTotalCount2.neuron":22,"deltaVF.neuron":-0.295,"junctions.neuron":"29860939-29879772;29829507-29860739","sig.neuron":"Significant"},"Reg_yIUwUB_279":{"featureID":"24061_5_2/2_A3SS","chr":"X","start":148476011,"end":148481202,"strand":"+","coords":"X:148476011-148481202","geneIDs":"24061","geneSymbols":"Smc1a","variantType":"A3SS:P","event":"<a href=\"https://genome.ucsc.edu/cgi-bin/hgTracks?db=mm9&position=chrX:148475911-148481303\" title=\"Jump to UCSC Genome Browser\">X:148475911-148481303</a>","log2FoldChange.astrocyte":2.29,"pvalue.astrocyte":0.0256,"padj.astrocyte":0.117,"groupID.astrocyte":"14556","medianVariantFreq.astrocyte":0.584,"medianVariantFreq1.astrocyte":0.283,"medianVariantFreq2.astrocyte":0.772,"medianVariantCount.astrocyte":23.5,"medianVariantCount1.astrocyte":15.5,"medianVariantCount2.astrocyte":59,"medianTotalCount.astrocyte":68,"medianTotalCount1.astrocyte":45,"medianTotalCount2.astrocyte":70,"deltaVF.astrocyte":0.489,"junctions.astrocyte":"148476011-148480990","sig.astrocyte":"Not","log2FoldChange.neuron":2.03,"pvalue.neuron":0.0225,"padj.neuron":0.0703,"groupID.neuron":"14556","medianVariantFreq.neuron":0.44,"medianVariantFreq1.neuron":0.273,"medianVariantFreq2.neuron":0.641,"medianVariantCount.neuron":8,"medianVariantCount1.neuron":6,"medianVariantCount2.neuron":22,"medianTotalCount.neuron":24,"medianTotalCount1.neuron":19,"medianTotalCount2.neuron":36,"deltaVF.neuron":0.368,"junctions.neuron":"148476011-148480990","sig.neuron":"Not"},"Reg_yIUwUB_280":{"featureID":"24086_2_2/2_SE","chr":"11","start":105071151,"end":105082500,"strand":"+","coords":"11:105071151-105082500","geneIDs":"24086","geneSymbols":"Tlk2","variantType":"SE:I","event":"<a href=\"https://genome.ucsc.edu/cgi-bin/hgTracks?db=mm9&position=chr11:105071051-105082600\" title=\"Jump to UCSC Genome Browser\">11:105071051-105082600</a>","log2FoldChange.astrocyte":-3.92,"pvalue.astrocyte":0.007,"padj.astrocyte":0.0473,"groupID.astrocyte":"12842","medianVariantFreq.astrocyte":0.746,"medianVariantFreq1.astrocyte":1,"medianVariantFreq2.astrocyte":0.579,"medianVariantCount.astrocyte":39,"medianVariantCount1.astrocyte":26.5,"medianVariantCount2.astrocyte":51,"medianTotalCount.astrocyte":53,"medianTotalCount1.astrocyte":31.5,"medianTotalCount2.astrocyte":79,"deltaVF.astrocyte":-0.421,"junctions.astrocyte":"105071151-105071859;105071954-105082500","sig.astrocyte":"Significant","log2FoldChange.neuron":-0.00396,"pvalue.neuron":0.996,"padj.neuron":0.996,"groupID.neuron":"13412","medianVariantFreq.neuron":0.82,"medianVariantFreq1.neuron":0.833,"medianVariantFreq2.neuron":0.806,"medianVariantCount.neuron":15.5,"medianVariantCount1.neuron":11,"medianVariantCount2.neuron":20,"medianTotalCount.neuron":21,"medianTotalCount1.neuron":18,"medianTotalCount2.neuron":31,"deltaVF.neuron":-0.0269,"junctions.neuron":"105071151-105071859;105071954-105082500","sig.neuron":"Not"},"Reg_yIUwUB_281":{"featureID":"24086_2_2/2_SE","chr":"11","start":105071151,"end":105082500,"strand":"+","coords":"11:105071151-105082500","geneIDs":"24086","geneSymbols":"Tlk2","variantType":"SE:I","event":"<a href=\"https://genome.ucsc.edu/cgi-bin/hgTracks?db=mm9&position=chr11:105071051-105082600\" title=\"Jump to UCSC Genome Browser\">11:105071051-105082600</a>","log2FoldChange.astrocyte":-3.92,"pvalue.astrocyte":0.007,"padj.astrocyte":0.0473,"groupID.astrocyte":"12842","medianVariantFreq.astrocyte":0.746,"medianVariantFreq1.astrocyte":1,"medianVariantFreq2.astrocyte":0.579,"medianVariantCount.astrocyte":39,"medianVariantCount1.astrocyte":26.5,"medianVariantCount2.astrocyte":51,"medianTotalCount.astrocyte":53,"medianTotalCount1.astrocyte":31.5,"medianTotalCount2.astrocyte":79,"deltaVF.astrocyte":-0.421,"junctions.astrocyte":"105071151-105071859;105071954-105082500","sig.astrocyte":"Significant","log2FoldChange.neuron":0.192,"pvalue.neuron":0.82,"padj.neuron":0.886,"groupID.neuron":"12842","medianVariantFreq.neuron":0.826,"medianVariantFreq1.neuron":0.882,"medianVariantFreq2.neuron":0.811,"medianVariantCount.neuron":14.5,"medianVariantCount1.neuron":13,"medianVariantCount2.neuron":29,"medianTotalCount.neuron":22,"medianTotalCount1.neuron":14,"medianTotalCount2.neuron":41,"deltaVF.neuron":-0.071,"junctions.neuron":"105071151-105071859;105071954-105082500","sig.neuron":"Not"},"Reg_yIUwUB_282":{"featureID":"24086_2_2/2_SE","chr":"11","start":105071151,"end":105082500,"strand":"+","coords":"11:105071151-105082500","geneIDs":"24086","geneSymbols":"Tlk2","variantType":"SE:I","event":"<a href=\"https://genome.ucsc.edu/cgi-bin/hgTracks?db=mm9&position=chr11:105071051-105082600\" title=\"Jump to UCSC Genome Browser\">11:105071051-105082600</a>","log2FoldChange.astrocyte":-3.38,"pvalue.astrocyte":0.00742,"padj.astrocyte":0.0493,"groupID.astrocyte":"13412","medianVariantFreq.astrocyte":0.869,"medianVariantFreq1.astrocyte":1,"medianVariantFreq2.astrocyte":0.661,"medianVariantCount.astrocyte":28,"medianVariantCount1.astrocyte":20.5,"medianVariantCount2.astrocyte":32,"medianTotalCount.astrocyte":37,"medianTotalCount1.astrocyte":22.5,"medianTotalCount2.astrocyte":52,"deltaVF.astrocyte":-0.339,"junctions.astrocyte":"105071151-105071859;105071954-105082500","sig.astrocyte":"Significant","log2FoldChange.neuron":-0.00396,"pvalue.neuron":0.996,"padj.neuron":0.996,"groupID.neuron":"13412","medianVariantFreq.neuron":0.82,"medianVariantFreq1.neuron":0.833,"medianVariantFreq2.neuron":0.806,"medianVariantCount.neuron":15.5,"medianVariantCount1.neuron":11,"medianVariantCount2.neuron":20,"medianTotalCount.neuron":21,"medianTotalCount1.neuron":18,"medianTotalCount2.neuron":31,"deltaVF.neuron":-0.0269,"junctions.neuron":"105071151-105071859;105071954-105082500","sig.neuron":"Not"},"Reg_yIUwUB_283":{"featureID":"24086_2_2/2_SE","chr":"11","start":105071151,"end":105082500,"strand":"+","coords":"11:105071151-105082500","geneIDs":"24086","geneSymbols":"Tlk2","variantType":"SE:I","event":"<a href=\"https://genome.ucsc.edu/cgi-bin/hgTracks?db=mm9&position=chr11:105071051-105082600\" title=\"Jump to UCSC Genome Browser\">11:105071051-105082600</a>","log2FoldChange.astrocyte":-3.38,"pvalue.astrocyte":0.00742,"padj.astrocyte":0.0493,"groupID.astrocyte":"13412","medianVariantFreq.astrocyte":0.869,"medianVariantFreq1.astrocyte":1,"medianVariantFreq2.astrocyte":0.661,"medianVariantCount.astrocyte":28,"medianVariantCount1.astrocyte":20.5,"medianVariantCount2.astrocyte":32,"medianTotalCount.astrocyte":37,"medianTotalCount1.astrocyte":22.5,"medianTotalCount2.astrocyte":52,"deltaVF.astrocyte":-0.339,"junctions.astrocyte":"105071151-105071859;105071954-105082500","sig.astrocyte":"Significant","log2FoldChange.neuron":0.192,"pvalue.neuron":0.82,"padj.neuron":0.886,"groupID.neuron":"12842","medianVariantFreq.neuron":0.826,"medianVariantFreq1.neuron":0.882,"medianVariantFreq2.neuron":0.811,"medianVariantCount.neuron":14.5,"medianVariantCount1.neuron":13,"medianVariantCount2.neuron":29,"medianTotalCount.neuron":22,"medianTotalCount1.neuron":14,"medianTotalCount2.neuron":41,"deltaVF.neuron":-0.071,"junctions.neuron":"105071151-105071859;105071954-105082500","sig.neuron":"Not"},"Reg_yIUwUB_284":{"featureID":"24127_5_2/2_SE,A3SS","chr":"9","start":95891706,"end":95895519,"strand":"+","coords":"9:95891706-95895519","geneIDs":"24127","geneSymbols":"Xrn1","variantType":"SE:I,A3SS:P","event":"<a href=\"https://genome.ucsc.edu/cgi-bin/hgTracks?db=mm9&position=chr9:95891606-95895619\" title=\"Jump to UCSC Genome Browser\">9:95891606-95895619</a>","log2FoldChange.astrocyte":2.61,"pvalue.astrocyte":0.000278,"padj.astrocyte":0.0038,"groupID.astrocyte":"3104","medianVariantFreq.astrocyte":0.481,"medianVariantFreq1.astrocyte":0.283,"medianVariantFreq2.astrocyte":0.699,"medianVariantCount.astrocyte":18,"medianVariantCount1.astrocyte":14.5,"medianVariantCount2.astrocyte":34.5,"medianTotalCount.astrocyte":52.5,"medianTotalCount1.astrocyte":52.5,"medianTotalCount2.astrocyte":48.5,"deltaVF.astrocyte":0.416,"junctions.astrocyte":"95891706-95895252;95895331-95895519","sig.astrocyte":"Significant","log2FoldChange.neuron":0.498,"pvalue.neuron":0.35,"padj.neuron":0.515,"groupID.neuron":"3104","medianVariantFreq.neuron":0.329,"medianVariantFreq1.neuron":0.273,"medianVariantFreq2.neuron":0.387,"medianVariantCount.neuron":14,"medianVariantCount1.neuron":10,"medianVariantCount2.neuron":24,"medianTotalCount.neuron":56.5,"medianTotalCount1.neuron":37,"medianTotalCount2.neuron":68,"deltaVF.neuron":0.114,"junctions.neuron":"95891706-95895252;95895331-95895519","sig.neuron":"Not"},"Reg_yIUwUB_285":{"featureID":"241638,77006_1_2/2_A5SS","chr":"2","start":130487802,"end":130487802,"strand":"-","coords":"2:130487802-130487802","geneIDs":"241638,77006","geneSymbols":"Prosapip1,Ddrgk1","variantType":"A5SS:P","event":"<a href=\"https://genome.ucsc.edu/cgi-bin/hgTracks?db=mm9&position=chr2:130487474-130487913\" title=\"Jump to UCSC Genome Browser\">2:130487474-130487913</a>","log2FoldChange.astrocyte":-0.266,"pvalue.astrocyte":0.796,"padj.astrocyte":0.922,"groupID.astrocyte":"7736","medianVariantFreq.astrocyte":0.0822,"medianVariantFreq1.astrocyte":0.0792,"medianVariantFreq2.astrocyte":0.084,"medianVariantCount.astrocyte":3.5,"medianVariantCount1.astrocyte":4.5,"medianVariantCount2.astrocyte":3.5,"medianTotalCount.astrocyte":41,"medianTotalCount1.astrocyte":37.5,"medianTotalCount2.astrocyte":41.5,"deltaVF.astrocyte":0.00485,"junctions.astrocyte":"130487574-130487802","sig.astrocyte":"Not","log2FoldChange.neuron":-1.48,"pvalue.neuron":0.0199,"padj.neuron":0.0643,"groupID.neuron":"7736","medianVariantFreq.neuron":0.122,"medianVariantFreq1.neuron":0.25,"medianVariantFreq2.neuron":0.0968,"medianVariantCount.neuron":5,"medianVariantCount1.neuron":6,"medianVariantCount2.neuron":3,"medianTotalCount.neuron":29,"medianTotalCount1.neuron":26,"medianTotalCount2.neuron":53,"deltaVF.neuron":-0.153,"junctions.neuron":"130487574-130487802","sig.neuron":"Not"},"Reg_yIUwUB_286":{"featureID":"241915_2_2/2_SE","chr":"3","start":30847722,"end":30847624,"strand":"-","coords":"3:30847722-30847624","geneIDs":"241915","geneSymbols":"Phc3","variantType":"SE:I","event":"<a href=\"https://genome.ucsc.edu/cgi-bin/hgTracks?db=mm9&position=chr3:30841474-30849898\" title=\"Jump to UCSC Genome Browser\">3:30841474-30849898</a>","log2FoldChange.astrocyte":-1.44,"pvalue.astrocyte":0.229,"padj.astrocyte":0.48,"groupID.astrocyte":"15552","medianVariantFreq.astrocyte":0.653,"medianVariantFreq1.astrocyte":0.776,"medianVariantFreq2.astrocyte":0.557,"medianVariantCount.astrocyte":15,"medianVariantCount1.astrocyte":15,"medianVariantCount2.astrocyte":16.5,"medianTotalCount.astrocyte":23,"medianTotalCount1.astrocyte":19,"medianTotalCount2.astrocyte":30,"deltaVF.astrocyte":-0.219,"junctions.astrocyte":"30847722-30849798;30841574-30847624","sig.astrocyte":"Not","log2FoldChange.neuron":-0.439,"pvalue.neuron":0.458,"padj.neuron":0.611,"groupID.neuron":"15552","medianVariantFreq.neuron":0.263,"medianVariantFreq1.neuron":0.391,"medianVariantFreq2.neuron":0.226,"medianVariantCount.neuron":8,"medianVariantCount1.neuron":9,"medianVariantCount2.neuron":7,"medianTotalCount.neuron":27.5,"medianTotalCount1.neuron":23,"medianTotalCount2.neuron":38,"deltaVF.neuron":-0.165,"junctions.neuron":"30847722-30849798;30841574-30847624","sig.neuron":"Not"},"Reg_yIUwUB_287":{"featureID":"241915_6_2/2_SE,A5SS","chr":"3","start":30834921,"end":30834874,"strand":"-","coords":"3:30834921-30834874","geneIDs":"241915","geneSymbols":"Phc3","variantType":"SE:I,A5SS:P","event":"<a href=\"https://genome.ucsc.edu/cgi-bin/hgTracks?db=mm9&position=chr3:30830714-30835307\" title=\"Jump to UCSC Genome Browser\">3:30830714-30835307</a>","log2FoldChange.astrocyte":-2.27,"pvalue.astrocyte":0.0229,"padj.astrocyte":0.109,"groupID.astrocyte":"15556","medianVariantFreq.astrocyte":0.278,"medianVariantFreq1.astrocyte":0.536,"medianVariantFreq2.astrocyte":0.165,"medianVariantCount.astrocyte":9.5,"medianVariantCount1.astrocyte":12.5,"medianVariantCount2.astrocyte":7.5,"medianTotalCount.astrocyte":37.5,"medianTotalCount1.astrocyte":25.5,"medianTotalCount2.astrocyte":40.5,"deltaVF.astrocyte":-0.371,"junctions.astrocyte":"30834921-30835207;30834942-30835207;30830814-30834874","sig.astrocyte":"Not","log2FoldChange.neuron":-0.968,"pvalue.neuron":0.122,"padj.neuron":0.252,"groupID.neuron":"15556","medianVariantFreq.neuron":0.478,"medianVariantFreq1.neuron":0.52,"medianVariantFreq2.neuron":0.364,"medianVariantCount.neuron":11,"medianVariantCount1.neuron":9,"medianVariantCount2.neuron":20,"medianTotalCount.neuron":26,"medianTotalCount1.neuron":19,"medianTotalCount2.neuron":45,"deltaVF.neuron":-0.156,"junctions.neuron":"30834921-30835207;30834942-30835207;30830814-30834874","sig.neuron":"Not"},"Reg_yIUwUB_288":{"featureID":"243272,75695_3_2/2_SE","chr":"5","start":124863298,"end":124863194,"strand":"-","coords":"5:124863298-124863194","geneIDs":"243272,75695","geneSymbols":"Sbno1,Rilpl1","variantType":"SE:I","event":"<a href=\"https://genome.ucsc.edu/cgi-bin/hgTracks?db=mm9&position=chr5:124860291-124864508\" title=\"Jump to UCSC Genome Browser\">5:124860291-124864508</a>","log2FoldChange.astrocyte":-2.69,"pvalue.astrocyte":0.000629,"padj.astrocyte":0.00746,"groupID.astrocyte":"10560","medianVariantFreq.astrocyte":0.737,"medianVariantFreq1.astrocyte":0.88,"medianVariantFreq2.astrocyte":0.542,"medianVariantCount.astrocyte":32.5,"medianVariantCount1.astrocyte":34.5,"medianVariantCount2.astrocyte":24.5,"medianTotalCount.astrocyte":44.5,"medianTotalCount1.astrocyte":42.5,"medianTotalCount2.astrocyte":46,"deltaVF.astrocyte":-0.338,"junctions.astrocyte":"124860391-124863194","sig.astrocyte":"Significant","log2FoldChange.neuron":-2.39,"pvalue.neuron":0.000115,"padj.neuron":0.00141,"groupID.neuron":"10560","medianVariantFreq.neuron":0.88,"medianVariantFreq1.neuron":0.967,"medianVariantFreq2.neuron":0.843,"medianVariantCount.neuron":42,"medianVariantCount1.neuron":41,"medianVariantCount2.neuron":43,"medianTotalCount.neuron":42.5,"medianTotalCount1.neuron":41,"medianTotalCount2.neuron":51,"deltaVF.neuron":-0.124,"junctions.neuron":"124860391-124863194","sig.neuron":"Significant"},"Reg_yIUwUB_289":{"featureID":"243272,75695_5_2/2_A3SS","chr":"5","start":124860391,"end":124860391,"strand":"-","coords":"5:124860391-124860391","geneIDs":"243272,75695","geneSymbols":"Sbno1,Rilpl1","variantType":"A3SS:P","event":"<a href=\"https://genome.ucsc.edu/cgi-bin/hgTracks?db=mm9&position=chr5:124860288-124863294\" title=\"Jump to UCSC Genome Browser\">5:124860288-124863294</a>","log2FoldChange.astrocyte":0.849,"pvalue.astrocyte":0.238,"padj.astrocyte":0.494,"groupID.astrocyte":"10562","medianVariantFreq.astrocyte":0.838,"medianVariantFreq1.astrocyte":0.801,"medianVariantFreq2.astrocyte":0.875,"medianVariantCount.astrocyte":32.5,"medianVariantCount1.astrocyte":34.5,"medianVariantCount2.astrocyte":24.5,"medianTotalCount.astrocyte":41,"medianTotalCount1.astrocyte":47.5,"medianTotalCount2.astrocyte":27.5,"deltaVF.astrocyte":0.0738,"junctions.astrocyte":"124860391-124863194","sig.astrocyte":"Not","log2FoldChange.neuron":0.193,"pvalue.neuron":0.673,"padj.neuron":0.779,"groupID.neuron":"10562","medianVariantFreq.neuron":0.816,"medianVariantFreq1.neuron":0.821,"medianVariantFreq2.neuron":0.81,"medianVariantCount.neuron":42,"medianVariantCount1.neuron":41,"medianVariantCount2.neuron":43,"medianTotalCount.neuron":49,"medianTotalCount1.neuron":49,"medianTotalCount2.neuron":49,"deltaVF.neuron":-0.0111,"junctions.neuron":"124860391-124863194","sig.neuron":"Not"},"Reg_yIUwUB_290":{"featureID":"244654_6_2/2_A3SS","chr":"8","start":113256078,"end":113261045,"strand":"+","coords":"8:113256078-113261045","geneIDs":"244654","geneSymbols":"Mtss1l","variantType":"A3SS:P","event":"<a href=\"https://genome.ucsc.edu/cgi-bin/hgTracks?db=mm9&position=chr8:113255978-113261146\" title=\"Jump to UCSC Genome Browser\">8:113255978-113261146</a>","log2FoldChange.astrocyte":-0.399,"pvalue.astrocyte":0.489,"padj.astrocyte":0.738,"groupID.astrocyte":"2471","medianVariantFreq.astrocyte":0.319,"medianVariantFreq1.astrocyte":0.366,"medianVariantFreq2.astrocyte":0.279,"medianVariantCount.astrocyte":90.5,"medianVariantCount1.astrocyte":108,"medianVariantCount2.astrocyte":14.5,"medianTotalCount.astrocyte":222,"medianTotalCount1.astrocyte":264,"medianTotalCount2.astrocyte":51.5,"deltaVF.astrocyte":-0.0868,"junctions.astrocyte":"113256078-113261043","sig.astrocyte":"Not","log2FoldChange.neuron":0.0343,"pvalue.neuron":0.961,"padj.neuron":0.978,"groupID.neuron":"2471","medianVariantFreq.neuron":0.279,"medianVariantFreq1.neuron":0.286,"medianVariantFreq2.neuron":0.273,"medianVariantCount.neuron":4,"medianVariantCount1.neuron":5,"medianVariantCount2.neuron":3,"medianTotalCount.neuron":13,"medianTotalCount1.neuron":18,"medianTotalCount2.neuron":12,"deltaVF.neuron":-0.013,"junctions.neuron":"113256078-113261043","sig.neuron":"Not"},"Reg_yIUwUB_291":{"featureID":"245880_4_2/3_SE,MXE","chr":"5","start":147267237,"end":147278374,"strand":"+","coords":"5:147267237-147278374","geneIDs":"245880","geneSymbols":"Wasf3","variantType":"SE:I,MXE","event":"<a href=\"https://genome.ucsc.edu/cgi-bin/hgTracks?db=mm9&position=chr5:147267137-147278474\" title=\"Jump to UCSC Genome Browser\">5:147267137-147278474</a>","log2FoldChange.astrocyte":-5.7,"pvalue.astrocyte":0.00538,"padj.astrocyte":0.0399,"groupID.astrocyte":"9863","medianVariantFreq.astrocyte":0.225,"medianVariantFreq1.astrocyte":0.576,"medianVariantFreq2.astrocyte":0.109,"medianVariantCount.astrocyte":4.5,"medianVariantCount1.astrocyte":5.5,"medianVariantCount2.astrocyte":3.5,"medianTotalCount.astrocyte":15.5,"medianTotalCount1.astrocyte":10,"medianTotalCount2.astrocyte":35.5,"deltaVF.astrocyte":-0.467,"junctions.astrocyte":"147267237-147272541","sig.astrocyte":"Significant","log2FoldChange.neuron":-6.09,"pvalue.neuron":0.00024,"padj.neuron":0.00229,"groupID.neuron":"9863","medianVariantFreq.neuron":0.9,"medianVariantFreq1.neuron":1,"medianVariantFreq2.neuron":0.5,"medianVariantCount.neuron":4,"medianVariantCount1.neuron":3,"medianVariantCount2.neuron":10,"medianTotalCount.neuron":4.5,"medianTotalCount1.neuron":3,"medianTotalCount2.neuron":13,"deltaVF.neuron":-0.5,"junctions.neuron":"147267237-147272541","sig.neuron":"Significant"},"Reg_yIUwUB_292":{"featureID":"245944_5_2/2_A3SS","chr":"11","start":21163357,"end":21164668,"strand":"+","coords":"11:21163357-21164668","geneIDs":"245944","geneSymbols":"Vps54","variantType":"A3SS:P","event":"<a href=\"https://genome.ucsc.edu/cgi-bin/hgTracks?db=mm9&position=chr11:21163257-21164769\" title=\"Jump to UCSC Genome Browser\">11:21163257-21164769</a>","log2FoldChange.astrocyte":-2.87,"pvalue.astrocyte":0.0428,"padj.astrocyte":0.165,"groupID.astrocyte":"5739","medianVariantFreq.astrocyte":0.506,"medianVariantFreq1.astrocyte":0.681,"medianVariantFreq2.astrocyte":0.219,"medianVariantCount.astrocyte":20,"medianVariantCount1.astrocyte":24,"medianVariantCount2.astrocyte":12,"medianTotalCount.astrocyte":39,"medianTotalCount1.astrocyte":37.5,"medi
[truncated: 382,992 more chars]
