# Supplementary material for: Untangling the brain's neuroinflammatory and neurodegenerative transcriptional responses
Source: Nat Commun. 2016 Apr 21;7:11295. doi: 10.1038/ncomms11295 (PMC4844685; doi:10.1038/ncomms11295)
Supplement: Supplementary Data 3 — LPS-induced RNA processing in astrocytes, microglia and neurons. The effects of peripheral endotoxemia on alternative RNA processing events in brain microglia, astrocytes, and neurons are displayed in interactive plots and tables derived from RNA-Seq data. Comparisons of these effects between each pair of cell types are also provided. To explore these interactive plots and tables, download and unpackage the .zip file, and then open the index.html file in your browser (Firefox recommended). If you use Safari or Chrome, the plots and tables will not be rendered unless you change the browser settings; instructions for how to do so are provided within the index.html file. [file ncomms11295-s4.zip › LPS-induced-RNA-processing/dataset-5-CXWVTi.json]

{"type":"plot","name":"plot","label":"plot","description":"plot","value":{"plot":"./dataset-5-CXWVTi.svg","table":{"type":"table","name":"table","label":"table","description":"table","value":{"data":{"Reg_CXWVTi_1":{"featureID":"100019_2_2/2_A5SS","chr":"4","start":32845475,"end":32846025,"strand":"+","coords":"4:32845475-32846025","geneIDs":"100019","geneSymbols":"Mdn1","variantType":"A5SS:P","event":"<a href=\"https://genome.ucsc.edu/cgi-bin/hgTracks?db=mm9&position=chr4:32845374-32846125\" title=\"Jump to UCSC Genome Browser\">4:32845374-32846125</a>","log2FoldChange.neuron":-0.485,"pvalue.neuron":0.167,"padj.neuron":0.305,"groupID.neuron":"15599","medianVariantFreq.neuron":0.13,"medianVariantFreq1.neuron":0.152,"medianVariantFreq2.neuron":0.108,"medianVariantCount.neuron":11.5,"medianVariantCount1.neuron":15,"medianVariantCount2.neuron":9,"medianTotalCount.neuron":88.5,"medianTotalCount1.neuron":85,"medianTotalCount2.neuron":92,"deltaVF.neuron":-0.0434,"junctions.neuron":"32845494-32846025","sig.neuron":"Not","log2FoldChange.microglia":0.507,"pvalue.microglia":0.447,"padj.microglia":0.688,"groupID.microglia":"15599","medianVariantFreq.microglia":0.117,"medianVariantFreq1.microglia":0.101,"medianVariantFreq2.microglia":0.13,"medianVariantCount.microglia":7.5,"medianVariantCount1.microglia":6,"medianVariantCount2.microglia":13,"medianTotalCount.microglia":66,"medianTotalCount1.microglia":40,"medianTotalCount2.microglia":71,"deltaVF.microglia":0.0293,"junctions.microglia":"32845494-32846025","sig.microglia":"Not"},"Reg_CXWVTi_2":{"featureID":"100019_4_2/2_A3SS","chr":"4","start":32850327,"end":32852083,"strand":"+","coords":"4:32850327-32852083","geneIDs":"100019","geneSymbols":"Mdn1","variantType":"A3SS:P","event":"<a href=\"https://genome.ucsc.edu/cgi-bin/hgTracks?db=mm9&position=chr4:32850227-32852184\" title=\"Jump to UCSC Genome Browser\">4:32850227-32852184</a>","log2FoldChange.neuron":0.271,"pvalue.neuron":0.667,"padj.neuron":0.775,"groupID.neuron":"15601","medianVariantFreq.neuron":0.13,"medianVariantFreq1.neuron":0.125,"medianVariantFreq2.neuron":0.134,"medianVariantCount.neuron":6,"medianVariantCount1.neuron":4,"medianVariantCount2.neuron":8,"medianTotalCount.neuron":52.5,"medianTotalCount1.neuron":32,"medianTotalCount2.neuron":67,"deltaVF.neuron":0.00933,"junctions.neuron":"32850327-32852049","sig.neuron":"Not","log2FoldChange.microglia":1.31,"pvalue.microglia":0.308,"padj.microglia":0.556,"groupID.microglia":"15601","medianVariantFreq.microglia":0.0475,"medianVariantFreq1.microglia":0,"medianVariantFreq2.microglia":0.122,"medianVariantCount.microglia":1.5,"medianVariantCount1.microglia":0,"medianVariantCount2.microglia":5,"medianTotalCount.microglia":21.5,"medianTotalCount1.microglia":18,"medianTotalCount2.microglia":41,"deltaVF.microglia":0.122,"junctions.microglia":"32850327-32852049","sig.microglia":"Not"},"Reg_CXWVTi_3":{"featureID":"100046899,17537_3_2/2_RI,A3SS","chr":"7","start":16767502,"end":16767668,"strand":"+","coords":"7:16767502-16767668","geneIDs":"100046899,17537","geneSymbols":"LOC100046899,Meis3","variantType":"RI:R,A3SS:P","event":"<a href=\"https://genome.ucsc.edu/cgi-bin/hgTracks?db=mm9&position=chr7:16767401-16767769\" title=\"Jump to UCSC Genome Browser\">7:16767401-16767769</a>","log2FoldChange.neuron":1.77,"pvalue.neuron":0.00282,"padj.neuron":0.0138,"groupID.neuron":"13840","medianVariantFreq.neuron":0.543,"medianVariantFreq1.neuron":0.333,"medianVariantFreq2.neuron":0.684,"medianVariantCount.neuron":11.5,"medianVariantCount1.neuron":6,"medianVariantCount2.neuron":17,"medianTotalCount.neuron":22.5,"medianTotalCount1.neuron":18,"medianTotalCount2.neuron":29,"deltaVF.neuron":0.351,"junctions.neuron":"16767501-16767637","sig.neuron":"Significant","log2FoldChange.microglia":-0.256,"pvalue.microglia":0.76,"padj.microglia":0.894,"groupID.microglia":"13840","medianVariantFreq.microglia":0.292,"medianVariantFreq1.microglia":0.297,"medianVariantFreq2.microglia":0.286,"medianVariantCount.microglia":4.5,"medianVariantCount1.microglia":4,"medianVariantCount2.microglia":5,"medianTotalCount.microglia":18,"medianTotalCount1.microglia":22,"medianTotalCount2.microglia":14,"deltaVF.microglia":-0.0116,"junctions.microglia":"16767501-16767637","sig.microglia":"Not"},"Reg_CXWVTi_4":{"featureID":"100046899,17537_5_2/2_A5SS","chr":"7","start":16770867,"end":16771406,"strand":"+","coords":"7:16770867-16771406","geneIDs":"100046899,17537","geneSymbols":"LOC100046899,Meis3","variantType":"A5SS:P","event":"<a href=\"https://genome.ucsc.edu/cgi-bin/hgTracks?db=mm9&position=chr7:16770766-16771506\" title=\"Jump to UCSC Genome Browser\">7:16770766-16771506</a>","log2FoldChange.neuron":1.54,"pvalue.neuron":0.00856,"padj.neuron":0.0329,"groupID.neuron":"13842","medianVariantFreq.neuron":0.449,"medianVariantFreq1.neuron":0.286,"medianVariantFreq2.neuron":0.545,"medianVariantCount.neuron":8.5,"medianVariantCount1.neuron":5,"medianVariantCount2.neuron":21,"medianTotalCount.neuron":24,"medianTotalCount1.neuron":14,"medianTotalCount2.neuron":38,"deltaVF.neuron":0.26,"junctions.neuron":"16770870-16771406","sig.neuron":"Significant","log2FoldChange.microglia":1.44,"pvalue.microglia":0.214,"padj.microglia":0.467,"groupID.microglia":"13842","medianVariantFreq.microglia":0.135,"medianVariantFreq1.microglia":0.0385,"medianVariantFreq2.microglia":0.167,"medianVariantCount.microglia":4,"medianVariantCount1.microglia":5,"medianVariantCount2.microglia":3,"medianTotalCount.microglia":26,"medianTotalCount1.microglia":45,"medianTotalCount2.microglia":18,"deltaVF.microglia":0.128,"junctions.microglia":"16770870-16771406","sig.microglia":"Not"},"Reg_CXWVTi_5":{"featureID":"100503984_2_2/2_A5SS","chr":"1","start":24607682,"end":24621716,"strand":"+","coords":"1:24607682-24621716","geneIDs":"100503984","geneSymbols":"","variantType":"A5SS:P","event":"<a href=\"https://genome.ucsc.edu/cgi-bin/hgTracks?db=mm9&position=chr1:24607581-24621816\" title=\"Jump to UCSC Genome Browser\">1:24607581-24621816</a>","log2FoldChange.neuron":-0.719,"pvalue.neuron":0.397,"padj.neuron":0.559,"groupID.neuron":"12077","medianVariantFreq.neuron":0.0612,"medianVariantFreq1.neuron":0.0526,"medianVariantFreq2.neuron":0.0698,"medianVariantCount.neuron":3,"medianVariantCount1.neuron":2,"medianVariantCount2.neuron":5,"medianTotalCount.neuron":44.5,"medianTotalCount1.neuron":38,"medianTotalCount2.neuron":79,"deltaVF.neuron":0.0171,"junctions.neuron":"24607687-24621716","sig.neuron":"Not","log2FoldChange.microglia":0.267,"pvalue.microglia":0.698,"padj.microglia":0.86,"groupID.microglia":"12077","medianVariantFreq.microglia":0.0296,"medianVariantFreq1.microglia":0.0275,"medianVariantFreq2.microglia":0.0349,"medianVariantCount.microglia":5.5,"medianVariantCount1.microglia":5,"medianVariantCount2.microglia":6,"medianTotalCount.microglia":179,"medianTotalCount1.microglia":135,"medianTotalCount2.microglia":180,"deltaVF.microglia":0.00736,"junctions.microglia":"24607687-24621716","sig.microglia":"Not"},"Reg_CXWVTi_6":{"featureID":"100504013,217366_7_2/2_RI,A3SS","chr":"11","start":120579217,"end":120579350,"strand":"+","coords":"11:120579217-120579350","geneIDs":"100504013,217366","geneSymbols":"Gm20014,Lrrc45","variantType":"RI:R,A3SS:P","event":"<a href=\"https://genome.ucsc.edu/cgi-bin/hgTracks?db=mm9&position=chr11:120579116-120579451\" title=\"Jump to UCSC Genome Browser\">11:120579116-120579451</a>","log2FoldChange.neuron":2.15,"pvalue.neuron":0.00108,"padj.neuron":0.00673,"groupID.neuron":"4516","medianVariantFreq.neuron":0.809,"medianVariantFreq1.neuron":0.63,"medianVariantFreq2.neuron":0.895,"medianVariantCount.neuron":24.5,"medianVariantCount1.neuron":29,"medianVariantCount2.neuron":17,"medianTotalCount.neuron":28.5,"medianTotalCount1.neuron":43,"medianTotalCount2.neuron":19,"deltaVF.neuron":0.265,"junctions.neuron":"120579216-120579303","sig.neuron":"Significant","log2FoldChange.microglia":0.36,"pvalue.microglia":0.69,"padj.microglia":0.855,"groupID.microglia":"4516","medianVariantFreq.microglia":0.517,"medianVariantFreq1.microglia":0.467,"medianVariantFreq2.microglia":0.533,"medianVariantCount.microglia":9.5,"medianVariantCount1.microglia":11,"medianVariantCount2.microglia":4,"medianTotalCount.microglia":19,"medianTotalCount1.microglia":40,"medianTotalCount2.microglia":8,"deltaVF.microglia":0.0667,"junctions.microglia":"120579216-120579303","sig.microglia":"Not"},"Reg_CXWVTi_7":{"featureID":"100504541,100861990,79221_5_2/2_SE","chr":"12","start":35092762,"end":35092631,"strand":"-","coords":"12:35092762-35092631","geneIDs":"100504541,100861990,79221","geneSymbols":",LOC100861990,Hdac9","variantType":"SE:I","event":"<a href=\"https://genome.ucsc.edu/cgi-bin/hgTracks?db=mm9&position=chr12:35087632-35114463\" title=\"Jump to UCSC Genome Browser\">12:35087632-35114463</a>","log2FoldChange.neuron":-0.522,"pvalue.neuron":0.395,"padj.neuron":0.556,"groupID.neuron":"14685","medianVariantFreq.neuron":0.597,"medianVariantFreq1.neuron":0.607,"medianVariantFreq2.neuron":0.587,"medianVariantCount.neuron":30,"medianVariantCount1.neuron":44,"medianVariantCount2.neuron":15,"medianTotalCount.neuron":52,"medianTotalCount1.neuron":68,"medianTotalCount2.neuron":29,"deltaVF.neuron":-0.0198,"junctions.neuron":"35092762-35114363;35087732-35092631","sig.neuron":"Not","log2FoldChange.microglia":-0.138,"pvalue.microglia":0.891,"padj.microglia":0.965,"groupID.microglia":"14685","medianVariantFreq.microglia":0.786,"medianVariantFreq1.microglia":0.836,"medianVariantFreq2.microglia":0.737,"medianVariantCount.microglia":42,"medianVariantCount1.microglia":37,"medianVariantCount2.microglia":44,"medianTotalCount.microglia":70,"medianTotalCount1.microglia":37,"medianTotalCount2.microglia":76,"deltaVF.microglia":-0.0988,"junctions.microglia":"35092762-35114363;35087732-35092631","sig.microglia":"Not"},"Reg_CXWVTi_8":{"featureID":"101809,74206_1_2/2_A3SS","chr":"7","start":30116563,"end":30116563,"strand":"-","coords":"7:30116563-30116563","geneIDs":"101809,74206","geneSymbols":"Spred3,Sipa1l3","variantType":"A3SS:P","event":"<a href=\"https://genome.ucsc.edu/cgi-bin/hgTracks?db=mm9&position=chr7:30116460-30117344\" title=\"Jump to UCSC Genome Browser\">7:30116460-30117344</a>","log2FoldChange.neuron":-1.44,"pvalue.neuron":0.141,"padj.neuron":0.274,"groupID.neuron":"4279","medianVariantFreq.neuron":"NA","medianVariantFreq1.neuron":"NA","medianVariantFreq2.neuron":0.4,"medianVariantCount.neuron":3,"medianVariantCount1.neuron":3,"medianVariantCount2.neuron":3,"medianTotalCount.neuron":9.5,"medianTotalCount1.neuron":5,"medianTotalCount2.neuron":13,"deltaVF.neuron":"NA","junctions.neuron":"30116563-30117244","sig.neuron":"Not","log2FoldChange.microglia":0.665,"pvalue.microglia":0.683,"padj.microglia":0.851,"groupID.microglia":"4279","medianVariantFreq.microglia":"NA","medianVariantFreq1.microglia":"NA","medianVariantFreq2.microglia":0.474,"medianVariantCount.microglia":4.5,"medianVariantCount1.microglia":5,"medianVariantCount2.microglia":4,"medianTotalCount.microglia":16,"medianTotalCount1.microglia":38,"medianTotalCount2.microglia":13,"deltaVF.microglia":"NA","junctions.microglia":"30116563-30117244","sig.microglia":"Not"},"Reg_CXWVTi_9":{"featureID":"103537_2_2/3_A5SS","chr":"11","start":93770252,"end":93771597,"strand":"+","coords":"11:93770252-93771597","geneIDs":"103537","geneSymbols":"Mbtd1","variantType":"A5SS:P","event":"<a href=\"https://genome.ucsc.edu/cgi-bin/hgTracks?db=mm9&position=chr11:93770151-93771697\" title=\"Jump to UCSC Genome Browser\">11:93770151-93771697</a>","log2FoldChange.neuron":-0.559,"pvalue.neuron":0.388,"padj.neuron":0.551,"groupID.neuron":"8809","medianVariantFreq.neuron":0.39,"medianVariantFreq1.neuron":0.404,"medianVariantFreq2.neuron":0.375,"medianVariantCount.neuron":14.5,"medianVariantCount1.neuron":17,"medianVariantCount2.neuron":14,"medianTotalCount.neuron":35,"medianTotalCount1.neuron":38,"medianTotalCount2.neuron":32,"deltaVF.neuron":-0.0293,"junctions.neuron":"93770257-93771597","sig.neuron":"Not","log2FoldChange.microglia":0.54,"pvalue.microglia":0.651,"padj.microglia":0.833,"groupID.microglia":"8809","medianVariantFreq.microglia":0.239,"medianVariantFreq1.microglia":0.192,"medianVariantFreq2.microglia":0.286,"medianVariantCount.microglia":4.5,"medianVariantCount1.microglia":5,"medianVariantCount2.microglia":4,"medianTotalCount.microglia":13,"medianTotalCount1.microglia":23,"medianTotalCount2.microglia":12,"deltaVF.microglia":0.0934,"junctions.microglia":"93770257-93771597","sig.microglia":"Not"},"Reg_CXWVTi_10":{"featureID":"104263_2_2/2_SE","chr":"6","start":71566864,"end":71566812,"strand":"-","coords":"6:71566864-71566812","geneIDs":"104263","geneSymbols":"Kdm3a","variantType":"SE:I","event":"<a href=\"https://genome.ucsc.edu/cgi-bin/hgTracks?db=mm9&position=chr6:71563889-71570052\" title=\"Jump to UCSC Genome Browser\">6:71563889-71570052</a>","log2FoldChange.neuron":0.457,"pvalue.neuron":0.384,"padj.neuron":0.547,"groupID.neuron":"11227","medianVariantFreq.neuron":0.147,"medianVariantFreq1.neuron":0.125,"medianVariantFreq2.neuron":0.184,"medianVariantCount.neuron":8,"medianVariantCount1.neuron":6,"medianVariantCount2.neuron":14,"medianTotalCount.neuron":55,"medianTotalCount1.neuron":53,"medianTotalCount2.neuron":59,"deltaVF.neuron":0.0592,"junctions.neuron":"71566864-71569952;71563989-71566812","sig.neuron":"Not","log2FoldChange.microglia":1.25,"pvalue.microglia":0.257,"padj.microglia":0.502,"groupID.microglia":"11227","medianVariantFreq.microglia":0.153,"medianVariantFreq1.microglia":0.156,"medianVariantFreq2.microglia":0.15,"medianVariantCount.microglia":4.5,"medianVariantCount1.microglia":7,"medianVariantCount2.microglia":3,"medianTotalCount.microglia":49,"medianTotalCount1.microglia":64,"medianTotalCount2.microglia":23,"deltaVF.microglia":-0.00625,"junctions.microglia":"71566864-71569952;71563989-71566812","sig.microglia":"Not"},"Reg_CXWVTi_11":{"featureID":"104418_17_2/2_RI,A3SS","chr":"2","start":91776932,"end":91776931,"strand":"-","coords":"2:91776932-91776931","geneIDs":"104418","geneSymbols":"Dgkz","variantType":"RI:R,A3SS:P","event":"<a href=\"https://genome.ucsc.edu/cgi-bin/hgTracks?db=mm9&position=chr2:91776828-91777115\" title=\"Jump to UCSC Genome Browser\">2:91776828-91777115</a>","log2FoldChange.neuron":-0.245,"pvalue.neuron":0.273,"padj.neuron":0.437,"groupID.neuron":"10448","medianVariantFreq.neuron":0.275,"medianVariantFreq1.neuron":0.312,"medianVariantFreq2.neuron":0.271,"medianVariantCount.neuron":81,"medianVariantCount1.neuron":68,"medianVariantCount2.neuron":84,"medianTotalCount.neuron":255,"medianTotalCount1.neuron":192,"medianTotalCount2.neuron":310,"deltaVF.neuron":-0.041,"junctions.neuron":"91776931-91777015","sig.neuron":"Not","log2FoldChange.microglia":0.292,"pvalue.microglia":0.462,"padj.microglia":0.702,"groupID.microglia":"10448","medianVariantFreq.microglia":0.362,"medianVariantFreq1.microglia":0.324,"medianVariantFreq2.microglia":0.411,"medianVariantCount.microglia":111,"medianVariantCount1.microglia":59,"medianVariantCount2.microglia":116,"medianTotalCount.microglia":263,"medianTotalCount1.microglia":175,"medianTotalCount2.microglia":268,"deltaVF.microglia":0.0868,"junctions.microglia":"91776931-91777015","sig.microglia":"Not"},"Reg_CXWVTi_12":{"featureID":"104418_18_2/2_A5SS","chr":"2","start":91776830,"end":91776830,"strand":"-","coords":"2:91776830-91776830","geneIDs":"104418","geneSymbols":"Dgkz","variantType":"A5SS:P","event":"<a href=\"https://genome.ucsc.edu/cgi-bin/hgTracks?db=mm9&position=chr2:91776622-91776959\" title=\"Jump to UCSC Genome Browser\">2:91776622-91776959</a>","log2FoldChange.neuron":-0.548,"pvalue.neuron":0.315,"padj.neuron":0.48,"groupID.neuron":"10449","medianVariantFreq.neuron":0.0166,"medianVariantFreq1.neuron":0.0222,"medianVariantFreq2.neuron":0.0119,"medianVariantCount.neuron":4,"medianVariantCount1.neuron":4,"medianVariantCount2.neuron":6,"medianTotalCount.neuron":277,"medianTotalCount1.neuron":180,"medianTotalCount2.neuron":299,"deltaVF.neuron":-0.0103,"junctions.neuron":"91776722-91776830","sig.neuron":"Not","log2FoldChange.microglia":1.46,"pvalue.microglia":0.32,"padj.microglia":0.57,"groupID.microglia":"10449","medianVariantFreq.microglia":0.0174,"medianVariantFreq1.microglia":0,"medianVariantFreq2.microglia":0.021,"medianVariantCount.microglia":2.5,"medianVariantCount1.microglia":0,"medianVariantCount2.microglia":7,"medianTotalCount.microglia":252,"medianTotalCount1.microglia":196,"medianTotalCount2.microglia":297,"deltaVF.microglia":0.021,"junctions.microglia":"91776722-91776830","sig.microglia":"Not"},"Reg_CXWVTi_13":{"featureID":"104418_19_2/2_A3SS","chr":"2","start":91776239,"end":91776239,"strand":"-","coords":"2:91776239-91776239","geneIDs":"104418","geneSymbols":"Dgkz","variantType":"A3SS:P","event":"<a href=\"https://genome.ucsc.edu/cgi-bin/hgTracks?db=mm9&position=chr2:91776018-91776782\" title=\"Jump to UCSC Genome Browser\">2:91776018-91776782</a>","log2FoldChange.neuron":0.383,"pvalue.neuron":0.214,"padj.neuron":0.359,"groupID.neuron":"10450","medianVariantFreq.neuron":0.114,"medianVariantFreq1.neuron":0.1,"medianVariantFreq2.neuron":0.135,"medianVariantCount.neuron":16.5,"medianVariantCount1.neuron":15,"medianVariantCount2.neuron":27,"medianTotalCount.neuron":192,"medianTotalCount1.neuron":160,"medianTotalCount2.neuron":227,"deltaVF.neuron":0.0349,"junctions.neuron":"91776239-91776682","sig.neuron":"Not","log2FoldChange.microglia":1.46,"pvalue.microglia":0.00333,"padj.microglia":0.028,"groupID.microglia":"10450","medianVariantFreq.microglia":0.174,"medianVariantFreq1.microglia":0.13,"medianVariantFreq2.microglia":0.34,"medianVariantCount.microglia":33.5,"medianVariantCount1.microglia":21,"medianVariantCount2.microglia":51,"medianTotalCount.microglia":151,"medianTotalCount1.microglia":161,"medianTotalCount2.microglia":141,"deltaVF.microglia":0.209,"junctions.microglia":"91776239-91776682","sig.microglia":"Significant"},"Reg_CXWVTi_14":{"featureID":"104418_5_2/2_A3SS","chr":"2","start":91781288,"end":91781288,"strand":"-","coords":"2:91781288-91781288","geneIDs":"104418","geneSymbols":"Dgkz","variantType":"A3SS:P","event":"<a href=\"https://genome.ucsc.edu/cgi-bin/hgTracks?db=mm9&position=chr2:91781093-91782547\" title=\"Jump to UCSC Genome Browser\">2:91781093-91782547</a>","log2FoldChange.neuron":0.291,"pvalue.neuron":0.21,"padj.neuron":0.355,"groupID.neuron":"10436","medianVariantFreq.neuron":0.133,"medianVariantFreq1.neuron":0.123,"medianVariantFreq2.neuron":0.148,"medianVariantCount.neuron":38.5,"medianVariantCount1.neuron":38,"medianVariantCount2.neuron":42,"medianTotalCount.neuron":292,"medianTotalCount1.neuron":290,"medianTotalCount2.neuron":293,"deltaVF.neuron":0.0256,"junctions.neuron":"91781288-91782447","sig.neuron":"Not","log2FoldChange.microglia":1.49,"pvalue.microglia":0.015,"padj.microglia":0.0771,"groupID.microglia":"10436","medianVariantFreq.microglia":0.248,"medianVariantFreq1.microglia":0.184,"medianVariantFreq2.microglia":0.318,"medianVariantCount.microglia":66.5,"medianVariantCount1.microglia":73,"medianVariantCount2.microglia":58,"medianTotalCount.microglia":384,"medianTotalCount1.microglia":447,"medianTotalCount2.microglia":163,"deltaVF.microglia":0.134,"junctions.microglia":"91781288-91782447","sig.microglia":"Not"},"Reg_CXWVTi_15":{"featureID":"105348,214290_3_2/2_SE,A3SS","chr":"13","start":59902619,"end":59902457,"strand":"-","coords":"13:59902619-59902457","geneIDs":"105348,214290","geneSymbols":"Golm1,Zcchc6","variantType":"SE:I,A3SS:P","event":"<a href=\"https://genome.ucsc.edu/cgi-bin/hgTracks?db=mm9&position=chr13:59901977-59903477\" title=\"Jump to UCSC Genome Browser\">13:59901977-59903477</a>","log2FoldChange.neuron":-0.324,"pvalue.neuron":0.512,"padj.neuron":0.656,"groupID.neuron":"1351","medianVariantFreq.neuron":0.389,"medianVariantFreq1.neuron":0.429,"medianVariantFreq2.neuron":0.362,"medianVariantCount.neuron":11.5,"medianVariantCount1.neuron":11,"medianVariantCount2.neuron":17,"medianTotalCount.neuron":31.5,"medianTotalCount1.neuron":28,"medianTotalCount2.neuron":41,"deltaVF.neuron":-0.0669,"junctions.neuron":"59902619-59903377;59902077-59902457","sig.neuron":"Not","log2FoldChange.microglia":-1.29,"pvalue.microglia":0.0561,"padj.microglia":0.202,"groupID.microglia":"1351","medianVariantFreq.microglia":0.21,"medianVariantFreq1.microglia":0.224,"medianVariantFreq2.microglia":0.108,"medianVariantCount.microglia":9.5,"medianVariantCount1.microglia":23,"medianVariantCount2.microglia":8,"medianTotalCount.microglia":60,"medianTotalCount1.microglia":53,"medianTotalCount2.microglia":67,"deltaVF.microglia":-0.115,"junctions.microglia":"59902619-59903377;59902077-59902457","sig.microglia":"Not"},"Reg_CXWVTi_16":{"featureID":"105559_2_3/3_OTHER","chr":"14","start":120778536,"end":120828157,"strand":"+","coords":"14:120778536-120828157","geneIDs":"105559","geneSymbols":"Mbnl2","variantType":"","event":"<a href=\"https://genome.ucsc.edu/cgi-bin/hgTracks?db=mm9&position=chr14:120778436-120828257\" title=\"Jump to UCSC Genome Browser\">14:120778436-120828257</a>","log2FoldChange.neuron":0.782,"pvalue.neuron":0.376,"padj.neuron":0.539,"groupID.neuron":"13497","medianVariantFreq.neuron":0.865,"medianVariantFreq1.neuron":0.733,"medianVariantFreq2.neuron":0.889,"medianVariantCount.neuron":17,"medianVariantCount1.neuron":13,"medianVariantCount2.neuron":35,"medianTotalCount.neuron":19.5,"medianTotalCount1.neuron":18,"medianTotalCount2.neuron":39,"deltaVF.neuron":0.156,"junctions.neuron":"120803954-120828157","sig.neuron":"Not","log2FoldChange.microglia":0.224,"pvalue.microglia":0.86,"padj.microglia":0.952,"groupID.microglia":"13497","medianVariantFreq.microglia":"NA","medianVariantFreq1.microglia":"NA","medianVariantFreq2.microglia":0.625,"medianVariantCount.microglia":3.5,"medianVariantCount1.microglia":1,"medianVariantCount2.microglia":5,"medianTotalCount.microglia":8.5,"medianTotalCount1.microglia":2,"medianTotalCount2.microglia":9,"deltaVF.microglia":"NA","junctions.microglia":"120803954-120828157","sig.microglia":"Not"},"Reg_CXWVTi_17":{"featureID":"105559_7_2/2_SE,S2E","chr":"14","start":120795826,"end":120828157,"strand":"+","coords":"14:120795826-120828157","geneIDs":"105559","geneSymbols":"Mbnl2","variantType":"SE:I,S2E:I","event":"<a href=\"https://genome.ucsc.edu/cgi-bin/hgTracks?db=mm9&position=chr14:120795726-120828257\" title=\"Jump to UCSC Genome Browser\">14:120795726-120828257</a>","log2FoldChange.neuron":0.782,"pvalue.neuron":0.376,"padj.neuron":0.539,"groupID.neuron":"13502","medianVariantFreq.neuron":0.865,"medianVariantFreq1.neuron":0.733,"medianVariantFreq2.neuron":0.889,"medianVariantCount.neuron":17,"medianVariantCount1.neuron":13,"medianVariantCount2.neuron":35,"medianTotalCount.neuron":19.5,"medianTotalCount1.neuron":18,"medianTotalCount2.neuron":39,"deltaVF.neuron":0.156,"junctions.neuron":"120803954-120828157","sig.neuron":"Not","log2FoldChange.microglia":0.224,"pvalue.microglia":0.86,"padj.microglia":0.952,"groupID.microglia":"13502","medianVariantFreq.microglia":"NA","medianVariantFreq1.microglia":"NA","medianVariantFreq2.microglia":0.625,"medianVariantCount.microglia":3.5,"medianVariantCount1.microglia":1,"medianVariantCount2.microglia":5,"medianTotalCount.microglia":7,"medianTotalCount1.microglia":2,"medianTotalCount2.microglia":8,"deltaVF.microglia":"NA","junctions.microglia":"120803954-120828157","sig.microglia":"Not"},"Reg_CXWVTi_18":{"featureID":"106504_1_2/2_A3SS","chr":"17","start":29137089,"end":29137089,"strand":"-","coords":"17:29137089-29137089","geneIDs":"106504","geneSymbols":"Stk38","variantType":"A3SS:P","event":"<a href=\"https://genome.ucsc.edu/cgi-bin/hgTracks?db=mm9&position=chr17:29136986-29144756\" title=\"Jump to UCSC Genome Browser\">17:29136986-29144756</a>","log2FoldChange.neuron":0.606,"pvalue.neuron":0.596,"padj.neuron":0.719,"groupID.neuron":"17996","medianVariantFreq.neuron":0.267,"medianVariantFreq1.neuron":0.2,"medianVariantFreq2.neuron":0.333,"medianVariantCount.neuron":4,"medianVariantCount1.neuron":4,"medianVariantCount2.neuron":5,"medianTotalCount.neuron":16.5,"medianTotalCount1.neuron":20,"medianTotalCount2.neuron":15,"deltaVF.neuron":0.133,"junctions.neuron":"29137089-29144656","sig.neuron":"Not","log2FoldChange.microglia":0.0245,"pvalue.microglia":0.982,"padj.microglia":0.992,"groupID.microglia":"17996","medianVariantFreq.microglia":0.276,"medianVariantFreq1.microglia":0.273,"medianVariantFreq2.microglia":0.333,"medianVariantCount.microglia":6,"medianVariantCount1.microglia":7,"medianVariantCount2.microglia":6,"medianTotalCount.microglia":18,"medianTotalCount1.microglia":25,"medianTotalCount2.microglia":18,"deltaVF.microglia":0.0606,"junctions.microglia":"29137089-29144656","sig.microglia":"Not"},"Reg_CXWVTi_19":{"featureID":"106952_5_2/2_SE,A5SS","chr":"18","start":38133795,"end":38133756,"strand":"-","coords":"18:38133795-38133756","geneIDs":"106952","geneSymbols":"Arap3","variantType":"SE:I,A5SS:P","event":"<a href=\"https://genome.ucsc.edu/cgi-bin/hgTracks?db=mm9&position=chr18:38133205-38134119\" title=\"Jump to UCSC Genome Browser\">18:38133205-38134119</a>","log2FoldChange.neuron":-4.11,"pvalue.neuron":0.0476,"padj.neuron":0.123,"groupID.neuron":"4707","medianVariantFreq.neuron":1,"medianVariantFreq1.neuron":1,"medianVariantFreq2.neuron":0.667,"medianVariantCount.neuron":2,"medianVariantCount1.neuron":1,"medianVariantCount2.neuron":12,"medianTotalCount.neuron":2,"medianTotalCount1.neuron":1,"medianTotalCount2.neuron":37,"deltaVF.neuron":-0.333,"junctions.neuron":"38133794-38134019;38133305-38133756","sig.neuron":"Not","log2FoldChange.microglia":2.08,"pvalue.microglia":0.00401,"padj.microglia":0.0309,"groupID.microglia":"4707","medianVariantFreq.microglia":0.645,"medianVariantFreq1.microglia":0.63,"medianVariantFreq2.microglia":0.812,"medianVariantCount.microglia":73,"medianVariantCount1.microglia":108,"medianVariantCount2.microglia":26,"medianTotalCount.microglia":103,"medianTotalCount1.microglia":191,"medianTotalCount2.microglia":26,"deltaVF.microglia":0.182,"junctions.microglia":"38133794-38134019;38133305-38133756","sig.microglia":"Significant"},"Reg_CXWVTi_20":{"featureID":"107045_5_2/2_A3SS","chr":"18","start":42378334,"end":42378334,"strand":"-","coords":"18:42378334-42378334","geneIDs":"107045","geneSymbols":"Lars","variantType":"A3SS:P","event":"<a href=\"https://genome.ucsc.edu/cgi-bin/hgTracks?db=mm9&position=chr18:42378198-42379612\" title=\"Jump to UCSC Genome Browser\">18:42378198-42379612</a>","log2FoldChange.neuron":-1.23,"pvalue.neuron":0.143,"padj.neuron":0.277,"groupID.neuron":"11715","medianVariantFreq.neuron":0.25,"medianVariantFreq1.neuron":0.375,"medianVariantFreq2.neuron":0.2,"medianVariantCount.neuron":4.5,"medianVariantCount1.neuron":6,"medianVariantCount2.neuron":1,"medianTotalCount.neuron":14.5,"medianTotalCount1.neuron":16,"medianTotalCount2.neuron":8,"deltaVF.neuron":-0.175,"junctions.neuron":"42378334-42379512","sig.neuron":"Not","log2FoldChange.microglia":1.84,"pvalue.microglia":0.0807,"padj.microglia":0.256,"groupID.microglia":"11715","medianVariantFreq.microglia":0.5,"medianVariantFreq1.microglia":0.317,"medianVariantFreq2.microglia":0.556,"medianVariantCount.microglia":4.5,"medianVariantCount1.microglia":2,"medianVariantCount2.microglia":5,"medianTotalCount.microglia":11,"medianTotalCount1.microglia":4,"medianTotalCount2.microglia":13,"deltaVF.microglia":0.238,"junctions.microglia":"42378334-42379512","sig.microglia":"Not"},"Reg_CXWVTi_21":{"featureID":"107271_2_2/2_A3SS","chr":"4","start":128885277,"end":128886895,"strand":"+","coords":"4:128885277-128886895","geneIDs":"107271","geneSymbols":"Yars","variantType":"A3SS:P","event":"<a href=\"https://genome.ucsc.edu/cgi-bin/hgTracks?db=mm9&position=chr4:128885177-128886996\" title=\"Jump to UCSC Genome Browser\">4:128885177-128886996</a>","log2FoldChange.neuron":1.45,"pvalue.neuron":0.16,"padj.neuron":0.297,"groupID.neuron":"11836","medianVariantFreq.neuron":0.359,"medianVariantFreq1.neuron":0.143,"medianVariantFreq2.neuron":0.385,"medianVariantCount.neuron":1.5,"medianVariantCount1.neuron":1,"medianVariantCount2.neuron":5,"medianTotalCount.neuron":7.5,"medianTotalCount1.neuron":6,"medianTotalCount2.neuron":13,"deltaVF.neuron":0.242,"junctions.neuron":"128885277-128886871","sig.neuron":"Not","log2FoldChange.microglia":0.988,"pvalue.microglia":0.631,"padj.microglia":0.824,"groupID.microglia":"11836","medianVariantFreq.microglia":"NA","medianVariantFreq1.microglia":"NA","medianVariantFreq2.microglia":0.333,"medianVariantCount.microglia":2,"medianVariantCount1.microglia":0,"medianVariantCount2.microglia":5,"medianTotalCount.microglia":11,"medianTotalCount1.microglia":4,"medianTotalCount2.microglia":12,"deltaVF.microglia":"NA","junctions.microglia":"128885277-128886871","sig.microglia":"Not"},"Reg_CXWVTi_22":{"featureID":"107338_2_2/2_A3SS","chr":"19","start":46334286,"end":46335202,"strand":"+","coords":"19:46334286-46335202","geneIDs":"107338","geneSymbols":"Gbf1","variantType":"A3SS:P","event":"<a href=\"https://genome.ucsc.edu/cgi-bin/hgTracks?db=mm9&position=chr19:46334186-46335303\" title=\"Jump to UCSC Genome Browser\">19:46334186-46335303</a>","log2FoldChange.neuron":-0.434,"pvalue.neuron":0.392,"padj.neuron":0.555,"groupID.neuron":"5292","medianVariantFreq.neuron":0.172,"medianVariantFreq1.neuron":0.2,"medianVariantFreq2.neuron":0.156,"medianVariantCount.neuron":7,"medianVariantCount1.neuron":7,"medianVariantCount2.neuron":10,"medianTotalCount.neuron":46,"medianTotalCount1.neuron":25,"medianTotalCount2.neuron":64,"deltaVF.neuron":-0.0438,"junctions.neuron":"46334286-46335200","sig.neuron":"Not","log2FoldChange.microglia":-0.307,"pvalue.microglia":0.817,"padj.microglia":0.931,"groupID.microglia":"5292","medianVariantFreq.microglia":"NA","medianVariantFreq1.microglia":"NA","medianVariantFreq2.microglia":0.1,"medianVariantCount.microglia":2.5,"medianVariantCount1.microglia":1,"medianVariantCount2.microglia":3,"medianTotalCount.microglia":31.5,"medianTotalCount1.microglia":35,"medianTotalCount2.microglia":28,"deltaVF.microglia":"NA","junctions.microglia":"46334286-46335200","sig.microglia":"Not"},"Reg_CXWVTi_23":{"featureID":"107932_2_2/2_RI,A3SS","chr":"6","start":125050608,"end":125050816,"strand":"+","coords":"6:125050608-125050816","geneIDs":"107932","geneSymbols":"Chd4","variantType":"RI:R,A3SS:P","event":"<a href=\"https://genome.ucsc.edu/cgi-bin/hgTracks?db=mm9&position=chr6:125050507-125050917\" title=\"Jump to UCSC Genome Browser\">6:125050507-125050917</a>","log2FoldChange.neuron":-0.829,"pvalue.neuron":0.136,"padj.neuron":0.267,"groupID.neuron":"16933","medianVariantFreq.neuron":0.174,"medianVariantFreq1.neuron":0.273,"medianVariantFreq2.neuron":0.111,"medianVariantCount.neuron":6.5,"medianVariantCount1.neuron":9,"medianVariantCount2.neuron":6,"medianTotalCount.neuron":36,"medianTotalCount1.neuron":31,"medianTotalCount2.neuron":40,"deltaVF.neuron":-0.162,"junctions.neuron":"125050607-125050796","sig.neuron":"Not","log2FoldChange.microglia":-0.872,"pvalue.microglia":0.256,"padj.microglia":0.502,"groupID.microglia":"16933","medianVariantFreq.microglia":0.349,"medianVariantFreq1.microglia":0.429,"medianVariantFreq2.microglia":0.306,"medianVariantCount.microglia":17,"medianVariantCount1.microglia":19,"medianVariantCount2.microglia":15,"medianTotalCount.microglia":52.5,"medianTotalCount1.microglia":64,"medianTotalCount2.microglia":49,"deltaVF.microglia":-0.122,"junctions.microglia":"125050607-125050796","sig.microglia":"Not"},"Reg_CXWVTi_24":{"featureID":"107932_7_2/2_RI,A3SS","chr":"6","start":125071700,"end":125071949,"strand":"+","coords":"6:125071700-125071949","geneIDs":"107932","geneSymbols":"Chd4","variantType":"RI:R,A3SS:P","event":"<a href=\"https://genome.ucsc.edu/cgi-bin/hgTracks?db=mm9&position=chr6:125071599-125072050\" title=\"Jump to UCSC Genome Browser\">6:125071599-125072050</a>","log2FoldChange.neuron":0.616,"pvalue.neuron":0.312,"padj.neuron":0.477,"groupID.neuron":"16938","medianVariantFreq.neuron":0.24,"medianVariantFreq1.neuron":0.182,"medianVariantFreq2.neuron":0.3,"medianVariantCount.neuron":4.5,"medianVariantCount1.neuron":4,"medianVariantCount2.neuron":6,"medianTotalCount.neuron":21,"medianTotalCount1.neuron":22,"medianTotalCount2.neuron":20,"deltaVF.neuron":0.118,"junctions.neuron":"125071699-125071777","sig.neuron":"Not","log2FoldChange.microglia":1.08,"pvalue.microglia":0.275,"padj.microglia":0.525,"groupID.microglia":"16938","medianVariantFreq.microglia":0.155,"medianVariantFreq1.microglia":0.125,"medianVariantFreq2.microglia":0.214,"medianVariantCount.microglia":3.5,"medianVariantCount1.microglia":3,"medianVariantCount2.microglia":5,"medianTotalCount.microglia":28,"medianTotalCount1.microglia":24,"medianTotalCount2.microglia":28,"deltaVF.microglia":0.0893,"junctions.microglia":"125071699-125071777","sig.microglia":"Not"},"Reg_CXWVTi_25":{"featureID":"107932_9_2/2_A5SS","chr":"6","start":125079006,"end":125079838,"strand":"+","coords":"6:125079006-125079838","geneIDs":"107932","geneSymbols":"Chd4","variantType":"A5SS:P","event":"<a href=\"https://genome.ucsc.edu/cgi-bin/hgTracks?db=mm9&position=chr6:125078905-125079938\" title=\"Jump to UCSC Genome Browser\">6:125078905-125079938</a>","log2FoldChange.neuron":-0.217,"pvalue.neuron":0.817,"padj.neuron":0.885,"groupID.neuron":"16940","medianVariantFreq.neuron":0.45,"medianVariantFreq1.neuron":0.5,"medianVariantFreq2.neuron":0.4,"medianVariantCount.neuron":3.5,"medianVariantCount1.neuron":3,"medianVariantCount2.neuron":5,"medianTotalCount.neuron":7.5,"medianTotalCount1.neuron":7,"medianTotalCount2.neuron":17,"deltaVF.neuron":-0.1,"junctions.neuron":"125079008-125079838","sig.neuron":"Not","log2FoldChange.microglia":-2.1,"pvalue.microglia":0.0146,"padj.microglia":0.0762,"groupID.microglia":"16940","medianVariantFreq.microglia":0.5,"medianVariantFreq1.microglia":0.529,"medianVariantFreq2.microglia":0.243,"medianVariantCount.microglia":9,"medianVariantCount1.microglia":10,"medianVariantCount2.microglia":3,"medianTotalCount.microglia":21,"medianTotalCount1.microglia":17,"medianTotalCount2.microglia":25,"deltaVF.microglia":-0.286,"junctions.microglia":"125079008-125079838","sig.microglia":"Not"},"Reg_CXWVTi_26":{"featureID":"108155_1_2/2_A3SS","chr":"X","start":98835661,"end":98838344,"strand":"+","coords":"X:98835661-98838344","geneIDs":"108155","geneSymbols":"Ogt","variantType":"A3SS:P","event":"<a href=\"https://genome.ucsc.edu/cgi-bin/hgTracks?db=mm9&position=chrX:98835561-98838445\" title=\"Jump to UCSC Genome Browser\">X:98835561-98838445</a>","log2FoldChange.neuron":0.665,"pvalue.neuron":0.104,"padj.neuron":0.221,"groupID.neuron":"15792","medianVariantFreq.neuron":0.546,"medianVariantFreq1.neuron":0.48,"medianVariantFreq2.neuron":0.579,"medianVariantCount.neuron":61.5,"medianVariantCount1.neuron":65,"medianVariantCount2.neuron":33,"medianTotalCount.neuron":111,"medianTotalCount1.neuron":122,"medianTotalCount2.neuron":57,"deltaVF.neuron":0.0989,"junctions.neuron":"98835661-98838315","sig.neuron":"Not","log2FoldChange.microglia":-2.78,"pvalue.microglia":0.0315,"padj.microglia":0.137,"groupID.microglia":"15792","medianVariantFreq.microglia":0.833,"medianVariantFreq1.microglia":0.954,"medianVariantFreq2.microglia":0.8,"medianVariantCount.microglia":41.5,"medianVariantCount1.microglia":91,"medianVariantCount2.microglia":16,"medianTotalCount.microglia":61.5,"medianTotalCount1.microglia":93,"medianTotalCount2.microglia":45,"deltaVF.microglia":-0.154,"junctions.microglia":"98835661-98838315","sig.microglia":"Not"},"Reg_CXWVTi_27":{"featureID":"108652_6_2/2_A5SS","chr":"13","start":39031716,"end":39031716,"strand":"-","coords":"13:39031716-39031716","geneIDs":"108652","geneSymbols":"Slc35b3","variantType":"A5SS:P","event":"<a href=\"https://genome.ucsc.edu/cgi-bin/hgTracks?db=mm9&position=chr13:39029608-39031844\" title=\"Jump to UCSC Genome Browser\">13:39029608-39031844</a>","log2FoldChange.neuron":-2.28,"pvalue.neuron":0.0047,"padj.neuron":0.0211,"groupID.neuron":"17205","medianVariantFreq.neuron":0.22,"medianVariantFreq1.neuron":0.429,"medianVariantFreq2.neuron":0.118,"medianVariantCount.neuron":3,"medianVariantCount1.neuron":2,"medianVariantCount2.neuron":4,"medianTotalCount.neuron":9.5,"medianTotalCount1.neuron":7,"medianTotalCount2.neuron":42,"deltaVF.neuron":-0.311,"junctions.neuron":"39029708-39031716","sig.neuron":"Significant","log2FoldChange.microglia":2.67,"pvalue.microglia":0.142,"padj.microglia":0.36,"groupID.microglia":"17205","medianVariantFreq.microglia":"NA","medianVariantFreq1.microglia":"NA","medianVariantFreq2.microglia":0.355,"medianVariantCount.microglia":2,"medianVariantCount1.microglia":0,"medianVariantCount2.microglia":6,"medianTotalCount.microglia":8.5,"medianTotalCount1.microglia":2,"medianTotalCount2.microglia":31,"deltaVF.microglia":"NA","junctions.microglia":"39029708-39031716","sig.microglia":"Not"},"Reg_CXWVTi_28":{"featureID":"108655,66892_7_2/2_A3SS","chr":"6","start":98965507,"end":98965507,"strand":"-","coords":"6:98965507-98965507","geneIDs":"108655,66892","geneSymbols":"Foxp1,Eif4e3","variantType":"A3SS:P","event":"<a href=\"https://genome.ucsc.edu/cgi-bin/hgTracks?db=mm9&position=chr6:98965404-98966622\" title=\"Jump to UCSC Genome Browser\">6:98965404-98966622</a>","log2FoldChange.neuron":0.26,"pvalue.neuron":0.568,"padj.neuron":0.698,"groupID.neuron":"7218","medianVariantFreq.neuron":0.83,"medianVariantFreq1.neuron":0.818,"medianVariantFreq2.neuron":0.876,"medianVariantCount.neuron":82,"medianVariantCount1.neuron":82,"medianVariantCount2.neuron":54,"medianTotalCount.neuron":98.5,"medianTotalCount1.neuron":102,"medianTotalCount2.neuron":72,"deltaVF.neuron":0.0581,"junctions.neuron":"98965507-98966522","sig.neuron":"Not","log2FoldChange.microglia":0.684,"pvalue.microglia":0.46,"padj.microglia":0.7,"groupID.microglia":"7218","medianVariantFreq.microglia":0.888,"medianVariantFreq1.microglia":0.83,"medianVariantFreq2.microglia":0.938,"medianVariantCount.microglia":68,"medianVariantCount1.microglia":168,"medianVariantCount2.microglia":28,"medianTotalCount.microglia":78,"medianTotalCount1.microglia":176,"medianTotalCount2.microglia":28,"deltaVF.microglia":0.109,"junctions.microglia":"98965507-98966522","sig.microglia":"Not"},"Reg_CXWVTi_29":{"featureID":"108829_10_2/2_RI,A5SS","chr":"10","start":66680930,"end":66681025,"strand":"+","coords":"10:66680930-66681025","geneIDs":"108829","geneSymbols":"Jmjd1c","variantType":"RI:R,A5SS:P","event":"<a href=\"https://genome.ucsc.edu/cgi-bin/hgTracks?db=mm9&position=chr10:66680829-66681125\" title=\"Jump to UCSC Genome Browser\">10:66680829-66681125</a>","log2FoldChange.neuron":1.02,"pvalue.neuron":0.0593,"padj.neuron":0.144,"groupID.neuron":"75","medianVariantFreq.neuron":0.314,"medianVariantFreq1.neuron":0.152,"medianVariantFreq2.neuron":0.333,"medianVariantCount.neuron":10.5,"medianVariantCount1.neuron":5,"medianVariantCount2.neuron":14,"medianTotalCount.neuron":33.5,"medianTotalCount1.neuron":29,"medianTotalCount2.neuron":44,"deltaVF.neuron":0.182,"junctions.neuron":"66680933-66681025","sig.neuron":"Not","log2FoldChange.microglia":1.64,"pvalue.microglia":0.0306,"padj.microglia":0.133,"groupID.microglia":"75","medianVariantFreq.microglia":0.109,"medianVariantFreq1.microglia":0.0314,"medianVariantFreq2.microglia":0.153,"medianVariantCount.microglia":6,"medianVariantCount1.microglia":5,"medianVariantCount2.microglia":7,"medianTotalCount.microglia":76.5,"medianTotalCount1.microglia":104,"medianTotalCount2.microglia":65,"deltaVF.microglia":0.122,"junctions.microglia":"66680933-66681025","sig.microglia":"Not"},"Reg_CXWVTi_30":{"featureID":"108857_5_2/2_A3SS","chr":"18","start":36773630,"end":36774416,"strand":"+","coords":"18:36773630-36774416","geneIDs":"108857","geneSymbols":"Ankhd1","variantType":"A3SS:P","event":"<a href=\"https://genome.ucsc.edu/cgi-bin/hgTracks?db=mm9&position=chr18:36773530-36774517\" title=\"Jump to UCSC Genome Browser\">18:36773530-36774517</a>","log2FoldChange.neuron":-1.25,"pvalue.neuron":0.0254,"padj.neuron":0.0766,"groupID.neuron":"7700","medianVariantFreq.neuron":0.652,"medianVariantFreq1.neuron":0.76,"medianVariantFreq2.neuron":0.561,"medianVariantCount.neuron":20.5,"medianVariantCount1.neuron":19,"medianVariantCount2.neuron":23,"medianTotalCount.neuron":26,"medianTotalCount1.neuron":25,"medianTotalCount2.neuron":41,"deltaVF.neuron":-0.199,"junctions.neuron":"36773630-36774369","sig.neuron":"Not","log2FoldChange.microglia":-1.45,"pvalue.microglia":0.142,"padj.microglia":0.36,"groupID.microglia":"7700","medianVariantFreq.microglia":0.667,"medianVariantFreq1.microglia":0.73,"medianVariantFreq2.microglia":0.619,"medianVariantCount.microglia":16.5,"medianVariantCount1.microglia":27,"medianVariantCount2.microglia":13,"medianTotalCount.microglia":25.5,"medianTotalCount1.microglia":37,"medianTotalCount2.microglia":21,"deltaVF.microglia":-0.111,"junctions.microglia":"36773630-36774369","sig.microglia":"Not"},"Reg_CXWVTi_31":{"featureID":"108857_6_2/2_SE","chr":"18","start":36774471,"end":36791721,"strand":"+","coords":"18:36774471-36791721","geneIDs":"108857","geneSymbols":"Ankhd1","variantType":"SE:I","event":"<a href=\"https://genome.ucsc.edu/cgi-bin/hgTracks?db=mm9&position=chr18:36774371-36791821\" title=\"Jump to UCSC Genome Browser\">18:36774371-36791821</a>","log2FoldChange.neuron":-0.547,"pvalue.neuron":0.608,"padj.neuron":0.726,"groupID.neuron":"7701","medianVariantFreq.neuron":0.225,"medianVariantFreq1.neuron":0.25,"medianVariantFreq2.neuron":0.133,"medianVariantCount.neuron":2,"medianVariantCount1.neuron":1,"medianVariantCount2.neuron":2,"medianTotalCount.neuron":9,"medianTotalCount1.neuron":8,"medianTotalCount2.neuron":15,"deltaVF.neuron":-0.117,"junctions.neuron":"36784921-36791721","sig.neuron":"Not","log2FoldChange.microglia":-0.82,"pvalue.microglia":0.411,"padj.microglia":0.659,"groupID.microglia":"7701","medianVariantFreq.microglia":0.653,"medianVariantFreq1.microglia":0.68,"medianVariantFreq2.microglia":0.625,"medianVariantCount.microglia":8.5,"medianVariantCount1.microglia":10,"medianVariantCount2.microglia":5,"medianTotalCount.microglia":12,"medianTotalCount1.microglia":13,"medianTotalCount2.microglia":8,"deltaVF.microglia":-0.055,"junctions.microglia":"36784921-36791721","sig.microglia":"Not"},"Reg_CXWVTi_32":{"featureID":"109689_3_2/2_A3SS","chr":"7","start":106748362,"end":106749607,"strand":"+","coords":"7:106748362-106749607","geneIDs":"109689","geneSymbols":"Arrb1","variantType":"A3SS:P","event":"<a href=\"https://genome.ucsc.edu/cgi-bin/hgTracks?db=mm9&position=chr7:106748262-106749708\" title=\"Jump to UCSC Genome Browser\">7:106748262-106749708</a>","log2FoldChange.neuron":0.0775,"pvalue.neuron":0.908,"padj.neuron":0.944,"groupID.neuron":"3033","medianVariantFreq.neuron":0.408,"medianVariantFreq1.neuron":0.4,"medianVariantFreq2.neuron":0.417,"medianVariantCount.neuron":10,"medianVariantCount1.neuron":10,"medianVariantCount2.neuron":10,"medianTotalCount.neuron":26,"medianTotalCount1.neuron":22,"medianTotalCount2.neuron":32,"deltaVF.neuron":0.0167,"junctions.neuron":"106748362-106748514","sig.neuron":"Not","log2FoldChange.microglia":0.593,"pvalue.microglia":0.687,"padj.microglia":0.854,"groupID.microglia":"3033","medianVariantFreq.microglia":"NA","medianVariantFreq1.microglia":0.529,"medianVariantFreq2.microglia":"NA","medianVariantCount.microglia":6,"medianVariantCount1.microglia":15,"medianVariantCount2.microglia":2,"medianTotalCount.microglia":25.5,"medianTotalCount1.microglia":39,"medianTotalCount2.microglia":2,"deltaVF.microglia":"NA","junctions.microglia":"106748362-106748514","sig.microglia":"Not"},"Reg_CXWVTi_33":{"featureID":"109880_3_2/2_A5SS","chr":"6","start":39616240,"end":39616236,"strand":"-","coords":"6:39616240-39616236","geneIDs":"109880","geneSymbols":"Braf","variantType":"A5SS:P","event":"<a href=\"https://genome.ucsc.edu/cgi-bin/hgTracks?db=mm9&position=chr6:39615005-39616345\" title=\"Jump to UCSC Genome Browser\">6:39615005-39616345</a>","log2FoldChange.neuron":-0.456,"pvalue.neuron":0.266,"padj.neuron":0.431,"groupID.neuron":"18260","medianVariantFreq.neuron":0.163,"medianVariantFreq1.neuron":0.185,"medianVariantFreq2.neuron":0.139,"medianVariantCount.neuron":15,"medianVariantCount1.neuron":15,"medianVariantCount2.neuron":17,"medianTotalCount.neuron":81,"medianTotalCount1.neuron":81,"medianTotalCount2.neuron":87,"deltaVF.neuron":-0.0465,"junctions.neuron":"39615105-39616240;39615105-39616236","sig.neuron":"Not","log2FoldChange.microglia":1.05,"pvalue.microglia":0.675,"padj.microglia":0.849,"groupID.microglia":"18260","medianVariantFreq.microglia":0,"medianVariantFreq1.microglia":0,"medianVariantFreq2.microglia":0,"medianVariantCount.microglia":0,"medianVariantCount1.microglia":0,"medianVariantCount2.microglia":0,"medianTotalCount.microglia":44,"medianTotalCount1.microglia":46,"medianTotalCount2.microglia":14,"deltaVF.microglia":0,"junctions.microglia":"39615105-39616240;39615105-39616236","sig.microglia":"Not"},"Reg_CXWVTi_34":{"featureID":"109880_5_2/2_A3SS","chr":"6","start":39610988,"end":39610988,"strand":"-","coords":"6:39610988-39610988","geneIDs":"109880","geneSymbols":"Braf","variantType":"A3SS:P","event":"<a href=\"https://genome.ucsc.edu/cgi-bin/hgTracks?db=mm9&position=chr6:39610869-39612103\" title=\"Jump to UCSC Genome Browser\">6:39610869-39612103</a>","log2FoldChange.neuron":0.929,"pvalue.neuron":0.274,"padj.neuron":0.438,"groupID.neuron":"18262","medianVariantFreq.neuron":0.968,"medianVariantFreq1.neuron":0.947,"medianVariantFreq2.neuron":0.986,"medianVariantCount.neuron":200,"medianVariantCount1.neuron":189,"medianVariantCount2.neuron":224,"medianTotalCount.neuron":204,"medianTotalCount1.neuron":197,"medianTotalCount2.neuron":226,"deltaVF.neuron":0.0395,"junctions.neuron":"39610988-39612003","sig.neuron":"Not","log2FoldChange.microglia":0.616,"pvalue.microglia":0.427,"padj.microglia":0.671,"groupID.microglia":"18262","medianVariantFreq.microglia":0.928,"medianVariantFreq1.microglia":0.939,"medianVariantFreq2.microglia":0.926,"medianVariantCount.microglia":106,"medianVariantCount1.microglia":89,"medianVariantCount2.microglia":126,"medianTotalCount.microglia":114,"medianTotalCount1.microglia":113,"medianTotalCount2.microglia":136,"deltaVF.microglia":-0.0129,"junctions.microglia":"39610988-39612003","sig.microglia":"Not"},"Reg_CXWVTi_35":{"featureID":"110821_9_2/2_A5SS","chr":"14","start":123049553,"end":123057900,"strand":"+","coords":"14:123049553-123057900","geneIDs":"110821","geneSymbols":"Pcca","variantType":"A5SS:P","event":"<a href=\"https://genome.ucsc.edu/cgi-bin/hgTracks?db=mm9&position=chr14:123049452-123058000\" title=\"Jump to UCSC Genome Browser\">14:123049452-123058000</a>","log2FoldChange.neuron":0.854,"pvalue.neuron":0.17,"padj.neuron":0.309,"groupID.neuron":"2081","medianVariantFreq.neuron":0.164,"medianVariantFreq1.neuron":0.152,"medianVariantFreq2.neuron":0.176,"medianVariantCount.neuron":4.5,"medianVariantCount1.neuron":4,"medianVariantCount2.neuron":5,"medianTotalCount.neuron":31,"medianTotalCount1.neuron":31,"medianTotalCount2.neuron":24,"deltaVF.neuron":0.025,"junctions.neuron":"123049619-123057900","sig.neuron":"Not","log2FoldChange.microglia":1.06,"pvalue.microglia":0.379,"padj.microglia":0.627,"groupID.microglia":"2081","medianVariantFreq.microglia":0.116,"medianVariantFreq1.microglia":0.0732,"medianVariantFreq2.microglia":0.158,"medianVariantCount.microglia":3,"medianVariantCount1.microglia":3,"medianVariantCount2.microglia":3,"medianTotalCount.microglia":25,"medianTotalCount1.microglia":41,"medianTotalCount2.microglia":12,"deltaVF.microglia":0.0847,"junctions.microglia":"123049619-123057900","sig.microglia":"Not"},"Reg_CXWVTi_36":{"featureID":"110829_2_2/2_AE","chr":"10","start":57861928,"end":57884760,"strand":"+","coords":"10:57861928-57884760","geneIDs":"110829","geneSymbols":"Lims1","variantType":"AE","event":"<a href=\"https://genome.ucsc.edu/cgi-bin/hgTracks?db=mm9&position=chr10:57861828-57884860\" title=\"Jump to UCSC Genome Browser\">10:57861828-57884860</a>","log2FoldChange.neuron":-5.86,"pvalue.neuron":1.31e-05,"padj.neuron":0.000283,"groupID.neuron":"10122","medianVariantFreq.neuron":0.736,"medianVariantFreq1.neuron":1,"medianVariantFreq2.neuron":0.267,"medianVariantCount.neuron":4,"medianVariantCount1.neuron":4,"medianVariantCount2.neuron":4,"medianTotalCount.neuron":6.5,"medianTotalCount1.neuron":4,"medianTotalCount2.neuron":14,"deltaVF.neuron":-0.733,"junctions.neuron":"57861928-57870818","sig.neuron":"Significant","log2FoldChange.microglia":-2.79,"pvalue.microglia":0.148,"padj.microglia":0.37,"groupID.microglia":"10122","medianVariantFreq.microglia":"NA","medianVariantFreq1.microglia":"NA","medianVariantFreq2.microglia":0.667,"medianVariantCount.microglia":5,"medianVariantCount1.microglia":2,"medianVariantCount2.microglia":6,"medianTotalCount.microglia":14.5,"medianTotalCount1.microglia":2,"medianTotalCount2.microglia":15,"deltaVF.microglia":"NA","junctions.microglia":"57861928-57870818","sig.microglia":"Not"},"Reg_CXWVTi_37":{"featureID":"11432_3_2/2_RI,A3SS","chr":"2","start":91046435,"end":91046873,"strand":"+","coords":"2:91046435-91046873","geneIDs":"11432","geneSymbols":"Acp2","variantType":"RI:R,A3SS:P","event":"<a href=\"https://genome.ucsc.edu/cgi-bin/hgTracks?db=mm9&position=chr2:91046334-91046974\" title=\"Jump to UCSC Genome Browser\">2:91046334-91046974</a>","log2FoldChange.neuron":0.379,"pvalue.neuron":0.484,"padj.neuron":0.631,"groupID.neuron":"1540","medianVariantFreq.neuron":0.691,"medianVariantFreq1.neuron":0.63,"medianVariantFreq2.neuron":0.692,"medianVariantCount.neuron":19.5,"medianVariantCount1.neuron":19,"medianVariantCount2.neuron":21,"medianTotalCount.neuron":27,"medianTotalCount1.neuron":27,"medianTotalCount2.neuron":27,"deltaVF.neuron":0.0627,"junctions.neuron":"91046434-91046787","sig.neuron":"Not","log2FoldChange.microglia":-1.29,"pvalue.microglia":0.012,"padj.microglia":0.0658,"groupID.microglia":"1540","medianVariantFreq.microglia":0.756,"medianVariantFreq1.microglia":0.844,"medianVariantFreq2.microglia":0.625,"medianVariantCount.microglia":66,"medianVariantCount1.microglia":90,"medianVariantCount2.microglia":62,"medianTotalCount.microglia":103,"medianTotalCount1.microglia":104,"medianTotalCount2.microglia":102,"deltaVF.microglia":-0.219,"junctions.microglia":"91046434-91046787","sig.microglia":"Not"},"Reg_CXWVTi_38":{"featureID":"11490_7_2/2_SE,RI,A5SS,A3SS","chr":"3","start":89144699,"end":89144635,"strand":"-","coords":"3:89144699-89144635","geneIDs":"11490","geneSymbols":"Adam15","variantType":"SE:I,RI:R,A5SS:P,A3SS:P","event":"<a href=\"https://genome.ucsc.edu/cgi-bin/hgTracks?db=mm9&position=chr3:89144294-89144885\" title=\"Jump to UCSC Genome Browser\">3:89144294-89144885</a>","log2FoldChange.neuron":-0.922,"pvalue.neuron":0.0995,"padj.neuron":0.213,"groupID.neuron":"11123","medianVariantFreq.neuron":0.643,"medianVariantFreq1.neuron":0.68,"medianVariantFreq2.neuron":0.571,"medianVariantCount.neuron":19,"medianVariantCount1.neuron":29,"medianVariantCount2.neuron":8,"medianTotalCount.neuron":28,"medianTotalCount1.neuron":41,"medianTotalCount2.neuron":17,"deltaVF.neuron":-0.109,"junctions.neuron":"89144698-89144785;89144394-89144635","sig.neuron":"Not","log2FoldChange.microglia":0.797,"pvalue.microglia":0.141,"padj.microglia":0.36,"groupID.microglia":"11123","medianVariantFreq.microglia":0.4,"medianVariantFreq1.microglia":0.359,"medianVariantFreq2.microglia":0.495,"medianVariantCount.microglia":26.5,"medianVariantCount1.microglia":37,"medianVariantCount2.microglia":8,"medianTotalCount.microglia":66.5,"medianTotalCount1.microglia":103,"medianTotalCount2.microglia":12,"deltaVF.microglia":0.136,"junctions.microglia":"89144698-89144785;89144394-89144635","sig.microglia":"Not"},"Reg_CXWVTi_39":{"featureID":"11518_3_2/2_SE","chr":"5","start":34971162,"end":34973118,"strand":"+","coords":"5:34971162-34973118","geneIDs":"11518","geneSymbols":"Add1","variantType":"SE:I","event":"<a href=\"https://genome.ucsc.edu/cgi-bin/hgTracks?db=mm9&position=chr5:34971062-34973219\" title=\"Jump to UCSC Genome Browser\">5:34971062-34973219</a>","log2FoldChange.neuron":-0.346,"pvalue.neuron":0.528,"padj.neuron":0.669,"groupID.neuron":"5453","medianVariantFreq.neuron":0.286,"medianVariantFreq1.neuron":0.333,"medianVariantFreq2.neuron":0.282,"medianVariantCount.neuron":8.5,"medianVariantCount1.neuron":8,"medianVariantCount2.neuron":9,"medianTotalCount.neuron":29,"medianTotalCount1.neuron":28,"medianTotalCount2.neuron":32,"deltaVF.neuron":-0.0513,"junctions.neuron":"34971162-34971785;34971821-34973119","sig.neuron":"Not","log2FoldChange.microglia":0.0332,"pvalue.microglia":0.979,"padj.microglia":0.992,"groupID.microglia":"5453","medianVariantFreq.microglia":0.557,"medianVariantFreq1.microglia":0.514,"medianVariantFreq2.microglia":0.6,"medianVariantCount.microglia":6.5,"medianVariantCount1.microglia":13,"medianVariantCount2.microglia":3,"medianTotalCount.microglia":15,"medianTotalCount1.microglia":21,"medianTotalCount2.microglia":4,"deltaVF.microglia":0.0857,"junctions.microglia":"34971162-34971785;34971821-34973119","sig.microglia":"Not"},"Reg_CXWVTi_40":{"featureID":"116848_2_2/2_A3SS","chr":"10","start":127549823,"end":127550518,"strand":"+","coords":"10:127549823-127550518","geneIDs":"116848","geneSymbols":"Baz2a","variantType":"A3SS:P","event":"<a href=\"https://genome.ucsc.edu/cgi-bin/hgTracks?db=mm9&position=chr10:127549723-127550619\" title=\"Jump to UCSC Genome Browser\">10:127549723-127550619</a>","log2FoldChange.neuron":-1.21,"pvalue.neuron":0.285,"padj.neuron":0.451,"groupID.neuron":"107","medianVariantFreq.neuron":0.339,"medianVariantFreq1.neuron":0.467,"medianVariantFreq2.neuron":0.171,"medianVariantCount.neuron":7,"medianVariantCount1.neuron":7,"medianVariantCount2.neuron":7,"medianTotalCount.neuron":21,"medianTotalCount1.neuron":15,"medianTotalCount2.neuron":23,"deltaVF.neuron":-0.296,"junctions.neuron":"127549823-127550516","sig.neuron":"Not","log2FoldChange.microglia":-0.588,"pvalue.microglia":0.722,"padj.microglia":0.873,"groupID.microglia":"107","medianVariantFreq.microglia":0.253,"medianVariantFreq1.microglia":0.286,"medianVariantFreq2.microglia":0.167,"medianVariantCount.microglia":3.5,"medianVariantCount1.microglia":4,"medianVariantCount2.microglia":2,"medianTotalCount.microglia":15,"medianTotalCount1.microglia":14,"medianTotalCount2.microglia":16,"deltaVF.microglia":-0.119,"junctions.microglia":"127549823-127550516","sig.microglia":"Not"},"Reg_CXWVTi_41":{"featureID":"11764_4_2/2_A3SS","chr":"11","start":4937780,"end":4939127,"strand":"+","coords":"11:4937780-4939127","geneIDs":"11764","geneSymbols":"Ap1b1","variantType":"A3SS:P","event":"<a href=\"https://genome.ucsc.edu/cgi-bin/hgTracks?db=mm9&position=chr11:4937680-4939228\" title=\"Jump to UCSC Genome Browser\">11:4937680-4939228</a>","log2FoldChange.neuron":0.318,"pvalue.neuron":0.606,"padj.neuron":0.726,"groupID.neuron":"14645","medianVariantFreq.neuron":0.237,"medianVariantFreq1.neuron":0.2,"medianVariantFreq2.neuron":0.312,"medianVariantCount.neuron":4.5,"medianVariantCount1.neuron":3,"medianVariantCount2.neuron":9,"medianTotalCount.neuron":20.5,"medianTotalCount1.neuron":17,"medianTotalCount2.neuron":32,"deltaVF.neuron":0.112,"junctions.neuron":"4937780-4938136","sig.neuron":"Not","log2FoldChange.microglia":-1.18,"pvalue.microglia":0.157,"padj.microglia":0.385,"groupID.microglia":"14645","medianVariantFreq.microglia":0.388,"medianVariantFreq1.microglia":0.5,"medianVariantFreq2.microglia":0.242,"medianVariantCount.microglia":15,"medianVariantCount1.microglia":16,"medianVariantCount2.microglia":8,"medianTotalCount.microglia":33,"medianTotalCount1.microglia":32,"medianTotalCount2.microglia":34,"deltaVF.microglia":-0.258,"junctions.microglia":"4937780-4938136","sig.microglia":"Not"},"Reg_CXWVTi_42":{"featureID":"11765_2_2/2_A3SS","chr":"8","start":112379009,"end":112379245,"strand":"+","coords":"8:112379009-112379245","geneIDs":"11765","geneSymbols":"Ap1g1","variantType":"A3SS:P","event":"<a href=\"https://genome.ucsc.edu/cgi-bin/hgTracks?db=mm9&position=chr8:112378909-112379346\" title=\"Jump to UCSC Genome Browser\">8:112378909-112379346</a>","log2FoldChange.neuron":-1.04,"pvalue.neuron":0.0591,"padj.neuron":0.144,"groupID.neuron":"15739","medianVariantFreq.neuron":0.198,"medianVariantFreq1.neuron":0.208,"medianVariantFreq2.neuron":0.115,"medianVariantCount.neuron":7,"medianVariantCount1.neuron":8,"medianVariantCount2.neuron":6,"medianTotalCount.neuron":40.5,"medianTotalCount1.neuron":33,"medianTotalCount2.neuron":52,"deltaVF.neuron":-0.0929,"junctions.neuron":"112379009-112379105","sig.neuron":"Not","log2FoldChange.microglia":-0.0436,"pvalue.microglia":0.96,"padj.microglia":0.99,"groupID.microglia":"15739","medianVariantFreq.microglia":0.0587,"medianVariantFreq1.microglia":0.0847,"medianVariantFreq2.microglia":0.0571,"medianVariantCount.microglia":4.5,"medianVariantCount1.microglia":5,"medianVariantCount2.microglia":4,"medianTotalCount.microglia":61,"medianTotalCount1.microglia":63,"medianTotalCount2.microglia":48,"deltaVF.microglia":-0.0276,"junctions.microglia":"112379009-112379105","sig.microglia":"Not"},"Reg_CXWVTi_43":{"featureID":"11909,100047997_2_2/2_SE","chr":"2","start":73708742,"end":73708680,"strand":"-","coords":"2:73708742-73708680","geneIDs":"11909,100047997","geneSymbols":"Atf2,LOC100047997","variantType":"SE:I","event":"<a href=\"https://genome.ucsc.edu/cgi-bin/hgTracks?db=mm9&position=chr2:73701195-73711827\" title=\"Jump to UCSC Genome Browser\">2:73701195-73711827</a>","log2FoldChange.neuron":0.442,"pvalue.neuron":0.431,"padj.neuron":0.587,"groupID.neuron":"15474","medianVariantFreq.neuron":0.483,"medianVariantFreq1.neuron":0.467,"medianVariantFreq2.neuron":0.5,"medianVariantCount.neuron":9,"medianVariantCount1.neuron":8,"medianVariantCount2.neuron":18,"medianTotalCount.neuron":20.5,"medianTotalCount1.neuron":18,"medianTotalCount2.neuron":47,"deltaVF.neuron":0.0333,"junctions.neuron":"73708742-73711727;73701295-73708680","sig.neuron":"Not","log2FoldChange.microglia":1.24,"pvalue.microglia":0.405,"padj.microglia":0.654,"groupID.microglia":"15474","medianVariantFreq.microglia":0.117,"medianVariantFreq1.microglia":0.0909,"medianVariantFreq2.microglia":0.364,"medianVariantCount.microglia":3.5,"medianVariantCount1.microglia":1,"medianVariantCount2.microglia":8,"medianTotalCount.microglia":23,"medianTotalCount1.microglia":12,"medianTotalCount2.microglia":33,"deltaVF.microglia":0.273,"junctions.microglia":"73708742-73711727;73701295-73708680","sig.microglia":"Not"},"Reg_CXWVTi_44":{"featureID":"11975_1_2/2_A3SS","chr":"11","start":100882496,"end":100887994,"strand":"+","coords":"11:100882496-100887994","geneIDs":"11975","geneSymbols":"Atp6v0a1","variantType":"A3SS:P","event":"<a href=\"https://genome.ucsc.edu/cgi-bin/hgTracks?db=mm9&position=chr11:100882396-100888095\" title=\"Jump to UCSC Genome Browser\">11:100882396-100888095</a>","log2FoldChange.neuron":-0.437,"pvalue.neuron":0.394,"padj.neuron":0.556,"groupID.neuron":"8812","medianVariantFreq.neuron":0.481,"medianVariantFreq1.neuron":0.527,"medianVariantFreq2.neuron":0.4,"medianVariantCount.neuron":34.5,"medianVariantCount1.neuron":37,"medianVariantCount2.neuron":30,"medianTotalCount.neuron":71,"medianTotalCount1.neuron":69,"medianTotalCount2.neuron":73,"deltaVF.neuron":-0.127,"junctions.neuron":"100882496-100887992","sig.neuron":"Not","log2FoldChange.microglia":-0.508,"pvalue.microglia":0.789,"padj.microglia":0.913,"groupID.microglia":"8812","medianVariantFreq.microglia":"NA","medianVariantFreq1.microglia":"NA","medianVariantFreq2.microglia":"NA","medianVariantCount.microglia":8.5,"medianVariantCount1.microglia":8,"medianVariantCount2.microglia":9,"medianTotalCount.microglia":17,"medianTotalCount1.microglia":20,"medianTotalCount2.microglia":15,"deltaVF.microglia":"NA","junctions.microglia":"100882496-100887992","sig.microglia":"Not"},"Reg_CXWVTi_45":{"featureID":"11975_4_2/2_A3SS","chr":"11","start":100901225,"end":100904263,"strand":"+","coords":"11:100901225-100904263","geneIDs":"11975","geneSymbols":"Atp6v0a1","variantType":"A3SS:P","event":"<a href=\"https://genome.ucsc.edu/cgi-bin/hgTracks?db=mm9&position=chr11:100901125-100904364\" title=\"Jump to UCSC Genome Browser\">11:100901125-100904364</a>","log2FoldChange.neuron":0.0918,"pvalue.neuron":0.782,"padj.neuron":0.86,"groupID.neuron":"8815","medianVariantFreq.neuron":0.069,"medianVariantFreq1.neuron":0.0681,"medianVariantFreq2.neuron":0.0738,"medianVariantCount.neuron":13,"medianVariantCount1.neuron":13,"medianVariantCount2.neuron":12,"medianTotalCount.neuron":190,"medianTotalCount1.neuron":200,"medianTotalCount2.neuron":188,"deltaVF.neuron":0.00571,"junctions.neuron":"100901225-100904245","sig.neuron":"Not","log2FoldChange.microglia":1.07,"pvalue.microglia":0.179,"padj.microglia":0.418,"groupID.microglia":"8815","medianVariantFreq.microglia":0.0719,"medianVariantFreq1.microglia":0.0637,"medianVariantFreq2.microglia":0.111,"medianVariantCount.microglia":5.5,"medianVariantCount1.microglia":7,"medianVariantCount2.microglia":2,"medianTotalCount.microglia":64.5,"medianTotalCount1.microglia":105,"medianTotalCount2.microglia":21,"deltaVF.microglia":0.0474,"junctions.microglia":"100901225-100904245","sig.microglia":"Not"},"Reg_CXWVTi_46":{"featureID":"11980_5_2/2_SE","chr":"5","start":68158424,"end":68158259,"strand":"-","coords":"5:68158424-68158259","geneIDs":"11980","geneSymbols":"Atp8a1","variantType":"SE:I","event":"<a href=\"https://genome.ucsc.edu/cgi-bin/hgTracks?db=mm9&position=chr5:68156130-68160391\" title=\"Jump to UCSC Genome Browser\">5:68156130-68160391</a>","log2FoldChange.neuron":-5.17,"pvalue.neuron":6.53e-06,"padj.neuron":0.000175,"groupID.neuron":"9826","medianVariantFreq.neuron":0.911,"medianVariantFreq1.neuron":1,"medianVariantFreq2.neuron":0.63,"medianVariantCount.neuron":25.5,"medianVariantCount1.neuron":26,"medianVariantCount2.neuron":18,"medianTotalCount.neuron":28,"medianTotalCount1.neuron":26,"medianTotalCount2.neuron":40,"deltaVF.neuron":-0.37,"junctions.neuron":"68158424-68160291;68156230-68158374;68156230-68158259","sig.neuron":"Significant","log2FoldChange.microglia":-9.62,"pvalue.microglia":6.63e-07,"padj.microglia":7.54e-05,"groupID.microglia":"9826","medianVariantFreq.microglia":0.927,"medianVariantFreq1.microglia":1,"medianVariantFreq2.microglia":0.243,"medianVariantCount.microglia":25.5,"medianVariantCount1.microglia":35,"medianVariantCount2.microglia":9,"medianTotalCount.microglia":36,"medianTotalCount1.microglia":35,"medianTotalCount2.microglia":37,"deltaVF.microglia":-0.757,"junctions.microglia":"68158424-68160291;68156230-68158374;68156230-68158259","sig.microglia":"Significant"},"Reg_CXWVTi_47":{"featureID":"12009_2_2/2_A3SS","chr":"11","start":119937544,"end":119937544,"strand":"-","coords":"11:119937544-119937544","geneIDs":"12009","geneSymbols":"Azi1","variantType":"A3SS:P","event":"<a href=\"https://genome.ucsc.edu/cgi-bin/hgTracks?db=mm9&position=chr11:119937416-119938333\" title=\"Jump to UCSC Genome Browser\">11:119937416-119938333</a>","log2FoldChange.neuron":0.0125,"pvalue.neuron":0.989,"padj.neuron":0.991,"groupID.neuron":"1269","medianVariantFreq.neuron":0.333,"medianVariantFreq1.neuron":0.333,"medianVariantFreq2.neuron":0.333,"medianVariantCount.neuron":3.5,"medianVariantCount1.neuron":3,"medianVariantCount2.neuron":6,"medianTotalCount.neuron":12,"medianTotalCount1.neuron":9,"medianTotalCount2.neuron":12,"deltaVF.neuron":0,"junctions.neuron":"119937544-119938233","sig.neuron":"Not","log2FoldChange.microglia":0.845,"pvalue.microglia":0.641,"padj.microglia":0.827,"groupID.microglia":"1269","medianVariantFreq.microglia":"NA","medianVariantFreq1.microglia":0.222,"medianVariantFreq2.microglia":"NA","medianVariantCount.microglia":1.5,"medianVariantCount1.microglia":4,"medianVariantCount2.microglia":0,"medianTotalCount.microglia":4.5,"medianTotalCount1.microglia":18,"medianTotalCount2.microglia":4,"deltaVF.microglia":"NA","junctions.microglia":"119937544-119938233","sig.microglia":"Not"},"Reg_CXWVTi_48":{"featureID":"12289_7_2/2_A3SS","chr":"14","start":30929628,"end":30929628,"strand":"-","coords":"14:30929628-30929628","geneIDs":"12289","geneSymbols":"Cacna1d","variantType":"A3SS:P","event":"<a href=\"https://genome.ucsc.edu/cgi-bin/hgTracks?db=mm9&position=chr14:30929515-30932389\" title=\"Jump to UCSC Genome Browser\">14:30929515-30932389</a>","log2FoldChange.neuron":-0.603,"pvalue.neuron":0.269,"padj.neuron":0.433,"groupID.neuron":"17238","medianVariantFreq.neuron":0.0199,"medianVariantFreq1.neuron":0.0286,"medianVariantFreq2.neuron":0.0173,"medianVariantCount.neuron":4,"medianVariantCount1.neuron":4,"medianVariantCount2.neuron":6,"medianTotalCount.neuron":148,"medianTotalCount1.neuron":140,"medianTotalCount2.neuron":286,"deltaVF.neuron":-0.0112,"junctions.neuron":"30929628-30932289","sig.neuron":"Not","log2FoldChange.microglia":2.83,"pvalue.microglia":0.00051,"padj.microglia":0.00748,"groupID.microglia":"17238","medianVariantFreq.microglia":0.032,"medianVariantFreq1.microglia":0.0033,"medianVariantFreq2.microglia":0.0421,"medianVariantCount.microglia":7,"medianVariantCount1.microglia":1,"medianVariantCount2.microglia":20,"medianTotalCount.microglia":274,"medianTotalCount1.microglia":176,"medianTotalCount2.microglia":356,"deltaVF.microglia":0.0388,"junctions.microglia":"30929628-30932289","sig.microglia":"Significant"},"Reg_CXWVTi_49":{"featureID":"12366,12723_2_2/2_A3SS","chr":"6","start":42218979,"end":42219278,"strand":"+","coords":"6:42218979-42219278","geneIDs":"12366,12723","geneSymbols":"Casp2,Clcn1","variantType":"A3SS:P","event":"<a href=\"https://genome.ucsc.edu/cgi-bin/hgTracks?db=mm9&position=chr6:42218879-42219379\" title=\"Jump to UCSC Genome Browser\">6:42218879-42219379</a>","log2FoldChange.neuron":0.931,"pvalue.neuron":0.235,"padj.neuron":0.389,"groupID.neuron":"2988","medianVariantFreq.neuron":0.199,"medianVariantFreq1.neuron":0.167,"medianVariantFreq2.neuron":0.294,"medianVariantCount.neuron":3.5,"medianVariantCount1.neuron":2,"medianVariantCount2.neuron":6,"medianTotalCount.neuron":20.5,"medianTotalCount1.neuron":12,"medianTotalCount2.neuron":26,"deltaVF.neuron":0.127,"junctions.neuron":"42218979-42219221","sig.neuron":"Not","log2FoldChange.microglia":-2.18,"pvalue.microglia":0.473,"padj.microglia":0.711,"groupID.microglia":"2988","medianVariantFreq.microglia":"NA","medianVariantFreq1.microglia":"NA","medianVariantFreq2.microglia":"NA","medianVariantCount.microglia":2.5,"medianVariantCount1.microglia":6,"medianVariantCount2.microglia":2,"medianTotalCount.microglia":9,"medianTotalCount1.microglia":12,"medianTotalCount2.microglia":6,"deltaVF.microglia":"NA","junctions.microglia":"42218979-42219221","sig.microglia":"Not"},"Reg_CXWVTi_50":{"featureID":"12442,93836_2_2/2_A3SS","chr":"9","start":70298348,"end":70298348,"strand":"-","coords":"9:70298348-70298348","geneIDs":"12442,93836","geneSymbols":"Ccnb2,Rnf111","variantType":"A3SS:P","event":"<a href=\"https://genome.ucsc.edu/cgi-bin/hgTracks?db=mm9&position=chr9:70298245-70301408\" title=\"Jump to UCSC Genome Browser\">9:70298245-70301408</a>","log2FoldChange.neuron":-0.643,"pvalue.neuron":0.337,"padj.neuron":0.504,"groupID.neuron":"1136","medianVariantFreq.neuron":0.69,"medianVariantFreq1.neuron":0.8,"medianVariantFreq2.neuron":0.636,"medianVariantCount.neuron":19.5,"medianVariantCount1.neuron":20,"medianVariantCount2.neuron":12,"medianTotalCount.neuron":27.5,"medianTotalCount1.neuron":28,"medianTotalCount2.neuron":26,"deltaVF.neuron":-0.164,"junctions.neuron":"70298348-70301308","sig.neuron":"Not","log2FoldChange.microglia":1.17,"pvalue.microglia":0.0323,"padj.microglia":0.139,"groupID.microglia":"1136","medianVariantFreq.microglia":0.649,"medianVariantFreq1.microglia":0.577,"medianVariantFreq2.microglia":0.714,"medianVariantCount.microglia":66,"medianVariantCount1.microglia":101,"medianVariantCount2.microglia":60,"medianTotalCount.microglia":106,"medianTotalCount1.microglia":155,"medianTotalCount2.microglia":84,"deltaVF.microglia":0.137,"junctions.microglia":"70298348-70301308","sig.microglia":"Not"},"Reg_CXWVTi_51":{"featureID":"12748,24045,68521_3_2/2_A3SS","chr":"3","start":88971126,"end":88972616,"strand":"+","coords":"3:88971126-88972616","geneIDs":"12748,24045,68521","geneSymbols":"Clk2,Scamp3,Fam189b","variantType":"A3SS:P","event":"<a href=\"https://genome.ucsc.edu/cgi-bin/hgTracks?db=mm9&position=chr3:88971026-88972717\" title=\"Jump to UCSC Genome Browser\">3:88971026-88972717</a>","log2FoldChange.neuron":0.0817,"pvalue.neuron":0.903,"padj.neuron":0.942,"groupID.neuron":"5385","medianVariantFreq.neuron":0.05,"medianVariantFreq1.neuron":0.0411,"medianVariantFreq2.neuron":0.0702,"medianVariantCount.neuron":3.5,"medianVariantCount1.neuron":3,"medianVariantCount2.neuron":6,"medianTotalCount.neuron":69,"medianTotalCount1.neuron":58,"medianTotalCount2.neuron":80,"deltaVF.neuron":0.0291,"junctions.neuron":"88971126-88972596","sig.neuron":"Not","log2FoldChange.microglia":1.61,"pvalue.microglia":0.0117,"padj.microglia":0.0648,"groupID.microglia":"5385","medianVariantFreq.microglia":0.0518,"medianVariantFreq1.microglia":0.0369,"medianVariantFreq2.microglia":0.1,"medianVariantCount.microglia":6,"medianVariantCount1.microglia":5,"medianVariantCount2.microglia":7,"medianTotalCount.microglia":120,"medianTotalCount1.microglia":171,"medianTotalCount2.microglia":75,"deltaVF.microglia":0.0631,"junctions.microglia":"88971126-88972596","sig.microglia":"Not"},"Reg_CXWVTi_52":{"featureID":"12748,24045,68521_4_2/2_A3SS","chr":"3","start":88971126,"end":88972619,"strand":"+","coords":"3:88971126-88972619","geneIDs":"12748,24045,68521","geneSymbols":"Clk2,Scamp3,Fam189b","variantType":"A3SS:P","event":"<a href=\"https://genome.ucsc.edu/cgi-bin/hgTracks?db=mm9&position=chr3:88971026-88972720\" title=\"Jump to UCSC Genome Browser\">3:88971026-88972720</a>","log2FoldChange.neuron":0.72,"pvalue.neuron":0.214,"padj.neuron":0.359,"groupID.neuron":"5386","medianVariantFreq.neuron":0.863,"medianVariantFreq1.neuron":0.829,"medianVariantFreq2.neuron":0.906,"medianVariantCount.neuron":70.5,"medianVariantCount1.neuron":58,"medianVariantCount2.neuron":81,"medianTotalCount.neuron":82,"medianTotalCount1.neuron":70,"medianTotalCount2.neuron":88,"deltaVF.neuron":0.0777,"junctions.neuron":"88971126-88972617;88971126-88972596","sig.neuron":"Not","log2FoldChange.microglia":1.2,"pvalue.microglia":0.0357,"padj.microglia":0.15,"groupID.microglia":"5386","medianVariantFreq.microglia":0.877,"medianVariantFreq1.microglia":0.864,"medianVariantFreq2.microglia":0.933,"medianVariantCount.microglia":123,"medianVariantCount1.microglia":178,"medianVariantCount2.microglia":80,"medianTotalCount.microglia":140,"medianTotalCount1.microglia":234,"medianTotalCount2.microglia":92,"deltaVF.microglia":0.0693,"junctions.microglia":"88971126-88972617;88971126-88972596","sig.microglia":"Not"},"Reg_CXWVTi_53":{"featureID":"12748,24045,68521_5_2/2_A3SS","chr":"3","start":88972845,"end":88973539,"strand":"+","coords":"3:88972845-88973539","geneIDs":"12748,24045,68521","geneSymbols":"Clk2,Scamp3,Fam189b","variantType":"A3SS:P","event":"<a href=\"https://genome.ucsc.edu/cgi-bin/hgTracks?db=mm9&position=chr3:88972745-88973640\" title=\"Jump to UCSC Genome Browser\">3:88972745-88973640</a>","log2FoldChange.neuron":-0.0735,"pvalue.neuron":0.897,"padj.neuron":0.938,"groupID.neuron":"5387","medianVariantFreq.neuron":0.557,"medianVariantFreq1.neuron":0.556,"medianVariantFreq2.neuron":0.559,"medianVariantCount.neuron":11.5,"medianVariantCount1.neuron":10,"medianVariantCount2.neuron":18,"medianTotalCount.neuron":18.5,"medianTotalCount1.neuron":18,"medianTotalCount2.neuron":40,"deltaVF.neuron":0.00377,"junctions.neuron":"88972845-88973537","sig.neuron":"Not","log2FoldChange.microglia":-0.716,"pvalue.microglia":0.336,"padj.microglia":0.581,"groupID.microglia":"5387","medianVariantFreq.microglia":0.593,"medianVariantFreq1.microglia":0.625,"medianVariantFreq2.microglia":0.556,"medianVariantCount.microglia":11,"medianVariantCount1.microglia":12,"medianVariantCount2.microglia":9,"medianTotalCount.microglia":26.5,"medianTotalCount1.microglia":16,"medianTotalCount2.microglia":35,"deltaVF.microglia":-0.0694,"junctions.microglia":"88972845-88973537","sig.microglia":"Not"},"Reg_CXWVTi_54":{"featureID":"12748,24045,68521_6_2/2_SE,A3SS","chr":"3","start":88972845,"end":88973971,"strand":"+","coords":"3:88972845-88973971","geneIDs":"12748,24045,68521","geneSymbols":"Clk2,Scamp3,Fam189b","variantType":"SE:I,A3SS:P","event":"<a href=\"https://genome.ucsc.edu/cgi-bin/hgTracks?db=mm9&position=chr3:88972745-88974071\" title=\"Jump to UCSC Genome Browser\">3:88972745-88974071</a>","log2FoldChange.neuron":-2.09,"pvalue.neuron":0.000177,"padj.neuron":0.0019,"groupID.neuron":"5388","medianVariantFreq.neuron":0.923,"medianVariantFreq1.neuron":0.958,"medianVariantFreq2.neuron":0.804,"medianVariantCount.neuron":72.5,"medianVariantCount1.neuron":70,"medianVariantCount2.neuron":105,"medianTotalCount.neuron":78,"medianTotalCount1.neuron":71,"medianTotalCount2.neuron":131,"deltaVF.neuron":-0.154,"junctions.neuron":"88972845-88973540;88972845-88973537;88973624-88973971","sig.neuron":"Significant","log2FoldChange.microglia":0.37,"pvalue.microglia":0.781,"padj.microglia":0.91,"groupID.microglia":"5388","medianVariantFreq.microglia":0.961,"medianVariantFreq1.microglia":0.943,"medianVariantFreq2.microglia":0.989,"medianVariantCount.microglia":104,"medianVariantCount1.microglia":100,"medianVariantCount2.microglia":121,"medianTotalCount.microglia":114,"medianTotalCount1.microglia":106,"medianTotalCount2.microglia":147,"deltaVF.microglia":0.046,"junctions.microglia":"88972845-88973540;88972845-88973537;88973624-88973971","sig.microglia":"Not"},"Reg_CXWVTi_55":{"featureID":"12828,15463_9_2/2_A3SS","chr":"1","start":82890157,"end":82891056,"strand":"+","coords":"1:82890157-82891056","geneIDs":"12828,15463","geneSymbols":"Col4a3,Agfg1","variantType":"A3SS:P","event":"<a href=\"https://genome.ucsc.edu/cgi-bin/hgTracks?db=mm9&position=chr1:82890057-82891157\" title=\"Jump to UCSC Genome Browser\">1:82890057-82891157</a>","log2FoldChange.neuron":-0.972,"pvalue.neuron":0.148,"padj.neuron":0.284,"groupID.neuron":"5683","medianVariantFreq.neuron":0.484,"medianVariantFreq1.neuron":0.571,"medianVariantFreq2.neuron":0.404,"medianVariantCount.neuron":15,"medianVariantCount1.neuron":8,"medianVariantCount2.neuron":23,"medianTotalCount.neuron":22,"medianTotalCount1.neuron":14,"medianTotalCount2.neuron":65,"deltaVF.neuron":-0.167,"junctions.neuron":"82890157-82891051","sig.neuron":"Not","log2FoldChange.microglia":-1.68,"pvalue.microglia":0.215,"padj.microglia":0.469,"groupID.microglia":"5683","medianVariantFreq.microglia":"NA","medianVariantFreq1.microglia":"NA","medianVariantFreq2.microglia":0.154,"medianVariantCount.microglia":3.5,"medianVariantCount1.microglia":3,"medianVariantCount2.microglia":4,"medianTotalCount.microglia":10,"medianTotalCount1.microglia":7,"medianTotalCount2.microglia":14,"deltaVF.microglia":"NA","junctions.microglia":"82890157-82891051","sig.microglia":"Not"},"Reg_CXWVTi_56":{"featureID":"12847_1_2/2_SE","chr":"1","start":174034390,"end":174035317,"strand":"+","coords":"1:174034390-174035317","geneIDs":"12847","geneSymbols":"Copa","variantType":"SE:I","event":"<a href=\"https://genome.ucsc.edu/cgi-bin/hgTracks?db=mm9&position=chr1:174034290-174035417\" title=\"Jump to UCSC Genome Browser\">1:174034290-174035417</a>","log2FoldChange.neuron":3.17,"pvalue.neuron":0.00182,"padj.neuron":0.0101,"groupID.neuron":"13331","medianVariantFreq.neuron":0.0773,"medianVariantFreq1.neuron":0,"medianVariantFreq2.neuron":0.172,"medianVariantCount.neuron":1,"medianVariantCount1.neuron":0,"medianVariantCount2.neuron":6,"medianTotalCount.neuron":22.5,"medianTotalCount1.neuron":14,"medianTotalCount2.neuron":29,"deltaVF.neuron":0.172,"junctions.neuron":"174034390-174034543;174034683-174035317","sig.neuron":"Significant","log2FoldChange.microglia":4.38,"pvalue.microglia":0.00727,"padj.microglia":0.0481,"groupID.microglia":"13331","medianVariantFreq.microglia":0.0759,"medianVariantFreq1.microglia":0,"medianVariantFreq2.microglia":0.0959,"medianVariantCount.microglia":2.5,"medianVariantCount1.microglia":0,"medianVariantCount2.microglia":5,"medianTotalCount.microglia":51,"medianTotalCount1.microglia":18,"medianTotalCount2.microglia":67,"deltaVF.microglia":0.0959,"junctions.microglia":"174034390-174034543;174034683-174035317","sig.microglia":"Significant"},"Reg_CXWVTi_57":{"featureID":"12848_1_2/2_A3SS","chr":"2","start":125668468,"end":125668468,"strand":"-","coords":"2:125668468-125668468","geneIDs":"12848","geneSymbols":"Cops2","variantType":"A3SS:P","event":"<a href=\"https://genome.ucsc.edu/cgi-bin/hgTracks?db=mm9&position=chr2:125668347-125670646\" title=\"Jump to UCSC Genome Browser\">2:125668347-125670646</a>","log2FoldChange.neuron":-0.561,"pvalue.neuron":0.339,"padj.neuron":0.505,"groupID.neuron":"2821","medianVariantFreq.neuron":0.285,"medianVariantFreq1.neuron":0.333,"medianVariantFreq2.neuron":0.261,"medianVariantCount.neuron":6.5,"medianVariantCount1.neuron":6,"medianVariantCount2.neuron":7,"medianTotalCount.neuron":23.5,"medianTotalCount1.neuron":19,"medianTotalCount2.neuron":31,"deltaVF.neuron":-0.0725,"junctions.neuron":"125668468-125670546","sig.neuron":"Not","log2FoldChange.microglia":-0.721,"pvalue.microglia":0.538,"padj.microglia":0.766,"groupID.microglia":"2821","medianVariantFreq.microglia":"NA","medianVariantFreq1.microglia":"NA","medianVariantFreq2.microglia":"NA","medianVariantCount.microglia":2,"medianVariantCount1.microglia":1,"medianVariantCount2.microglia":2,"medianTotalCount.microglia":14.5,"medianTotalCount1.microglia":5,"medianTotalCount2.microglia":23,"deltaVF.microglia":"NA","junctions.microglia":"125668468-125670546","sig.microglia":"Not"},"Reg_CXWVTi_58":{"featureID":"12908_2_2/2_SE,A3SS","chr":"2","start":30263741,"end":30263576,"strand":"-","coords":"2:30263741-30263576","geneIDs":"12908","geneSymbols":"Crat","variantType":"SE:I,A3SS:P","event":"<a href=\"https://genome.ucsc.edu/cgi-bin/hgTracks?db=mm9&position=chr2:30263300-30264361\" title=\"Jump to UCSC Genome Browser\">2:30263300-30264361</a>","log2FoldChange.neuron":-2.91,"pvalue.neuron":7.72e-05,"padj.neuron":0.00104,"groupID.neuron":"17401","medianVariantFreq.neuron":0.93,"medianVariantFreq1.neuron":0.973,"medianVariantFreq2.neuron":0.732,"medianVariantCount.neuron":70.5,"medianVariantCount1.neuron":73,"medianVariantCount2.neuron":55,"medianTotalCount.neuron":79,"medianTotalCount1.neuron":75,"medianTotalCount2.neuron":83,"deltaVF.neuron":-0.241,"junctions.neuron":"30263741-30264261;30263400-30263576","sig.neuron":"Significant","log2FoldChange.microglia":-10.1,"pvalue.microglia":5.36e-07,"padj.microglia":6.65e-05,"groupID.microglia":"17401","medianVariantFreq.microglia":1,"medianVariantFreq1.microglia":1,"medianVariantFreq2.microglia":0.5,"medianVariantCount.microglia":61,"medianVariantCount1.microglia":101,"medianVariantCount2.microglia":14,"medianTotalCount.microglia":66,"medianTotalCount1.microglia":101,"medianTotalCount2.microglia":36,"deltaVF.microglia":-0.5,"junctions.microglia":"30263741-30264261;30263400-30263576","sig.microglia":"Significant"},"Reg_CXWVTi_59":{"featureID":"13427_1_2/2_AFE","chr":"2","start":71049983,"end":71052496,"strand":"+","coords":"2:71049983-71052496","geneIDs":"13427","geneSymbols":"Dync1i2","variantType":"AFE","event":"<a href=\"https://genome.ucsc.edu/cgi-bin/hgTracks?db=mm9&position=chr2:71049718-71052596\" title=\"Jump to UCSC Genome Browser\">2:71049718-71052596</a>","log2FoldChange.neuron":-0.119,"pvalue.neuron":0.78,"padj.neuron":0.859,"groupID.neuron":"7767","medianVariantFreq.neuron":0.75,"medianVariantFreq1.neuron":0.75,"medianVariantFreq2.neuron":0.75,"medianVariantCount.neuron":32,"medianVariantCount1.neuron":33,"medianVariantCount2.neuron":15,"medianTotalCount.neuron":43,"medianTotalCount1.neuron":45,"medianTotalCount2.neuron":19,"deltaVF.neuron":0,"junctions.neuron":"71050131-71052496","sig.neuron":"Not","log2FoldChange.microglia":-0.499,"pvalue.microglia":0.675,"padj.microglia":0.849,"groupID.microglia":"7767","medianVariantFreq.microglia":0.689,"medianVariantFreq1.microglia":0.667,"medianVariantFreq2.microglia":0.769,"medianVariantCount.microglia":5,"medianVariantCount1.microglia":5,"medianVariantCount2.microglia":5,"medianTotalCount.microglia":11.5,"medianTotalCount1.microglia":10,"medianTotalCount2.microglia":13,"deltaVF.microglia":0.103,"junctions.microglia":"71050131-71052496","sig.microglia":"Not"},"Reg_CXWVTi_60":{"featureID":"13430_1_2/2_AS","chr":"9","start":21229427,"end":21307986,"strand":"+","coords":"9:21229427-21307986","geneIDs":"13430","geneSymbols":"Dnm2","variantType":"AS","event":"<a href=\"https://genome.ucsc.edu/cgi-bin/hgTracks?db=mm9&position=chr9:21229327-21308086\" title=\"Jump to UCSC Genome Browser\">9:21229327-21308086</a>","log2FoldChange.neuron":0.638,"pvalue.neuron":0.136,"padj.neuron":0.267,"groupID.neuron":"9292","medianVariantFreq.neuron":0.688,"medianVariantFreq1.neuron":0.651,"medianVariantFreq2.neuron":0.735,"medianVariantCount.neuron":22,"medianVariantCount1.neuron":22,"medianVariantCount2.neuron":22,"medianTotalCount.neuron":30.5,"medianTotalCount1.neuron":33,"medianTotalCount2.neuron":28,"deltaVF.neuron":0.0835,"junctions.neuron":"21304813-21307986","sig.neuron":"Not","log2FoldChange.microglia":-0.011,"pvalue.microglia":0.979,"padj.microglia":0.992,"groupID.microglia":"9292","medianVariantFreq.microglia":0.704,"medianVariantFreq1.microglia":0.711,"medianVariantFreq2.microglia":0.697,"medianVariantCount.microglia":112,"medianVariantCount1.microglia":190,"medianVariantCount2.microglia":51,"medianTotalCount.microglia":159,"medianTotalCount1.microglia":287,"medianTotalCount2.microglia":70,"deltaVF.microglia":-0.0141,"junctions.microglia":"21304813-21307986","sig.microglia":"Not"},"Reg_CXWVTi_61":{"featureID":"13629_3_2/2_RI,A5SS","chr":"10","start":80642197,"end":80642289,"strand":"+","coords":"10:80642197-80642289","geneIDs":"13629","geneSymbols":"Eef2","variantType":"RI:R,A5SS:P","event":"<a href=\"https://genome.ucsc.edu/cgi-bin/hgTracks?db=mm9&position=chr10:80642096-80642389\" title=\"Jump to UCSC Genome Browser\">10:80642096-80642389</a>","log2FoldChange.neuron":-0.406,"pvalue.neuron":0.205,"padj.neuron":0.351,"groupID.neuron":"14617","medianVariantFreq.neuron":0.172,"medianVariantFreq1.neuron":0.203,"medianVariantFreq2.neuron":0.167,"medianVariantCount.neuron":33.5,"medianVariantCount1.neuron":32,"medianVariantCount2.neuron":39,"medianTotalCount.neuron":212,"medianTotalCount1.neuron":158,"medianTotalCount2.neuron":233,"deltaVF.neuron":-0.0351,"junctions.neuron":"80642200-80642289","sig.neuron":"Not","log2FoldChange.microglia":0.526,"pvalue.microglia":0.147,"padj.microglia":0.368,"groupID.microglia":"14617","medianVariantFreq.microglia":0.121,"medianVariantFreq1.microglia":0.11,"medianVariantFreq2.microglia":0.162,"medianVariantCount.microglia":114,"medianVariantCount1.microglia":145,"medianVariantCount2.microglia":98,"medianTotalCount.microglia":1000,"medianTotalCount1.microglia":1460,"medianTotalCount2.microglia":626,"deltaVF.microglia":0.052,"junctions.microglia":"80642200-80642289","sig.microglia":"Not"},"Reg_CXWVTi_62":{"featureID":"13682_3_2/2_SE,A3SS","chr":"16","start":23108924,"end":23110058,"strand":"+","coords":"16:23108924-23110058","geneIDs":"13682","geneSymbols":"Eif4a2","variantType":"SE:I,A3SS:P","event":"<a href=\"https://genome.ucsc.edu/cgi-bin/hgTracks?db=mm9&position=chr16:23108824-23110158\" title=\"Jump to UCSC Genome Browser\">16:23108824-23110158</a>","log2FoldChange.neuron":-3.16,"pvalue.neuron":0.00031,"padj.neuron":0.00285,"groupID.neuron":"12985","medianVariantFreq.neuron":0.798,"medianVariantFreq1.neuron":0.849,"medianVariantFreq2.neuron":0.306,"medianVariantCount.neuron":29.5,"medianVariantCount1.neuron":37,"medianVariantCount2.neuron":17,"medianTotalCount.neuron":43,"medianTotalCount1.neuron":41,"medianTotalCount2.neuron":45,"deltaVF.neuron":-0.544,"junctions.neuron":"23108924-23109193;23109332-23110058","sig.neuron":"Significant","log2FoldChange.microglia":-3.95,"pvalue.microglia":0.00583,"padj.microglia":0.0413,"groupID.microglia":"12985","medianVariantFreq.microglia":0.488,"medianVariantFreq1.microglia":0.909,"medianVariantFreq2.microglia":0.333,"medianVariantCount.microglia":28,"medianVariantCount1.microglia":34,"medianVariantCount2.microglia":22,"medianTotalCount.microglia":69.5,"medianTotalCount1.microglia":37,"medianTotalCount2.microglia":73,"deltaVF.microglia":-0.576,"junctions.microglia":"23108924-23109193;23109332-23110058","sig.microglia":"Significant"},"Reg_CXWVTi_63":{"featureID":"13728_5_2/2_A3SS","chr":"19","start":7358079,"end":7358079,"strand":"-","coords":"19:7358079-7358079","geneIDs":"13728","geneSymbols":"Mark2","variantType":"A3SS:P","event":"<a href=\"https://genome.ucsc.edu/cgi-bin/hgTracks?db=mm9&position=chr19:7357958-7359055\" title=\"Jump to UCSC Genome Browser\">19:7357958-7359055</a>","log2FoldChange.neuron":0.742,"pvalue.neuron":0.172,"padj.neuron":0.311,"groupID.neuron":"16112","medianVariantFreq.neuron":0.294,"medianVariantFreq1.neuron":0.2,"medianVariantFreq2.neuron":0.316,"medianVariantCount.neuron":12,"medianVariantCount1.neuron":12,"medianVariantCount2.neuron":12,"medianTotalCount.neuron":43,"medianTotalCount1.neuron":57,"medianTotalCount2.neuron":38,"deltaVF.neuron":0.116,"junctions.neuron":"7358079-7358955","sig.neuron":"Not","log2FoldChange.microglia":1,"pvalue.microglia":0.189,"padj.microglia":0.431,"groupID.microglia":"16112","medianVariantFreq.microglia":0.213,"medianVariantFreq1.microglia":0.19,"medianVariantFreq2.microglia":0.356,"medianVariantCount.microglia":26.5,"medianVariantCount1.microglia":24,"medianVariantCount2.microglia":29,"medianTotalCount.microglia":143,"medianTotalCount1.microglia":160,"medianTotalCount2.microglia":65,"deltaVF.microglia":0.165,"junctions.microglia":"7358079-7358955","sig.microglia":"Not"},"Reg_CXWVTi_64":{"featureID":"13854_3_2/2_A3SS","chr":"7","start":5047355,"end":5047492,"strand":"+","coords":"7:5047355-5047492","geneIDs":"13854","geneSymbols":"Epn1","variantType":"A3SS:P","event":"<a href=\"https://genome.ucsc.edu/cgi-bin/hgTracks?db=mm9&position=chr7:5047255-5047593\" title=\"Jump to UCSC Genome Browser\">7:5047255-5047593</a>","log2FoldChange.neuron":0.736,"pvalue.neuron":0.591,"padj.neuron":0.716,"groupID.neuron":"7260","medianVariantFreq.neuron":"NA","medianVariantFreq1.neuron":"NA","medianVariantFreq2.neuron":0.583,"medianVariantCount.neuron":3,"medianVariantCount1.neuron":1,"medianVariantCount2.neuron":9,"medianTotalCount.neuron":7,"medianTotalCount1.neuron":3,"medianTotalCount2.neuron":15,"deltaVF.neuron":"NA","junctions.neuron":"5047355-5047490","sig.neuron":"Not","log2FoldChange.microglia":0.143,"pvalue.microglia":0.913,"padj.microglia":0.98,"groupID.microglia":"7260","medianVariantFreq.microglia":0.563,"medianVariantFreq1.microglia":0.556,"medianVariantFreq2.microglia":0.571,"medianVariantCount.microglia":14,"medianVariantCount1.microglia":15,"medianVariantCount2.microglia":14,"medianTotalCount.microglia":17.5,"medianTotalCount1.microglia":27,"medianTotalCount2.microglia":14,"deltaVF.microglia":0.0159,"junctions.microglia":"5047355-5047490","sig.microglia":"Not"},"Reg_CXWVTi_65":{"featureID":"14007_11_2/2_SE","chr":"2","start":6471021,"end":6470878,"strand":"-","coords":"2:6471021-6470878","geneIDs":"14007","geneSymbols":"Celf2","variantType":"SE:I","event":"<a href=\"https://genome.ucsc.edu/cgi-bin/hgTracks?db=mm9&position=chr2:6468159-6474931\" title=\"Jump to UCSC Genome Browser\">2:6468159-6474931</a>","log2FoldChange.neuron":-0.763,"pvalue.neuron":0.151,"padj.neuron":0.288,"groupID.neuron":"5320","medianVariantFreq.neuron":0.882,"medianVariantFreq1.neuron":0.882,"medianVariantFreq2.neuron":0.862,"medianVariantCount.neuron":129,"medianVariantCount1.neuron":133,"medianVariantCount2.neuron":109,"medianTotalCount.neuron":152,"medianTotalCount1.neuron":151,"medianTotalCount2.neuron":157,"deltaVF.neuron":-0.02,"junctions.neuron":"6471021-6474831;6468259-6470878","sig.neuron":"Not","log2FoldChange.microglia":2.56,"pvalue.microglia":0.0255,"padj.microglia":0.117,"groupID.microglia":"5320","medianVariantFreq.microglia":"NA","medianVariantFreq1.microglia":0.444,"medianVariantFreq2.microglia":"NA","medianVariantCount.microglia":16,"medianVariantCount1.microglia":23,"medianVariantCount2.microglia":9,"medianTotalCount.microglia":32.5,"medianTotalCount1.microglia":58,"medianTotalCount2.microglia":16,"deltaVF.microglia":"NA","junctions.microglia":"6471021-6474831;6468259-6470878","sig.microglia":"Not"},"Reg_CXWVTi_66":{"featureID":"14007_6_2/2_SE","chr":"2","start":6529007,"end":6528928,"strand":"-","coords":"2:6529007-6528928","geneIDs":"14007","geneSymbols":"Celf2","variantType":"SE:I","event":"<a href=\"https://genome.ucsc.edu/cgi-bin/hgTracks?db=mm9&position=chr2:6525128-6536834\" title=\"Jump to UCSC Genome Browser\">2:6525128-6536834</a>","log2FoldChange.neuron":0.271,"pvalue.neuron":0.3,"padj.neuron":0.465,"groupID.neuron":"5315","medianVariantFreq.neuron":0.617,"medianVariantFreq1.neuron":0.608,"medianVariantFreq2.neuron":0.647,"medianVariantCount.neuron":108,"medianVariantCount1.neuron":118,"medianVariantCount2.neuron":83,"medianTotalCount.neuron":185,"medianTotalCount1.neuron":208,"medianTotalCount2.neuron":132,"deltaVF.neuron":0.0392,"junctions.neuron":"6529007-6536734;6525228-6528928","sig.neuron":"Not","log2FoldChange.microglia":1.52,"pvalue.microglia":0.0384,"padj.microglia":0.158,"groupID.microglia":"5315","medianVariantFreq.microglia":0.672,"medianVariantFreq1.microglia":0.579,"medianVariantFreq2.microglia":0.818,"medianVariantCount.microglia":39.5,"medianVariantCount1.microglia":51,"medianVariantCount2.microglia":9,"medianTotalCount.microglia":49.5,"medianTotalCount1.microglia":81,"medianTotalCount2.microglia":15,"deltaVF.microglia":0.239,"junctions.microglia":"6529007-6536734;6525228-6528928","sig.microglia":"Not"},"Reg_CXWVTi_67":{"featureID":"140570_6_2/2_RI,A3SS","chr":"15","start":88989550,"end":88989549,"strand":"-","coords":"15:88989550-88989549","geneIDs":"140570","geneSymbols":"Plxnb2","variantType":"RI:R,A3SS:P","event":"<a href=\"https://genome.ucsc.edu/cgi-bin/hgTracks?db=mm9&position=chr15:88989435-88989757\" title=\"Jump to UCSC Genome Browser\">15:88989435-88989757</a>","log2FoldChange.neuron":1.2,"pvalue.neuron":0.153,"padj.neuron":0.291,"groupID.neuron":"8850","medianVariantFreq.neuron":0.351,"medianVariantFreq1.neuron":0.333,"medianVariantFreq2.neuron":0.6,"medianVariantCount.neuron":6,"medianVariantCount1.neuron":5,"medianVariantCount2.neuron":10,"medianTotalCount.neuron":19.5,"medianTotalCount1.neuron":19,"medianTotalCount2.neuron":20,"deltaVF.neuron":0.267,"junctions.neuron":"88989549-88989657","sig.neuron":"Not","log2FoldChange.microglia":0.014,"pvalue.microglia":0.979,"padj.microglia":0.992,"groupID.microglia":"8850","medianVariantFreq.microglia":0.16,"medianVariantFreq1.microglia":0.159,"medianVariantFreq2.microglia":0.176,"medianVariantCount.microglia":28,"medianVariantCount1.microglia":48,"medianVariantCount2.microglia":6,"medianTotalCount.microglia":134,"medianTotalCount1.microglia":300,"medianTotalCount2.microglia":39,"deltaVF.microglia":0.0173,"junctions.microglia":"88989549-88989657","sig.microglia":"Not"},"Reg_CXWVTi_68":{"featureID":"14158_4_2/2_A3SS","chr":"17","start":64322506,"end":64330831,"strand":"+","coords":"17:64322506-64330831","geneIDs":"14158","geneSymbols":"Fert2","variantType":"A3SS:P","event":"<a href=\"https://genome.ucsc.edu/cgi-bin/hgTracks?db=mm9&position=chr17:64322406-64330932\" title=\"Jump to UCSC Genome Browser\">17:64322406-64330932</a>","log2FoldChange.neuron":-0.281,"pvalue.neuron":0.684,"padj.neuron":0.786,"groupID.neuron":"16713","medianVariantFreq.neuron":0.685,"medianVariantFreq1.neuron":0.727,"medianVariantFreq2.neuron":0.625,"medianVariantCount.neuron":31,"medianVariantCount1.neuron":23,"medianVariantCount2.neuron":32,"medianTotalCount.neuron":49,"medianTotalCount1.neuron":28,"medianTotalCount2.neuron":52,"deltaVF.neuron":-0.102,"junctions.neuron":"64322506-64330829","sig.neuron":"Not","log2FoldChange.microglia":0.295,"pvalue.microglia":0.64,"padj.microglia":0.827,"groupID.microglia":"16713","medianVariantFreq.microglia":0.594,"medianVariantFreq1.microglia":0.581,"medianVariantFreq2.microglia":0.607,"medianVariantCount.microglia":27,"medianVariantCount1.microglia":36,"medianVariantCount2.microglia":22,"medianTotalCount.microglia":44.5,"medianTotalCount1.microglia":62,"medianTotalCount2.microglia":44,"deltaVF.microglia":0.0265,"junctions.microglia":"64322506-64330829","sig.microglia":"Not"},"Reg_CXWVTi_69":{"featureID":"14269,320973_14_2/2_A3SS","chr":"2","start":30891777,"end":30891777,"strand":"-","coords":"2:30891777-30891777","geneIDs":"14269,320973","geneSymbols":"Fnbp1,D330023K18Rik","variantType":"A3SS:P","event":"<a href=\"https://genome.ucsc.edu/cgi-bin/hgTracks?db=mm9&position=chr2:30891674-30892162\" title=\"Jump to UCSC Genome Browser\">2:30891674-30892162</a>","log2FoldChange.neuron":2.35,"pvalue.neuron":0.0169,"padj.neuron":0.057,"groupID.neuron":"4125","medianVariantFreq.neuron":0.258,"medianVariantFreq1.neuron":0.0435,"medianVariantFreq2.neuron":0.4,"medianVariantCount.neuron":4,"medianVariantCount1.neuron":1,"medianVariantCount2.neuron":5,"medianTotalCount.neuron":16.5,"medianTotalCount1.neuron":17,"medianTotalCount2.neuron":16,"deltaVF.neuron":0.357,"junctions.neuron":"30891777-30892062","sig.neuron":"Not","log2FoldChange.microglia":0.365,"pvalue.microglia":0.705,"padj.microglia":0.863,"groupID.microglia":"4125","medianVariantFreq.microglia":0.209,"medianVariantFreq1.microglia":0.218,"medianVariantFreq2.microglia":0.2,"medianVariantCount.microglia":9,"medianVariantCount1.microglia":24,"medianVariantCount2.microglia":6,"medianTotalCount.microglia":54.5,"medianTotalCount1.microglia":72,"medianTotalCount2.microglia":26,"deltaVF.microglia":-0.0182,"junctions.microglia":"30891777-30892062","sig.microglia":"Not"},"Reg_CXWVTi_70":{"featureID":"14269,320973_6_2/2_A3SS","chr":"2","start":30911331,"end":30911331,"strand":"-","coords":"2:30911331-30911331","geneIDs":"14269,320973","geneSymbols":"Fnbp1,D330023K18Rik","variantType":"A3SS:P","event":"<a href=\"https://genome.ucsc.edu/cgi-bin/hgTracks?db=mm9&position=chr2:30910994-30914509\" title=\"Jump to UCSC Genome Browser\">2:30910994-30914509</a>","log2FoldChange.neuron":0.369,"pvalue.neuron":0.42,"padj.neuron":0.58,"groupID.neuron":"4117","medianVariantFreq.neuron":0.0457,"medianVariantFreq1.neuron":0.0443,"medianVariantFreq2.neuron":0.0526,"medianVariantCount.neuron":6.5,"medianVariantCount1.neuron":9,"medianVariantCount2.neuron":5,"medianTotalCount.neuron":162,"medianTotalCount1.neuron":191,"medianTotalCount2.neuron":75,"deltaVF.neuron":0.0083,"junctions.neuron":"30911331-30914409;30911429-30914409","sig.neuron":"Not","log2FoldChange.microglia":0.413,"pvalue.microglia":0.409,"padj.microglia":0.659,"groupID.microglia":"4117","medianVariantFreq.microglia":0.0502,"medianVariantFreq1.microglia":0.048,"medianVariantFreq2.microglia":0.0545,"medianVariantCount.microglia":15.5,"medianVariantCount1.microglia":34,"medianVariantCount2.microglia":9,"medianTotalCount.microglia":296,"medianTotalCount1.microglia":774,"medianTotalCount2.microglia":129,"deltaVF.microglia":0.00657,"junctions.microglia":"30911331-30914409;30911429-30914409","sig.microglia":"Not"},"Reg_CXWVTi_71":{"featureID":"14270_1_2/2_AFE","chr":"1","start":133423960,"end":133423810,"strand":"-","coords":"1:133423960-133423810","geneIDs":"14270","geneSymbols":"Srgap2","variantType":"AFE","event":"<a href=\"https://genome.ucsc.edu/cgi-bin/hgTracks?db=mm9&position=chr1:133422070-133424297\" title=\"Jump to UCSC Genome Browser\">1:133422070-133424297</a>","log2FoldChange.neuron":-0.557,"pvalue.neuron":0.514,"padj.neuron":0.657,"groupID.neuron":"17091","medianVariantFreq.neuron":0.236,"medianVariantFreq1.neuron":0.2,"medianVariantFreq2.neuron":0.25,"medianVariantCount.neuron":2,"medianVariantCount1.neuron":1,"medianVariantCount2.neuron":2,"medianTotalCount.neuron":8,"medianTotalCount1.neuron":7,"medianTotalCount2.neuron":11,"deltaVF.neuron":0.05,"junctions.neuron":"133422170-133423960;133422170-133423810","sig.neuron":"Not","log2FoldChange.microglia":0.0159,"pvalue.microglia":0.974,"padj.microglia":0.992,"groupID.microglia":"17091","medianVariantFreq.microglia":0.397,"medianVariantFreq1.microglia":0.42,"medianVariantFreq2.microglia":0.375,"medianVariantCount.microglia":40,"medianVariantCount1.microglia":126,"medianVariantCount2.microglia":23,"medianTotalCount.microglia":97,"medianTotalCount1.microglia":299,"medianTotalCount2.microglia":66,"deltaVF.microglia":-0.0446,"junctions.microglia":"133422170-133423960;133422170-133423810","sig.microglia":"Not"},"Reg_CXWVTi_72":{"featureID":"14359_3_2/2_SE,S2E","chr":"3","start":33963241,"end":33967839,"strand":"+","coords":"3:33963241-33967839","geneIDs":"14359","geneSymbols":"Fxr1","variantType":"SE:I,S2E:I","event":"<a href=\"https://genome.ucsc.edu/cgi-bin/hgTracks?db=mm9&position=chr3:33963141-33967939\" title=\"Jump to UCSC Genome Browser\">3:33963141-33967939</a>","log2FoldChange.neuron":-3.08,"pvalue.neuron":3.49e-05,"padj.neuron":0.000609,"groupID.neuron":"13706","medianVariantFreq.neuron":0.627,"medianVariantFreq1.neuron":0.795,"medianVariantFreq2.neuron":0.31,"medianVariantCount.neuron":17.5,"medianVariantCount1.neuron":30,"medianVariantCount2.neuron":8,"medianTotalCount.neuron":35.5,"medianTotalCount1.neuron":36,"medianTotalCount2.neuron":35,"deltaVF.neuron":-0.485,"junctions.neuron":"33963241-33967083;33963241-33963896;33967174-33967839","sig.neuron":"Significant","log2FoldChange.microglia":-0.152,"pvalue.microglia":0.929,"padj.microglia":0.981,"groupID.microglia":"13706","medianVariantFreq.microglia":0.333,"medianVariantFreq1.microglia":0.333,"medianVariantFreq2.microglia":0.189,"medianVariantCount.microglia":5,"medianVariantCount1.microglia":4,"medianVariantCount2.microglia":7,"medianTotalCount.microglia":14,"medianTotalCount1.microglia":10,"medianTotalCount2.microglia":27,"deltaVF.microglia":-0.144,"junctions.microglia":"33963241-33967083;33963241-33963896;33967174-33967839","sig.microglia":"Not"},"Reg_CXWVTi_73":{"featureID":"14455_8_2/2_SE,RI,A5SS,A3SS","chr":"1","start":162966984,"end":162967419,"strand":"+","coords":"1:162966984-162967419","geneIDs":"14455","geneSymbols":"Gas5","variantType":"SE:I,RI:R,A5SS:P,A3SS:P","event":"<a href=\"https://genome.ucsc.edu/cgi-bin/hgTracks?db=mm9&position=chr1:162966883-162967519\" title=\"Jump to UCSC Genome Browser\">1:162966883-162967519</a>","log2FoldChange.neuron":0.606,"pvalue.neuron":0.347,"padj.neuron":0.511,"groupID.neuron":"3873","medianVariantFreq.neuron":0.421,"medianVariantFreq1.neuron":0.404,"medianVariantFreq2.neuron":0.438,"medianVariantCount.neuron":18.5,"medianVariantCount1.neuron":19,"medianVariantCount2.neuron":18,"medianTotalCount.neuron":47.5,"medianTotalCount1.neuron":47,"medianTotalCount2.neuron":48,"deltaVF.neuron":0.0332,"junctions.neuron":"162966983-162967255;162967295-162967419","sig.neuron":"Not","log2FoldChange.microglia":0.526,"pvalue.microglia":0.501,"padj.microglia":0.732,"groupID.microglia":"3873","medianVariantFreq.microglia":0.771,"medianVariantFreq1.microglia":0.647,"medianVariantFreq2.microglia":0.813,"medianVariantCount.microglia":32.5,"medianVariantCount1.microglia":15,"medianVariantCount2.microglia":56,"medianTotalCount.microglia":45.5,"medianTotalCount1.microglia":31,"medianTotalCount2.microglia":68,"deltaVF.microglia":0.166,"junctions.microglia":"162966983-162967255;162967295-162967419","sig.microglia":"Not"},"Reg_CXWVTi_74":{"featureID":"14457,19674_3_2/2_SE","chr":"11","start":67443192,"end":67466361,"strand":"+","coords":"11:67443192-67466361","geneIDs":"14457,19674","geneSymbols":"Gas7,Rcvrn","variantType":"SE:I","event":"<a href=\"https://genome.ucsc.edu/cgi-bin/hgTracks?db=mm9&position=chr11:67443092-67466461\" title=\"Jump to UCSC Genome Browser\">11:67443092-67466461</a>","log2FoldChange.neuron":-1.57,"pvalue.neuron":0.00109,"padj.neuron":0.00673,"groupID.neuron":"6888","medianVariantFreq.neuron":0.726,"medianVariantFreq1.neuron":0.739,"medianVariantFreq2.neuron":0.517,"medianVariantCount.neuron":21.5,"medianVariantCount1.neuron":28,"medianVariantCount2.neuron":18,"medianTotalCount.neuron":36.5,"medianTotalCount1.neuron":38,"medianTotalCount2.neuron":35,"deltaVF.neuron":-0.222,"junctions.neuron":"67443192-67456783;67456868-67466361","sig.neuron":"Significant","log2FoldChange.microglia":-1.55,"pvalue.microglia":0.323,"padj.microglia":0.57,"groupID.microglia":"6888","medianVariantFreq.microglia":0.936,"medianVariantFreq1.microglia":1,"medianVariantFreq2.microglia":0.677,"medianVariantCount.microglia":3.5,"medianVariantCount1.microglia":3,"medianVariantCount2.microglia":29,"medianTotalCount.microglia":4.5,"medianTotalCount1.microglia":3,"medianTotalCount2.microglia":47,"deltaVF.microglia":-0.323,"junctions.microglia":"67443192-67456783;67456868-67466361","sig.microglia":"Not"},"Reg_CXWVTi_75":{"featureID":"14534_3_2/2_A3SS","chr":"11","start":100570299,"end":100570299,"strand":"-","coords":"11:100570299-100570299","geneIDs":"14534","geneSymbols":"Kat2a","variantType":"A3SS:P","event":"<a href=\"https://genome.ucsc.edu/cgi-bin/hgTracks?db=mm9&position=chr11:100570196-100570490\" title=\"Jump to UCSC Genome Browser\">11:100570196-100570490</a>","log2FoldChange.neuron":1.32,"pvalue.neuron":0.00363,"padj.neuron":0.017,"groupID.neuron":"13358","medianVariantFreq.neuron":0.394,"medianVariantFreq1.neuron":0.319,"medianVariantFreq2.neuron":0.472,"medianVariantCount.neuron":15.5,"medianVariantCount1.neuron":14,"medianVariantCount2.neuron":25,"medianTotalCount.neuron":46.5,"medianTotalCount1.neuron":44,"medianTotalCount2.neuron":53,"deltaVF.neuron":0.153,"junctions.neuron":"100570299-100570390","sig.neuron":"Significant","log2FoldChange.microglia":2.21,"pvalue.microglia":0.000621,"padj.microglia":0.00847,"groupID.microglia":"13358","medianVariantFreq.microglia":0.329,"medianVariantFreq1.microglia":0.118,"medianVariantFreq2.microglia":0.455,"medianVariantCount.microglia":15,"medianVariantCount1.microglia":5,"medianVariantCount2.microglia":20,"medianTotalCount.microglia":43,"medianTotalCount1.microglia":34,"medianTotalCount2.microglia":44,"deltaVF.microglia":0.337,"junctions.microglia":"100570299-100570390","sig.microglia":"Significant"},"Reg_CXWVTi_76":{"featureID":"14688_2_2/2_A3SS","chr":"4","start":154931395,"end":154931579,"strand":"+","coords":"4:154931395-154931579","geneIDs":"14688","geneSymbols":"Gnb1","variantType":"A3SS:P","event":"<a href=\"https://genome.ucsc.edu/cgi-bin/hgTracks?db=mm9&position=chr4:154931295-154931680\" title=\"Jump to UCSC Genome Browser\">4:154931295-154931680</a>","log2FoldChange.neuron":0.542,"pvalue.neuron":0.392,"padj.neuron":0.555,"groupID.neuron":"16885","medianVariantFreq.neuron":0.42,"medianVariantFreq1.neuron":0.412,"medianVariantFreq2.neuron":0.5,"medianVariantCount.neuron":8.5,"medianVariantCount1.neuron":7,"medianVariantCount2.neuron":9,"medianTotalCount.neuron":21.5,"medianTotalCount1.neuron":21,"medianTotalCount2.neuron":22,"deltaVF.neuron":0.0882,"junctions.neuron":"154931395-154931577","sig.neuron":"Not","log2FoldChange.microglia":0.923,"pvalue.microglia":0.272,"padj.microglia":0.522,"groupID.microglia":"16885","medianVariantFreq.microglia":0.379,"medianVariantFreq1.microglia":0.2,"medianVariantFreq2.microglia":0.533,"medianVariantCount.microglia":29.5,"medianVariantCount1.microglia":4,"medianVariantCount2.microglia":40,"medianTotalCount.microglia":60,"medianTotalCount1.microglia":32,"medianTotalCount2.microglia":70,"deltaVF.microglia":0.333,"junctions.microglia":"154931395-154931577","sig.microglia":"Not"},"Reg_CXWVTi_77":{"featureID":"14897_6_2/2_A5SS","chr":"1","start":84757335,"end":84757335,"strand":"-","coords":"1:84757335-84757335","geneIDs":"14897","geneSymbols":"Trip12","variantType":"A5SS:P","event":"<a href=\"https://genome.ucsc.edu/cgi-bin/hgTracks?db=mm9&position=chr1:84755602-84757438\" title=\"Jump to UCSC Genome Browser\">1:84755602-84757438</a>","log2FoldChange.neuron":1.66,"pvalue.neuron":0.0194,"padj.neuron":0.0633,"groupID.neuron":"4382","medianVariantFreq.neuron":0.469,"medianVariantFreq1.neuron":0.391,"medianVariantFreq2.neuron":0.714,"medianVariantCount.neuron":10,"medianVariantCount1.neuron":6,"medianVariantCount2.neuron":21,"medianTotalCount.neuron":21.5,"medianTotalCount1.neuron":13,"medianTotalCount2.neuron":29,"deltaVF.neuron":0.323,"junctions.neuron":"84755702-84757335","sig.neuron":"Not","log2FoldChange.microglia":-0.0191,"pvalue.microglia":0.982,"padj.microglia":0.992,"groupID.microglia":"4382","medianVariantFreq.microglia":0.111,"medianVariantFreq1.microglia":0.111,"medianVariantFreq2.microglia":0.111,"medianVariantCount.microglia":4.5,"medianVariantCount1.microglia":4,"medianVariantCount2.microglia":5,"medianTotalCount.microglia":33.5,"medianTotalCount1.microglia":20,"medianTotalCount2.microglia":47,"deltaVF.microglia":0,"junctions.microglia":"84755702-84757335","sig.microglia":"Not"},"Reg_CXWVTi_78":{"featureID":"15161_1_2/2_A3SS","chr":"X","start":71200990,"end":71200990,"strand":"-","coords":"X:71200990-71200990","geneIDs":"15161","geneSymbols":"Hcfc1","variantType":"A3SS:P","event":"<a href=\"https://genome.ucsc.edu/cgi-bin/hgTracks?db=mm9&position=chrX:71200873-71202006\" title=\"Jump to UCSC Genome Browser\">X:71200873-71202006</a>","log2FoldChange.neuron":0.315,"pvalue.neuron":0.653,"padj.neuron":0.763,"groupID.neuron":"5629","medianVariantFreq.neuron":0.381,"medianVariantFreq1.neuron":0.333,"medianVariantFreq2.neuron":0.5,"medianVariantCount.neuron":5.5,"medianVariantCount1.neuron":4,"medianVariantCount2.neuron":9,"medianTotalCount.neuron":16.5,"medianTotalCount1.neuron":13,"medianTotalCount2.neuron":21,"deltaVF.neuron":0.167,"junctions.neuron":"71200990-71201906","sig.neuron":"Not","log2FoldChange.microglia":0.813,"pvalue.microglia":0.425,"padj.microglia":0.669,"groupID.microglia":"5629","medianVariantFreq.microglia":0.382,"medianVariantFreq1.microglia":0.203,"medianVariantFreq2.microglia":0.4,"medianVariantCount.microglia":4,"medianVariantCount1.microglia":4,"medianVariantCount2.microglia":4,"medianTotalCount.microglia":11,"medianTotalCount1.microglia":7,"medianTotalCount2.microglia":12,"deltaVF.microglia":0.197,"junctions.microglia":"71200990-71201906","sig.microglia":"Not"},"Reg_CXWVTi_79":{"featureID":"15381_1_2/2_A3SS","chr":"14","start":52695111,"end":52695111,"strand":"-","coords":"14:52695111-52695111","geneIDs":"15381","geneSymbols":"Hnrnpc","variantType":"A3SS:P","event":"<a href=\"https://genome.ucsc.edu/cgi-bin/hgTracks?db=mm9&position=chr14:52694990-52695388\" title=\"Jump to UCSC Genome Browser\">14:52694990-52695388</a>","log2FoldChange.neuron":0.062,"pvalue.neuron":0.903,"padj.neuron":0.942,"groupID.neuron":"17229","medianVariantFreq.neuron":0.628,"medianVariantFreq1.neuron":0.61,"medianVariantFreq2.neuron":0.647,"medianVariantCount.neuron":25,"medianVariantCount1.neuron":25,"medianVariantCount2.neuron":31,"medianTotalCount.neuron":44,"medianTotalCount1.neuron":37,"medianTotalCount2.neuron":48,"deltaVF.neuron":0.0373,"junctions.neuron":"52695111-52695288","sig.neuron":"Not","log2FoldChange.microglia":1.55,"pvalue.microglia":0.0113,"padj.microglia":0.0626,"groupID.microglia":"17229","medianVariantFreq.microglia":0.583,"medianVariantFreq1.microglia":0.547,"medianVariantFreq2.microglia":0.714,"medianVariantCount.microglia":46,"medianVariantCount1.microglia":43,"medianVariantCount2.microglia":49,"medianTotalCount.microglia":70,"medianTotalCount1.microglia":73,"medianTotalCount2.microglia":67,"deltaVF.microglia":0.167,"junctions.microglia":"52695111-52695288","sig.microglia":"Not"},"Reg_CXWVTi_80":{"featureID":"15381_2_2/2_A3SS","chr":"14","start":52695090,"end":52695090,"strand":"-","coords":"14:52695090-52695090","geneIDs":"15381","geneSymbols":"Hnrnpc","variantType":"A3SS:P","event":"<a href=\"https://genome.ucsc.edu/cgi-bin/hgTracks?db=mm9&position=chr14:52694987-52695388\" title=\"Jump to UCSC Genome Browser\">14:52694987-52695388</a>","log2FoldChange.neuron":0.181,"pvalue.neuron":0.709,"padj.neuron":0.808,"groupID.neuron":"17230","medianVariantFreq.neuron":0.785,"medianVariantFreq1.neuron":0.727,"medianVariantFreq2.neuron":0.793,"medianVariantCount.neuron":44.5,"medianVariantCount1.neuron":38,"medianVariantCount2.neuron":50,"medianTotalCount.neuron":57,"medianTotalCount1.neuron":48,"medianTotalCount2.neuron":69,"deltaVF.neuron":0.0658,"junctions.neuron":"52695090-52695288;52695111-52695288","sig.neuron":"Not","log2FoldChange.microglia":0.868,"pvalue.microglia":0.175,"padj.microglia":0.413,"groupID.microglia":"17230","medianVariantFreq.microglia":0.87,"medianVariantFreq1.microglia":0.806,"medianVariantFreq2.microglia":0.886,"medianVariantCount.microglia":71,"medianVariantCount1.microglia":75,"medianVariantCount2.microglia":67,"medianTotalCount.microglia":83,"medianTotalCount1.microglia":93,"medianTotalCount2.microglia":73,"deltaVF.microglia":0.0793,"junctions.microglia":"52695090-52695288;52695111-52695288","sig.microglia":"Not"},"Reg_CXWVTi_81":{"featureID":"16201_4_2/2_SE","chr":"9","start":21199386,"end":21200464,"strand":"+","coords":"9:21199386-21200464","geneIDs":"16201","geneSymbols":"Ilf3","variantType":"SE:I","event":"<a href=\"https://genome.ucsc.edu/cgi-bin/hgTracks?db=mm9&position=chr9:21199286-21200564\" title=\"Jump to UCSC Genome Browser\">9:21199286-21200564</a>","log2FoldChange.neuron":1.19,"pvalue.neuron":0.0268,"padj.neuron":0.0799,"groupID.neuron":"7326","medianVariantFreq.neuron":0.641,"medianVariantFreq1.neuron":0.548,"medianVariantFreq2.neuron":0.773,"medianVariantCount.neuron":21,"medianVariantCount1.neuron":17,"medianVariantCount2.neuron":34,"medianTotalCount.neuron":34.5,"medianTotalCount1.neuron":28,"medianTotalCount2.neuron":44,"deltaVF.neuron":0.224,"junctions.neuron":"21199386-21199815;21199912-21200464","sig.neuron":"Not","log2FoldChange.microglia":1.44,"pvalue.microglia":0.114,"padj.microglia":0.312,"groupID.microglia":"7326","medianVariantFreq.microglia":0.873,"medianVariantFreq1.microglia":0.826,"medianVariantFreq2.microglia":0.951,"medianVariantCount.microglia":42.5,"medianVariantCount1.microglia":20,"medianVariantCount2.microglia":46,"medianTotalCount.microglia":47.5,"medianTotalCount1.microglia":39,"medianTotalCount2.microglia":54,"deltaVF.microglia":0.125,"junctions.microglia":"21199386-21199815;21199912-21200464","sig.microglia":"Not"},"Reg_CXWVTi_82":{"featureID":"16210_2_2/2_A5SS","chr":"18","start":13146895,"end":13148254,"strand":"+","coords":"18:13146895-13148254","geneIDs":"16210","geneSymbols":"Impact","variantType":"A5SS:P","event":"<a href=\"https://genome.ucsc.edu/cgi-bin/hgTracks?db=mm9&position=chr18:13146794-13148354\" title=\"Jump to UCSC Genome Browser\">18:13146794-13148354</a>","log2FoldChange.neuron":0.269,"pvalue.neuron":0.562,"padj.neuron":0.698,"groupID.neuron":"1500","medianVariantFreq.neuron":0.221,"medianVariantFreq1.neuron":0.2,"medianVariantFreq2.neuron":0.231,"medianVariantCount.neuron":7.5,"medianVariantCount1.neuron":5,"medianVariantCount2.neuron":15,"medianTotalCount.neuron":38,"medianTotalCount1.neuron":25,"medianTotalCount2.neuron":65,"deltaVF.neuron":0.0308,"junctions.neuron":"13147051-13148254","sig.neuron":"Not","log2FoldChange.microglia":1.59,"pvalue.microglia":0.258,"padj.microglia":0.502,"groupID.microglia":"1500","medianVariantFreq.microglia":0.121,"medianVariantFreq1.microglia":0.111,"medianVariantFreq2.microglia":0.294,"medianVariantCount.microglia":4.5,"medianVariantCount1.microglia":3,"medianVariantCount2.microglia":10,"medianTotalCount.microglia":36,"medianTotalCount1.microglia":23,"medianTotalCount2.microglia":38,"deltaVF.microglia":0.183,"junctions.microglia":"13147051-13148254","sig.microglia":"Not"},"Reg_CXWVTi_83":{"featureID":"16396_2_2/2_SE","chr":"2","start":154964008,"end":154989129,"strand":"+","coords":"2:154964008-154989129","geneIDs":"16396","geneSymbols":"Itch","variantType":"SE:I","event":"<a href=\"https://genome.ucsc.edu/cgi-bin/hgTracks?db=mm9&position=chr2:154963908-154989229\" title=\"Jump to UCSC Genome Browser\">2:154963908-154989229</a>","log2FoldChange.neuron":-3.96,"pvalue.neuron":0.000512,"padj.neuron":0.00401,"groupID.neuron":"6531","medianVariantFreq.neuron":0.241,"medianVariantFreq1.neuron":0.25,"medianVariantFreq2.neuron":0,"medianVariantCount.neuron":5.5,"medianVariantCount1.neuron":8,"medianVariantCount2.neuron":0,"medianTotalCount.neuron":35,"medianTotalCount1.neuron":32,"medianTotalCount2.neuron":46,"deltaVF.neuron":-0.25,"junctions.neuron":"154964008-154983510;154983711-154989129","sig.neuron":"Significant","log2FoldChange.microglia":-2.12,"pvalue.microglia":0.174,"padj.microglia":0.413,"groupID.microglia":"6531","medianVariantFreq.microglia":0.031,"medianVariantFreq1.microglia":0.0693,"medianVariantFreq2.microglia":0,"medianVariantCount.microglia":4,"medianVariantCount1.microglia":7,"medianVariantCount2.microglia":0,"medianTotalCount.microglia":76.5,"medianTotalCount1.microglia":101,"medianTotalCount2.microglia":58,"deltaVF.microglia":-0.0693,"junctions.microglia":"154964008-154983510;154983711-154989129","sig.microglia":"Not"},"Reg_CXWVTi_84":{"featureID":"16423_1_2/2_SE","chr":"16","start":49868225,"end":49884278,"strand":"+","coords":"16:49868225-49884278","geneIDs":"16423","geneSymbols":"Cd47","variantType":"SE:I","event":"<a href=\"https://genome.ucsc.edu/cgi-bin/hgTracks?db=mm9&position=chr16:49868125-49884378\" title=\"Jump to UCSC Genome Browser\">16:49868125-49884378</a>","log2FoldChange.neuron":0.484,"pvalue.neuron":0.382,"padj.neuron":0.545,"groupID.neuron":"14134","medianVariantFreq.neuron":0.261,"medianVariantFreq1.neuron":0.2,"medianVariantFreq2.neuron":0.268,"medianVariantCount.neuron":8,"medianVariantCount1.neuron":5,"medianVariantCount2.neuron":10,"medianTotalCount.neuron":31.5,"medianTotalCount1.neuron":32,"medianTotalCount2.neuron":31,"deltaVF.neuron":0.0676,"junctions.neuron":"49868225-49869131;49869193-49884278","sig.neuron":"Not","log2FoldChange.microglia":-0.0423,"pvalue.microglia":0.969,"padj.microglia":0.992,"groupID.microglia":"14134","medianVariantFreq.microglia":"NA","medianVariantFreq1.microglia":"NA","medianVariantFreq2.microglia":0.26,"medianVariantCount.microglia":8,"medianVariantCount1.microglia":0,"medianVariantCount2.microglia":26,"medianTotalCount.microglia":24,"medianTotalCount1.microglia":4,"medianTotalCount2.microglia":100,"deltaVF.microglia":"NA","junctions.microglia":"49868225-49869131;49869193-49884278","sig.microglia":"Not"},"Reg_CXWVTi_85":{"featureID":"16561,63958_1_2/2_SE,A3SS","chr":"4","start":148742707,"end":148742618,"strand":"-","coords":"4:148742707-148742618","geneIDs":"16561,63958","geneSymbols":"Kif1b,Ube4b","variantType":"SE:I,A3SS:P","event":"<a href=\"https://genome.ucsc.edu/cgi-bin/hgTracks?db=mm9&position=chr4:148742424-148745368\" title=\"Jump to UCSC Genome Browser\">4:148742424-148745368</a>","log2FoldChange.neuron":1.66,"pvalue.neuron":0.0234,"padj.neuron":0.0721,"groupID.neuron":"16186","medianVariantFreq.neuron":0.037,"medianVariantFreq1.neuron":0.027,"medianVariantFreq2.neuron":0.124,"medianVariantCount.neuron":6,"medianVariantCount1.neuron":3,"medianVariantCount2.neuron":19,"medianTotalCount.neuron":125,"medianTotalCount1.neuron":122,"medianTotalCount2.neuron":170,"deltaVF.neuron":0.0972,"junctions.neuron":"148742707-148745268;148742524-148742618","sig.neuron":"Not","log2FoldChange.microglia":1.57,"pvalue.microglia":0.0834,"padj.microglia":0.259,"groupID.microglia":"16186","medianVariantFreq.microglia":0.0615,"medianVariantFreq1.microglia":0.0388,"medianVariantFreq2.microglia":0.2,"medianVariantCount.microglia":6.5,"medianVariantCount1.microglia":5,"medianVariantCount2.microglia":8,"medianTotalCount.microglia":60.5,"medianTotalCount1.microglia":86,"medianTotalCount2.microglia":41,"deltaVF.microglia":0.161,"junctions.microglia":"148742707-148745268;148742524-148742618","sig.microglia":"Not"},"Reg_CXWVTi_86":{"featureID":"16570,75302_6_2/2_SE,A3SS","chr":"12","start":3457209,"end":3469478,"strand":"+","coords":"12:3457209-3469478","geneIDs":"16570,75302","geneSymbols":"Kif3c,Asxl2","variantType":"SE:I,A3SS:P","event":"<a href=\"https://genome.ucsc.edu/cgi-bin/hgTracks?db=mm9&position=chr12:3457109-3469578\" title=\"Jump to UCSC Genome Browser\">12:3457109-3469578</a>","log2FoldChange.neuron":-0.367,"pvalue.neuron":0.468,"padj.neuron":0.621,"groupID.neuron":"10180","medianVariantFreq.neuron":0.56,"medianVariantFreq1.neuron":0.6,"medianVariantFreq2.neuron":0.542,"medianVariantCount.neuron":24.5,"medianVariantCount1.neuron":19,"medianVariantCount2.neuron":31,"medianTotalCount.neuron":40.5,"medianTotalCount1.neuron":33,"medianTotalCount2.neuron":59,"deltaVF.neuron":-0.0583,"junctions.neuron":"3457209-3469300;3469395-3469478","sig.neuron":"Not","log2FoldChange.microglia":-0.0413,"pvalue.microglia":0.936,"padj.microglia":0.984,"groupID.microglia":"10180","medianVariantFreq.microglia":0.566,"medianVariantFreq1.microglia":0.576,"medianVariantFreq2.microglia":0.556,"medianVariantCount.microglia":26,"medianVariantCount1.microglia":30,"medianVariantCount2.microglia":22,"medianTotalCount.microglia":48.5,"medianTotalCount1.microglia":61,"medianTotalCount2.microglia":36,"deltaVF.microglia":-0.0202,"junctions.microglia":"3457209-3469300;3469395-3469478","sig.microglia":"Not"},"Reg_CXWVTi_87":{"featureID":"16709_8_2/2_SE","chr":"14","start":48334397,"end":48339871,"strand":"+","coords":"14:48334397-48339871","geneIDs":"16709","geneSymbols":"Ktn1","variantType":"SE:I","event":"<a href=\"https://genome.ucsc.edu/cgi-bin/hgTracks?db=mm9&position=chr14:48334297-48339971\" title=\"Jump to UCSC Genome Browser\">14:48334297-48339971</a>","log2FoldChange.neuron":-0.929,"pvalue.neuron":0.124,"padj.neuron":0.253,"groupID.neuron":"2713","medianVariantFreq.neuron":0.254,"medianVariantFreq1.neuron":0.286,"medianVariantFreq2.neuron":0.162,"medianVariantCount.neuron":14,"medianVariantCount1.neuron":19,"medianVariantCount2.neuron":12,"medianTotalCount.neuron":62,"medianTotalCount1.neuron":77,"medianTotalCount2.neuron":47,"deltaVF.neuron":-0.124,"junctions.neuron":"48334397-48336549;48336635-48339871","sig.neuron":"Not","log2FoldChange.microglia":1.32,"pvalue.microglia":0.183,"padj.microglia":0.421,"groupID.microglia":"2713","medianVariantFreq.microglia":0.42,"medianVariantFreq1.microglia":0.158,"medianVariantFreq2.microglia":0.429,"medianVariantCount.microglia":7.5,"medianVariantCount1.microglia":4,"medianVariantCount2.microglia":12,"medianTotalCount.microglia":22.5,"medianTotalCount1.microglia":21,"medianTotalCount2.microglia":24,"deltaVF.microglia":0.271,"junctions.microglia":"48334397-48336549;48336635-48339871","sig.microglia":"Not"},"Reg_CXWVTi_88":{"featureID":"16709_9_2/2_SE,A3SS","chr":"14","start":48344645,"end":48345901,"strand":"+","coords":"14:48344645-48345901","geneIDs":"16709","geneSymbols":"Ktn1","variantType":"SE:I,A3SS:P","event":"<a href=\"https://genome.ucsc.edu/cgi-bin/hgTracks?db=mm9&position=chr14:48344545-48346001\" title=\"Jump to UCSC Genome Browser\">14:48344545-48346001</a>","log2FoldChange.neuron":4.84,"pvalue.neuron":5.97e-13,"padj.neuron":4.53e-10,"groupID.neuron":"2714","medianVariantFreq.neuron":0.819,"medianVariantFreq1.neuron":0.468,"medianVariantFreq2.neuron":0.985,"medianVariantCount.neuron":79.5,"medianVariantCount1.neuron":51,"medianVariantCount2.neuron":134,"medianTotalCount.neuron":116,"medianTotalCount1.neuron":109,"medianTotalCount2.neuron":136,"deltaVF.neuron":0.517,"junctions.neuron":"48344645-48345604;48345675-48345901","sig.neuron":"Significant","log2FoldChange.microglia":3.24,"pvalue.microglia":0.000891,"padj.microglia":0.0111,"groupID.microglia":"2714","medianVariantFreq.microglia":0.553,"medianVariantFreq1.microglia":0.351,"medianVariantFreq2.microglia":0.873,"medianVariantCount.microglia":66,"medianVariantCount1.microglia":38,"medianVariantCount2.microglia":76,"medianTotalCount.microglia":95,"medianTotalCount1.microglia":81,"medianTotalCount2.microglia":100,"deltaVF.microglia":0.522,"junctions.microglia":"48344645-48345604;48345675-48345901","sig.microglia":"Significant"},"Reg_CXWVTi_89":{"featureID":"16801_4_2/2_A3SS","chr":"7","start":25708460,"end":25708677,"strand":"+","coords":"7:25708460-25708677","geneIDs":"16801","geneSymbols":"Arhgef1","variantType":"A3SS:P","event":"<a href=\"https://genome.ucsc.edu/cgi-bin/hgTracks?db=mm9&position=chr7:25708360-25708778\" title=\"Jump to UCSC Genome Browser\">7:25708360-25708778</a>","log2FoldChange.neuron":-0.0211,"pvalue.neuron":0.975,"padj.neuron":0.984,"groupID.neuron":"8576","medianVariantFreq.neuron":0.101,"medianVariantFreq1.neuron":0.0714,"medianVariantFreq2.neuron":0.103,"medianVariantCount.neuron":3.5,"medianVariantCount1.neuron":2,"medianVariantCount2.neuron":4,"medianTotalCount.neuron":34,"medianTotalCount1.neuron":35,"medianTotalCount2.neuron":33,"deltaVF.neuron":0.032,"junctions.neuron":"25708460-25708652","sig.neuron":"Not","log2FoldChange.microglia":0.0949,"pvalue.microglia":0.892,"padj.microglia":0.965,"groupID.microglia":"8576","medianVariantFreq.microglia":0.122,"medianVariantFreq1.microglia":0.0986,"medianVariantFreq2.microglia":0.167,"medianVariantCount.microglia":7,"medianVariantCount1.microglia":7,"medianVariantCount2.microglia":3,"medianTotalCount.microglia":59.5,"medianTotalCount1.microglia":83,"medianTotalCount2.microglia":46,"deltaVF.microglia":0.0681,"junctions.microglia":"25708460-25708652","sig.microglia":"Not"},"Reg_CXWVTi_90":{"featureID":"16907,52551_3_2/2_RI,A3SS","chr":"10","start":80513832,"end":80513831,"strand":"-","coords":"10:80513832-80513831","geneIDs":"16907,52551","geneSymbols":"Lmnb2,Sgta","variantType":"RI:R,A3SS:P","event":"<a href=\"https://genome.ucsc.edu/cgi-bin/hgTracks?db=mm9&position=chr10:80513728-80514068\" title=\"Jump to UCSC Genome Browser\">10:80513728-80514068</a>","log2FoldChange.neuron":1.13,"pvalue.neuron":0.158,"padj.neuron":0.296,"groupID.neuron":"17130","medianVariantFreq.neuron":0.613,"medianVariantFreq1.neuron":0.333,"medianVariantFreq2.neuron":0.655,"medianVariantCount.neuron":7.5,"medianVariantCount1.neuron":5,"medianVariantCount2.neuron":12,"medianTotalCount.neuron":20,"medianTotalCount1.neuron":19,"medianTotalCount2.neuron":28,"deltaVF.neuron":0.322,"junctions.neuron":"80513831-80513968","sig.neuron":"Not","log2FoldChange.microglia":1.5,"pvalue.microglia":0.329,"padj.microglia":0.574,"groupID.microglia":"17130","medianVariantFreq.microglia":"NA","medianVariantFreq1.microglia":"NA","medianVariantFreq2.microglia":0.368,"medianVariantCount.microglia":3.5,"medianVariantCount1.microglia":1,"medianVariantCount2.microglia":8,"medianTotalCount.microglia":10,"medianTotalCount1.microglia":5,"medianTotalCount2.microglia":19,"deltaVF.microglia":"NA","junctions.microglia":"80513831-80513968","sig.microglia":"Not"},"Reg_CXWVTi_91":{"featureID":"170707_11_2/2_A5SS","chr":"4","start":137189810,"end":137190813,"strand":"+","coords":"4:137189810-137190813","geneIDs":"170707","geneSymbols":"Usp48","variantType":"A5SS:P","event":"<a href=\"https://genome.ucsc.edu/cgi-bin/hgTracks?db=mm9&position=chr4:137189709-137190913\" title=\"Jump to UCSC Genome Browser\">4:137189709-137190913</a>","log2FoldChange.neuron":1.75,"pvalue.neuron":4.81e-05,"padj.neuron":0.000753,"groupID.neuron":"16239","medianVariantFreq.neuron":0.214,"medianVariantFreq1.neuron":0.111,"medianVariantFreq2.neuron":0.289,"medianVariantCount.neuron":15.5,"medianVariantCount1.neuron":8,"medianVariantCount2.neuron":29,"medianTotalCount.neuron":86.5,"medianTotalCount1.neuron":86,"medianTotalCount2.neuron":94,"deltaVF.neuron":0.178,"junctions.neuron":"137190161-137190813","sig.neuron":"Significant","log2FoldChange.microglia":2.76,"pvalue.microglia":0.0617,"padj.microglia":0.215,"groupID.microglia":"16239","medianVariantFreq.microglia":0.0334,"medianVariantFreq1.microglia":0,"medianVariantFreq2.microglia":0.087,"medianVariantCount.microglia":2,"medianVariantCount1.microglia":0,"medianVariantCount2.microglia":4,"medianTotalCount.microglia":36,"medianTotalCount1.microglia":36,"medianTotalCount2.microglia":32,"deltaVF.microglia":0.087,"junctions.microglia":"137190161-137190813","sig.microglia":"Not"},"Reg_CXWVTi_92":{"featureID":"170707_13_2/2_SE,S2E,A3SS","chr":"4","start":137190923,"end":137193675,"strand":"+","coords":"4:137190923-137193675","geneIDs":"170707","geneSymbols":"Usp48","variantType":"SE:I,S2E:I,A3SS:P","event":"<a href=\"https://genome.ucsc.edu/cgi-bin/hgTracks?db=mm9&position=chr4:137190823-137193775\" title=\"Jump to UCSC Genome Browser\">4:137190823-137193775</a>","log2FoldChange.neuron":1.33,"pvalue.neuron":0.0173,"padj.neuron":0.0578,"groupID.neuron":"16241","medianVariantFreq.neuron":0.625,"medianVariantFreq1.neuron":0.6,"medianVariantFreq2.neuron":0.676,"medianVariantCount.neuron":21,"medianVariantCount1.neuron":17,"medianVariantCount2.neuron":32,"medianTotalCount.neuron":34.5,"medianTotalCount1.neuron":28,"medianTotalCount2.neuron":48,"deltaVF.neuron":0.0765,"junctions.neuron":"137192902-137193675","sig.neuron":"Not","log2FoldChange.microglia":2.7,"pvalue.microglia":0.0241,"padj.microglia":0.113,"groupID.microglia":"16241","medianVariantFreq.microglia":0.674,"medianVariantFreq1.microglia":0.556,"medianVariantFreq2.microglia":0.8,"medianVariantCount.microglia":6,"medianVariantCount1.microglia":3,"medianVariantCount2.microglia":8,"medianTotalCount.microglia":10,"medianTotalCount1.microglia":9,"medianTotalCount2.microglia":10,"deltaVF.microglia":0.244,"junctions.microglia":"137192902-137193675","sig.microglia":"Not"},"Reg_CXWVTi_93":{"featureID":"170707_7_2/2_A3SS","chr":"4","start":137179303,"end":137181074,"strand":"+","coords":"4:137179303-137181074","geneIDs":"170707","geneSymbols":"Usp48","variantType":"A3SS:P","event":"<a href=\"https://genome.ucsc.edu/cgi-bin/hgTracks?db=mm9&position=chr4:137179203-137181175\" title=\"Jump to UCSC Genome Browser\">4:137179203-137181175</a>","log2FoldChange.neuron":0.809,"pvalue.neuron":0.0213,"padj.neuron":0.0681,"groupID.neuron":"16235","medianVariantFreq.neuron":0.259,"medianVariantFreq1.neuron":0.196,"medianVariantFreq2.neuron":0.326,"medianVariantCount.neuron":31,"medianVariantCount1.neuron":24,"medianVariantCount2.neuron":60,"medianTotalCount.neuron":131,"medianTotalCount1.neuron":102,"medianTotalCount2.neuron":184,"deltaVF.neuron":0.13,"junctions.neuron":"137179303-137181072","sig.neuron":"Not","log2FoldChange.microglia":-0.546,"pvalue.microglia":0.383,"padj.microglia":0.628,"groupID.microglia":"16235","medianVariantFreq.microglia":0.261,"medianVariantFreq1.microglia":0.268,"medianVariantFreq2.microglia":0.244,"medianVariantCount.microglia":24,"medianVariantCount1.microglia":41,"medianVariantCount2.microglia":11,"medianTotalCount.microglia":106,"medianTotalCount1.microglia":153,"medianTotalCount2.microglia":45,"deltaVF.microglia":-0.0235,"junctions.microglia":"137179303-137181072","sig.microglia":"Not"},"Reg_CXWVTi_94":{"featureID":"170822_2_2/2_A5SS","chr":"3","start":152031488,"end":152033241,"strand":"+","coords":"3:152031488-152033241","geneIDs":"170822","geneSymbols":"Usp33","variantType":"A5SS:P","event":"<a href=\"https://genome.ucsc.edu/cgi-bin/hgTracks?db=mm9&position=chr3:152031387-152033341\" title=\"Jump to UCSC Genome Browser\">3:152031387-152033341</a>","log2FoldChange.neuron":0.897,"pvalue.neuron":0.16,"padj.neuron":0.297,"groupID.neuron":"978","medianVariantFreq.neuron":0.0981,"medianVariantFreq1.neuron":0.0769,"medianVariantFreq2.neuron":0.125,"medianVariantCount.neuron":4,"medianVariantCount1.neuron":2,"medianVariantCount2.neuron":5,"medianTotalCount.neuron":35,"medianTotalCount1.neuron":30,"medianTotalCount2.neuron":38,"deltaVF.neuron":0.0481,"junctions.neuron":"152031614-152033241","sig.neuron":"Not","log2FoldChange.microglia":2.21,"pvalue.microglia":0.0831,"padj.microglia":0.259,"groupID.microglia":"978","medianVariantFreq.microglia":0.196,"medianVariantFreq1.microglia":0.0909,"medianVariantFreq2.microglia":0.333,"medianVariantCount.microglia":2,"medianVariantCount1.microglia":1,"medianVariantCount2.microglia":4,"medianTotalCount.microglia":14.5,"medianTotalCount1.microglia":12,"medianTotalCount2.microglia":16,"deltaVF.microglia":0.242,"junctions.microglia":"152031614-152033241","sig.microglia":"Not"},"Reg_CXWVTi_95":{"featureID":"17158_5_2/2_A5SS","chr":"17","start":65016264,"end":65018752,"strand":"+","coords":"17:65016264-65018752","geneIDs":"17158","geneSymbols":"Man2a1","variantType":"A5SS:P","event":"<a href=\"https://genome.ucsc.edu/cgi-bin/hgTracks?db=mm9&position=chr17:65016163-65018852\" title=\"Jump to UCSC Genome Browser\">17:65016163-65018852</a>","log2FoldChange.neuron":0.587,"pvalue.neuron":0.394,"padj.neuron":0.556,"groupID.neuron":"17353","medianVariantFreq.neuron":0.301,"medianVariantFreq1.neuron":0.333,"medianVariantFreq2.neuron":0.268,"medianVariantCount.neuron":6,"medianVariantCount1.neuron":5,"medianVariantCount2.neuron":7,"medianTotalCount.neuron":24,"medianTotalCount1.neuron":25,"medianTotalCount2.neuron":15,"deltaVF.neuron":-0.065,"junctions.neuron":"65016273-65018752","sig.neuron":"Not","log2FoldChange.microglia":-0.45,"pvalue.microglia":0.666,"padj.microglia":0.844,"groupID.microglia":"17353","medianVariantFreq.microglia":0.134,"medianVariantFreq1.microglia":0.143,"medianVariantFreq2.microglia":0.124,"medianVariantCount.microglia":2,"medianVariantCount1.microglia":2,"medianVariantCount2.microglia":6,"medianTotalCount.microglia":34,"medianTotalCount1.microglia":16,"medianTotalCount2.microglia":50,"deltaVF.microglia":-0.0191,"junctions.microglia":"65016273-65018752","sig.microglia":"Not"},"Reg_CXWVTi_96":{"featureID":"17159_3_2/2_RI,A3SS","chr":"8","start":87608403,"end":87608539,"strand":"+","coords":"8:87608403-87608539","geneIDs":"17159","geneSymbols":"Man2b1","variantType":"RI:R,A3SS:P","event":"<a href=\"https://genome.ucsc.edu/cgi-bin/hgTracks?db=mm9&position=chr8:87608302-87608640\" title=\"Jump to UCSC Genome Browser\">8:87608302-87608640</a>","log2FoldChange.neuron":-1.09,"pvalue.neuron":0.0901,"padj.neuron":0.198,"groupID.neuron":"5577","medianVariantFreq.neuron":0.724,"medianVariantFreq1.neuron":0.778,"medianVariantFreq2.neuron":0.655,"medianVariantCount.neuron":17,"medianVariantCount1.neuron":11,"medianVariantCount2.neuron":18,"medianTotalCount.neuron":22.5,"medianTotalCount1.neuron":13,"medianTotalCount2.neuron":31,"deltaVF.neuron":-0.123,"junctions.neuron":"87608402-87608507","sig.neuron":"Not","log2FoldChange.microglia":-1.61,"pvalue.microglia":0.014,"padj.microglia":0.0733,"groupID.microglia":"5577","medianVariantFreq.microglia":0.72,"medianVariantFreq1.microglia":0.747,"medianVariantFreq2.microglia":0.511,"medianVariantCount.microglia":65,"medianVariantCount1.microglia":96,"medianVariantCount2.microglia":26,"medianTotalCount.microglia":95.5,"medianTotalCount1.microglia":136,"medianTotalCount2.microglia":55,"deltaVF.microglia":-0.237,"junctions.microglia":"87608402-87608507","sig.microglia":"Not"},"Reg_CXWVTi_97":{"featureID":"17169_6_2/2_A3SS","chr":"12","start":112867326,"end":112871827,"strand":"+","coords":"12:112867326-112871827","geneIDs":"17169","geneSymbols":"Mark3","variantType":"A3SS:P","event":"<a href=\"https://genome.ucsc.edu/cgi-bin/hgTracks?db=mm9&position=chr12:112867226-112871928\" title=\"Jump to UCSC Genome Browser\">12:112867226-112871928</a>","log2FoldChange.neuron":0.189,"pvalue.neuron":0.592,"padj.neuron":0.717,"groupID.neuron":"16588","medianVariantFreq.neuron":0.295,"medianVariantFreq1.neuron":0.26,"medianVariantFreq2.neuron":0.299,"medianVariantCount.neuron":18.5,"medianVariantCount1.neuron":19,"medianVariantCount2.neuron":18,"medianTotalCount.neuron":63.5,"medianTotalCount1.neuron":71,"medianTotalCount2.neuron":56,"deltaVF.neuron":0.0387,"junctions.neuron":"112867326-112871809","sig.neuron":"Not","log2FoldChange.microglia":0.538,"pvalue.microglia":0.591,"padj.microglia":0.801,"groupID.microglia":"16588","medianVariantFreq.microglia":0.213,"medianVariantFreq1.microglia":0.235,"medianVariantFreq2.microglia":0.19,"medianVariantCount.microglia":9,"medianVariantCount1.microglia":8,"medianVariantCount2.microglia":12,"medianTotalCount.microglia":36,"medianTotalCount1.microglia":34,"medianTotalCount2.microglia":38,"deltaVF.microglia":-0.0452,"junctions.microglia":"112867326-112871809","sig.microglia":"Not"},"Reg_CXWVTi_98":{"featureID":"17187_2_2/2_SE","chr":"12","start":78062276,"end":78062250,"strand":"-","coords":"12:78062276-78062250","geneIDs":"17187","geneSymbols":"Max","variantType":"SE:I","event":"<a href=\"https://genome.ucsc.edu/cgi-bin/hgTracks?db=mm9&position=chr12:78054163-78063077\" title=\"Jump to UCSC Genome Browser\">12:78054163-78063077</a>","log2FoldChange.neuron":-0.813,"pvalue.neuron":0.126,"padj.neuron":0.255,"groupID.neuron":"12170","medianVariantFreq.neuron":0.526,"medianVariantFreq1.neuron":0.6,"medianVariantFreq2.neuron":0.436,"medianVariantCount.neuron":12.5,"medianVariantCount1.neuron":14,"medianVariantCount2.neuron":10,"medianTotalCount.neuron":21,"medianTotalCount1.neuron":22,"medianTotalCount2.neuron":19,"deltaVF.neuron":-0.164,"junctions.neuron":"78062276-78062977;78054263-78062250","sig.neuron":"Not","log2FoldChange.microglia":-0.349,"pvalue.microglia":0.725,"padj.microglia":0.874,"groupID.microglia":"12170","medianVariantFreq.microglia":0.445,"medianVariantFreq1.microglia":0.44,"medianVariantFreq2.microglia":0.451,"medianVariantCount.microglia":19,"medianVariantCount1.microglia":19,"medianVariantCount2.microglia":19,"medianTotalCount.microglia":42,"medianTotalCount1.microglia":85,"medianTotalCount2.microglia":33,"deltaVF.microglia":0.011,"junctions.microglia":"78062276-78062977;78054263-78062250","sig.microglia":"Not"},"Reg_CXWVTi_99":{"featureID":"17196_2_2/2_SE","chr":"18","start":82724142,"end":82742217,"strand":"+","coords":"18:82724142-82742217","geneIDs":"17196","geneSymbols":"Mbp","variantType":"SE:I","event":"<a href=\"https://genome.ucsc.edu/cgi-bin/hgTracks?db=mm9&position=chr18:82724042-82742317\" title=\"Jump to UCSC Genome Browser\">18:82724042-82742317</a>","log2FoldChange.neuron":0.705,"pvalue.neuron":0.417,"padj.neuron":0.579,"groupID.neuron":"14211","medianVariantFreq.neuron":0.0532,"medianVariantFreq1.neuron":0.0476,"medianVariantFreq2.neuron":0.0909,"medianVariantCount.neuron":2.5,"medianVariantCount1.neuron":2,"medianVariantCount2.neuron":3,"medianTotalCount.neuron":45,"medianTotalCount1.neuron":51,"medianTotalCount2.neuron":39,"deltaVF.neuron":0.0433,"junctions.neuron":"82724142-82731170;82731247-82742217","sig.neuron":"Not","log2FoldChange.microglia":0.0371,"pvalue.microglia":0.958,"padj.microglia":0.99,"groupID.microglia":"14211","medianVariantFreq.microglia":0.0895,"medianVariantFreq1.microglia":0.102,"medianVariantFreq2.microglia":0.0769,"medianVariantCount.microglia":12.5,"medianVariantCount1.microglia":15,"medianVariantCount2.microglia":9,"medianTotalCount.microglia":128,"medianTotalCount1.microglia":147,"medianTotalCount2.microglia":84,"deltaVF.microglia":-0.0251,"junctions.microglia":"82724142-82731170;82731247-82742217","sig.microglia":"Not"},"Reg_CXWVTi_100":{"featureID":"17248_2_2/2_A3SS","chr":"1","start":134909291,"end":134909291,"strand":"-","coords":"1:134909291-134909291","geneIDs":"17248","geneSymbols":"Mdm4","variantType":"A3SS:P","event":"<a href=\"https://genome.ucsc.edu/cgi-bin/hgTracks?db=mm9&position=chr1:134909188-134915454\" title=\"Jump to UCSC Genome Browser\">1:134909188-134915454</a>","log2FoldChange.neuron":-0.477,"pvalue.neuron":0.337,"padj.neuron":0.504,"groupID.neuron":"5057","medianVariantFreq.neuron":0.455,"medianVariantFreq1.neuron":0.467,"medianVariantFreq2.neuron":0.314,"medianVariantCount.neuron":32.5,"medianVariantCount1.neuron":31,"medianVariantCount2.neuron":34,"medianTotalCount.neuron":61,"medianTotalCount1.neuron":60,"medianTotalCount2.neuron":62,"deltaVF.neuron":-0.152,"junctions.neuron":"134909291-134915354","sig.neuron":"Not","log2FoldChange.microglia":-1.36,"pvalue.microglia":0.136,"padj.microglia":0.353,"groupID.microglia":"5057","medianVariantFreq.microglia":0.49,"medianVariantFreq1.microglia":0.6,"medianVariantFreq2.microglia":0.391,"medianVariantCount.microglia":25,"medianVariantCount1.microglia":27,"medianVariantCount2.microglia":23,"medianTotalCount.microglia":55.5,"medianTotalCount1.microglia":55,"medianTotalCount2.microglia":56,"deltaVF.microglia":-0.209,"junctions.microglia":"134909291-134915354","sig.microglia":"Not"},"Reg_CXWVTi_101":{"featureID":"17248_6_2/2_SE,A3SS","chr":"1","start":134901298,"end":134900544,"strand":"-","coords":"1:134901298-134900544","geneIDs":"17248","geneSymbols":"Mdm4","variantType":"SE:I,A3SS:P","event":"<a href=\"https://genome.ucsc.edu/cgi-bin/hgTracks?db=mm9&position=chr1:134900367-134905814\" title=\"Jump to UCSC Genome Browser\">1:134900367-134905814</a>","log2FoldChange.neuron":-4.01,"pvalue.neuron":0.000202,"padj.neuron":0.00206,"groupID.neuron":"5061","medianVariantFreq.neuron":0.989,"medianVariantFreq1.neuron":1,"medianVariantFreq2.neuron":0.919,"medianVariantCount.neuron":90.5,"medianVariantCount1.neuron":70,"medianVariantCount2.neuron":137,"medianTotalCount.neuron":91.5,"medianTotalCount1.neuron":70,"medianTotalCount2.neuron":149,"deltaVF.neuron":-0.0805,"junctions.neuron":"134901298-134905714;134900467-134901231;134900467-134900544","sig.neuron":"Significant","log2FoldChange.microglia":-7.32,"pvalue.microglia":5.73e-06,"padj.microglia":0.000355,"groupID.microglia":"5061","medianVariantFreq.microglia":1,"medianVariantFreq1.microglia":1,"medianVariantFreq2.microglia":0.871,"medianVariantCount.microglia":110,"medianVariantCount1.microglia":106,"medianVariantCount2.microglia":111,"medianTotalCount.microglia":124,"medianTotalCount1.microglia":106,"medianTotalCount2.microglia":125,"deltaVF.microglia":-0.129,"junctions.microglia":"134901298-134905714;134900467-134901231;134900467-134900544","sig.microglia":"Significant"},"Reg_CXWVTi_102":{"featureID":"17248_7_2/2_RI,A5SS","chr":"1","start":134900544,"end":134900544,"strand":"-","coords":"1:134900544-134900544","geneIDs":"17248","geneSymbols":"Mdm4","variantType":"RI:R,A5SS:P","event":"<a href=\"https://genome.ucsc.edu/cgi-bin/hgTracks?db=mm9&position=chr1:134900367-134901331\" title=\"Jump to UCSC Genome Browser\">1:134900367-134901331</a>","log2FoldChange.neuron":0.674,"pvalue.neuron":0.0772,"padj.neuron":0.177,"groupID.neuron":"5062","medianVariantFreq.neuron":0.749,"medianVariantFreq1.neuron":0.7,"medianVariantFreq2.neuron":0.78,"medianVariantCount.neuron":60.5,"medianVariantCount1.neuron":46,"medianVariantCount2.neuron":99,"medianTotalCount.neuron":87.5,"medianTotalCount1.neuron":68,"medianTotalCount2.neuron":136,"deltaVF.neuron":0.0802,"junctions.neuron":"134900467-134900544","sig.neuron":"Not","log2FoldChange.microglia":1.23,"pvalue.microglia":0.23,"padj.microglia":0.481,"groupID.microglia":"5062","medianVariantFreq.microglia":0.889,"medianVariantFreq1.microglia":0.853,"medianVariantFreq2.microglia":0.916,"medianVariantCount.microglia":100,"medianVariantCount1.microglia":101,"medianVariantCount2.microglia":100,"medianTotalCount.microglia":114,"medianTotalCount1.microglia":107,"medianTotalCount2.microglia":116,"deltaVF.microglia":0.0629,"junctions.microglia":"134900467-134900544","sig.microglia":"Not"},"Reg_CXWVTi_103":{"featureID":"17260,320203,72677_8_2/2_A3SS","chr":"13","start":83664136,"end":83714695,"strand":"+","coords":"13:83664136-83714695","geneIDs":"17260,320203,72677","geneSymbols":"Mef2c,C130071C03Rik,2810049E08Rik","variantType":"A3SS:P","event":"<a href=\"https://genome.ucsc.edu/cgi-bin/hgTracks?db=mm9&position=chr13:83664036-83714796\" title=\"Jump to UCSC Genome Browser\">13:83664036-83714796</a>","log2FoldChange.neuron":0.377,"pvalue.neuron":0.256,"padj.neuron":0.418,"groupID.neuron":"3286","medianVariantFreq.neuron":0.538,"medianVariantFreq1.neuron":0.535,"medianVariantFreq2.neuron":0.608,"medianVariantCount.neuron":27,"medianVariantCount1.neuron":28,"medianVariantCount2.neuron":22,"medianTotalCount.neuron":55.5,"medianTotalCount1.neuron":59,"medianTotalCount2.neuron":39,"deltaVF.neuron":0.0724,"junctions.neuron":"83664136-83714693","sig.neuron":"Not","log2FoldChange.microglia":0.115,"pvalue.microglia":0.792,"padj.microglia":0.916,"groupID.microglia":"3286","medianVariantFreq.microglia":0.507,"medianVariantFreq1.microglia":0.514,"medianVariantFreq2.microglia":0.5,"medianVariantCount.microglia":32.5,"medianVariantCount1.microglia":62,"medianVariantCount2.microglia":20,"medianTotalCount.microglia":64,"medianTotalCount1.microglia":141,"medianTotalCount2.microglia":32,"deltaVF.microglia":-0.0135,"junctions.microglia":"83664136-83714693","sig.microglia":"Not"},"Reg_CXWVTi_104":{"featureID":"17318,100861837_7_2/2_A3SS","chr":"X","start":166422015,"end":166422930,"strand":"+","coords":"X:166422015-166422930","geneIDs":"17318,100861837","geneSymbols":"Mid1,","variantType":"A3SS:P","event":"<a href=\"https://genome.ucsc.edu/cgi-bin/hgTracks?db=mm9&position=chrX:166421915-166423031\" title=\"Jump to UCSC Genome Browser\">X:166421915-166423031</a>","log2FoldChange.neuron":1.18,"pvalue.neuron":0.0487,"padj.neuron":0.125,"groupID.neuron":"10056","medianVariantFreq.neuron":0.452,"medianVariantFreq1.neuron":0.389,"medianVariantFreq2.neuron":0.6,"medianVariantCount.neuron":13.5,"medianVariantCount1.neuron":13,"medianVariantCount2.neuron":16,"medianTotalCount.neuron":31.5,"medianTotalCount1.neuron":33,"medianTotalCount2.neuron":24,"deltaVF.neuron":0.211,"junctions.neuron":"166422015-166422842","sig.neuron":"Not","log2FoldChange.microglia":1.94,"pvalue.microglia":0.00159,"padj.microglia":0.0169,"groupID.microglia":"10056","medianVariantFreq.microglia":0.313,"medianVariantFreq1.microglia":0.187,"medianVariantFreq2.microglia":0.52,"medianVariantCount.microglia":13.5,"medianVariantCount1.microglia":12,"medianVariantCount2.microglia":14,"medianTotalCount.microglia":43,"medianTotalCount1.microglia":50,"medianTotalCount2.microglia":38,"deltaVF.microglia":0.333,"junctions.microglia":"166422015-166422842","sig.microglia":"Significant"},"Reg_CXWVTi_105":{"featureID":"17318,100861837_8_2/2_A3SS","chr":"X","start":166423074,"end":166423867,"strand":"+","coords":"X:166423074-166423867","geneIDs":"17318,100861837","geneSymbols":"Mid1,","variantType":"A3SS:P","event":"<a href=\"https://genome.ucsc.edu/cgi-bin/hgTracks?db=mm9&position=chrX:166422974-166423968\" title=\"Jump to UCSC Genome Browser\">X:166422974-166423968</a>","log2FoldChange.neuron":0.211,"pvalue.neuron":0.616,"padj.neuron":0.732,"groupID.neuron":"10057","medianVariantFreq.neuron":0.649,"medianVariantFreq1.neuron":0.644,"medianVariantFreq2.neuron":0.651,"medianVariantCount.neuron":30.5,"medianVariantCount1.neuron":29,"medianVariantCount2.neuron":55,"medianTotalCount.neuron":50.5,"medianTotalCount1.neuron":41,"medianTotalCount2.neuron":85,"deltaVF.neuron":0.00635,"junctions.neuron":"166423074-166423829","sig.neuron":"Not","log2FoldChange.microglia":-0.376,"pvalue.microglia":0.594,"padj.microglia":0.801,"groupID.microglia":"10057","medianVariantFreq.microglia":0.527,"medianVariantFreq1.microglia":0.636,"medianVariantFreq2.microglia":0.455,"medianVariantCount.microglia":41,"medianVariantCount1.microglia":32,"medianVariantCount2.microglia":42,"medianTotalCount.microglia":90.5,"medianTotalCount1.microglia":82,"medianTotalCount2.microglia":92,"deltaVF.microglia":-0.182,"junctions.microglia":"166423074-166423829","sig.microglia":"Not"},"Reg_CXWVTi_106":{"featureID":"17765_7_2/2_SE","chr":"5","start":108528205,"end":108529832,"strand":"+","coords":"5:108528205-108529832","geneIDs":"17765","geneSymbols":"Mtf2","variantType":"SE:I","event":"<a href=\"https://genome.ucsc.edu/cgi-bin/hgTracks?db=mm9&position=chr5:108528105-108529932\" title=\"Jump to UCSC Genome Browser\">5:108528105-108529932</a>","log2FoldChange.neuron":3.65,"pvalue.neuron":1.06e-07,"padj.neuron":1e-05,"groupID.neuron":"13140","medianVariantFreq.neuron":0.0602,"medianVariantFreq1.neuron":0.0345,"medianVariantFreq2.neuron":0.353,"medianVariantCount.neuron":2,"medianVariantCount1.neuron":2,"medianVariantCount2.neuron":12,"medianTotalCount.neuron":37.5,"medianTotalCount1.neuron":46,"medianTotalCount2.neuron":32,"deltaVF.neuron":0.318,"junctions.neuron":"108528205-108528673;108528750-108529832","sig.neuron":"Significant","log2FoldChange.microglia":5.37,"pvalue.microglia":0.00754,"padj.microglia":0.0494,"groupID.microglia":"13140","medianVariantFreq.microglia":"NA","medianVariantFreq1.microglia":"NA","medianVariantFreq2.microglia":0.0847,"medianVariantCount.microglia":0,"medianVariantCount1.microglia":0,"medianVariantCount2.microglia":5,"medianTotalCount.microglia":19.5,"medianTotalCount1.microglia":24,"medianTotalCount2.microglia":17,"deltaVF.microglia":"NA","junctions.microglia":"108528205-108528673;108528750-108529832","sig.microglia":"Significant"},"Reg_CXWVTi_107":{"featureID":"17931_3_2/2_SE","chr":"10","start":107689980,"end":107696812,"strand":"+","coords":"10:107689980-107696812","geneIDs":"17931","geneSymbols":"Ppp1r12a","variantType":"SE:I","event":"<a href=\"https://genome.ucsc.edu/cgi-bin/hgTracks?db=mm9&position=chr10:107689880-107696912\" title=\"Jump to UCSC Genome Browser\">10:107689880-107696912</a>","log2FoldChange.neuron":1.03,"pvalue.neuron":0.1,"padj.neuron":0.214,"groupID.neuron":"11446","medianVariantFreq.neuron":0.418,"medianVariantFreq1.neuron":0.356,"medianVariantFreq2.neuron":0.556,"medianVariantCount.neuron":15,"medianVariantCount1.neuron":14,"medianVariantCount2.neuron":18,"medianTotalCount.neuron":34.5,"medianTotalCount1.neuron":35,"medianTotalCount2.neuron":33,"deltaVF.neuron":0.2,"junctions.neuron":"107689980-107690381","sig.neuron":"Not","log2FoldChange.microglia":1.4,"pvalue.microglia":0.123,"padj.microglia":0.33,"groupID.microglia":"11446","medianVariantFreq.microglia":0.143,"medianVariantFreq1.microglia":0.0847,"medianVariantFreq2.microglia":0.259,"medianVariantCount.microglia":5,"medianVariantCount1.microglia":5,"medianVariantCount2.microglia":4,"medianTotalCount.microglia":30.5,"medianTotalCount1.microglia":76,"medianTotalCount2.microglia":19,"deltaVF.microglia":0.175,"junctions.microglia":"107689980-107690381","sig.microglia":"Not"},"Reg_CXWVTi_108":{"featureID":"18139_2_3/3_SE","chr":"6","start":83864473,"end":83884943,"strand":"+","coords":"6:83864473-83884943","geneIDs":"18139","geneSymbols":"Zfml","variantType":"SE:I","event":"<a href=\"https://genome.ucsc.edu/cgi-bin/hgTracks?db=mm9&position=chr6:83864373-83885043\" title=\"Jump to UCSC Genome Browser\">6:83864373-83885043</a>","log2FoldChange.neuron":-1.98,"pvalue.neuron":0.00228,"padj.neuron":0.0119,"groupID.neuron":"17594","medianVariantFreq.neuron":0.805,"medianVariantFreq1.neuron":0.833,"medianVariantFreq2.neuron":0.658,"medianVariantCount.neuron":25,"medianVariantCount1.neuron":23,"medianVariantCount2.neuron":26,"medianTotalCount.neuron":32,"medianTotalCount1.neuron":23,"medianTotalCount2.neuron":50,"deltaVF.neuron":-0.176,"junctions.neuron":"83864473-83878647;83880159-83884943","sig.neuron":"Significant","log2FoldChange.microglia":-2.52,"pvalue.microglia":0.00528,"padj.microglia":0.0383,"groupID.microglia":"17594","medianVariantFreq.microglia":0.54,"medianVariantFreq1.microglia":0.857,"medianVariantFreq2.microglia":0.48,"medianVariantCount.microglia":30,"medianVariantCount1.microglia":31,"medianVariantCount2.microglia":16,"medianTotalCount.microglia":53.5,"medianTotalCount1.microglia":40,"medianTotalCount2.microglia":69,"deltaVF.microglia":-0.377,"junctions.microglia":"83864473-83878647;83880159-83884943","sig.microglia":"Significant"},"Reg_CXWVTi_109":{"featureID":"18286_4_2/2_SE,A5SS","chr":"2","start":29747797,"end":29748964,"strand":"+","coords":"2:29747797-29748964","geneIDs":"18286","geneSymbols":"Odf2","variantType":"SE:I,A5SS:P","event":"<a href=\"https://genome.ucsc.edu/cgi-bin/hgTracks?db=mm9&position=chr2:29747696-29749064\" title=\"Jump to UCSC Genome Browser\">2:29747696-29749064</a>","log2FoldChange.neuron":-2.67,"pvalue.neuron":0.00605,"padj.neuron":0.0255,"groupID.neuron":"9704","medianVariantFreq.neuron":0.899,"medianVariantFreq1.neuron":0.964,"medianVariantFreq2.neuron":0.69,"medianVariantCount.neuron":45.5,"medianVariantCount1.neuron":53,"medianVariantCount2.neuron":40,"medianTotalCount.neuron":57.5,"medianTotalCount1.neuron":55,"medianTotalCount2.neuron":58,"deltaVF.neuron":-0.274,"junctions.neuron":"29747796-29748521;29748674-29748964","sig.neuron":"Significant","log2FoldChange.microglia":2.48,"pvalue.microglia":0.0294,"padj.microglia":0.131,"groupID.microglia":"9704","medianVariantFreq.microglia":0.813,"medianVariantFreq1.microglia":0.587,"medianVariantFreq2.microglia":0.867,"medianVariantCount.microglia":17,"medianVariantCount1.microglia":12,"medianVariantCount2.microglia":29,"medianTotalCount.microglia":31,"medianTotalCount1.microglia":25,"medianTotalCount2.microglia":37,"deltaVF.microglia":0.28,"junctions.microglia":"29747796-29748521;29748674-29748964","sig.microglia":"Not"},"Reg_CXWVTi_110":{"featureID":"18286_5_2/2_A5SS","chr":"2","start":29749033,"end":29756597,"strand":"+","coords":"2:29749033-29756597","geneIDs":"18286","geneSymbols":"Odf2","variantType":"A5SS:P","event":"<a href=\"https://genome.ucsc.edu/cgi-bin/hgTracks?db=mm9&position=chr2:29748932-29756697\" title=\"Jump to UCSC Genome Browser\">2:29748932-29756697</a>","log2FoldChange.neuron":-0.955,"pvalue.neuron":0.0546,"padj.neuron":0.136,"groupID.neuron":"9705","medianVariantFreq.neuron":0.615,"medianVariantFreq1.neuron":0.691,"medianVariantFreq2.neuron":0.412,"medianVariantCount.neuron":57.5,"medianVariantCount1.neuron":76,"medianVariantCount2.neuron":54,"medianTotalCount.neuron":112,"medianTotalCount1.neuron":110,"medianTotalCount2.neuron":140,"deltaVF.neuron":-0.279,"junctions.neuron":"29749089-29756597","sig.neuron":"Not","log2FoldChange.microglia":0.113,"pvalue.microglia":0.921,"padj.microglia":0.98,"groupID.microglia":"9705","medianVariantFreq.microglia":0.719,"medianVariantFreq1.microglia":0.548,"medianVariantFreq2.microglia":0.756,"medianVariantCount.microglia":28,"medianVariantCount1.microglia":22,"medianVariantCount2.microglia":30,"medianTotalCount.microglia":36,"medianTotalCount1.microglia":31,"medianTotalCount2.microglia":41,"deltaVF.microglia":0.208,"junctions.microglia":"29749089-29756597","sig.microglia":"Not"},"Reg_CXWVTi_111":{"featureID":"18286_6_2/2_A3SS","chr":"2","start":29759627,"end":29768088,"strand":"+","coords":"2:29759627-29768088","geneIDs":"18286","geneSymbols":"Odf2","variantType":"A3SS:P","event":"<a href=\"https://genome.ucsc.edu/cgi-bin/hgTracks?db=mm9&position=chr2:29759527-29768189\" title=\"Jump to UCSC Genome Browser\">2:29759527-29768189</a>","log2FoldChange.neuron":-0.0833,"pvalue.neuron":0.756,"padj.neuron":0.839,"groupID.neuron":"9706","medianVariantFreq.neuron":0.231,"medianVariantFreq1.neuron":0.261,"medianVariantFreq2.neuron":0.228,"medianVariantCount.neuron":46.5,"medianVariantCount1.neuron":37,"medianVariantCount2.neuron":61,"medianTotalCount.neuron":184,"medianTotalCount1.neuron":162,"medianTotalCount2.neuron":267,"deltaVF.neuron":-0.0329,"junctions.neuron":"29759627-29768086","sig.neuron":"Not","log2FoldChange.microglia":-0.907,"pvalue.microglia":0.308,"padj.microglia":0.556,"groupID.microglia":"9706","medianVariantFreq.microglia":0.444,"medianVariantFreq1.microglia":0.551,"medianVariantFreq2.microglia":0.333,"medianVariantCount.microglia":24,"medianVariantCount1.microglia":27,"medianVariantCount2.microglia":23,"medianTotalCount.microglia":46.5,"medianTotalCount1.microglia":44,"medianTotalCount2.microglia":53,"deltaVF.microglia":-0.218,"junctions.microglia":"29759627-29768086","sig.microglia":"Not"},"Reg_CXWVTi_112":{"featureID":"18286_8_2/2_SE","chr":"2","start":29770837,"end":29776295,"strand":"+","coords":"2:29770837-29776295","geneIDs":"18286","geneSymbols":"Odf2","variantType":"SE:I","event":"<a href=\"https://genome.ucsc.edu/cgi-bin/hgTracks?db=mm9&position=chr2:29770737-29776395\" title=\"Jump to UCSC Genome Browser\">2:29770737-29776395</a>","log2FoldChange.neuron":-6.78,"pvalue.neuron":0.000546,"padj.neuron":0.00415,"groupID.neuron":"9708","medianVariantFreq.neuron":1,"medianVariantFreq1.neuron":1,"medianVariantFreq2.neuron":0.832,"medianVariantCount.neuron":71.5,"medianVariantCount1.neuron":65,"medianVariantCount2.neuron":78,"medianTotalCount.neuron":82,"medianTotalCount1.neuron":65,"medianTotalCount2.neuron":96,"deltaVF.neuron":-0.168,"junctions.neuron":"29770837-29773130;29773265-29776295","sig.neuron":"Significant","log2FoldChange.microglia":-7.63,"pvalue.microglia":2.74e-05,"padj.microglia":0.00119,"groupID.microglia":"9708","medianVariantFreq.microglia":1,"medianVariantFreq1.microglia":1,"medianVariantFreq2.microglia":0.667,"medianVariantCount.microglia":33.5,"medianVariantCount1.microglia":35,"medianVariantCount2.microglia":30,"medianTotalCount.microglia":35.5,"medianTotalCount1.microglia":35,"medianTotalCount2.microglia":36,"deltaVF.microglia":-0.333,"junctions.microglia":"29770837-29773130;29773265-29776295","sig.microglia":"Significant"},"Reg_CXWVTi_113":{"featureID":"18301_2_2/2_A3SS","chr":"7","start":31822950,"end":31822950,"strand":"-","coords":"7:31822950-31822950","geneIDs":"18301","geneSymbols":"Fxyd5","variantType":"A3SS:P","event":"<a href=\"https://genome.ucsc.edu/cgi-bin/hgTracks?db=mm9&position=chr7:31822847-31824157\" title=\"Jump to UCSC Genome Browser\">7:31822847-31824157</a>","log2FoldChange.neuron":0.397,"pvalue.neuron":0.469,"padj.neuron":0.621,"groupID.neuron":"1098","medianVariantFreq.neuron":0.17,"medianVariantFreq1.neuron":0.158,"medianVariantFreq2.neuron":0.214,"medianVariantCount.neuron":5.5,"medianVariantCount1.neuron":5,"medianVariantCount2.neuron":6,"medianTotalCount.neuron":25,"medianTotalCount1.neuron":39,"medianTotalCount2.neuron":22,"deltaVF.neuron":0.0564,"junctions.neuron":"31822950-31824057","sig.neuron":"Not","log2FoldChange.microglia":1.95,"pvalue.microglia":0.0914,"padj.microglia":0.272,"groupID.microglia":"1098","medianVariantFreq.microglia":"NA","medianVariantFreq1.microglia":"NA","medianVariantFreq2.microglia":0.256,"medianVariantCount.microglia":2,"medianVariantCount1.microglia":1,"medianVariantCount2.microglia":9,"medianTotalCount.microglia":14.5,"medianTotalCount1.microglia":7,"medianTotalCount2.microglia":20,"deltaVF.microglia":"NA","junctions.microglia":"31822950-31824057","sig.microglia":"Not"},"Reg_CXWVTi_114":{"featureID":"18521_3_2/2_A3SS","chr":"15","start":102313719,"end":102314596,"strand":"+","coords":"15:102313719-102314596","geneIDs":"18521","geneSymbols":"Pcbp2","variantType":"A3SS:P","event":"<a href=\"https://genome.ucsc.edu/cgi-bin/hgTracks?db=mm9&position=chr15:102313619-102314697\" title=\"Jump to UCSC Genome Browser\">15:102313619-102314697</a>","log2FoldChange.neuron":-0.31,"pvalue.neuron":0.459,"padj.neuron":0.611,"groupID.neuron":"16660","medianVariantFreq.neuron":0.471,"medianVariantFreq1.neuron":0.455,"medianVariantFreq2.neuron":0.488,"medianVariantCount.neuron":16,"medianVariantCount1.neuron":14,"medianVariantCount2.neuron":62,"medianTotalCount.neuron":35,"medianTotalCount1.neuron":22,"medianTotalCount2.neuron":128,"deltaVF.neuron":0.033,"junctions.neuron":"102313719-102314585","sig.neuron":"Not","log2FoldChange.microglia":0.94,"pvalue.microglia":0.165,"padj.microglia":0.397,"groupID.microglia":"16660","medianVariantFreq.microglia":0.617,"medianVariantFreq1.microglia":0.543,"medianVariantFreq2.microglia":0.707,"medianVariantCount.microglia":16.5,"medianVariantCount1.microglia":19,"medianVariantCount2.microglia":9,"medianTotalCount.microglia":28.5,"medianTotalCount1.microglia":35,"medianTotalCount2.microglia":19,"deltaVF.microglia":0.164,"junctions.microglia":"102313719-102314585","sig.microglia":"Not"},"Reg_CXWVTi_115":{"featureID":"18536_10_2/2_A5SS","chr":"8","start":42414380,"end":42415987,"strand":"+","coords":"8:42414380-42415987","geneIDs":"18536","geneSymbols":"Pcm1","variantType":"A5SS:P","event":"<a href=\"https://genome.ucsc.edu/cgi-bin/hgTracks?db=mm9&position=chr8:42414279-42416087\" title=\"Jump to UCSC Genome Browser\">8:42414279-42416087</a>","log2FoldChange.neuron":-0.207,"pvalue.neuron":0.681,"padj.neuron":0.784,"groupID.neuron":"6729","medianVariantFreq.neuron":0.131,"medianVariantFreq1.neuron":0.133,"medianVariantFreq2.neuron":0.13,"medianVariantCount.neuron":7,"medianVariantCount1.neuron":6,"medianVariantCount2.neuron":14,"medianTotalCount.neuron":46,"medianTotalCount1.neuron":34,"medianTotalCount2.neuron":108,"deltaVF.neuron":-0.0037,"junctions.neuron":"42414406-42415987","sig.neuron":"Not","log2FoldChange.microglia":-1.23,"pvalue.microglia":0.211,"padj.microglia":0.463,"groupID.microglia":"6729","medianVariantFreq.microglia":0.0835,"medianVariantFreq1.microglia":0.111,"medianVariantFreq2.microglia":0.0612,"medianVariantCount.microglia":2,"medianVariantCount1.microglia":2,"medianVariantCount2.microglia":2,"medianTotalCount.microglia":41.5,"medianTotalCount1.microglia":19,"medianTotalCount2.microglia":49,"deltaVF.microglia":-0.0499,"junctions.microglia":"42414406-42415987","sig.microglia":"Not"},"Reg_CXWVTi_116":{"featureID":"18554_5_2/2_SE","chr":"9","start":45734911,"end":45735658,"strand":"+","coords":"9:45734911-45735658","geneIDs":"18554","geneSymbols":"Pcsk7","variantType":"SE:I","event":"<a href=\"https://genome.ucsc.edu/cgi-bin/hgTracks?db=mm9&position=chr9:45734811-45735758\" title=\"Jump to UCSC Genome Browser\">9:45734811-45735758</a>","log2FoldChange.neuron":-2.19,"pvalue.neuron":0.00825,"padj.neuron":0.0321,"groupID.neuron":"2489","medianVariantFreq.neuron":0.388,"medianVariantFreq1.neuron":0.5,"medianVariantFreq2.neuron":0.125,"medianVariantCount.neuron":4.5,"medianVariantCount1.neuron":6,"medianVariantCount2.neuron":2,"medianTotalCount.neuron":14.5,"medianTotalCount1.neuron":13,"medianTotalCount2.neuron":16,"deltaVF.neuron":-0.375,"junctions.neuron":"45734911-45735120;45735201-45735658","sig.neuron":"Significant","log2FoldChange.microglia":-6.77,"pvalue.microglia":0.00139,"padj.microglia":0.0154,"groupID.microglia":"2489","medianVariantFreq.microglia":"NA","medianVariantFreq1.microglia":"NA","medianVariantFreq2.microglia":"NA","medianVariantCount.microglia":0,"medianVariantCount1.microglia":14,"medianVariantCount2.microglia":0,"medianTotalCount.microglia":14.5,"medianTotalCount1.microglia":26,"medianTotalCount2.microglia":12,"deltaVF.microglia":"NA","junctions.microglia":"45734911-45735120;45735201-45735658","sig.microglia":"Significant"},"Reg_CXWVTi_117":{"featureID":"18571_5_2/2_A5SS","chr":"9","start":113568898,"end":113568898,"strand":"-","coords":"9:113568898-113568898","geneIDs":"18571","geneSymbols":"Pdcd6ip","variantType":"A5SS:P","event":"<a href=\"https://genome.ucsc.edu/cgi-bin/hgTracks?db=mm9&position=chr9:113566227-113569049\" title=\"Jump to UCSC Genome Browser\">9:113566227-113569049</a>","log2FoldChange.neuron":-1.11,"pvalue.neuron":0.147,"padj.neuron":0.284,"groupID.neuron":"12658","medianVariantFreq.neuron":0.481,"medianVariantFreq1.neuron":0.6,"medianVariantFreq2.neuron":0.375,"medianVariantCount.neuron":6,"medianVariantCount1.neuron":6,"medianVariantCount2.neuron":6,"medianTotalCount.neuron":11,"medianTotalCount1.neuron":10,"medianTotalCount2.neuron":16,"deltaVF.neuron":-0.225,"junctions.neuron":"113566327-113568898","sig.neuron":"Not","log2FoldChange.microglia":0.0277,"pvalue.microglia":0.979,"padj.microglia":0.992,"groupID.microglia":"12658","medianVariantFreq.microglia":0.0808,"medianVariantFreq1.microglia":0.0707,"medianVariantFreq2.microglia":0.0909,"medianVariantCount.microglia":4.5,"medianVariantCount1.microglia":5,"medianVariantCount2.microglia":1,"medianTotalCount.microglia":35,"medianTotalCount1.microglia":27,"medianTotalCount2.microglia":41,"deltaVF.microglia":0.0202,"junctions.microglia":"113566327-113568898","sig.microglia":"Not"},"Reg_CXWVTi_118":{"featureID":"18763_13_2/2_A3SS","chr":"17","start":24724237,"end":24724344,"strand":"+","coords":"17:24724237-24724344","geneIDs":"18763","geneSymbols":"Pkd1","variantType":"A3SS:P","event":"<a href=\"https://genome.ucsc.edu/cgi-bin/hgTracks?db=mm9&position=chr17:24724137-24724445\" title=\"Jump to UCSC Genome Browser\">17:24724137-24724445</a>","log2FoldChange.neuron":-0.768,"pvalue.neuron":0.37,"padj.neuron":0.535,"groupID.neuron":"16085","medianVariantFreq.neuron":0.354,"medianVariantFreq1.neuron":0.5,"medianVariantFreq2.neuron":0.308,"medianVariantCount.neuron":4,"medianVariantCount1.neuron":3,"medianVariantCount2.neuron":8,"medianTotalCount.neuron":8,"medianTotalCount1.neuron":5,"medianTotalCount2.neuron":26,"deltaVF.neuron":-0.192,"junctions.neuron":"24724237-24724342","sig.neuron":"Not","log2FoldChange.microglia":-0.409,"pvalue.microglia":0.817,"padj.microglia":0.931,"groupID.microglia":"16085","medianVariantFreq.microglia":"NA","medianVariantFreq1.microglia":0.25,"medianVariantFreq2.microglia":"NA","medianVariantCount.microglia":2.5,"medianVariantCount1.microglia":6,"medianVariantCount2.microglia":2,"medianTotalCount.microglia":10.5,"medianTotalCount1.microglia":16,"medianTotalCount2.microglia":8,"deltaVF.microglia":"NA","junctions.microglia":"24724237-24724342","sig.microglia":"Not"},"Reg_CXWVTi_119":{"featureID":"18763_5_2/2_RI,A3SS","chr":"17","start":24715255,"end":24715323,"strand":"+","coords":"17:24715255-24715323","geneIDs":"18763","geneSymbols":"Pkd1","variantType":"RI:R,A3SS:P","event":"<a href=\"https://genome.ucsc.edu/cgi-bin/hgTracks?db=mm9&position=chr17:24715154-24715424\" title=\"Jump to UCSC Genome Browser\">17:24715154-24715424</a>","log2FoldChange.neuron":-1.24,"pvalue.neuron":0.000916,"padj.neuron":0.00599,"groupID.neuron":"16077","medianVariantFreq.neuron":0.624,"medianVariantFreq1.neuron":0.689,"medianVariantFreq2.neuron":0.513,"medianVariantCount.neuron":57,"medianVariantCount1.neuron":51,"medianVariantCount2.neuron":99,"medianTotalCount.neuron":80,"medianTotalCount1.neuron":79,"medianTotalCount2.neuron":203,"deltaVF.neuron":-0.176,"junctions.neuron":"24715254-24715306","sig.neuron":"Significant","log2FoldChange.microglia":-1.26,"pvalue.microglia":0.144,"padj.microglia":0.364,"groupID.microglia":"16077","medianVariantFreq.microglia":0.627,"medianVariantFreq1.microglia":0.662,"medianVariantFreq2.microglia":0.444,"medianVariantCount.microglia":14,"medianVariantCount1.microglia":12,"medianVariantCount2.microglia":16,"medianTotalCount.microglia":30,"medianTotalCount1.microglia":12,"medianTotalCount2.microglia":41,"deltaVF.microglia":-0.217,"junctions.microglia":"24715254-24715306","sig.microglia":"Not"},"Reg_CXWVTi_120":{"featureID":"18786_4_2/2_A3SS","chr":"4","start":94241944,"end":94241944,"strand":"-","coords":"4:94241944-94241944","geneIDs":"18786","geneSymbols":"Plaa","variantType":"A3SS:P","event":"<a href=\"https://genome.ucsc.edu/cgi-bin/hgTracks?db=mm9&position=chr4:94241825-94245178\" title=\"Jump to UCSC Genome Browser\">4:94241825-94245178</a>","log2FoldChange.neuron":-1.12,"pvalue.neuron":0.128,"padj.neuron":0.258,"groupID.neuron":"12481","medianVariantFreq.neuron":0.427,"medianVariantFreq1.neuron":0.5,"medianVariantFreq2.neuron":0.333,"medianVariantCount.neuron":5,"medianVariantCount1.neuron":5,"medianVariantCount2.neuron":7,"medianTotalCount.neuron":11,"medianTotalCount1.neuron":11,"medianTotalCount2.neuron":21,"deltaVF.neuron":-0.167,"junctions.neuron":"94241944-94245078","sig.neuron":"Not","log2FoldChange.microglia":0.78,"pvalue.microglia":0.656,"padj.microglia":0.835,"groupID.microglia":"12481","medianVariantFreq.microglia":"NA","medianVariantFreq1.microglia":"NA","medianVariantFreq2.microglia":0.2,"medianVariantCount.microglia":1,"medianVariantCount1.microglia":0,"medianVariantCount2.microglia":5,"medianTotalCount.microglia":14,"medianTotalCount1.microglia":6,"medianTotalCount2.microglia":17,"deltaVF.microglia":"NA","junctions.microglia":"94241944-94245078","sig.microglia":"Not"},"Reg_CXWVTi_121":{"featureID":"18789_10_3/3_OTHER","chr":"12","start":107065296,"end":107074975,"strand":"+","coords":"12:107065296-107074975","geneIDs":"18789","geneSymbols":"Papola","variantType":"","event":"<a href=\"https://genome.ucsc.edu/cgi-bin/hgTracks?db=mm9&position=chr12:107065196-107075075\" title=\"Jump to UCSC Genome Browser\">12:107065196-107075075</a>","log2FoldChange.neuron":0.306,"pvalue.neuron":0.295,"padj.neuron":0.46,"groupID.neuron":"11557","medianVariantFreq.neuron":0.943,"medianVariantFreq1.neuron":0.941,"medianVariantFreq2.neuron":0.945,"medianVariantCount.neuron":284,"medianVariantCount1.neuron":262,"medianVariantCount2.neuron":336,"medianTotalCount.neuron":303,"medianTotalCount1.neuron":286,"medianTotalCount2.neuron":350,"deltaVF.neuron":0.00314,"junctions.neuron":"107065296-107066491","sig.neuron":"Not","log2FoldChange.microglia":0.0161,"pvalue.microglia":0.979,"padj.microglia":0.992,"groupID.microglia":"11557","medianVariantFreq.microglia":0.939,"medianVariantFreq1.microglia":0.944,"medianVariantFreq2.microglia":0.934,"medianVariantCount.microglia":300,"medianVariantCount1.microglia":485,"medianVariantCount2.microglia":103,"medianTotalCount.microglia":316,"medianTotalCount1.microglia":514,"medianTotalCount2.microglia":108,"deltaVF.microglia":-0.00937,"junctions.microglia":"107065296-107066491","sig.microglia":"Not"},"Reg_CXWVTi_122":{"featureID":"18789_9_2/2_A3SS","chr":"12","start":107065296,"end":107066493,"strand":"+","coords":"12:107065296-107066493","geneIDs":"18789","geneSymbols":"Papola","variantType":"A3SS:P","event":"<a href=\"https://genome.ucsc.edu/cgi-bin/hgTracks?db=mm9&position=chr12:107065196-107066594\" title=\"Jump to UCSC Genome Browser\">12:107065196-107066594</a>","log2FoldChange.neuron":0.306,"pvalue.neuron":0.295,"padj.neuron":0.46,"groupID.neuron":"11556","medianVariantFreq.neuron":0.945,"medianVariantFreq1.neuron":0.944,"medianVariantFreq2.neuron":0.947,"medianVariantCount.neuron":284,"medianVariantCount1.neuron":262,"medianVariantCount2.neuron":336,"medianTotalCount.neuron":302,"medianTotalCount1.neuron":286,"medianTotalCount2.neuron":350,"deltaVF.neuron":0.00271,"junctions.neuron":"107065296-107066491","sig.neuron":"Not","log2FoldChange.microglia":0.0161,"pvalue.microglia":0.979,"padj.microglia":0.992,"groupID.microglia":"11556","medianVariantFreq.microglia":0.945,"medianVariantFreq1.microglia":0.949,"medianVariantFreq2.microglia":0.94,"medianVariantCount.microglia":300,"medianVariantCount1.microglia":485,"medianVariantCount2.microglia":103,"medianTotalCount.microglia":314,"medianTotalCount1.microglia":511,"medianTotalCount2.microglia":108,"deltaVF.microglia":-0.00872,"junctions.microglia":"107065296-107066491","sig.microglia":"Not"},"Reg_CXWVTi_123":{"featureID":"18803_17_2/2_RI,A3SS","chr":"2","start":160585287,"end":160585417,"strand":"+","coords":"2:160585287-160585417","geneIDs":"18803","geneSymbols":"Plcg1","variantType":"RI:R,A3SS:P","event":"<a href=\"https://genome.ucsc.edu/cgi-bin/hgTracks?db=mm9&position=chr2:160585186-160585518\" title=\"Jump to UCSC Genome Browser\">2:160585186-160585518</a>","log2FoldChange.neuron":-0.5,"pvalue.neuron":0.469,"padj.neuron":0.621,"groupID.neuron":"5373","medianVariantFreq.neuron":0.258,"medianVariantFreq1.neuron":0.286,"medianVariantFreq2.neuron":0.231,"medianVariantCount.neuron":4,"medianVariantCount1.neuron":4,"medianVariantCount2.neuron":6,"medianTotalCount.neuron":14,"medianTotalCount1.neuron":12,"medianTotalCount2.neuron":26,"deltaVF.neuron":-0.0549,"junctions.neuron":"160585286-160585381","sig.neuron":"Not","log2FoldChange.microglia":0.128,"pvalue.microglia":0.92,"padj.microglia":0.98,"groupID.microglia":"5373","medianVariantFreq.microglia":0.431,"medianVariantFreq1.microglia":0.478,"medianVariantFreq2.microglia":0.385,"medianVariantCount.microglia":9.5,"medianVariantCount1.microglia":10,"medianVariantCount2.microglia":5,"medianTotalCount.microglia":15,"medianTotalCount1.microglia":23,"medianTotalCount2.microglia":13,"deltaVF.microglia":-0.0936,"junctions.microglia":"160585286-160585381","sig.microglia":"Not"},"Reg_CXWVTi_124":{"featureID":"18986_3_2/2_SE","chr":"1","start":167813249,"end":167813178,"strand":"-","coords":"1:167813249-167813178","geneIDs":"18986","geneSymbols":"Pou2f1","variantType":"SE:I","event":"<a href=\"https://genome.ucsc.edu/cgi-bin/hgTracks?db=mm9&position=chr1:167810506-167822041\" title=\"Jump to UCSC Genome Browser\">1:167810506-167822041</a>","log2FoldChange.neuron":0.478,"pvalue.neuron":0.482,"padj.neuron":0.63,"groupID.neuron":"5659","medianVariantFreq.neuron":0.456,"medianVariantFreq1.neuron":0.412,"medianVariantFreq2.neuron":0.543,"medianVariantCount.neuron":6.5,"medianVariantCount1.neuron":5,"medianVariantCount2.neuron":9,"medianTotalCount.neuron":19.5,"medianTotalCount1.neuron":17,"medianTotalCount2.neuron":22,"deltaVF.neuron":0.131,"junctions.neuron":"167813249-167821941;167810606-167813178","sig.neuron":"Not","log2FoldChange.microglia":0.731,"pvalue.microglia":0.502,"padj.microglia":0.733,"groupID.microglia":"5659","medianVariantFreq.microglia":0.333,"medianVariantFreq1.microglia":0.333,"medianVariantFreq2.microglia":0.333,"medianVariantCount.microglia":7,"medianVariantCount1.microglia":8,"medianVariantCount2.microglia":6,"medianTotalCount.microglia":24.5,"medianTotalCount1.microglia":29,"medianTotalCount2.microglia":22,"deltaVF.microglia":0,"junctions.microglia":"167813249-167821941;167810606-167813178","sig.microglia":"Not"},"Reg_CXWVTi_125":{"featureID":"192285_5_2/2_A3SS","chr":"2","start":92068638,"end":92070815,"strand":"+","coords":"2:92068638-92070815","geneIDs":"192285","geneSymbols":"Phf21a","variantType":"A3SS:P","event":"<a href=\"https://genome.ucsc.edu/cgi-bin/hgTracks?db=mm9&position=chr2:92068538-92070916\" title=\"Jump to UCSC Genome Browser\">2:92068538-92070916</a>","log2FoldChange.neuron":-0.189,"pvalue.neuron":0.721,"padj.neuron":0.816,"groupID.neuron":"9716","medianVariantFreq.neuron":0.117,"medianVariantFreq1.neuron":0.123,"medianVariantFreq2.neuron":0.111,"medianVariantCount.neuron":8,"medianVariantCount1.neuron":7,"medianVariantCount2.neuron":10,"medianTotalCount.neuron":69,"medianTotalCount1.neuron":65,"medianTotalCount2.neuron":98,"deltaVF.neuron":-0.0122,"junctions.neuron":"92068638-92070795","sig.neuron":"Not","log2FoldChange.microglia":-1.17,"pvalue.microglia":0.0691,"padj.microglia":0.228,"groupID.microglia":"9716","medianVariantFreq.microglia":0.127,"medianVariantFreq1.microglia":0.236,"medianVariantFreq2.microglia":0.117,"medianVariantCount.microglia":9.5,"medianVariantCount1.microglia":17,"medianVariantCount2.microglia":4,"medianTotalCount.microglia":102,"medianTotalCount1.microglia":120,"medianTotalCount2.microglia":30,"deltaVF.microglia":-0.119,"junctions.microglia":"92068638-92070795","sig.microglia":"Not"},"Reg_CXWVTi_126":{"featureID":"192285_6_2/2_A3SS","chr":"2","start":92160616,"end":92167072,"strand":"+","coords":"2:92160616-92167072","geneIDs":"192285","geneSymbols":"Phf21a","variantType":"A3SS:P","event":"<a href=\"https://genome.ucsc.edu/cgi-bin/hgTracks?db=mm9&position=chr2:92160516-92167173\" title=\"Jump to UCSC Genome Browser\">2:92160516-92167173</a>","log2FoldChange.neuron":0.442,"pvalue.neuron":0.277,"padj.neuron":0.441,"groupID.neuron":"9717","medianVariantFreq.neuron":0.686,"medianVariantFreq1.neuron":0.684,"medianVariantFreq2.neuron":0.714,"medianVariantCount.neuron":43,"medianVariantCount1.neuron":39,"medianVariantCount2.neuron":45,"medianTotalCount.neuron":59,"medianTotalCount1.neuron":56,"medianTotalCount2.neuron":66,"deltaVF.neuron":0.0301,"junctions.neuron":"92160616-92167070","sig.neuron":"Not","log2FoldChange.microglia":-0.0284,"pvalue.microglia":0.971,"padj.microglia":0.992,"groupID.microglia":"9717","medianVariantFreq.microglia":0.773,"medianVariantFreq1.microglia":0.72,"medianVariantFreq2.microglia":0.826,"medianVariantCount.microglia":66,"medianVariantCount1.microglia":135,"medianVariantCount2.microglia":14,"medianTotalCount.microglia":74,"medianTotalCount1.microglia":155,"medianTotalCount2.microglia":26,"deltaVF.microglia":0.106,"junctions.microglia":"92160616-92167070","sig.microglia":"Not"},"Reg_CXWVTi_127":{"featureID":"192285_9_2/2_A3SS","chr":"2","start":92167321,"end":92168471,"strand":"+","coords":"2:92167321-92168471","geneIDs":"192285","geneSymbols":"Phf21a","variantType":"A3SS:P","event":"<a href=\"https://genome.ucsc.edu/cgi-bin/hgTracks?db=mm9&position=chr2:92167221-92168572\" title=\"Jump to UCSC Genome Browser\">2:92167221-92168572</a>","log2FoldChange.neuron":-0.401,"pvalue.neuron":0.49,"padj.neuron":0.637,"groupID.neuron":"9720","medianVariantFreq.neuron":0.796,"medianVariantFreq1.neuron":0.774,"medianVariantFreq2.neuron":0.818,"medianVariantCount.neuron":15,"medianVariantCount1.neuron":14,"medianVariantCount2.neuron":19,"medianTotalCount.neuron":19,"medianTotalCount1.neuron":18,"medianTotalCount2.neuron":23,"deltaVF.neuron":0.044,"junctions.neuron":"92167321-92168469","sig.neuron":"Not","log2FoldChange.microglia":-0.42,"pvalue.microglia":0.719,"padj.microglia":0.872,"groupID.microglia":"9720","medianVariantFreq.microglia":0.751,"medianVariantFreq1.microglia":0.773,"medianVariantFreq2.microglia":0.56,"medianVariantCount.microglia":15.5,"medianVariantCount1.microglia":25,"medianVariantCount2.microglia":6,"medianTotalCount.microglia":23.5,"medianTotalCount1.microglia":31,"medianTotalCount2.microglia":8,"deltaVF.microglia":-0.213,"junctions.microglia":"92167321-92168469","sig.microglia":"Not"},"Reg_CXWVTi_128":{"featureID":"19261_3_2/2_A5SS","chr":"2","start":129453722,"end":129455663,"strand":"+","coords":"2:129453722-129455663","geneIDs":"19261","geneSymbols":"Sirpa","variantType":"A5SS:P","event":"<a href=\"https://genome.ucsc.edu/cgi-bin/hgTracks?db=mm9&position=chr2:129453621-129455763\" title=\"Jump to UCSC Genome Browser\">2:129453621-129455763</a>","log2FoldChange.neuron":0.805,"pvalue.neuron":0.292,"padj.neuron":0.457,"groupID.neuron":"924","medianVariantFreq.neuron":0.288,"medianVariantFreq1.neuron":0.231,"medianVariantFreq2.neuron":0.455,"medianVariantCount.neuron":3.5,"medianVariantCount1.neuron":4,"medianVariantCount2.neuron":3,"medianTotalCount.neuron":12.5,"medianTotalCount1.neuron":19,"medianTotalCount2.neuron":5,"deltaVF.neuron":0.224,"junctions.neuron":"129453733-129455663","sig.neuron":"Not","log2FoldChange.microglia":1.6,"pvalue.microglia":0.0296,"padj.microglia":0.131,"groupID.microglia":"924","medianVariantFreq.microglia":0.171,"medianVariantFreq1.microglia":0.124,"medianVariantFreq2.microglia":0.3,"medianVariantCount.microglia":9.5,"medianVariantCount1.microglia":17,"medianVariantCount2.microglia":6,"medianTotalCount.microglia":60.5,"medianTotalCount1.microglia":137,"medianTotalCount2.microglia":20,"deltaVF.microglia":0.176,"junctions.microglia":"129453733-129455663","sig.microglia":"Not"},"Reg_CXWVTi_129":{"featureID":"19267_3_2/2_A3SS","chr":"7","start":142843846,"end":142845575,"strand":"+","coords":"7:142843846-142845575","geneIDs":"19267","geneSymbols":"Ptpre","variantType":"A3SS:P","event":"<a href=\"https://genome.ucsc.edu/cgi-bin/hgTracks?db=mm9&position=chr7:142843746-142845676\" title=\"Jump to UCSC Genome Browser\">7:142843746-142845676</a>","log2FoldChange.neuron":0.269,"pvalue.neuron":0.714,"padj.neuron":0.813,"groupID.neuron":"16396","medianVariantFreq.neuron":0.075,"medianVariantFreq1.neuron":0.0769,"medianVariantFreq2.neuron":0.0732,"medianVariantCount.neuron":2.5,"medianVariantCount1.neuron":2,"medianVariantCount2.neuron":3,"medianTotalCount.neuron":45.5,"medianTotalCount1.neuron":38,"medianTotalCount2.neuron":51,"deltaVF.neuron":-0.00375,"junctions.neuron":"142843846-142845485","sig.neuron":"Not","log2FoldChange.microglia":-0.071,"pvalue.microglia":0.917,"padj.microglia":0.98,"groupID.microglia":"16396","medianVariantFreq.microglia":0.0379,"medianVariantFreq1.microglia":0.0465,"medianVariantFreq2.microglia":0.0233,"medianVariantCount.microglia":9,"medianVariantCount1.microglia":14,"medianVariantCount2.microglia":2,"medianTotalCount.microglia":209,"medianTotalCount1.microglia":398,"medianTotalCount2.microglia":53,"deltaVF.microglia":-0.0233,"junctions.microglia":"142843846-142845485","sig.microglia":"Not"},"Reg_CXWVTi_130":{"featureID":"19271_1_2/2_A3SS","chr":"2","start":90308622,"end":90308622,"strand":"-","coords":"2:90308622-90308622","geneIDs":"19271","geneSymbols":"Ptprj","variantType":"A3SS:P","event":"<a href=\"https://genome.ucsc.edu/cgi-bin/hgTracks?db=mm9&position=chr2:90308519-90309791\" title=\"Jump to UCSC Genome Browser\">2:90308519-90309791</a>","log2FoldChange.neuron":0.589,"pvalue.neuron":0.336,"padj.neuron":0.504,"groupID.neuron":"334","medianVariantFreq.neuron":0.36,"medianVariantFreq1.neuron":0.357,"medianVariantFreq2.neuron":0.429,"medianVariantCount.neuron":8.5,"medianVariantCount1.neuron":8,"medianVariantCount2.neuron":9,"medianTotalCount.neuron":21.5,"medianTotalCount1.neuron":22,"medianTotalCount2.neuron":21,"deltaVF.neuron":0.0714,"junctions.neuron":"90308622-90309691","sig.neuron":"Not","log2FoldChange.microglia":0.333,"pvalue.microglia":0.573,"padj.microglia":0.789,"groupID.microglia":"334","medianVariantFreq.microglia":0.248,"medianVariantFreq1.microglia":0.22,"medianVariantFreq2.microglia":0.27,"medianVariantCount.microglia":30,"medianVariantCount1.microglia":13,"medianVariantCount2.microglia":47,"medianTotalCount.microglia":88,"medianTotalCount1.microglia":53,"medianTotalCount2.microglia":207,"deltaVF.microglia":0.0501,"junctions.microglia":"90308622-90309691","sig.microglia":"Not"},"Reg_CXWVTi_131":{"featureID":"19317_4_2/2_A3SS","chr":"17","start":10409321,"end":10409321,"strand":"-","coords":"17:10409321-10409321","geneIDs":"19317","geneSymbols":"Qk","variantType":"A3SS:P","event":"<a href=\"https://genome.ucsc.edu/cgi-bin/hgTracks?db=mm9&position=chr17:10409200-10410681\" title=\"Jump to UCSC Genome Browser\">17:10409200-10410681</a>","log2FoldChange.neuron":0.764,"pvalue.neuron":0.147,"padj.neuron":0.284,"groupID.neuron":"7009","medianVariantFreq.neuron":0.442,"medianVariantFreq1.neuron":0.333,"medianVariantFreq2.neuron":0.5,"medianVariantCount.neuron":16,"medianVariantCount1.neuron":12,"medianVariantCount2.neuron":17,"medianTotalCount.neuron":35.5,"medianTotalCount1.neuron":36,"medianTotalCount2.neuron":31,"deltaVF.neuron":0.167,"junctions.neuron":"10409321-10410581;10409324-10410581","sig.neuron":"Not","log2FoldChange.microglia":1.02,"pvalue.microglia":0.213,"padj.microglia":0.466,"groupID.microglia":"7009","medianVariantFreq.microglia":0.985,"medianVariantFreq1.microglia":0.979,"medianVariantFreq2.microglia":0.989,"medianVariantCount.microglia":280,"medianVariantCount1.microglia":1160,"medianVariantCount2.microglia":213,"medianTotalCount.microglia":282,"medianTotalCount1.microglia":1180,"medianTotalCount2.microglia":219,"deltaVF.microglia":0.0102,"junctions.microglia":"10409321-10410581;10409324-10410581","sig.microglia":"Not"},"Reg_CXWVTi_132":{"featureID":"19647_5_2/2_SE","chr":"7","start":130140819,"end":130142039,"strand":"+","coords":"7:130140819-130142039","geneIDs":"19647","geneSymbols":"Rbbp6","variantType":"SE:I","event":"<a href=\"https://genome.ucsc.edu/cgi-bin/hgTracks?db=mm9&position=chr7:130140719-130142139\" title=\"Jump to UCSC Genome Browser\">7:130140719-130142139</a>","log2FoldChange.neuron":-1.43,"pvalue.neuron":0.0328,"padj.neuron":0.0928,"groupID.neuron":"6124","medianVariantFreq.neuron":0.695,"medianVariantFreq1.neuron":0.789,"medianVariantFreq2.neuron":0.667,"medianVariantCount.neuron":16.5,"medianVariantCount1.neuron":15,"medianVariantCount2.neuron":18,"medianTotalCount.neuron":22.5,"medianTotalCount1.neuron":21,"medianTotalCount2.neuron":28,"deltaVF.neuron":-0.123,"junctions.neuron":"130140819-130141110;130141211-130142039","sig.neuron":"Not","log2FoldChange.microglia":-1.71,"pvalue.microglia":0.0876,"padj.microglia":0.266,"groupID.microglia":"6124","medianVariantFreq.microglia":0.555,"medianVariantFreq1.microglia":0.692,"medianVariantFreq2.microglia":0.388,"medianVariantCount.microglia":21.5,"medianVariantCount1.microglia":51,"medianVariantCount2.microglia":19,"medianTotalCount.microglia":39,"medianTotalCount1.microglia":67,"medianTotalCount2.microglia":32,"deltaVF.microglia":-0.305,"junctions.microglia":"130140819-130141110;130141211-130142039","sig.microglia":"Not"},"Reg_CXWVTi_133":{"featureID":"19653,56275_2_2/2_A5SS","chr":"19","start":4793672,"end":4793672,"strand":"-","coords":"19:4793672-4793672","geneIDs":"19653,56275","geneSymbols":"Rbm4,Rbm14","variantType":"A5SS:P","event":"<a href=\"https://genome.ucsc.edu/cgi-bin/hgTracks?db=mm9&position=chr19:4792720-4793916\" title=\"Jump to UCSC Genome Browser\">19:4792720-4793916</a>","log2FoldChange.neuron":1.84,"pvalue.neuron":0.0367,"padj.neuron":0.101,"groupID.neuron":"8321","medianVariantFreq.neuron":0.407,"medianVariantFreq1.neuron":0.273,"medianVariantFreq2.neuron":0.5,"medianVariantCount.neuron":4.5,"medianVariantCount1.neuron":3,"medianVariantCount2.neuron":8,"medianTotalCount.neuron":12.5,"medianTotalCount1.neuron":13,"medianTotalCount2.neuron":12,"deltaVF.neuron":0.227,"junctions.neuron":"4792820-4793672","sig.neuron":"Not","log2FoldChange.microglia":0.71,"pvalue.microglia":0.609,"padj.microglia":0.81,"groupID.microglia":"8321","medianVariantFreq.microglia":0.458,"medianVariantFreq1.microglia":0.455,"medianVariantFreq2.microglia":0.543,"medianVariantCount.microglia":7.5,"medianVariantCount1.microglia":10,"medianVariantCount2.microglia":6,"medianTotalCount.microglia":12.5,"medianTotalCount1.microglia":22,"medianTotalCount2.microglia":11,"deltaVF.microglia":0.0883,"junctions.microglia":"4792820-4793672","sig.microglia":"Not"},"Reg_CXWVTi_134":{"featureID":"19707_7_2/2_SE","chr":"10","start":17824081,"end":17834205,"strand":"+","coords":"10:17824081-17834205","geneIDs":"19707","geneSymbols":"Reps1","variantType":"SE:I","event":"<a href=\"https://genome.ucsc.edu/cgi-bin/hgTracks?db=mm9&position=chr10:17823981-17834305\" title=\"Jump to UCSC Genome Browser\">10:17823981-17834305</a>","log2FoldChange.neuron":-1.34,"pvalue.neuron":0.035,"padj.neuron":0.0982,"groupID.neuron":"1889","medianVariantFreq.neuron":0.817,"medianVariantFreq1.neuron":0.867,"medianVariantFreq2.neuron":0.686,"medianVariantCount.neuron":28.5,"medianVariantCount1.neuron":23,"medianVariantCount2.neuron":35,"medianTotalCount.neuron":38,"medianTotalCount1.neuron":29,"medianTotalCount2.neuron":53,"deltaVF.neuron":-0.18,"junctions.neuron":"17824081-17827474;17827554-17834205","sig.neuron":"Not","log2FoldChange.microglia":-0.833,"pvalue.microglia":0.677,"padj.microglia":0.85,"groupID.microglia":"1889","medianVariantFreq.microglia":0.722,"medianVariantFreq1.microglia":0.91,"medianVariantFreq2.microglia":0.659,"medianVariantCount.microglia":13,"medianVariantCount1.microglia":3,"medianVariantCount2.microglia":22,"medianTotalCount.microglia":19,"medianTotalCount1.microglia":9,"medianTotalCount2.microglia":28,"deltaVF.microglia":-0.252,"junctions.microglia":"17824081-17827474;17827554-17834205","sig.microglia":"Not"},"Reg_CXWVTi_135":{"featureID":"19921,69131,100502717_3_2/2_A3SS","chr":"11","start":98065724,"end":98071677,"strand":"+","coords":"11:98065724-98071677","geneIDs":"19921,69131,100502717","geneSymbols":"Rpl19,Cdk12,","variantType":"A3SS:P","event":"<a href=\"https://genome.ucsc.edu/cgi-bin/hgTracks?db=mm9&position=chr11:98065624-98071778\" title=\"Jump to UCSC Genome Browser\">11:98065624-98071778</a>","log2FoldChange.neuron":-0.637,"pvalue.neuron":0.332,"padj.neuron":0.501,"groupID.neuron":"3931","medianVariantFreq.neuron":0.871,"medianVariantFreq1.neuron":0.895,"medianVariantFreq2.neuron":0.818,"medianVariantCount.neuron":21,"medianVariantCount1.neuron":19,"medianVariantCount2.neuron":22,"medianTotalCount.neuron":23.5,"medianTotalCount1.neuron":23,"medianTotalCount2.neuron":30,"deltaVF.neuron":-0.0766,"junctions.neuron":"98065724-98071675","sig.neuron":"Not","log2FoldChange.microglia":-0.0421,"pvalue.microglia":0.965,"padj.microglia":0.991,"groupID.microglia":"3931","medianVariantFreq.microglia":0.871,"medianVariantFreq1.microglia":0.846,"medianVariantFreq2.microglia":0.875,"medianVariantCount.microglia":30.5,"medianVariantCount1.microglia":33,"medianVariantCount2.microglia":29,"medianTotalCount.microglia":32,"medianTotalCount1.microglia":37,"medianTotalCount2.microglia":29,"deltaVF.microglia":0.0288,"junctions.microglia":"98065724-98071675","sig.microglia":"Not"},"Reg_CXWVTi_136":{"featureID":"20014_1_2/2_A3SS","chr":"2","start":157128247,"end":157135936,"strand":"+","coords":"2:157128247-157135936","geneIDs":"20014","geneSymbols":"Rpn2","variantType":"A3SS:P","event":"<a href=\"https://genome.ucsc.edu/cgi-bin/hgTracks?db=mm9&position=chr2:157128147-157136037\" title=\"Jump to UCSC Genome Browser\">2:157128147-157136037</a>","log2FoldChange.neuron":1.33,"pvalue.neuron":0.0658,"padj.neuron":0.156,"groupID.neuron":"8380","medianVariantFreq.neuron":0.189,"medianVariantFreq1.neuron":0.0968,"medianVariantFreq2.neuron":0.273,"medianVariantCount.neuron":3.5,"medianVariantCount1.neuron":2,"medianVariantCount2.neuron":5,"medianTotalCount.neuron":24,"medianTotalCount1.neuron":26,"medianTotalCount2.neuron":22,"deltaVF.neuron":0.176,"junctions.neuron":"157128247-157135907","sig.neuron":"Not","log2FoldChange.microglia":1.08,"pvalue.microglia":0.55,"padj.microglia":0.771,"groupID.microglia":"8380","medianVariantFreq.microglia":0.254,"medianVariantFreq1.microglia":0,"medianVariantFreq2.microglia":0.261,"medianVariantCount.microglia":6.5,"medianVariantCount1.microglia":0,"medianVariantCount2.microglia":12,"medianTotalCount.microglia":27,"medianTotalCount1.microglia":14,"medianTotalCount2.microglia":28,"deltaVF.microglia":0.261,"junctions.microglia":"157128247-157135907","sig.microglia":"Not"},"Reg_CXWVTi_137":{"featureID":"20336_2_2/2_A5SS","chr":"6","start":33392040,"end":33529982,"strand":"+","coords":"6:33392040-33529982","geneIDs":"20336","geneSymbols":"Exoc4","variantType":"A5SS:P","event":"<a href=\"https://genome.ucsc.edu/cgi-bin/hgTracks?db=mm9&position=chr6:33391939-33530082\" title=\"Jump to UCSC Genome Browser\">6:33391939-33530082</a>","log2FoldChange.neuron":0.455,"pvalue.neuron":0.473,"padj.neuron":0.625,"groupID.neuron":"6063","medianVariantFreq.neuron":0.26,"medianVariantFreq1.neuron":0.263,"medianVariantFreq2.neuron":0.257,"medianVariantCount.neuron":5.5,"medianVariantCount1.neuron":6,"medianVariantCount2.neuron":4,"medianTotalCount.neuron":22.5,"medianTotalCount1.neuron":23,"medianTotalCount2.neuron":13,"deltaVF.neuron":-0.00602,"junctions.neuron":"33392097-33529982","sig.neuron":"Not","log2FoldChange.microglia":0.864,"pvalue.microglia":0.493,"padj.microglia":0.728,"groupID.microglia":"6063","medianVariantFreq.microglia":0.315,"medianVariantFreq1.microglia":0.111,"medianVariantFreq2.microglia":0.4,"medianVariantCount.microglia":4,"medianVariantCount1.microglia":2,"medianVariantCount2.microglia":4,"medianTotalCount.microglia":13.5,"medianTotalCount1.microglia":17,"medianTotalCount2.microglia":10,"deltaVF.microglia":0.289,"junctions.microglia":"33392097-33529982","sig.microglia":"Not"},"Reg_CXWVTi_138":{"featureID":"20384_1_2/2_A3SS","chr":"12","start":82048368,"end":82048482,"strand":"+","coords":"12:82048368-82048482","geneIDs":"20384","geneSymbols":"Srsf5","variantType":"A3SS:P","event":"<a href=\"https://genome.ucsc.edu/cgi-bin/hgTracks?db=mm9&position=chr12:82048268-82048583\" title=\"Jump to UCSC Genome Browser\">12:82048268-82048583</a>","log2FoldChange.neuron":0.426,"pvalue.neuron":0.476,"padj.neuron":0.626,"groupID.neuron":"11547","medianVariantFreq.neuron":0.255,"medianVariantFreq1.neuron":0.238,"medianVariantFreq2.neuron":0.263,"medianVariantCount.neuron":6,"medianVariantCount1.neuron":10,"medianVariantCount2.neuron":3,"medianTotalCount.neuron":31.5,"medianTotalCount1.neuron":42,"medianTotalCount2.neuron":8,"deltaVF.neuron":0.0251,"junctions.neuron":"82048368-82048453","sig.neuron":"Not","log2FoldChange.microglia":1.51,"pvalue.microglia":0.068,"padj.microglia":0.227,"groupID.microglia":"11547","medianVariantFreq.microglia":0.219,"medianVariantFreq1.microglia":0.122,"medianVariantFreq2.microglia":0.268,"medianVariantCount.microglia":5,"medianVariantCount1.microglia":5,"medianVariantCount2.microglia":5,"medianTotalCount.microglia":39,"medianTotalCount1.microglia":49,"medianTotalCount2.microglia":35,"deltaVF.microglia":0.146,"junctions.microglia":"82048368-82048453","sig.microglia":"Not"},"Reg_CXWVTi_139":{"featureID":"20384_1_2/2_A3SS","chr":"12","start":82048368,"end":82048482,"strand":"+","coords":"12:82048368-82048482","geneIDs":"20384","geneSymbols":"Srsf5","variantType":"A3SS:P","event":"<a href=\"https://genome.ucsc.edu/cgi-bin/hgTracks?db=mm9&position=chr12:82048268-82048583\" title=\"Jump to UCSC Genome Browser\">12:82048268-82048583</a>","log2FoldChange.neuron":0.426,"pvalue.neuron":0.476,"padj.neuron":0.626,"groupID.neuron":"11547","medianVariantFreq.neuron":0.255,"medianVariantFreq1.neuron":0.238,"medianVariantFreq2.neuron":0.263,"medianVariantCount.neuron":6,"medianVariantCount1.neuron":10,"medianVariantCount2.neuron":3,"medianTotalCount.neuron":31.5,"medianTotalCount1.neuron":42,"medianTotalCount2.neuron":8,"deltaVF.neuron":0.0251,"junctions.neuron":"82048368-82048453","sig.neuron":"Not","log2FoldChange.microglia":0.466,"pvalue.microglia":0.555,"padj.microglia":0.776,"groupID.microglia":"10193","medianVariantFreq.microglia":0.122,"medianVariantFreq1.microglia":0.0714,"medianVariantFreq2.microglia":0.144,"medianVariantCount.microglia":15,"medianVariantCount1.microglia":15,"medianVariantCount2.microglia":15,"medianTotalCount.microglia":110,"medianTotalCount1.microglia":112,"medianTotalCount2.microglia":109,"deltaVF.microglia":0.0727,"junctions.microglia":"82048368-82048453","sig.microglia":"Not"},"Reg_CXWVTi_140":{"featureID":"20384_1_2/2_A3SS","chr":"12","start":82048368,"end":82048482,"strand":"+","coords":"12:82048368-82048482","geneIDs":"20384","geneSymbols":"Srsf5","variantType":"A3SS:P","event":"<a href=\"https://genome.ucsc.edu/cgi-bin/hgTracks?db=mm9&position=chr12:82048268-82048583\" title=\"Jump to UCSC Genome Browser\">12:82048268-82048583</a>","log2FoldChange.neuron":0.724,"pvalue.neuron":0.0533,"padj.neuron":0.133,"groupID.neuron":"10193","medianVariantFreq.neuron":0.148,"medianVariantFreq1.neuron":0.146,"medianVariantFreq2.neuron":0.192,"medianVariantCount.neuron":25,"medianVariantCount1.neuron":28,"medianVariantCount2.neuron":12,"medianTotalCount.neuron":190,"medianTotalCount1.neuron":199,"medianTotalCount2.neuron":93,"deltaVF.neuron":0.0455,"junctions.neuron":"82048368-82048453","sig.neuron":"Not","log2FoldChange.microglia":1.51,"pvalue.microglia":0.068,"padj.microglia":0.227,"groupID.microglia":"11547","medianVariantFreq.microglia":0.219,"medianVariantFreq1.microglia":0.122,"medianVariantFreq2.microglia":0.268,"medianVariantCount.microglia":5,"medianVariantCount1.microglia":5,"medianVariantCount2.microglia":5,"medianTotalCount.microglia":39,"medianTotalCount1.microglia":49,"medianTotalCount2.microglia":35,"deltaVF.microglia":0.146,"junctions.microglia":"82048368-82048453","sig.microglia":"Not"},"Reg_CXWVTi_141":{"featureID":"20384_1_2/2_A3SS","chr":"12","start":82048368,"end":82048482,"strand":"+","coords":"12:82048368-82048482","geneIDs":"20384","geneSymbols":"Srsf5","variantType":"A3SS:P","event":"<a href=\"https://genome.ucsc.edu/cgi-bin/hgTracks?db=mm9&position=chr12:82048268-82048583\" title=\"Jump to UCSC Genome Browser\">12:82048268-82048583</a>","log2FoldChange.neuron":0.724,"pvalue.neuron":0.0533,"padj.neuron":0.133,"groupID.neuron":"10193","medianVariantFreq.neuron":0.148,"medianVariantFreq1.neuron":0.146,"medianVariantFreq2.neuron":0.192,"medianVariantCount.neuron":25,"medianVariantCount1.neuron":28,"medianVariantCount2.neuron":12,"medianTotalCount.neuron":190,"medianTotalCount1.neuron":199,"medianTotalCount2.neuron":93,"deltaVF.neuron":0.0455,"junctions.neuron":"82048368-82048453","sig.neuron":"Not","log2FoldChange.microglia":0.466,"pvalue.microglia":0.555,"padj.microglia":0.776,"groupID.microglia":"10193","medianVariantFreq.microglia":0.122,"medianVariantFreq1.microglia":0.0714,"medianVariantFreq2.microglia":0.144,"medianVariantCount.microglia":15,"medianVariantCount1.microglia":15,"medianVariantCount2.microglia":15,"medianTotalCount.microglia":110,"medianTotalCount1.microglia":112,"medianTotalCount2.microglia":109,"deltaVF.microglia":0.0727,"junctions.microglia":"82048368-82048453","sig.microglia":"Not"},"Reg_CXWVTi_142":{"featureID":"20384_1_2/2_A5SS","chr":"12","start":82046656,"end":82047563,"strand":"+","coords":"12:82046656-82047563","geneIDs":"20384","geneSymbols":"Srsf5","variantType":"A5SS:P","event":"<a href=\"https://genome.ucsc.edu/cgi-bin/hgTracks?db=mm9&position=chr12:82046555-82047663\" title=\"Jump to UCSC Genome Browser\">12:82046555-82047663</a>","log2FoldChange.neuron":-0.103,"pvalue.neuron":0.804,"padj.neuron":0.875,"groupID.neuron":"9493","medianVariantFreq.neuron":0.847,"medianVariantFreq1.neuron":0.856,"medianVariantFreq2.neuron":0.837,"medianVariantCount.neuron":116,"medianVariantCount1.neuron":128,"medianVariantCount2.neuron":67,"medianTotalCount.neuron":131,"medianTotalCount1.neuron":152,"medianTotalCount2.neuron":73,"deltaVF.neuron":-0.0197,"junctions.neuron":"82046659-82047563;82046785-82047563","sig.neuron":"Not","log2FoldChange.microglia":-0.913,"pvalue.microglia":0.0669,"padj.microglia":0.224,"groupID.microglia":"9493","medianVariantFreq.microglia":0.794,"medianVariantFreq1.microglia":0.819,"medianVariantFreq2.microglia":0.727,"medianVariantCount.microglia":155,"medianVariantCount1.microglia":218,"medianVariantCount2.microglia":89,"medianTotalCount.microglia":202,"medianTotalCount1.microglia":246,"medianTotalCount2.microglia":129,"deltaVF.microglia":-0.0923,"junctions.microglia":"82046659-82047563;82046785-82047563","sig.microglia":"Not"},"Reg_CXWVTi_143":{"featureID":"20384_2_2/2_A5SS","chr":"12","start":82046660,"end":82047563,"strand":"+","coords":"12:82046660-82047563","geneIDs":"20384","geneSymbols":"Srsf5","variantType":"A5SS:P","event":"<a href=\"https://genome.ucsc.edu/cgi-bin/hgTracks?db=mm9&position=chr12:82046559-82047663\" title=\"Jump to UCSC Genome Browser\">12:82046559-82047663</a>","log2FoldChange.neuron":1.68,"pvalue.neuron":1.93e-07,"padj.neuron":1.38e-05,"groupID.neuron":"9494","medianVariantFreq.neuron":0.636,"medianVariantFreq1.neuron":0.519,"medianVariantFreq2.neuron":0.763,"medianVariantCount.neuron":59,"medianVariantCount1.neuron":68,"medianVariantCount2.neuron":58,"medianTotalCount.neuron":112,"medianTotalCount1.neuron":120,"medianTotalCount2.neuron":68,"deltaVF.neuron":0.244,"junctions.neuron":"82046785-82047563","sig.neuron":"Significant","log2FoldChange.microglia":0.99,"pvalue.microglia":0.0299,"padj.microglia":0.132,"groupID.microglia":"9494","medianVariantFreq.microglia":0.511,"medianVariantFreq1.microglia":0.438,"medianVariantFreq2.microglia":0.64,"medianVariantCount.microglia":64.5,"medianVariantCount1.microglia":104,"medianVariantCount2.microglia":58,"medianTotalCount.microglia":142,"medianTotalCount1.microglia":210,"medianTotalCount2.microglia":89,"deltaVF.microglia":0.202,"junctions.microglia":"82046785-82047563","sig.microglia":"Not"},"Reg_CXWVTi_144":{"featureID":"20403_10_2/2_A5SS","chr":"12","start":4678330,"end":4679543,"strand":"+","coords":"12:4678330-4679543","geneIDs":"20403","geneSymbols":"Itsn2","variantType":"A5SS:P","event":"<a href=\"https://genome.ucsc.edu/cgi-bin/hgTracks?db=mm9&position=chr12:4678229-4679643\" title=\"Jump to UCSC Genome Browser\">12:4678229-4679643</a>","log2FoldChange.neuron":-0.612,"pvalue.neuron":0.427,"padj.neuron":0.585,"groupID.neuron":"17186","medianVariantFreq.neuron":0.188,"medianVariantFreq1.neuron":0.25,"medianVariantFreq2.neuron":0.13,"medianVariantCount.neuron":3.5,"medianVariantCount1.neuron":4,"medianVariantCount2.neuron":3,"medianTotalCount.neuron":17,"medianTotalCount1.neuron":16,"medianTotalCount2.neuron":23,"deltaVF.neuron":-0.12,"junctions.neuron":"4678346-4679543","sig.neuron":"Not","log2FoldChange.microglia":2.58,"pvalue.microglia":0.214,"padj.microglia":0.467,"groupID.microglia":"17186","medianVariantFreq.microglia":0.167,"medianVariantFreq1.microglia":0.0857,"medianVariantFreq2.microglia":0.7,"medianVariantCount.microglia":4,"medianVariantCount1.microglia":3,"medianVariantCount2.microglia":5,"medianTotalCount.microglia":20.5,"medianTotalCount1.microglia":26,"medianTotalCount2.microglia":16,"deltaVF.microglia":0.614,"junctions.microglia":"4678346-4679543","sig.microglia":"Not"},"Reg_CXWVTi_145":{"featureID":"20544_1_2/2_A3SS","chr":"4","start":132926822,"end":132967751,"strand":"+","coords":"4:132926822-132967751","geneIDs":"20544","geneSymbols":"Slc9a1","variantType":"A3SS:P","event":"<a href=\"https://genome.ucsc.edu/cgi-bin/hgTracks?db=mm9&position=chr4:132926722-132967852\" title=\"Jump to UCSC Genome Browser\">4:132926722-132967852</a>","log2FoldChange.neuron":-0.543,"pvalue.neuron":0.416,"padj.neuron":0.579,"groupID.neuron":"9801","medianVariantFreq.neuron":0.348,"medianVariantFreq1.neuron":0.429,"medianVariantFreq2.neuron":0.333,"medianVariantCount.neuron":7,"medianVariantCount1.neuron":6,"medianVariantCount2.neuron":8,"medianTotalCount.neuron":20.5,"medianTotalCount1.neuron":19,"medianTotalCount2.neuron":24,"deltaVF.neuron":-0.0952,"junctions.neuron":"132926822-132967591","sig.neuron":"Not","log2FoldChange.microglia":1.54,"pvalue.microglia":0.0974,"padj.microglia":0.285,"groupID.microglia":"9801","medianVariantFreq.microglia":0.427,"medianVariantFreq1.microglia":0.373,"medianVariantFreq2.microglia":0.684,"medianVariantCount.microglia":13.5,"medianVariantCount1.microglia":20,"medianVariantCount2.microglia":13,"medianTotalCount.microglia":20,"medianTotalCount1.microglia":54,"medianTotalCount2.microglia":19,"deltaVF.microglia":0.311,"junctions.microglia":"132926822-132967591","sig.microglia":"Not"},"Reg_CXWVTi_146":{"featureID":"20586_3_2/2_A5SS","chr":"9","start":21476534,"end":21477614,"strand":"+","coords":"9:21476534-21477614","geneIDs":"20586","geneSymbols":"Smarca4","variantType":"A5SS:P","event":"<a href=\"https://genome.ucsc.edu/cgi-bin/hgTracks?db=mm9&position=chr9:21476433-21477714\" title=\"Jump to UCSC Genome Browser\">9:21476433-21477714</a>","log2FoldChange.neuron":0.993,"pvalue.neuron":0.0767,"padj.neuron":0.176,"groupID.neuron":"11316","medianVariantFreq.neuron":0.283,"medianVariantFreq1.neuron":0.28,"medianVariantFreq2.neuron":0.417,"medianVariantCount.neuron":7,"medianVariantCount1.neuron":7,"medianVariantCount2.neuron":10,"medianTotalCount.neuron":25,"medianTotalCount1.neuron":25,"medianTotalCount2.neuron":26,"deltaVF.neuron":0.137,"junctions.neuron":"21476558-21477614","sig.neuron":"Not","log2FoldChange.microglia":2.82,"pvalue.microglia":0.0641,"padj.microglia":0.219,"groupID.microglia":"11316","medianVariantFreq.microglia":0.0588,"medianVariantFreq1.microglia":0,"medianVariantFreq2.microglia":0.0638,"medianVariantCount.microglia":2,"medianVariantCount1.microglia":0,"medianVariantCount2.microglia":6,"medianTotalCount.microglia":45.5,"medianTotalCount1.microglia":44,"medianTotalCount2.microglia":47,"deltaVF.microglia":0.0638,"junctions.microglia":"21476558-21477614","sig.microglia":"Not"},"Reg_CXWVTi_147":{"featureID":"20586_4_2/2_A3SS","chr":"9","start":21483591,"end":21490465,"strand":"+","coords":"9:21483591-21490465","geneIDs":"20586","geneSymbols":"Smarca4","variantType":"A3SS:P","event":"<a href=\"https://genome.ucsc.edu/cgi-bin/hgTracks?db=mm9&position=chr9:21483491-21490566\" title=\"Jump to UCSC Genome Browser\">9:21483491-21490566</a>","log2FoldChange.neuron":0.628,"pvalue.neuron":0.334,"padj.neuron":0.502,"groupID.neuron":"11317","medianVariantFreq.neuron":0.747,"medianVariantFreq1.neuron":0.556,"medianVariantFreq2.neuron":0.765,"medianVariantCount.neuron":12.5,"medianVariantCount1.neuron":12,"medianVariantCount2.neuron":14,"medianTotalCount.neuron":17.5,"medianTotalCount1.neuron":17,"medianTotalCount2.neuron":24,"deltaVF.neuron":0.209,"junctions.neuron":"21483591-21490457","sig.neuron":"Not","log2FoldChange.microglia":1.29,"pvalue.microglia":0.274,"padj.microglia":0.525,"groupID.microglia":"11317","medianVariantFreq.microglia":0.76,"medianVariantFreq1.microglia":0.714,"medianVariantFreq2.microglia":0.821,"medianVariantCount.microglia":14.5,"medianVariantCount1.microglia":10,"medianVariantCount2.microglia":25,"medianTotalCount.microglia":25,"medianTotalCount1.microglia":20,"medianTotalCount2.microglia":59,"deltaVF.microglia":0.106,"junctions.microglia":"21483591-21490457","sig.microglia":"Not"},"Reg_CXWVTi_148":{"featureID":"20652_1_2/3_A5SS","chr":"1","start":158396789,"end":158396789,"strand":"-","coords":"1:158396789-158396789","geneIDs":"20652","geneSymbols":"Soat1","variantType":"A5SS:P","event":"<a href=\"https://genome.ucsc.edu/cgi-bin/hgTracks?db=mm9&position=chr1:158388035-158396912\" title=\"Jump to UCSC Genome Browser\">1:158388035-158396912</a>","log2FoldChange.neuron":0.0307,"pvalue.neuron":0.969,"padj.neuron":0.982,"groupID.neuron":"12043","medianVariantFreq.neuron":0.183,"medianVariantFreq1.neuron":0.167,"medianVariantFreq2.neuron":0.273,"medianVariantCount.neuron":3.5,"medianVariantCount1.neuron":2,"medianVariantCount2.neuron":4,"medianTotalCount.neuron":16.5,"medianTotalCount1.neuron":18,"medianTotalCount2.neuron":15,"deltaVF.neuron":0.106,"junctions.neuron":"158388135-158396789","sig.neuron":"Not","log2FoldChange.microglia":-0.346,"pvalue.microglia":0.717,"padj.microglia":0.871,"groupID.microglia":"12043","medianVariantFreq.microglia":0.0563,"medianVariantFreq1.microglia":0.0789,"medianVariantFreq2.microglia":0.037,"medianVariantCount.microglia":3.5,"medianVariantCount1.microglia":3,"medianVariantCount2.microglia":4,"medianTotalCount.microglia":57,"medianTotalCount1.microglia":86,"medianTotalCount2.microglia":53,"deltaVF.microglia":-0.0419,"junctions.microglia":"158388135-158396789","sig.microglia":"Not"},"Reg_CXWVTi_149":{"featureID":"207214_1_2/2_A3SS","chr":"15","start":99803414,"end":99815350,"strand":"+","coords":"15:99803414-99815350","geneIDs":"207214","geneSymbols":"Larp4","variantType":"A3SS:P","event":"<a href=\"https://genome.ucsc.edu/cgi-bin/hgTracks?db=mm9&position=chr15:99803314-99815451\" title=\"Jump to UCSC Genome Browser\">15:99803314-99815451</a>","log2FoldChange.neuron":2.46,"pvalue.neuron":0.000434,"padj.neuron":0.0036,"groupID.neuron":"9566","medianVariantFreq.neuron":0.367,"medianVariantFreq1.neuron":0.111,"medianVariantFreq2.neuron":0.6,"medianVariantCount.neuron":6,"medianVariantCount1.neuron":2,"medianVariantCount2.neuron":12,"medianTotalCount.neuron":15.5,"medianTotalCount1.neuron":12,"medianTotalCount2.neuron":20,"deltaVF.neuron":0.489,"junctions.neuron":"99803414-99815348","sig.neuron":"Significant","log2FoldChange.microglia":-0.161,"pvalue.microglia":0.876,"padj.microglia":0.959,"groupID.microglia":"9566","medianVariantFreq.microglia":0.183,"medianVariantFreq1.microglia":0.208,"medianVariantFreq2.microglia":0.158,"medianVariantCount.microglia":6.5,"medianVariantCount1.microglia":6,"medianVariantCount2.microglia":9,"medianTotalCount.microglia":20.5,"medianTotalCount1.microglia":12,"medianTotalCount2.microglia":37,"deltaVF.microglia":-0.0504,"junctions.microglia":"99803414-99815348","sig.microglia":"Not"},"Reg_CXWVTi_150":{"featureID":"207214,239667_8_2/2_SE","chr":"15","start":99972578,"end":99984588,"strand":"+","coords":"15:99972578-99984588","geneIDs":"207214,239667","geneSymbols":"Larp4,Dip2b","variantType":"SE:I","event":"<a href=\"https://genome.ucsc.edu/cgi-bin/hgTracks?db=mm9&position=chr15:99972478-99984688\" title=\"Jump to UCSC Genome Browser\">15:99972478-99984688</a>","log2FoldChange.neuron":1.36,"pvalue.neuron":0.0317,"padj.neuron":0.0903,"groupID.neuron":"12282","medianVariantFreq.neuron":0.922,"medianVariantFreq1.neuron":0.875,"medianVariantFreq2.neuron":0.941,"medianVariantCount.neuron":28.5,"medianVariantCount1.neuron":26,"medianVariantCount2.neuron":48,"medianTotalCount.neuron":33,"medianTotalCount1.neuron":31,"medianTotalCount2.neuron":51,"deltaVF.neuron":0.0662,"junctions.neuron":"99972578-99981582","sig.neuron":"Not","log2FoldChange.microglia":0.825,"pvalue.microglia":0.254,"padj.microglia":0.502,"groupID.microglia":"12282","medianVariantFreq.microglia":0.909,"medianVariantFreq1.microglia":0.904,"medianVariantFreq2.microglia":0.926,"medianVariantCount.microglia":79,"medianVariantCount1.microglia":175,"medianVariantCount2.microglia":46,"medianTotalCount.microglia":86,"medianTotalCount1.microglia":192,"medianTotalCount2.microglia":47,"deltaVF.microglia":0.0218,"junctions.microglia":"99972578-99981582","sig.microglia":"Not"},"Reg_CXWVTi_151":{"featureID":"20740_5_2/2_RI,A3SS","chr":"2","start":29842453,"end":29843853,"strand":"+","coords":"2:29842453-29843853","geneIDs":"20740","geneSymbols":"Spna2","variantType":"RI:R,A3SS:P","event":"<a href=\"https://genome.ucsc.edu/cgi-bin/hgTracks?db=mm9&position=chr2:29842352-29843954\" title=\"Jump to UCSC Genome Browser\">2:29842352-29843954</a>","log2FoldChange.neuron":1.85,"pvalue.neuron":1.13e-05,"padj.neuron":0.00026,"groupID.neuron":"13640","medianVariantFreq.neuron":0.688,"medianVariantFreq1.neuron":0.596,"medianVariantFreq2.neuron":0.872,"medianVariantCount.neuron":74,"medianVariantCount1.neuron":62,"medianVariantCount2.neuron":180,"medianTotalCount.neuron":117,"medianTotalCount1.neuron":104,"medianTotalCount2.neuron":204,"deltaVF.neuron":0.276,"junctions.neuron":"29842452-29843566","sig.neuron":"Significant","log2FoldChange.microglia":0.964,"pvalue.microglia":0.362,"padj.microglia":0.608,"groupID.microglia":"13640","medianVariantFreq.microglia":0.408,"medianVariantFreq1.microglia":0.333,"medianVariantFreq2.microglia":0.474,"medianVariantCount.microglia":5.5,"medianVariantCount1.microglia":3,"medianVariantCount2.microglia":9,"medianTotalCount.microglia":14,"medianTotalCount1.microglia":9,"medianTotalCount2.microglia":19,"deltaVF.microglia":0.14,"junctions.microglia":"29842452-29843566","sig.microglia":"Not"},"Reg_CXWVTi_152":{"featureID":"207806_2_2/2_A5SS","chr":"16","start":44205194,"end":44212753,"strand":"+","coords":"16:44205194-44212753","geneIDs":"207806","geneSymbols":"Gm608","variantType":"A5SS:P","event":"<a href=\"https://genome.ucsc.edu/cgi-bin/hgTracks?db=mm9&position=chr16:44205093-44212853\" title=\"Jump to UCSC Genome Browser\">16:44205093-44212853</a>","log2FoldChange.neuron":-0.167,"pvalue.neuron":0.775,"padj.neuron":0.856,"groupID.neuron":"14770","medianVariantFreq.neuron":0.293,"medianVariantFreq1.neuron":0.3,"medianVariantFreq2.neuron":0.25,"medianVariantCount.neuron":6.5,"medianVariantCount1.neuron":6,"medianVariantCount2.neuron":8,"medianTotalCount.neuron":20.5,"medianTotalCount1.neuron":17,"medianTotalCount2.neuron":22,"deltaVF.neuron":-0.05,"junctions.neuron":"44205259-44212753","sig.neuron":"Not","log2FoldChange.microglia":-0.809,"pvalue.microglia":0.507,"padj.microglia":0.735,"groupID.microglia":"14770","medianVariantFreq.microglia":0.452,"medianVariantFreq1.microglia":0.571,"medianVariantFreq2.microglia":0.333,"medianVariantCount.microglia":4.5,"medianVariantCount1.microglia":6,"medianVariantCount2.microglia":1,"medianTotalCount.microglia":11.5,"medianTotalCount1.microglia":11,"medianTotalCount2.microglia":12,"deltaVF.microglia":-0.238,"junctions.microglia":"44205259-44212753","sig.microglia":"Not"},"Reg_CXWVTi_153":{"featureID":"208606_4_2/2_SE","chr":"5","start":124192865,"end":124190893,"strand":"-","coords":"5:124192865-124190893","geneIDs":"208606","geneSymbols":"Rsrc2","variantType":"SE:I","event":"<a href=\"https://genome.ucsc.edu/cgi-bin/hgTracks?db=mm9&position=chr5:124190771-124193747\" title=\"Jump to UCSC Genome Browser\">5:124190771-124193747</a>","log2FoldChange.neuron":-0.677,"pvalue.neuron":0.16,"padj.neuron":0.297,"groupID.neuron":"5439","medianVariantFreq.neuron":0.711,"medianVariantFreq1.neuron":0.872,"medianVariantFreq2.neuron":0.667,"medianVariantCount.neuron":49,"medianVariantCount1.neuron":46,"medianVariantCount2.neuron":61,"medianTotalCount.neuron":69.5,"medianTotalCount1.neuron":65,"medianTotalCount2.neuron":93,"deltaVF.neuron":-0.206,"junctions.neuron":"124192865-124193647;124190871-124192788","sig.neuron":"Not","log2FoldChange.microglia":0.243,"pvalue.microglia":0.704,"padj.microglia":0.863,"groupID.microglia":"5439","medianVariantFreq.microglia":0.598,"medianVariantFreq1.microglia":0.587,"medianVariantFreq2.microglia":0.719,"medianVariantCount.microglia":39.5,"medianVariantCount1.microglia":43,"medianVariantCount2.microglia":31,"medianTotalCount.microglia":81.5,"medianTotalCount1.microglia":101,"medianTotalCount2.microglia":57,"deltaVF.microglia":0.133,"junctions.microglia":"124192865-124193647;124190871-124192788","sig.microglia":"Not"},"Reg_CXWVTi_154":{"featureID":"208606_5_2/2_A3SS","chr":"5","start":124190893,"end":124190893,"strand":"-","coords":"5:124190893-124190893","geneIDs":"208606","geneSymbols":"Rsrc2","variantType":"A3SS:P","event":"<a href=\"https://genome.ucsc.edu/cgi-bin/hgTracks?db=mm9&position=chr5:124190771-124192888\" title=\"Jump to UCSC Genome Browser\">5:124190771-124192888</a>","log2FoldChange.neuron":-0.934,"pvalue.neuron":0.123,"padj.neuron":0.252,"groupID.neuron":"5440","medianVariantFreq.neuron":0.854,"medianVariantFreq1.neuron":0.892,"medianVariantFreq2.neuron":0.818,"medianVariantCount.neuron":41,"medianVariantCount1.neuron":35,"medianVariantCount2.neuron":49,"medianTotalCount.neuron":48,"medianTotalCount1.neuron":47,"medianTotalCount2.neuron":65,"deltaVF.neuron":-0.0737,"junctions.neuron":"124190893-124192788","sig.neuron":"Not","log2FoldChange.microglia":1.48,"pvalue.microglia":0.0773,"padj.microglia":0.249,"groupID.microglia":"5440","medianVariantFreq.microglia":0.83,"medianVariantFreq1.microglia":0.777,"medianVariantFreq2.microglia":0.913,"medianVariantCount.microglia":36,"medianVariantCount1.microglia":43,"medianVariantCount2.microglia":30,"medianTotalCount.microglia":46.5,"medianTotalCount1.microglia":50,"medianTotalCount2.microglia":30,"deltaVF.microglia":0.136,"junctions.microglia":"124190893-124192788","sig.microglia":"Not"},"Reg_CXWVTi_155":{"featureID":"208968_3_2/2_A3SS","chr":"X","start":45931733,"end":45931733,"strand":"-","coords":"X:45931733-45931733","geneIDs":"208968","geneSymbols":"Zfp280c","variantType":"A3SS:P","event":"<a href=\"https://genome.ucsc.edu/cgi-bin/hgTracks?db=mm9&position=chrX:45931606-45941980\" title=\"Jump to UCSC Genome Browser\">X:45931606-45941980</a>","log2FoldChange.neuron":-2.07,"pvalue.neuron":6.72e-05,"padj.neuron":0.000945,"groupID.neuron":"8041","medianVariantFreq.neuron":0.404,"medianVariantFreq1.neuron":0.6,"medianVariantFreq2.neuron":0.219,"medianVariantCount.neuron":9.5,"medianVariantCount1.neuron":10,"medianVariantCount2.neuron":7,"medianTotalCount.neuron":23.5,"medianTotalCount1.neuron":19,"medianTotalCount2.neuron":33,"deltaVF.neuron":-0.381,"junctions.neuron":"45931733-45941880","sig.neuron":"Significant","log2FoldChange.microglia":-1.9,"pvalue.microglia":0.09,"padj.microglia":0.27,"groupID.microglia":"8041","medianVariantFreq.microglia":0.332,"medianVariantFreq1.microglia":0.556,"medianVariantFreq2.microglia":0.312,"medianVariantCount.microglia":7.5,"medianVariantCount1.microglia":7,"medianVariantCount2.microglia":8,"medianTotalCount.microglia":10,"medianTotalCount1.microglia":8,"medianTotalCount2.microglia":32,"deltaVF.microglia":-0.243,"junctions.microglia":"45931733-45941880","sig.microglia":"Not"},"Reg_CXWVTi_156":{"featureID":"20909_2_2/2_RI,A3SS","chr":"7","start":134985880,"end":134985958,"strand":"+","coords":"7:134985880-134985958","geneIDs":"20909","geneSymbols":"Stx4a","variantType":"RI:R,A3SS:P","event":"<a href=\"https://genome.ucsc.edu/cgi-bin/hgTracks?db=mm9&position=chr7:134985779-134986059\" title=\"Jump to UCSC Genome Browser\">7:134985779-134986059</a>","log2FoldChange.neuron":2.02,"pvalue.neuron":0.00603,"padj.neuron":0.0255,"groupID.neuron":"3035","medianVariantFreq.neuron":0.428,"medianVariantFreq1.neuron":0.333,"medianVariantFreq2.neuron":0.5,"medianVariantCount.neuron":9,"medianVariantCount1.neuron":9,"medianVariantCount2.neuron":11,"medianTotalCount.neuron":19.5,"medianTotalCount1.neuron":35,"medianTotalCount2.neuron":17,"deltaVF.neuron":0.167,"junctions.neuron":"134985879-134985937","sig.neuron":"Significant","log2FoldChange.microglia":0.696,"pvalue.microglia":0.114,"padj.microglia":0.312,"groupID.microglia":"3035","medianVariantFreq.microglia":0.145,"medianVariantFreq1.microglia":0.126,"medianVariantFreq2.microglia":0.161,"medianVariantCount.microglia":38,"medianVariantCount1.microglia":45,"medianVariantCount2.microglia":34,"medianTotalCount.microglia":248,"medianTotalCount1.microglia":357,"medianTotalCount2.microglia":128,"deltaVF.microglia":0.0352,"junctions.microglia":"134985879-134985937","sig.microglia":"Not"},"Reg_CXWVTi_157":{"featureID":"20912,66921_1_2/2_A3SS","chr":"3","start":108713316,"end":108713316,"strand":"-","coords":"3:108713316-108713316","geneIDs":"20912,66921","geneSymbols":"Stxbp3a,Prpf38b","variantType":"A3SS:P","event":"<a href=\"https://genome.ucsc.edu/cgi-bin/hgTracks?db=mm9&position=chr3:108713213-108714182\" title=\"Jump to UCSC Genome Browser\">3:108713213-108714182</a>","log2FoldChange.neuron":-2.17,"pvalue.neuron":0.063,"padj.neuron":0.152,"groupID.neuron":"368","medianVariantFreq.neuron":0.786,"medianVariantFreq1.neuron":1,"medianVariantFreq2.neuron":0.556,"medianVariantCount.neuron":8,"medianVariantCount1.neuron":5,"medianVariantCount2.neuron":10,"medianTotalCount.neuron":9,"medianTotalCount1.neuron":8,"medianTotalCount2.neuron":24,"deltaVF.neuron":-0.444,"junctions.neuron":"108713316-108714082","sig.neuron":"Not","log2FoldChange.microglia":-0.838,"pvalue.microglia":0.588,"padj.microglia":0.799,"groupID.microglia":"368","medianVariantFreq.microglia":0.414,"medianVariantFreq1.microglia":0.667,"medianVariantFreq2.microglia":0.4,"medianVariantCount.microglia":5,"medianVariantCount1.microglia":4,"medianVariantCount2.microglia":6,"medianTotalCount.microglia":12,"medianTotalCount1.microglia":10,"medianTotalCount2.microglia":14,"deltaVF.microglia":-0.267,"junctions.microglia":"108713316-108714082","sig.microglia":"Not"},"Reg_CXWVTi_158":{"featureID":"20912,66921_2_2/2_SE","chr":"3","start":108713313,"end":108713261,"strand":"-","coords":"3:108713313-108713261","geneIDs":"20912,66921","geneSymbols":"Stxbp3a,Prpf38b","variantType":"SE:I","event":"<a href=\"https://genome.ucsc.edu/cgi-bin/hgTracks?db=mm9&position=chr3:108711222-108714182\" title=\"Jump to UCSC Genome Browser\">3:108711222-108714182</a>","log2FoldChange.neuron":2.22,"pvalue.neuron":0.000245,"padj.neuron":0.00232,"groupID.neuron":"369","medianVariantFreq.neuron":0.143,"medianVariantFreq1.neuron":0.0625,"medianVariantFreq2.neuron":0.252,"medianVariantCount.neuron":2.5,"medianVariantCount1.neuron":1,"medianVariantCount2.neuron":14,"medianTotalCount.neuron":32.5,"medianTotalCount1.neuron":25,"medianTotalCount2.neuron":54,"deltaVF.neuron":0.19,"junctions.neuron":"108713313-108714082;108713316-108714082;108711322-108713261","sig.neuron":"Significant","log2FoldChange.microglia":0.958,"pvalue.microglia":0.323,"padj.microglia":0.57,"groupID.microglia":"369","medianVariantFreq.microglia":0.2,"medianVariantFreq1.microglia":0.111,"medianVariantFreq2.microglia":0.247,"medianVariantCount.microglia":9.5,"medianVariantCount1.microglia":3,"medianVariantCount2.microglia":12,"medianTotalCount.microglia":54,"medianTotalCount1.microglia":41,"medianTotalCount2.microglia":59,"deltaVF.microglia":0.136,"junctions.microglia":"108713313-108714082;108713316-108714082;108711322-108713261","sig.microglia":"Not"},"Reg_CXWVTi_159":{"featureID":"20912,66921_3_2/2_A5SS","chr":"3","start":108711244,"end":108711244,"strand":"-","coords":"3:108711244-108711244","geneIDs":"20912,66921","geneSymbols":"Stxbp3a,Prpf38b","variantType":"A5SS:P","event":"<a href=\"https://genome.ucsc.edu/cgi-bin/hgTracks?db=mm9&position=chr3:108710901-108711354\" title=\"Jump to UCSC Genome Browser\">3:108710901-108711354</a>","log2FoldChange.neuron":1.45,"pvalue.neuron":0.00153,"padj.neuron":0.00884,"groupID.neuron":"370","medianVariantFreq.neuron":0.444,"medianVariantFreq1.neuron":0.31,"medianVariantFreq2.neuron":0.6,"medianVariantCount.neuron":22,"medianVariantCount1.neuron":9,"medianVariantCount2.neuron":42,"medianTotalCount.neuron":47.5,"medianTotalCount1.neuron":33,"medianTotalCount2.neuron":69,"deltaVF.neuron":0.29,"junctions.neuron":"108711001-108711244","sig.neuron":"Significant","log2FoldChange.microglia":1.38,"pvalue.microglia":0.06,"padj.microglia":0.212,"groupID.microglia":"370","medianVariantFreq.microglia":0.597,"medianVariantFreq1.microglia":0.423,"medianVariantFreq2.microglia":0.765,"medianVariantCount.microglia":47.5,"medianVariantCount1.microglia":27,"medianVariantCount2.microglia":52,"medianTotalCount.microglia":65.5,"medianTotalCount1.microglia":47,"medianTotalCount2.microglia":84,"deltaVF.microglia":0.342,"junctions.microglia":"108711001-108711244","sig.microglia":"Not"},"Reg_CXWVTi_160":{"featureID":"209131_2_2/2_A5SS","chr":"4","start":59881221,"end":59892094,"strand":"+","coords":"4:59881221-59892094","geneIDs":"209131","geneSymbols":"Snx30","variantType":"A5SS:P","event":"<a href=\"https://genome.ucsc.edu/cgi-bin/hgTracks?db=mm9&position=chr4:59881120-59892194\" title=\"Jump to UCSC Genome Browser\">4:59881120-59892194</a>","log2FoldChange.neuron":-0.979,"pvalue.neuron":0.186,"padj.neuron":0.33,"groupID.neuron":"5424","medianVariantFreq.neuron":0.522,"medianVariantFreq1.neuron":0.571,"medianVariantFreq2.neuron":0.5,"medianVariantCount.neuron":9.5,"medianVariantCount1.neuron":10,"medianVariantCount2.neuron":9,"medianTotalCount.neuron":20,"medianTotalCount1.neuron":14,"medianTotalCount2.neuron":23,"deltaVF.neuron":-0.0714,"junctions.neuron":"59881224-59892094;59881227-59892094","sig.neuron":"Not","log2FoldChange.microglia":-0.89,"pvalue.microglia":0.597,"padj.microglia":0.804,"groupID.microglia":"5424","medianVariantFreq.microglia":"NA","medianVariantFreq1.microglia":0.429,"medianVariantFreq2.microglia":"NA","medianVariantCount.microglia":2,"medianVariantCount1.microglia":6,"medianVariantCount2.microglia":2,"medianTotalCount.microglia":13,"medianTotalCount1.microglia":24,"medianTotalCount2.microglia":8,"deltaVF.microglia":"NA","junctions.microglia":"59881224-59892094;59881227-59892094","sig.microglia":"Not"},"Reg_CXWVTi_161":{"featureID":"20926_1_2/2_A5SS","chr":"11","start":78046939,"end":78046939,"strand":"-","coords":"11:78046939-78046939","geneIDs":"20926","geneSymbols":"Supt6h","variantType":"A5SS:P","event":"<a href=\"https://genome.ucsc.edu/cgi-bin/hgTracks?db=mm9&position=chr11:78046235-78047147\" title=\"Jump to UCSC Genome Browser\">11:78046235-78047147</a>","log2FoldChange.neuron":-0.588,"pvalue.neuron":0.147,"padj.neuron":0.284,"groupID.neuron":"13369","medianVariantFreq.neuron":0.321,"medianVariantFreq1.neuron":0.391,"medianVariantFreq2.neuron":0.285,"medianVariantCount.neuron":17,"medianVariantCount1.neuron":15,"medianVariantCount2.neuron":24,"medianTotalCount.neuron":59,"medianTotalCount1.neuron":39,"medianTotalCount2.neuron":97,"deltaVF.neuron":-0.107,"junctions.neuron":"78046335-78046939","sig.neuron":"Not","log2FoldChange.microglia":1.03,"pvalue.microglia":0.195,"padj.microglia":0.439,"groupID.microglia":"13369","medianVariantFreq.microglia":0.161,"medianVariantFreq1.microglia":0.146,"medianVariantFreq2.microglia":0.319,"medianVariantCount.microglia":4.5,"medianVariantCount1.microglia":4,"medianVariantCount2.microglia":23,"medianTotalCount.microglia":36.5,"medianTotalCount1.microglia":17,"medianTotalCount2.microglia":66,"deltaVF.microglia":0.172,"junctions.microglia":"78046335-78046939","sig.microglia":"Not"},"Reg_CXWVTi_162":{"featureID":"20930_1_2/2_A3SS","chr":"2","start":26769210,"end":26769210,"strand":"-","coords":"2:26769210-26769210","geneIDs":"20930","geneSymbols":"Surf1","variantType":"A3SS:P","event":"<a href=\"https://genome.ucsc.edu/cgi-bin/hgTracks?db=mm9&position=chr2:26769078-26769533\" title=\"Jump to UCSC Genome Browser\">2:26769078-26769533</a>","log2FoldChange.neuron":-2.1,"pvalue.neuron":0.00472,"padj.neuron":0.0211,"groupID.neuron":"16142","medianVariantFreq.neuron":0.298,"medianVariantFreq1.neuron":0.429,"medianVariantFreq2.neuron":0.2,"medianVariantCount.neuron":3.5,"medianVariantCount1.neuron":3,"medianVariantCount2.neuron":4,"medianTotalCount.neuron":10.5,"medianTotalCount1.neuron":9,"medianTotalCount2.neuron":25,"deltaVF.neuron":-0.229,"junctions.neuron":"26769210-26769433","sig.neuron":"Significant","log2FoldChange.microglia":3.04,"pvalue.microglia":0.0626,"padj.microglia":0.216,"groupID.microglia":"16142","medianVariantFreq.microglia":0.359,"medianVariantFreq1.microglia":0.333,"medianVariantFreq2.microglia":1,"medianVariantCount.microglia":4.5,"medianVariantCount1.microglia":2,"medianVariantCount2.microglia":5,"medianTotalCount.microglia":9,"medianTotalCount1.microglia":22,"medianTotalCount2.microglia":6,"deltaVF.microglia":0.667,"junctions.microglia":"26769210-26769433","sig.microglia":"Not"},"Reg_CXWVTi_163":{"featureID":"209446,54644,21855_13_2/2_A3SS","chr":"X","start":7451079,"end":7451358,"strand":"+","coords":"X:7451079-7451358","geneIDs":"209446,54644,21855","geneSymbols":"Tfe3,Otud5,Timm17b","variantType":"A3SS:P","event":"<a href=\"https://genome.ucsc.edu/cgi-bin/hgTracks?db=mm9&position=chrX:7450979-7451459\" title=\"Jump to UCSC Genome Browser\">X:7450979-7451459</a>","log2FoldChange.neuron":0.0319,"pvalue.neuron":0.951,"padj.neuron":0.971,"groupID.neuron":"8696","medianVariantFreq.neuron":0.529,"medianVariantFreq1.neuron":0.533,"medianVariantFreq2.neuron":0.493,"medianVariantCount.neuron":22.5,"medianVariantCount1.neuron":16,"medianVariantCount2.neuron":25,"medianTotalCount.neuron":43,"medianTotalCount1.neuron":42,"medianTotalCount2.neuron":55,"deltaVF.neuron":-0.0404,"junctions.neuron":"7451079-7451356","sig.neuron":"Not","log2FoldChange.microglia":-1.03,"pvalue.microglia":0.102,"padj.microglia":0.294,"groupID.microglia":"8696","medianVariantFreq.microglia":0.288,"medianVariantFreq1.microglia":0.297,"medianVariantFreq2.microglia":0.21,"medianVariantCount.microglia":33.5,"medianVariantCount1.microglia":70,"medianVariantCount2.microglia":26,"medianTotalCount.microglia":202,"medianTotalCount1.microglia":211,"medianTotalCount2.microglia":124,"deltaVF.microglia":-0.0876,"junctions.microglia":"7451079-7451356","sig.microglia":"Not"},"Reg_CXWVTi_164":{"featureID":"20964_4_2/2_A3SS","chr":"X","start":20438735,"end":20438735,"strand":"-","coords":"X:20438735-20438735","geneIDs":"20964","geneSymbols":"Syn1","variantType":"A3SS:P","event":"<a href=\"https://genome.ucsc.edu/cgi-bin/hgTracks?db=mm9&position=chrX:20438597-20439725\" title=\"Jump to UCSC Genome Browser\">X:20438597-20439725</a>","log2FoldChange.neuron":0.933,"pvalue.neuron":0.0805,"padj.neuron":0.183,"groupID.neuron":"13275","medianVariantFreq.neuron":0.72,"medianVariantFreq1.neuron":0.667,"medianVariantFreq2.neuron":0.773,"medianVariantCount.neuron":30,"medianVariantCount1.neuron":29,"medianVariantCount2.neuron":33,"medianTotalCount.neuron":41.5,"medianTotalCount1.neuron":42,"medianTotalCount2.neuron":36,"deltaVF.neuron":0.106,"junctions.neuron":"20438735-20439625","sig.neuron":"Not","log2FoldChange.microglia":-1.17,"pvalue.microglia":0.355,"padj.microglia":0.602,"groupID.microglia":"13275","medianVariantFreq.microglia":"NA","medianVariantFreq1.microglia":0.5,"medianVariantFreq2.microglia":"NA","medianVariantCount.microglia":3.5,"medianVariantCount1.microglia":7,"medianVariantCount2.microglia":2,"medianTotalCount.microglia":7,"medianTotalCount1.microglia":7,"medianTotalCount2.microglia":4,"deltaVF.microglia":"NA","junctions.microglia":"20438735-20439625","sig.microglia":"Not"},"Reg_CXWVTi_165":{"featureID":"211556_2_2/2_SE","chr":"3","start":127518612,"end":127518514,"strand":"-","coords":"3:127518612-127518514","geneIDs":"211556","geneSymbols":"Ap1ar","variantType":"SE:I","event":"<a href=\"https://genome.ucsc.edu/cgi-bin/hgTracks?db=mm9&position=chr3:127516113-127519928\" title=\"Jump to UCSC Genome Browser\">3:127516113-127519928</a>","log2FoldChange.neuron":-0.127,"pvalue.neuron":0.793,"padj.neuron":0.868,"groupID.neuron":"954","medianVariantFreq.neuron":0.16,"medianVariantFreq1.neuron":0.167,"medianVariantFreq2.neuron":0.133,"medianVariantCount.neuron":6,"medianVariantCount1.neuron":4,"medianVariantCount2.neuron":16,"medianTotalCount.neuron":42,"medianTotalCount1.neuron":26,"medianTotalCount2.neuron":90,"deltaVF.neuron":-0.0333,"junctions.neuron":"127518612-127519828;127516213-127518514","sig.neuron":"Not","log2FoldChange.microglia":1.99,"pvalue.microglia":0.0907,"padj.microglia":0.271,"groupID.microglia":"954","medianVariantFreq.microglia":0.849,"medianVariantFreq1.microglia":0.684,"medianVariantFreq2.microglia":0.889,"medianVariantCount.microglia":30.5,"medianVariantCount1.microglia":14,"medianVariantCount2.microglia":48,"medianTotalCount.microglia":45,"medianTotalCount1.microglia":24,"medianTotalCount2.microglia":54,"deltaVF.microglia":0.205,"junctions.microglia":"127518612-127519828;127516213-127518514","sig.microglia":"Not"},"Reg_CXWVTi_166":{"featureID":"212733,54419,75956_1_2/2_AFE","chr":"17","start":23940162,"end":23945033,"strand":"+","coords":"17:23940162-23945033","geneIDs":"212733,54419,75956","geneSymbols":"Ccdc64b,Cldn6,Srrm2","variantType":"AFE","event":"<a href=\"https://genome.ucsc.edu/cgi-bin/hgTracks?db=mm9&position=chr17:23802719-23945133\" title=\"Jump to UCSC Genome Browser\">17:23802719-23945133</a>","log2FoldChange.neuron":0.881,"pvalue.neuron":0.114,"padj.neuron":0.237,"groupID.neuron":"6425","medianVariantFreq.neuron":0.954,"medianVariantFreq1.neuron":0.949,"medianVariantFreq2.neuron":0.958,"medianVariantCount.neuron":86.5,"medianVariantCount1.neuron":91,"medianVariantCount2.neuron":85,"medianTotalCount.neuron":89.5,"medianTotalCount1.neuron":96,"medianTotalCount2.neuron":89,"deltaVF.neuron":0.00897,"junctions.neuron":"23940365-23945033;23944169-23945033","sig.neuron":"Not","log2FoldChange.microglia":0.77,"pvalue.microglia":0.206,"padj.microglia":0.457,"groupID.microglia":"6425","medianVariantFreq.microglia":0.944,"medianVariantFreq1.microglia":0.928,"medianVariantFreq2.microglia":0.973,"medianVariantCount.microglia":102,"medianVariantCount1.microglia":142,"medianVariantCount2.microglia":72,"medianTotalCount.microglia":107,"medianTotalCount1.microglia":153,"medianTotalCount2.microglia":74,"deltaVF.microglia":0.0449,"junctions.microglia":"23940365-23945033;23944169-23945033","sig.microglia":"Not"},"Reg_CXWVTi_167":{"featureID":"212733,54419,75956_3_2/2_SE,A3SS","chr":"17","start":23940365,"end":23945033,"strand":"+","coords":"17:23940365-23945033","geneIDs":"212733,54419,75956","geneSymbols":"Ccdc64b,Cldn6,Srrm2","variantType":"SE:I,A3SS:P","event":"<a href=\"https://genome.ucsc.edu/cgi-bin/hgTracks?db=mm9&position=chr17:23940265-23945133\" title=\"Jump to UCSC Genome Browser\">17:23940265-23945133</a>","log2FoldChange.neuron":-1.81,"pvalue.neuron":0.00384,"padj.neuron":0.0178,"groupID.neuron":"6427","medianVariantFreq.neuron":0.921,"medianVariantFreq1.neuron":0.953,"medianVariantFreq2.neuron":0.872,"medianVariantCount.neuron":82.5,"medianVariantCount1.neuron":91,"medianVariantCount2.neuron":82,"medianTotalCount.neuron":93.5,"medianTotalCount1.neuron":93,"medianTotalCount2.neuron":94,"deltaVF.neuron":-0.0811,"junctions.neuron":"23940365-23943899;23944169-23945033","sig.neuron":"Significant","log2FoldChange.microglia":-2.07,"pvalue.microglia":0.000355,"padj.microglia":0.00611,"groupID.microglia":"6427","medianVariantFreq.microglia":0.874,"medianVariantFreq1.microglia":0.939,"medianVariantFreq2.microglia":0.82,"medianVariantCount.microglia":95,"medianVariantCount1.microglia":154,"medianVariantCount2.microglia":70,"medianTotalCount.microglia":117,"medianTotalCount1.microglia":160,"medianTotalCount2.microglia":84,"deltaVF.microglia":-0.118,"junctions.microglia":"23940365-23943899;23944169-23945033","sig.microglia":"Significant"},"Reg_CXWVTi_168":{"featureID":"212733,54419,75956_5_2/2_A3SS","chr":"17","start":23947013,"end":23947382,"strand":"+","coords":"17:23947013-23947382","geneIDs":"212733,54419,75956","geneSymbols":"Ccdc64b,Cldn6,Srrm2","variantType":"A3SS:P","event":"<a href=\"https://genome.ucsc.edu/cgi-bin/hgTracks?db=mm9&position=chr17:23946913-23947483\" title=\"Jump to UCSC Genome Browser\">17:23946913-23947483</a>","log2FoldChange.neuron":0.169,"pvalue.neuron":0.747,"padj.neuron":0.835,"groupID.neuron":"6429","medianVariantFreq.neuron":0.972,"medianVariantFreq1.neuron":0.971,"medianVariantFreq2.neuron":0.973,"medianVariantCount.neuron":240,"medianVariantCount1.neuron":230,"medianVariantCount2.neuron":249,"medianTotalCount.neuron":246,"medianTotalCount1.neuron":236,"medianTotalCount2.neuron":257,"deltaVF.neuron":0.0022,"junctions.neuron":"23947013-23947380","sig.neuron":"Not","log2FoldChange.microglia":-0.123,"pvalue.microglia":0.876,"padj.microglia":0.959,"groupID.microglia":"6429","medianVariantFreq.microglia":0.978,"medianVariantFreq1.microglia":0.978,"medianVariantFreq2.microglia":0.979,"medianVariantCount.microglia":534,"medianVariantCount1.microglia":847,"medianVariantCount2.microglia":422,"medianTotalCount.microglia":548,"medianTotalCount1.microglia":893,"medianTotalCount2.microglia":436,"deltaVF.microglia":0.000621,"junctions.microglia":"23947013-23947380","sig.microglia":"Not"},"Reg_CXWVTi_169":{"featureID":"212733,54419,75956_8_2/2_SE,RI,A5SS,A3SS","chr":"17","start":23948699,"end":23949395,"strand":"+","coords":"17:23948699-23949395","geneIDs":"212733,54419,75956","geneSymbols":"Ccdc64b,Cldn6,Srrm2","variantType":"SE:I,RI:R,A5SS:P,A3SS:P","event":"<a href=\"https://genome.ucsc.edu/cgi-bin/hgTracks?db=mm9&position=chr17:23948598-23949495\" title=\"Jump to UCSC Genome Browser\">17:23948598-23949495</a>","log2FoldChange.neuron":0.346,"pvalue.neuron":0.429,"padj.neuron":0.586,"groupID.neuron":"6432","medianVariantFreq.neuron":0.558,"medianVariantFreq1.neuron":0.548,"medianVariantFreq2.neuron":0.567,"medianVariantCount.neuron":50.5,"medianVariantCount1.neuron":48,"medianVariantCount2.neuron":55,"medianTotalCount.neuron":94.5,"medianTotalCount1.neuron":91,"medianTotalCount2.neuron":97,"deltaVF.neuron":0.0186,"junctions.neuron":"23948698-23948784;23949044-23949395","sig.neuron":"Not","log2FoldChange.microglia":0.136,"pvalue.microglia":0.877,"padj.microglia":0.959,"groupID.microglia":"6432","medianVariantFreq.microglia":0.36,"medianVariantFreq1.microglia":0.373,"medianVariantFreq2.microglia":0.347,"medianVariantCount.microglia":33,"medianVariantCount1.microglia":34,"medianVariantCount2.microglia":32,"medianTotalCount.microglia":108,"medianTotalCount1.microglia":203,"medianTotalCount2.microglia":101,"deltaVF.microglia":-0.0262,"junctions.microglia":"23948698-23948784;23949044-23949395","sig.microglia":"Not"},"Reg_CXWVTi_170":{"featureID":"212999_3_2/2_A5SS","chr":"8","start":87564663,"end":87568311,"strand":"+","coords":"8:87564663-87568311","geneIDs":"212999","geneSymbols":"Tnpo2","variantType":"A5SS:P","event":"<a href=\"https://genome.ucsc.edu/cgi-bin/hgTracks?db=mm9&position=chr8:87564562-87568411\" title=\"Jump to UCSC Genome Browser\">8:87564562-87568411</a>","log2FoldChange.neuron":1.13,"pvalue.neuron":0.111,"padj.neuron":0.232,"groupID.neuron":"2458","medianVariantFreq.neuron":0.188,"medianVariantFreq1.neuron":0.111,"medianVariantFreq2.neuron":0.333,"medianVariantCount.neuron":3.5,"medianVariantCount1.neuron":2,"medianVariantCount2.neuron":5,"medianTotalCount.neuron":18,"medianTotalCount1.neuron":17,"medianTotalCount2.neuron":25,"deltaVF.neuron":0.222,"junctions.neuron":"87564880-87568311","sig.neuron":"Not","log2FoldChange.microglia":1.65,"pvalue.microglia":0.41,"padj.microglia":0.659,"groupID.microglia":"2458","medianVariantFreq.microglia":0.133,"medianVariantFreq1.microglia":0,"medianVariantFreq2.microglia":0.2,"medianVariantCount.microglia":1,"medianVariantCount1.microglia":0,"medianVariantCount2.microglia":1,"medianTotalCount.microglia":13,"medianTotalCount1.microglia":11,"medianTotalCount2.microglia":15,"deltaVF.microglia":0.2,"junctions.microglia":"87564880-87568311","sig.microglia":"Not"},"Reg_CXWVTi_171":{"featureID":"21353_3_2/2_A3SS","chr":"2","start":61451855,"end":61464962,"strand":"+","coords":"2:61451855-61464962","geneIDs":"21353","geneSymbols":"Tank","variantType":"A3SS:P","event":"<a href=\"https://genome.ucsc.edu/cgi-bin/hgTracks?db=mm9&position=chr2:61451755-61465063\" title=\"Jump to UCSC Genome Browser\">2:61451755-61465063</a>","log2FoldChange.neuron":0.506,"pvalue.neuron":0.446,"padj.neuron":0.599,"groupID.neuron":"1530","medianVariantFreq.neuron":0.25,"medianVariantFreq1.neuron":0.25,"medianVariantFreq2.neuron":0.25,"medianVariantCount.neuron":4.5,"medianVariantCount1.neuron":4,"medianVariantCount2.neuron":5,"medianTotalCount.neuron":22.5,"medianTotalCount1.neuron":25,"medianTotalCount2.neuron":22,"deltaVF.neuron":0,"junctions.neuron":"61451855-61464960","sig.neuron":"Not","log2FoldChange.microglia":1.3,"pvalue.microglia":0.36,"padj.microglia":0.608,"groupID.microglia":"1530","medianVariantFreq.microglia":"NA","medianVariantFreq1.microglia":"NA","medianVariantFreq2.microglia":0.385,"medianVariantCount.microglia":2,"medianVariantCount1.microglia":0,"medianVariantCount2.microglia":13,"medianTotalCount.microglia":25.5,"medianTotalCount1.microglia":2,"medianTotalCount2.microglia":33,"deltaVF.microglia":"NA","junctions.microglia":"61451855-61464960","sig.microglia":"Not"},"Reg_CXWVTi_172":{"featureID":"213742_4_2/2_A5SS","chr":"X","start":100664930,"end":100664930,"strand":"-","coords":"X:100664930-100664930","geneIDs":"213742","geneSymbols":"Xist","variantType":"A5SS:P","event":"<a href=\"https://genome.ucsc.edu/cgi-bin/hgTracks?db=mm9&position=chrX:100664685-100665034\" title=\"Jump to UCSC Genome Browser\">X:100664685-100665034</a>","log2FoldChange.neuron":-0.851,"pvalue.neuron":0.0736,"padj.neuron":0.171,"groupID.neuron":"2500","medianVariantFreq.neuron":0.992,"medianVariantFreq1.neuron":0.996,"medianVariantFreq2.neuron":0.992,"medianVariantCount.neuron":1210,"medianVariantCount1.neuron":1280,"medianVariantCount2.neuron":1020,"medianTotalCount.neuron":1210,"medianTotalCount1.neuron":1280,"medianTotalCount2.neuron":1040,"deltaVF.neuron":-0.00377,"junctions.neuron":"100664785-100664930","sig.neuron":"Not","log2FoldChange.microglia":-1.59,"pvalue.microglia":3.88e-05,"padj.microglia":0.00151,"groupID.microglia":"2500","medianVariantFreq.microglia":0.967,"medianVariantFreq1.microglia":0.982,"medianVariantFreq2.microglia":0.941,"medianVariantCount.microglia":746,"medianVariantCount1.microglia":1620,"medianVariantCount2.microglia":471,"medianTotalCount.microglia":768,"medianTotalCount1.microglia":1650,"medianTotalCount2.microglia":499,"deltaVF.microglia":-0.0404,"junctions.microglia":"100664785-100664930","sig.microglia":"Significant"},"Reg_CXWVTi_173":{"featureID":"213988_2_2/2_AS","chr":"15","start":80585490,"end":80689111,"strand":"+","coords":"15:80585490-80689111","geneIDs":"213988","geneSymbols":"Tnrc6b","variantType":"AS","event":"<a href=\"https://genome.ucsc.edu/cgi-bin/hgTracks?db=mm9&position=chr15:80541601-80689211\" title=\"Jump to UCSC Genome Browser\">15:80541601-80689211</a>","log2FoldChange.neuron":-0.291,"pvalue.neuron":0.474,"padj.neuron":0.625,"groupID.neuron":"10289","medianVariantFreq.neuron":0.334,"medianVariantFreq1.neuron":0.438,"medianVariantFreq2.neuron":0.286,"medianVariantCount.neuron":16.5,"medianVariantCount1.neuron":14,"medianVariantCount2.neuron":28,"medianTotalCount.neuron":46,"medianTotalCount1.neuron":42,"medianTotalCount2.neuron":89,"deltaVF.neuron":-0.152,"junctions.neuron":"80590060-80689111;80615236-80689111","sig.neuron":"Not","log2FoldChange.microglia":-1.99,"pvalue.microglia":0.00587,"padj.microglia":0.0413,"groupID.microglia":"10289","medianVariantFreq.microglia":0.65,"medianVariantFreq1.microglia":0.819,"medianVariantFreq2.microglia":0.459,"medianVariantCount.microglia":25,"medianVariantCount1.microglia":63,"medianVariantCount2.microglia":6,"medianTotalCount.microglia":37.5,"medianTotalCount1.microglia":97,"medianTotalCount2.microglia":15,"deltaVF.microglia":-0.36,"junctions.microglia":"80590060-80689111;80615236-80689111","sig.microglia":"Significant"},"Reg_CXWVTi_174":{"featureID":"21406_1_2/2_SE","chr":"9","start":71854569,"end":71854508,"strand":"-","coords":"9:71854569-71854508","geneIDs":"21406","geneSymbols":"Tcf12","variantType":"SE:I","event":"<a href=\"https://genome.ucsc.edu/cgi-bin/hgTracks?db=mm9&position=chr9:71848225-71863545\" title=\"Jump to UCSC Genome Browser\">9:71848225-71863545</a>","log2FoldChange.neuron":2.76,"pvalue.neuron":0.00024,"padj.neuron":0.00229,"groupID.neuron":"5586","medianVariantFreq.neuron":0.303,"medianVariantFreq1.neuron":0.111,"medianVariantFreq2.neuron":0.412,"medianVariantCount.neuron":6.5,"medianVariantCount1.neuron":3,"medianVariantCount2.neuron":7,"medianTotalCount.neuron":27.5,"medianTotalCount1.neuron":41,"medianTotalCount2.neuron":17,"deltaVF.neuron":0.301,"junctions.neuron":"71854569-71863445;71848325-71854508","sig.neuron":"Significant","log2FoldChange.microglia":2.44,"pvalue.microglia":0.0804,"padj.microglia":0.256,"groupID.microglia":"5586","medianVariantFreq.microglia":0.086,"medianVariantFreq1.microglia":0.0621,"medianVariantFreq2.microglia":0.273,"medianVariantCount.microglia":3,"medianVariantCount1.microglia":3,"medianVariantCount2.microglia":3,"medianTotalCount.microglia":33.5,"medianTotalCount1.microglia":37,"medianTotalCount2.microglia":11,"deltaVF.microglia":0.211,"junctions.microglia":"71854569-71863445;71848325-71854508","sig.microglia":"Not"},"Reg_CXWVTi_175":{"featureID":"214469_2_2/2_SE","chr":"1","start":34880900,"end":34880865,"strand":"-","coords":"1:34880900-34880865","geneIDs":"214469","geneSymbols":"Fam168b","variantType":"SE:I","event":"<a href=\"https://genome.ucsc.edu/cgi-bin/hgTracks?db=mm9&position=chr1:34876754-34885712\" title=\"Jump to UCSC Genome Browser\">1:34876754-34885712</a>","log2FoldChange.neuron":-0.378,"pvalue.neuron":0.58,"padj.neuron":0.708,"groupID.neuron":"17107","medianVariantFreq.neuron":0.42,"medianVariantFreq1.neuron":0.5,"medianVariantFreq2.neuron":0.393,"medianVariantCount.neuron":4.5,"medianVariantCount1.neuron":4,"medianVariantCount2.neuron":12,"medianTotalCount.neuron":9.5,"medianTotalCount1.neuron":8,"medianTotalCount2.neuron":34,"deltaVF.neuron":-0.107,"junctions.neuron":"34880900-34885612;34876854-34880865","sig.neuron":"Not","log2FoldChange.microglia":-1.78,"pvalue.microglia":0.0814,"padj.microglia":0.257,"groupID.microglia":"17107","medianVariantFreq.microglia":0.094,"medianVariantFreq1.microglia":0.19,"medianVariantFreq2.microglia":0.0556,"medianVariantCount.microglia":3,"medianVariantCount1.microglia":8,"medianVariantCount2.microglia":2,"medianTotalCount.microglia":38,"medianTotalCount1.microglia":42,"medianTotalCount2.microglia":36,"deltaVF.microglia":-0.135,"junctions.microglia":"34880900-34885612;34876854-34880865","sig.microglia":"Not"},"Reg_CXWVTi_176":{"featureID":"214469_4_2/2_RI,A3SS","chr":"1","start":34876636,"end":34876635,"strand":"-","coords":"1:34876636-34876635","geneIDs":"214469","geneSymbols":"Fam168b","variantType":"RI:R,A3SS:P","event":"<a href=\"https://genome.ucsc.edu/cgi-bin/hgTracks?db=mm9&position=chr1:34876514-34876812\" title=\"Jump to UCSC Genome Browser\">1:34876514-34876812</a>","log2FoldChange.neuron":-0.398,"pvalue.neuron":0.581,"padj.neuron":0.709,"groupID.neuron":"17109","medianVariantFreq.neuron":0.481,"medianVariantFreq1.neuron":0.667,"medianVariantFreq2.neuron":0.418,"medianVariantCount.neuron":9,"medianVariantCount1.neuron":6,"medianVariantCount2.neuron":12,"medianTotalCount.neuron":21.5,"medianTotalCount1.neuron":21,"medianTotalCount2.neuron":26,"deltaVF.neuron":-0.248,"junctions.neuron":"34876635-34876712","sig.neuron":"Not","log2FoldChange.microglia":1.14,"pvalue.microglia":0.247,"padj.microglia":0.496,"groupID.microglia":"17109","medianVariantFreq.microglia":0.355,"medianVariantFreq1.microglia":0.19,"medianVariantFreq2.microglia":0.415,"medianVariantCount.microglia":16.5,"medianVariantCount1.microglia":16,"medianVariantCount2.microglia":17,"medianTotalCount.microglia":38,"medianTotalCount1.microglia":54,"medianTotalCount2.microglia":35,"deltaVF.microglia":0.224,"junctions.microglia":"34876635-34876712","sig.microglia":"Not"},"Reg_CXWVTi_177":{"featureID":"215113,18738_3_2/2_A3SS","chr":"11","start":75359332,"end":75374400,"strand":"+","coords":"11:75359332-75374400","geneIDs":"215113,18738","geneSymbols":"Slc43a2,Pitpna","variantType":"A3SS:P","event":"<a href=\"https://genome.ucsc.edu/cgi-bin/hgTracks?db=mm9&position=chr11:75359232-75374501\" title=\"Jump to UCSC Genome Browser\">11:75359232-75374501</a>","log2FoldChange.neuron":-0.973,"pvalue.neuron":0.333,"padj.neuron":0.501,"groupID.neuron":"160","medianVariantFreq.neuron":0.4,"medianVariantFreq1.neuron":0.571,"medianVariantFreq2.neuron":0.25,"medianVariantCount.neuron":3.5,"medianVariantCount1.neuron":4,"medianVariantCount2.neuron":3,"medianTotalCount.neuron":10,"medianTotalCount1.neuron":10,"medianTotalCount2.neuron":10,"deltaVF.neuron":-0.321,"junctions.neuron":"75359332-75374323","sig.neuron":"Not","log2FoldChange.microglia":-2.66,"pvalue.microglia":0.109,"padj.microglia":0.302,"groupID.microglia":"160","medianVariantFreq.microglia":0.225,"medianVariantFreq1.microglia":0.429,"medianVariantFreq2.microglia":0.0938,"medianVariantCount.microglia":5,"medianVariantCount1.microglia":4,"medianVariantCount2.microglia":6,"medianTotalCount.microglia":28,"medianTotalCount1.microglia":16,"medianTotalCount2.microglia":37,"deltaVF.microglia":-0.335,"junctions.microglia":"75359332-75374323","sig.microglia":"Not"},"Reg_CXWVTi_178":{"featureID":"215193_2_2/2_A3SS","chr":"1","start":194948372,"end":194948372,"strand":"-","coords":"1:194948372-194948372","geneIDs":"215193","geneSymbols":"Diexf","variantType":"A3SS:P","event":"<a href=\"https://genome.ucsc.edu/cgi-bin/hgTracks?db=mm9&position=chr1:194948188-194949932\" title=\"Jump to UCSC Genome Browser\">1:194948188-194949932</a>","log2FoldChange.neuron":-2.11,"pvalue.neuron":6.48e-06,"padj.neuron":0.000175,"groupID.neuron":"8709","medianVariantFreq.neuron":0.2,"medianVariantFreq1.neuron":0.311,"medianVariantFreq2.neuron":0.107,"medianVariantCount.neuron":9.5,"medianVariantCount1.neuron":14,"medianVariantCount2.neuron":6,"medianTotalCount.neuron":53,"medianTotalCount1.neuron":44,"medianTotalCount2.neuron":70,"deltaVF.neuron":-0.205,"junctions.neuron":"194948372-194949832","sig.neuron":"Significant","log2FoldChange.microglia":0.604,"pvalue.microglia":0.495,"padj.microglia":0.729,"groupID.microglia":"8709","medianVariantFreq.microglia":0.23,"medianVariantFreq1.microglia":0.25,"medianVariantFreq2.microglia":0.211,"medianVariantCount.microglia":9,"medianVariantCount1.microglia":6,"medianVariantCount2.microglia":10,"medianTotalCount.microglia":39.5,"medianTotalCount1.microglia":40,"medianTotalCount2.microglia":39,"deltaVF.microglia":-0.0395,"junctions.microglia":"194948372-194949832","sig.microglia":"Not"},"Reg_CXWVTi_179":{"featureID":"215351,17920_18_2/2_SE","chr":"9","start":79959260,"end":79964339,"strand":"+","coords":"9:79959260-79964339","geneIDs":"215351,17920","geneSymbols":"Senp6,Myo6","variantType":"SE:I","event":"<a href=\"https://genome.ucsc.edu/cgi-bin/hgTracks?db=mm9&position=chr9:79959160-79964439\" title=\"Jump to UCSC Genome Browser\">9:79959160-79964439</a>","log2FoldChange.neuron":-1.73,"pvalue.neuron":0.0636,"padj.neuron":0.152,"groupID.neuron":"8017","medianVariantFreq.neuron":0.909,"medianVariantFreq1.neuron":0.923,"medianVariantFreq2.neuron":0.706,"medianVariantCount.neuron":39,"medianVariantCount1.neuron":38,"medianVariantCount2.neuron":48,"medianTotalCount.neuron":49,"medianTotalCount1.neuron":40,"medianTotalCount2.neuron":68,"deltaVF.neuron":-0.217,"junctions.neuron":"79959260-79961534;79961921-79964339","sig.neuron":"Not","log2FoldChange.microglia":-2.11,"pvalue.microglia":0.158,"padj.microglia":0.385,"groupID.microglia":"8017","medianVariantFreq.microglia":0.967,"medianVariantFreq1.microglia":1,"medianVariantFreq2.microglia":0.75,"medianVariantCount.microglia":24,"medianVariantCount1.microglia":17,"medianVariantCount2.microglia":30,"medianTotalCount.microglia":29,"medianTotalCount1.microglia":17,"medianTotalCount2.microglia":40,"deltaVF.microglia":-0.25,"junctions.microglia":"79959260-79961534;79961921-79964339","sig.microglia":"Not"},"Reg_CXWVTi_180":{"featureID":"216345_11_2/2_A3SS","chr":"10","start":114840376,"end":114841255,"strand":"+","coords":"10:114840376-114841255","geneIDs":"216345","geneSymbols":"Zfc3h1","variantType":"A3SS:P","event":"<a href=\"https://genome.ucsc.edu/cgi-bin/hgTracks?db=mm9&position=chr10:114840276-114841356\" title=\"Jump to UCSC Genome Browser\">10:114840276-114841356</a>","log2FoldChange.neuron":0.818,"pvalue.neuron":0.0434,"padj.neuron":0.114,"groupID.neuron":"93","medianVariantFreq.neuron":0.0705,"medianVariantFreq1.neuron":0.0503,"medianVariantFreq2.neuron":0.08,"medianVariantCount.neuron":9,"medianVariantCount1.neuron":9,"medianVariantCount2.neuron":9,"medianTotalCount.neuron":170,"medianTotalCount1.neuron":179,"medianTotalCount2.neuron":141,"deltaVF.neuron":0.0297,"junctions.neuron":"114840376-114841253","sig.neuron":"Not","log2FoldChange.microglia":-0.0604,"pvalue.microglia":0.919,"padj.microglia":0.98,"groupID.microglia":"93","medianVariantFreq.microglia":0.113,"medianVariantFreq1.microglia":0.126,"medianVariantFreq2.microglia":0.101,"medianVariantCount.microglia":23.5,"medianVariantCount1.microglia":48,"medianVariantCount2.microglia":14,"medianTotalCount.microglia":203,"medianTotalCount1.microglia":214,"medianTotalCount2.microglia":142,"deltaVF.microglia":-0.0249,"junctions.microglia":"114840376-114841253","sig.microglia":"Not"},"Reg_CXWVTi_181":{"featureID":"216705_2_2/2_A3SS","chr":"11","start":45719969,"end":45721395,"strand":"+","coords":"11:45719969-45721395","geneIDs":"216705","geneSymbols":"Clint1","variantType":"A3SS:P","event":"<a href=\"https://genome.ucsc.edu/cgi-bin/hgTracks?db=mm9&position=chr11:45719869-45721496\" title=\"Jump to UCSC Genome Browser\">11:45719869-45721496</a>","log2FoldChange.neuron":-1.73,"pvalue.neuron":0.0169,"padj.neuron":0.057,"groupID.neuron":"6878","medianVariantFreq.neuron":0.69,"medianVariantFreq1.neuron":0.778,"medianVariantFreq2.neuron":0.571,"medianVariantCount.neuron":9.5,"medianVariantCount1.neuron":9,"medianVariantCount2.neuron":10,"medianTotalCount.neuron":14.5,"medianTotalCount1.neuron":12,"medianTotalCount2.neuron":15,"deltaVF.neuron":-0.206,"junctions.neuron":"45719969-45721342","sig.neuron":"Not","log2FoldChange.microglia":-0.853,"pvalue.microglia":0.113,"padj.microglia":0.31,"groupID.microglia":"6878","medianVariantFreq.microglia":0.636,"medianVariantFreq1.microglia":0.704,"medianVariantFreq2.microglia":0.579,"medianVariantCount.microglia":22,"medianVariantCount1.microglia":45,"medianVariantCount2.microglia":22,"medianTotalCount.microglia":37.5,"medianTotalCount1.microglia":65,"medianTotalCount2.microglia":37,"deltaVF.microglia":-0.125,"junctions.microglia":"45719969-45721342","sig.microglia":"Not"},"Reg_CXWVTi_182":{"featureID":"216869,18806_7_2/2_RI,A3SS","chr":"11","start":70251894,"end":70252149,"strand":"+","coords":"11:70251894-70252149","geneIDs":"216869,18806","geneSymbols":"Arrb2,Pld2","variantType":"RI:R,A3SS:P","event":"<a href=\"https://genome.ucsc.edu/cgi-bin/hgTracks?db=mm9&position=chr11:70251793-70252250\" title=\"Jump to UCSC Genome Browser\">11:70251793-70252250</a>","log2FoldChange.neuron":-0.487,"pvalue.neuron":0.447,"padj.neuron":0.6,"groupID.neuron":"4495","medianVariantFreq.neuron":0.367,"medianVariantFreq1.neuron":0.4,"medianVariantFreq2.neuron":0.333,"medianVariantCount.neuron":7,"medianVariantCount1.neuron":7,"medianVariantCount2.neuron":4,"medianTotalCount.neuron":18,"medianTotalCount1.neuron":21,"medianTotalCount2.neuron":12,"deltaVF.neuron":-0.0667,"junctions.neuron":"70251893-70252003","sig.neuron":"Not","log2FoldChange.microglia":0.73,"pvalue.microglia":0.149,"padj.microglia":0.372,"groupID.microglia":"4495","medianVariantFreq.microglia":0.359,"medianVariantFreq1.microglia":0.292,"medianVariantFreq2.microglia":0.432,"medianVariantCount.microglia":84,"medianVariantCount1.microglia":93,"medianVariantCount2.microglia":45,"medianTotalCount.microglia":244,"medianTotalCount1.microglia":279,"medianTotalCount2.microglia":170,"deltaVF.microglia":0.14,"junctions.microglia":"70251893-70252003","sig.microglia":"Not"},"Reg_CXWVTi_183":{"featureID":"216874_3_2/2_RI,A3SS","chr":"11","start":70496868,"end":70496867,"strand":"-","coords":"11:70496868-70496867","geneIDs":"216874","geneSymbols":"Camta2","variantType":"RI:R,A3SS:P","event":"<a href=\"https://genome.ucsc.edu/cgi-bin/hgTracks?db=mm9&position=chr11:70496752-70497492\" title=\"Jump to UCSC Genome Browser\">11:70496752-70497492</a>","log2FoldChange.neuron":1.6,"pvalue.neuron":0.000113,"padj.neuron":0.00141,"groupID.neuron":"134","medianVariantFreq.neuron":0.713,"medianVariantFreq1.neuron":0.606,"medianVariantFreq2.neuron":0.828,"medianVariantCount.neuron":41.5,"medianVariantCount1.neuron":30,"medianVariantCount2.neuron":84,"medianTotalCount.neuron":62.5,"medianTotalCount1.neuron":56,"medianTotalCount2.neuron":104,"deltaVF.neuron":0.222,"junctions.neuron":"70496867-70497392","sig.neuron":"Significant","log2FoldChange.microglia":1.12,"pvalue.microglia":0.065,"padj.microglia":0.221,"groupID.microglia":"134","medianVariantFreq.microglia":0.753,"medianVariantFreq1.microglia":0.71,"medianVariantFreq2.microglia":0.804,"medianVariantCount.microglia":57.5,"medianVariantCount1.microglia":57,"medianVariantCount2.microglia":62,"medianTotalCount.microglia":72.5,"medianTotalCount1.microglia":73,"medianTotalCount2.microglia":66,"deltaVF.microglia":0.0946,"junctions.microglia":"70496867-70497392","sig.microglia":"Not"},"Reg_CXWVTi_184":{"featureID":"217039_2_2/2_A5SS","chr":"11","start":84654917,"end":84654917,"strand":"-","coords":"11:84654917-84654917","geneIDs":"217039","geneSymbols":"Ggnbp2","variantType":"A5SS:P","event":"<a href=\"https://genome.ucsc.edu/cgi-bin/hgTracks?db=mm9&position=chr11:84653837-84655023\" title=\"Jump to UCSC Genome Browser\">11:84653837-84655023</a>","log2FoldChange.neuron":2.11,"pvalue.neuron":0.00523,"padj.neuron":0.0229,"groupID.neuron":"10132","medianVariantFreq.neuron":0.824,"medianVariantFreq1.neuron":0.747,"medianVariantFreq2.neuron":0.958,"medianVariantCount.neuron":85,"medianVariantCount1.neuron":75,"medianVariantCount2.neuron":116,"medianTotalCount.neuron":100,"medianTotalCount1.neuron":95,"medianTotalCount2.neuron":118,"deltaVF.neuron":0.211,"junctions.neuron":"84653937-84654917","sig.neuron":"Significant","log2FoldChange.microglia":3.02,"pvalue.microglia":0.000924,"padj.microglia":0.0111,"groupID.microglia":"10132","medianVariantFreq.microglia":0.675,"medianVariantFreq1.microglia":0.532,"medianVariantFreq2.microglia":0.929,"medianVariantCount.microglia":63,"medianVariantCount1.microglia":25,"medianVariantCount2.microglia":79,"medianTotalCount.microglia":82,"medianTotalCount1.microglia":47,"medianTotalCount2.microglia":85,"deltaVF.microglia":0.397,"junctions.microglia":"84653937-84654917","sig.microglia":"Significant"},"Reg_CXWVTi_185":{"featureID":"217232_5_2/2_A3SS","chr":"11","start":104388369,"end":104388369,"strand":"-","coords":"11:104388369-104388369","geneIDs":"217232","geneSymbols":"Cdc27","variantType":"A3SS:P","event":"<a href=\"https://genome.ucsc.edu/cgi-bin/hgTracks?db=mm9&position=chr11:104388191-104389677\" title=\"Jump to UCSC Genome Browser\">11:104388191-104389677</a>","log2FoldChange.neuron":-0.757,"pvalue.neuron":0.188,"padj.neuron":0.334,"groupID.neuron":"17146","medianVariantFreq.neuron":0.481,"medianVariantFreq1.neuron":0.556,"medianVariantFreq2.neuron":0.429,"medianVariantCount.neuron":14.5,"medianVariantCount1.neuron":15,"medianVariantCount2.neuron":14,"medianTotalCount.neuron":26,"medianTotalCount1.neuron":26,"medianTotalCount2.neuron":26,"deltaVF.neuron":-0.127,"junctions.neuron":"104388369-104389577","sig.neuron":"Not","log2FoldChange.microglia":0.76,"pvalue.microglia":0.528,"padj.microglia":0.756,"groupID.microglia":"17146","medianVariantFreq.microglia":0.171,"medianVariantFreq1.microglia":0.125,"medianVariantFreq2.microglia":0.222,"medianVariantCount.microglia":4,"medianVariantCount1.microglia":4,"medianVariantCount2.microglia":4,"medianTotalCount.microglia":25.5,"medianTotalCount1.microglia":30,"medianTotalCount2.microglia":21,"deltaVF.microglia":0.0972,"junctions.microglia":"104388369-104389577","sig.microglia":"Not"},"Reg_CXWVTi_186":{"featureID":"217232_6_2/2_A3SS","chr":"11","start":104387498,"end":104387498,"strand":"-","coords":"11:104387498-104387498","geneIDs":"217232","geneSymbols":"Cdc27","variantType":"A3SS:P","event":"<a href=\"https://genome.ucsc.edu/cgi-bin/hgTracks?db=mm9&position=chr11:104387380-104388277\" title=\"Jump to UCSC Genome Browser\">11:104387380-104388277</a>","log2FoldChange.neuron":0.00643,"pvalue.neuron":0.989,"padj.neuron":0.991,"groupID.neuron":"17147","medianVariantFreq.neuron":0.247,"medianVariantFreq1.neuron":0.245,"medianVariantFreq2.neuron":0.248,"medianVariantCount.neuron":19.5,"medianVariantCount1.neuron":19,"medianVariantCount2.neuron":20,"medianTotalCount.neuron":72.5,"medianTotalCount1.neuron":65,"medianTotalCount2.neuron":125,"deltaVF.neuron":0.00272,"junctions.neuron":"104387498-104388177","sig.neuron":"Not","log2FoldChange.microglia":1.82,"pvalue.microglia":0.00356,"padj.microglia":0.0289,"groupID.microglia":"17147","medianVariantFreq.microglia":0.187,"medianVariantFreq1.microglia":0.113,"medianVariantFreq2.microglia":0.278,"medianVariantCount.microglia":17,"medianVariantCount1.microglia":13,"medianVariantCount2.microglia":18,"medianTotalCount.microglia":68,"medianTotalCount1.microglia":115,"medianTotalCount2.microglia":64,"deltaVF.microglia":0.165,"junctions.microglia":"104387498-104388177","sig.microglia":"Significant"},"Reg_CXWVTi_187":{"featureID":"21750_4_2/2_A3SS","chr":"8","start":109600899,"end":109600899,"strand":"-","coords":"8:109600899-109600899","geneIDs":"21750","geneSymbols":"Terf2","variantType":"A3SS:P","event":"<a href=\"https://genome.ucsc.edu/cgi-bin/hgTracks?db=mm9&position=chr8:109600796-109603369\" title=\"Jump to UCSC Genome Browser\">8:109600796-109603369</a>","log2FoldChange.neuron":0.811,"pvalue.neuron":0.0685,"padj.neuron":0.161,"groupID.neuron":"5010","medianVariantFreq.neuron":0.619,"medianVariantFreq1.neuron":0.614,"medianVariantFreq2.neuron":0.632,"medianVariantCount.neuron":30.5,"medianVariantCount1.neuron":23,"medianVariantCount2.neuron":48,"medianTotalCount.neuron":53,"medianTotalCount1.neuron":43,"medianTotalCount2.neuron":74,"deltaVF.neuron":0.0175,"junctions.neuron":"109600899-109603269","sig.neuron":"Not","log2FoldChange.microglia":1.92,"pvalue.microglia":0.000714,"padj.microglia":0.00933,"groupID.microglia":"5010","medianVariantFreq.microglia":0.725,"medianVariantFreq1.microglia":0.647,"medianVariantFreq2.microglia":0.854,"medianVariantCount.microglia":58,"medianVariantCount1.microglia":66,"medianVariantCount2.microglia":50,"medianTotalCount.microglia":84,"medianTotalCount1.microglia":102,"medianTotalCount2.microglia":66,"deltaVF.microglia":0.207,"junctions.microglia":"109600899-109603269","sig.microglia":"Significant"},"Reg_CXWVTi_188":{"featureID":"217588_1_2/2_A3SS","chr":"12","start":57443396,"end":57443396,"strand":"-","coords":"12:57443396-57443396","geneIDs":"217588","geneSymbols":"Mbip","variantType":"A3SS:P","event":"<a href=\"https://genome.ucsc.edu/cgi-bin/hgTracks?db=mm9&position=chr12:57443242-57446759\" title=\"Jump to UCSC Genome Browser\">12:57443242-57446759</a>","log2FoldChange.neuron":-0.5,"pvalue.neuron":0.261,"padj.neuron":0.425,"groupID.neuron":"7514","medianVariantFreq.neuron":0.264,"medianVariantFreq1.neuron":0.317,"medianVariantFreq2.neuron":0.246,"medianVariantCount.neuron":11.5,"medianVariantCount1.neuron":10,"medianVariantCount2.neuron":14,"medianTotalCount.neuron":47,"medianTotalCount1.neuron":36,"medianTotalCount2.neuron":59,"deltaVF.neuron":-0.0712,"junctions.neuron":"57443396-57446659","sig.neuron":"Not","log2FoldChange.microglia":2.46,"pvalue.microglia":0.134,"padj.microglia":0.35,"groupID.microglia":"7514","medianVariantFreq.microglia":0.467,"medianVariantFreq1.microglia":0.25,"medianVariantFreq2.microglia":0.778,"medianVariantCount.microglia":3.5,"medianVariantCount1.microglia":3,"medianVariantCount2.microglia":7,"medianTotalCount.microglia":12,"medianTotalCount1.microglia":15,"medianTotalCount2.microglia":9,"deltaVF.microglia":0.528,"junctions.microglia":"57443396-57446659","sig.microglia":"Not"},"Reg_CXWVTi_189":{"featureID":"217980_3_2/2_SE","chr":"13","start":9157475,"end":9163921,"strand":"+","coords":"13:9157475-9163921","geneIDs":"217980","geneSymbols":"Larp4b","variantType":"SE:I","event":"<a href=\"https://genome.ucsc.edu/cgi-bin/hgTracks?db=mm9&position=chr13:9157375-9164021\" title=\"Jump to UCSC Genome Browser\">13:9157375-9164021</a>","log2FoldChange.neuron":-8.49,"pvalue.neuron":5.23e-05,"padj.neuron":0.000771,"groupID.neuron":"6366","medianVariantFreq.neuron":1,"medianVariantFreq1.neuron":1,"medianVariantFreq2.neuron":0.167,"medianVariantCount.neuron":6.5,"medianVariantCount1.neuron":12,"medianVariantCount2.neuron":6,"medianTotalCount.neuron":12,"medianTotalCount1.neuron":12,"medianTotalCount2.neuron":36,"deltaVF.neuron":-0.833,"junctions.neuron":"9157475-9157797;9158048-9163921","sig.neuron":"Significant","log2FoldChange.microglia":-3.43,"pvalue.microglia":0.00015,"padj.microglia":0.00371,"groupID.microglia":"6366","medianVariantFreq.microglia":0.768,"medianVariantFreq1.microglia":0.941,"medianVariantFreq2.microglia":0.535,"medianVariantCount.microglia":30.5,"medianVariantCount1.microglia":32,"medianVariantCount2.microglia":29,"medianTotalCount.microglia":46,"medianTotalCount1.microglia":34,"medianTotalCount2.microglia":65,"deltaVF.microglia":-0.406,"junctions.microglia":"9157475-9157797;9158048-9163921","sig.microglia":"Significant"},"Reg_CXWVTi_190":{"featureID":"21843_7_2/2_SE,RI,A5SS,A3SS","chr":"7","start":135587615,"end":135587556,"strand":"-","coords":"7:135587615-135587556","geneIDs":"21843","geneSymbols":"Tial1","variantType":"SE:I,RI:R,A5SS:P,A3SS:P","event":"<a href=\"https://genome.ucsc.edu/cgi-bin/hgTracks?db=mm9&position=chr7:135587360-135587895\" title=\"Jump to UCSC Genome Browser\">7:135587360-135587895</a>","log2FoldChange.neuron":-2.4,"pvalue.neuron":0.0022,"padj.neuron":0.0117,"groupID.neuron":"13812","medianVariantFreq.neuron":0.756,"medianVariantFreq1.neuron":0.933,"medianVariantFreq2.neuron":0.583,"medianVariantCount.neuron":20.5,"medianVariantCount1.neuron":22,"medianVariantCount2.neuron":19,"medianTotalCount.neuron":29,"medianTotalCount1.neuron":28,"medianTotalCount2.neuron":30,"deltaVF.neuron":-0.35,"junctions.neuron":"135587614-135587795;135587460-135587556","sig.neuron":"Significant","log2FoldChange.microglia":-1.41,"pvalue.microglia":0.199,"padj.microglia":0.445,"groupID.microglia":"13812","medianVariantFreq.microglia":"NA","medianVariantFreq1.microglia":0.628,"medianVariantFreq2.microglia":"NA","medianVariantCount.microglia":8,"medianVariantCount1.microglia":19,"medianVariantCount2.microglia":6,"medianTotalCount.microglia":17,"medianTotalCount1.microglia":31,"medianTotalCount2.microglia":14,"deltaVF.microglia":"NA","junctions.microglia":"135587614-135587795;135587460-135587556","sig.microglia":"Not"},"Reg_CXWVTi_191":{"featureID":"219150_4_2/2_A3SS","chr":"14","start":65444532,"end":65444532,"strand":"-","coords":"14:65444532-65444532","geneIDs":"219150","geneSymbols":"Hmbox1","variantType":"A3SS:P","event":"<a href=\"https://genome.ucsc.edu/cgi-bin/hgTracks?db=mm9&position=chr14:65444429-65445709\" title=\"Jump to UCSC Genome Browser\">14:65444429-65445709</a>","log2FoldChange.neuron":1.68,"pvalue.neuron":0.0406,"padj.neuron":0.109,"groupID.neuron":"17954","medianVariantFreq.neuron":0.71,"medianVariantFreq1.neuron":0.692,"medianVariantFreq2.neuron":0.75,"medianVariantCount.neuron":9.5,"medianVariantCount1.neuron":10,"medianVariantCount2.neuron":9,"medianTotalCount.neuron":13,"medianTotalCount1.neuron":26,"medianTotalCount2.neuron":9,"deltaVF.neuron":0.0577,"junctions.neuron":"65444532-65445609","sig.neuron":"Not","log2FoldChange.microglia":-1.12,"pvalue.microglia":0.335,"padj.microglia":0.58,"groupID.microglia":"17954","medianVariantFreq.microglia":"NA","medianVariantFreq1.microglia":"NA","medianVariantFreq2.microglia":0.375,"medianVariantCount.microglia":3.5,"medianVariantCount1.microglia":4,"medianVariantCount2.microglia":3,"medianTotalCount.microglia":12.5,"medianTotalCount1.microglia":6,"medianTotalCount2.microglia":13,"deltaVF.microglia":"NA","junctions.microglia":"65444532-65445609","sig.microglia":"Not"},"Reg_CXWVTi_192":{"featureID":"21976,26413_3_2/2_RI,A3SS","chr":"16","start":16879182,"end":16879411,"strand":"+","coords":"16:16879182-16879411","geneIDs":"21976,26413","geneSymbols":"Top3b,Mapk1","variantType":"RI:R,A3SS:P","event":"<a href=\"https://genome.ucsc.edu/cgi-bin/hgTracks?db=mm9&position=chr16:16879081-16879512\" title=\"Jump to UCSC Genome Browser\">16:16879081-16879512</a>","log2FoldChange.neuron":0.585,"pvalue.neuron":0.308,"padj.neuron":0.473,"groupID.neuron":"4622","medianVariantFreq.neuron":0.642,"medianVariantFreq1.neuron":0.636,"medianVariantFreq2.neuron":0.71,"medianVariantCount.neuron":12.5,"medianVariantCount1.neuron":10,"medianVariantCount2.neuron":29,"medianTotalCount.neuron":20,"medianTotalCount1.neuron":17,"medianTotalCount2.neuron":44,"deltaVF.neuron":0.0738,"junctions.neuron":"16879181-16879346","sig.neuron":"Not","log2FoldChange.microglia":0.0161,"pvalue.microglia":0.988,"padj.microglia":0.994,"groupID.microglia":"4622","medianVariantFreq.microglia":0.673,"medianVariantFreq1.microglia":0.6,"medianVariantFreq2.microglia":0.704,"medianVariantCount.microglia":18.5,"medianVariantCount1.microglia":9,"medianVariantCount2.microglia":19,"medianTotalCount.microglia":27,"medianTotalCount1.microglia":21,"medianTotalCount2.microglia":27,"deltaVF.microglia":0.104,"junctions.microglia":"16879181-16879346","sig.microglia":"Not"},"Reg_CXWVTi_193":{"featureID":"22003_3_2/2_SE,RI,A5SS,A3SS","chr":"9","start":66880349,"end":66880273,"strand":"-","coords":"9:66880349-66880273","geneIDs":"22003","geneSymbols":"Tpm1","variantType":"SE:I,RI:R,A5SS:P,A3SS:P","event":"<a href=\"https://genome.ucsc.edu/cgi-bin/hgTracks?db=mm9&position=chr9:66879733-66880701\" title=\"Jump to UCSC Genome Browser\">9:66879733-66880701</a>","log2FoldChange.neuron":0.256,"pvalue.neuron":0.518,"padj.neuron":0.66,"groupID.neuron":"14486","medianVariantFreq.neuron":0.262,"medianVariantFreq1.neuron":0.246,"medianVariantFreq2.neuron":0.279,"medianVariantCount.neuron":23.5,"medianVariantCount1.neuron":22,"medianVariantCount2.neuron":28,"medianTotalCount.neuron":102,"medianTotalCount1.neuron":100,"medianTotalCount2.neuron":105,"deltaVF.neuron":0.0328,"junctions.neuron":"66880348-66880601;66879833-66880273","sig.neuron":"Not","log2FoldChange.microglia":2.54,"pvalue.microglia":0.0824,"padj.microglia":0.258,"groupID.microglia":"14486","medianVariantFreq.microglia":0.348,"medianVariantFreq1.microglia":0.103,"medianVariantFreq2.microglia":0.6,"medianVariantCount.microglia":4,"medianVariantCount1.microglia":3,"medianVariantCount2.microglia":4,"medianTotalCount.microglia":9.5,"medianTotalCount1.microglia":18,"medianTotalCount2.microglia":8,"deltaVF.microglia":0.497,"junctions.microglia":"66880348-66880601;66879833-66880273","sig.microglia":"Not"},"Reg_CXWVTi_194":{"featureID":"22019_4_2/2_A5SS","chr":"1","start":44049240,"end":44056473,"strand":"+","coords":"1:44049240-44056473","geneIDs":"22019","geneSymbols":"Tpp2","variantType":"A5SS:P","event":"<a href=\"https://genome.ucsc.edu/cgi-bin/hgTracks?db=mm9&position=chr1:44049139-44056573\" title=\"Jump to UCSC Genome Browser\">1:44049139-44056573</a>","log2FoldChange.neuron":-1.39,"pvalue.neuron":0.152,"padj.neuron":0.288,"groupID.neuron":"17758","medianVariantFreq.neuron":0.43,"medianVariantFreq1.neuron":0.5,"medianVariantFreq2.neuron":0.302,"medianVariantCount.neuron":8,"medianVariantCount1.neuron":7,"medianVariantCount2.neuron":13,"medianTotalCount.neuron":17.5,"medianTotalCount1.neuron":13,"medianTotalCount2.neuron":32,"deltaVF.neuron":-0.198,"junctions.neuron":"44049250-44056473","sig.neuron":"Not","log2FoldChange.microglia":1.88,"pvalue.microglia":0.226,"padj.microglia":0.476,"groupID.microglia":"17758","medianVariantFreq.microglia":0.143,"medianVariantFreq1.microglia":0.111,"medianVariantFreq2.microglia":0.333,"medianVariantCount.microglia":1,"medianVariantCount1.microglia":1,"medianVariantCount2.microglia":3,"medianTotalCount.microglia":10.5,"medianTotalCount1.microglia":12,"medianTotalCount2.microglia":9,"deltaVF.microglia":0.222,"junctions.microglia":"44049250-44056473","sig.microglia":"Not"},"Reg_CXWVTi_195":{"featureID":"22241_3_2/2_A3SS","chr":"5","start":111219973,"end":111219973,"strand":"-","coords":"5:111219973-111219973","geneIDs":"22241","geneSymbols":"Ulk1","variantType":"A3SS:P","event":"<a href=\"https://genome.ucsc.edu/cgi-bin/hgTracks?db=mm9&position=chr5:111219855-111220171\" title=\"Jump to UCSC Genome Browser\">5:111219855-111220171</a>","log2FoldChange.neuron":-0.534,"pvalue.neuron":0.459,"padj.neuron":0.611,"groupID.neuron":"5443","medianVariantFreq.neuron":0.122,"medianVariantFreq1.neuron":0.16,"medianVariantFreq2.neuron":0.12,"medianVariantCount.neuron":5.5,"medianVariantCount1.neuron":8,"medianVariantCount2.neuron":5,"medianTotalCount.neuron":50,"medianTotalCount1.neuron":40,"medianTotalCount2.neuron":50,"deltaVF.neuron":-0.04,"junctions.neuron":"111219973-111220071","sig.neuron":"Not","log2FoldChange.microglia":0.853,"pvalue.microglia":0.432,"padj.microglia":0.676,"groupID.microglia":"5443","medianVariantFreq.microglia":0.0745,"medianVariantFreq1.microglia":0.0656,"medianVariantFreq2.microglia":0.0833,"medianVariantCount.microglia":2.5,"medianVariantCount1.microglia":8,"medianVariantCount2.microglia":2,"medianTotalCount.microglia":29,"medianTotalCount1.microglia":122,"medianTotalCount2.microglia":20,"deltaVF.microglia":0.0178,"junctions.microglia":"111219973-111220071","sig.microglia":"Not"},"Reg_CXWVTi_196":{"featureID":"22318_1_2/2_A3SS","chr":"11","start":68902728,"end":68903232,"strand":"+","coords":"11:68902728-68903232","geneIDs":"22318","geneSymbols":"Vamp2","variantType":"A3SS:P","event":"<a href=\"https://genome.ucsc.edu/cgi-bin/hgTracks?db=mm9&position=chr11:68902628-68903333\" title=\"Jump to UCSC Genome Browser\">11:68902628-68903333</a>","log2FoldChange.neuron":0.263,"pvalue.neuron":0.543,"padj.neuron":0.68,"groupID.neuron":"15263","medianVariantFreq.neuron":0.36,"medianVariantFreq1.neuron":0.3,"medianVariantFreq2.neuron":0.37,"medianVariantCount.neuron":20,"medianVariantCount1.neuron":14,"medianVariantCount2.neuron":25,"medianTotalCount.neuron":57,"medianTotalCount1.neuron":38,"medianTotalCount2.neuron":80,"deltaVF.neuron":0.0701,"junctions.neuron":"68902728-68903078","sig.neuron":"Not","log2FoldChange.microglia":1.66,"pvalue.microglia":0.00243,"padj.microglia":0.0231,"groupID.microglia":"15263","medianVariantFreq.microglia":0.198,"medianVariantFreq1.microglia":0.154,"medianVariantFreq2.microglia":0.375,"medianVariantCount.microglia":13.5,"medianVariantCount1.microglia":13,"medianVariantCount2.microglia":14,"medianTotalCount.microglia":59,"medianTotalCount1.microglia":75,"medianTotalCount2.microglia":54,"deltaVF.microglia":0.221,"junctions.microglia":"68902728-68903078","sig.microglia":"Significant"},"Reg_CXWVTi_197":{"featureID":"22385_3_2/2_A5SS","chr":"5","start":135681062,"end":135684913,"strand":"+","coords":"5:135681062-135684913","geneIDs":"22385","geneSymbols":"Baz1b","variantType":"A5SS:P","event":"<a href=\"https://genome.ucsc.edu/cgi-bin/hgTracks?db=mm9&position=chr5:135680961-135685013\" title=\"Jump to UCSC Genome Browser\">5:135680961-135685013</a>","log2FoldChange.neuron":0.341,"pvalue.neuron":0.54,"padj.neuron":0.679,"groupID.neuron":"8494","medianVariantFreq.neuron":0.771,"medianVariantFreq1.neuron":0.765,"medianVariantFreq2.neuron":0.81,"medianVariantCount.neuron":31,"medianVariantCount1.neuron":26,"medianVariantCount2.neuron":36,"medianTotalCount.neuron":37,"medianTotalCount1.neuron":33,"medianTotalCount2.neuron":46,"deltaVF.neuron":0.0448,"junctions.neuron":"135681417-135684913","sig.neuron":"Not","log2FoldChange.microglia":1.38,"pvalue.microglia":0.109,"padj.microglia":0.302,"groupID.microglia":"8494","medianVariantFreq.microglia":0.563,"medianVariantFreq1.microglia":0.381,"medianVariantFreq2.microglia":0.684,"medianVariantCount.microglia":12,"medianVariantCount1.microglia":7,"medianVariantCount2.microglia":14,"medianTotalCount.microglia":28,"medianTotalCount1.microglia":35,"medianTotalCount2.microglia":22,"deltaVF.microglia":0.303,"junctions.microglia":"135681417-135684913","sig.microglia":"Not"},"Reg_CXWVTi_198":{"featureID":"224432_5_2/2_SE,A5SS","chr":"16","start":90257178,"end":90257054,"strand":"-","coords":"16:90257178-90257054","geneIDs":"224432","geneSymbols":"Scaf4","variantType":"SE:I,A5SS:P","event":"<a href=\"https://genome.ucsc.edu/cgi-bin/hgTracks?db=mm9&position=chr16:90252595-90257598\" title=\"Jump to UCSC Genome Browser\">16:90252595-90257598</a>","log2FoldChange.neuron":-0.621,"pvalue.neuron":0.194,"padj.neuron":0.34,"groupID.neuron":"2109","medianVariantFreq.neuron":0.129,"medianVariantFreq1.neuron":0.143,"medianVariantFreq2.neuron":0.113,"medianVariantCount.neuron":8.5,"medianVariantCount1.neuron":8,"medianVariantCount2.neuron":11,"medianTotalCount.neuron":71,"medianTotalCount1.neuron":49,"medianTotalCount2.neuron":97,"deltaVF.neuron":-0.0295,"junctions.neuron":"90257177-90257498;90252695-90257054","sig.neuron":"Not","log2FoldChange.microglia":0.431,"pvalue.microglia":0.733,"padj.microglia":0.878,"groupID.microglia":"2109","medianVariantFreq.microglia":0.025,"medianVariantFreq1.microglia":0.021,"medianVariantFreq2.microglia":0.0291,"medianVariantCount.microglia":3,"medianVariantCount1.microglia":2,"medianVariantCount2.microglia":3,"medianTotalCount.microglia":114,"medianTotalCount1.microglia":119,"medianTotalCount2.microglia":109,"deltaVF.microglia":0.00816,"junctions.microglia":"90257177-90257498;90252695-90257054","sig.microglia":"Not"},"Reg_CXWVTi_199":{"featureID":"224619_3_2/2_A3SS","chr":"17","start":24653544,"end":24653544,"strand":"-","coords":"17:24653544-24653544","geneIDs":"224619","geneSymbols":"Traf7","variantType":"A3SS:P","event":"<a href=\"https://genome.ucsc.edu/cgi-bin/hgTracks?db=mm9&position=chr17:24653441-24655787\" title=\"Jump to UCSC Genome Browser\">17:24653441-24655787</a>","log2FoldChange.neuron":-1.18,"pvalue.neuron":0.0286,"padj.neuron":0.0838,"groupID.neuron":"1466","medianVariantFreq.neuron":0.442,"medianVariantFreq1.neuron":0.52,"medianVariantFreq2.neuron":0.353,"medianVariantCount.neuron":11.5,"medianVariantCount1.neuron":13,"medianVariantCount2.neuron":10,"medianTotalCount.neuron":28,"medianTotalCount1.neuron":27,"medianTotalCount2.neuron":30,"deltaVF.neuron":-0.167,"junctions.neuron":"24653544-24655687","sig.neuron":"Not","log2FoldChange.microglia":1.42,"pvalue.microglia":0.107,"padj.microglia":0.3,"groupID.microglia":"1466","medianVariantFreq.microglia":0.347,"medianVariantFreq1.microglia":0.209,"medianVariantFreq2.microglia":0.462,"medianVariantCount.microglia":9.5,"medianVariantCount1.microglia":9,"medianVariantCount2.microglia":10,"medianTotalCount.microglia":26.5,"medianTotalCount1.microglia":27,"medianTotalCount2.microglia":26,"deltaVF.microglia":0.253,"junctions.microglia":"24653544-24655687","sig.microglia":"Not"},"Reg_CXWVTi_200":{"featureID":"224727_5_2/2_A3SS","chr":"17","start":35279784,"end":35279870,"strand":"+","coords":"17:35279784-35279870","geneIDs":"224727","geneSymbols":"Bag6","variantType":"A3SS:P","event":"<a href=\"https://genome.ucsc.edu/cgi-bin/hgTracks?db=mm9&position=chr17:35279684-35279971\" title=\"Jump to UCSC Genome Browser\">17:35279684-35279971</a>","log2FoldChange.neuron":0.231,"pvalue.neuron":0.72,"padj.neuron":0.816,"groupID.neuron":"5866","medianVariantFreq.neuron":0.515,"medianVariantFreq1.neuron":0.5,"medianVariantFreq2.neuron":0.565,"medianVariantCount.neuron":7.5,"medianVariantCount1.neuron":7,"medianVariantCount2.neuron":13,"medianTotalCount.neuron":20,"medianTotalCount1.neuron":17,"medianTotalCount2.neuron":26,"deltaVF.neuron":0.0652,"junctions.neuron":"35279784-35279868","sig.neuron":"Not","log2FoldChange.microglia":-0.252,"pvalue.microglia":0.872,"padj.microglia":0.956,"groupID.microglia":"5866","medianVariantFreq.microglia":0.512,"medianVariantFreq1.microglia":0.417,"medianVariantFreq2.microglia":0.556,"medianVariantCount.microglia":8,"medianVariantCount1.microglia":10,"medianVariantCount2.microglia":7,"medianTotalCount.microglia":13,"medianTotalCount1.microglia":24,"medianTotalCount2.microglia":9,"deltaVF.microglia":0.139,"junctions.microglia":"35279784-35279868","sig.microglia":"Not"},"Reg_CXWVTi_201":{"featureID":"224727_6_2/2_SE","chr":"17","start":35283298,"end":35284086,"strand":"+","coords":"17:35283298-35284086","geneIDs":"224727","geneSymbols":"Bag6","variantType":"SE:I","event":"<a href=\"https://genome.ucsc.edu/cgi-bin/hgTracks?db=mm9&position=chr17:35283198-35284186\" title=\"Jump to UCSC Genome Browser\">17:35283198-35284186</a>","log2FoldChange.neuron":-4.31,"pvalue.neuron":1.88e-10,"padj.neuron":5.7e-08,"groupID.neuron":"6448","medianVariantFreq.neuron":0.704,"medianVariantFreq1.neuron":0.909,"medianVariantFreq2.neuron":0.273,"medianVariantCount.neuron":12,"medianVariantCount1.neuron":21,"medianVariantCount2.neuron":8,"medianTotalCount.neuron":22,"medianTotalCount1.neuron":21,"medianTotalCount2.neuron":31,"deltaVF.neuron":-0.636,"junctions.neuron":"35283298-35283702;35283848-35284086","sig.neuron":"Significant","log2FoldChange.microglia":-3.9,"pvalue.microglia":2.29e-05,"padj.microglia":0.00108,"groupID.microglia":"6448","medianVariantFreq.microglia":0.541,"medianVariantFreq1.microglia":0.862,"medianVariantFreq2.microglia":0.286,"medianVariantCount.microglia":9.5,"medianVariantCount1.microglia":25,"medianVariantCount2.microglia":4,"medianTotalCount.microglia":23,"medianTotalCount1.microglia":29,"medianTotalCount2.microglia":14,"deltaVF.microglia":-0.576,"junctions.microglia":"35283298-35283702;35283848-35284086","sig.microglia":"Significant"},"Reg_CXWVTi_202":{"featureID":"224902_4_2/2_A5SS","chr":"17","start":56718060,"end":56718060,"strand":"-","coords":"17:56718060-56718060","geneIDs":"224902","geneSymbols":"Safb2","variantType":"A5SS:P","event":"<a href=\"https://genome.ucsc.edu/cgi-bin/hgTracks?db=mm9&position=chr17:56717228-56718164\" title=\"Jump to UCSC Genome Browser\">17:56717228-56718164</a>","log2FoldChange.neuron":0.502,"pvalue.neuron":0.549,"padj.neuron":0.688,"groupID.neuron":"17323","medianVariantFreq.neuron":0.368,"medianVariantFreq1.neuron":0.333,"medianVariantFreq2.neuron":0.385,"medianVariantCount.neuron":10,"medianVariantCount1.neuron":3,"medianVariantCount2.neuron":13,"medianTotalCount.neuron":16.5,"medianTotalCount1.neuron":10,"medianTotalCount2.neuron":37,"deltaVF.neuron":0.0513,"junctions.neuron":"56717328-56718060","sig.neuron":"Not","log2FoldChange.microglia":1.41,"pvalue.microglia":0.21,"padj.microglia":0.462,"groupID.microglia":"17323","medianVariantFreq.microglia":0.261,"medianVariantFreq1.microglia":0.143,"medianVariantFreq2.microglia":0.263,"medianVariantCount.microglia":6,"medianVariantCount1.microglia":2,"medianVariantCount2.microglia":7,"medianTotalCount.microglia":20.5,"medianTotalCount1.microglia":14,"medianTotalCount2.microglia":27,"deltaVF.microglia":0.12,"junctions.microglia":"56717328-56718060","sig.microglia":"Not"},"Reg_CXWVTi_203":{"featureID":"224902_7_2/2_A3SS","chr":"17","start":56710992,"end":56710992,"strand":"-","coords":"17:56710992-56710992","geneIDs":"224902","geneSymbols":"Safb2","variantType":"A3SS:P","event":"<a href=\"https://genome.ucsc.edu/cgi-bin/hgTracks?db=mm9&position=chr17:56710872-56713725\" title=\"Jump to UCSC Genome Browser\">17:56710872-56713725</a>","log2FoldChange.neuron":0.177,"pvalue.neuron":0.803,"padj.neuron":0.875,"groupID.neuron":"17326","medianVariantFreq.neuron":0.0656,"medianVariantFreq1.neuron":0.0645,"medianVariantFreq2.neuron":0.0952,"medianVariantCount.neuron":3,"medianVariantCount1.neuron":2,"medianVariantCount2.neuron":4,"medianTotalCount.neuron":40,"medianTotalCount1.neuron":35,"medianTotalCount2.neuron":42,"deltaVF.neuron":0.0307,"junctions.neuron":"56710992-56713625","sig.neuron":"Not","log2FoldChange.microglia":-0.0722,"pvalue.microglia":0.92,"padj.microglia":0.98,"groupID.microglia":"17326","medianVariantFreq.microglia":0.116,"medianVariantFreq1.microglia":0.111,"medianVariantFreq2.microglia":0.121,"medianVariantCount.microglia":7,"medianVariantCount1.microglia":13,"medianVariantCount2.microglia":6,"medianTotalCount.microglia":77.5,"medianTotalCount1.microglia":105,"medianTotalCount2.microglia":66,"deltaVF.microglia":0.0101,"junctions.microglia":"56710992-56713625","sig.microglia":"Not"},"Reg_CXWVTi_204":{"featureID":"225027_7_2/2_RI,A5SS","chr":"17","start":80603462,"end":80603462,"strand":"-","coords":"17:80603462-80603462","geneIDs":"225027","geneSymbols":"Srsf7","variantType":"RI:R,A5SS:P","event":"<a href=\"https://genome.ucsc.edu/cgi-bin/hgTracks?db=mm9&position=chr17:80601984-80603571\" title=\"Jump to UCSC Genome Browser\">17:80601984-80603571</a>","log2FoldChange.neuron":0.422,"pvalue.neuron":0.405,"padj.neuron":0.568,"groupID.neuron":"832","medianVariantFreq.neuron":0.814,"medianVariantFreq1.neuron":0.831,"medianVariantFreq2.neuron":0.797,"medianVariantCount.neuron":88,"medianVariantCount1.neuron":89,"medianVariantCount2.neuron":69,"medianTotalCount.neuron":112,"medianTotalCount1.neuron":117,"medianTotalCount2.neuron":87,"deltaVF.neuron":-0.0344,"junctions.neuron":"80602084-80603462","sig.neuron":"Not","log2FoldChange.microglia":0.664,"pvalue.microglia":0.324,"padj.microglia":0.57,"groupID.microglia":"832","medianVariantFreq.microglia":0.667,"medianVariantFreq1.microglia":0.6,"medianVariantFreq2.microglia":0.739,"medianVariantCount.microglia":34,"medianVariantCount1.microglia":36,"medianVariantCount2.microglia":30,"medianTotalCount.microglia":63,"medianTotalCount1.microglia":66,"medianTotalCount2.microglia":54,"deltaVF.microglia":0.139,"junctions.microglia":"80602084-80603462","sig.microglia":"Not"},"Reg_CXWVTi_205":{"featureID":"225028_3_2/2_SE","chr":"17","start":81028688,"end":81028626,"strand":"-","coords":"17:81028688-81028626","geneIDs":"225028","geneSymbols":"Map4k3","variantType":"SE:I","event":"<a href=\"https://genome.ucsc.edu/cgi-bin/hgTracks?db=mm9&position=chr17:81023354-81029855\" title=\"Jump to UCSC Genome Browser\">17:81023354-81029855</a>","log2FoldChange.neuron":1.35,"pvalue.neuron":0.0149,"padj.neuron":0.052,"groupID.neuron":"5231","medianVariantFreq.neuron":0.25,"medianVariantFreq1.neuron":0.2,"medianVariantFreq2.neuron":0.327,"medianVariantCount.neuron":4.5,"medianVariantCount1.neuron":4,"medianVariantCount2.neuron":18,"medianTotalCount.neuron":25.5,"medianTotalCount1.neuron":16,"medianTotalCount2.neuron":47,"deltaVF.neuron":0.127,"junctions.neuron":"81028688-81029755;81023454-81028626","sig.neuron":"Not","log2FoldChange.microglia":3.33,"pvalue.microglia":0.0133,"padj.microglia":0.0707,"groupID.microglia":"5231","medianVariantFreq.microglia":0.388,"medianVariantFreq1.microglia":0.2,"medianVariantFreq2.microglia":0.667,"medianVariantCount.microglia":5.5,"medianVariantCount1.microglia":1,"medianVariantCount2.microglia":9,"medianTotalCount.microglia":16,"medianTotalCount1.microglia":19,"medianTotalCount2.microglia":13,"deltaVF.microglia":0.467,"junctions.microglia":"81028688-81029755;81023454-81028626","sig.microglia":"Not"},"Reg_CXWVTi_206":{"featureID":"22592_1_2/2_A5SS","chr":"1","start":44215105,"end":44215650,"strand":"+","coords":"1:44215105-44215650","geneIDs":"22592","geneSymbols":"Ercc5","variantType":"A5SS:P","event":"<a href=\"https://genome.ucsc.edu/cgi-bin/hgTracks?db=mm9&position=chr1:44215004-44215750\" title=\"Jump to UCSC Genome Browser\">1:44215004-44215750</a>","log2FoldChange.neuron":-1.97,"pvalue.neuron":0.0422,"padj.neuron":0.113,"groupID.neuron":"1222","medianVariantFreq.neuron":0.488,"medianVariantFreq1.neuron":0.6,"medianVariantFreq2.neuron":0.185,"medianVariantCount.neuron":4.5,"medianVariantCount1.neuron":6,"medianVariantCount2.neuron":2,"medianTotalCount.neuron":16,"medianTotalCount1.neuron":16,"medianTotalCount2.neuron":19,"deltaVF.neuron":-0.415,"junctions.neuron":"44215180-44215650","sig.neuron":"Not","log2FoldChange.microglia":-1.88,"pvalue.microglia":0.0524,"padj.microglia":0.194,"groupID.microglia":"1222","medianVariantFreq.microglia":"NA","medianVariantFreq1.microglia":0.395,"medianVariantFreq2.microglia":"NA","medianVariantCount.microglia":6.5,"medianVariantCount1.microglia":15,"medianVariantCount2.microglia":1,"medianTotalCount.microglia":17,"medianTotalCount1.microglia":26,"medianTotalCount2.microglia":11,"deltaVF.microglia":"NA","junctions.microglia":"44215180-44215650","sig.microglia":"Not"},"Reg_CXWVTi_207":{"featureID":"225929_1_2/2_SE","chr":"19","start":11996053,"end":11996957,"strand":"+","coords":"19:11996053-11996957","geneIDs":"225929","geneSymbols":"Patl1","variantType":"SE:I","event":"<a href=\"https://genome.ucsc.edu/cgi-bin/hgTracks?db=mm9&position=chr19:11995953-11997057\" title=\"Jump to UCSC Genome Browser\">19:11995953-11997057</a>","log2FoldChange.neuron":-1.34,"pvalue.neuron":0.17,"padj.neuron":0.309,"groupID.neuron":"16734","medianVariantFreq.neuron":"NA","medianVariantFreq1.neuron":"NA","medianVariantFreq2.neuron":"NA","medianVariantCount.neuron":1.5,"medianVariantCount1.neuron":2,"medianVariantCount2.neuron":1,"medianTotalCount.neuron":10,"medianTotalCount1.neuron":10,"medianTotalCount2.neuron":11,"deltaVF.neuron":"NA","junctions.neuron":"11996053-11996411;11996484-11996957","sig.neuron":"Not","log2FoldChange.microglia":-2.24,"pvalue.microglia":0.0295,"padj.microglia":0.131,"groupID.microglia":"16734","medianVariantFreq.microglia":"NA","medianVariantFreq1.microglia":"NA","medianVariantFreq2.microglia":0.257,"medianVariantCount.microglia":5.5,"medianVariantCount1.microglia":12,"medianVariantCount2.microglia":2,"medianTotalCount.microglia":18.5,"medianTotalCount1.microglia":20,"medianTotalCount2.microglia":17,"deltaVF.microglia":"NA","junctions.microglia":"11996053-11996411;11996484-11996957","sig.microglia":"Not"},"Reg_CXWVTi_208":{"featureID":"22644_1_2/2_A3SS","chr":"6","start":71455843,"end":71458862,"strand":"+","coords":"6:71455843-71458862","geneIDs":"22644","geneSymbols":"Rnf103","variantType":"A3SS:P","event":"<a href=\"https://genome.ucsc.edu/cgi-bin/hgTracks?db=mm9&position=chr6:71455743-71458963\" title=\"Jump to UCSC Genome Browser\">6:71455743-71458963</a>","log2FoldChange.neuron":0.454,"pvalue.neuron":0.411,"padj.neuron":0.573,"groupID.neuron":"10636","medianVariantFreq.neuron":0.257,"medianVariantFreq1.neuron":0.217,"medianVariantFreq2.neuron":0.29,"medianVariantCount.neuron":7.5,"medianVariantCount1.neuron":5,"medianVariantCount2.neuron":9,"medianTotalCount.neuron":26.5,"medianTotalCount1.neuron":27,"medianTotalCount2.neuron":26,"deltaVF.neuron":0.0729,"junctions.neuron":"71455843-71458680","sig.neuron":"Not","log2FoldChange.microglia":0.133,"pvalue.microglia":0.941,"padj.microglia":0.985,"groupID.microglia":"10636","medianVariantFreq.microglia":"NA","medianVariantFreq1.microglia":0.261,"medianVariantFreq2.microglia":"NA","medianVariantCount.microglia":1,"medianVariantCount1.microglia":1,"medianVariantCount2.microglia":2,"medianTotalCount.microglia":4.5,"medianTotalCount1.microglia":4,"medianTotalCount2.microglia":5,"deltaVF.microglia":"NA","junctions.microglia":"71455843-71458680","sig.microglia":"Not"},"Reg_CXWVTi_209":{"featureID":"226517_4_2/2_A5SS","chr":"1","start":154695726,"end":154695726,"strand":"-","coords":"1:154695726-154695726","geneIDs":"226517","geneSymbols":"Smg7","variantType":"A5SS:P","event":"<a href=\"https://genome.ucsc.edu/cgi-bin/hgTracks?db=mm9&position=chr1:154693293-154695964\" title=\"Jump to UCSC Genome Browser\">1:154693293-154695964</a>","log2FoldChange.neuron":0.664,"pvalue.neuron":0.131,"padj.neuron":0.261,"groupID.neuron":"7388","medianVariantFreq.neuron":0.389,"medianVariantFreq1.neuron":0.333,"medianVariantFreq2.neuron":0.5,"medianVariantCount.neuron":11.5,"medianVariantCount1.neuron":10,"medianVariantCount2.neuron":22,"medianTotalCount.neuron":35.5,"medianTotalCount1.neuron":32,"medianTotalCount2.neuron":48,"deltaVF.neuron":0.167,"junctions.neuron":"154693393-154695726","sig.neuron":"Not","log2FoldChange.microglia":1.06,"pvalue.microglia":0.139,"padj.microglia":0.358,"groupID.microglia":"7388","medianVariantFreq.microglia":0.278,"medianVariantFreq1.microglia":0.189,"medianVariantFreq2.microglia":0.412,"medianVariantCount.microglia":7,"medianVariantCount1.microglia":7,"medianVariantCount2.microglia":7,"medianTotalCount.microglia":26,"medianTotalCount1.microglia":37,"medianTotalCount2.microglia":17,"deltaVF.microglia":0.223,"junctions.microglia":"154693393-154695726","sig.microglia":"Not"},"Reg_CXWVTi_210":{"featureID":"226641,98752_8_2/2_A3SS","chr":"1","start":172717591,"end":172717591,"strand":"-","coords":"1:172717591-172717591","geneIDs":"226641,98752","geneSymbols":"Atf6,Fcrla","variantType":"A3SS:P","event":"<a href=\"https://genome.ucsc.edu/cgi-bin/hgTracks?db=mm9&position=chr1:172717488-172718839\" title=\"Jump to UCSC Genome Browser\">1:172717488-172718839</a>","log2FoldChange.neuron":0.36,"pvalue.neuron":0.533,"padj.neuron":0.673,"groupID.neuron":"16","medianVariantFreq.neuron":0.933,"medianVariantFreq1.neuron":0.931,"medianVariantFreq2.neuron":0.939,"medianVariantCount.neuron":84,"medianVariantCount1.neuron":77,"medianVariantCount2.neuron":90,"medianTotalCount.neuron":96.5,"medianTotalCount1.neuron":87,"medianTotalCount2.neuron":99,"deltaVF.neuron":0.00774,"junctions.neuron":"172717591-172718739","sig.neuron":"Not","log2FoldChange.microglia":1,"pvalue.microglia":0.232,"padj.microglia":0.481,"groupID.microglia":"16","medianVariantFreq.microglia":0.936,"medianVariantFreq1.microglia":0.926,"medianVariantFreq2.microglia":0.957,"medianVariantCount.microglia":111,"medianVariantCount1.microglia":37,"medianVariantCount2.microglia":136,"medianTotalCount.microglia":122,"medianTotalCount1.microglia":39,"medianTotalCount2.microglia":150,"deltaVF.microglia":0.0308,"junctions.microglia":"172717591-172718739","sig.microglia":"Not"},"Reg_CXWVTi_211":{"featureID":"22682_1_2/2_RI,A5SS","chr":"19","start":21351076,"end":21351468,"strand":"+","coords":"19:21351076-21351468","geneIDs":"22682","geneSymbols":"Zfand5","variantType":"RI:R,A5SS:P","event":"<a href=\"https://genome.ucsc.edu/cgi-bin/hgTracks?db=mm9&position=chr19:21350975-21351568\" title=\"Jump to UCSC Genome Browser\">19:21350975-21351568</a>","log2FoldChange.neuron":1.81,"pvalue.neuron":0.0148,"padj.neuron":0.0516,"groupID.neuron":"14217","medianVariantFreq.neuron":0.72,"medianVariantFreq1.neuron":0.6,"medianVariantFreq2.neuron":0.867,"medianVariantCount.neuron":18.5,"medianVariantCount1.neuron":17,"medianVariantCount2.neuron":26,"medianTotalCount.neuron":25,"medianTotalCount1.neuron":22,"medianTotalCount2.neuron":30,"deltaVF.neuron":0.267,"junctions.neuron":"21351379-21351468","sig.neuron":"Not","log2FoldChange.microglia":2.47,"pvalue.microglia":0.00122,"padj.microglia":0.0136,"groupID.microglia":"14217","medianVariantFreq.microglia":0.613,"medianVariantFreq1.microglia":0.333,"medianVariantFreq2.microglia":0.724,"medianVariantCount.microglia":21.5,"medianVariantCount1.microglia":8,"medianVariantCount2.microglia":45,"medianTotalCount.microglia":32.5,"medianTotalCount1.microglia":31,"medianTotalCount2.microglia":73,"deltaVF.microglia":0.391,"junctions.microglia":"21351379-21351468","sig.microglia":"Significant"},"Reg_CXWVTi_212":{"featureID":"22688_1_2/2_A5SS","chr":"9","start":20264360,"end":20264350,"strand":"-","coords":"9:20264360-20264350","geneIDs":"22688","geneSymbols":"Zfp26","variantType":"A5SS:P","event":"<a href=\"https://genome.ucsc.edu/cgi-bin/hgTracks?db=mm9&position=chr9:20264005-20264489\" title=\"Jump to UCSC Genome Browser\">9:20264005-20264489</a>","log2FoldChange.neuron":-1.73,"pvalue.neuron":0.096,"padj.neuron":0.208,"groupID.neuron":"7984","medianVariantFreq.neuron":"NA","medianVariantFreq1.neuron":"NA","medianVariantFreq2.neuron":0.263,"medianVariantCount.neuron":3.5,"medianVariantCount1.neuron":4,"medianVariantCount2.neuron":1,"medianTotalCount.neuron":8.5,"medianTotalCount1.neuron":8,"medianTotalCount2.neuron":14,"deltaVF.neuron":"NA","junctions.neuron":"20264105-20264360;20264105-20264350","sig.neuron":"Not","log2FoldChange.microglia":-1.18,"pvalue.microglia":0.37,"padj.microglia":0.617,"groupID.microglia":"7984","medianVariantFreq.microglia":0.24,"medianVariantFreq1.microglia":0.333,"medianVariantFreq2.microglia":0.174,"medianVariantCount.microglia":4.5,"medianVariantCount1.microglia":5,"medianVariantCount2.microglia":4,"medianTotalCount.microglia":22.5,"medianTotalCount1.microglia":21,"medianTotalCount2.microglia":24,"deltaVF.microglia":-0.159,"junctions.microglia":"20264105-20264360;20264105-20264350","sig.microglia":"Not"},"Reg_CXWVTi_213":{"featureID":"227644_1_2/2_SE,A3SS","chr":"2","start":26233799,"end":26233681,"strand":"-","coords":"2:26233799-26233681","geneIDs":"227644","geneSymbols":"Snapc4","variantType":"SE:I,A3SS:P","event":"<a href=\"https://genome.ucsc.edu/cgi-bin/hgTracks?db=mm9&position=chr2:26233487-26234114\" title=\"Jump to UCSC Genome Browser\">2:26233487-26234114</a>","log2FoldChange.neuron":-0.894,"pvalue.neuron":0.129,"padj.neuron":0.258,"groupID.neuron":"10461","medianVariantFreq.neuron":0.401,"medianVariantFreq1.neuron":0.467,"medianVariantFreq2.neuron":0.244,"medianVariantCount.neuron":20.5,"medianVariantCount1.neuron":19,"medianVariantCount2.neuron":24,"medianTotalCount.neuron":54.5,"medianTotalCount1.neuron":40,"medianTotalCount2.neuron":113,"deltaVF.neuron":-0.223,"junctions.neuron":"26233799-26234014;26233587-26233681","sig.neuron":"Not","log2FoldChange.microglia":-2.5,"pvalue.microglia":0.0316,"padj.microglia":0.137,"groupID.microglia":"10461","medianVariantFreq.microglia":"NA","medianVariantFreq1.microglia":"NA","medianVariantFreq2.microglia":0.2,"medianVariantCount.microglia":2,"medianVariantCount1.microglia":2,"medianVariantCount2.microglia":2,"medianTotalCount.microglia":7.5,"medianTotalCount1.microglia":5,"medianTotalCount2.microglia":10,"deltaVF.microglia":"NA","junctions.microglia":"26233799-26234014;26233587-26233681","sig.microglia":"Not"},"Reg_CXWVTi_214":{"featureID":"227720_6_2/2_SE","chr":"2","start":31844659,"end":31846784,"strand":"+","coords":"2:31844659-31846784","geneIDs":"227720","geneSymbols":"Nup214","variantType":"SE:I","event":"<a href=\"https://genome.ucsc.edu/cgi-bin/hgTracks?db=mm9&position=chr2:31844559-31846884\" title=\"Jump to UCSC Genome Browser\">2:31844559-31846884</a>","log2FoldChange.neuron":-0.334,"pvalue.neuron":0.268,"padj.neuron":0.433,"groupID.neuron":"13658","medianVariantFreq.neuron":0.444,"medianVariantFreq1.neuron":0.491,"medianVariantFreq2.neuron":0.426,"medianVariantCount.neuron":73.5,"medianVariantCount1.neuron":52,"medianVariantCount2.neuron":110,"medianTotalCount.neuron":152,"medianTotalCount1.neuron":106,"medianTotalCount2.neuron":257,"deltaVF.neuron":-0.0643,"junctions.neuron":"31844659-31845755;31845881-31846784","sig.neuron":"Not","log2FoldChange.microglia":-1.62,"pvalue.microglia":0.225,"padj.microglia":0.476,"groupID.microglia":"13658","medianVariantFreq.microglia":0.878,"medianVariantFreq1.microglia":0.943,"medianVariantFreq2.microglia":0.729,"medianVariantCount.microglia":148,"medianVariantCount1.microglia":169,"medianVariantCount2.microglia":127,"medianTotalCount.microglia":198,"medianTotalCount1.microglia":193,"medianTotalCount2.microglia":203,"deltaVF.microglia":-0.214,"junctions.microglia":"31844659-31845755;31845881-31846784","sig.microglia":"Not"},"Reg_CXWVTi_215":{"featureID":"227720_7_2/2_SE","chr":"2","start":31846945,"end":31850043,"strand":"+","coords":"2:31846945-31850043","geneIDs":"227720","geneSymbols":"Nup214","variantType":"SE:I","event":"<a href=\"https://genome.ucsc.edu/cgi-bin/hgTracks?db=mm9&position=chr2:31846845-31850143\" title=\"Jump to UCSC Genome Browser\">2:31846845-31850143</a>","log2FoldChange.neuron":5.85,"pvalue.neuron":0.00177,"padj.neuron":0.00995,"groupID.neuron":"13659","medianVariantFreq.neuron":0,"medianVariantFreq1.neuron":0,"medianVariantFreq2.neuron":0.107,"medianVariantCount.neuron":0,"medianVariantCount1.neuron":0,"medianVariantCount2.neuron":6,"medianTotalCount.neuron":21,"medianTotalCount1.neuron":16,"medianTotalCount2.neuron":38,"deltaVF.neuron":0.107,"junctions.neuron":"31846945-31848430;31848503-31850043","sig.neuron":"Significant","log2FoldChange.microglia":6.75,"pvalue.microglia":5.75e-05,"padj.microglia":0.00182,"groupID.microglia":"13659","medianVariantFreq.microglia":0.0591,"medianVariantFreq1.microglia":0,"medianVariantFreq2.microglia":0.25,"medianVariantCount.microglia":1.5,"medianVariantCount1.microglia":0,"medianVariantCount2.microglia":8,"medianTotalCount.microglia":24,"medianTotalCount1.microglia":28,"medianTotalCount2.microglia":20,"deltaVF.microglia":0.25,"junctions.microglia":"31846945-31848430;31848503-31850043","sig.microglia":"Significant"},"Reg_CXWVTi_216":{"featureID":"227723_2_2/2_A3SS","chr":"2","start":32074279,"end":32074736,"strand":"+","coords":"2:32074279-32074736","geneIDs":"227723","geneSymbols":"Prrc2b","variantType":"A3SS:P","event":"<a href=\"https://genome.ucsc.edu/cgi-bin/hgTracks?db=mm9&position=chr2:32074179-32074837\" title=\"Jump to UCSC Genome Browser\">2:32074179-32074837</a>","log2FoldChange.neuron":0.606,"pvalue.neuron":0.433,"padj.neuron":0.589,"groupID.neuron":"14846","medianVariantFreq.neuron":0.317,"medianVariantFreq1.neuron":0.3,"medianVariantFreq2.neuron":0.429,"medianVariantCount.neuron":3,"medianVariantCount1.neuron":3,"medianVariantCount2.neuron":3,"medianTotalCount.neuron":12,"medianTotalCount1.neuron":13,"medianTotalCount2.neuron":7,"deltaVF.neuron":0.129,"junctions.neuron":"32074279-32074734","sig.neuron":"Not","log2FoldChange.microglia":-0.289,"pvalue.microglia":0.85,"padj.microglia":0.949,"groupID.microglia":"14846","medianVariantFreq.microglia":"NA","medianVariantFreq1.microglia":0.302,"medianVariantFreq2.microglia":"NA","medianVariantCount.microglia":1,"medianVariantCount1.microglia":3,"medianVariantCount2.microglia":0,"medianTotalCount.microglia":5.5,"medianTotalCount1.microglia":19,"medianTotalCount2.microglia":2,"deltaVF.microglia":"NA","junctions.microglia":"32074279-32074734","sig.microglia":"Not"},"Reg_CXWVTi_217":{"featureID":"227800_4_2/2_A3SS","chr":"2","start":37398751,"end":37411225,"strand":"+","coords":"2:37398751-37411225","geneIDs":"227800","geneSymbols":"Rabgap1","variantType":"A3SS:P","event":"<a href=\"https://genome.ucsc.edu/cgi-bin/hgTracks?db=mm9&position=chr2:37398651-37411326\" title=\"Jump to UCSC Genome Browser\">2:37398651-37411326</a>","log2FoldChange.neuron":-1.89,"pvalue.neuron":0.00258,"padj.neuron":0.013,"groupID.neuron":"4759","medianVariantFreq.neuron":0.681,"medianVariantFreq1.neuron":0.889,"medianVariantFreq2.neuron":0.6,"medianVariantCount.neuron":16.5,"medianVariantCount1.neuron":16,"medianVariantCount2.neuron":26,"medianTotalCount.neuron":22,"medianTotalCount1.neuron":18,"medianTotalCount2.neuron":44,"deltaVF.neuron":-0.289,"junctions.neuron":"37398751-37411000","sig.neuron":"Significant","log2FoldChange.microglia":-1.39,"pvalue.microglia":0.324,"padj.microglia":0.57,"groupID.microglia":"4759","medianVariantFreq.microglia":0.314,"medianVariantFreq1.microglia":0.455,"medianVariantFreq2.microglia":0.222,"medianVariantCount.microglia":4,"medianVariantCount1.microglia":4,"medianVariantCount2.microglia":4,"medianTotalCount.microglia":11.5,"medianTotalCount1.microglia":11,"medianTotalCount2.microglia":13,"deltaVF.microglia":-0.232,"junctions.microglia":"37398751-37411000","sig.microglia":"Not"},"Reg_CXWVTi_218":{"featureID":"227937_9_2/2_RI,A5SS","chr":"2","start":59143249,"end":59143362,"strand":"+","coords":"2:59143249-59143362","geneIDs":"227937","geneSymbols":"Pkp4","variantType":"RI:R,A5SS:P","event":"<a href=\"https://genome.ucsc.edu/cgi-bin/hgTracks?db=mm9&position=chr2:59143148-59143462\" title=\"Jump to UCSC Genome Browser\">2:59143148-59143462</a>","log2FoldChange.neuron":-1.17,"pvalue.neuron":0.000639,"padj.neuron":0.00456,"groupID.neuron":"14266","medianVariantFreq.neuron":0.714,"medianVariantFreq1.neuron":0.8,"medianVariantFreq2.neuron":0.667,"medianVariantCount.neuron":88,"medianVariantCount1.neuron":87,"medianVariantCount2.neuron":89,"medianTotalCount.neuron":114,"medianTotalCount1.neuron":99,"medianTotalCount2.neuron":127,"deltaVF.neuron":-0.133,"junctions.neuron":"59143254-59143362","sig.neuron":"Significant","log2FoldChange.microglia":0.937,"pvalue.microglia":0.444,"padj.microglia":0.686,"groupID.microglia":"14266","medianVariantFreq.microglia":0.7,"medianVariantFreq1.microglia":0.556,"medianVariantFreq2.microglia":0.855,"medianVariantCount.microglia":6.5,"medianVariantCount1.microglia":8,"medianVariantCount2.microglia":4,"medianTotalCount.microglia":13,"medianTotalCount1.microglia":12,"medianTotalCount2.microglia":14,"deltaVF.microglia":0.3,"junctions.microglia":"59143254-59143362","sig.microglia":"Not"},"Reg_CXWVTi_219":{"featureID":"228850_2_2/2_A3SS","chr":"2","start":158252103,"end":158256152,"strand":"+","coords":"2:158252103-158256152","geneIDs":"228850","geneSymbols":"Ralgapb","variantType":"A3SS:P","event":"<a href=\"https://genome.ucsc.edu/cgi-bin/hgTracks?db=mm9&position=chr2:158252003-158256253\" title=\"Jump to UCSC Genome Browser\">2:158252003-158256253</a>","log2FoldChange.neuron":-1.28,"pvalue.neuron":0.0882,"padj.neuron":0.196,"groupID.neuron":"17483","medianVariantFreq.neuron":0.361,"medianVariantFreq1.neuron":0.412,"medianVariantFreq2.neuron":0.158,"medianVariantCount.neuron":7,"medianVariantCount1.neuron":7,"medianVariantCount2.neuron":4,"medianTotalCount.neuron":17.5,"medianTotalCount1.neuron":17,"medianTotalCount2.neuron":19,"deltaVF.neuron":-0.254,"junctions.neuron":"158252103-158256121","sig.neuron":"Not","log2FoldChange.microglia":-1.33,"pvalue.microglia":0.347,"padj.microglia":0.595,"groupID.microglia":"17483","medianVariantFreq.microglia":0.5,"medianVariantFreq1.microglia":1,"medianVariantFreq2.microglia":0.333,"medianVariantCount.microglia":3,"medianVariantCount1.microglia":1,"medianVariantCount2.microglia":3,"medianTotalCount.microglia":6,"medianTotalCount1.microglia":3,"medianTotalCount2.microglia":11,"deltaVF.microglia":-0.667,"junctions.microglia":"158252103-158256121","sig.microglia":"Not"},"Reg_CXWVTi_220":{"featureID":"228850_6_2/2_A3SS","chr":"2","start":158274185,"end":158275924,"strand":"+","coords":"2:158274185-158275924","geneIDs":"228850","geneSymbols":"Ralgapb","variantType":"A3SS:P","event":"<a href=\"https://genome.ucsc.edu/cgi-bin/hgTracks?db=mm9&position=chr2:158274085-158276025\" title=\"Jump to UCSC Genome Browser\">2:158274085-158276025</a>","log2FoldChange.neuron":-0.956,"pvalue.neuron":0.154,"padj.neuron":0.291,"groupID.neuron":"17487","medianVariantFreq.neuron":0.257,"medianVariantFreq1.neuron":0.333,"medianVariantFreq2.neuron":0.238,"medianVariantCount.neuron":5.5,"medianVariantCount1.neuron":5,"medianVariantCount2.neuron":6,"medianTotalCount.neuron":16.5,"medianTotalCount1.neuron":14,"medianTotalCount2.neuron":20,"deltaVF.neuron":-0.0952,"junctions.neuron":"158274185-158275913","sig.neuron":"Not","log2FoldChange.microglia":1.93,"pvalue.microglia":0.139,"padj.microglia":0.357,"groupID.microglia":"17487","medianVariantFreq.microglia":0.333,"medianVariantFreq1.microglia":0.2,"medianVariantFreq2.microglia":0.512,"medianVariantCount.microglia":2.5,"medianVariantCount1.microglia":2,"medianVariantCount2.microglia":3,"medianTotalCount.microglia":10.5,"medianTotalCount1.microglia":10,"medianTotalCount2.microglia":11,"deltaVF.microglia":0.312,"junctions.microglia":"158274185-158275913","sig.microglia":"Not"},"Reg_CXWVTi_221":{"featureID":"228880_2_2/2_SE","chr":"2","start":165612747,"end":165612664,"strand":"-","coords":"2:165612747-165612664","geneIDs":"228880","geneSymbols":"Zmynd8","variantType":"SE:I","event":"<a href=\"https://genome.ucsc.edu/cgi-bin/hgTracks?db=mm9&position=chr2:165611138-165617505\" title=\"Jump to UCSC Genome Browser\">2:165611138-165617505</a>","log2FoldChange.neuron":2.51,"pvalue.neuron":1.68e-07,"padj.neuron":1.36e-05,"groupID.neuron":"8343","medianVariantFreq.neuron":0.277,"medianVariantFreq1.neuron":0.184,"medianVariantFreq2.neuron":0.536,"medianVariantCount.neuron":11,"medianVariantCount1.neuron":9,"medianVariantCount2.neuron":15,"medianTotalCount.neuron":37.5,"medianTotalCount1.neuron":41,"medianTotalCount2.neuron":25,"deltaVF.neuron":0.352,"junctions.neuron":"165612747-165617405;165611238-165612664","sig.neuron":"Significant","log2FoldChange.microglia":0.468,"pvalue.microglia":0.685,"padj.microglia":0.853,"groupID.microglia":"8990","medianVariantFreq.microglia":0.136,"medianVariantFreq1.microglia":0.111,"medianVariantFreq2.microglia":0.333,"medianVariantCount.microglia":5,"medianVariantCount1.microglia":8,"medianVariantCount2.microglia":1,"medianTotalCount.microglia":25.5,"medianTotalCount1.microglia":53,"medianTotalCount2.microglia":10,"deltaVF.microglia":0.222,"junctions.microglia":"165612747-165617405;165611238-165612664","sig.microglia":"Not"},"Reg_CXWVTi_222":{"featureID":"228880_4_2/2_SE","chr":"2","start":165678379,"end":165678368,"strand":"-","coords":"2:165678379-165678368","geneIDs":"228880","geneSymbols":"Zmynd8","variantType":"SE:I","event":"<a href=\"https://genome.ucsc.edu/cgi-bin/hgTracks?db=mm9&position=chr2:165677548-165701305\" title=\"Jump to UCSC Genome Browser\">2:165677548-165701305</a>","log2FoldChange.neuron":2.12,"pvalue.neuron":0.000604,"padj.neuron":0.00443,"groupID.neuron":"8992","medianVariantFreq.neuron":0.485,"medianVariantFreq1.neuron":0.435,"medianVariantFreq2.neuron":0.803,"medianVariantCount.neuron":18.5,"medianVariantCount1.neuron":17,"medianVariantCount2.neuron":42,"medianTotalCount.neuron":41.5,"medianTotalCount1.neuron":35,"medianTotalCount2.neuron":48,"deltaVF.neuron":0.368,"junctions.neuron":"165678379-165701205;165677648-165678368","sig.neuron":"Significant","log2FoldChange.microglia":2.55,"pvalue.microglia":0.0172,"padj.microglia":0.0852,"groupID.microglia":"8992","medianVariantFreq.microglia":0.109,"medianVariantFreq1.microglia":0.0238,"medianVariantFreq2.microglia":0.161,"medianVariantCount.microglia":2.5,"medianVariantCount1.microglia":2,"medianVariantCount2.microglia":5,"medianTotalCount.microglia":37.5,"medianTotalCount1.microglia":69,"medianTotalCount2.microglia":27,"deltaVF.microglia":0.137,"junctions.microglia":"165678379-165701205;165677648-165678368","sig.microglia":"Not"},"Reg_CXWVTi_223":{"featureID":"229512_1_2/2_A3SS","chr":"3","start":88151518,"end":88153063,"strand":"+","coords":"3:88151518-88153063","geneIDs":"229512","geneSymbols":"Smg5","variantType":"A3SS:P","event":"<a href=\"https://genome.ucsc.edu/cgi-bin/hgTracks?db=mm9&position=chr3:88151418-88153164\" title=\"Jump to UCSC Genome Browser\">3:88151418-88153164</a>","log2FoldChange.neuron":-0.837,"pvalue.neuron":0.137,"padj.neuron":0.268,"groupID.neuron":"13078","medianVariantFreq.neuron":0.287,"medianVariantFreq1.neuron":0.333,"medianVariantFreq2.neuron":0.28,"medianVariantCount.neuron":9.5,"medianVariantCount1.neuron":6,"medianVariantCount2.neuron":13,"medianTotalCount.neuron":21,"medianTotalCount1.neuron":15,"medianTotalCount2.neuron":47,"deltaVF.neuron":-0.0533,"junctions.neuron":"88151518-88153033","sig.neuron":"Not","log2FoldChange.microglia":0.909,"pvalue.microglia":0.415,"padj.microglia":0.662,"groupID.microglia":"13078","medianVariantFreq.microglia":0.195,"medianVariantFreq1.microglia":0.19,"medianVariantFreq2.microglia":0.273,"medianVariantCount.microglia":3.5,"medianVariantCount1.microglia":2,"medianVariantCount2.microglia":4,"medianTotalCount.microglia":27,"medianTotalCount1.microglia":28,"medianTotalCount2.microglia":26,"deltaVF.microglia":0.0826,"junctions.microglia":"88151518-88153033","sig.microglia":"Not"},"Reg_CXWVTi_224":{"featureID":"229584_3_2/2_A3SS","chr":"3","start":94666452,"end":94668009,"strand":"+","coords":"3:94666452-94668009","geneIDs":"229584","geneSymbols":"Pogz","variantType":"A3SS:P","event":"<a href=\"https://genome.ucsc.edu/cgi-bin/hgTracks?db=mm9&position=chr3:94666352-94668110\" title=\"Jump to UCSC Genome Browser\">3:94666352-94668110</a>","log2FoldChange.neuron":1.56,"pvalue.neuron":0.0139,"padj.neuron":0.049,"groupID.neuron":"3498","medianVariantFreq.neuron":0.628,"medianVariantFreq1.neuron":0.474,"medianVariantFreq2.neuron":0.7,"medianVariantCount.neuron":18.5,"medianVariantCount1.neuron":22,"medianVariantCount2.neuron":14,"medianTotalCount.neuron":34.5,"medianTotalCount1.neuron":40,"medianTotalCount2.neuron":20,"deltaVF.neuron":0.226,"junctions.neuron":"94666452-94667936","sig.neuron":"Significant","log2FoldChange.microglia":1.86,"pvalue.microglia":0.0657,"padj.microglia":0.222,"groupID.microglia":"3498","medianVariantFreq.microglia":"NA","medianVariantFreq1.microglia":0.308,"medianVariantFreq2.microglia":"NA","medianVariantCount.microglia":12,"medianVariantCount1.microglia":10,"medianVariantCount2.microglia":14,"medianTotalCount.microglia":31.5,"medianTotalCount1.microglia":26,"medianTotalCount2.microglia":37,"deltaVF.microglia":"NA","junctions.microglia":"94666452-94667936","sig.microglia":"Not"},"Reg_CXWVTi_225":{"featureID":"230249_3_2/2_A3SS","chr":"4","start":58847554,"end":58847554,"strand":"-","coords":"4:58847554-58847554","geneIDs":"230249","geneSymbols":"AI314180","variantType":"A3SS:P","event":"<a href=\"https://genome.ucsc.edu/cgi-bin/hgTracks?db=mm9&position=chr4:58847431-58849094\" title=\"Jump to UCSC Genome Browser\">4:58847431-58849094</a>","log2FoldChange.neuron":-0.627,"pvalue.neuron":0.0753,"padj.neuron":0.174,"groupID.neuron":"18151","medianVariantFreq.neuron":0.191,"medianVariantFreq1.neuron":0.207,"medianVariantFreq2.neuron":0.143,"medianVariantCount.neuron":19,"medianVariantCount1.neuron":12,"medianVariantCount2.neuron":21,"medianTotalCount.neuron":85.5,"medianTotalCount1.neuron":58,"medianTotalCount2.neuron":161,"deltaVF.neuron":-0.064,"junctions.neuron":"58847554-58848994","sig.neuron":"Not","log2FoldChange.microglia":-2.02,"pvalue.microglia":0.0196,"padj.microglia":0.0942,"groupID.microglia":"18151","medianVariantFreq.microglia":0.259,"medianVariantFreq1.microglia":0.357,"medianVariantFreq2.microglia":0.22,"medianVariantCount.microglia":15,"medianVariantCount1.microglia":15,"medianVariantCount2.microglia":15,"medianTotalCount.microglia":50,"medianTotalCount1.microglia":29,"medianTotalCount2.microglia":82,"deltaVF.microglia":-0.137,"junctions.microglia":"58847554-58848994","sig.microglia":"Not"},"Reg_CXWVTi_226":{"featureID":"230594_3_2/2_A3SS","chr":"4","start":108220775,"end":108221845,"strand":"+","coords":"4:108220775-108221845","geneIDs":"230594","geneSymbols":"Zcchc11","variantType":"A3SS:P","event":"<a href=\"https://genome.ucsc.edu/cgi-bin/hgTracks?db=mm9&position=chr4:108220675-108221946\" title=\"Jump to UCSC Genome Browser\">4:108220675-108221946</a>","log2FoldChange.neuron":-0.0127,"pvalue.neuron":0.978,"padj.neuron":0.986,"groupID.neuron":"18178","medianVariantFreq.neuron":0.488,"medianVariantFreq1.neuron":0.5,"medianVariantFreq2.neuron":0.475,"medianVariantCount.neuron":25.5,"medianVariantCount1.neuron":18,"medianVariantCount2.neuron":38,"medianTotalCount.neuron":62,"medianTotalCount1.neuron":49,"medianTotalCount2.neuron":80,"deltaVF.neuron":-0.025,"junctions.neuron":"108220775-108221834;108220775-108221831","sig.neuron":"Not","log2FoldChange.microglia":0.819,"pvalue.microglia":0.562,"padj.microglia":0.782,"groupID.microglia":"18178","medianVariantFreq.microglia":0.742,"medianVariantFreq1.microglia":0.556,"medianVariantFreq2.microglia":0.8,"medianVariantCount.microglia":5.5,"medianVariantCount1.microglia":9,"medianVariantCount2.microglia":4,"medianTotalCount.microglia":14,"medianTotalCount1.microglia":25,"medianTotalCount2.microglia":8,"deltaVF.microglia":0.244,"junctions.microglia":"108220775-108221834;108220775-108221831","sig.microglia":"Not"},"Reg_CXWVTi_227":{"featureID":"230700_2_2/2_SE","chr":"4","start":119275097,"end":119289113,"strand":"+","coords":"4:119275097-119289113","geneIDs":"230700","geneSymbols":"Foxj3","variantType":"SE:I","event":"<a href=\"https://genome.ucsc.edu/cgi-bin/hgTracks?db=mm9&position=chr4:119274997-119289213\" title=\"Jump to UCSC Genome Browser\">4:119274997-119289213</a>","log2FoldChange.neuron":0.677,"pvalue.neuron":0.306,"padj.neuron":0.471,"groupID.neuron":"9098","medianVariantFreq.neuron":0.77,"medianVariantFreq1.neuron":0.739,"medianVariantFreq2.neuron":0.821,"medianVariantCount.neuron":16.5,"medianVariantCount1.neuron":16,"medianVariantCount2.neuron":46,"medianTotalCount.neuron":28,"medianTotalCount1.neuron":23,"medianTotalCount2.neuron":56,"deltaVF.neuron":0.0823,"junctions.neuron":"119275097-119282595;119282696-119289113","sig.neuron":"Not","log2FoldChange.microglia":-0.216,"pvalue.microglia":0.882,"padj.microglia":0.962,"groupID.microglia":"9098","medianVariantFreq.microglia":"NA","medianVariantFreq1.microglia":0.6,"medianVariantFreq2.microglia":"NA","medianVariantCount.microglia":7.5,"medianVariantCount1.microglia":7,"medianVariantCount2.microglia":12,"medianTotalCount.microglia":18,"medianTotalCount1.microglia":10,"medianTotalCount2.microglia":23,"deltaVF.microglia":"NA","junctions.microglia":"119275097-119282595;119282696-119289113","sig.microglia":"Not"},"Reg_CXWVTi_228":{"featureID":"231386_7_2/2_RI,A3SS","chr":"5","start":87260726,"end":87260821,"strand":"+","coords":"5:87260726-87260821","geneIDs":"231386","geneSymbols":"Ythdc1","variantType":"RI:R,A3SS:P","event":"<a href=\"https://genome.ucsc.edu/cgi-bin/hgTracks?db=mm9&position=chr5:87260625-87260922\" title=\"Jump to UCSC Genome Browser\">5:87260625-87260922</a>","log2FoldChange.neuron":-0.0181,"pvalue.neuron":0.972,"padj.neuron":0.983,"groupID.neuron":"16317","medianVariantFreq.neuron":0.483,"medianVariantFreq1.neuron":0.571,"medianVariantFreq2.neuron":0.44,"medianVariantCount.neuron":18.5,"medianVariantCount1.neuron":18,"medianVariantCount2.neuron":20,"medianTotalCount.neuron":41,"medianTotalCount1.neuron":42,"medianTotalCount2.neuron":40,"deltaVF.neuron":-0.131,"junctions.neuron":"87260725-87260798","sig.neuron":"Not","log2FoldChange.microglia":1.92,"pvalue.microglia":0.000915,"padj.microglia":0.0111,"groupID.microglia":"16317","medianVariantFreq.microglia":0.321,"medianVariantFreq1.microglia":0.261,"medianVariantFreq2.microglia":0.51,"medianVariantCount.microglia":32.5,"medianVariantCount1.microglia":29,"medianVariantCount2.microglia":56,"medianTotalCount.microglia":134,"medianTotalCount1.microglia":155,"medianTotalCount2.microglia":91,"deltaVF.microglia":0.249,"junctions.microglia":"87260725-87260798","sig.microglia":"Significant"},"Reg_CXWVTi_229":{"featureID":"231769_3_2/2_RI,A5SS","chr":"5","start":130009981,"end":130010638,"strand":"+","coords":"5:130009981-130010638","geneIDs":"231769","geneSymbols":"Sfswap","variantType":"RI:R,A5SS:P","event":"<a href=\"https://genome.ucsc.edu/cgi-bin/hgTracks?db=mm9&position=chr5:130009880-130010738\" title=\"Jump to UCSC Genome Browser\">5:130009880-130010738</a>","log2FoldChange.neuron":0.783,"pvalue.neuron":0.109,"padj.neuron":0.229,"groupID.neuron":"8487","medianVariantFreq.neuron":0.885,"medianVariantFreq1.neuron":0.806,"medianVariantFreq2.neuron":0.902,"medianVariantCount.neuron":62.5,"medianVariantCount1.neuron":59,"medianVariantCount2.neuron":65,"medianTotalCount.neuron":74.5,"medianTotalCount1.neuron":77,"medianTotalCount2.neuron":71,"deltaVF.neuron":0.0964,"junctions.neuron":"130010027-130010638","sig.neuron":"Not","log2FoldChange.microglia":2.05,"pvalue.microglia":0.0115,"padj.microglia":0.0637,"groupID.microglia":"8487","medianVariantFreq.microglia":0.9,"medianVariantFreq1.microglia":0.853,"medianVariantFreq2.microglia":0.95,"medianVariantCount.microglia":56,"medianVariantCount1.microglia":93,"medianVariantCount2.microglia":50,"medianTotalCount.microglia":58,"medianTotalCount1.microglia":109,"medianTotalCount2.microglia":54,"deltaVF.microglia":0.0968,"junctions.microglia":"130010027-130010638","sig.microglia":"Not"},"Reg_CXWVTi_230":{"featureID":"232791_6_2/2_A3SS","chr":"7","start":3603730,"end":3604801,"strand":"+","coords":"7:3603730-3604801","geneIDs":"232791","geneSymbols":"Cnot3","variantType":"A3SS:P","event":"<a href=\"https://genome.ucsc.edu/cgi-bin/hgTracks?db=mm9&position=chr7:3603630-3604902\" title=\"Jump to UCSC Genome Browser\">7:3603630-3604902</a>","log2FoldChange.neuron":-0.474,"pvalue.neuron":0.428,"padj.neuron":0.585,"groupID.neuron":"10677","medianVariantFreq.neuron":0.134,"medianVariantFreq1.neuron":0.167,"medianVariantFreq2.neuron":0.125,"medianVariantCount.neuron":5,"medianVariantCount1.neuron":8,"medianVariantCount2.neuron":4,"medianTotalCount.neuron":37,"medianTotalCount1.neuron":45,"medianTotalCount2.neuron":32,"deltaVF.neuron":-0.0417,"junctions.neuron":"3603730-3604799","sig.neuron":"Not","log2FoldChange.microglia":0.0498,"pvalue.microglia":0.955,"padj.microglia":0.989,"groupID.microglia":"10677","medianVariantFreq.microglia":0.148,"medianVariantFreq1.microglia":0.17,"medianVariantFreq2.microglia":0.12,"medianVariantCount.microglia":9,"medianVariantCount1.microglia":35,"medianVariantCount2.microglia":3,"medianTotalCount.microglia":40,"medianTotalCount1.microglia":93,"medianTotalCount2.microglia":35,"deltaVF.microglia":-0.0498,"junctions.microglia":"3603730-3604799","sig.microglia":"Not"},"Reg_CXWVTi_231":{"featureID":"233489_4_2/2_A3SS","chr":"7","start":97337767,"end":97339665,"strand":"+","coords":"7:97337767-97339665","geneIDs":"233489","geneSymbols":"Picalm","variantType":"A3SS:P","event":"<a href=\"https://genome.ucsc.edu/cgi-bin/hgTracks?db=mm9&position=chr7:97337667-97339766\" title=\"Jump to UCSC Genome Browser\">7:97337667-97339766</a>","log2FoldChange.neuron":0.238,"pvalue.neuron":0.677,"padj.neuron":0.78,"groupID.neuron":"529","medianVariantFreq.neuron":0.722,"medianVariantFreq1.neuron":0.722,"medianVariantFreq2.neuron":0.722,"medianVariantCount.neuron":21,"medianVariantCount1.neuron":15,"medianVariantCount2.neuron":26,"medianTotalCount.neuron":29,"medianTotalCount1.neuron":23,"medianTotalCount2.neuron":36,"deltaVF.neuron":0,"junctions.neuron":"97337767-97339651","sig.neuron":"Not","log2FoldChange.microglia":-0.517,"pvalue.microglia":0.606,"padj.microglia":0.81,"groupID.microglia":"529","medianVariantFreq.microglia":0.413,"medianVariantFreq1.microglia":0.427,"medianVariantFreq2.microglia":0.398,"medianVariantCount.microglia":43.5,"medianVariantCount1.microglia":78,"medianVariantCount2.microglia":42,"medianTotalCount.microglia":89.5,"medianTotalCount1.microglia":86,"medianTotalCount2.microglia":93,"deltaVF.microglia":-0.0294,"junctions.microglia":"97337767-97339651","sig.microglia":"Not"},"Reg_CXWVTi_232":{"featureID":"233833_4_2/2_SE,RI,A5SS,A3SS","chr":"7","start":130323374,"end":130324054,"strand":"+","coords":"7:130323374-130324054","geneIDs":"233833","geneSymbols":"Tnrc6a","variantType":"SE:I,RI:R,A5SS:P,A3SS:P","event":"<a href=\"https://genome.ucsc.edu/cgi-bin/hgTracks?db=mm9&position=chr7:130323273-130324154\" title=\"Jump to UCSC Genome Browser\">7:130323273-130324154</a>","log2FoldChange.neuron":-0.631,"pvalue.neuron":0.34,"padj.neuron":0.505,"groupID.neuron":"7270","medianVariantFreq.neuron":0.792,"medianVariantFreq1.neuron":0.829,"medianVariantFreq2.neuron":0.76,"medianVariantCount.neuron":27.5,"medianVariantCount1.neuron":29,"medianVariantCount2.neuron":23,"medianTotalCount.neuron":35.5,"medianTotalCount1.neuron":35,"medianTotalCount2.neuron":45,"deltaVF.neuron":-0.0686,"junctions.neuron":"130323373-130323763;130323909-130324054","sig.neuron":"Not","log2FoldChange.microglia":0.133,"pvalue.microglia":0.839,"padj.microglia":0.947,"groupID.microglia":"7270","medianVariantFreq.microglia":0.0833,"medianVariantFreq1.microglia":0.0857,"medianVariantFreq2.microglia":0.082,"medianVariantCount.microglia":7.5,"medianVariantCount1.microglia":6,"medianVariantCount2.microglia":9,"medianTotalCount.microglia":86.5,"medianTotalCount1.microglia":70,"medianTotalCount2.microglia":103,"deltaVF.microglia":-0.00375,"junctions.microglia":"130323373-130323763;130323909-130324054","sig.microglia":"Not"},"Reg_CXWVTi_233":{"featureID":"233871,246779_3_2/2_A3SS","chr":"7","start":133640160,"end":133640160,"strand":"-","coords":"7:133640160-133640160","geneIDs":"233871,246779","geneSymbols":"Atxn2l,Il27","variantType":"A3SS:P","event":"<a href=\"https://genome.ucsc.edu/cgi-bin/hgTracks?db=mm9&position=chr7:133640042-133640868\" title=\"Jump to UCSC Genome Browser\">7:133640042-133640868</a>","log2FoldChange.neuron":0.43,"pvalue.neuron":0.427,"padj.neuron":0.585,"groupID.neuron":"3009","medianVariantFreq.neuron":0.282,"medianVariantFreq1.neuron":0.273,"medianVariantFreq2.neuron":0.346,"medianVariantCount.neuron":16,"medianVariantCount1.neuron":12,"medianVariantCount2.neuron":18,"medianTotalCount.neuron":44,"medianTotalCount1.neuron":44,"medianTotalCount2.neuron":44,"deltaVF.neuron":0.0734,"junctions.neuron":"133640160-133640768","sig.neuron":"Not","log2FoldChange.microglia":1.21,"pvalue.microglia":0.0885,"padj.microglia":0.267,"groupID.microglia":"3009","medianVariantFreq.microglia":0.297,"medianVariantFreq1.microglia":0.25,"medianVariantFreq2.microglia":0.5,"medianVariantCount.microglia":17.5,"medianVariantCount1.microglia":17,"medianVariantCount2.microglia":18,"medianTotalCount.microglia":50,"medianTotalCount1.microglia":104,"medianTotalCount2.microglia":38,"deltaVF.microglia":0.25,"junctions.microglia":"133640160-133640768","sig.microglia":"Not"},"Reg_CXWVTi_234":{"featureID":"233900_3_2/2_A3SS","chr":"7","start":134735351,"end":134736102,"strand":"+","coords":"7:134735351-134736102","geneIDs":"233900","geneSymbols":"Rnf40","variantType":"A3SS:P","event":"<a href=\"https://genome.ucsc.edu/cgi-bin/hgTracks?db=mm9&position=chr7:134735251-134736203\" title=\"Jump to UCSC Genome Browser\">7:134735251-134736203</a>","log2FoldChange.neuron":0.253,"pvalue.neuron":0.796,"padj.neuron":0.872,"groupID.neuron":"16390","medianVariantFreq.neuron":0.25,"medianVariantFreq1.neuron":0.25,"medianVariantFreq2.neuron":0.25,"medianVariantCount.neuron":2,"medianVariantCount1.neuron":2,"medianVariantCount2.neuron":5,"medianTotalCount.neuron":9,"medianTotalCount1.neuron":8,"medianTotalCount2.neuron":21,"deltaVF.neuron":0,"junctions.neuron":"134735351-134736086","sig.neuron":"Not","log2FoldChange.microglia":-0.0516,"pvalue.microglia":1,"padj.microglia":1,"groupID.microglia":"16390","medianVariantFreq.microglia":"NA","medianVariantFreq1.microglia":"NA","medianVariantFreq2.microglia":0.1,"medianVariantCount.microglia":2.5,"medianVariantCount1.microglia":0,"medianVariantCount2.microglia":4,"medianTotalCount.microglia":25.5,"medianTotalCount1.microglia":6,"medianTotalCount2.microglia":26,"deltaVF.microglia":"NA","junctions.microglia":"134735351-134736086","sig.microglia":"Not"},"Reg_CXWVTi_235":{"featureID":"234594_8_2/2_A5SS","chr":"8","start":98256971,"end":98256971,"strand":"-","coords":"8:98256971-98256971","geneIDs":"234594","geneSymbols":"Cnot1","variantType":"A5SS:P","event":"<a href=\"https://genome.ucsc.edu/cgi-bin/hgTracks?db=mm9&position=chr8:98254461-98257092\" title=\"Jump to UCSC Genome Browser\">8:98254461-98257092</a>","log2FoldChange.neuron":1.99,"pvalue.neuron":0.00451,"padj.neuron":0.0203,"groupID.neuron":"11964","medianVariantFreq.neuron":0.513,"medianVariantFreq1.neuron":0.444,"medianVariantFreq2.neuron":0.75,"medianVariantCount.neuron":8.5,"medianVariantCount1.neuron":8,"medianVariantCount2.neuron":28,"medianTotalCount.neuron":20.5,"medianTotalCount1.neuron":14,"medianTotalCount2.neuron":32,"deltaVF.neuron":0.306,"junctions.neuron":"98254561-98256971","sig.neuron":"Significant","log2FoldChange.microglia":-0.528,"pvalue.microglia":0.685,"padj.microglia":0.853,"groupID.microglia":"11964","medianVariantFreq.microglia":"NA","medianVariantFreq1.microglia":"NA","medianVariantFreq2.microglia":0.532,"medianVariantCount.microglia":8.5,"medianVariantCount1.microglia":8,"medianVariantCount2.microglia":9,"medianTotalCount.microglia":19,"medianTotalCount1.microglia":17,"medianTotalCount2.microglia":20,"deltaVF.microglia":"NA","junctions.microglia":"98254561-98256971","sig.microglia":"Not"},"Reg_CXWVTi_236":{"featureID":"234699_6_2/2_A3SS","chr":"8","start":108412418,"end":108412498,"strand":"+","coords":"8:108412418-108412498","geneIDs":"234699","geneSymbols":"Edc4","variantType":"A3SS:P","event":"<a href=\"https://genome.ucsc.edu/cgi-bin/hgTracks?db=mm9&position=chr8:108412318-108412599\" title=\"Jump to UCSC Genome Browser\">8:108412318-108412599</a>","log2FoldChange.neuron":0.249,"pvalue.neuron":0.681,"padj.neuron":0.784,"groupID.neuron":"11283","medianVariantFreq.neuron":0.386,"medianVariantFreq1.neuron":0.273,"medianVariantFreq2.neuron":0.412,"medianVariantCount.neuron":6,"medianVariantCount1.neuron":4,"medianVariantCount2.neuron":20,"medianTotalCount.neuron":16,"medianTotalCount1.neuron":11,"medianTotalCount2.neuron":46,"deltaVF.neuron":0.139,"junctions.neuron":"108412418-108412496","sig.neuron":"Not","log2FoldChange.microglia":0.466,"pvalue.microglia":0.703,"padj.microglia":0.863,"groupID.microglia":"11283","medianVariantFreq.microglia":"NA","medianVariantFreq1.microglia":"NA","medianVariantFreq2.microglia":0.375,"medianVariantCount.microglia":6,"medianVariantCount1.microglia":2,"medianVariantCount2.microglia":6,"medianTotalCount.microglia":15,"medianTotalCount1.microglia":10,"medianTotalCount2.microglia":16,"deltaVF.microglia":"NA","junctions.microglia":"108412418-108412496","sig.microglia":"Not"},"Reg_CXWVTi_237":{"featureID":"235469_2_2/2_SE","chr":"9","start":72155875,"end":72159885,"strand":"+","coords":"9:72155875-72159885","geneIDs":"235469","geneSymbols":"Zfp280d","variantType":"SE:I","event":"<a href=\"https://genome.ucsc.edu/cgi-bin/hgTracks?db=mm9&position=chr9:72155775-72159985\" title=\"Jump to UCSC Genome Browser\">9:72155775-72159985</a>","log2FoldChange.neuron":1.18,"pvalue.neuron":0.0822,"padj.neuron":0.186,"groupID.neuron":"15110","medianVariantFreq.neuron":0.618,"medianVariantFreq1.neuron":0.5,"medianVariantFreq2.neuron":0.667,"medianVariantCount.neuron":7,"medianVariantCount1.neuron":6,"medianVariantCount2.neuron":17,"medianTotalCount.neuron":14.5,"medianTotalCount1.neuron":12,"medianTotalCount2.neuron":25,"deltaVF.neuron":0.167,"junctions.neuron":"72155875-72157059;72157213-72159885","sig.neuron":"Not","log2FoldChange.microglia":3.99,"pvalue.microglia":0.0157,"padj.microglia":0.0789,"groupID.microglia":"15110","medianVariantFreq.microglia":"NA","medianVariantFreq1.microglia":"NA","medianVariantFreq2.microglia":"NA","medianVariantCount.microglia":0.5,"medianVariantCount1.microglia":0,"medianVariantCount2.microglia":8,"medianTotalCount.microglia":12.5,"medianTotalCount1.microglia":12,"medianTotalCount2.microglia":13,"deltaVF.microglia":"NA","junctions.microglia":"72155875-72157059;72157213-72159885","sig.microglia":"Not"},"Reg_CXWVTi_238":{"featureID":"237542_2_2/2_SE","chr":"10","start":110641896,"end":110670609,"strand":"+","coords":"10:110641896-110670609","geneIDs":"237542","geneSymbols":"Osbpl8","variantType":"SE:I","event":"<a href=\"https://genome.ucsc.edu/cgi-bin/hgTracks?db=mm9&position=chr10:110641796-110670709\" title=\"Jump to UCSC Genome Browser\">10:110641796-110670709</a>","log2FoldChange.neuron":-0.362,"pvalue.neuron":0.495,"padj.neuron":0.642,"groupID.neuron":"13969","medianVariantFreq.neuron":0.892,"medianVariantFreq1.neuron":0.914,"medianVariantFreq2.neuron":0.865,"medianVariantCount.neuron":83,"medianVariantCount1.neuron":83,"medianVariantCount2.neuron":83,"medianTotalCount.neuron":93,"medianTotalCount1.neuron":93,"medianTotalCount2.neuron":93,"deltaVF.neuron":-0.0493,"junctions.neuron":"110641896-110661728;110661764-110670609","sig.neuron":"Not","log2FoldChange.microglia":2.73,"pvalue.microglia":0.00608,"padj.microglia":0.0419,"groupID.microglia":"13969","medianVariantFreq.microglia":0.446,"medianVariantFreq1.microglia":0.214,"medianVariantFreq2.microglia":0.571,"medianVariantCount.microglia":11.5,"medianVariantCount1.microglia":7,"medianVariantCount2.microglia":21,"medianTotalCount.microglia":24.5,"medianTotalCount1.microglia":18,"medianTotalCount2.microglia":37,"deltaVF.microglia":0.357,"junctions.microglia":"110641896-110661728;110661764-110670609","sig.microglia":"Significant"},"Reg_CXWVTi_239":{"featureID":"23857_12_2/2_A3SS","chr":"5","start":9122461,"end":9122461,"strand":"-","coords":"5:9122461-9122461","geneIDs":"23857","geneSymbols":"Dmtf1","variantType":"A3SS:P","event":"<a href=\"https://genome.ucsc.edu/cgi-bin/hgTracks?db=mm9&position=chr5:9121837-9124542\" title=\"Jump to UCSC Genome Browser\">5:9121837-9124542</a>","log2FoldChange.neuron":0.031,"pvalue.neuron":0.955,"padj.neuron":0.973,"groupID.neuron":"3602","medianVariantFreq.neuron":0.515,"medianVariantFreq1.neuron":0.5,"medianVariantFreq2.neuron":0.529,"medianVariantCount.neuron":13.5,"medianVariantCount1.neuron":14,"medianVariantCount2.neuron":12,"medianTotalCount.neuron":24.5,"medianTotalCount1.neuron":23,"medianTotalCount2.neuron":26,"deltaVF.neuron":0.0294,"junctions.neuron":"9122461-9124442","sig.neuron":"Not","log2FoldChange.microglia":-0.167,"pvalue.microglia":0.883,"padj.microglia":0.962,"groupID.microglia":"3602","medianVariantFreq.microglia":0.235,"medianVariantFreq1.microglia":0.293,"medianVariantFreq2.microglia":0.167,"medianVariantCount.microglia":3.5,"medianVariantCount1.microglia":13,"medianVariantCount2.microglia":3,"medianTotalCount.microglia":20.5,"medianTotalCount1.microglia":29,"medianTotalCount2.microglia":7,"deltaVF.microglia":-0.126,"junctions.microglia":"9122461-9124442","sig.microglia":"Not"},"Reg_CXWVTi_240":{"featureID":"23857_1_2/2_SE","chr":"5","start":9149022,"end":9148900,"strand":"-","coords":"5:9149022-9148900","geneIDs":"23857","geneSymbols":"Dmtf1","variantType":"SE:I","event":"<a href=\"https://genome.ucsc.edu/cgi-bin/hgTracks?db=mm9&position=chr5:9140380-9150476\" title=\"Jump to UCSC Genome Browser\">5:9140380-9150476</a>","log2FoldChange.neuron":1.81,"pvalue.neuron":0.000129,"padj.neuron":0.00151,"groupID.neuron":"3591","medianVariantFreq.neuron":0.806,"medianVariantFreq1.neuron":0.742,"medianVariantFreq2.neuron":0.893,"medianVariantCount.neuron":40,"medianVariantCount1.neuron":43,"medianVariantCount2.neuron":34,"medianTotalCount.neuron":50,"medianTotalCount1.neuron":53,"medianTotalCount2.neuron":36,"deltaVF.neuron":0.151,"junctions.neuron":"9140480-9148900","sig.neuron":"Significant","log2FoldChange.microglia":-0.313,"pvalue.microglia":0.818,"padj.microglia":0.931,"groupID.microglia":"3591","medianVariantFreq.microglia":"NA","medianVariantFreq1.microglia":0.967,"medianVariantFreq2.microglia":"NA","medianVariantCount.microglia":36.5,"medianVariantCount1.microglia":54,"medianVariantCount2.microglia":13,"medianTotalCount.microglia":43,"medianTotalCount1.microglia":55,"medianTotalCount2.microglia":13,"deltaVF.microglia":"NA","junctions.microglia":"9140480-9148900","sig.microglia":"Not"},"Reg_CXWVTi_241":{"featureID":"23857_6_2/2_RI,A3SS","chr":"5","start":9130653,"end":9130652,"strand":"-","coords":"5:9130653-9130652","geneIDs":"23857","geneSymbols":"Dmtf1","variantType":"RI:R,A3SS:P","event":"<a href=\"https://genome.ucsc.edu/cgi-bin/hgTracks?db=mm9&position=chr5:9130377-9131376\" title=\"Jump to UCSC Genome Browser\">5:9130377-9131376</a>","log2FoldChange.neuron":-0.00867,"pvalue.neuron":0.987,"padj.neuron":0.991,"groupID.neuron":"3596","medianVariantFreq.neuron":0.322,"medianVariantFreq1.neuron":0.355,"medianVariantFreq2.neuron":0.31,"medianVariantCount.neuron":8.5,"medianVariantCount1.neuron":9,"medianVariantCount2.neuron":4,"medianTotalCount.neuron":29.5,"medianTotalCount1.neuron":31,"medianTotalCount2.neuron":15,"deltaVF.neuron":-0.0445,"junctions.neuron":"9130652-9131276","sig.neuron":"Not","log2FoldChange.microglia":1.18,"pvalue.microglia":0.295,"padj.microglia":0.548,"groupID.microglia":"3596","medianVariantFreq.microglia":"NA","medianVariantFreq1.microglia":0.121,"medianVariantFreq2.microglia":"NA","medianVariantCount.microglia":6.5,"medianVariantCount1.microglia":8,"medianVariantCount2.microglia":4,"medianTotalCount.microglia":47.5,"medianTotalCount1.microglia":53,"medianTotalCount2.microglia":12,"deltaVF.microglia":"NA","junctions.microglia":"9130652-9131276","sig.microglia":"Not"},"Reg_CXWVTi_242":{"featureID":"23857_7_2/2_A3SS","chr":"5","start":9129437,"end":9129437,"strand":"-","coords":"5:9129437-9129437","geneIDs":"23857","geneSymbols":"Dmtf1","variantType":"A3SS:P","event":"<a href=\"https://genome.ucsc.edu/cgi-bin/hgTracks?db=mm9&position=chr5:9129276-9130468\" title=\"Jump to UCSC Genome Browser\">5:9129276-9130468</a>","log2FoldChange.neuron":0.997,"pvalue.neuron":0.104,"padj.neuron":0.221,"groupID.neuron":"3597","medianVariantFreq.neuron":0.262,"medianVariantFreq1.neuron":0.189,"medianVariantFreq2.neuron":0.333,"medianVariantCount.neuron":7,"medianVariantCount1.neuron":7,"medianVariantCount2.neuron":7,"medianTotalCount.neuron":31,"medianTotalCount1.neuron":38,"medianTotalCount2.neuron":21,"deltaVF.neuron":0.144,"junctions.neuron":"9129437-9130368","sig.neuron":"Not","log2FoldChange.microglia":0.715,"pvalue.microglia":0.439,"padj.microglia":0.682,"groupID.microglia":"3597","medianVariantFreq.microglia":"NA","medianVariantFreq1.microglia":0.148,"medianVariantFreq2.microglia":"NA","medianVariantCount.microglia":7.5,"medianVariantCount1.microglia":8,"medianVariantCount2.microglia":4,"medianTotalCount.microglia":47.5,"medianTotalCount1.microglia":70,"medianTotalCount2.microglia":18,"deltaVF.microglia":"NA","junctions.microglia":"9129437-9130368","sig.microglia":"Not"},"Reg_CXWVTi_243":{"featureID":"239420_1_2/2_SE","chr":"15","start":48145656,"end":48145345,"strand":"-","coords":"15:48145656-48145345","geneIDs":"239420","geneSymbols":"Csmd3","variantType":"SE:I","event":"<a href=\"https://genome.ucsc.edu/cgi-bin/hgTracks?db=mm9&position=chr15:48124301-48190944\" title=\"Jump to UCSC Genome Browser\">15:48124301-48190944</a>","log2FoldChange.neuron":-1.26,"pvalue.neuron":0.0122,"padj.neuron":0.0443,"groupID.neuron":"4573","medianVariantFreq.neuron":0.757,"medianVariantFreq1.neuron":0.773,"medianVariantFreq2.neuron":0.727,"medianVariantCount.neuron":30,"medianVariantCount1.neuron":56,"medianVariantCount2.neuron":20,"medianTotalCount.neuron":47.5,"medianTotalCount1.neuron":64,"medianTotalCount2.neuron":26,"deltaVF.neuron":-0.0455,"junctions.neuron":"48145656-48190844;48124401-48145345","sig.neuron":"Significant","log2FoldChange.microglia":-1.53,"pvalue.microglia":0.19,"padj.microglia":0.431,"groupID.microglia":"4573","medianVariantFreq.microglia":0.914,"medianVariantFreq1.microglia":0.915,"medianVariantFreq2.microglia":0.905,"medianVariantCount.microglia":36.5,"medianVariantCount1.microglia":128,"medianVariantCount2.microglia":9,"medianTotalCount.microglia":39.5,"medianTotalCount1.microglia":140,"medianTotalCount2.microglia":9,"deltaVF.microglia":-0.00987,"junctions.microglia":"48145656-48190844;48124401-48145345","sig.microglia":"Not"},"Reg_CXWVTi_244":{"featureID":"240057_3_2/2_A3SS","chr":"17","start":27101983,"end":27103827,"strand":"+","coords":"17:27101983-27103827","geneIDs":"240057","geneSymbols":"Syngap1","variantType":"A3SS:P","event":"<a href=\"https://genome.ucsc.edu/cgi-bin/hgTracks?db=mm9&position=chr17:27101883-27103928\" title=\"Jump to UCSC Genome Browser\">17:27101883-27103928</a>","log2FoldChange.neuron":0.0324,"pvalue.neuron":0.948,"padj.neuron":0.97,"groupID.neuron":"8927","medianVariantFreq.neuron":0.207,"medianVariantFreq1.neuron":0.188,"medianVariantFreq2.neuron":0.227,"medianVariantCount.neuron":12.5,"medianVariantCount1.neuron":16,"medianVariantCount2.neuron":9,"medianTotalCount.neuron":59.5,"medianTotalCount1.neuron":86,"medianTotalCount2.neuron":44,"deltaVF.neuron":0.0398,"junctions.neuron":"27101983-27103815","sig.neuron":"Not","log2FoldChange.microglia":0.889,"pvalue.microglia":0.613,"padj.microglia":0.813,"groupID.microglia":"8927","medianVariantFreq.microglia":0.238,"medianVariantFreq1.microglia":0.08,"medianVariantFreq2.microglia":0.333,"medianVariantCount.microglia":3,"medianVariantCount1.microglia":3,"medianVariantCount2.microglia":3,"medianTotalCount.microglia":8.5,"medianTotalCount1.microglia":28,"medianTotalCount2.microglia":8,"deltaVF.microglia":0.253,"junctions.microglia":"27101983-27103815","sig.microglia":"Not"},"Reg_CXWVTi_245":{"featureID":"24018_1_2/2_SE","chr":"4","start":33407603,"end":33411849,"strand":"+","coords":"4:33407603-33411849","geneIDs":"24018","geneSymbols":"Rngtt","variantType":"SE:I","event":"<a href=\"https://genome.ucsc.edu/cgi-bin/hgTracks?db=mm9&position=chr4:33407503-33411949\" title=\"Jump to UCSC Genome Browser\">4:33407503-33411949</a>","log2FoldChange.neuron":0.243,"pvalue.neuron":0.784,"padj.neuron":0.861,"groupID.neuron":"420","medianVariantFreq.neuron":0.252,"medianVariantFreq1.neuron":0.231,"medianVariantFreq2.neuron":0.273,"medianVariantCount.neuron":3,"medianVariantCount1.neuron":3,"medianVariantCount2.neuron":6,"medianTotalCount.neuron":12,"medianTotalCount1.neuron":9,"medianTotalCount2.neuron":13,"deltaVF.neuron":0.042,"junctions.neuron":"33407603-33410630;33410813-33411849","sig.neuron":"Not","log2FoldChange.microglia":0.64,"pvalue.microglia":0.581,"padj.microglia":0.795,"groupID.microglia":"420","medianVariantFreq.microglia":0.512,"medianVariantFreq1.microglia":0.6,"medianVariantFreq2.microglia":0.5,"medianVariantCount.microglia":4,"medianVariantCount1.microglia":3,"medianVariantCount2.microglia":11,"medianTotalCount.microglia":10,"medianTotalCount1.microglia":6,"medianTotalCount2.microglia":21,"deltaVF.microglia":-0.1,"junctions.microglia":"33407603-33410630;33410813-33411849","sig.microglia":"Not"},"Reg_CXWVTi_246":{"featureID":"240613_2_2/2_SE","chr":"19","start":29860939,"end":29860739,"strand":"-","coords":"19:29860939-29860739","geneIDs":"240613","geneSymbols":"9930021J03Rik","variantType":"SE:I","event":"<a href=\"https://genome.ucsc.edu/cgi-bin/hgTracks?db=mm9&position=chr19:29829407-29879872\" title=\"Jump to UCSC Genome Browser\">19:29829407-29879872</a>","log2FoldChange.neuron":-1.72,"pvalue.neuron":0.00408,"padj.neuron":0.0187,"groupID.neuron":"2198","medianVariantFreq.neuron":0.331,"medianVariantFreq1.neuron":0.429,"medianVariantFreq2.neuron":0.133,"medianVariantCount.neuron":9,"medianVariantCount1.neuron":10,"medianVariantCount2.neuron":4,"medianTotalCount.neuron":24,"medianTotalCount1.neuron":26,"medianTotalCount2.neuron":22,"deltaVF.neuron":-0.295,"junctions.neuron":"29860939-29879772;29829507-29860739","sig.neuron":"Significant","log2FoldChange.microglia":-0.694,"pvalue.microglia":0.653,"padj.microglia":0.833,"groupID.microglia":"2198","medianVariantFreq.microglia":0.773,"medianVariantFreq1.microglia":0.905,"medianVariantFreq2.microglia":0.641,"medianVariantCount.microglia":9,"medianVariantCount1.microglia":19,"medianVariantCount2.microglia":8,"medianTotalCount.microglia":14.5,"medianTotalCount1.microglia":21,"medianTotalCount2.microglia":10,"deltaVF.microglia":-0.264,"junctions.microglia":"29860939-29879772;29829507-29860739","sig.microglia":"Not"},"Reg_CXWVTi_247":{"featureID":"24061_5_2/2_A3SS","chr":"X","start":148476011,"end":148481202,"strand":"+","coords":"X:148476011-148481202","geneIDs":"24061","geneSymbols":"Smc1a","variantType":"A3SS:P","event":"<a href=\"https://genome.ucsc.edu/cgi-bin/hgTracks?db=mm9&position=chrX:148475911-148481303\" title=\"Jump to UCSC Genome Browser\">X:148475911-148481303</a>","log2FoldChange.neuron":2.03,"pvalue.neuron":0.0225,"padj.neuron":0.0703,"groupID.neuron":"14556","medianVariantFreq.neuron":0.44,"medianVariantFreq1.neuron":0.273,"medianVariantFreq2.neuron":0.641,"medianVariantCount.neuron":8,"medianVariantCount1.neuron":6,"medianVariantCount2.neuron":22,"medianTotalCount.neuron":24,"medianTotalCount1.neuron":19,"medianTotalCount2.neuron":36,"deltaVF.neuron":0.368,"junctions.neuron":"148476011-148480990","sig.neuron":"Not","log2FoldChange.microglia":-1.2,"pvalue.microglia":0.241,"padj.microglia":0.491,"groupID.microglia":"14556","medianVariantFreq.microglia":0.333,"medianVariantFreq1.microglia":0.455,"medianVariantFreq2.microglia":0.309,"medianVariantCount.microglia":9.5,"medianVariantCount1.microglia":11,"medianVariantCount2.microglia":8,"medianTotalCount.microglia":40,"medianTotalCount1.microglia":42,"medianTotalCount2.microglia":38,"deltaVF.microglia":-0.146,"junctions.microglia":"148476011-148480990","sig.microglia":"Not"},"Reg_CXWVTi_248":{"featureID":"24086_2_2/2_SE","chr":"11","start":105071151,"end":105082500,"strand":"+","coords":"11:105071151-105082500","geneIDs":"24086","geneSymbols":"Tlk2","variantType":"SE:I","event":"<a href=\"https://genome.ucsc.edu/cgi-bin/hgTracks?db=mm9&position=chr11:105071051-105082600\" title=\"Jump to UCSC Genome Browser\">11:105071051-105082600</a>","log2FoldChange.neuron":0.192,"pvalue.neuron":0.82,"padj.neuron":0.886,"groupID.neuron":"12842","medianVariantFreq.neuron":0.826,"medianVariantFreq1.neuron":0.882,"medianVariantFreq2.neuron":0.811,"medianVariantCount.neuron":14.5,"medianVariantCount1.neuron":13,"medianVariantCount2.neuron":29,"medianTotalCount.neuron":22,"medianTotalCount1.neuron":14,"medianTotalCount2.neuron":41,"deltaVF.neuron":-0.071,"junctions.neuron":"105071151-105071859;105071954-105082500","sig.neuron":"Not","log2FoldChange.microglia":-3.28,"pvalue.microglia":0.00375,"padj.microglia":0.0295,"groupID.microglia":"12842","medianVariantFreq.microglia":0.842,"medianVariantFreq1.microglia":1,"medianVariantFreq2.microglia":0.511,"medianVariantCount.microglia":20,"medianVariantCount1.microglia":17,"medianVariantCount2.microglia":23,"medianTotalCount.microglia":28.5,"medianTotalCount1.microglia":21,"medianTotalCount2.microglia":43,"deltaVF.microglia":-0.489,"junctions.microglia":"105071151-105071859;105071954-105082500","sig.microglia":"Significant"},"Reg_CXWVTi_249":{"featureID":"24086_2_2/2_SE","chr":"11","start":105071151,"end":105082500,"strand":"+","coords":"11:105071151-105082500","geneIDs":"24086","geneSymbols":"Tlk2","variantType":"SE:I","event":"<a href=\"https://genome.ucsc.edu/cgi-bin/hgTracks?db=mm9&position=chr11:105071051-105082600\" title=\"Jump to UCSC Genome Browser\">11:105071051-105082600</a>","log2FoldChange.neuron":-0.00396,"pvalue.neuron":0.996,"padj.neuron":0.996,"groupID.neuron":"13412","medianVariantFreq.neuron":0.82,"medianVariantFreq1.neuron":0.833,"medianVariantFreq2.neuron":0.806,"medianVariantCount.neuron":15.5,"medianVariantCount1.neuron":11,"medianVariantCount2.neuron":20,"medianTotalCount.neuron":21,"medianTotalCount1.neuron":18,"medianTotalCount2.neuron":31,"deltaVF.neuron":-0.0269,"junctions.neuron":"105071151-105071859;105071954-105082500","sig.neuron":"Not","log2FoldChange.microglia":-3.28,"pvalue.microglia":0.00375,"padj.microglia":0.0295,"groupID.microglia":"12842","medianVariantFreq.microglia":0.842,"medianVariantFreq1.microglia":1,"medianVariantFreq2.microglia":0.511,"medianVariantCount.microglia":20,"medianVariantCount1.microglia":17,"medianVariantCount2.microglia":23,"medianTotalCount.microglia":28.5,"medianTotalCount1.microglia":21,"medianTotalCount2.microglia":43,"deltaVF.microglia":-0.489,"junctions.microglia":"105071151-105071859;105071954-105082500","sig.microglia":"Significant"},"Reg_CXWVTi_250":{"featureID":"24127_5_2/2_SE,A3SS","chr":"9","start":95891706,"end":95895519,"strand":"+","coords":"9:95891706-95895519","geneIDs":"24127","geneSymbols":"Xrn1","variantType":"SE:I,A3SS:P","event":"<a href=\"https://genome.ucsc.edu/cgi-bin/hgTracks?db=mm9&position=chr9:95891606-95895619\" title=\"Jump to UCSC Genome Browser\">9:95891606-95895619</a>","log2FoldChange.neuron":0.498,"pvalue.neuron":0.35,"padj.neuron":0.515,"groupID.neuron":"3104","medianVariantFreq.neuron":0.329,"medianVariantFreq1.neuron":0.273,"medianVariantFreq2.neuron":0.387,"medianVariantCount.neuron":14,"medianVariantCount1.neuron":10,"medianVariantCount2.neuron":24,"medianTotalCount.neuron":56.5,"medianTotalCount1.neuron":37,"medianTotalCount2.neuron":68,"deltaVF.neuron":0.114,"junctions.neuron":"95891706-95895252;95895331-95895519","sig.neuron":"Not","log2FoldChange.microglia":0.551,"pvalue.microglia":0.423,"padj.microglia":0.669,"groupID.microglia":"3104","medianVariantFreq.microglia":0.104,"medianVariantFreq1.microglia":0.0968,"medianVariantFreq2.microglia":0.111,"medianVariantCount.microglia":6,"medianVariantCount1.microglia":5,"medianVariantCount2.microglia":8,"medianTotalCount.microglia":53,"medianTotalCount1.microglia":53,"medianTotalCount2.microglia":53,"deltaVF.microglia":0.0143,"junctions.microglia":"95891706-95895252;95895331-95895519","sig.microglia":"Not"},"Reg_CXWVTi_251":{"featureID":"241638,77006_1_2/2_A5SS","chr":"2","start":130487802,"end":130487802,"strand":"-","coords":"2:130487802-130487802","geneIDs":"241638,77006","geneSymbols":"Prosapip1,Ddrgk1","variantType":"A5SS:P","event":"<a href=\"https://genome.ucsc.edu/cgi-bin/hgTracks?db=mm9&position=chr2:130487474-130487913\" title=\"Jump to UCSC Genome Browser\">2:130487474-130487913</a>","log2FoldChange.neuron":-1.48,"pvalue.neuron":0.0199,"padj.neuron":0.0643,"groupID.neuron":"7736","medianVariantFreq.neuron":0.122,"medianVariantFreq1.neuron":0.25,"medianVariantFreq2.neuron":0.0968,"medianVariantCount.neuron":5,"medianVariantCount1.neuron":6,"medianVariantCount2.neuron":3,"medianTotalCount.neuron":29,"medianTotalCount1.neuron":26,"medianTotalCount2.neuron":53,"deltaVF.neuron":-0.153,"junctions.neuron":"130487574-130487802","sig.neuron":"Not","log2FoldChange.microglia":-0.762,"pvalue.microglia":0.293,"padj.microglia":0.548,"groupID.microglia":"7736","medianVariantFreq.microglia":0.0885,"medianVariantFreq1.microglia":0.143,"medianVariantFreq2.microglia":0.0827,"medianVariantCount.microglia":8,"medianVariantCount1.microglia":8,"medianVariantCount2.microglia":8,"medianTotalCount.microglia":86,"medianTotalCount1.microglia":102,"medianTotalCount2.microglia":70,"deltaVF.microglia":-0.0602,"junctions.microglia":"130487574-130487802","sig.microglia":"Not"},"Reg_CXWVTi_252":{"featureID":"241915_2_2/2_SE","chr":"3","start":30847722,"end":30847624,"strand":"-","coords":"3:30847722-30847624","geneIDs":"241915","geneSymbols":"Phc3","variantType":"SE:I","event":"<a href=\"https://genome.ucsc.edu/cgi-bin/hgTracks?db=mm9&position=chr3:30841474-30849898\" title=\"Jump to UCSC Genome Browser\">3:30841474-30849898</a>","log2FoldChange.neuron":-0.439,"pvalue.neuron":0.458,"padj.neuron":0.611,"groupID.neuron":"15552","medianVariantFreq.neuron":0.263,"medianVariantFreq1.neuron":0.391,"medianVariantFreq2.neuron":0.226,"medianVariantCount.neuron":8,"medianVariantCount1.neuron":9,"medianVariantCount2.neuron":7,"medianTotalCount.neuron":27.5,"medianTotalCount1.neuron":23,"medianTotalCount2.neuron":38,"deltaVF.neuron":-0.165,"junctions.neuron":"30847722-30849798;30841574-30847624","sig.neuron":"Not","log2FoldChange.microglia":0.841,"pvalue.microglia":0.368,"padj.microglia":0.614,"groupID.microglia":"15552","medianVariantFreq.microglia":0.675,"medianVariantFreq1.microglia":0.667,"medianVariantFreq2.microglia":0.684,"medianVariantCount.microglia":12,"medianVariantCount1.microglia":12,"medianVariantCount2.microglia":12,"medianTotalCount.microglia":23,"medianTotalCount1.microglia":26,"medianTotalCount2.microglia":20,"deltaVF.microglia":0.0175,"junctions.microglia":"30847722-30849798;30841574-30847624","sig.microglia":"Not"},"Reg_CXWVTi_253":{"featureID":"241915_6_2/2_SE,A5SS","chr":"3","start":30834921,"end":30834874,"strand":"-","coords":"3:30834921-30834874","geneIDs":"241915","geneSymbols":"Phc3","variantType":"SE:I,A5SS:P","event":"<a href=\"https://genome.ucsc.edu/cgi-bin/hgTracks?db=mm9&position=chr3:30830714-30835307\" title=\"Jump to UCSC Genome Browser\">3:30830714-30835307</a>","log2FoldChange.neuron":-0.968,"pvalue.neuron":0.122,"padj.neuron":0.252,"groupID.neuron":"15556","medianVariantFreq.neuron":0.478,"medianVariantFreq1.neuron":0.52,"medianVariantFreq2.neuron":0.364,"medianVariantCount.neuron":11,"medianVariantCount1.neuron":9,"medianVariantCount2.neuron":20,"medianTotalCount.neuron":26,"medianTotalCount1.neuron":19,"medianTotalCount2.neuron":45,"deltaVF.neuron":-0.156,"junctions.neuron":"30834921-30835207;30834942-30835207;30830814-30834874","sig.neuron":"Not","log2FoldChange.microglia":-1.27,"pvalue.microglia":0.196,"padj.microglia":0.44,"groupID.microglia":"15556","medianVariantFreq.microglia":0.168,"medianVariantFreq1.microglia":0.25,"medianVariantFreq2.microglia":0.0933,"medianVariantCount.microglia":8,"medianVariantCount1.microglia":22,"medianVariantCount2.microglia":6,"medianTotalCount.microglia":76,"medianTotalCount1.microglia":83,"medianTotalCount2.microglia":52,"deltaVF.microglia":-0.157,"junctions.microglia":"30834921-30835207;30834942-30835207;30830814-30834874","sig.microglia":"Not"},"Reg_CXWVTi_254":{"featureID":"243272,75695_3_2/2_SE","chr":"5","start":124863298,"end":124863194,"strand":"-","coords":"5:124863298-124863194","geneIDs":"243272,75695","geneSymbols":"Sbno1,Rilpl1","variantType":"SE:I","event":"<a href=\"https://genome.ucsc.edu/cgi-bin/hgTracks?db=mm9&position=chr5:124860291-124864508\" title=\"Jump to UCSC Genome Browser\">5:124860291-124864508</a>","log2FoldChange.neuron":-2.39,"pvalue.neuron":0.000115,"padj.neuron":0.00141,"groupID.neuron":"10560","medianVariantFreq.neuron":0.88,"medianVariantFreq1.neuron":0.967,"medianVariantFreq2.neuron":0.843,"medianVariantCount.neuron":42,"medianVariantCount1.neuron":41,"medianVariantCount2.neuron":43,"medianTotalCount.neuron":42.5,"medianTotalCount1.neuron":41,"medianTotalCount2.neuron":51,"deltaVF.neuron":-0.124,"junctions.neuron":"124860391-124863194","sig.neuron":"Significant","log2FoldChange.microglia":-1.61,"pvalue.microglia":0.0997,"padj.microglia":0.289,"groupID.microglia":"10560","medianVariantFreq.microglia":0.323,"medianVariantFreq1.microglia":0.426,"medianVariantFreq2.microglia":0.211,"medianVariantCount.microglia":12.5,"medianVariantCount1.microglia":23,"medianVariantCount2.microglia":4,"medianTotalCount.microglia":38,"medianTotalCount1.microglia":59,"medianTotalCount2.microglia":28,"deltaVF.microglia":-0.215,"junctions.microglia":"124860391-124863194","sig.microglia":"Not"},"Reg_CXWVTi_255":{"featureID":"243272,75695_5_2/2_A3SS","chr":"5","start":124860391,"end":124860391,"strand":"-","coords":"5:124860391-124860391","geneIDs":"243272,75695","geneSymbols":"Sbno1,Rilpl1","variantType":"A3SS:P","event":"<a href=\"https://genome.ucsc.edu/cgi-bin/hgTracks?db=mm9&position=chr5:124860288-124863294\" title=\"Jump to UCSC Genome Browser\">5:124860288-124863294</a>","log2FoldChange.neuron":0.193,"pvalue.neuron":0.673,"padj.neuron":0.779,"groupID.neuron":"10562","medianVariantFreq.neuron":0.816,"medianVariantFreq1.neuron":0.821,"medianVariantFreq2.neuron":0.81,"medianVariantCount.neuron":42,"medianVariantCount1.neuron":41,"medianVariantCount2.neuron":43,"medianTotalCount.neuron":49,"medianTotalCount1.neuron":49,"medianTotalCount2.neuron":49,"deltaVF.neuron":-0.0111,"junctions.neuron":"124860391-124863194","sig.neuron":"Not","log2FoldChange.microglia":0.154,"pvalue.microglia":0.905,"padj.microglia":0.976,"groupID.microglia":"10562","medianVariantFreq.microglia":0.799,"medianVariantFreq1.microglia":0.776,"medianVariantFreq2.microglia":0.857,"medianVariantCount.microglia":12.5,"medianVariantCount1.microglia":23,"medianVariantCount2.microglia":4,"medianTotalCount.microglia":22.5,"medianTotalCount1.microglia":28,"medianTotalCount2.microglia":7,"deltaVF.microglia":0.0813,"junctions.microglia":"124860391-124863194","sig.microglia":"Not"},"Reg_CXWVTi_256":{"featureID":"243961_3_2/2_SE,A3SS","chr":"7","start":51599108,"end":51599876,"strand":"+","coords":"7:51599108-51599876","geneIDs":"243961","geneSymbols":"Shank1","variantType":"SE:I,A3SS:P","event":"<a href=\"https://genome.ucsc.edu/cgi-bin/hgTracks?db=mm9&position=chr7:51599008-51599976\" title=\"Jump to UCSC Genome Browser\">7:51599008-51599976</a>","log2FoldChange.neuron":0.568,"pvalue.neuron":0.131,"padj.neuron":0.261,"groupID.neuron":"520","medianVariantFreq.neuron":0.482,"medianVariantFreq1.neuron":0.42,"medianVariantFreq2.neuron":0.565,"medianVariantCount.neuron":29.5,"medianVariantCount1.neuron":29,"medianVariantCount2.neuron":35,"medianTotalCount.neuron":70,"medianTotalCount1.neuron":69,"medianTotalCount2.neuron":71,"deltaVF.neuron":0.145,"junctions.neuron":"51599108-51599668;51599691-51599876","sig.neuron":"Not","log2FoldChange.microglia":2.17,"pvalue.microglia":0.325,"padj.microglia":0.572,"groupID.microglia":"520","medianVariantFreq.microglia":"NA","medianVariantFreq1.microglia":0.333,"medianVariantFreq2.microglia":"NA","medianVariantCount.microglia":1,"medianVariantCount1.microglia":6,"medianVariantCount2.microglia":1,"medianTotalCount.microglia":4,"medianTotalCount1.microglia":18,"medianTotalCount2.microglia":1,"deltaVF.microglia":"NA","junctions.microglia":"51599108-51599668;51599691-51599876","sig.microglia":"Not"},"Reg_CXWVTi_257":{"featureID":"244891_5_2/2_A5SS","chr":"9","start":55712193,"end":55712193,"strand":"-","coords":"9:55712193-55712193","geneIDs":"244891","geneSymbols":"Scaper","variantType":"A5SS:P","event":"<a href=\"https://genome.ucsc.edu/cgi-bin/hgTracks?db=mm9&position=chr9:55707625-55712311\" title=\"Jump to UCSC Genome Browser\">9:55707625-55712311</a>","log2FoldChange.neuron":4.11,"pvalue.neuron":9.67e-07,"padj.neuron":4.45e-05,"groupID.neuron":"8651","medianVariantFreq.neuron":0.242,"medianVariantFreq1.neuron":0.0732,"medianVariantFreq2.neuron":0.538,"medianVariantCount.neuron":5.5,"medianVariantCount1.neuron":3,"medianVariantCount2.neuron":8,"medianTotalCount.neuron":25.5,"medianTotalCount1.neuron":28,"medianTotalCount2.neuron":13,"deltaVF.neuron":0.465,"junctions.neuron":"55707725-55712193","sig.neuron":"Significant","log2FoldChange.microglia":0.582,"pvalue.microglia":0.723,"padj.microglia":0.873,"groupID.microglia":"8651","medianVariantFreq.microglia":0.085,"medianVariantFreq1.microglia":0.0588,"medianVariantFreq2.microglia":0.111,"medianVariantCount.microglia":2,"medianVariantCount1.microglia":2,"medianVariantCount2.microglia":2,"medianTotalCount.microglia":17.5,"medianTotalCount1.microglia":40,"medianTotalCount2.microglia":13,"deltaVF.microglia":0.0523,"junctions.microglia":"55707725-55712193","sig.microglia":"Not"},"Reg_CXWVTi_258":{"featureID":"245944_5_2/2_A3SS","chr":"11","start":21163357,"end":21164668,"strand":"+","coords":"11:21163357-21164668","geneIDs":"245944","geneSymbols":"Vps54","variantType":"A3SS:P","event":"<a href=\"https://genome.ucsc.edu/cgi-bin/hgTracks?db=mm9&position=chr11:21163257-21164769\" title=\"Jump to UCSC Genome Browser\">11:21163257-21164769</a>","log2FoldChange.neuron":-1.51,"pvalue.neuron":0.0423,"padj.neuron":0.113,"groupID.neuron":"5739","medianVariantFreq.neuron":0.517,"medianVariantFreq1.neuron":0.533,"medianVariantFreq2.neuron":0.282,"medianVariantCount.neuron":14.5,"medianVariantCount1.neuron":16,"medianVariantCount2.neuron":7,"medianTotalCount.neuron":30,"medianTotalCount1.neuron":30,"medianTotalCount2.neuron":30,"deltaVF.neuron":-0.251,"junctions.neuron":"21163357-21164633","sig.neuron":"Not","log2FoldChange.microglia":0.046,"pvalue.microglia":0.944,"padj.microglia":0.985,"groupID.microglia":"5739","medianVariantFreq.microglia":0.617,"medianVariantFreq1.microglia":0.612,"medianVariantFreq2.microglia":0.622,"medianVariantCount.microglia":27,"medianVariantCount1.microglia":28,"medianVariantCount2.microglia":14,"medianTotalCount.microglia":47,"medianTotalCount1.microglia":56,"medianTotalCount2.microglia":32,"deltaVF.microglia":0.0101,"junctions.microglia":"21163357-21164633","sig.microglia":"Not"},"Reg_CXWVTi_259":{"featureID":"260315_3_2/2_SE","chr":"10","start":109304055,"end":109303987,"strand":"-","coords":"10:109304055-109303987","geneIDs":"260315","geneSymbols":"Nav3","variantType":"SE:I","event":"<a href=\"https://genome.ucsc.edu/cgi-bin/hgTracks?db=mm9&position=chr10:109300847-109317691\" title=\"Jump to UCSC Genome Browser\">10:109300847-109317691</a>","log2FoldChange.neuron":1.46,"pvalue.neuron":0.00635,"padj.neuron":0.0266,"groupID.neuron":"7434","medianVariantFreq.neuron":0.509,"medianVariantFreq1.neuron":0.391,"medianVariantFreq2.neuron":0.654,"medianVariantCount.neuron":19.5,"medianVariantCount1.neuron":18,"medianVariantCount2.neuron":21,"medianTotalCount.neuron":40.5,"medianTotalCount1.neuron":46,"medianTotalCount2.neuron":32,"deltaVF.neuron":0.263,"junctions.neuron":"109304055-109317591;109300947-109303987","sig.neuron":"Significant","log2FoldChange.microglia":0.978,"pvalue.microglia":0.0442,"padj.microglia":0.171,"groupID.microglia":"7434","medianVariantFreq.microglia":0.615,"medianVariantFreq1.microglia":0.573,"medianVariantFreq2.microglia":0.671,"medianVariantCount.microglia":73,"medianVariantCount1.microglia":247,"medianVariantCount2.microglia":41,"medianTotalCount.microglia":121,"medianTotalCount1.microglia":403,"medianTotalCount2.microglia":53,"deltaVF.microglia":0.0976,"junctions.microglia":"109304055-109317591;109300947-109303987","sig.microglia":"Not"},"Reg_CXWVTi_260":{"featureID":"26414_6_2/2_A3SS","chr":"5","start":103342351,"end":103342351,"strand":"-","coords":"5:103342351-103342351","geneIDs":"26414","geneSymbols":"Mapk10","variantType":"A3SS:P","event":"<a href=\"https://genome.ucsc.edu/cgi-bin/hgTracks?db=mm9&position=chr5:103342246-103355191\" title=\"Jump to UCSC Genome Browser\">5:103342246-103355191</a>","log2FoldChange.neuron":-0.47,"pvalue.neuron":0.0591,"padj.neuron":0.144,"groupID.neuron":"9133","medianVariantFreq.neuron":0.534,"medianVariantFreq1.neuron":0.59,"medianVariantFreq2.neuron":0.523,"medianVariantCount.neuron":184,"medianVariantCount1.neuron":167,"medianVariantCount2.neuron":257,"medianTotalCount.neuron":290,"medianTotalCount1.neuron":273,"medianTotalCount2.neuron":517,"deltaVF.neuron":-0.0673,"junctions.neuron":"103342351-103355091","sig.neuron":"Not","log2FoldChange.microglia":0.875,"pvalue.microglia":0.665,"padj.microglia":0.843,"groupID.microglia":"9133","medianVariantFreq.microglia":"NA","medianVariantFreq1.microglia":0.721,"medianVariantFreq2.microglia":"NA","medianVariantCount.microglia":9,"medianVariantCount1.microglia":11,"medianVariantCount2.microglia":9,"medianTotalCount.microglia":16.5,"medianTotalCount1.microglia":22,"medianTotalCount2.microglia":9,"deltaVF.microglia":"NA","junctions.microglia":"103342351-103355091","sig.microglia":"Not"},"Reg_CXWVTi_261":{"featureID":"26417_1_2/2_OTHER","chr":"7","start":133904428,"end":133906643,"strand":"+","coords":"7:133904428-133906643","geneIDs":"26417","geneSymbols":"Mapk3","variantType":"","event":"<a href=\"https://genome.ucsc.edu/cgi-bin/hgTracks?db=mm9&position=chr7:133904327-133906743\" title=\"Jump to UCSC Genome Browser\">7:133904327-133906743</a>","log2FoldChange.neuron":0.706,"pvalue.neuron":0.323,"padj.neuron":0.489,"groupID.neuron":"2431","medianVariantFreq.neuron":0.443,"medianVariantFreq1.neuron":0.429,"medianVariantFreq2.neuron":0.458,"medianVariantCount.neuron":4.5,"medianVariantCount1.neuron":3,"medianVariantCount2.neuron":12,"medianTotalCount.neuron":13.5,"medianTotalCount1.neuron":10,"medianTotalCount2.neuron":25,"deltaVF.neuron":0.0298,"junctions.neuron":"133904830-133906643;133905561-133906643","sig.neuron":"Not","log2FoldChange.microglia":2.28,"pvalue.microglia":0.000893,"padj.microglia":0.0111,"groupID.microglia":"2431","medianVariantFreq.microglia":0.421,"medianVariantFreq1.microglia":0.25,"medianVariantFreq2.microglia":0.559,"medianVariantCount.microglia":16,"medianVariantCount1.microglia":14,"medianVariantCount2.microglia":19,"medianTotalCount.microglia":52,"medianTotalCount1.microglia":56,"medianTotalCount2.microglia":34,"deltaVF.microglia":0.309,"junctions.microglia":"133904830-133906643;133905561-133906643","sig.microglia":"Significant"},"Reg_CXWVTi_262":{"featureID":"26420_6_2/2_A3SS","chr":"11","start":49695701,"end":49696648,"strand":"+","coords":"11:49695701-49696648","geneIDs":"26420","geneSymbols":"Mapk9","variantType":"A3SS:P","event":"<a href=\"https://genome.ucsc.edu/cgi-bin/hgTracks?db=mm9&position=chr11:49695601-49696749\" title=\"Jump to UCSC Genome Browser\">11:49695601-49696749</a>","log2FoldChange.neuron":1.28,"pvalue.neuron":0.0209,"padj.neuron":0.067,"groupID.neuron":"15259","medianVariantFreq.neuron":0.415,"medianVariantFreq1.neuron":0.273,"medianVariantFreq2.neuron":0.458,"medianVariantCount.neuron":9.5,"medianVariantCount1.neuron":7,"medianVariantCount2.neuron":22,"medianTotalCount.neuron":27.5,"medianTotalCount1.neuron":25,"medianTotalCount2.neuron":42,"deltaVF.neuron":0.186,"junctions.neuron":"49695701-49696644","sig.neuron":"Not","log2FoldChange.microglia":-1.27,"pvalue.microglia":0.293,"padj.microglia":0.548,"groupID.microglia":"15259","medianVariantFreq.microglia":"NA","medianVariantFreq1.microglia":"NA","medianVariantFreq2.microglia":0.0909,"medianVariantCount.microglia":4,"medianVariantCount1.microglia":5,"medianVariantCount2.microglia":2,"medianTotalCount.microglia":22.5,"medianTotalCount1.microglia":19,"medianTotalCount2.microglia":28,"deltaVF.microglia":"NA","junctions.microglia":"49695701-49696644","sig.microglia":"Not"},"Reg_CXWVTi_263":{"featureID":"26572_1_2/2_A3SS","chr":"11","start":59643809,"end":59643809,"strand":"-","coords":"11:59643809-59643809","geneIDs":"26572","geneSymbols":"Cops3","variantType":"A3SS:P","event":"<a href=\"https://genome.ucsc.edu/cgi-bin/hgTracks?db=mm9&position=chr11:59643641-59646486\" title=\"Jump to UCSC Genome Browser\">11:59643641-59646486</a>","log2FoldChange.neuron":0.719,"pvalue.neuron":0.272,"padj.neuron":0.437,"groupID.neuron":"9449","medianVariantFreq.neuron":0.252,"medianVariantFreq1.neuron":0.231,"medianVariantFreq2.neuron":0.273,"medianVariantCount.neuron":3.5,"medianVariantCount1.neuron":3,"medianVariantCount2.neuron":6,"medianTotalCount.neuron":15.5,"medianTotalCount1.neuron":13,"medianTotalCount2.neuron":22,"deltaVF.neuron":0.042,"junctions.neuron":"59643809-59646386","sig.neuron":"Not","log2FoldChange.microglia":0.964,"pvalue.microglia":0.433,"padj.microglia":0.677,"groupID.microglia":"9449","medianVariantFreq.microglia":0.414,"medianVariantFreq1.microglia":0.333,"medianVariantFreq2.microglia":0.6,"medianVariantCount.microglia":7,"medianVariantCount1.microglia":6,"medianVariantCount2.microglia":8,"medianTotalCount.microglia":11.5,"medianTotalCount1.microglia":6,"medianTotalCount2.microglia":15,"deltaVF.microglia":0.267,"junctions.microglia":"59643809-59646386","sig.microglia":"Not"},"Reg_CXWVTi_264":{"featureID":"268721_2_2/2_RI,A5SS","chr":"14","start":21541252,"end":21541365,"strand":"+","coords":"14:21541252-21541365","geneIDs":"268721","geneSymbols":"2310021P13Rik","variantType":"RI:R,A5SS:P","event":"<a href=\"https://genome.ucsc.edu/cgi-bin/hgTracks?db=mm9&position=chr14:21541151-21541465\" title=\"Jump to UCSC Genome Browser\">14:21541151-21541465</a>","log2FoldChange.neuron":0.466,"pvalue.neuron":0.275,"padj.neuron":0.439,"groupID.neuron":"13486","medianVariantFreq.neuron":0.118,"medianVariantFreq1.neuron":0.122,"medianVariantFreq2.neuron":0.114,"medianVariantCount.neuron":17,"medianVariantCount1.neuron":13,"medianVariantCount2.neuron":23,"medianTotalCount.neuron":162,"medianTotalCount1.neuron":148,"medianTotalCount2.neuron":183,"deltaVF.neuron":-0.00734,"junctions.neuron":"21541275-21541365","sig.neuron":"Not","log2FoldChange.microglia":-0.0385,"pvalue.microglia":0.952,"padj.microglia":0.989,"groupID.microglia":"13486","medianVariantFreq.microglia":0.109,"medianVariantFreq1.microglia":0.13,"medianVariantFreq2.microglia":0.0764,"medianVariantCount.microglia":27.5,"medianVariantCount1.microglia":48,"medianVariantCount2.microglia":13,"medianTotalCount.microglia":312,"medianTotalCount1.microglia":420,"medianTotalCount2.microglia":97,"deltaVF.microglia":-0.0539,"junctions.microglia":"21541275-21541365","sig.microglia":"Not"},"Reg_CXWVTi_265":{"featureID":"268721_4_2/2_RI,A5SS","chr":"14","start":21530853,"end":21531013,"strand":"+","coords":"14:21530853-21531013","geneIDs":"268721","geneSymbols":"2310021P13Rik","variantType":"RI:R,A5SS:P","event":"<a href=\"https://genome.ucsc.edu/cgi-bin/hgTracks?db=mm9&position=chr14:21530752-21531113\" title=\"Jump to UCSC Genome Browser\">14:21530752-21531113</a>","log2FoldChange.neuron":-1.06,"pvalue.neuron":0.00573,"padj.neuron":0.0244,"groupID.neuron":"12922","medianVariantFreq.neuron":0.243,"medianVariantFreq1.neuron":0.288,"medianVariantFreq2.neuron":0.161,"medianVariantCount.neuron":17.5,"medianVariantCount1.neuron":17,"medianVariantCount2.neuron":18,"medianTotalCount.neuron":84,"medianTotalCount1.neuron":74,"medianTotalCount2.neuron":138,"deltaVF.neuron":-0.127,"junctions.neuron":"21530928-21531013","sig.neuron":"Significant","log2FoldChange.microglia":0.294,"pvalue.microglia":0.561,"padj.microglia":0.782,"groupID.microglia":"12922","medianVariantFreq.microglia":0.309,"medianVariantFreq1.microglia":0.278,"medianVariantFreq2.microglia":0.333,"medianVariantCount.microglia":19,"medianVariantCount1.microglia":32,"medianVariantCount2.microglia":16,"medianTotalCount.microglia":65,"medianTotalCount1.microglia":104,"medianTotalCount2.microglia":38,"deltaVF.microglia":0.0556,"junctions.microglia":"21530928-21531013","sig.microglia":"Not"},"Reg_CXWVTi_266":{"featureID":"268721_9_2/2_RI,A5SS","chr":"14","start":21535905,"end":21536132,"strand":"+","coords":"14:21535905-21536132","geneIDs":"268721","geneSymbols":"2310021P13Rik","variantType":"RI:R,A5SS:P","event":"<a href=\"https://genome.ucsc.edu/cgi-bin/hgTracks?db=mm9&position=chr14:21535804-21536232\" title=\"Jump to UCSC Genome Browser\">14:21535804-21536232</a>","log2FoldChange.neuron":0.093,"pvalue.neuron":0.825,"padj.neuron":0.89,"groupID.neuron":"12927","medianVariantFreq.neuron":0.419,"medianVariantFreq1.neuron":0.429,"medianVariantFreq2.neuron":0.404,"medianVariantCount.neuron":26.5,"medianVariantCount1.neuron":19,"medianVariantCount2.neuron":42,"medianTotalCount.neuron":57.5,"medianTotalCount1.neuron":47,"medianTotalCount2.neuron":97,"deltaVF.neuron":-0.0247,"junctions.neuron":"21535919-21536132","sig.neuron":"Not","log2FoldChange.microglia":-0.0233,"pvalue.microglia":0.978,"padj.microglia":0.992,"groupID.microglia":"12927","medianVariantFreq.microglia":0.214,"medianVariantFreq1.microglia":0.242,"medianVariantFreq2.microglia":0.185,"medianVariantCount.microglia":7.5,"medianVariantCount1.microglia":7,"medianVariantCount2.microglia":8,"medianTotalCount.microglia":44,"medianTotalCount1.microglia":46,"medianTotalCount2.microglia":44,"deltaVF.microglia":-0.0572,"junctions.microglia":"21535919-21536132","sig.microglia":"Not"},"Reg_CXWVTi_267":{"featureID":"269061_3_2/2_A5SS","chr":"19","start":10607929,"end":10609594,"strand":"+","coords":"19:10607929-10609594","geneIDs":"269061","geneSymbols":"Cpsf7","variantType":"A5SS:P","event":"<a href=\"https://genome.ucsc.edu/cgi-bin/hgTracks?db=mm9&position=chr19:10607828-10609694\" title=\"Jump to UCSC Genome Browser\">19:10607828-10609694</a>","log2FoldChange.neuron":-1.75,"pvalue.neuron":0.000286,"padj.neuron":0.00266,"groupID.neuron":"7731","medianVariantFreq.neuron":0.565,"medianVariantFreq1.neuron":0.738,"medianVariantFreq2.neuron":0.348,"medianVariantCount.neuron":36,"medianVariantCount1.neuron":40,"medianVariantCount2.neuron":32,"medianTotalCount.neuron":66,"medianTotalCount1.neuron":64,"medianTotalCount2.neuron":87,"deltaVF.neuron":-0.39,"junctions.neuron":"10607955-10609594","sig.neuron":"Significant","log2FoldChange.microglia":-1.9,"pvalue.microglia":0.0418,"padj.microglia":0.167,"groupID.microglia":"7731","medianVariantFreq.microglia":0.681,"medianVariantFreq1.microglia":0.812,"medianVariantFreq2.microglia":0.37,"medianVariantCount.microglia":46,"medianVariantCount1.microglia":69,"medianVariantCount2.microglia":27,"medianTotalCount.microglia":75,"medianTotalCount1.microglia":85,"medianTotalCount2.microglia":73,"deltaVF.microglia":-0.442,"junctions.microglia":"10607955-10609594","sig.microglia":"Not"},"Reg_CXWVTi_268":{"featureID":"26921_9_2/2_A3SS","chr":"1","start":40066708,"end":40067401,"strand":"+","coords":"1:40066708-40067401","geneIDs":"26921","geneSymbols":"Map4k4","variantType":"A3SS:P","event":"<a href=\"https://genome.ucsc.edu/cgi-bin/hgTracks?db=mm9&position=chr1:40066608-40067502\" title=\"Jump to UCSC Genome Browser\">1:40066608-40067502</a>","log2FoldChange.neuron":-0.329,"pvalue.neuron":0.566,"padj.neuron":0.698,"groupID.neuron":"4413","medianVariantFreq.neuron":0.296,"medianVariantFreq1.neuron":0.3,"medianVariantFreq2.neuron":0.238,"medianVariantCount.neuron":10,"medianVariantCount1.neuron":10,"medianVariantCount2.neuron":10,"medianTotalCount.neuron":37.5,"medianTotalCount1.neuron":32,"medianTotalCount2.neuron":42,"deltaVF.neuron":-0.0619,"junctions.neuron":"40066708-40067387","sig.neuron":"Not","log2FoldChange.microglia":1.34,"pvalue.microglia":0.0829,"padj.microglia":0.259,"groupID.microglia":"4413","medianVariantFreq.microglia":0.215,"medianVariantFreq1.microglia":0.134,"medianVariantFreq2.microglia":0.306,"medianVariantCount.microglia":21.5,"medianVariantCount1.microglia":27,"medianVariantCount2.microglia":21,"medianTotalCount.microglia":114,"medianTotalCount1.microglia":201,"medianTotalCount2.microglia":72,"deltaVF.microglia":0.172,"junctions.microglia":"40066708-40067387","sig.microglia":"Not"},"Reg_CXWVTi_269":{"featureID":"269338_6_2/2_A3SS","chr":"2","start":120147728,"end":120147728,"strand":"-","coords":"2:120147728-120147728","geneIDs":"269338","geneSymbols":"Vps39","variantType":"A3SS:P","event":"<a href=\"https://genome.ucsc.edu/cgi-bin/hgTracks?db=mm9&position=chr2:120147596-120148869\" title=\"Jump to UCSC Genome Browser\">2:120147596-120148869</a>","log2FoldChange.neuron":0.0883,"pvalue.neuron":0.874,"padj.neuron":0.924,"groupID.neuron":"7744","medianVariantFreq.neuron":0.173,"medianVariantFreq1.neuron":0.182,"medianVariantFreq2.neuron":0.158,"medianVariantCount.neuron":7,"medianVariantCount1.neuron":6,"medianVariantCount2.neuron":8,"medianTotalCount.neuron":42,"medianTotalCount1.neuron":37,"medianTotalCount2.neuron":58,"deltaVF.neuron":-0.0239,"junctions.neuron":"120147728-120148769","sig.neuron":"Not","log2FoldChange.microglia":-0.419,"pvalue.microglia":0.648,"padj.microglia":0.831,"groupID.microglia":"7744","medianVariantFreq.microglia":0.096,"medianVariantFreq1.microglia":0.1,"medianVariantFreq2.microglia":0.0732,"medianVariantCount.microglia":5,"medianVariantCount1.microglia":6,"medianVariantCount2.microglia":3,"medianTotalCount.microglia":51,"medianTotalCount1.microglia":60,"medianTotalCount2.microglia":42,"deltaVF.microglia":-0.0268,"junctions.microglia":"120147728-120148769","sig.microglia":"Not"},"Reg_CXWVTi_270":{"featureID":"269400,66314,13002,21400,18389_5_3/3_SE","chr":"2","start":181236758,"end":181242871,"strand":"+","coords":"2:181236758-181242871","geneIDs":"269400,66314,13002,21400,18389","geneSymbols":"Rtel1,Tpd52l2,Dnajc5,Tcea2,Oprl1","variantType":"SE:I","event":"<a href=\"https://genome.ucsc.edu/cgi-bin/hgTracks?db=mm9&position=chr2:181236658-181242971\" title=\"Jump to UCSC Genome Browser\">2:181236658-181242971</a>","log2FoldChange.neuron":-0.0536,"pvalue.neuron":0.941,"padj.neuron":0.965,"groupID.neuron":"2863","medianVariantFreq.neuron":0.174,"medianVariantFreq1.neuron":0.207,"medianVariantFreq2.neuron":0.154,"medianVariantCount.neuron":4,"medianVariantCount1.neuron":4,"medianVariantCount2.neuron":3,"medianTotalCount.neuron":21,"medianTotalCount1.neuron":22,"medianTotalCount2.neuron":18,"deltaVF.neuron":-0.0531,"junctions.neuron":"181236758-181237581;181237640-181242871","sig.neuron":"Not","log2FoldChange.microglia":-0.319,"pvalue.microglia":0.802,"padj.microglia":0.924,"groupID.microglia":"2863","medianVariantFreq.microglia":0.646,"medianVariantFreq1.microglia":0.714,"medianVariantFreq2.microglia":0.613,"medianVariantCount.microglia":17,"medianVariantCount1.microglia":17,"medianVariantCount2.microglia":17,"medianTotalCount.microglia":24.5,"medianTotalCount1.microglia":30,"medianTotalCount2.microglia":19,"deltaVF.microglia":-0.101,"junctions.microglia":"181236758-181237581;181237640-181242871","sig.microglia":"Not"},"Reg_CXWVTi_271":{"featureID":"269700_2_2/2_A5SS","chr":"5","start":121742862,"end":121745384,"strand":"+","coords":"5:121742862-121745384","geneIDs":"269700","geneSymbols":"Gm15800","variantType":"A5SS:P","event":"<a href=\"https://genome.ucsc.edu/cgi-bin/hgTracks?db=mm9&position=chr5:121742761-121745484\" title=\"Jump to UCSC Genome Browser\">5:121742761-121745484</a>","log2FoldChange.neuron":3.24,"pvalue.neuron":0.000126,"padj.neuron":0.0015,"groupID.neuron":"5457","medianVariantFreq.neuron":0.742,"medianVariantFreq1.neuron":0.556,"medianVariantFreq2.neuron":0.918,"medianVariantCount.neuron":19,"medianVariantCount1.neuron":15,"medianVariantCount2.neuron":53,"medianTotalCount.neuron":31.5,"medianTotalCount1.neuron":23,"medianTotalCount2.neuron":59,"deltaVF.neuron":0.362,"junctions.neuron":"121742867-121745384","sig.neuron":"Significant","log2FoldChange.microglia":-0.281,"pvalue.microglia":0.861,"padj.microglia":0.952,"groupID.microglia":"5457","medianVariantFreq.microglia":"NA","medianVariantFreq1.microglia":0.5,"medianVariantFreq2.microglia":"NA","medianVariantCount.microglia":4.5,"medianVariantCount1.microglia":6,"medianVariantCount2.microglia":3,"medianTotalCount.microglia":16.5,"medianTotalCount1.microglia":17,"medianTotalCount2.microglia":8,"deltaVF.microglia":"NA","junctions.microglia":"121742867-121745384","sig.microglia":"Not"},"Reg_CXWVTi_272":{"featureID":"27406_6_2/2_RI,A3SS","chr":"16","start":20552228,"end":20552331,"strand":"+","coords":"16:20552228-20552331","geneIDs":"27406","geneSymbols":"Abcf3","variantType":"RI:R,A3SS:P","event":"<a href=\"https://genome.ucsc.edu/cgi-bin/hgTracks?db=mm9&position=chr16:20552127-20552432\" title=\"Jump to UCSC Genome Browser\">16:20552127-20552432</a>","log2FoldChange.neuron":-0.0453,"pvalue.neuron":0.935,"padj.neuron":0.963,"groupID.neuron":"11625","medianVariantFreq.neuron":0.357,"medianVariantFreq1.neuron":0.381,"medianVariantFreq2.neuron":0.333,"medianVariantCount.neuron":8,"medianVariantCount1.neuron":8,"medianVariantCount2.neuron":8,"medianTotalCount.neuron":26.5,"medianTotalCount1.neuron":31,"medianTotalCount2.neuron":26,"deltaVF.neuron":-0.0476,"junctions.neuron":"20552227-20552309","sig.neuron":"Not","log2FoldChange.microglia":1.51,"pvalue.microglia":0.261,"padj.microglia":0.507,"groupID.microglia":"11625","medianVariantFreq.microglia":0.188,"medianVariantFreq1.microglia":0.0909,"medianVariantFreq2.microglia":0.314,"medianVariantCount.microglia":3,"medianVariantCount1.microglia":2,"medianVariantCount2.microglia":4,"medianTotalCount.microglia":17,"medianTotalCount1.microglia":26,"medianTotalCount2.microglia":16,"deltaVF.microglia":0.223,"junctions.microglia":"20552227-20552309","sig.microglia":"Not"},"Reg_CXWVTi_273":{"featureID":"27416_3_2/2_A3SS","chr":"16","start":20392995,"end":20392995,"strand":"-","coords":"16:20392995-20392995","geneIDs":"27416","geneSymbols":"Abcc5","variantType":"A3SS:P","event":"<a href=\"https://genome.ucsc.edu/cgi-bin/hgTracks?db=mm9&position=chr16:20392780-20396188\" title=\"Jump to UCSC Genome Browser\">16:20392780-20396188</a>","log2FoldChange.neuron":-0.727,"pvalue.neuron":0.154,"padj.neuron":0.291,"groupID.neuron":"16011","medianVariantFreq.neuron":0.561,"medianVariantFreq1.neuron":0.591,"medianVariantFreq2.neuron":0.517,"medianVariantCount.neuron":16,"medianVariantCount1.neuron":26,"medianVariantCount2.neuron":13,"medianTotalCount.neuron":28,"medianTotalCount1.neuron":43,"medianTotalCount2.neuron":23,"deltaVF.neuron":-0.0737,"junctions.neuron":"20392995-20396088","sig.neuron":"Not","log2FoldChange.microglia":-0.475,"pvalue.microglia":0.681,"padj.microglia":0.851,"groupID.microglia":"16011","medianVariantFreq.microglia":0.272,"medianVariantFreq1.microglia":0.236,"medianVariantFreq2.microglia":0.308,"medianVariantCount.microglia":10.5,"medianVariantCount1.microglia":16,"medianVariantCount2.microglia":8,"medianTotalCount.microglia":37,"medianTotalCount1.microglia":76,"medianTotalCount2.microglia":26,"deltaVF.microglia":0.0713,"junctions.microglia":"20392995-20396088","sig.microglia":"Not"},"Reg_CXWVTi_274":{"featureID":"28135_1_2/2_AS","chr":"9","start":102528234,"end":102524026,"strand":"-","coords":"9:102528234-102524026","geneIDs":"28135","geneSymbols":"Cep63","variantType":"AS","event":"<a href=\"https://genome.ucsc.edu/cgi-bin/hgTracks?db=mm9&position=chr9:102521990-102528947\" title=\"Jump to UCSC Genome Browser\">9:102521990-102528947</a>","log2FoldChange.neuron":-0.421,"pvalue.neuron":0.565,"padj.neuron":0.698,"groupID.neuron":"11293","medianVariantFreq.neuron":0.696,"medianVariantFreq1.neuron":0.75,"medianVariantFreq2.neuron":0.625,"medianVariantCount.neuron":8.5,"medianVariantCount1.neuron":9,"medianVariantCount2.neuron":8,"medianTotalCount.neuron":10,"medianTotalCount1.neuron":10,"medianTotalCount2.neuron":10,"deltaVF.neuron":-0.125,"junctions.neuron":"102522090-102525886;102522090-102524026","sig.neuron":"Not","log2FoldChange.microglia":-2.78,"pvalue.microglia":0.000263,"padj.microglia":0.00513,"groupID.microglia":"11293","medianVariantFreq.microglia":0.847,"medianVariantFreq1.microglia":0.923,"medianVariantFreq2.microglia":0.667,"medianVariantCount.microglia":17.5,"medianVariantCount1.microglia":36,"medianVariantCount2.microglia":7,"medianTotalCount.microglia":22,"medianTotalCount1.microglia":40,"medianTotalCount2.microglia":11,"deltaVF.microglia":-0.256,"junctions.microglia":"102522090-102525886;102522090-102524026","sig.microglia":"Significant"},"Reg_CXWVTi_275":{"featureID":"28135_7_2/2_A3SS","chr":"9","start":102504888,"end":102504888,"strand":"-","coords":"9:102504888-102504888","geneIDs":"28135","geneSymbols":"Cep63","variantType":"A3SS:P","event":"<a href=\"https://genome.ucsc.edu/cgi-bin/hgTracks?db=mm9&position=chr9:102504778-102505272\" title=\"Jump to UCSC Genome Browser\">9:102504778-102505272</a>","log2FoldChange.neuron":2.39,"pvalue.neuron":0.0121,"padj.neuron":0.0441,"groupID.neuron":"11299","medianVariantFreq.neuron":0.17,"medianVariantFreq1.neuron":0.0588,"medianVariantFreq2.neuron":0.538,"medianVariantCount.neuron":4.5,"medianVariantCount1.neuron":3,"medianVariantCount2.neuron":5,"medianTotalCount.neuron":30,"medianTotalCount1.neuron":34,"medianTotalCount2.neuron":13,"deltaVF.neuron":0.48,"junctions.neuron":"102504888-102505172","sig.neuron":"Significant","log2FoldChange.microglia":0.753,"pvalue.microglia":0.664,"padj.microglia":0.842,"groupID.microglia":"11299","medianVariantFreq.microglia":0.169,"medianVariantFreq1.microglia":0.121,"medianVariantFreq2.microglia":0.333,"medianVariantCount.microglia":4,"medianVariantCount1.microglia":5,"medianVariantCount2.microglia":4,"medianTotalCount.microglia":24.5,"medianTotalCount1.microglia":29,"medianTotalCount2.microglia":12,"deltaVF.microglia":0.212,"junctions.microglia":"102504888-102505172","sig.microglia":"Not"},"Reg_CXWVTi_276":{"featureID":"28169_1_2/2_SE,A3SS","chr":"10","start":77737182,"end":77737101,"strand":"-","coords":"10:77737182-77737101","geneIDs":"28169","geneSymbols":"Agpat3","variantType":"SE:I,A3SS:P","event":"<a href=\"https://genome.ucsc.edu/cgi-bin/hgTracks?db=mm9&position=chr10:77736915-77740855\" title=\"Jump to UCSC Genome Browser\">10:77736915-77740855</a>","log2FoldChange.neuron":1.09,"pvalue.neuron":0.108,"padj.neuron":0.228,"groupID.neuron":"9414","medianVariantFreq.neuron":0.195,"medianVariantFreq1.neuron":0.158,"medianVariantFreq2.neuron":0.286,"medianVariantCount.neuron":4.5,"medianVariantCount1.neuron":3,"medianVariantCount2.neuron":13,"medianTotalCount.neuron":28.5,"medianTotalCount1.neuron":26,"medianTotalCount2.neuron":74,"deltaVF.neuron":0.128,"junctions.neuron":"77737182-77740755;77737015-77737101","sig.neuron":"Not","log2FoldChange.microglia":2.47,"pvalue.microglia":0.0224,"padj.microglia":0.106,"groupID.microglia":"9414","medianVariantFreq.microglia":0.137,"medianVariantFreq1.microglia":0.06,"medianVariantFreq2.microglia":0.4,"medianVariantCount.microglia":5,"medianVariantCount1.microglia":2,"medianVariantCount2.microglia":7,"medianTotalCount.microglia":39.5,"medianTotalCount1.microglia":24,"medianTotalCount2.microglia":40,"deltaVF.microglia":0.34,"junctions.microglia":"77737182-77740755;77737015-77737101","sig.microglia":"Not"},"Reg_CXWVTi_277":{"featureID":"319448_1_2/2_AS","chr":"14","start":73109525,"end":73051823,"strand":"-","coords":"14:73109525-73051823","geneIDs":"319448","geneSymbols":"Fndc3a","variantType":"AS","event":"<a href=\"https://genome.ucsc.edu/cgi-bin/hgTracks?db=mm9&position=chr14:72998849-73109919\" title=\"Jump to UCSC Genome Browser\">14:72998849-73109919</a>","log2FoldChange.neuron":1.11,"pvalue.neuron":0.0214,"padj.neuron":0.0681,"groupID.neuron":"2035","medianVariantFreq.neuron":0.733,"medianVariantFreq1.neuron":0.667,"medianVariantFreq2.neuron":0.788,"medianVariantCount.neuron":19.5,"medianVariantCount1.neuron":12,"medianVariantCount2.neuron":29,"medianTotalCount.neuron":29.5,"medianTotalCount1.neuron":18,"medianTotalCount2.neuron":37,"deltaVF.neuron":0.122,"junctions.neuron":"72998949-73051823","sig.neuron":"Not","log2FoldChange.microglia":0.438,"pvalue.microglia":0.528,"padj.microglia":0.756,"groupID.microglia":"2035","medianVariantFreq.microglia":0.711,"medianVariantFreq1.microglia":0.636,"medianVariantFreq2.microglia":0.714,"medianVariantCount.microglia":21,"medianVariantCount1.microglia":24,"medianVariantCount2.microglia":20,"medianTotalCount.microglia":33,"medianTotalCount1.microglia":43,"medianTotalCount2.microglia":27,"deltaVF.microglia":0.0782,"junctions.microglia":"72998949-73051823","sig.microglia":"Not"},"Reg_CXWVTi_278":{"featureID":"319675_10_2/2_A3SS","chr":"9","start":15128157,"end":15128157,"strand":"-","coords":"9:15128157-15128157","geneIDs":"319675","geneSymbols":"5830418K08Rik","variantType":"A3SS:P","event":"<a href=\"https://genome.ucsc.edu/cgi-bin/hgTracks?db=mm9&position=chr9:15128054-15128693\" title=\"Jump to UCSC Genome Browser\">9:15128054-15128693</a>","log2FoldChange.neuron":0.795,"pvalue.neuron":0.202,"padj.neuron":0.347,"groupID.neuron":"18359","medianVariantFreq.neuron":0.474,"medianVariantFreq1.neuron":0.385,"medianVariantFreq2.neuron":0.556,"medianVariantCount.neuron":10.5,"medianVariantCount1.neuron":11,"medianVariantCount2.neuron":6,"medianTotalCount.neuron":22.5,"medianTotalCount1.neuron":26,"medianTotalCount2.neuron":14,"deltaVF.neuron":0.171,"junctions.neuron":"15128157-15128593","sig.neuron":"Not","log2FoldChange.microglia":-1.11,"pvalue.microglia":0.436,"padj.microglia":0.679,"groupID.microglia":"18359","medianVariantFreq.microglia":0.495,"medianVariantFreq1.microglia":0.5,"medianVariantFreq2.microglia":0.0769,"medianVariantCount.microglia":1.5,"medianVariantCount1.microglia":2,"medianVariantCount2.microglia":1,"medianTotalCount.microglia":6.5,"medianTotalCount1.microglia":4,"medianTotalCount2.microglia":13,"deltaVF.microglia":-0.423,"junctions.microglia":"15128157-15128593","sig.microglia":"Not"},"Reg_CXWVTi_279":{"featureID":"319885_2_2/2_A5SS","chr":"4","start":44769565,"end":44774722,"strand":"+","coords":"4:44769565-44774722","geneIDs":"319885","geneSymbols":"Zcchc7","variantType":"A5SS:P","event":"<a href=\"https://genome.ucsc.edu/cgi-bin/hgTracks?db=mm9&position=chr4:44769464-44774822\" title=\"Jump to UCSC Genome Browser\">4:44769464-44774822</a>","log2FoldChange.neuron":-2.65,"pvalue.neuron":0.000522,"padj.neuron":0.00406,"groupID.neuron":"11175","medianVariantFreq.neuron":0.0842,"medianVariantFreq1.neuron":0.147,"medianVariantFreq2.neuron":0.0164,"medianVariantCount.neuron":5,"medianVariantCount1.neuron":10,"medianVariantCount2.neuron":1,"medianTotalCount.neuron":67,"medianTotalCount1.neuron":80,"medianTotalCount2.neuron":58,"deltaVF.neuron":-0.131,"junctions.neuron":"44769568-44774722","sig.neuron":"Significant","log2FoldChange.microglia":-0.308,"pvalue.microglia":0.868,"padj.microglia":0.955,"groupID.microglia":"11175","medianVariantFreq.microglia":"NA","medianVariantFreq1.microglia":"NA","medianVariantFreq2.microglia":0,"medianVariantCount.microglia":1,"medianVariantCount1.microglia":2,"medianVariantCount2.microglia":0,"medianTotalCount.microglia":30,"medianTotalCount1.microglia":24,"medianTotalCount2.microglia":36,"deltaVF.microglia":"NA","junctions.microglia":"44769568-44774722","sig.microglia":"Not"},"Reg_CXWVTi_280":{"featureID":"319885_3_2/2_SE","chr":"4","start":44906442,"end":44907788,"strand":"+","coords":"4:44906442-44907788","geneIDs":"319885","geneSymbols":"Zcchc7","variantType":"SE:I","event":"<a href=\"https://genome.ucsc.edu/cgi-bin/hgTracks?db=mm9&position=chr4:44906342-44907888\" title=\"Jump to UCSC Genome Browser\">4:44906342-44907888</a>","log2FoldChange.neuron":3.33,"pvalue.neuron":1.85e-05,"padj.neuron":0.00037,"groupID.neuron":"11176","medianVariantFreq.neuron":0.04,"medianVariantFreq1.neuron":0.0208,"medianVariantFreq2.neuron":0.27,"medianVariantCount.neuron":4,"medianVariantCount1.neuron":3,"medianVariantCount2.neuron":14,"medianTotalCount.neuron":91.5,"medianTotalCount1.neuron":120,"medianTotalCount2.neuron":74,"deltaVF.neuron":0.249,"junctions.neuron":"44906442-44907009;44907167-44907788","sig.neuron":"Significant","log2FoldChange.microglia":1.47,"pvalue.microglia":0.131,"padj.microglia":0.345,"groupID.microglia":"11176","medianVariantFreq.microglia":0.0972,"medianVariantFreq1.microglia":0.0585,"medianVariantFreq2.microglia":0.164,"medianVariantCount.microglia":8.5,"medianVariantCount1.microglia":6,"medianVariantCount2.microglia":9,"medianTotalCount.microglia":65,"medianTotalCount1.microglia":77,"medianTotalCount2.microglia":55,"deltaVF.microglia":0.105,"junctions.microglia":"44906442-44907009;44907167-44907788","sig.microglia":"Not"},"Reg_CXWVTi_281":{"featureID":"319934_1_2/2_SE","chr":"7","start":117606480,"end":117606370,"strand":"-","coords":"7:117606480-117606370","geneIDs":"319934","geneSymbols":"Sbf2","variantType":"SE:I","event":"<a href=\"https://genome.ucsc.edu/cgi-bin/hgTracks?db=mm9&position=chr7:117604656-117608202\" title=\"Jump to UCSC Genome Browser\">7:117604656-117608202</a>","log2FoldChange.neuron":-7.43,"pvalue.neuron":0.000137,"padj.neuron":0.00157,"groupID.neuron":"10647","medianVariantFreq.neuron":1,"medianVariantFreq1.neuron":1,"medianVariantFreq2.neuron":0.798,"medianVariantCount.neuron":73,"medianVariantCount1.neuron":78,"medianVariantCount2.neuron":71,"medianTotalCount.neuron":84,"medianTotalCount1.neuron":78,"medianTotalCount2.neuron":104,"deltaVF.neuron":-0.202,"junctions.neuron":"117606480-117608102;117604756-117606370","sig.neuron":"Significant","log2FoldChange.microglia":-7.79,"pvalue.microglia":4.27e-07,"padj.microglia":6.47e-05,"groupID.microglia":"10647","medianVariantFreq.microglia":1,"medianVariantFreq1.microglia":1,"medianVariantFreq2.microglia":0.843,"medianVariantCount.microglia":40.5,"medianVariantCount1.microglia":48,"medianVariantCount2.microglia":31,"medianTotalCount.microglia":47.5,"medianTotalCount1.microglia":48,"medianTotalCount2.microglia":47,"deltaVF.microglia":-0.157,"junctions.microglia":"117606480-117608102;117604756-117606370","sig.microglia":"Significant"},"Reg_CXWVTi_282":{"featureID":"320226_2_2/2_SE","chr":"4","start":83250086,"end":83281544,"strand":"+","coords":"4:83250086-83281544","geneIDs":"320226","geneSymbols":"4930473A06Rik","variantType":"SE:I","event":"<a href=\"https://genome.ucsc.edu/cgi-bin/hgTracks?db=mm9&position=chr4:83249986-83281644\" title=\"Jump to UCSC Genome Browser\">4:83249986-83281644</a>","log2FoldChange.neuron":-1.68,"pvalue.neuron":0.0443,"padj.neuron":0.116,"groupID.neuron":"12489","medianVariantFreq.neuron":0.412,"medianVariantFreq1.neuron":0.6,"medianVariantFreq2.neuron":0.2,"medianVariantCount.neuron":8.5,"medianVariantCount1.neuron":11,"medianVariantCount2.neuron":2,"medianTotalCount.neuron":16,"medianTotalCount1.neuron":17,"medianTotalCount2.neuron":10,"deltaVF.neuron":-0.4,"junctions.neuron":"83250086-83266729;83266867-83281544","sig.neuron":"Not","log2FoldChange.microglia":-2.41,"pvalue.microglia":0.175,"padj.microglia":0.413,"groupID.microglia":"12489","medianVariantFreq.microglia":"NA","medianVariantFreq1.microglia":0.463,"medianVariantFreq2.microglia":"NA","medianVariantCount.microglia":1.5,"medianVariantCount1.microglia":7,"medianVariantCount2.microglia":0,"medianTotalCount.microglia":6,"medianTotalCount1.microglia":15,"medianTotalCount2.microglia":0,"deltaVF.microglia":"NA","junctions.microglia":"83250086-83266729;83266867-83281544","sig.microglia":"Not"},"Reg_CXWVTi_283":{"featureID":"320538_3_2/2_A5SS","chr":"6","start":38414044,"end":38420152,"strand":"+","coords":"6:38414044-38420152","geneIDs":"320538","geneSymbols":"Ubn2","variantType":"A5SS:P","event":"<a href=\"https://genome.ucsc.edu/cgi-bin/hgTracks?db=mm9&position=chr6:38413943-38420252\" title=\"Jump to UCSC Genome Browser\">6:38413943-38420252</a>","log2FoldChange.neuron":0.0841,"pvalue.neuron":0.892,"padj.neuron":0.935,"groupID.neuron":"2985","medianVariantFreq.neuron":0.174,"medianVariantFreq1.neuron":0.158,"medianVariantFreq2.neuron":0.182,"medianVariantCount.neuron":4.5,"medianVariantCount1.neuron":5,"medianVariantCount2.neuron":4,"medianTotalCount.neuron":27.5,"medianTotalCount1.neuron":23,"medianTotalCount2.neuron":32,"deltaVF.neuron":0.0239,"junctions.neuron":"38414049-38420152","sig.neuron":"Not","log2FoldChange.microglia":1.28,"pvalue.microglia":0.296,"padj.microglia":0.549,"groupID.microglia":"2985","medianVariantFreq.microglia":0.124,"medianVariantFreq1.microglia":0.0909,"medianVariantFreq2.microglia":0.2,"medianVariantCount.microglia":2.5,"medianVariantCount1.microglia":2,"medianVariantCount2.microglia":3,"medianTotalCount.microglia":17.5,"medianTotalCount1.microglia":21,"medianTotalCount2.microglia":16,"deltaVF.microglia":0.109,"junctions.microglia":"38414049-38420152","sig.microglia":"Not"},"Reg_CXWVTi_284":{"featureID":"320634_2_2/2_SE,RI,A5SS,A3SS","chr":"X","start":45284162,"end":45284753,"strand":"+","coords":"X:45284162-45284753","geneIDs":"320634","geneSymbols":"Ocrl","variantType":"SE:I,RI:R,A5SS:P,A3SS:P","event":"<a href=\"https://genome.ucsc.edu/cgi-bin/hgTracks?db=mm9&position=chrX:45284061-45284853\" title=\"Jump to UCSC Genome Browser\">X:45284061-45284853</a>","log2FoldChange.neuron":2.33,"pvalue.neuron":5.23e-05,"padj.neuron":0.000771,"groupID.neuron":"17734","medianVariantFreq.neuron":0.482,"medianVariantFreq1.neuron":0.294,"medianVariantFreq2.neuron":0.667,"medianVariantCount.neuron":13.5,"medianVariantCount1.neuron":10,"medianVariantCount2.neuron":18,"medianTotalCount.neuron":31,"medianTotalCount1.neuron":29,"medianTotalCount2.neuron":33,"deltaVF.neuron":0.373,"junctions.neuron":"45284161-45284561;45284621-45284753","sig.neuron":"Significant","log2FoldChange.microglia":-0.0681,"pvalue.microglia":1,"padj.microglia":1,"groupID.microglia":"17734","medianVariantFreq.microglia":"NA","medianVariantFreq1.microglia":"NA","medianVariantFreq2.microglia":0.267,"medianVariantCount.microglia":3.5,"medianVariantCount1.microglia":0,"medianVariantCount2.microglia":5,"medianTotalCount.microglia":9.5,"medianTotalCount1.microglia":0,"medianTotalCount2.microglia":30,"deltaVF.microglia":"NA","junctions.microglia":"45284161-45284561;45284621-45284753","sig.microglia":"Not"},"Reg_CXWVTi_285":{"featureID":"320816_9_2/2_SE","chr":"2","start":11706079,"end":11707851,"strand":"+","coords":"2:11706079-11707851","geneIDs":"320816","geneSymbols":"Ankrd16","variantType":"SE:I","event":"<a href=\"https://genome.ucsc.edu/cgi-bin/hgTracks?db=mm9&position=chr2:11705979-11707951\" title=\"Jump to UCSC Genome Browser\">2:11705979-11707951</a>","log2FoldChange.neuron":-1.55,"pvalue.neuron":0.0382,"padj.neuron":0.104,"groupID.neuron":"17426","medianVariantFreq.neuron":0.2,"medianVariantFreq1.neuron":0.429,"medianVariantFreq2.neuron":0.167,"medianVariantCount.neuron":6,"medianVariantCount1.neuron":6,"medianVariantCount2.neuron":6,"medianTotalCount.neuron":14,"medianTotalCount1.neuron":14,"medianTotalCount2.neuron":30,"deltaVF.neuron":-0.262,"junctions.neuron":"11706079-11706797;11706079-11706750;11706887-11707851","sig.neuron":"Not","log2FoldChange.microglia":-7.51,"pvalue.microglia":7.33e-06,"padj.microglia":0.000422,"groupID.microglia":"17426","medianVariantFreq.microglia":0.589,"medianVariantFreq1.microglia":1,"medianVariantFreq2.microglia":0.0667,"medianVariantCount.microglia":3.5,"medianVariantCount1.microglia":3,"medianVariantCount2.microglia":4,"medianTotalCount.microglia":30.5,"medianTotalCount1.microglia":3,"medianTotalCount2.microglia":65,"deltaVF.microglia":-0.933,"junctions.microglia":"11706079-11706797;11706079-11706750;11706887-11707851","sig.microglia":"Significant"},"Reg_CXWVTi_286":{"featureID":"327762,70432,67307_6_2/2_A3SS","chr":"10","start":62465028,"end":62467404,"strand":"+","coords":"10:62465028-62467404","geneIDs":"327762,70432,67307","geneSymbols":"Dna2,Rufy2,Pbld2","variantType":"A3SS:P","event":"<a href=\"https://genome.ucsc.edu/cgi-bin/hgTracks?db=mm9&position=chr10:62464928-62467505\" title=\"Jump to UCSC Genome Browser\">10:62464928-62467505</a>","log2FoldChange.neuron":2.11,"pvalue.neuron":0.00478,"padj.neuron":0.0214,"groupID.neuron":"8768","medianVariantFreq.neuron":0.894,"medianVariantFreq1.neuron":0.745,"medianVariantFreq2.neuron":0.951,"medianVariantCount.neuron":45,"medianVariantCount1.neuron":37,"medianVariantCount2.neuron":53,"medianTotalCount.neuron":53.5,"medianTotalCount1.neuron":53,"medianTotalCount2.neuron":55,"deltaVF.neuron":0.207,"junctions.neuron":"62465028-62467362;62465028-62465694","sig.neuron":"Significant","log2FoldChange.microglia":1.21,"pvalue.microglia":0.605,"padj.microglia":0.809,"groupID.microglia":"8768","medianVariantFreq.microglia":"NA","medianVariantFreq1.microglia":"NA","medianVariantFreq2.microglia":0.5,"medianVariantCount.microglia":4,"medianVariantCount1.microglia":0,"medianVariantCount2.microglia":5,"medianTotalCount.microglia":9,"medianTotalCount1.microglia":6,"medianTotalCount2.microglia":12,"deltaVF.microglia":"NA","junctions.microglia":"62465028-62467362;62465028-62465694","sig.microglia":"Not"},"Reg_CXWVTi_287":{"featureID":"328108,328110_15_2/2_SE,RI,A5SS,A3SS","chr":"12","start":66156308,"end":66156624,"strand":"+","coords":"12:66156308-66156624","geneIDs":"328108,328110","geneSymbols":"Fam179b,Prpf39","variantType":"SE:I,RI:R,A5SS:P,A3SS:P","event":"<a href=\"https://genome.ucsc.edu/cgi-bin/hgTracks?db=mm9&position=chr12:66156207-66156725\" title=\"Jump to UCSC Genome Browser\">12:66156207-66156725</a>","log2FoldChange.neuron":1.36,"pvalue.neuron":0.00108,"padj.neuron":0.00673,"groupID.neuron":"6913","medianVariantFreq.neuron":0.848,"medianVariantFreq1.neuron":0.736,"medianVariantFreq2.neuron":0.868,"medianVariantCount.neuron":106,"medianVariantCount1.neuron":108,"medianVariantCount2.neuron":105,"medianTotalCount.neuron":140,"medianTotalCount1.neuron":143,"medianTotalCount2.neuron":121,"deltaVF.neuron":0.132,"junctions.neuron":"66156307-66156421;66156520-66156625","sig.neuron":"Significant","log2FoldChange.microglia":1.08,"pvalue.microglia":0.402,"padj.microglia":0.651,"groupID.microglia":"6913","medianVariantFreq.microglia":0.829,"medianVariantFreq1.microglia":0.812,"medianVariantFreq2.microglia":0.879,"medianVariantCount.microglia":51,"medianVariantCount1.microglia":61,"medianVariantCount2.microglia":44,"medianTotalCount.microglia":63.5,"medianTotalCount1.microglia":61,"medianTotalCount2.microglia":66,"deltaVF.microglia":0.0663,"junctions.microglia":"66156307-66156421;66156520-66156625","sig.microglia":"Not"},"Reg_CXWVTi_288":{"featureID":"328108,328110_17_2/2_RI,A3SS","chr":"12","start":66156521,"end":66156624,"strand":"+","coords":"12:66156521-66156624","geneIDs":"328108,328110","geneSymbols":"Fam179b,Prpf39","variantType":"RI:R,A3SS:P","event":"<a href=\"https://genome.ucsc.edu/cgi-bin/hgTracks?db=mm9&position=chr12:66156420-66156725\" title=\"Jump to UCSC Genome Browser\">12:66156420-66156725</a>","log2FoldChange.neuron":-0.59,"pvalue.neuron":0.0622,"padj.neuron":0.15,"groupID.neuron":"6915","medianVariantFreq.neuron":0.57,"medianVariantFreq1.neuron":0.629,"medianVariantFreq2.neuron":0.483,"medianVariantCount.neuron":75,"medianVariantCount1.neuron":76,"medianVariantCount2.neuron":56,"medianTotalCount.neuron":134,"medianTotalCount1.neuron":148,"medianTotalCount2.neuron":120,"deltaVF.neuron":-0.146,"junctions.neuron":"66156520-66156602","sig.neuron":"Not","log2FoldChange.microglia":-1.29,"pvalue.microglia":0.0968,"padj.microglia":0.284,"groupID.microglia":"6915","medianVariantFreq.microglia":0.639,"medianVariantFreq1.microglia":0.727,"medianVariantFreq2.microglia":0.459,"medianVariantCount.microglia":32,"medianVariantCount1.microglia":52,"medianVariantCount2.microglia":26,"medianTotalCount.microglia":65,"medianTotalCount1.microglia":70,"medianTotalCount2.microglia":60,"deltaVF.microglia":-0.268,"junctions.microglia":"66156520-66156602","sig.microglia":"Not"},"Reg_CXWVTi_289":{"featureID":"328801_1_2/2_SE","chr":"17","start":33766161,"end":33766741,"strand":"+","coords":"17:33766161-33766741","geneIDs":"328801","geneSymbols":"Zfp414","variantType":"SE:I","event":"<a href=\"https://genome.ucsc.edu/cgi-bin/hgTracks?db=mm9&position=chr17:33766061-33766842\" title=\"Jump to UCSC Genome Browser\">17:33766061-33766842</a>","log2FoldChange.neuron":0.785,"pvalue.neuron":0.287,"padj.neuron":0.452,"groupID.neuron":"12341","medianVariantFreq.neuron":0.243,"medianVariantFreq1.neuron":0.2,"medianVariantFreq2.neuron":0.364,"medianVariantCount.neuron":4,"medianVariantCount1.neuron":3,"medianVariantCount2.neuron":5,"medianTotalCount.neuron":19.5,"medianTotalCount1.neuron":17,"medianTotalCount2.neuron":22,"deltaVF.neuron":0.164,"junctions.neuron":"33766161-33766567;33766643-33766742","sig.neuron":"Not","log2FoldChange.microglia":1.12,"pvalue.microglia":0.219,"padj.microglia":0.474,"groupID.microglia":"12341","medianVariantFreq.microglia":0.69,"medianVariantFreq1.microglia":0.636,"medianVariantFreq2.microglia":0.767,"medianVariantCount.microglia":12,"medianVariantCount1.microglia":13,"medianVariantCount2.microglia":11,"medianTotalCount.microglia":21.5,"medianTotalCount1.microglia":27,"medianTotalCount2.microglia":15,"deltaVF.microglia":0.131,"junctions.microglia":"33766161-33766567;33766643-33766742","sig.microglia":"Not"},"Reg_CXWVTi_290":{"featureID":"331401_2_2/3_A3SS","chr":"X","start":39165752,"end":39165752,"strand":"-","coords":"X:39165752-39165752","geneIDs":"331401","geneSymbols":"Thoc2","variantType":"A3SS:P","event":"<a href=\"https://genome.ucsc.edu/cgi-bin/hgTracks?db=mm9&position=chrX:39165571-39167227\" title=\"Jump to UCSC Genome Browser\">X:39165571-39167227</a>","log2FoldChange.neuron":0.773,"pvalue.neuron":0.0684,"padj.neuron":0.161,"groupID.neuron":"15125","medianVariantFreq.neuron":0.482,"medianVariantFreq1.neuron":0.421,"medianVariantFreq2.neuron":0.652,"medianVariantCount.neuron":51,"medianVariantCount1.neuron":39,"medianVariantCount2.neuron":58,"medianTotalCount.neuron":98,"medianTotalCount1.neuron":98,"medianTotalCount2.neuron":89,"deltaVF.neuron":0.231,"junctions.neuron":"39165752-39167127","sig.neuron":"Not","log2FoldChange.microglia":0.102,"pvalue.microglia":0.867,"padj.microglia":0.955,"groupID.microglia":"15125","medianVariantFreq.microglia":0.517,"medianVariantFreq1.microglia":0.516,"medianVariantFreq2.microglia":0.53,"medianVariantCount.microglia":26.5,"medianVariantCount1.microglia":27,"medianVariantCount2.microglia":15,"medianTotalCount.microglia":56.5,"medianTotalCount1.microglia":62,"medianTotalCount2.microglia":49,"deltaVF.microglia":0.0142,"junctions.microglia":"39165752-39167127","sig.microglia":"Not"},"Reg_CXWVTi_291":{"featureID":"347722_1_2/2_SE","chr":"1","start":91640471,"end":91685738,"strand":"+","coords":"1:91640471-91685738","geneIDs":"347722","geneSymbols":"Agap1","variantType":"SE:I","event":"<a href=\"https://genome.ucsc.edu/cgi-bin/hgTracks?db=mm9&position=chr1:91640371-91685838\" title=\"Jump to UCSC Genome Browser\">1:91640371-91685838</a>","log2FoldChange.neuron":-3.92,"pvalue.neuron":1.3e-05,"padj.neuron":0.000283,"groupID.neuron":"10090","medianVariantFreq.neuron":0.367,"medianVariantFreq1.neuron":0.524,"medianVariantFreq2.neuron":0,"medianVariantCount.neuron":4,"medianVariantCount1.neuron":7,"medianVariantCount2.neuron":0,"medianTotalCount.neuron":13,"medianTotalCount1.neuron":11,"medianTotalCount2.neuron":14,"deltaVF.neuron":-0.524,"junctions.neuron":"91640471-91662881;91663039-91685738","sig.neuron":"Significant","log2FoldChange.microglia":-5.57,"pvalue.microglia":0.00219,"padj.microglia":0.0218,"groupID.microglia":"10090","medianVariantFreq.microglia":0.646,"medianVariantFreq1.microglia":1,"medianVariantFreq2.microglia":0.143,"medianVariantCount.microglia":7,"medianVariantCount1.microglia":11,"medianVariantCount2.microglia":2,"medianTotalCount.microglia":12.5,"medianTotalCount1.microglia":11,"medianTotalCount2.microglia":14,"deltaVF.microglia":-0.857,"junctions.microglia":"91640471-91662881;91663039-91685738","sig.microglia":"Significant"},"Reg_CXWVTi_292":{"featureID":"381668_5_2/2_SE,RI,A5SS,A3SS","chr":"5","start":110807517,"end":110807350,"strand":"-","coords":"5:110807517-110807350","geneIDs":"381668","geneSymbols":"Fbrsl1","variantType":"SE:I,RI:R,A5SS:P,A3SS:P","event":"<a href=\"https://genome.ucsc.edu/cgi-bin/hgTracks?db=mm9&position=chr5:110807174-110808013\" title=\"Jump to UCSC Genome Browser\">5:110807174-110808013</a>","log2FoldChange.neuron":1.3,"pvalue.neuron":0.00852,"padj.neuron":0.0328,"groupID.neuron":"18203","medianVariantFreq.neuron":0.634,"medianVariantFreq1.neuron":0.576,"medianVariantFreq2.neuron":0.765,"medianVariantCount.neuron":18.5,"medianVariantCount1.neuron":15,"medianVariantCount2.neuron":39,"medianTotalCount.neuron":33,"medianTotalCount1.neuron":28,"medianTotalCount2.neuron":51,"deltaVF.neuron":0.189,"junctions.neuron":"110807516-110807913;110807274-110807448;110807274-110807350","sig.neuron":"Significant","log2FoldChange.microglia":1.27,"pvalue.microglia":0.000508,"padj.microglia":0.00748,"groupID.microglia":"18203","medianVariantFreq.microglia":0.779,"medianVariantFreq1.microglia":0.704,"medianVariantFreq2.microglia":0.845,"medianVariantCount.microglia":173,"medianVariantCount1.microglia":209,"medianVariantCount2.microglia":131,"medianTotalCount.microglia":234,"medianTotalCount1.microglia":297,"medianTotalCount2.microglia":155,"deltaVF.microglia":0.141,"junctions.microglia":"110807516-110807913;110807274-110807448;110807274-110807350","sig.microglia":"Significant"},"Reg_CXWVTi_293":{"featureID":"432508_2_2/2_SE,A5SS","chr":"10","start":116798941,"end":116798830,"strand":"-","coords":"10:116798941-116798830","geneIDs":"432508","geneSymbols":"Cpsf6","variantType":"SE:I,A5SS:P","event":"<a href=\"https://genome.ucsc.edu/cgi-bin/hgTracks?db=mm9&position=chr10:116798316-116799170\" title=\"Jump to UCSC Genome Browser\">10:116798316-116799170</a>","log2FoldChange.neuron":0.484,"pvalue.neuron":0.5,"padj.neuron":0.645,"groupID.neuron":"8754","medianVariantFreq.neuron":0.189,"medianVariantFreq1.neuron":0.214,"medianVariantFreq2.neuron":0.164,"medianVariantCount.neuron":10.5,"medianVariantCount1.neuron":12,"medianVariantCount2.neuron":9,"medianTotalCount.neuron":53,"medianTotalCount1.neuron":51,"medianTotalCount2.neuron":55,"deltaVF.neuron":-0.0506,"junctions.neuron":"116798940-116799070;116798416-116798830","sig.neuron":"Not","log2FoldChange.microglia":-1.09,"pvalue.microglia":0.368,"padj.microglia":0.614,"groupID.microglia":"8754","medianVariantFreq.microglia":"NA","medianVariantFreq1.microglia":0.123,"medianVariantFreq2.microglia":"NA","medianVariantCount.microglia":3.5,"medianVaria
[truncated: 267,371 more chars]
