# Supplementary material for: Untangling the brain's neuroinflammatory and neurodegenerative transcriptional responses
Source: Nat Commun. 2016 Apr 21;7:11295. doi: 10.1038/ncomms11295 (PMC4844685; doi:10.1038/ncomms11295)
Supplement: Supplementary Data 3 — LPS-induced RNA processing in astrocytes, microglia and neurons. The effects of peripheral endotoxemia on alternative RNA processing events in brain microglia, astrocytes, and neurons are displayed in interactive plots and tables derived from RNA-Seq data. Comparisons of these effects between each pair of cell types are also provided. To explore these interactive plots and tables, download and unpackage the .zip file, and then open the index.html file in your browser (Firefox recommended). If you use Safari or Chrome, the plots and tables will not be rendered unless you change the browser settings; instructions for how to do so are provided within the index.html file. [file ncomms11295-s4.zip › LPS-induced-RNA-processing/dataset-6-emPPrq.json]

{"type":"plot","name":"plot","label":"plot","description":"plot","value":{"plot":"./dataset-6-emPPrq.svg","table":{"type":"table","name":"table","label":"table","description":"table","value":{"data":{"Reg_emPPrq_1":{"featureID":"100019_2_2/2_A5SS","chr":"4","start":32845475,"end":32846025,"strand":"+","coords":"4:32845475-32846025","geneIDs":"100019","geneSymbols":"Mdn1","variantType":"A5SS:P","event":"<a href=\"https://genome.ucsc.edu/cgi-bin/hgTracks?db=mm9&position=chr4:32845374-32846125\" title=\"Jump to UCSC Genome Browser\">4:32845374-32846125</a>","log2FoldChange.microglia":0.507,"pvalue.microglia":0.447,"padj.microglia":0.688,"groupID.microglia":"15599","medianVariantFreq.microglia":0.117,"medianVariantFreq1.microglia":0.101,"medianVariantFreq2.microglia":0.13,"medianVariantCount.microglia":7.5,"medianVariantCount1.microglia":6,"medianVariantCount2.microglia":13,"medianTotalCount.microglia":66,"medianTotalCount1.microglia":40,"medianTotalCount2.microglia":71,"deltaVF.microglia":0.0293,"junctions.microglia":"32845494-32846025","sig.microglia":"Not","log2FoldChange.astrocyte":0.292,"pvalue.astrocyte":0.66,"padj.astrocyte":0.851,"groupID.astrocyte":"15599","medianVariantFreq.astrocyte":0.137,"medianVariantFreq1.astrocyte":0.117,"medianVariantFreq2.astrocyte":0.159,"medianVariantCount.astrocyte":12,"medianVariantCount1.astrocyte":11,"medianVariantCount2.astrocyte":15,"medianTotalCount.astrocyte":89,"medianTotalCount1.astrocyte":89,"medianTotalCount2.astrocyte":86,"deltaVF.astrocyte":0.0416,"junctions.astrocyte":"32845494-32846025","sig.astrocyte":"Not"},"Reg_emPPrq_2":{"featureID":"100046899,17537_5_2/2_A5SS","chr":"7","start":16770867,"end":16771406,"strand":"+","coords":"7:16770867-16771406","geneIDs":"100046899,17537","geneSymbols":"LOC100046899,Meis3","variantType":"A5SS:P","event":"<a href=\"https://genome.ucsc.edu/cgi-bin/hgTracks?db=mm9&position=chr7:16770766-16771506\" title=\"Jump to UCSC Genome Browser\">7:16770766-16771506</a>","log2FoldChange.microglia":1.44,"pvalue.microglia":0.214,"padj.microglia":0.467,"groupID.microglia":"13842","medianVariantFreq.microglia":0.135,"medianVariantFreq1.microglia":0.0385,"medianVariantFreq2.microglia":0.167,"medianVariantCount.microglia":4,"medianVariantCount1.microglia":5,"medianVariantCount2.microglia":3,"medianTotalCount.microglia":26,"medianTotalCount1.microglia":45,"medianTotalCount2.microglia":18,"deltaVF.microglia":0.128,"junctions.microglia":"16770870-16771406","sig.microglia":"Not","log2FoldChange.astrocyte":1.08,"pvalue.astrocyte":0.439,"padj.astrocyte":0.704,"groupID.astrocyte":"13842","medianVariantFreq.astrocyte":0.283,"medianVariantFreq1.astrocyte":0.11,"medianVariantFreq2.astrocyte":0.369,"medianVariantCount.astrocyte":4.5,"medianVariantCount1.astrocyte":1,"medianVariantCount2.astrocyte":6.5,"medianTotalCount.astrocyte":11,"medianTotalCount1.astrocyte":8,"medianTotalCount2.astrocyte":17.5,"deltaVF.astrocyte":0.259,"junctions.astrocyte":"16770870-16771406","sig.astrocyte":"Not"},"Reg_emPPrq_3":{"featureID":"100503984_2_2/2_A5SS","chr":"1","start":24607682,"end":24621716,"strand":"+","coords":"1:24607682-24621716","geneIDs":"100503984","geneSymbols":"","variantType":"A5SS:P","event":"<a href=\"https://genome.ucsc.edu/cgi-bin/hgTracks?db=mm9&position=chr1:24607581-24621816\" title=\"Jump to UCSC Genome Browser\">1:24607581-24621816</a>","log2FoldChange.microglia":0.267,"pvalue.microglia":0.698,"padj.microglia":0.86,"groupID.microglia":"12077","medianVariantFreq.microglia":0.0296,"medianVariantFreq1.microglia":0.0275,"medianVariantFreq2.microglia":0.0349,"medianVariantCount.microglia":5.5,"medianVariantCount1.microglia":5,"medianVariantCount2.microglia":6,"medianTotalCount.microglia":179,"medianTotalCount1.microglia":135,"medianTotalCount2.microglia":180,"deltaVF.microglia":0.00736,"junctions.microglia":"24607687-24621716","sig.microglia":"Not","log2FoldChange.astrocyte":0.207,"pvalue.astrocyte":0.863,"padj.astrocyte":0.95,"groupID.astrocyte":"12077","medianVariantFreq.astrocyte":0.0487,"medianVariantFreq1.astrocyte":0.0505,"medianVariantFreq2.astrocyte":0.0487,"medianVariantCount.astrocyte":2.5,"medianVariantCount1.astrocyte":2,"medianVariantCount2.astrocyte":5.5,"medianTotalCount.astrocyte":70.5,"medianTotalCount1.astrocyte":57,"medianTotalCount2.astrocyte":108,"deltaVF.astrocyte":-0.00178,"junctions.astrocyte":"24607687-24621716","sig.astrocyte":"Not"},"Reg_emPPrq_4":{"featureID":"100504541,100861990,79221_5_2/2_SE","chr":"12","start":35092762,"end":35092631,"strand":"-","coords":"12:35092762-35092631","geneIDs":"100504541,100861990,79221","geneSymbols":",LOC100861990,Hdac9","variantType":"SE:I","event":"<a href=\"https://genome.ucsc.edu/cgi-bin/hgTracks?db=mm9&position=chr12:35087632-35114463\" title=\"Jump to UCSC Genome Browser\">12:35087632-35114463</a>","log2FoldChange.microglia":-0.138,"pvalue.microglia":0.891,"padj.microglia":0.965,"groupID.microglia":"14685","medianVariantFreq.microglia":0.786,"medianVariantFreq1.microglia":0.836,"medianVariantFreq2.microglia":0.737,"medianVariantCount.microglia":42,"medianVariantCount1.microglia":37,"medianVariantCount2.microglia":44,"medianTotalCount.microglia":70,"medianTotalCount1.microglia":37,"medianTotalCount2.microglia":76,"deltaVF.microglia":-0.0988,"junctions.microglia":"35092762-35114363;35087732-35092631","sig.microglia":"Not","log2FoldChange.astrocyte":-1.05,"pvalue.astrocyte":0.114,"padj.astrocyte":0.328,"groupID.astrocyte":"14685","medianVariantFreq.astrocyte":0.613,"medianVariantFreq1.astrocyte":0.685,"medianVariantFreq2.astrocyte":0.466,"medianVariantCount.astrocyte":26.5,"medianVariantCount1.astrocyte":54,"medianVariantCount2.astrocyte":14,"medianTotalCount.astrocyte":44,"medianTotalCount1.astrocyte":78,"medianTotalCount2.astrocyte":33,"deltaVF.astrocyte":-0.219,"junctions.astrocyte":"35092762-35114363;35087732-35092631","sig.astrocyte":"Not"},"Reg_emPPrq_5":{"featureID":"101206,66087_2_2/2_SE","chr":"6","start":113326939,"end":113326886,"strand":"-","coords":"6:113326939-113326886","geneIDs":"101206,66087","geneSymbols":"Tada3,Tmem111","variantType":"SE:I","event":"<a href=\"https://genome.ucsc.edu/cgi-bin/hgTracks?db=mm9&position=chr6:113325958-113327410\" title=\"Jump to UCSC Genome Browser\">6:113325958-113327410</a>","log2FoldChange.microglia":-0.105,"pvalue.microglia":0.947,"padj.microglia":0.987,"groupID.microglia":"4906","medianVariantFreq.microglia":0.661,"medianVariantFreq1.microglia":0.655,"medianVariantFreq2.microglia":0.667,"medianVariantCount.microglia":9,"medianVariantCount1.microglia":19,"medianVariantCount2.microglia":3,"medianTotalCount.microglia":15.5,"medianTotalCount1.microglia":42,"medianTotalCount2.microglia":3,"deltaVF.microglia":0.0115,"junctions.microglia":"113326939-113327310;113326058-113326886","sig.microglia":"Not","log2FoldChange.astrocyte":-0.769,"pvalue.astrocyte":0.465,"padj.astrocyte":0.721,"groupID.astrocyte":"4906","medianVariantFreq.astrocyte":0.797,"medianVariantFreq1.astrocyte":0.827,"medianVariantFreq2.astrocyte":0.737,"medianVariantCount.astrocyte":28,"medianVariantCount1.astrocyte":28.5,"medianVariantCount2.astrocyte":26.5,"medianTotalCount.astrocyte":45.5,"medianTotalCount1.astrocyte":39.5,"medianTotalCount2.astrocyte":48.5,"deltaVF.astrocyte":-0.09,"junctions.astrocyte":"113326939-113327310;113326058-113326886","sig.astrocyte":"Not"},"Reg_emPPrq_6":{"featureID":"103537_2_2/3_A5SS","chr":"11","start":93770252,"end":93771597,"strand":"+","coords":"11:93770252-93771597","geneIDs":"103537","geneSymbols":"Mbtd1","variantType":"A5SS:P","event":"<a href=\"https://genome.ucsc.edu/cgi-bin/hgTracks?db=mm9&position=chr11:93770151-93771697\" title=\"Jump to UCSC Genome Browser\">11:93770151-93771697</a>","log2FoldChange.microglia":0.54,"pvalue.microglia":0.651,"padj.microglia":0.833,"groupID.microglia":"8809","medianVariantFreq.microglia":0.239,"medianVariantFreq1.microglia":0.192,"medianVariantFreq2.microglia":0.286,"medianVariantCount.microglia":4.5,"medianVariantCount1.microglia":5,"medianVariantCount2.microglia":4,"medianTotalCount.microglia":13,"medianTotalCount1.microglia":23,"medianTotalCount2.microglia":12,"deltaVF.microglia":0.0934,"junctions.microglia":"93770257-93771597","sig.microglia":"Not","log2FoldChange.astrocyte":-0.684,"pvalue.astrocyte":0.534,"padj.astrocyte":0.772,"groupID.astrocyte":"8809","medianVariantFreq.astrocyte":0.247,"medianVariantFreq1.astrocyte":0.378,"medianVariantFreq2.astrocyte":0.217,"medianVariantCount.astrocyte":6.5,"medianVariantCount1.astrocyte":6.5,"medianVariantCount2.astrocyte":5.5,"medianTotalCount.astrocyte":21,"medianTotalCount1.astrocyte":19.5,"medianTotalCount2.astrocyte":23.5,"deltaVF.astrocyte":-0.161,"junctions.astrocyte":"93770257-93771597","sig.astrocyte":"Not"},"Reg_emPPrq_7":{"featureID":"104263_2_2/2_SE","chr":"6","start":71566864,"end":71566812,"strand":"-","coords":"6:71566864-71566812","geneIDs":"104263","geneSymbols":"Kdm3a","variantType":"SE:I","event":"<a href=\"https://genome.ucsc.edu/cgi-bin/hgTracks?db=mm9&position=chr6:71563889-71570052\" title=\"Jump to UCSC Genome Browser\">6:71563889-71570052</a>","log2FoldChange.microglia":1.25,"pvalue.microglia":0.257,"padj.microglia":0.502,"groupID.microglia":"11227","medianVariantFreq.microglia":0.153,"medianVariantFreq1.microglia":0.156,"medianVariantFreq2.microglia":0.15,"medianVariantCount.microglia":4.5,"medianVariantCount1.microglia":7,"medianVariantCount2.microglia":3,"medianTotalCount.microglia":49,"medianTotalCount1.microglia":64,"medianTotalCount2.microglia":23,"deltaVF.microglia":-0.00625,"junctions.microglia":"71566864-71569952;71563989-71566812","sig.microglia":"Not","log2FoldChange.astrocyte":0.87,"pvalue.astrocyte":0.224,"padj.astrocyte":0.474,"groupID.astrocyte":"11227","medianVariantFreq.astrocyte":0.183,"medianVariantFreq1.astrocyte":0.142,"medianVariantFreq2.astrocyte":0.255,"medianVariantCount.astrocyte":24,"medianVariantCount1.astrocyte":13,"medianVariantCount2.astrocyte":44,"medianTotalCount.astrocyte":124,"medianTotalCount1.astrocyte":88,"medianTotalCount2.astrocyte":168,"deltaVF.astrocyte":0.113,"junctions.astrocyte":"71566864-71569952;71563989-71566812","sig.astrocyte":"Not"},"Reg_emPPrq_8":{"featureID":"104318_3_2/2_SE,A3SS","chr":"11","start":120829692,"end":120829526,"strand":"-","coords":"11:120829692-120829526","geneIDs":"104318","geneSymbols":"Csnk1d","variantType":"SE:I,A3SS:P","event":"<a href=\"https://genome.ucsc.edu/cgi-bin/hgTracks?db=mm9&position=chr11:120829348-120830437\" title=\"Jump to UCSC Genome Browser\">11:120829348-120830437</a>","log2FoldChange.microglia":2.61,"pvalue.microglia":0.00327,"padj.microglia":0.028,"groupID.microglia":"3228","medianVariantFreq.microglia":0.0829,"medianVariantFreq1.microglia":0.0714,"medianVariantFreq2.microglia":0.282,"medianVariantCount.microglia":6.5,"medianVariantCount1.microglia":2,"medianVariantCount2.microglia":11,"medianTotalCount.microglia":38,"medianTotalCount1.microglia":28,"medianTotalCount2.microglia":39,"deltaVF.microglia":0.211,"junctions.microglia":"120829692-120830337;120829448-120829526","sig.microglia":"Significant","log2FoldChange.astrocyte":-0.859,"pvalue.astrocyte":0.593,"padj.astrocyte":0.813,"groupID.astrocyte":"3228","medianVariantFreq.astrocyte":0.12,"medianVariantFreq1.astrocyte":0.175,"medianVariantFreq2.astrocyte":0.103,"medianVariantCount.astrocyte":3.5,"medianVariantCount1.astrocyte":3.5,"medianVariantCount2.astrocyte":3.5,"medianTotalCount.astrocyte":22.5,"medianTotalCount1.astrocyte":17.5,"medianTotalCount2.astrocyte":29,"deltaVF.astrocyte":-0.0717,"junctions.astrocyte":"120829692-120830337;120829448-120829526","sig.astrocyte":"Not"},"Reg_emPPrq_9":{"featureID":"104418_17_2/2_RI,A3SS","chr":"2","start":91776932,"end":91776931,"strand":"-","coords":"2:91776932-91776931","geneIDs":"104418","geneSymbols":"Dgkz","variantType":"RI:R,A3SS:P","event":"<a href=\"https://genome.ucsc.edu/cgi-bin/hgTracks?db=mm9&position=chr2:91776828-91777115\" title=\"Jump to UCSC Genome Browser\">2:91776828-91777115</a>","log2FoldChange.microglia":0.292,"pvalue.microglia":0.462,"padj.microglia":0.702,"groupID.microglia":"10448","medianVariantFreq.microglia":0.362,"medianVariantFreq1.microglia":0.324,"medianVariantFreq2.microglia":0.411,"medianVariantCount.microglia":111,"medianVariantCount1.microglia":59,"medianVariantCount2.microglia":116,"medianTotalCount.microglia":263,"medianTotalCount1.microglia":175,"medianTotalCount2.microglia":268,"deltaVF.microglia":0.0868,"junctions.microglia":"91776931-91777015","sig.microglia":"Not","log2FoldChange.astrocyte":0.804,"pvalue.astrocyte":0.308,"padj.astrocyte":0.568,"groupID.astrocyte":"10448","medianVariantFreq.astrocyte":0.217,"medianVariantFreq1.astrocyte":0.187,"medianVariantFreq2.astrocyte":0.245,"medianVariantCount.astrocyte":17,"medianVariantCount1.astrocyte":15,"medianVariantCount2.astrocyte":29.5,"medianTotalCount.astrocyte":85.5,"medianTotalCount1.astrocyte":65.5,"medianTotalCount2.astrocyte":108,"deltaVF.astrocyte":0.0578,"junctions.astrocyte":"91776931-91777015","sig.astrocyte":"Not"},"Reg_emPPrq_10":{"featureID":"104418_19_2/2_A3SS","chr":"2","start":91776239,"end":91776239,"strand":"-","coords":"2:91776239-91776239","geneIDs":"104418","geneSymbols":"Dgkz","variantType":"A3SS:P","event":"<a href=\"https://genome.ucsc.edu/cgi-bin/hgTracks?db=mm9&position=chr2:91776018-91776782\" title=\"Jump to UCSC Genome Browser\">2:91776018-91776782</a>","log2FoldChange.microglia":1.46,"pvalue.microglia":0.00333,"padj.microglia":0.028,"groupID.microglia":"10450","medianVariantFreq.microglia":0.174,"medianVariantFreq1.microglia":0.13,"medianVariantFreq2.microglia":0.34,"medianVariantCount.microglia":33.5,"medianVariantCount1.microglia":21,"medianVariantCount2.microglia":51,"medianTotalCount.microglia":151,"medianTotalCount1.microglia":161,"medianTotalCount2.microglia":141,"deltaVF.microglia":0.209,"junctions.microglia":"91776239-91776682","sig.microglia":"Significant","log2FoldChange.astrocyte":2.2,"pvalue.astrocyte":0.0375,"padj.astrocyte":0.153,"groupID.astrocyte":"10450","medianVariantFreq.astrocyte":0.238,"medianVariantFreq1.astrocyte":0.107,"medianVariantFreq2.astrocyte":0.424,"medianVariantCount.astrocyte":8,"medianVariantCount1.astrocyte":4,"medianVariantCount2.astrocyte":17.5,"medianTotalCount.astrocyte":50.5,"medianTotalCount1.astrocyte":36,"medianTotalCount2.astrocyte":59.5,"deltaVF.astrocyte":0.317,"junctions.astrocyte":"91776239-91776682","sig.astrocyte":"Not"},"Reg_emPPrq_11":{"featureID":"104418_5_2/2_A3SS","chr":"2","start":91781288,"end":91781288,"strand":"-","coords":"2:91781288-91781288","geneIDs":"104418","geneSymbols":"Dgkz","variantType":"A3SS:P","event":"<a href=\"https://genome.ucsc.edu/cgi-bin/hgTracks?db=mm9&position=chr2:91781093-91782547\" title=\"Jump to UCSC Genome Browser\">2:91781093-91782547</a>","log2FoldChange.microglia":1.49,"pvalue.microglia":0.015,"padj.microglia":0.0771,"groupID.microglia":"10436","medianVariantFreq.microglia":0.248,"medianVariantFreq1.microglia":0.184,"medianVariantFreq2.microglia":0.318,"medianVariantCount.microglia":66.5,"medianVariantCount1.microglia":73,"medianVariantCount2.microglia":58,"medianTotalCount.microglia":384,"medianTotalCount1.microglia":447,"medianTotalCount2.microglia":163,"deltaVF.microglia":0.134,"junctions.microglia":"91781288-91782447","sig.microglia":"Not","log2FoldChange.astrocyte":-0.013,"pvalue.astrocyte":0.987,"padj.astrocyte":0.997,"groupID.astrocyte":"10436","medianVariantFreq.astrocyte":0.161,"medianVariantFreq1.astrocyte":0.177,"medianVariantFreq2.astrocyte":0.142,"medianVariantCount.astrocyte":13,"medianVariantCount1.astrocyte":15.5,"medianVariantCount2.astrocyte":10,"medianTotalCount.astrocyte":64,"medianTotalCount1.astrocyte":92.5,"medianTotalCount2.astrocyte":53,"deltaVF.astrocyte":-0.0347,"junctions.astrocyte":"91781288-91782447","sig.astrocyte":"Not"},"Reg_emPPrq_12":{"featureID":"105239_4_2/2_RI,A3SS","chr":"13","start":54784581,"end":54784580,"strand":"-","coords":"13:54784581-54784580","geneIDs":"105239","geneSymbols":"Rnf44","variantType":"RI:R,A3SS:P","event":"<a href=\"https://genome.ucsc.edu/cgi-bin/hgTracks?db=mm9&position=chr13:54784477-54785056\" title=\"Jump to UCSC Genome Browser\">13:54784477-54785056</a>","log2FoldChange.microglia":-0.0907,"pvalue.microglia":0.911,"padj.microglia":0.98,"groupID.microglia":"12890","medianVariantFreq.microglia":0.637,"medianVariantFreq1.microglia":0.639,"medianVariantFreq2.microglia":0.579,"medianVariantCount.microglia":19,"medianVariantCount1.microglia":33,"medianVariantCount2.microglia":11,"medianTotalCount.microglia":31,"medianTotalCount1.microglia":35,"medianTotalCount2.microglia":19,"deltaVF.microglia":-0.0596,"junctions.microglia":"54784580-54784956","sig.microglia":"Not","log2FoldChange.astrocyte":-0.672,"pvalue.astrocyte":0.476,"padj.astrocyte":0.729,"groupID.astrocyte":"12890","medianVariantFreq.astrocyte":0.654,"medianVariantFreq1.astrocyte":0.667,"medianVariantFreq2.astrocyte":0.571,"medianVariantCount.astrocyte":14.5,"medianVariantCount1.astrocyte":12.5,"medianVariantCount2.astrocyte":17,"medianTotalCount.astrocyte":20.5,"medianTotalCount1.astrocyte":19,"medianTotalCount2.astrocyte":30,"deltaVF.astrocyte":-0.0962,"junctions.astrocyte":"54784580-54784956","sig.astrocyte":"Not"},"Reg_emPPrq_13":{"featureID":"105348,214290_3_2/2_SE,A3SS","chr":"13","start":59902619,"end":59902457,"strand":"-","coords":"13:59902619-59902457","geneIDs":"105348,214290","geneSymbols":"Golm1,Zcchc6","variantType":"SE:I,A3SS:P","event":"<a href=\"https://genome.ucsc.edu/cgi-bin/hgTracks?db=mm9&position=chr13:59901977-59903477\" title=\"Jump to UCSC Genome Browser\">13:59901977-59903477</a>","log2FoldChange.microglia":-1.29,"pvalue.microglia":0.0561,"padj.microglia":0.202,"groupID.microglia":"1351","medianVariantFreq.microglia":0.21,"medianVariantFreq1.microglia":0.224,"medianVariantFreq2.microglia":0.108,"medianVariantCount.microglia":9.5,"medianVariantCount1.microglia":23,"medianVariantCount2.microglia":8,"medianTotalCount.microglia":60,"medianTotalCount1.microglia":53,"medianTotalCount2.microglia":67,"deltaVF.microglia":-0.115,"junctions.microglia":"59902619-59903377;59902077-59902457","sig.microglia":"Not","log2FoldChange.astrocyte":-0.309,"pvalue.astrocyte":0.681,"padj.astrocyte":0.87,"groupID.astrocyte":"1351","medianVariantFreq.astrocyte":0.24,"medianVariantFreq1.astrocyte":0.262,"medianVariantFreq2.astrocyte":0.228,"medianVariantCount.astrocyte":12.5,"medianVariantCount1.astrocyte":5,"medianVariantCount2.astrocyte":16.5,"medianTotalCount.astrocyte":46.5,"medianTotalCount1.astrocyte":26,"medianTotalCount2.astrocyte":74,"deltaVF.astrocyte":-0.0335,"junctions.astrocyte":"59902619-59903377;59902077-59902457","sig.astrocyte":"Not"},"Reg_emPPrq_14":{"featureID":"105559_2_3/3_OTHER","chr":"14","start":120778536,"end":120828157,"strand":"+","coords":"14:120778536-120828157","geneIDs":"105559","geneSymbols":"Mbnl2","variantType":"","event":"<a href=\"https://genome.ucsc.edu/cgi-bin/hgTracks?db=mm9&position=chr14:120778436-120828257\" title=\"Jump to UCSC Genome Browser\">14:120778436-120828257</a>","log2FoldChange.microglia":0.224,"pvalue.microglia":0.86,"padj.microglia":0.952,"groupID.microglia":"13497","medianVariantFreq.microglia":"NA","medianVariantFreq1.microglia":"NA","medianVariantFreq2.microglia":0.625,"medianVariantCount.microglia":3.5,"medianVariantCount1.microglia":1,"medianVariantCount2.microglia":5,"medianTotalCount.microglia":8.5,"medianTotalCount1.microglia":2,"medianTotalCount2.microglia":9,"deltaVF.microglia":"NA","junctions.microglia":"120803954-120828157","sig.microglia":"Not","log2FoldChange.astrocyte":3.63,"pvalue.astrocyte":0.0159,"padj.astrocyte":0.0846,"groupID.astrocyte":"13497","medianVariantFreq.astrocyte":0.708,"medianVariantFreq1.astrocyte":0.478,"medianVariantFreq2.astrocyte":0.846,"medianVariantCount.astrocyte":9.5,"medianVariantCount1.astrocyte":3,"medianVariantCount2.astrocyte":19,"medianTotalCount.astrocyte":14.5,"medianTotalCount1.astrocyte":9.5,"medianTotalCount2.astrocyte":25,"deltaVF.astrocyte":0.368,"junctions.astrocyte":"120803954-120828157","sig.astrocyte":"Not"},"Reg_emPPrq_15":{"featureID":"105559_7_2/2_SE,S2E","chr":"14","start":120795826,"end":120828157,"strand":"+","coords":"14:120795826-120828157","geneIDs":"105559","geneSymbols":"Mbnl2","variantType":"SE:I,S2E:I","event":"<a href=\"https://genome.ucsc.edu/cgi-bin/hgTracks?db=mm9&position=chr14:120795726-120828257\" title=\"Jump to UCSC Genome Browser\">14:120795726-120828257</a>","log2FoldChange.microglia":0.224,"pvalue.microglia":0.86,"padj.microglia":0.952,"groupID.microglia":"13502","medianVariantFreq.microglia":"NA","medianVariantFreq1.microglia":"NA","medianVariantFreq2.microglia":0.625,"medianVariantCount.microglia":3.5,"medianVariantCount1.microglia":1,"medianVariantCount2.microglia":5,"medianTotalCount.microglia":7,"medianTotalCount1.microglia":2,"medianTotalCount2.microglia":8,"deltaVF.microglia":"NA","junctions.microglia":"120803954-120828157","sig.microglia":"Not","log2FoldChange.astrocyte":3.63,"pvalue.astrocyte":0.0159,"padj.astrocyte":0.0846,"groupID.astrocyte":"13502","medianVariantFreq.astrocyte":0.708,"medianVariantFreq1.astrocyte":0.478,"medianVariantFreq2.astrocyte":0.846,"medianVariantCount.astrocyte":9.5,"medianVariantCount1.astrocyte":3,"medianVariantCount2.astrocyte":19,"medianTotalCount.astrocyte":14.5,"medianTotalCount1.astrocyte":9.5,"medianTotalCount2.astrocyte":25,"deltaVF.astrocyte":0.368,"junctions.astrocyte":"120803954-120828157","sig.astrocyte":"Not"},"Reg_emPPrq_16":{"featureID":"107338_2_2/2_A3SS","chr":"19","start":46334286,"end":46335202,"strand":"+","coords":"19:46334286-46335202","geneIDs":"107338","geneSymbols":"Gbf1","variantType":"A3SS:P","event":"<a href=\"https://genome.ucsc.edu/cgi-bin/hgTracks?db=mm9&position=chr19:46334186-46335303\" title=\"Jump to UCSC Genome Browser\">19:46334186-46335303</a>","log2FoldChange.microglia":-0.307,"pvalue.microglia":0.817,"padj.microglia":0.931,"groupID.microglia":"5292","medianVariantFreq.microglia":"NA","medianVariantFreq1.microglia":"NA","medianVariantFreq2.microglia":0.1,"medianVariantCount.microglia":2.5,"medianVariantCount1.microglia":1,"medianVariantCount2.microglia":3,"medianTotalCount.microglia":31.5,"medianTotalCount1.microglia":35,"medianTotalCount2.microglia":28,"deltaVF.microglia":"NA","junctions.microglia":"46334286-46335200","sig.microglia":"Not","log2FoldChange.astrocyte":1.52,"pvalue.astrocyte":0.131,"padj.astrocyte":0.356,"groupID.astrocyte":"5292","medianVariantFreq.astrocyte":0.237,"medianVariantFreq1.astrocyte":0.192,"medianVariantFreq2.astrocyte":0.387,"medianVariantCount.astrocyte":7.5,"medianVariantCount1.astrocyte":3.5,"medianVariantCount2.astrocyte":21,"medianTotalCount.astrocyte":39,"medianTotalCount1.astrocyte":24.5,"medianTotalCount2.astrocyte":53,"deltaVF.astrocyte":0.195,"junctions.astrocyte":"46334286-46335200","sig.astrocyte":"Not"},"Reg_emPPrq_17":{"featureID":"107508_3_2/2_SE","chr":"1","start":187198091,"end":187203424,"strand":"+","coords":"1:187198091-187203424","geneIDs":"107508","geneSymbols":"Eprs","variantType":"SE:I","event":"<a href=\"https://genome.ucsc.edu/cgi-bin/hgTracks?db=mm9&position=chr1:187197991-187203524\" title=\"Jump to UCSC Genome Browser\">1:187197991-187203524</a>","log2FoldChange.microglia":-5.1,"pvalue.microglia":0.00811,"padj.microglia":0.0522,"groupID.microglia":"12108","medianVariantFreq.microglia":"NA","medianVariantFreq1.microglia":"NA","medianVariantFreq2.microglia":0.412,"medianVariantCount.microglia":6.5,"medianVariantCount1.microglia":6,"medianVariantCount2.microglia":7,"medianTotalCount.microglia":12,"medianTotalCount1.microglia":6,"medianTotalCount2.microglia":17,"deltaVF.microglia":"NA","junctions.microglia":"187198091-187202654;187202780-187203424","sig.microglia":"Not","log2FoldChange.astrocyte":-0.09,"pvalue.astrocyte":0.945,"padj.astrocyte":0.981,"groupID.astrocyte":"12108","medianVariantFreq.astrocyte":0.606,"medianVariantFreq1.astrocyte":0.619,"medianVariantFreq2.astrocyte":0.606,"medianVariantCount.astrocyte":13.5,"medianVariantCount1.astrocyte":2.5,"medianVariantCount2.astrocyte":18.5,"medianTotalCount.astrocyte":16.5,"medianTotalCount1.astrocyte":4,"medianTotalCount2.astrocyte":30.5,"deltaVF.astrocyte":-0.0134,"junctions.astrocyte":"187198091-187202654;187202780-187203424","sig.astrocyte":"Not"},"Reg_emPPrq_18":{"featureID":"107508_4_2/2_A5SS","chr":"1","start":187210998,"end":187218242,"strand":"+","coords":"1:187210998-187218242","geneIDs":"107508","geneSymbols":"Eprs","variantType":"A5SS:P","event":"<a href=\"https://genome.ucsc.edu/cgi-bin/hgTracks?db=mm9&position=chr1:187210897-187218342\" title=\"Jump to UCSC Genome Browser\">1:187210897-187218342</a>","log2FoldChange.microglia":1.99,"pvalue.microglia":0.152,"padj.microglia":0.376,"groupID.microglia":"12109","medianVariantFreq.microglia":0.246,"medianVariantFreq1.microglia":0.0303,"medianVariantFreq2.microglia":0.333,"medianVariantCount.microglia":1.5,"medianVariantCount1.microglia":1,"medianVariantCount2.microglia":6,"medianTotalCount.microglia":14.5,"medianTotalCount1.microglia":6,"medianTotalCount2.microglia":16,"deltaVF.microglia":0.303,"junctions.microglia":"187211177-187218242","sig.microglia":"Not","log2FoldChange.astrocyte":2.27,"pvalue.astrocyte":0.0559,"padj.astrocyte":0.202,"groupID.astrocyte":"12109","medianVariantFreq.astrocyte":0.439,"medianVariantFreq1.astrocyte":0.267,"medianVariantFreq2.astrocyte":0.596,"medianVariantCount.astrocyte":7,"medianVariantCount1.astrocyte":2,"medianVariantCount2.astrocyte":17,"medianTotalCount.astrocyte":20,"medianTotalCount1.astrocyte":12,"medianTotalCount2.astrocyte":28,"deltaVF.astrocyte":0.33,"junctions.astrocyte":"187211177-187218242","sig.astrocyte":"Not"},"Reg_emPPrq_19":{"featureID":"107932_2_2/2_RI,A3SS","chr":"6","start":125050608,"end":125050816,"strand":"+","coords":"6:125050608-125050816","geneIDs":"107932","geneSymbols":"Chd4","variantType":"RI:R,A3SS:P","event":"<a href=\"https://genome.ucsc.edu/cgi-bin/hgTracks?db=mm9&position=chr6:125050507-125050917\" title=\"Jump to UCSC Genome Browser\">6:125050507-125050917</a>","log2FoldChange.microglia":-0.872,"pvalue.microglia":0.256,"padj.microglia":0.502,"groupID.microglia":"16933","medianVariantFreq.microglia":0.349,"medianVariantFreq1.microglia":0.429,"medianVariantFreq2.microglia":0.306,"medianVariantCount.microglia":17,"medianVariantCount1.microglia":19,"medianVariantCount2.microglia":15,"medianTotalCount.microglia":52.5,"medianTotalCount1.microglia":64,"medianTotalCount2.microglia":49,"deltaVF.microglia":-0.122,"junctions.microglia":"125050607-125050796","sig.microglia":"Not","log2FoldChange.astrocyte":1.24,"pvalue.astrocyte":0.131,"padj.astrocyte":0.356,"groupID.astrocyte":"16933","medianVariantFreq.astrocyte":0.32,"medianVariantFreq1.astrocyte":0.251,"medianVariantFreq2.astrocyte":0.326,"medianVariantCount.astrocyte":21,"medianVariantCount1.astrocyte":14.5,"medianVariantCount2.astrocyte":26,"medianTotalCount.astrocyte":61,"medianTotalCount1.astrocyte":58.5,"medianTotalCount2.astrocyte":76,"deltaVF.astrocyte":0.0751,"junctions.astrocyte":"125050607-125050796","sig.astrocyte":"Not"},"Reg_emPPrq_20":{"featureID":"107932_7_2/2_RI,A3SS","chr":"6","start":125071700,"end":125071949,"strand":"+","coords":"6:125071700-125071949","geneIDs":"107932","geneSymbols":"Chd4","variantType":"RI:R,A3SS:P","event":"<a href=\"https://genome.ucsc.edu/cgi-bin/hgTracks?db=mm9&position=chr6:125071599-125072050\" title=\"Jump to UCSC Genome Browser\">6:125071599-125072050</a>","log2FoldChange.microglia":1.08,"pvalue.microglia":0.275,"padj.microglia":0.525,"groupID.microglia":"16938","medianVariantFreq.microglia":0.155,"medianVariantFreq1.microglia":0.125,"medianVariantFreq2.microglia":0.214,"medianVariantCount.microglia":3.5,"medianVariantCount1.microglia":3,"medianVariantCount2.microglia":5,"medianTotalCount.microglia":28,"medianTotalCount1.microglia":24,"medianTotalCount2.microglia":28,"deltaVF.microglia":0.0893,"junctions.microglia":"125071699-125071777","sig.microglia":"Not","log2FoldChange.astrocyte":1.58,"pvalue.astrocyte":0.0911,"padj.astrocyte":0.279,"groupID.astrocyte":"16938","medianVariantFreq.astrocyte":0.203,"medianVariantFreq1.astrocyte":0.122,"medianVariantFreq2.astrocyte":0.371,"medianVariantCount.astrocyte":8.5,"medianVariantCount1.astrocyte":7,"medianVariantCount2.astrocyte":12.5,"medianTotalCount.astrocyte":47.5,"medianTotalCount1.astrocyte":58,"medianTotalCount2.astrocyte":36.5,"deltaVF.astrocyte":0.248,"junctions.astrocyte":"125071699-125071777","sig.astrocyte":"Not"},"Reg_emPPrq_21":{"featureID":"107932_9_2/2_A5SS","chr":"6","start":125079006,"end":125079838,"strand":"+","coords":"6:125079006-125079838","geneIDs":"107932","geneSymbols":"Chd4","variantType":"A5SS:P","event":"<a href=\"https://genome.ucsc.edu/cgi-bin/hgTracks?db=mm9&position=chr6:125078905-125079938\" title=\"Jump to UCSC Genome Browser\">6:125078905-125079938</a>","log2FoldChange.microglia":-2.1,"pvalue.microglia":0.0146,"padj.microglia":0.0762,"groupID.microglia":"16940","medianVariantFreq.microglia":0.5,"medianVariantFreq1.microglia":0.529,"medianVariantFreq2.microglia":0.243,"medianVariantCount.microglia":9,"medianVariantCount1.microglia":10,"medianVariantCount2.microglia":3,"medianTotalCount.microglia":21,"medianTotalCount1.microglia":17,"medianTotalCount2.microglia":25,"deltaVF.microglia":-0.286,"junctions.microglia":"125079008-125079838","sig.microglia":"Not","log2FoldChange.astrocyte":0.328,"pvalue.astrocyte":0.815,"padj.astrocyte":0.926,"groupID.astrocyte":"16940","medianVariantFreq.astrocyte":0.0972,"medianVariantFreq1.astrocyte":0.0955,"medianVariantFreq2.astrocyte":0.0972,"medianVariantCount.astrocyte":2,"medianVariantCount1.astrocyte":2,"medianVariantCount2.astrocyte":3.5,"medianTotalCount.astrocyte":20,"medianTotalCount1.astrocyte":25.5,"medianTotalCount2.astrocyte":20,"deltaVF.astrocyte":0.00172,"junctions.astrocyte":"125079008-125079838","sig.astrocyte":"Not"},"Reg_emPPrq_22":{"featureID":"108155_1_2/2_A3SS","chr":"X","start":98835661,"end":98838344,"strand":"+","coords":"X:98835661-98838344","geneIDs":"108155","geneSymbols":"Ogt","variantType":"A3SS:P","event":"<a href=\"https://genome.ucsc.edu/cgi-bin/hgTracks?db=mm9&position=chrX:98835561-98838445\" title=\"Jump to UCSC Genome Browser\">X:98835561-98838445</a>","log2FoldChange.microglia":-2.78,"pvalue.microglia":0.0315,"padj.microglia":0.137,"groupID.microglia":"15792","medianVariantFreq.microglia":0.833,"medianVariantFreq1.microglia":0.954,"medianVariantFreq2.microglia":0.8,"medianVariantCount.microglia":41.5,"medianVariantCount1.microglia":91,"medianVariantCount2.microglia":16,"medianTotalCount.microglia":61.5,"medianTotalCount1.microglia":93,"medianTotalCount2.microglia":45,"deltaVF.microglia":-0.154,"junctions.microglia":"98835661-98838315","sig.microglia":"Not","log2FoldChange.astrocyte":-1.06,"pvalue.astrocyte":0.281,"padj.astrocyte":0.544,"groupID.astrocyte":"15792","medianVariantFreq.astrocyte":0.884,"medianVariantFreq1.astrocyte":0.884,"medianVariantFreq2.astrocyte":0.865,"medianVariantCount.astrocyte":84.5,"medianVariantCount1.astrocyte":94.5,"medianVariantCount2.astrocyte":35,"medianTotalCount.astrocyte":97,"medianTotalCount1.astrocyte":109,"medianTotalCount2.astrocyte":51,"deltaVF.astrocyte":-0.0183,"junctions.astrocyte":"98835661-98838315","sig.astrocyte":"Not"},"Reg_emPPrq_23":{"featureID":"108829_10_2/2_RI,A5SS","chr":"10","start":66680930,"end":66681025,"strand":"+","coords":"10:66680930-66681025","geneIDs":"108829","geneSymbols":"Jmjd1c","variantType":"RI:R,A5SS:P","event":"<a href=\"https://genome.ucsc.edu/cgi-bin/hgTracks?db=mm9&position=chr10:66680829-66681125\" title=\"Jump to UCSC Genome Browser\">10:66680829-66681125</a>","log2FoldChange.microglia":1.64,"pvalue.microglia":0.0306,"padj.microglia":0.133,"groupID.microglia":"75","medianVariantFreq.microglia":0.109,"medianVariantFreq1.microglia":0.0314,"medianVariantFreq2.microglia":0.153,"medianVariantCount.microglia":6,"medianVariantCount1.microglia":5,"medianVariantCount2.microglia":7,"medianTotalCount.microglia":76.5,"medianTotalCount1.microglia":104,"medianTotalCount2.microglia":65,"deltaVF.microglia":0.122,"junctions.microglia":"66680933-66681025","sig.microglia":"Not","log2FoldChange.astrocyte":-0.463,"pvalue.astrocyte":0.766,"padj.astrocyte":0.908,"groupID.astrocyte":"75","medianVariantFreq.astrocyte":0.185,"medianVariantFreq1.astrocyte":0.223,"medianVariantFreq2.astrocyte":0.168,"medianVariantCount.astrocyte":5.5,"medianVariantCount1.astrocyte":5.5,"medianVariantCount2.astrocyte":8.5,"medianTotalCount.astrocyte":27.5,"medianTotalCount1.astrocyte":32.5,"medianTotalCount2.astrocyte":27.5,"deltaVF.astrocyte":-0.0548,"junctions.astrocyte":"66680933-66681025","sig.astrocyte":"Not"},"Reg_emPPrq_24":{"featureID":"108829_6_2/2_SE,A5SS","chr":"10","start":66678124,"end":66680786,"strand":"+","coords":"10:66678124-66680786","geneIDs":"108829","geneSymbols":"Jmjd1c","variantType":"SE:I,A5SS:P","event":"<a href=\"https://genome.ucsc.edu/cgi-bin/hgTracks?db=mm9&position=chr10:66678023-66680886\" title=\"Jump to UCSC Genome Browser\">10:66678023-66680886</a>","log2FoldChange.microglia":-4.34,"pvalue.microglia":4.71e-05,"padj.microglia":0.00165,"groupID.microglia":"71","medianVariantFreq.microglia":0.855,"medianVariantFreq1.microglia":0.972,"medianVariantFreq2.microglia":0.39,"medianVariantCount.microglia":14.5,"medianVariantCount1.microglia":16,"medianVariantCount2.microglia":13,"medianTotalCount.microglia":32.5,"medianTotalCount1.microglia":16,"medianTotalCount2.microglia":54,"deltaVF.microglia":-0.582,"junctions.microglia":"66679855-66680786","sig.microglia":"Significant","log2FoldChange.astrocyte":0.728,"pvalue.astrocyte":0.658,"padj.astrocyte":0.85,"groupID.astrocyte":"71","medianVariantFreq.astrocyte":"NA","medianVariantFreq1.astrocyte":"NA","medianVariantFreq2.astrocyte":0.424,"medianVariantCount.astrocyte":2.5,"medianVariantCount1.astrocyte":1.5,"medianVariantCount2.astrocyte":8,"medianTotalCount.astrocyte":7,"medianTotalCount1.astrocyte":3,"medianTotalCount2.astrocyte":12,"deltaVF.astrocyte":"NA","junctions.astrocyte":"66679855-66680786","sig.astrocyte":"Not"},"Reg_emPPrq_25":{"featureID":"108857_5_2/2_A3SS","chr":"18","start":36773630,"end":36774416,"strand":"+","coords":"18:36773630-36774416","geneIDs":"108857","geneSymbols":"Ankhd1","variantType":"A3SS:P","event":"<a href=\"https://genome.ucsc.edu/cgi-bin/hgTracks?db=mm9&position=chr18:36773530-36774517\" title=\"Jump to UCSC Genome Browser\">18:36773530-36774517</a>","log2FoldChange.microglia":-1.45,"pvalue.microglia":0.142,"padj.microglia":0.36,"groupID.microglia":"7700","medianVariantFreq.microglia":0.667,"medianVariantFreq1.microglia":0.73,"medianVariantFreq2.microglia":0.619,"medianVariantCount.microglia":16.5,"medianVariantCount1.microglia":27,"medianVariantCount2.microglia":13,"medianTotalCount.microglia":25.5,"medianTotalCount1.microglia":37,"medianTotalCount2.microglia":21,"deltaVF.microglia":-0.111,"junctions.microglia":"36773630-36774369","sig.microglia":"Not","log2FoldChange.astrocyte":-1.67,"pvalue.astrocyte":0.135,"padj.astrocyte":0.362,"groupID.astrocyte":"7700","medianVariantFreq.astrocyte":0.801,"medianVariantFreq1.astrocyte":0.926,"medianVariantFreq2.astrocyte":0.694,"medianVariantCount.astrocyte":14,"medianVariantCount1.astrocyte":11.5,"medianVariantCount2.astrocyte":19.5,"medianTotalCount.astrocyte":21.5,"medianTotalCount1.astrocyte":13.5,"medianTotalCount2.astrocyte":31.5,"deltaVF.astrocyte":-0.232,"junctions.astrocyte":"36773630-36774369","sig.astrocyte":"Not"},"Reg_emPPrq_26":{"featureID":"109689_3_2/2_A3SS","chr":"7","start":106748362,"end":106749607,"strand":"+","coords":"7:106748362-106749607","geneIDs":"109689","geneSymbols":"Arrb1","variantType":"A3SS:P","event":"<a href=\"https://genome.ucsc.edu/cgi-bin/hgTracks?db=mm9&position=chr7:106748262-106749708\" title=\"Jump to UCSC Genome Browser\">7:106748262-106749708</a>","log2FoldChange.microglia":0.593,"pvalue.microglia":0.687,"padj.microglia":0.854,"groupID.microglia":"3033","medianVariantFreq.microglia":"NA","medianVariantFreq1.microglia":0.529,"medianVariantFreq2.microglia":"NA","medianVariantCount.microglia":6,"medianVariantCount1.microglia":15,"medianVariantCount2.microglia":2,"medianTotalCount.microglia":25.5,"medianTotalCount1.microglia":39,"medianTotalCount2.microglia":2,"deltaVF.microglia":"NA","junctions.microglia":"106748362-106748514","sig.microglia":"Not","log2FoldChange.astrocyte":-0.213,"pvalue.astrocyte":0.771,"padj.astrocyte":0.908,"groupID.astrocyte":"3033","medianVariantFreq.astrocyte":0.874,"medianVariantFreq1.astrocyte":0.866,"medianVariantFreq2.astrocyte":0.882,"medianVariantCount.astrocyte":60.5,"medianVariantCount1.astrocyte":81,"medianVariantCount2.astrocyte":56.5,"medianTotalCount.astrocyte":73,"medianTotalCount1.astrocyte":89,"medianTotalCount2.astrocyte":69.5,"deltaVF.astrocyte":0.0154,"junctions.astrocyte":"106748362-106748514","sig.astrocyte":"Not"},"Reg_emPPrq_27":{"featureID":"109880_3_2/2_A5SS","chr":"6","start":39616240,"end":39616236,"strand":"-","coords":"6:39616240-39616236","geneIDs":"109880","geneSymbols":"Braf","variantType":"A5SS:P","event":"<a href=\"https://genome.ucsc.edu/cgi-bin/hgTracks?db=mm9&position=chr6:39615005-39616345\" title=\"Jump to UCSC Genome Browser\">6:39615005-39616345</a>","log2FoldChange.microglia":1.05,"pvalue.microglia":0.675,"padj.microglia":0.849,"groupID.microglia":"18260","medianVariantFreq.microglia":0,"medianVariantFreq1.microglia":0,"medianVariantFreq2.microglia":0,"medianVariantCount.microglia":0,"medianVariantCount1.microglia":0,"medianVariantCount2.microglia":0,"medianTotalCount.microglia":44,"medianTotalCount1.microglia":46,"medianTotalCount2.microglia":14,"deltaVF.microglia":0,"junctions.microglia":"39615105-39616240;39615105-39616236","sig.microglia":"Not","log2FoldChange.astrocyte":1.14,"pvalue.astrocyte":0.166,"padj.astrocyte":0.404,"groupID.astrocyte":"18260","medianVariantFreq.astrocyte":0.166,"medianVariantFreq1.astrocyte":0.14,"medianVariantFreq2.astrocyte":0.27,"medianVariantCount.astrocyte":10,"medianVariantCount1.astrocyte":8.5,"medianVariantCount2.astrocyte":30,"medianTotalCount.astrocyte":69,"medianTotalCount1.astrocyte":56.5,"medianTotalCount2.astrocyte":92,"deltaVF.astrocyte":0.13,"junctions.astrocyte":"39615105-39616240;39615105-39616236","sig.astrocyte":"Not"},"Reg_emPPrq_28":{"featureID":"109880_5_2/2_A3SS","chr":"6","start":39610988,"end":39610988,"strand":"-","coords":"6:39610988-39610988","geneIDs":"109880","geneSymbols":"Braf","variantType":"A3SS:P","event":"<a href=\"https://genome.ucsc.edu/cgi-bin/hgTracks?db=mm9&position=chr6:39610869-39612103\" title=\"Jump to UCSC Genome Browser\">6:39610869-39612103</a>","log2FoldChange.microglia":0.616,"pvalue.microglia":0.427,"padj.microglia":0.671,"groupID.microglia":"18262","medianVariantFreq.microglia":0.928,"medianVariantFreq1.microglia":0.939,"medianVariantFreq2.microglia":0.926,"medianVariantCount.microglia":106,"medianVariantCount1.microglia":89,"medianVariantCount2.microglia":126,"medianTotalCount.microglia":114,"medianTotalCount1.microglia":113,"medianTotalCount2.microglia":136,"deltaVF.microglia":-0.0129,"junctions.microglia":"39610988-39612003","sig.microglia":"Not","log2FoldChange.astrocyte":1.73,"pvalue.astrocyte":0.0675,"padj.astrocyte":0.228,"groupID.astrocyte":"18262","medianVariantFreq.astrocyte":0.921,"medianVariantFreq1.astrocyte":0.886,"medianVariantFreq2.astrocyte":0.972,"medianVariantCount.astrocyte":142,"medianVariantCount1.astrocyte":106,"medianVariantCount2.astrocyte":191,"medianTotalCount.astrocyte":146,"medianTotalCount1.astrocyte":120,"medianTotalCount2.astrocyte":201,"deltaVF.astrocyte":0.0864,"junctions.astrocyte":"39610988-39612003","sig.astrocyte":"Not"},"Reg_emPPrq_29":{"featureID":"110611_1_3/3_AFE","chr":"1","start":95342157,"end":95342157,"strand":"-","coords":"1:95342157-95342157","geneIDs":"110611","geneSymbols":"Hdlbp","variantType":"AFE","event":"<a href=\"https://genome.ucsc.edu/cgi-bin/hgTracks?db=mm9&position=chr1:95338727-95375491\" title=\"Jump to UCSC Genome Browser\">1:95338727-95375491</a>","log2FoldChange.microglia":-0.876,"pvalue.microglia":0.216,"padj.microglia":0.469,"groupID.microglia":"12046","medianVariantFreq.microglia":0.374,"medianVariantFreq1.microglia":0.394,"medianVariantFreq2.microglia":0.354,"medianVariantCount.microglia":11.5,"medianVariantCount1.microglia":13,"medianVariantCount2.microglia":10,"medianTotalCount.microglia":33,"medianTotalCount1.microglia":25,"medianTotalCount2.microglia":38,"deltaVF.microglia":-0.0403,"junctions.microglia":"95338827-95342157","sig.microglia":"Not","log2FoldChange.astrocyte":2.56,"pvalue.astrocyte":0.0404,"padj.astrocyte":0.157,"groupID.astrocyte":"12046","medianVariantFreq.astrocyte":0.167,"medianVariantFreq1.astrocyte":0.15,"medianVariantFreq2.astrocyte":0.488,"medianVariantCount.astrocyte":4,"medianVariantCount1.astrocyte":2,"medianVariantCount2.astrocyte":7,"medianTotalCount.astrocyte":14.5,"medianTotalCount1.astrocyte":13.5,"medianTotalCount2.astrocyte":16,"deltaVF.astrocyte":0.338,"junctions.astrocyte":"95338827-95342157","sig.astrocyte":"Not"},"Reg_emPPrq_30":{"featureID":"11432_3_2/2_RI,A3SS","chr":"2","start":91046435,"end":91046873,"strand":"+","coords":"2:91046435-91046873","geneIDs":"11432","geneSymbols":"Acp2","variantType":"RI:R,A3SS:P","event":"<a href=\"https://genome.ucsc.edu/cgi-bin/hgTracks?db=mm9&position=chr2:91046334-91046974\" title=\"Jump to UCSC Genome Browser\">2:91046334-91046974</a>","log2FoldChange.microglia":-1.29,"pvalue.microglia":0.012,"padj.microglia":0.0658,"groupID.microglia":"1540","medianVariantFreq.microglia":0.756,"medianVariantFreq1.microglia":0.844,"medianVariantFreq2.microglia":0.625,"medianVariantCount.microglia":66,"medianVariantCount1.microglia":90,"medianVariantCount2.microglia":62,"medianTotalCount.microglia":103,"medianTotalCount1.microglia":104,"medianTotalCount2.microglia":102,"deltaVF.microglia":-0.219,"junctions.microglia":"91046434-91046787","sig.microglia":"Not","log2FoldChange.astrocyte":1.47,"pvalue.astrocyte":0.347,"padj.astrocyte":0.615,"groupID.astrocyte":"1540","medianVariantFreq.astrocyte":0.747,"medianVariantFreq1.astrocyte":0.609,"medianVariantFreq2.astrocyte":0.855,"medianVariantCount.astrocyte":26,"medianVariantCount1.astrocyte":26,"medianVariantCount2.astrocyte":29.5,"medianTotalCount.astrocyte":39,"medianTotalCount1.astrocyte":45,"medianTotalCount2.astrocyte":31.5,"deltaVF.astrocyte":0.246,"junctions.astrocyte":"91046434-91046787","sig.astrocyte":"Not"},"Reg_emPPrq_31":{"featureID":"11490_7_2/2_SE,RI,A5SS,A3SS","chr":"3","start":89144699,"end":89144635,"strand":"-","coords":"3:89144699-89144635","geneIDs":"11490","geneSymbols":"Adam15","variantType":"SE:I,RI:R,A5SS:P,A3SS:P","event":"<a href=\"https://genome.ucsc.edu/cgi-bin/hgTracks?db=mm9&position=chr3:89144294-89144885\" title=\"Jump to UCSC Genome Browser\">3:89144294-89144885</a>","log2FoldChange.microglia":0.797,"pvalue.microglia":0.141,"padj.microglia":0.36,"groupID.microglia":"11123","medianVariantFreq.microglia":0.4,"medianVariantFreq1.microglia":0.359,"medianVariantFreq2.microglia":0.495,"medianVariantCount.microglia":26.5,"medianVariantCount1.microglia":37,"medianVariantCount2.microglia":8,"medianTotalCount.microglia":66.5,"medianTotalCount1.microglia":103,"medianTotalCount2.microglia":12,"deltaVF.microglia":0.136,"junctions.microglia":"89144698-89144785;89144394-89144635","sig.microglia":"Not","log2FoldChange.astrocyte":-0.58,"pvalue.astrocyte":0.512,"padj.astrocyte":0.754,"groupID.astrocyte":"11123","medianVariantFreq.astrocyte":0.385,"medianVariantFreq1.astrocyte":0.385,"medianVariantFreq2.astrocyte":0.306,"medianVariantCount.astrocyte":5.5,"medianVariantCount1.astrocyte":5.5,"medianVariantCount2.astrocyte":6,"medianTotalCount.astrocyte":21,"medianTotalCount1.astrocyte":13,"medianTotalCount2.astrocyte":27,"deltaVF.astrocyte":-0.0787,"junctions.astrocyte":"89144698-89144785;89144394-89144635","sig.astrocyte":"Not"},"Reg_emPPrq_32":{"featureID":"11518_3_2/2_SE","chr":"5","start":34971162,"end":34973118,"strand":"+","coords":"5:34971162-34973118","geneIDs":"11518","geneSymbols":"Add1","variantType":"SE:I","event":"<a href=\"https://genome.ucsc.edu/cgi-bin/hgTracks?db=mm9&position=chr5:34971062-34973219\" title=\"Jump to UCSC Genome Browser\">5:34971062-34973219</a>","log2FoldChange.microglia":0.0332,"pvalue.microglia":0.979,"padj.microglia":0.992,"groupID.microglia":"5453","medianVariantFreq.microglia":0.557,"medianVariantFreq1.microglia":0.514,"medianVariantFreq2.microglia":0.6,"medianVariantCount.microglia":6.5,"medianVariantCount1.microglia":13,"medianVariantCount2.microglia":3,"medianTotalCount.microglia":15,"medianTotalCount1.microglia":21,"medianTotalCount2.microglia":4,"deltaVF.microglia":0.0857,"junctions.microglia":"34971162-34971785;34971821-34973119","sig.microglia":"Not","log2FoldChange.astrocyte":-1.28,"pvalue.astrocyte":0.307,"padj.astrocyte":0.566,"groupID.astrocyte":"5453","medianVariantFreq.astrocyte":0.875,"medianVariantFreq1.astrocyte":0.937,"medianVariantFreq2.astrocyte":0.743,"medianVariantCount.astrocyte":28.5,"medianVariantCount1.astrocyte":30,"medianVariantCount2.astrocyte":25.5,"medianTotalCount.astrocyte":35.5,"medianTotalCount1.astrocyte":35.5,"medianTotalCount2.astrocyte":37,"deltaVF.astrocyte":-0.194,"junctions.astrocyte":"34971162-34971785;34971821-34973119","sig.astrocyte":"Not"},"Reg_emPPrq_33":{"featureID":"116848_2_2/2_A3SS","chr":"10","start":127549823,"end":127550518,"strand":"+","coords":"10:127549823-127550518","geneIDs":"116848","geneSymbols":"Baz2a","variantType":"A3SS:P","event":"<a href=\"https://genome.ucsc.edu/cgi-bin/hgTracks?db=mm9&position=chr10:127549723-127550619\" title=\"Jump to UCSC Genome Browser\">10:127549723-127550619</a>","log2FoldChange.microglia":-0.588,"pvalue.microglia":0.722,"padj.microglia":0.873,"groupID.microglia":"107","medianVariantFreq.microglia":0.253,"medianVariantFreq1.microglia":0.286,"medianVariantFreq2.microglia":0.167,"medianVariantCount.microglia":3.5,"medianVariantCount1.microglia":4,"medianVariantCount2.microglia":2,"medianTotalCount.microglia":15,"medianTotalCount1.microglia":14,"medianTotalCount2.microglia":16,"deltaVF.microglia":-0.119,"junctions.microglia":"127549823-127550516","sig.microglia":"Not","log2FoldChange.astrocyte":0.7,"pvalue.astrocyte":0.56,"padj.astrocyte":0.795,"groupID.astrocyte":"107","medianVariantFreq.astrocyte":0.381,"medianVariantFreq1.astrocyte":0.299,"medianVariantFreq2.astrocyte":0.381,"medianVariantCount.astrocyte":5,"medianVariantCount1.astrocyte":4.5,"medianVariantCount2.astrocyte":5.5,"medianTotalCount.astrocyte":12.5,"medianTotalCount1.astrocyte":19.5,"medianTotalCount2.astrocyte":11.5,"deltaVF.astrocyte":0.0823,"junctions.astrocyte":"127549823-127550516","sig.astrocyte":"Not"},"Reg_emPPrq_34":{"featureID":"11736,195018_12_2/2_SE","chr":"11","start":72681572,"end":72683189,"strand":"+","coords":"11:72681572-72683189","geneIDs":"11736,195018","geneSymbols":"Ankfy1,Zzef1","variantType":"SE:I","event":"<a href=\"https://genome.ucsc.edu/cgi-bin/hgTracks?db=mm9&position=chr11:72681472-72683289\" title=\"Jump to UCSC Genome Browser\">11:72681472-72683289</a>","log2FoldChange.microglia":-0.754,"pvalue.microglia":0.74,"padj.microglia":0.883,"groupID.microglia":"723","medianVariantFreq.microglia":0.333,"medianVariantFreq1.microglia":0.44,"medianVariantFreq2.microglia":0.333,"medianVariantCount.microglia":3.5,"medianVariantCount1.microglia":6,"medianVariantCount2.microglia":1,"medianTotalCount.microglia":16.5,"medianTotalCount1.microglia":8,"medianTotalCount2.microglia":19,"deltaVF.microglia":-0.107,"junctions.microglia":"72681572-72682681;72682789-72683189","sig.microglia":"Not","log2FoldChange.astrocyte":-5.67,"pvalue.astrocyte":0.00287,"padj.astrocyte":0.0252,"groupID.astrocyte":"723","medianVariantFreq.astrocyte":0.225,"medianVariantFreq1.astrocyte":1,"medianVariantFreq2.astrocyte":0.0781,"medianVariantCount.astrocyte":4.5,"medianVariantCount1.astrocyte":5,"medianVariantCount2.astrocyte":3,"medianTotalCount.astrocyte":6,"medianTotalCount1.astrocyte":5,"medianTotalCount2.astrocyte":26,"deltaVF.astrocyte":-0.922,"junctions.astrocyte":"72681572-72682681;72682789-72683189","sig.astrocyte":"Significant"},"Reg_emPPrq_35":{"featureID":"11863_2_2/2_A3SS","chr":"3","start":95291245,"end":95292276,"strand":"+","coords":"3:95291245-95292276","geneIDs":"11863","geneSymbols":"Arnt","variantType":"A3SS:P","event":"<a href=\"https://genome.ucsc.edu/cgi-bin/hgTracks?db=mm9&position=chr3:95291145-95292377\" title=\"Jump to UCSC Genome Browser\">3:95291145-95292377</a>","log2FoldChange.microglia":2.31,"pvalue.microglia":0.00967,"padj.microglia":0.0577,"groupID.microglia":"11799","medianVariantFreq.microglia":0.16,"medianVariantFreq1.microglia":0.0909,"medianVariantFreq2.microglia":0.31,"medianVariantCount.microglia":5,"medianVariantCount1.microglia":1,"medianVariantCount2.microglia":6,"medianTotalCount.microglia":21,"medianTotalCount1.microglia":22,"medianTotalCount2.microglia":20,"deltaVF.microglia":0.219,"junctions.microglia":"95291245-95292250","sig.microglia":"Not","log2FoldChange.astrocyte":0.944,"pvalue.astrocyte":0.476,"padj.astrocyte":0.729,"groupID.astrocyte":"11799","medianVariantFreq.astrocyte":0.156,"medianVariantFreq1.astrocyte":0.0819,"medianVariantFreq2.astrocyte":0.2,"medianVariantCount.astrocyte":3.5,"medianVariantCount1.astrocyte":3,"medianVariantCount2.astrocyte":3.5,"medianTotalCount.astrocyte":22.5,"medianTotalCount1.astrocyte":19.5,"medianTotalCount2.astrocyte":25,"deltaVF.astrocyte":0.118,"junctions.astrocyte":"95291245-95292250","sig.astrocyte":"Not"},"Reg_emPPrq_36":{"featureID":"11909,100047997_2_2/2_SE","chr":"2","start":73708742,"end":73708680,"strand":"-","coords":"2:73708742-73708680","geneIDs":"11909,100047997","geneSymbols":"Atf2,LOC100047997","variantType":"SE:I","event":"<a href=\"https://genome.ucsc.edu/cgi-bin/hgTracks?db=mm9&position=chr2:73701195-73711827\" title=\"Jump to UCSC Genome Browser\">2:73701195-73711827</a>","log2FoldChange.microglia":1.24,"pvalue.microglia":0.405,"padj.microglia":0.654,"groupID.microglia":"15474","medianVariantFreq.microglia":0.117,"medianVariantFreq1.microglia":0.0909,"medianVariantFreq2.microglia":0.364,"medianVariantCount.microglia":3.5,"medianVariantCount1.microglia":1,"medianVariantCount2.microglia":8,"medianTotalCount.microglia":23,"medianTotalCount1.microglia":12,"medianTotalCount2.microglia":33,"deltaVF.microglia":0.273,"junctions.microglia":"73708742-73711727;73701295-73708680","sig.microglia":"Not","log2FoldChange.astrocyte":1.36,"pvalue.astrocyte":0.311,"padj.astrocyte":0.57,"groupID.astrocyte":"15474","medianVariantFreq.astrocyte":0.21,"medianVariantFreq1.astrocyte":0.171,"medianVariantFreq2.astrocyte":0.253,"medianVariantCount.astrocyte":6.5,"medianVariantCount1.astrocyte":1.5,"medianVariantCount2.astrocyte":8,"medianTotalCount.astrocyte":22,"medianTotalCount1.astrocyte":13,"medianTotalCount2.astrocyte":35.5,"deltaVF.astrocyte":0.0816,"junctions.astrocyte":"73708742-73711727;73701295-73708680","sig.astrocyte":"Not"},"Reg_emPPrq_37":{"featureID":"11975_1_2/2_A3SS","chr":"11","start":100882496,"end":100887994,"strand":"+","coords":"11:100882496-100887994","geneIDs":"11975","geneSymbols":"Atp6v0a1","variantType":"A3SS:P","event":"<a href=\"https://genome.ucsc.edu/cgi-bin/hgTracks?db=mm9&position=chr11:100882396-100888095\" title=\"Jump to UCSC Genome Browser\">11:100882396-100888095</a>","log2FoldChange.microglia":-0.508,"pvalue.microglia":0.789,"padj.microglia":0.913,"groupID.microglia":"8812","medianVariantFreq.microglia":"NA","medianVariantFreq1.microglia":"NA","medianVariantFreq2.microglia":"NA","medianVariantCount.microglia":8.5,"medianVariantCount1.microglia":8,"medianVariantCount2.microglia":9,"medianTotalCount.microglia":17,"medianTotalCount1.microglia":20,"medianTotalCount2.microglia":15,"deltaVF.microglia":"NA","junctions.microglia":"100882496-100887992","sig.microglia":"Not","log2FoldChange.astrocyte":-0.511,"pvalue.astrocyte":0.689,"padj.astrocyte":0.872,"groupID.astrocyte":"8812","medianVariantFreq.astrocyte":0.276,"medianVariantFreq1.astrocyte":0.286,"medianVariantFreq2.astrocyte":0.276,"medianVariantCount.astrocyte":4.5,"medianVariantCount1.astrocyte":3.5,"medianVariantCount2.astrocyte":4.5,"medianTotalCount.astrocyte":13.5,"medianTotalCount1.astrocyte":10.5,"medianTotalCount2.astrocyte":16,"deltaVF.astrocyte":-0.0101,"junctions.astrocyte":"100882496-100887992","sig.astrocyte":"Not"},"Reg_emPPrq_38":{"featureID":"11975_4_2/2_A3SS","chr":"11","start":100901225,"end":100904263,"strand":"+","coords":"11:100901225-100904263","geneIDs":"11975","geneSymbols":"Atp6v0a1","variantType":"A3SS:P","event":"<a href=\"https://genome.ucsc.edu/cgi-bin/hgTracks?db=mm9&position=chr11:100901125-100904364\" title=\"Jump to UCSC Genome Browser\">11:100901125-100904364</a>","log2FoldChange.microglia":1.07,"pvalue.microglia":0.179,"padj.microglia":0.418,"groupID.microglia":"8815","medianVariantFreq.microglia":0.0719,"medianVariantFreq1.microglia":0.0637,"medianVariantFreq2.microglia":0.111,"medianVariantCount.microglia":5.5,"medianVariantCount1.microglia":7,"medianVariantCount2.microglia":2,"medianTotalCount.microglia":64.5,"medianTotalCount1.microglia":105,"medianTotalCount2.microglia":21,"deltaVF.microglia":0.0474,"junctions.microglia":"100901225-100904245","sig.microglia":"Not","log2FoldChange.astrocyte":0.762,"pvalue.astrocyte":0.653,"padj.astrocyte":0.847,"groupID.astrocyte":"8815","medianVariantFreq.astrocyte":0.0561,"medianVariantFreq1.astrocyte":0.0506,"medianVariantFreq2.astrocyte":0.0905,"medianVariantCount.astrocyte":4.5,"medianVariantCount1.astrocyte":2.5,"medianVariantCount2.astrocyte":5.5,"medianTotalCount.astrocyte":40,"medianTotalCount1.astrocyte":37.5,"medianTotalCount2.astrocyte":61.5,"deltaVF.astrocyte":0.04,"junctions.astrocyte":"100901225-100904245","sig.astrocyte":"Not"},"Reg_emPPrq_39":{"featureID":"11993_10_2/2_RI,A3SS","chr":"6","start":83007088,"end":83007269,"strand":"+","coords":"6:83007088-83007269","geneIDs":"11993","geneSymbols":"Aup1","variantType":"RI:R,A3SS:P","event":"<a href=\"https://genome.ucsc.edu/cgi-bin/hgTracks?db=mm9&position=chr6:83006987-83007370\" title=\"Jump to UCSC Genome Browser\">6:83006987-83007370</a>","log2FoldChange.microglia":2.6,"pvalue.microglia":0.00974,"padj.microglia":0.0577,"groupID.microglia":"7906","medianVariantFreq.microglia":0.42,"medianVariantFreq1.microglia":0.231,"medianVariantFreq2.microglia":0.778,"medianVariantCount.microglia":7,"medianVariantCount1.microglia":7,"medianVariantCount2.microglia":7,"medianTotalCount.microglia":19.5,"medianTotalCount1.microglia":43,"medianTotalCount2.microglia":9,"deltaVF.microglia":0.547,"junctions.microglia":"83007087-83007208","sig.microglia":"Not","log2FoldChange.astrocyte":2.74,"pvalue.astrocyte":0.0702,"padj.astrocyte":0.231,"groupID.astrocyte":"7906","medianVariantFreq.astrocyte":0.333,"medianVariantFreq1.astrocyte":0.222,"medianVariantFreq2.astrocyte":0.581,"medianVariantCount.astrocyte":2,"medianVariantCount1.astrocyte":1,"medianVariantCount2.astrocyte":6,"medianTotalCount.astrocyte":12,"medianTotalCount1.astrocyte":6,"medianTotalCount2.astrocyte":22,"deltaVF.astrocyte":0.359,"junctions.astrocyte":"83007087-83007208","sig.astrocyte":"Not"},"Reg_emPPrq_40":{"featureID":"12345_2_2/2_SE","chr":"4","start":138843747,"end":138846918,"strand":"+","coords":"4:138843747-138846918","geneIDs":"12345","geneSymbols":"Capzb","variantType":"SE:I","event":"<a href=\"https://genome.ucsc.edu/cgi-bin/hgTracks?db=mm9&position=chr4:138843647-138847018\" title=\"Jump to UCSC Genome Browser\">4:138843647-138847018</a>","log2FoldChange.microglia":-2.49,"pvalue.microglia":0.00895,"padj.microglia":0.0558,"groupID.microglia":"7172","medianVariantFreq.microglia":0.0755,"medianVariantFreq1.microglia":0.327,"medianVariantFreq2.microglia":0.0588,"medianVariantCount.microglia":5.5,"medianVariantCount1.microglia":5,"medianVariantCount2.microglia":6,"medianTotalCount.microglia":66,"medianTotalCount1.microglia":65,"medianTotalCount2.microglia":104,"deltaVF.microglia":-0.268,"junctions.microglia":"138843747-138844776;138844888-138846918","sig.microglia":"Not","log2FoldChange.astrocyte":-6.96,"pvalue.astrocyte":3.2e-05,"padj.astrocyte":0.000721,"groupID.astrocyte":"7172","medianVariantFreq.astrocyte":1,"medianVariantFreq1.astrocyte":1,"medianVariantFreq2.astrocyte":0.68,"medianVariantCount.astrocyte":30.5,"medianVariantCount1.astrocyte":27,"medianVariantCount2.astrocyte":43,"medianTotalCount.astrocyte":30.5,"medianTotalCount1.astrocyte":27,"medianTotalCount2.astrocyte":68,"deltaVF.astrocyte":-0.32,"junctions.astrocyte":"138843747-138844776;138844888-138846918","sig.astrocyte":"Significant"},"Reg_emPPrq_41":{"featureID":"12362_1_2/2_SE","chr":"9","start":5298723,"end":5299803,"strand":"+","coords":"9:5298723-5299803","geneIDs":"12362","geneSymbols":"Casp1","variantType":"SE:I","event":"<a href=\"https://genome.ucsc.edu/cgi-bin/hgTracks?db=mm9&position=chr9:5298623-5299903\" title=\"Jump to UCSC Genome Browser\">9:5298623-5299903</a>","log2FoldChange.microglia":-7.55,"pvalue.microglia":0.000184,"padj.microglia":0.0041,"groupID.microglia":"10754","medianVariantFreq.microglia":"NA","medianVariantFreq1.microglia":1,"medianVariantFreq2.microglia":"NA","medianVariantCount.microglia":12,"medianVariantCount1.microglia":9,"medianVariantCount2.microglia":19,"medianTotalCount.microglia":13.5,"medianTotalCount1.microglia":9,"medianTotalCount2.microglia":30,"deltaVF.microglia":"NA","junctions.microglia":"5299546-5299803","sig.microglia":"Significant","log2FoldChange.astrocyte":-1.39,"pvalue.astrocyte":0.572,"padj.astrocyte":0.802,"groupID.astrocyte":"10754","medianVariantFreq.astrocyte":"NA","medianVariantFreq1.astrocyte":"NA","medianVariantFreq2.astrocyte":0.465,"medianVariantCount.astrocyte":2,"medianVariantCount1.astrocyte":0,"medianVariantCount2.astrocyte":11.5,"medianTotalCount.astrocyte":6,"medianTotalCount1.astrocyte":0,"medianTotalCount2.astrocyte":21,"deltaVF.astrocyte":"NA","junctions.astrocyte":"5299546-5299803","sig.astrocyte":"Not"},"Reg_emPPrq_42":{"featureID":"12442,93836_2_2/2_A3SS","chr":"9","start":70298348,"end":70298348,"strand":"-","coords":"9:70298348-70298348","geneIDs":"12442,93836","geneSymbols":"Ccnb2,Rnf111","variantType":"A3SS:P","event":"<a href=\"https://genome.ucsc.edu/cgi-bin/hgTracks?db=mm9&position=chr9:70298245-70301408\" title=\"Jump to UCSC Genome Browser\">9:70298245-70301408</a>","log2FoldChange.microglia":1.17,"pvalue.microglia":0.0323,"padj.microglia":0.139,"groupID.microglia":"1136","medianVariantFreq.microglia":0.649,"medianVariantFreq1.microglia":0.577,"medianVariantFreq2.microglia":0.714,"medianVariantCount.microglia":66,"medianVariantCount1.microglia":101,"medianVariantCount2.microglia":60,"medianTotalCount.microglia":106,"medianTotalCount1.microglia":155,"medianTotalCount2.microglia":84,"deltaVF.microglia":0.137,"junctions.microglia":"70298348-70301308","sig.microglia":"Not","log2FoldChange.astrocyte":1,"pvalue.astrocyte":0.292,"padj.astrocyte":0.553,"groupID.astrocyte":"1136","medianVariantFreq.astrocyte":0.642,"medianVariantFreq1.astrocyte":0.622,"medianVariantFreq2.astrocyte":0.741,"medianVariantCount.astrocyte":18.5,"medianVariantCount1.astrocyte":17.5,"medianVariantCount2.astrocyte":21,"medianTotalCount.astrocyte":24.5,"medianTotalCount1.astrocyte":24.5,"medianTotalCount2.astrocyte":30,"deltaVF.astrocyte":0.119,"junctions.astrocyte":"70298348-70301308","sig.astrocyte":"Not"},"Reg_emPPrq_43":{"featureID":"12442,93836_5_2/2_AE","chr":"9","start":70306960,"end":70266936,"strand":"-","coords":"9:70306960-70266936","geneIDs":"12442,93836","geneSymbols":"Ccnb2,Rnf111","variantType":"AE","event":"<a href=\"https://genome.ucsc.edu/cgi-bin/hgTracks?db=mm9&position=chr9:70266662-70317262\" title=\"Jump to UCSC Genome Browser\">9:70266662-70317262</a>","log2FoldChange.microglia":-7.53,"pvalue.microglia":2.79e-05,"padj.microglia":0.00119,"groupID.microglia":"1139","medianVariantFreq.microglia":0.967,"medianVariantFreq1.microglia":1,"medianVariantFreq2.microglia":0.641,"medianVariantCount.microglia":12,"medianVariantCount1.microglia":9,"medianVariantCount2.microglia":14,"medianTotalCount.microglia":24,"medianTotalCount1.microglia":9,"medianTotalCount2.microglia":24,"deltaVF.microglia":-0.359,"junctions.microglia":"70306960-70317162","sig.microglia":"Significant","log2FoldChange.astrocyte":-6.83,"pvalue.astrocyte":0.00172,"padj.astrocyte":0.0171,"groupID.astrocyte":"1139","medianVariantFreq.astrocyte":1,"medianVariantFreq1.astrocyte":1,"medianVariantFreq2.astrocyte":0.641,"medianVariantCount.astrocyte":11.5,"medianVariantCount1.astrocyte":11.5,"medianVariantCount2.astrocyte":10,"medianTotalCount.astrocyte":12.5,"medianTotalCount1.astrocyte":11.5,"medianTotalCount2.astrocyte":12.5,"deltaVF.astrocyte":-0.359,"junctions.astrocyte":"70306960-70317162","sig.astrocyte":"Significant"},"Reg_emPPrq_44":{"featureID":"12748,24045,68521_11_2/2_SE","chr":"3","start":88979657,"end":88981912,"strand":"+","coords":"3:88979657-88981912","geneIDs":"12748,24045,68521","geneSymbols":"Clk2,Scamp3,Fam189b","variantType":"SE:I","event":"<a href=\"https://genome.ucsc.edu/cgi-bin/hgTracks?db=mm9&position=chr3:88979557-88982012\" title=\"Jump to UCSC Genome Browser\">3:88979557-88982012</a>","log2FoldChange.microglia":-3.12,"pvalue.microglia":0.0529,"padj.microglia":0.195,"groupID.microglia":"5393","medianVariantFreq.microglia":0.889,"medianVariantFreq1.microglia":1,"medianVariantFreq2.microglia":0.5,"medianVariantCount.microglia":9,"medianVariantCount1.microglia":8,"medianVariantCount2.microglia":10,"medianTotalCount.microglia":15,"medianTotalCount1.microglia":11,"medianTotalCount2.microglia":20,"deltaVF.microglia":-0.5,"junctions.microglia":"88979657-88980316;88981579-88981912","sig.microglia":"Not","log2FoldChange.astrocyte":-8.4,"pvalue.astrocyte":4.5e-05,"padj.astrocyte":0.000929,"groupID.astrocyte":"5393","medianVariantFreq.astrocyte":0.826,"medianVariantFreq1.astrocyte":1,"medianVariantFreq2.astrocyte":0.181,"medianVariantCount.astrocyte":6.5,"medianVariantCount1.astrocyte":9,"medianVariantCount2.astrocyte":6.5,"medianTotalCount.astrocyte":20,"medianTotalCount1.astrocyte":9,"medianTotalCount2.astrocyte":37,"deltaVF.astrocyte":-0.819,"junctions.astrocyte":"88979657-88980316;88981579-88981912","sig.astrocyte":"Significant"},"Reg_emPPrq_45":{"featureID":"12748,24045,68521_3_2/2_A3SS","chr":"3","start":88971126,"end":88972616,"strand":"+","coords":"3:88971126-88972616","geneIDs":"12748,24045,68521","geneSymbols":"Clk2,Scamp3,Fam189b","variantType":"A3SS:P","event":"<a href=\"https://genome.ucsc.edu/cgi-bin/hgTracks?db=mm9&position=chr3:88971026-88972717\" title=\"Jump to UCSC Genome Browser\">3:88971026-88972717</a>","log2FoldChange.microglia":1.61,"pvalue.microglia":0.0117,"padj.microglia":0.0648,"groupID.microglia":"5385","medianVariantFreq.microglia":0.0518,"medianVariantFreq1.microglia":0.0369,"medianVariantFreq2.microglia":0.1,"medianVariantCount.microglia":6,"medianVariantCount1.microglia":5,"medianVariantCount2.microglia":7,"medianTotalCount.microglia":120,"medianTotalCount1.microglia":171,"medianTotalCount2.microglia":75,"deltaVF.microglia":0.0631,"junctions.microglia":"88971126-88972596","sig.microglia":"Not","log2FoldChange.astrocyte":0.502,"pvalue.astrocyte":0.537,"padj.astrocyte":0.774,"groupID.astrocyte":"5385","medianVariantFreq.astrocyte":0.0609,"medianVariantFreq1.astrocyte":0.0539,"medianVariantFreq2.astrocyte":0.0747,"medianVariantCount.astrocyte":8,"medianVariantCount1.astrocyte":5,"medianVariantCount2.astrocyte":10.5,"medianTotalCount.astrocyte":109,"medianTotalCount1.astrocyte":96,"medianTotalCount2.astrocyte":124,"deltaVF.astrocyte":0.0208,"junctions.astrocyte":"88971126-88972596","sig.astrocyte":"Not"},"Reg_emPPrq_46":{"featureID":"12748,24045,68521_4_2/2_A3SS","chr":"3","start":88971126,"end":88972619,"strand":"+","coords":"3:88971126-88972619","geneIDs":"12748,24045,68521","geneSymbols":"Clk2,Scamp3,Fam189b","variantType":"A3SS:P","event":"<a href=\"https://genome.ucsc.edu/cgi-bin/hgTracks?db=mm9&position=chr3:88971026-88972720\" title=\"Jump to UCSC Genome Browser\">3:88971026-88972720</a>","log2FoldChange.microglia":1.2,"pvalue.microglia":0.0357,"padj.microglia":0.15,"groupID.microglia":"5386","medianVariantFreq.microglia":0.877,"medianVariantFreq1.microglia":0.864,"medianVariantFreq2.microglia":0.933,"medianVariantCount.microglia":123,"medianVariantCount1.microglia":178,"medianVariantCount2.microglia":80,"medianTotalCount.microglia":140,"medianTotalCount1.microglia":234,"medianTotalCount2.microglia":92,"deltaVF.microglia":0.0693,"junctions.microglia":"88971126-88972617;88971126-88972596","sig.microglia":"Not","log2FoldChange.astrocyte":-0.187,"pvalue.astrocyte":0.79,"padj.astrocyte":0.92,"groupID.astrocyte":"5386","medianVariantFreq.astrocyte":0.896,"medianVariantFreq1.astrocyte":0.896,"medianVariantFreq2.astrocyte":0.843,"medianVariantCount.astrocyte":112,"medianVariantCount1.astrocyte":97.5,"medianVariantCount2.astrocyte":128,"medianTotalCount.astrocyte":132,"medianTotalCount1.astrocyte":108,"medianTotalCount2.astrocyte":148,"deltaVF.astrocyte":-0.0528,"junctions.astrocyte":"88971126-88972617;88971126-88972596","sig.astrocyte":"Not"},"Reg_emPPrq_47":{"featureID":"12748,24045,68521_5_2/2_A3SS","chr":"3","start":88972845,"end":88973539,"strand":"+","coords":"3:88972845-88973539","geneIDs":"12748,24045,68521","geneSymbols":"Clk2,Scamp3,Fam189b","variantType":"A3SS:P","event":"<a href=\"https://genome.ucsc.edu/cgi-bin/hgTracks?db=mm9&position=chr3:88972745-88973640\" title=\"Jump to UCSC Genome Browser\">3:88972745-88973640</a>","log2FoldChange.microglia":-0.716,"pvalue.microglia":0.336,"padj.microglia":0.581,"groupID.microglia":"5387","medianVariantFreq.microglia":0.593,"medianVariantFreq1.microglia":0.625,"medianVariantFreq2.microglia":0.556,"medianVariantCount.microglia":11,"medianVariantCount1.microglia":12,"medianVariantCount2.microglia":9,"medianTotalCount.microglia":26.5,"medianTotalCount1.microglia":16,"medianTotalCount2.microglia":35,"deltaVF.microglia":-0.0694,"junctions.microglia":"88972845-88973537","sig.microglia":"Not","log2FoldChange.astrocyte":0.367,"pvalue.astrocyte":0.614,"padj.astrocyte":0.824,"groupID.astrocyte":"5387","medianVariantFreq.astrocyte":0.426,"medianVariantFreq1.astrocyte":0.412,"medianVariantFreq2.astrocyte":0.484,"medianVariantCount.astrocyte":19,"medianVariantCount1.astrocyte":19,"medianVariantCount2.astrocyte":19,"medianTotalCount.astrocyte":38.5,"medianTotalCount1.astrocyte":47.5,"medianTotalCount2.astrocyte":38.5,"deltaVF.astrocyte":0.0715,"junctions.astrocyte":"88972845-88973537","sig.astrocyte":"Not"},"Reg_emPPrq_48":{"featureID":"12748,24045,68521_6_2/2_SE,A3SS","chr":"3","start":88972845,"end":88973971,"strand":"+","coords":"3:88972845-88973971","geneIDs":"12748,24045,68521","geneSymbols":"Clk2,Scamp3,Fam189b","variantType":"SE:I,A3SS:P","event":"<a href=\"https://genome.ucsc.edu/cgi-bin/hgTracks?db=mm9&position=chr3:88972745-88974071\" title=\"Jump to UCSC Genome Browser\">3:88972745-88974071</a>","log2FoldChange.microglia":0.37,"pvalue.microglia":0.781,"padj.microglia":0.91,"groupID.microglia":"5388","medianVariantFreq.microglia":0.961,"medianVariantFreq1.microglia":0.943,"medianVariantFreq2.microglia":0.989,"medianVariantCount.microglia":104,"medianVariantCount1.microglia":100,"medianVariantCount2.microglia":121,"medianTotalCount.microglia":114,"medianTotalCount1.microglia":106,"medianTotalCount2.microglia":147,"deltaVF.microglia":0.046,"junctions.microglia":"88972845-88973540;88972845-88973537;88973624-88973971","sig.microglia":"Not","log2FoldChange.astrocyte":-2.87,"pvalue.astrocyte":0.00215,"padj.astrocyte":0.0207,"groupID.astrocyte":"5388","medianVariantFreq.astrocyte":0.874,"medianVariantFreq1.astrocyte":0.981,"medianVariantFreq2.astrocyte":0.772,"medianVariantCount.astrocyte":162,"medianVariantCount1.astrocyte":149,"medianVariantCount2.astrocyte":180,"medianTotalCount.astrocyte":188,"medianTotalCount1.astrocyte":152,"medianTotalCount2.astrocyte":215,"deltaVF.astrocyte":-0.208,"junctions.astrocyte":"88972845-88973540;88972845-88973537;88973624-88973971","sig.astrocyte":"Significant"},"Reg_emPPrq_49":{"featureID":"12828,15463_9_2/2_A3SS","chr":"1","start":82890157,"end":82891056,"strand":"+","coords":"1:82890157-82891056","geneIDs":"12828,15463","geneSymbols":"Col4a3,Agfg1","variantType":"A3SS:P","event":"<a href=\"https://genome.ucsc.edu/cgi-bin/hgTracks?db=mm9&position=chr1:82890057-82891157\" title=\"Jump to UCSC Genome Browser\">1:82890057-82891157</a>","log2FoldChange.microglia":-1.68,"pvalue.microglia":0.215,"padj.microglia":0.469,"groupID.microglia":"5683","medianVariantFreq.microglia":"NA","medianVariantFreq1.microglia":"NA","medianVariantFreq2.microglia":0.154,"medianVariantCount.microglia":3.5,"medianVariantCount1.microglia":3,"medianVariantCount2.microglia":4,"medianTotalCount.microglia":10,"medianTotalCount1.microglia":7,"medianTotalCount2.microglia":14,"deltaVF.microglia":"NA","junctions.microglia":"82890157-82891051","sig.microglia":"Not","log2FoldChange.astrocyte":-0.014,"pvalue.astrocyte":0.987,"padj.astrocyte":0.997,"groupID.astrocyte":"5683","medianVariantFreq.astrocyte":"NA","medianVariantFreq1.astrocyte":"NA","medianVariantFreq2.astrocyte":0.368,"medianVariantCount.astrocyte":6,"medianVariantCount1.astrocyte":3,"medianVariantCount2.astrocyte":11,"medianTotalCount.astrocyte":17.5,"medianTotalCount1.astrocyte":6,"medianTotalCount2.astrocyte":29,"deltaVF.astrocyte":"NA","junctions.astrocyte":"82890157-82891051","sig.astrocyte":"Not"},"Reg_emPPrq_50":{"featureID":"12848_1_2/2_A3SS","chr":"2","start":125668468,"end":125668468,"strand":"-","coords":"2:125668468-125668468","geneIDs":"12848","geneSymbols":"Cops2","variantType":"A3SS:P","event":"<a href=\"https://genome.ucsc.edu/cgi-bin/hgTracks?db=mm9&position=chr2:125668347-125670646\" title=\"Jump to UCSC Genome Browser\">2:125668347-125670646</a>","log2FoldChange.microglia":-0.721,"pvalue.microglia":0.538,"padj.microglia":0.766,"groupID.microglia":"2821","medianVariantFreq.microglia":"NA","medianVariantFreq1.microglia":"NA","medianVariantFreq2.microglia":"NA","medianVariantCount.microglia":2,"medianVariantCount1.microglia":1,"medianVariantCount2.microglia":2,"medianTotalCount.microglia":14.5,"medianTotalCount1.microglia":5,"medianTotalCount2.microglia":23,"deltaVF.microglia":"NA","junctions.microglia":"125668468-125670546","sig.microglia":"Not","log2FoldChange.astrocyte":0.725,"pvalue.astrocyte":0.589,"padj.astrocyte":0.811,"groupID.astrocyte":"2821","medianVariantFreq.astrocyte":0.187,"medianVariantFreq1.astrocyte":0.117,"medianVariantFreq2.astrocyte":0.252,"medianVariantCount.astrocyte":3.5,"medianVariantCount1.astrocyte":2,"medianVariantCount2.astrocyte":5.5,"medianTotalCount.astrocyte":13.5,"medianTotalCount1.astrocyte":12,"medianTotalCount2.astrocyte":20,"deltaVF.astrocyte":0.135,"junctions.astrocyte":"125668468-125670546","sig.astrocyte":"Not"},"Reg_emPPrq_51":{"featureID":"12870_4_2/2_A3SS","chr":"3","start":19873929,"end":19874861,"strand":"+","coords":"3:19873929-19874861","geneIDs":"12870","geneSymbols":"Cp","variantType":"A3SS:P","event":"<a href=\"https://genome.ucsc.edu/cgi-bin/hgTracks?db=mm9&position=chr3:19873829-19874962\" title=\"Jump to UCSC Genome Browser\">3:19873829-19874962</a>","log2FoldChange.microglia":-2.4,"pvalue.microglia":0.247,"padj.microglia":0.496,"groupID.microglia":"9745","medianVariantFreq.microglia":"NA","medianVariantFreq1.microglia":"NA","medianVariantFreq2.microglia":0.294,"medianVariantCount.microglia":1,"medianVariantCount1.microglia":0,"medianVariantCount2.microglia":10,"medianTotalCount.microglia":5,"medianTotalCount1.microglia":0,"medianTotalCount2.microglia":24,"deltaVF.microglia":"NA","junctions.microglia":"19873929-19874859","sig.microglia":"Not","log2FoldChange.astrocyte":0.928,"pvalue.astrocyte":0.861,"padj.astrocyte":0.95,"groupID.astrocyte":"9745","medianVariantFreq.astrocyte":"NA","medianVariantFreq1.astrocyte":"NA","medianVariantFreq2.astrocyte":0.448,"medianVariantCount.astrocyte":4.5,"medianVariantCount1.astrocyte":0,"medianVariantCount2.astrocyte":20.5,"medianTotalCount.astrocyte":9.5,"medianTotalCount1.astrocyte":0,"medianTotalCount2.astrocyte":38.5,"deltaVF.astrocyte":"NA","junctions.astrocyte":"19873929-19874859","sig.astrocyte":"Not"},"Reg_emPPrq_52":{"featureID":"13427_5_2/2_SE","chr":"2","start":71066747,"end":71073972,"strand":"+","coords":"2:71066747-71073972","geneIDs":"13427","geneSymbols":"Dync1i2","variantType":"SE:I","event":"<a href=\"https://genome.ucsc.edu/cgi-bin/hgTracks?db=mm9&position=chr2:71066647-71074072\" title=\"Jump to UCSC Genome Browser\">2:71066647-71074072</a>","log2FoldChange.microglia":-0.873,"pvalue.microglia":0.459,"padj.microglia":0.7,"groupID.microglia":"7771","medianVariantFreq.microglia":0.121,"medianVariantFreq1.microglia":0.176,"medianVariantFreq2.microglia":0.0476,"medianVariantCount.microglia":4,"medianVariantCount1.microglia":4,"medianVariantCount2.microglia":2,"medianTotalCount.microglia":39,"medianTotalCount1.microglia":32,"medianTotalCount2.microglia":46,"deltaVF.microglia":-0.129,"junctions.microglia":"71066747-71071706;71071765-71073972","sig.microglia":"Not","log2FoldChange.astrocyte":-0.982,"pvalue.astrocyte":0.433,"padj.astrocyte":0.699,"groupID.astrocyte":"7771","medianVariantFreq.astrocyte":0.236,"medianVariantFreq1.astrocyte":0.349,"medianVariantFreq2.astrocyte":0.137,"medianVariantCount.astrocyte":6,"medianVariantCount1.astrocyte":6.5,"medianVariantCount2.astrocyte":5.5,"medianTotalCount.astrocyte":28.5,"medianTotalCount1.astrocyte":20.5,"medianTotalCount2.astrocyte":41,"deltaVF.astrocyte":-0.212,"junctions.astrocyte":"71066747-71071706;71071765-71073972","sig.astrocyte":"Not"},"Reg_emPPrq_53":{"featureID":"13430_1_2/2_AS","chr":"9","start":21229427,"end":21307986,"strand":"+","coords":"9:21229427-21307986","geneIDs":"13430","geneSymbols":"Dnm2","variantType":"AS","event":"<a href=\"https://genome.ucsc.edu/cgi-bin/hgTracks?db=mm9&position=chr9:21229327-21308086\" title=\"Jump to UCSC Genome Browser\">9:21229327-21308086</a>","log2FoldChange.microglia":-0.011,"pvalue.microglia":0.979,"padj.microglia":0.992,"groupID.microglia":"9292","medianVariantFreq.microglia":0.704,"medianVariantFreq1.microglia":0.711,"medianVariantFreq2.microglia":0.697,"medianVariantCount.microglia":112,"medianVariantCount1.microglia":190,"medianVariantCount2.microglia":51,"medianTotalCount.microglia":159,"medianTotalCount1.microglia":287,"medianTotalCount2.microglia":70,"deltaVF.microglia":-0.0141,"junctions.microglia":"21304813-21307986","sig.microglia":"Not","log2FoldChange.astrocyte":-0.138,"pvalue.astrocyte":0.825,"padj.astrocyte":0.93,"groupID.astrocyte":"9292","medianVariantFreq.astrocyte":0.698,"medianVariantFreq1.astrocyte":0.695,"medianVariantFreq2.astrocyte":0.698,"medianVariantCount.astrocyte":28.5,"medianVariantCount1.astrocyte":33.5,"medianVariantCount2.astrocyte":21,"medianTotalCount.astrocyte":44.5,"medianTotalCount1.astrocyte":50,"medianTotalCount2.astrocyte":31.5,"deltaVF.astrocyte":0.00337,"junctions.astrocyte":"21304813-21307986","sig.astrocyte":"Not"},"Reg_emPPrq_54":{"featureID":"13498_6_2/2_A3SS","chr":"6","start":124698007,"end":124698007,"strand":"-","coords":"6:124698007-124698007","geneIDs":"13498","geneSymbols":"Atn1","variantType":"A3SS:P","event":"<a href=\"https://genome.ucsc.edu/cgi-bin/hgTracks?db=mm9&position=chr6:124697904-124699354\" title=\"Jump to UCSC Genome Browser\">6:124697904-124699354</a>","log2FoldChange.microglia":-1.31,"pvalue.microglia":0.18,"padj.microglia":0.419,"groupID.microglia":"9871","medianVariantFreq.microglia":0.717,"medianVariantFreq1.microglia":0.897,"medianVariantFreq2.microglia":0.667,"medianVariantCount.microglia":11,"medianVariantCount1.microglia":19,"medianVariantCount2.microglia":8,"medianTotalCount.microglia":14,"medianTotalCount1.microglia":19,"medianTotalCount2.microglia":11,"deltaVF.microglia":-0.23,"junctions.microglia":"124698007-124699254","sig.microglia":"Not","log2FoldChange.astrocyte":1.66,"pvalue.astrocyte":0.42,"padj.astrocyte":0.687,"groupID.astrocyte":"9871","medianVariantFreq.astrocyte":0.929,"medianVariantFreq1.astrocyte":0.81,"medianVariantFreq2.astrocyte":0.929,"medianVariantCount.astrocyte":14.5,"medianVariantCount1.astrocyte":10,"medianVariantCount2.astrocyte":19,"medianTotalCount.astrocyte":14.5,"medianTotalCount1.astrocyte":10,"medianTotalCount2.astrocyte":25,"deltaVF.astrocyte":0.118,"junctions.astrocyte":"124698007-124699254","sig.astrocyte":"Not"},"Reg_emPPrq_55":{"featureID":"13629_3_2/2_RI,A5SS","chr":"10","start":80642197,"end":80642289,"strand":"+","coords":"10:80642197-80642289","geneIDs":"13629","geneSymbols":"Eef2","variantType":"RI:R,A5SS:P","event":"<a href=\"https://genome.ucsc.edu/cgi-bin/hgTracks?db=mm9&position=chr10:80642096-80642389\" title=\"Jump to UCSC Genome Browser\">10:80642096-80642389</a>","log2FoldChange.microglia":0.526,"pvalue.microglia":0.147,"padj.microglia":0.368,"groupID.microglia":"14617","medianVariantFreq.microglia":0.121,"medianVariantFreq1.microglia":0.11,"medianVariantFreq2.microglia":0.162,"medianVariantCount.microglia":114,"medianVariantCount1.microglia":145,"medianVariantCount2.microglia":98,"medianTotalCount.microglia":1000,"medianTotalCount1.microglia":1460,"medianTotalCount2.microglia":626,"deltaVF.microglia":0.052,"junctions.microglia":"80642200-80642289","sig.microglia":"Not","log2FoldChange.astrocyte":0.53,"pvalue.astrocyte":0.226,"padj.astrocyte":0.477,"groupID.astrocyte":"14617","medianVariantFreq.astrocyte":0.181,"medianVariantFreq1.astrocyte":0.157,"medianVariantFreq2.astrocyte":0.19,"medianVariantCount.astrocyte":80,"medianVariantCount1.astrocyte":37,"medianVariantCount2.astrocyte":100,"medianTotalCount.astrocyte":375,"medianTotalCount1.astrocyte":280,"medianTotalCount2.astrocyte":536,"deltaVF.astrocyte":0.0329,"junctions.astrocyte":"80642200-80642289","sig.astrocyte":"Not"},"Reg_emPPrq_56":{"featureID":"13682_3_2/2_SE,A3SS","chr":"16","start":23108924,"end":23110058,"strand":"+","coords":"16:23108924-23110058","geneIDs":"13682","geneSymbols":"Eif4a2","variantType":"SE:I,A3SS:P","event":"<a href=\"https://genome.ucsc.edu/cgi-bin/hgTracks?db=mm9&position=chr16:23108824-23110158\" title=\"Jump to UCSC Genome Browser\">16:23108824-23110158</a>","log2FoldChange.microglia":-3.95,"pvalue.microglia":0.00583,"padj.microglia":0.0413,"groupID.microglia":"12985","medianVariantFreq.microglia":0.488,"medianVariantFreq1.microglia":0.909,"medianVariantFreq2.microglia":0.333,"medianVariantCount.microglia":28,"medianVariantCount1.microglia":34,"medianVariantCount2.microglia":22,"medianTotalCount.microglia":69.5,"medianTotalCount1.microglia":37,"medianTotalCount2.microglia":73,"deltaVF.microglia":-0.576,"junctions.microglia":"23108924-23109193;23109332-23110058","sig.microglia":"Significant","log2FoldChange.astrocyte":-3.45,"pvalue.astrocyte":0.00324,"padj.astrocyte":0.0273,"groupID.astrocyte":"12985","medianVariantFreq.astrocyte":0.285,"medianVariantFreq1.astrocyte":0.679,"medianVariantFreq2.astrocyte":0.176,"medianVariantCount.astrocyte":21,"medianVariantCount1.astrocyte":26,"medianVariantCount2.astrocyte":16.5,"medianTotalCount.astrocyte":68.5,"medianTotalCount1.astrocyte":46,"medianTotalCount2.astrocyte":106,"deltaVF.astrocyte":-0.503,"junctions.astrocyte":"23108924-23109193;23109332-23110058","sig.astrocyte":"Significant"},"Reg_emPPrq_57":{"featureID":"13690_9_2/2_SE,RI,A5SS,A3SS","chr":"7","start":118219908,"end":118219794,"strand":"-","coords":"7:118219908-118219794","geneIDs":"13690","geneSymbols":"Eif4g2","variantType":"SE:I,RI:R,A5SS:P,A3SS:P","event":"<a href=\"https://genome.ucsc.edu/cgi-bin/hgTracks?db=mm9&position=chr7:118219126-118220310\" title=\"Jump to UCSC Genome Browser\">7:118219126-118220310</a>","log2FoldChange.microglia":-2.45,"pvalue.microglia":0.0155,"padj.microglia":0.0789,"groupID.microglia":"11922","medianVariantFreq.microglia":0.688,"medianVariantFreq1.microglia":0.97,"medianVariantFreq2.microglia":0.603,"medianVariantCount.microglia":24.5,"medianVariantCount1.microglia":17,"medianVariantCount2.microglia":41,"medianTotalCount.microglia":30.5,"medianTotalCount1.microglia":27,"medianTotalCount2.microglia":68,"deltaVF.microglia":-0.367,"junctions.microglia":"118219907-118220210","sig.microglia":"Not","log2FoldChange.astrocyte":-4.44,"pvalue.astrocyte":0.000153,"padj.astrocyte":0.00237,"groupID.astrocyte":"11922","medianVariantFreq.astrocyte":0.909,"medianVariantFreq1.astrocyte":0.98,"medianVariantFreq2.astrocyte":0.629,"medianVariantCount.astrocyte":22,"medianVariantCount1.astrocyte":23,"medianVariantCount2.astrocyte":19.5,"medianTotalCount.astrocyte":24.5,"medianTotalCount1.astrocyte":24,"medianTotalCount2.astrocyte":32,"deltaVF.astrocyte":-0.351,"junctions.astrocyte":"118219907-118220210","sig.astrocyte":"Significant"},"Reg_emPPrq_58":{"featureID":"13728_5_2/2_A3SS","chr":"19","start":7358079,"end":7358079,"strand":"-","coords":"19:7358079-7358079","geneIDs":"13728","geneSymbols":"Mark2","variantType":"A3SS:P","event":"<a href=\"https://genome.ucsc.edu/cgi-bin/hgTracks?db=mm9&position=chr19:7357958-7359055\" title=\"Jump to UCSC Genome Browser\">19:7357958-7359055</a>","log2FoldChange.microglia":1,"pvalue.microglia":0.189,"padj.microglia":0.431,"groupID.microglia":"16112","medianVariantFreq.microglia":0.213,"medianVariantFreq1.microglia":0.19,"medianVariantFreq2.microglia":0.356,"medianVariantCount.microglia":26.5,"medianVariantCount1.microglia":24,"medianVariantCount2.microglia":29,"medianTotalCount.microglia":143,"medianTotalCount1.microglia":160,"medianTotalCount2.microglia":65,"deltaVF.microglia":0.165,"junctions.microglia":"7358079-7358955","sig.microglia":"Not","log2FoldChange.astrocyte":-0.0173,"pvalue.astrocyte":0.982,"padj.astrocyte":0.996,"groupID.astrocyte":"16112","medianVariantFreq.astrocyte":0.185,"medianVariantFreq1.astrocyte":0.178,"medianVariantFreq2.astrocyte":0.185,"medianVariantCount.astrocyte":10,"medianVariantCount1.astrocyte":17.5,"medianVariantCount2.astrocyte":9,"medianTotalCount.astrocyte":60,"medianTotalCount1.astrocyte":67.5,"medianTotalCount2.astrocyte":49,"deltaVF.astrocyte":0.00693,"junctions.astrocyte":"7358079-7358955","sig.astrocyte":"Not"},"Reg_emPPrq_59":{"featureID":"13806,68703_2_2/2_AS","chr":"4","start":149613633,"end":149874112,"strand":"+","coords":"4:149613633-149874112","geneIDs":"13806,68703","geneSymbols":"Eno1,Rere","variantType":"AS","event":"<a href=\"https://genome.ucsc.edu/cgi-bin/hgTracks?db=mm9&position=chr4:149613533-149874212\" title=\"Jump to UCSC Genome Browser\">4:149613533-149874212</a>","log2FoldChange.microglia":4.17,"pvalue.microglia":0.000183,"padj.microglia":0.0041,"groupID.microglia":"11183","medianVariantFreq.microglia":0.573,"medianVariantFreq1.microglia":0.436,"medianVariantFreq2.microglia":1,"medianVariantCount.microglia":16.5,"medianVariantCount1.microglia":16,"medianVariantCount2.microglia":17,"medianTotalCount.microglia":23.5,"medianTotalCount1.microglia":39,"medianTotalCount2.microglia":17,"deltaVF.microglia":0.564,"junctions.microglia":"149851577-149874112","sig.microglia":"Significant","log2FoldChange.astrocyte":1.09,"pvalue.astrocyte":0.414,"padj.astrocyte":0.684,"groupID.astrocyte":"11183","medianVariantFreq.astrocyte":"NA","medianVariantFreq1.astrocyte":0.836,"medianVariantFreq2.astrocyte":"NA","medianVariantCount.astrocyte":7,"medianVariantCount1.astrocyte":10,"medianVariantCount2.astrocyte":5.5,"medianTotalCount.astrocyte":7.5,"medianTotalCount1.astrocyte":15.5,"medianTotalCount2.astrocyte":5.5,"deltaVF.astrocyte":"NA","junctions.astrocyte":"149851577-149874112","sig.astrocyte":"Not"},"Reg_emPPrq_60":{"featureID":"13854_3_2/2_A3SS","chr":"7","start":5047355,"end":5047492,"strand":"+","coords":"7:5047355-5047492","geneIDs":"13854","geneSymbols":"Epn1","variantType":"A3SS:P","event":"<a href=\"https://genome.ucsc.edu/cgi-bin/hgTracks?db=mm9&position=chr7:5047255-5047593\" title=\"Jump to UCSC Genome Browser\">7:5047255-5047593</a>","log2FoldChange.microglia":0.143,"pvalue.microglia":0.913,"padj.microglia":0.98,"groupID.microglia":"7260","medianVariantFreq.microglia":0.563,"medianVariantFreq1.microglia":0.556,"medianVariantFreq2.microglia":0.571,"medianVariantCount.microglia":14,"medianVariantCount1.microglia":15,"medianVariantCount2.microglia":14,"medianTotalCount.microglia":17.5,"medianTotalCount1.microglia":27,"medianTotalCount2.microglia":14,"deltaVF.microglia":0.0159,"junctions.microglia":"5047355-5047490","sig.microglia":"Not","log2FoldChange.astrocyte":1.01,"pvalue.astrocyte":0.486,"padj.astrocyte":0.738,"groupID.astrocyte":"7260","medianVariantFreq.astrocyte":"NA","medianVariantFreq1.astrocyte":"NA","medianVariantFreq2.astrocyte":0.573,"medianVariantCount.astrocyte":2.5,"medianVariantCount1.astrocyte":3.5,"medianVariantCount2.astrocyte":2.5,"medianTotalCount.astrocyte":5.5,"medianTotalCount1.astrocyte":10,"medianTotalCount2.astrocyte":5.5,"deltaVF.astrocyte":"NA","junctions.astrocyte":"5047355-5047490","sig.astrocyte":"Not"},"Reg_emPPrq_61":{"featureID":"140570_6_2/2_RI,A3SS","chr":"15","start":88989550,"end":88989549,"strand":"-","coords":"15:88989550-88989549","geneIDs":"140570","geneSymbols":"Plxnb2","variantType":"RI:R,A3SS:P","event":"<a href=\"https://genome.ucsc.edu/cgi-bin/hgTracks?db=mm9&position=chr15:88989435-88989757\" title=\"Jump to UCSC Genome Browser\">15:88989435-88989757</a>","log2FoldChange.microglia":0.014,"pvalue.microglia":0.979,"padj.microglia":0.992,"groupID.microglia":"8850","medianVariantFreq.microglia":0.16,"medianVariantFreq1.microglia":0.159,"medianVariantFreq2.microglia":0.176,"medianVariantCount.microglia":28,"medianVariantCount1.microglia":48,"medianVariantCount2.microglia":6,"medianTotalCount.microglia":134,"medianTotalCount1.microglia":300,"medianTotalCount2.microglia":39,"deltaVF.microglia":0.0173,"junctions.microglia":"88989549-88989657","sig.microglia":"Not","log2FoldChange.astrocyte":0.965,"pvalue.astrocyte":0.261,"padj.astrocyte":0.522,"groupID.astrocyte":"8850","medianVariantFreq.astrocyte":0.319,"medianVariantFreq1.astrocyte":0.251,"medianVariantFreq2.astrocyte":0.388,"medianVariantCount.astrocyte":10.5,"medianVariantCount1.astrocyte":11.5,"medianVariantCount2.astrocyte":10.5,"medianTotalCount.astrocyte":44,"medianTotalCount1.astrocyte":54.5,"medianTotalCount2.astrocyte":32.5,"deltaVF.astrocyte":0.137,"junctions.astrocyte":"88989549-88989657","sig.astrocyte":"Not"},"Reg_emPPrq_62":{"featureID":"14158_4_2/2_A3SS","chr":"17","start":64322506,"end":64330831,"strand":"+","coords":"17:64322506-64330831","geneIDs":"14158","geneSymbols":"Fert2","variantType":"A3SS:P","event":"<a href=\"https://genome.ucsc.edu/cgi-bin/hgTracks?db=mm9&position=chr17:64322406-64330932\" title=\"Jump to UCSC Genome Browser\">17:64322406-64330932</a>","log2FoldChange.microglia":0.295,"pvalue.microglia":0.64,"padj.microglia":0.827,"groupID.microglia":"16713","medianVariantFreq.microglia":0.594,"medianVariantFreq1.microglia":0.581,"medianVariantFreq2.microglia":0.607,"medianVariantCount.microglia":27,"medianVariantCount1.microglia":36,"medianVariantCount2.microglia":22,"medianTotalCount.microglia":44.5,"medianTotalCount1.microglia":62,"medianTotalCount2.microglia":44,"deltaVF.microglia":0.0265,"junctions.microglia":"64322506-64330829","sig.microglia":"Not","log2FoldChange.astrocyte":-0.919,"pvalue.astrocyte":0.494,"padj.astrocyte":0.743,"groupID.astrocyte":"16713","medianVariantFreq.astrocyte":0.515,"medianVariantFreq1.astrocyte":0.525,"medianVariantFreq2.astrocyte":0.515,"medianVariantCount.astrocyte":19,"medianVariantCount1.astrocyte":9,"medianVariantCount2.astrocyte":23.5,"medianTotalCount.astrocyte":36,"medianTotalCount1.astrocyte":14,"medianTotalCount2.astrocyte":69.5,"deltaVF.astrocyte":-0.0101,"junctions.astrocyte":"64322506-64330829","sig.astrocyte":"Not"},"Reg_emPPrq_63":{"featureID":"14191,242687_5_2/2_A5SS","chr":"4","start":132732528,"end":132740884,"strand":"+","coords":"4:132732528-132740884","geneIDs":"14191,242687","geneSymbols":"Fgr,Wasf2","variantType":"A5SS:P","event":"<a href=\"https://genome.ucsc.edu/cgi-bin/hgTracks?db=mm9&position=chr4:132732427-132740984\" title=\"Jump to UCSC Genome Browser\">4:132732427-132740984</a>","log2FoldChange.microglia":0.111,"pvalue.microglia":0.766,"padj.microglia":0.899,"groupID.microglia":"4206","medianVariantFreq.microglia":0.0767,"medianVariantFreq1.microglia":0.0789,"medianVariantFreq2.microglia":0.0745,"medianVariantCount.microglia":59.5,"medianVariantCount1.microglia":40,"medianVariantCount2.microglia":76,"medianTotalCount.microglia":755,"medianTotalCount1.microglia":592,"medianTotalCount2.microglia":917,"deltaVF.microglia":-0.00442,"junctions.microglia":"132732962-132740884","sig.microglia":"Not","log2FoldChange.astrocyte":-0.747,"pvalue.astrocyte":0.305,"padj.astrocyte":0.566,"groupID.astrocyte":"4206","medianVariantFreq.astrocyte":0.143,"medianVariantFreq1.astrocyte":0.173,"medianVariantFreq2.astrocyte":0.114,"medianVariantCount.astrocyte":9,"medianVariantCount1.astrocyte":8.5,"medianVariantCount2.astrocyte":9.5,"medianTotalCount.astrocyte":69.5,"medianTotalCount1.astrocyte":49.5,"medianTotalCount2.astrocyte":114,"deltaVF.astrocyte":-0.0591,"junctions.astrocyte":"132732962-132740884","sig.astrocyte":"Not"},"Reg_emPPrq_64":{"featureID":"14269,320973_14_2/2_A3SS","chr":"2","start":30891777,"end":30891777,"strand":"-","coords":"2:30891777-30891777","geneIDs":"14269,320973","geneSymbols":"Fnbp1,D330023K18Rik","variantType":"A3SS:P","event":"<a href=\"https://genome.ucsc.edu/cgi-bin/hgTracks?db=mm9&position=chr2:30891674-30892162\" title=\"Jump to UCSC Genome Browser\">2:30891674-30892162</a>","log2FoldChange.microglia":0.365,"pvalue.microglia":0.705,"padj.microglia":0.863,"groupID.microglia":"4125","medianVariantFreq.microglia":0.209,"medianVariantFreq1.microglia":0.218,"medianVariantFreq2.microglia":0.2,"medianVariantCount.microglia":9,"medianVariantCount1.microglia":24,"medianVariantCount2.microglia":6,"medianTotalCount.microglia":54.5,"medianTotalCount1.microglia":72,"medianTotalCount2.microglia":26,"deltaVF.microglia":-0.0182,"junctions.microglia":"30891777-30892062","sig.microglia":"Not","log2FoldChange.astrocyte":0.878,"pvalue.astrocyte":0.297,"padj.astrocyte":0.557,"groupID.astrocyte":"4125","medianVariantFreq.astrocyte":0.174,"medianVariantFreq1.astrocyte":0.153,"medianVariantFreq2.astrocyte":0.195,"medianVariantCount.astrocyte":18,"medianVariantCount1.astrocyte":18,"medianVariantCount2.astrocyte":18,"medianTotalCount.astrocyte":101,"medianTotalCount1.astrocyte":135,"medianTotalCount2.astrocyte":63.5,"deltaVF.astrocyte":0.0419,"junctions.astrocyte":"30891777-30892062","sig.astrocyte":"Not"},"Reg_emPPrq_65":{"featureID":"14269,320973_6_2/2_A3SS","chr":"2","start":30911331,"end":30911331,"strand":"-","coords":"2:30911331-30911331","geneIDs":"14269,320973","geneSymbols":"Fnbp1,D330023K18Rik","variantType":"A3SS:P","event":"<a href=\"https://genome.ucsc.edu/cgi-bin/hgTracks?db=mm9&position=chr2:30910994-30914509\" title=\"Jump to UCSC Genome Browser\">2:30910994-30914509</a>","log2FoldChange.microglia":0.413,"pvalue.microglia":0.409,"padj.microglia":0.659,"groupID.microglia":"4117","medianVariantFreq.microglia":0.0502,"medianVariantFreq1.microglia":0.048,"medianVariantFreq2.microglia":0.0545,"medianVariantCount.microglia":15.5,"medianVariantCount1.microglia":34,"medianVariantCount2.microglia":9,"medianTotalCount.microglia":296,"medianTotalCount1.microglia":774,"medianTotalCount2.microglia":129,"deltaVF.microglia":0.00657,"junctions.microglia":"30911331-30914409;30911429-30914409","sig.microglia":"Not","log2FoldChange.astrocyte":-0.0923,"pvalue.astrocyte":0.878,"padj.astrocyte":0.954,"groupID.astrocyte":"4117","medianVariantFreq.astrocyte":0.0548,"medianVariantFreq1.astrocyte":0.049,"medianVariantFreq2.astrocyte":0.0564,"medianVariantCount.astrocyte":33.5,"medianVariantCount1.astrocyte":48.5,"medianVariantCount2.astrocyte":15.5,"medianTotalCount.astrocyte":630,"medianTotalCount1.astrocyte":765,"medianTotalCount2.astrocyte":292,"deltaVF.astrocyte":0.00739,"junctions.astrocyte":"30911331-30914409;30911429-30914409","sig.astrocyte":"Not"},"Reg_emPPrq_66":{"featureID":"14270_1_2/2_AFE","chr":"1","start":133423960,"end":133423810,"strand":"-","coords":"1:133423960-133423810","geneIDs":"14270","geneSymbols":"Srgap2","variantType":"AFE","event":"<a href=\"https://genome.ucsc.edu/cgi-bin/hgTracks?db=mm9&position=chr1:133422070-133424297\" title=\"Jump to UCSC Genome Browser\">1:133422070-133424297</a>","log2FoldChange.microglia":0.0159,"pvalue.microglia":0.974,"padj.microglia":0.992,"groupID.microglia":"17091","medianVariantFreq.microglia":0.397,"medianVariantFreq1.microglia":0.42,"medianVariantFreq2.microglia":0.375,"medianVariantCount.microglia":40,"medianVariantCount1.microglia":126,"medianVariantCount2.microglia":23,"medianTotalCount.microglia":97,"medianTotalCount1.microglia":299,"medianTotalCount2.microglia":66,"deltaVF.microglia":-0.0446,"junctions.microglia":"133422170-133423960;133422170-133423810","sig.microglia":"Not","log2FoldChange.astrocyte":-1.69,"pvalue.astrocyte":0.0663,"padj.astrocyte":0.225,"groupID.astrocyte":"17091","medianVariantFreq.astrocyte":0.581,"medianVariantFreq1.astrocyte":0.768,"medianVariantFreq2.astrocyte":0.487,"medianVariantCount.astrocyte":8,"medianVariantCount1.astrocyte":10,"medianVariantCount2.astrocyte":6.5,"medianTotalCount.astrocyte":15,"medianTotalCount1.astrocyte":15,"medianTotalCount2.astrocyte":15.5,"deltaVF.astrocyte":-0.281,"junctions.astrocyte":"133422170-133423960;133422170-133423810","sig.astrocyte":"Not"},"Reg_emPPrq_67":{"featureID":"14359_3_2/2_SE,S2E","chr":"3","start":33963241,"end":33967839,"strand":"+","coords":"3:33963241-33967839","geneIDs":"14359","geneSymbols":"Fxr1","variantType":"SE:I,S2E:I","event":"<a href=\"https://genome.ucsc.edu/cgi-bin/hgTracks?db=mm9&position=chr3:33963141-33967939\" title=\"Jump to UCSC Genome Browser\">3:33963141-33967939</a>","log2FoldChange.microglia":-0.152,"pvalue.microglia":0.929,"padj.microglia":0.981,"groupID.microglia":"13706","medianVariantFreq.microglia":0.333,"medianVariantFreq1.microglia":0.333,"medianVariantFreq2.microglia":0.189,"medianVariantCount.microglia":5,"medianVariantCount1.microglia":4,"medianVariantCount2.microglia":7,"medianTotalCount.microglia":14,"medianTotalCount1.microglia":10,"medianTotalCount2.microglia":27,"deltaVF.microglia":-0.144,"junctions.microglia":"33963241-33967083;33963241-33963896;33967174-33967839","sig.microglia":"Not","log2FoldChange.astrocyte":-0.16,"pvalue.astrocyte":0.901,"padj.astrocyte":0.964,"groupID.astrocyte":"13706","medianVariantFreq.astrocyte":0.246,"medianVariantFreq1.astrocyte":0.371,"medianVariantFreq2.astrocyte":0.206,"medianVariantCount.astrocyte":5,"medianVariantCount1.astrocyte":6,"medianVariantCount2.astrocyte":4.5,"medianTotalCount.astrocyte":30,"medianTotalCount1.astrocyte":30,"medianTotalCount2.astrocyte":25.5,"deltaVF.astrocyte":-0.165,"junctions.astrocyte":"33963241-33967083;33963241-33963896;33967174-33967839","sig.astrocyte":"Not"},"Reg_emPPrq_68":{"featureID":"14534_3_2/2_A3SS","chr":"11","start":100570299,"end":100570299,"strand":"-","coords":"11:100570299-100570299","geneIDs":"14534","geneSymbols":"Kat2a","variantType":"A3SS:P","event":"<a href=\"https://genome.ucsc.edu/cgi-bin/hgTracks?db=mm9&position=chr11:100570196-100570490\" title=\"Jump to UCSC Genome Browser\">11:100570196-100570490</a>","log2FoldChange.microglia":2.21,"pvalue.microglia":0.000621,"padj.microglia":0.00847,"groupID.microglia":"13358","medianVariantFreq.microglia":0.329,"medianVariantFreq1.microglia":0.118,"medianVariantFreq2.microglia":0.455,"medianVariantCount.microglia":15,"medianVariantCount1.microglia":5,"medianVariantCount2.microglia":20,"medianTotalCount.microglia":43,"medianTotalCount1.microglia":34,"medianTotalCount2.microglia":44,"deltaVF.microglia":0.337,"junctions.microglia":"100570299-100570390","sig.microglia":"Significant","log2FoldChange.astrocyte":0.281,"pvalue.astrocyte":0.723,"padj.astrocyte":0.89,"groupID.astrocyte":"13358","medianVariantFreq.astrocyte":0.333,"medianVariantFreq1.astrocyte":0.304,"medianVariantFreq2.astrocyte":0.333,"medianVariantCount.astrocyte":9,"medianVariantCount1.astrocyte":13,"medianVariantCount2.astrocyte":7.5,"medianTotalCount.astrocyte":34.5,"medianTotalCount1.astrocyte":47,"medianTotalCount2.astrocyte":22.5,"deltaVF.astrocyte":0.0293,"junctions.astrocyte":"100570299-100570390","sig.astrocyte":"Not"},"Reg_emPPrq_69":{"featureID":"14688_2_2/2_A3SS","chr":"4","start":154931395,"end":154931579,"strand":"+","coords":"4:154931395-154931579","geneIDs":"14688","geneSymbols":"Gnb1","variantType":"A3SS:P","event":"<a href=\"https://genome.ucsc.edu/cgi-bin/hgTracks?db=mm9&position=chr4:154931295-154931680\" title=\"Jump to UCSC Genome Browser\">4:154931295-154931680</a>","log2FoldChange.microglia":0.923,"pvalue.microglia":0.272,"padj.microglia":0.522,"groupID.microglia":"16885","medianVariantFreq.microglia":0.379,"medianVariantFreq1.microglia":0.2,"medianVariantFreq2.microglia":0.533,"medianVariantCount.microglia":29.5,"medianVariantCount1.microglia":4,"medianVariantCount2.microglia":40,"medianTotalCount.microglia":60,"medianTotalCount1.microglia":32,"medianTotalCount2.microglia":70,"deltaVF.microglia":0.333,"junctions.microglia":"154931395-154931577","sig.microglia":"Not","log2FoldChange.astrocyte":-0.0228,"pvalue.astrocyte":0.98,"padj.astrocyte":0.996,"groupID.astrocyte":"16885","medianVariantFreq.astrocyte":0.304,"medianVariantFreq1.astrocyte":0.353,"medianVariantFreq2.astrocyte":0.281,"medianVariantCount.astrocyte":10.5,"medianVariantCount1.astrocyte":5.5,"medianVariantCount2.astrocyte":16,"medianTotalCount.astrocyte":29.5,"medianTotalCount1.astrocyte":28,"medianTotalCount2.astrocyte":57,"deltaVF.astrocyte":-0.0711,"junctions.astrocyte":"154931395-154931577","sig.astrocyte":"Not"},"Reg_emPPrq_70":{"featureID":"14701_3_2/2_SE","chr":"6","start":66864504,"end":66965719,"strand":"+","coords":"6:66864504-66965719","geneIDs":"14701","geneSymbols":"Gng12","variantType":"SE:I","event":"<a href=\"https://genome.ucsc.edu/cgi-bin/hgTracks?db=mm9&position=chr6:66864404-66965819\" title=\"Jump to UCSC Genome Browser\">6:66864404-66965819</a>","log2FoldChange.microglia":0.822,"pvalue.microglia":0.532,"padj.microglia":0.76,"groupID.microglia":"18272","medianVariantFreq.microglia":0.509,"medianVariantFreq1.microglia":0.58,"medianVariantFreq2.microglia":0.438,"medianVariantCount.microglia":5,"medianVariantCount1.microglia":3,"medianVariantCount2.microglia":7,"medianTotalCount.microglia":8,"medianTotalCount1.microglia":6,"medianTotalCount2.microglia":9,"deltaVF.microglia":-0.143,"junctions.microglia":"66864504-66893819;66893871-66965719;66893876-66965719","sig.microglia":"Not","log2FoldChange.astrocyte":1.69,"pvalue.astrocyte":0.403,"padj.astrocyte":0.672,"groupID.astrocyte":"18272","medianVariantFreq.astrocyte":0.527,"medianVariantFreq1.astrocyte":0.371,"medianVariantFreq2.astrocyte":0.636,"medianVariantCount.astrocyte":12.5,"medianVariantCount1.astrocyte":8,"medianVariantCount2.astrocyte":16,"medianTotalCount.astrocyte":23,"medianTotalCount1.astrocyte":21.5,"medianTotalCount2.astrocyte":23,"deltaVF.astrocyte":0.265,"junctions.astrocyte":"66864504-66893819;66893871-66965719;66893876-66965719","sig.astrocyte":"Not"},"Reg_emPPrq_71":{"featureID":"14897_6_2/2_A5SS","chr":"1","start":84757335,"end":84757335,"strand":"-","coords":"1:84757335-84757335","geneIDs":"14897","geneSymbols":"Trip12","variantType":"A5SS:P","event":"<a href=\"https://genome.ucsc.edu/cgi-bin/hgTracks?db=mm9&position=chr1:84755602-84757438\" title=\"Jump to UCSC Genome Browser\">1:84755602-84757438</a>","log2FoldChange.microglia":-0.0191,"pvalue.microglia":0.982,"padj.microglia":0.992,"groupID.microglia":"4382","medianVariantFreq.microglia":0.111,"medianVariantFreq1.microglia":0.111,"medianVariantFreq2.microglia":0.111,"medianVariantCount.microglia":4.5,"medianVariantCount1.microglia":4,"medianVariantCount2.microglia":5,"medianTotalCount.microglia":33.5,"medianTotalCount1.microglia":20,"medianTotalCount2.microglia":47,"deltaVF.microglia":0,"junctions.microglia":"84755702-84757335","sig.microglia":"Not","log2FoldChange.astrocyte":-0.695,"pvalue.astrocyte":0.619,"padj.astrocyte":0.826,"groupID.astrocyte":"4382","medianVariantFreq.astrocyte":0.106,"medianVariantFreq1.astrocyte":0.214,"medianVariantFreq2.astrocyte":0.0981,"medianVariantCount.astrocyte":4.5,"medianVariantCount1.astrocyte":4.5,"medianVariantCount2.astrocyte":4.5,"medianTotalCount.astrocyte":33.5,"medianTotalCount1.astrocyte":24,"medianTotalCount2.astrocyte":40,"deltaVF.astrocyte":-0.116,"junctions.astrocyte":"84755702-84757335","sig.astrocyte":"Not"},"Reg_emPPrq_72":{"featureID":"15139,68365_2_2/2_A3SS","chr":"2","start":35038088,"end":35038088,"strand":"-","coords":"2:35038088-35038088","geneIDs":"15139,68365","geneSymbols":"Hc,Rab14","variantType":"A3SS:P","event":"<a href=\"https://genome.ucsc.edu/cgi-bin/hgTracks?db=mm9&position=chr2:35037867-35039013\" title=\"Jump to UCSC Genome Browser\">2:35037867-35039013</a>","log2FoldChange.microglia":3.19,"pvalue.microglia":0.00146,"padj.microglia":0.0161,"groupID.microglia":"7091","medianVariantFreq.microglia":0.549,"medianVariantFreq1.microglia":0.217,"medianVariantFreq2.microglia":0.781,"medianVariantCount.microglia":22.5,"medianVariantCount1.microglia":7,"medianVariantCount2.microglia":55,"medianTotalCount.microglia":62.5,"medianTotalCount1.microglia":34,"medianTotalCount2.microglia":65,"deltaVF.microglia":0.564,"junctions.microglia":"35038088-35038913","sig.microglia":"Significant","log2FoldChange.astrocyte":2.16,"pvalue.astrocyte":0.481,"padj.astrocyte":0.733,"groupID.astrocyte":"7091","medianVariantFreq.astrocyte":0.846,"medianVariantFreq1.astrocyte":0.781,"medianVariantFreq2.astrocyte":0.846,"medianVariantCount.astrocyte":17.5,"medianVariantCount1.astrocyte":6,"medianVariantCount2.astrocyte":34.5,"medianTotalCount.astrocyte":31,"medianTotalCount1.astrocyte":17.5,"medianTotalCount2.astrocyte":43,"deltaVF.astrocyte":0.0645,"junctions.astrocyte":"35038088-35038913","sig.astrocyte":"Not"},"Reg_emPPrq_73":{"featureID":"15161_1_2/2_A3SS","chr":"X","start":71200990,"end":71200990,"strand":"-","coords":"X:71200990-71200990","geneIDs":"15161","geneSymbols":"Hcfc1","variantType":"A3SS:P","event":"<a href=\"https://genome.ucsc.edu/cgi-bin/hgTracks?db=mm9&position=chrX:71200873-71202006\" title=\"Jump to UCSC Genome Browser\">X:71200873-71202006</a>","log2FoldChange.microglia":0.813,"pvalue.microglia":0.425,"padj.microglia":0.669,"groupID.microglia":"5629","medianVariantFreq.microglia":0.382,"medianVariantFreq1.microglia":0.203,"medianVariantFreq2.microglia":0.4,"medianVariantCount.microglia":4,"medianVariantCount1.microglia":4,"medianVariantCount2.microglia":4,"medianTotalCount.microglia":11,"medianTotalCount1.microglia":7,"medianTotalCount2.microglia":12,"deltaVF.microglia":0.197,"junctions.microglia":"71200990-71201906","sig.microglia":"Not","log2FoldChange.astrocyte":-0.988,"pvalue.astrocyte":0.434,"padj.astrocyte":0.699,"groupID.astrocyte":"5629","medianVariantFreq.astrocyte":"NA","medianVariantFreq1.astrocyte":"NA","medianVariantFreq2.astrocyte":0.168,"medianVariantCount.astrocyte":5,"medianVariantCount1.astrocyte":5,"medianVariantCount2.astrocyte":5,"medianTotalCount.astrocyte":25.5,"medianTotalCount1.astrocyte":19.5,"medianTotalCount2.astrocyte":30,"deltaVF.astrocyte":"NA","junctions.astrocyte":"71200990-71201906","sig.astrocyte":"Not"},"Reg_emPPrq_74":{"featureID":"15161_7_2/2_A3SS","chr":"X","start":71193757,"end":71193757,"strand":"-","coords":"X:71193757-71193757","geneIDs":"15161","geneSymbols":"Hcfc1","variantType":"A3SS:P","event":"<a href=\"https://genome.ucsc.edu/cgi-bin/hgTracks?db=mm9&position=chrX:71193525-71194341\" title=\"Jump to UCSC Genome Browser\">X:71193525-71194341</a>","log2FoldChange.microglia":1.08,"pvalue.microglia":0.338,"padj.microglia":0.582,"groupID.microglia":"5635","medianVariantFreq.microglia":0.605,"medianVariantFreq1.microglia":0.61,"medianVariantFreq2.microglia":0.6,"medianVariantCount.microglia":12.5,"medianVariantCount1.microglia":24,"medianVariantCount2.microglia":5,"medianTotalCount.microglia":17.5,"medianTotalCount1.microglia":41,"medianTotalCount2.microglia":5,"deltaVF.microglia":-0.00976,"junctions.microglia":"71193757-71194241","sig.microglia":"Not","log2FoldChange.astrocyte":2.48,"pvalue.astrocyte":0.234,"padj.astrocyte":0.489,"groupID.astrocyte":"5635","medianVariantFreq.astrocyte":"NA","medianVariantFreq1.astrocyte":"NA","medianVariantFreq2.astrocyte":0.531,"medianVariantCount.astrocyte":5,"medianVariantCount1.astrocyte":0.5,"medianVariantCount2.astrocyte":21.5,"medianTotalCount.astrocyte":15.5,"medianTotalCount1.astrocyte":4.5,"medianTotalCount2.astrocyte":35.5,"deltaVF.astrocyte":"NA","junctions.astrocyte":"71193757-71194241","sig.astrocyte":"Not"},"Reg_emPPrq_75":{"featureID":"15381_1_2/2_A3SS","chr":"14","start":52695111,"end":52695111,"strand":"-","coords":"14:52695111-52695111","geneIDs":"15381","geneSymbols":"Hnrnpc","variantType":"A3SS:P","event":"<a href=\"https://genome.ucsc.edu/cgi-bin/hgTracks?db=mm9&position=chr14:52694990-52695388\" title=\"Jump to UCSC Genome Browser\">14:52694990-52695388</a>","log2FoldChange.microglia":1.55,"pvalue.microglia":0.0113,"padj.microglia":0.0626,"groupID.microglia":"17229","medianVariantFreq.microglia":0.583,"medianVariantFreq1.microglia":0.547,"medianVariantFreq2.microglia":0.714,"medianVariantCount.microglia":46,"medianVariantCount1.microglia":43,"medianVariantCount2.microglia":49,"medianTotalCount.microglia":70,"medianTotalCount1.microglia":73,"medianTotalCount2.microglia":67,"deltaVF.microglia":0.167,"junctions.microglia":"52695111-52695288","sig.microglia":"Not","log2FoldChange.astrocyte":-0.865,"pvalue.astrocyte":0.191,"padj.astrocyte":0.435,"groupID.astrocyte":"17229","medianVariantFreq.astrocyte":0.503,"medianVariantFreq1.astrocyte":0.618,"medianVariantFreq2.astrocyte":0.435,"medianVariantCount.astrocyte":29,"medianVariantCount1.astrocyte":19.5,"medianVariantCount2.astrocyte":38.5,"medianTotalCount.astrocyte":73.5,"medianTotalCount1.astrocyte":35.5,"medianTotalCount2.astrocyte":94.5,"deltaVF.astrocyte":-0.183,"junctions.astrocyte":"52695111-52695288","sig.astrocyte":"Not"},"Reg_emPPrq_76":{"featureID":"15381_2_2/2_A3SS","chr":"14","start":52695090,"end":52695090,"strand":"-","coords":"14:52695090-52695090","geneIDs":"15381","geneSymbols":"Hnrnpc","variantType":"A3SS:P","event":"<a href=\"https://genome.ucsc.edu/cgi-bin/hgTracks?db=mm9&position=chr14:52694987-52695388\" title=\"Jump to UCSC Genome Browser\">14:52694987-52695388</a>","log2FoldChange.microglia":0.868,"pvalue.microglia":0.175,"padj.microglia":0.413,"groupID.microglia":"17230","medianVariantFreq.microglia":0.87,"medianVariantFreq1.microglia":0.806,"medianVariantFreq2.microglia":0.886,"medianVariantCount.microglia":71,"medianVariantCount1.microglia":75,"medianVariantCount2.microglia":67,"medianTotalCount.microglia":83,"medianTotalCount1.microglia":93,"medianTotalCount2.microglia":73,"deltaVF.microglia":0.0793,"junctions.microglia":"52695090-52695288;52695111-52695288","sig.microglia":"Not","log2FoldChange.astrocyte":0.791,"pvalue.astrocyte":0.327,"padj.astrocyte":0.592,"groupID.astrocyte":"17230","medianVariantFreq.astrocyte":0.868,"medianVariantFreq1.astrocyte":0.849,"medianVariantFreq2.astrocyte":0.868,"medianVariantCount.astrocyte":78.5,"medianVariantCount1.astrocyte":37.5,"medianVariantCount2.astrocyte":98.5,"medianTotalCount.astrocyte":92,"medianTotalCount1.astrocyte":44.5,"medianTotalCount2.astrocyte":108,"deltaVF.astrocyte":0.0186,"junctions.astrocyte":"52695090-52695288;52695111-52695288","sig.astrocyte":"Not"},"Reg_emPPrq_77":{"featureID":"15975,20658_12_2/2_A3SS","chr":"16","start":91677949,"end":91678398,"strand":"+","coords":"16:91677949-91678398","geneIDs":"15975,20658","geneSymbols":"Ifnar1,Son","variantType":"A3SS:P","event":"<a href=\"https://genome.ucsc.edu/cgi-bin/hgTracks?db=mm9&position=chr16:91677849-91678499\" title=\"Jump to UCSC Genome Browser\">16:91677849-91678499</a>","log2FoldChange.microglia":-0.347,"pvalue.microglia":0.708,"padj.microglia":0.864,"groupID.microglia":"16048","medianVariantFreq.microglia":0.774,"medianVariantFreq1.microglia":0.769,"medianVariantFreq2.microglia":0.778,"medianVariantCount.microglia":18,"medianVariantCount1.microglia":20,"medianVariantCount2.microglia":16,"medianTotalCount.microglia":26.5,"medianTotalCount1.microglia":26,"medianTotalCount2.microglia":27,"deltaVF.microglia":0.00855,"junctions.microglia":"91677949-91678346","sig.microglia":"Not","log2FoldChange.astrocyte":0.0446,"pvalue.astrocyte":0.958,"padj.astrocyte":0.989,"groupID.astrocyte":"16048","medianVariantFreq.astrocyte":0.51,"medianVariantFreq1.astrocyte":0.539,"medianVariantFreq2.astrocyte":0.51,"medianVariantCount.astrocyte":19,"medianVariantCount1.astrocyte":19,"medianVariantCount2.astrocyte":16.5,"medianTotalCount.astrocyte":34,"medianTotalCount1.astrocyte":38,"medianTotalCount2.astrocyte":27.5,"deltaVF.astrocyte":-0.0288,"junctions.astrocyte":"91677949-91678346","sig.astrocyte":"Not"},"Reg_emPPrq_78":{"featureID":"15975,20658_7_2/2_SE,S2E,RI,A5SS,A3SS","chr":"16","start":91671710,"end":91675646,"strand":"+","coords":"16:91671710-91675646","geneIDs":"15975,20658","geneSymbols":"Ifnar1,Son","variantType":"SE:I,S2E:I,RI:R,A5SS:P,A3SS:P","event":"<a href=\"https://genome.ucsc.edu/cgi-bin/hgTracks?db=mm9&position=chr16:91671610-91675746\" title=\"Jump to UCSC Genome Browser\">16:91671610-91675746</a>","log2FoldChange.microglia":-0.262,"pvalue.microglia":0.739,"padj.microglia":0.882,"groupID.microglia":"16043","medianVariantFreq.microglia":0.596,"medianVariantFreq1.microglia":0.579,"medianVariantFreq2.microglia":0.614,"medianVariantCount.microglia":32,"medianVariantCount1.microglia":25,"medianVariantCount2.microglia":35,"medianTotalCount.microglia":58,"medianTotalCount1.microglia":38,"medianTotalCount2.microglia":59,"deltaVF.microglia":0.0351,"junctions.microglia":"91671710-91674940;91671710-91672193;91675019-91675646","sig.microglia":"Not","log2FoldChange.astrocyte":-3.66,"pvalue.astrocyte":0.0135,"padj.astrocyte":0.0754,"groupID.astrocyte":"16043","medianVariantFreq.astrocyte":0.847,"medianVariantFreq1.astrocyte":0.986,"medianVariantFreq2.astrocyte":0.646,"medianVariantCount.astrocyte":58.5,"medianVariantCount1.astrocyte":62.5,"medianVariantCount2.astrocyte":50,"medianTotalCount.astrocyte":74.5,"medianTotalCount1.astrocyte":68.5,"medianTotalCount2.astrocyte":85.5,"deltaVF.astrocyte":-0.34,"junctions.astrocyte":"91671710-91674940;91671710-91672193;91675019-91675646","sig.astrocyte":"Not"},"Reg_emPPrq_79":{"featureID":"16179_1_2/2_OTHER","chr":"X","start":71268536,"end":71268405,"strand":"-","coords":"X:71268536-71268405","geneIDs":"16179","geneSymbols":"Irak1","variantType":"","event":"<a href=\"https://genome.ucsc.edu/cgi-bin/hgTracks?db=mm9&position=chrX:71268191-71268805\" title=\"Jump to UCSC Genome Browser\">X:71268191-71268805</a>","log2FoldChange.microglia":-2.05,"pvalue.microglia":0.000322,"padj.microglia":0.00602,"groupID.microglia":"6192","medianVariantFreq.microglia":0.629,"medianVariantFreq1.microglia":0.741,"medianVariantFreq2.microglia":0.477,"medianVariantCount.microglia":25,"medianVariantCount1.microglia":26,"medianVariantCount2.microglia":23,"medianTotalCount.microglia":53,"medianTotalCount1.microglia":33,"medianTotalCount2.microglia":65,"deltaVF.microglia":-0.264,"junctions.microglia":"71268536-71268705;71268291-71268405","sig.microglia":"Significant","log2FoldChange.astrocyte":-1.14,"pvalue.astrocyte":0.309,"padj.astrocyte":0.568,"groupID.astrocyte":"6192","medianVariantFreq.astrocyte":0.283,"medianVariantFreq1.astrocyte":0.458,"medianVariantFreq2.astrocyte":0.263,"medianVariantCount.astrocyte":8,"medianVariantCount1.astrocyte":8,"medianVariantCount2.astrocyte":7,"medianTotalCount.astrocyte":19.5,"medianTotalCount1.astrocyte":12.5,"medianTotalCount2.astrocyte":29,"deltaVF.astrocyte":-0.195,"junctions.astrocyte":"71268536-71268705;71268291-71268405","sig.astrocyte":"Not"},"Reg_emPPrq_80":{"featureID":"16210_2_2/2_A5SS","chr":"18","start":13146895,"end":13148254,"strand":"+","coords":"18:13146895-13148254","geneIDs":"16210","geneSymbols":"Impact","variantType":"A5SS:P","event":"<a href=\"https://genome.ucsc.edu/cgi-bin/hgTracks?db=mm9&position=chr18:13146794-13148354\" title=\"Jump to UCSC Genome Browser\">18:13146794-13148354</a>","log2FoldChange.microglia":1.59,"pvalue.microglia":0.258,"padj.microglia":0.502,"groupID.microglia":"1500","medianVariantFreq.microglia":0.121,"medianVariantFreq1.microglia":0.111,"medianVariantFreq2.microglia":0.294,"medianVariantCount.microglia":4.5,"medianVariantCount1.microglia":3,"medianVariantCount2.microglia":10,"medianTotalCount.microglia":36,"medianTotalCount1.microglia":23,"medianTotalCount2.microglia":38,"deltaVF.microglia":0.183,"junctions.microglia":"13147051-13148254","sig.microglia":"Not","log2FoldChange.astrocyte":0.211,"pvalue.astrocyte":0.851,"padj.astrocyte":0.943,"groupID.astrocyte":"1500","medianVariantFreq.astrocyte":0.339,"medianVariantFreq1.astrocyte":0.393,"medianVariantFreq2.astrocyte":0.339,"medianVariantCount.astrocyte":10,"medianVariantCount1.astrocyte":7,"medianVariantCount2.astrocyte":11.5,"medianTotalCount.astrocyte":20,"medianTotalCount1.astrocyte":18.5,"medianTotalCount2.astrocyte":32,"deltaVF.astrocyte":-0.0549,"junctions.astrocyte":"13147051-13148254","sig.astrocyte":"Not"},"Reg_emPPrq_81":{"featureID":"16423_1_2/2_SE","chr":"16","start":49868225,"end":49884278,"strand":"+","coords":"16:49868225-49884278","geneIDs":"16423","geneSymbols":"Cd47","variantType":"SE:I","event":"<a href=\"https://genome.ucsc.edu/cgi-bin/hgTracks?db=mm9&position=chr16:49868125-49884378\" title=\"Jump to UCSC Genome Browser\">16:49868125-49884378</a>","log2FoldChange.microglia":-0.0423,"pvalue.microglia":0.969,"padj.microglia":0.992,"groupID.microglia":"14134","medianVariantFreq.microglia":"NA","medianVariantFreq1.microglia":"NA","medianVariantFreq2.microglia":0.26,"medianVariantCount.microglia":8,"medianVariantCount1.microglia":0,"medianVariantCount2.microglia":26,"medianTotalCount.microglia":24,"medianTotalCount1.microglia":4,"medianTotalCount2.microglia":100,"deltaVF.microglia":"NA","junctions.microglia":"49868225-49869131;49869193-49884278","sig.microglia":"Not","log2FoldChange.astrocyte":0.78,"pvalue.astrocyte":0.647,"padj.astrocyte":0.846,"groupID.astrocyte":"14134","medianVariantFreq.astrocyte":0.232,"medianVariantFreq1.astrocyte":0.174,"medianVariantFreq2.astrocyte":0.354,"medianVariantCount.astrocyte":8,"medianVariantCount1.astrocyte":5,"medianVariantCount2.astrocyte":11,"medianTotalCount.astrocyte":32.5,"medianTotalCount1.astrocyte":29.5,"medianTotalCount2.astrocyte":32.5,"deltaVF.astrocyte":0.18,"junctions.astrocyte":"49868225-49869131;49869193-49884278","sig.astrocyte":"Not"},"Reg_emPPrq_82":{"featureID":"16561,63958_1_2/2_SE,A3SS","chr":"4","start":148742707,"end":148742618,"strand":"-","coords":"4:148742707-148742618","geneIDs":"16561,63958","geneSymbols":"Kif1b,Ube4b","variantType":"SE:I,A3SS:P","event":"<a href=\"https://genome.ucsc.edu/cgi-bin/hgTracks?db=mm9&position=chr4:148742424-148745368\" title=\"Jump to UCSC Genome Browser\">4:148742424-148745368</a>","log2FoldChange.microglia":1.57,"pvalue.microglia":0.0834,"padj.microglia":0.259,"groupID.microglia":"16186","medianVariantFreq.microglia":0.0615,"medianVariantFreq1.microglia":0.0388,"medianVariantFreq2.microglia":0.2,"medianVariantCount.microglia":6.5,"medianVariantCount1.microglia":5,"medianVariantCount2.microglia":8,"medianTotalCount.microglia":60.5,"medianTotalCount1.microglia":86,"medianTotalCount2.microglia":41,"deltaVF.microglia":0.161,"junctions.microglia":"148742707-148745268;148742524-148742618","sig.microglia":"Not","log2FoldChange.astrocyte":1.25,"pvalue.astrocyte":0.155,"padj.astrocyte":0.385,"groupID.astrocyte":"16186","medianVariantFreq.astrocyte":0.0544,"medianVariantFreq1.astrocyte":0.046,"medianVariantFreq2.astrocyte":0.106,"medianVariantCount.astrocyte":5.5,"medianVariantCount1.astrocyte":4.5,"medianVariantCount2.astrocyte":13,"medianTotalCount.astrocyte":111,"medianTotalCount1.astrocyte":108,"medianTotalCount2.astrocyte":124,"deltaVF.astrocyte":0.0601,"junctions.astrocyte":"148742707-148745268;148742524-148742618","sig.astrocyte":"Not"},"Reg_emPPrq_83":{"featureID":"16570,75302_6_2/2_SE,A3SS","chr":"12","start":3457209,"end":3469478,"strand":"+","coords":"12:3457209-3469478","geneIDs":"16570,75302","geneSymbols":"Kif3c,Asxl2","variantType":"SE:I,A3SS:P","event":"<a href=\"https://genome.ucsc.edu/cgi-bin/hgTracks?db=mm9&position=chr12:3457109-3469578\" title=\"Jump to UCSC Genome Browser\">12:3457109-3469578</a>","log2FoldChange.microglia":-0.0413,"pvalue.microglia":0.936,"padj.microglia":0.984,"groupID.microglia":"10180","medianVariantFreq.microglia":0.566,"medianVariantFreq1.microglia":0.576,"medianVariantFreq2.microglia":0.556,"medianVariantCount.microglia":26,"medianVariantCount1.microglia":30,"medianVariantCount2.microglia":22,"medianTotalCount.microglia":48.5,"medianTotalCount1.microglia":61,"medianTotalCount2.microglia":36,"deltaVF.microglia":-0.0202,"junctions.microglia":"3457209-3469300;3469395-3469478","sig.microglia":"Not","log2FoldChange.astrocyte":-1.58,"pvalue.astrocyte":0.105,"padj.astrocyte":0.309,"groupID.astrocyte":"10180","medianVariantFreq.astrocyte":0.546,"medianVariantFreq1.astrocyte":0.656,"medianVariantFreq2.astrocyte":0.397,"medianVariantCount.astrocyte":25,"medianVariantCount1.astrocyte":25,"medianVariantCount2.astrocyte":24.5,"medianTotalCount.astrocyte":64,"medianTotalCount1.astrocyte":55,"medianTotalCount2.astrocyte":72,"deltaVF.astrocyte":-0.259,"junctions.astrocyte":"3457209-3469300;3469395-3469478","sig.astrocyte":"Not"},"Reg_emPPrq_84":{"featureID":"16597_1_2/2_AFE","chr":"14","start":100683476,"end":100683476,"strand":"-","coords":"14:100683476-100683476","geneIDs":"16597","geneSymbols":"Klf12","variantType":"AFE","event":"<a href=\"https://genome.ucsc.edu/cgi-bin/hgTracks?db=mm9&position=chr14:100548914-100684021\" title=\"Jump to UCSC Genome Browser\">14:100548914-100684021</a>","log2FoldChange.microglia":-1.12,"pvalue.microglia":0.328,"padj.microglia":0.574,"groupID.microglia":"10220","medianVariantFreq.microglia":"NA","medianVariantFreq1.microglia":0.56,"medianVariantFreq2.microglia":"NA","medianVariantCount.microglia":5.5,"medianVariantCount1.microglia":14,"medianVariantCount2.microglia":0,"medianTotalCount.microglia":9,"medianTotalCount1.microglia":25,"medianTotalCount2.microglia":3,"deltaVF.microglia":"NA","junctions.microglia":"100549014-100683476","sig.microglia":"Not","log2FoldChange.astrocyte":-0.228,"pvalue.astrocyte":0.814,"padj.astrocyte":0.926,"groupID.astrocyte":"10220","medianVariantFreq.astrocyte":0.935,"medianVariantFreq1.astrocyte":0.935,"medianVariantFreq2.astrocyte":0.95,"medianVariantCount.astrocyte":36.5,"medianVariantCount1.astrocyte":43.5,"medianVariantCount2.astrocyte":16.5,"medianTotalCount.astrocyte":39,"medianTotalCount1.astrocyte":46.5,"medianTotalCount2.astrocyte":19,"deltaVF.astrocyte":0.0153,"junctions.astrocyte":"100549014-100683476","sig.astrocyte":"Not"},"Reg_emPPrq_85":{"featureID":"16709_6_2/2_SE","chr":"14","start":48323952,"end":48325438,"strand":"+","coords":"14:48323952-48325438","geneIDs":"16709","geneSymbols":"Ktn1","variantType":"SE:I","event":"<a href=\"https://genome.ucsc.edu/cgi-bin/hgTracks?db=mm9&position=chr14:48323852-48325538\" title=\"Jump to UCSC Genome Browser\">14:48323852-48325538</a>","log2FoldChange.microglia":-1.79,"pvalue.microglia":0.183,"padj.microglia":0.421,"groupID.microglia":"2711","medianVariantFreq.microglia":0.164,"medianVariantFreq1.microglia":0.267,"medianVariantFreq2.microglia":0.161,"medianVariantCount.microglia":4.5,"medianVariantCount1.microglia":8,"medianVariantCount2.microglia":2,"medianTotalCount.microglia":29,"medianTotalCount1.microglia":30,"medianTotalCount2.microglia":14,"deltaVF.microglia":-0.105,"junctions.microglia":"48323952-48324095;48324163-48325438","sig.microglia":"Not","log2FoldChange.astrocyte":-0.99,"pvalue.astrocyte":0.418,"padj.astrocyte":0.685,"groupID.astrocyte":"2711","medianVariantFreq.astrocyte":0.641,"medianVariantFreq1.astrocyte":0.652,"medianVariantFreq2.astrocyte":0.562,"medianVariantCount.astrocyte":32.5,"medianVariantCount1.astrocyte":34.5,"medianVariantCount2.astrocyte":27,"medianTotalCount.astrocyte":51,"medianTotalCount1.astrocyte":53.5,"medianTotalCount2.astrocyte":49,"deltaVF.astrocyte":-0.0901,"junctions.astrocyte":"48323952-48324095;48324163-48325438","sig.astrocyte":"Not"},"Reg_emPPrq_86":{"featureID":"16709_8_2/2_SE","chr":"14","start":48334397,"end":48339871,"strand":"+","coords":"14:48334397-48339871","geneIDs":"16709","geneSymbols":"Ktn1","variantType":"SE:I","event":"<a href=\"https://genome.ucsc.edu/cgi-bin/hgTracks?db=mm9&position=chr14:48334297-48339971\" title=\"Jump to UCSC Genome Browser\">14:48334297-48339971</a>","log2FoldChange.microglia":1.32,"pvalue.microglia":0.183,"padj.microglia":0.421,"groupID.microglia":"2713","medianVariantFreq.microglia":0.42,"medianVariantFreq1.microglia":0.158,"medianVariantFreq2.microglia":0.429,"medianVariantCount.microglia":7.5,"medianVariantCount1.microglia":4,"medianVariantCount2.microglia":12,"medianTotalCount.microglia":22.5,"medianTotalCount1.microglia":21,"medianTotalCount2.microglia":24,"deltaVF.microglia":0.271,"junctions.microglia":"48334397-48336549;48336635-48339871","sig.microglia":"Not","log2FoldChange.astrocyte":0.789,"pvalue.astrocyte":0.34,"padj.astrocyte":0.608,"groupID.astrocyte":"2713","medianVariantFreq.astrocyte":0.44,"medianVariantFreq1.astrocyte":0.378,"medianVariantFreq2.astrocyte":0.478,"medianVariantCount.astrocyte":21.5,"medianVariantCount1.astrocyte":21,"medianVariantCount2.astrocyte":23.5,"medianTotalCount.astrocyte":42.5,"medianTotalCount1.astrocyte":43.5,"medianTotalCount2.astrocyte":39,"deltaVF.astrocyte":0.1,"junctions.astrocyte":"48334397-48336549;48336635-48339871","sig.astrocyte":"Not"},"Reg_emPPrq_87":{"featureID":"16907,52551_3_2/2_RI,A3SS","chr":"10","start":80513832,"end":80513831,"strand":"-","coords":"10:80513832-80513831","geneIDs":"16907,52551","geneSymbols":"Lmnb2,Sgta","variantType":"RI:R,A3SS:P","event":"<a href=\"https://genome.ucsc.edu/cgi-bin/hgTracks?db=mm9&position=chr10:80513728-80514068\" title=\"Jump to UCSC Genome Browser\">10:80513728-80514068</a>","log2FoldChange.microglia":1.5,"pvalue.microglia":0.329,"padj.microglia":0.574,"groupID.microglia":"17130","medianVariantFreq.microglia":"NA","medianVariantFreq1.microglia":"NA","medianVariantFreq2.microglia":0.368,"medianVariantCount.microglia":3.5,"medianVariantCount1.microglia":1,"medianVariantCount2.microglia":8,"medianTotalCount.microglia":10,"medianTotalCount1.microglia":5,"medianTotalCount2.microglia":19,"deltaVF.microglia":"NA","junctions.microglia":"80513831-80513968","sig.microglia":"Not","log2FoldChange.astrocyte":-1.11,"pvalue.astrocyte":0.319,"padj.astrocyte":0.582,"groupID.astrocyte":"17130","medianVariantFreq.astrocyte":"NA","medianVariantFreq1.astrocyte":0.536,"medianVariantFreq2.astrocyte":"NA","medianVariantCount.astrocyte":9.5,"medianVariantCount1.astrocyte":31.5,"medianVariantCount2.astrocyte":4.5,"medianTotalCount.astrocyte":31.5,"medianTotalCount1.astrocyte":52.5,"medianTotalCount2.astrocyte":12.5,"deltaVF.astrocyte":"NA","junctions.astrocyte":"80513831-80513968","sig.astrocyte":"Not"},"Reg_emPPrq_88":{"featureID":"170707_11_2/2_A5SS","chr":"4","start":137189810,"end":137190813,"strand":"+","coords":"4:137189810-137190813","geneIDs":"170707","geneSymbols":"Usp48","variantType":"A5SS:P","event":"<a href=\"https://genome.ucsc.edu/cgi-bin/hgTracks?db=mm9&position=chr4:137189709-137190913\" title=\"Jump to UCSC Genome Browser\">4:137189709-137190913</a>","log2FoldChange.microglia":2.76,"pvalue.microglia":0.0617,"padj.microglia":0.215,"groupID.microglia":"16239","medianVariantFreq.microglia":0.0334,"medianVariantFreq1.microglia":0,"medianVariantFreq2.microglia":0.087,"medianVariantCount.microglia":2,"medianVariantCount1.microglia":0,"medianVariantCount2.microglia":4,"medianTotalCount.microglia":36,"medianTotalCount1.microglia":36,"medianTotalCount2.microglia":32,"deltaVF.microglia":0.087,"junctions.microglia":"137190161-137190813","sig.microglia":"Not","log2FoldChange.astrocyte":3.66,"pvalue.astrocyte":0.00609,"padj.astrocyte":0.043,"groupID.astrocyte":"16239","medianVariantFreq.astrocyte":0.271,"medianVariantFreq1.astrocyte":0.0437,"medianVariantFreq2.astrocyte":0.538,"medianVariantCount.astrocyte":4,"medianVariantCount1.astrocyte":2,"medianVariantCount2.astrocyte":5.5,"medianTotalCount.astrocyte":22,"medianTotalCount1.astrocyte":33,"medianTotalCount2.astrocyte":16.5,"deltaVF.astrocyte":0.494,"junctions.astrocyte":"137190161-137190813","sig.astrocyte":"Significant"},"Reg_emPPrq_89":{"featureID":"170707_13_2/2_SE,S2E,A3SS","chr":"4","start":137190923,"end":137193675,"strand":"+","coords":"4:137190923-137193675","geneIDs":"170707","geneSymbols":"Usp48","variantType":"SE:I,S2E:I,A3SS:P","event":"<a href=\"https://genome.ucsc.edu/cgi-bin/hgTracks?db=mm9&position=chr4:137190823-137193775\" title=\"Jump to UCSC Genome Browser\">4:137190823-137193775</a>","log2FoldChange.microglia":2.7,"pvalue.microglia":0.0241,"padj.microglia":0.113,"groupID.microglia":"16241","medianVariantFreq.microglia":0.674,"medianVariantFreq1.microglia":0.556,"medianVariantFreq2.microglia":0.8,"medianVariantCount.microglia":6,"medianVariantCount1.microglia":3,"medianVariantCount2.microglia":8,"medianTotalCount.microglia":10,"medianTotalCount1.microglia":9,"medianTotalCount2.microglia":10,"deltaVF.microglia":0.244,"junctions.microglia":"137192902-137193675","sig.microglia":"Not","log2FoldChange.astrocyte":-1.74,"pvalue.astrocyte":0.222,"padj.astrocyte":0.474,"groupID.astrocyte":"16241","medianVariantFreq.astrocyte":0.826,"medianVariantFreq1.astrocyte":0.908,"medianVariantFreq2.astrocyte":0.753,"medianVariantCount.astrocyte":8,"medianVariantCount1.astrocyte":8,"medianVariantCount2.astrocyte":8,"medianTotalCount.astrocyte":14,"medianTotalCount1.astrocyte":10.5,"medianTotalCount2.astrocyte":20,"deltaVF.astrocyte":-0.155,"junctions.astrocyte":"137192902-137193675","sig.astrocyte":"Not"},"Reg_emPPrq_90":{"featureID":"170707_7_2/2_A3SS","chr":"4","start":137179303,"end":137181074,"strand":"+","coords":"4:137179303-137181074","geneIDs":"170707","geneSymbols":"Usp48","variantType":"A3SS:P","event":"<a href=\"https://genome.ucsc.edu/cgi-bin/hgTracks?db=mm9&position=chr4:137179203-137181175\" title=\"Jump to UCSC Genome Browser\">4:137179203-137181175</a>","log2FoldChange.microglia":-0.546,"pvalue.microglia":0.383,"padj.microglia":0.628,"groupID.microglia":"16235","medianVariantFreq.microglia":0.261,"medianVariantFreq1.microglia":0.268,"medianVariantFreq2.microglia":0.244,"medianVariantCount.microglia":24,"medianVariantCount1.microglia":41,"medianVariantCount2.microglia":11,"medianTotalCount.microglia":106,"medianTotalCount1.microglia":153,"medianTotalCount2.microglia":45,"deltaVF.microglia":-0.0235,"junctions.microglia":"137179303-137181072","sig.microglia":"Not","log2FoldChange.astrocyte":-0.518,"pvalue.astrocyte":0.525,"padj.astrocyte":0.765,"groupID.astrocyte":"16235","medianVariantFreq.astrocyte":0.333,"medianVariantFreq1.astrocyte":0.333,"medianVariantFreq2.astrocyte":0.329,"medianVariantCount.astrocyte":15.5,"medianVariantCount1.astrocyte":15.5,"medianVariantCount2.astrocyte":18.5,"medianTotalCount.astrocyte":46.5,"medianTotalCount1.astrocyte":46.5,"medianTotalCount2.astrocyte":51,"deltaVF.astrocyte":-0.00476,"junctions.astrocyte":"137179303-137181072","sig.astrocyte":"Not"},"Reg_emPPrq_91":{"featureID":"170768,76938_6_2/2_A3SS","chr":"2","start":11405709,"end":11405709,"strand":"-","coords":"2:11405709-11405709","geneIDs":"170768,76938","geneSymbols":"Pfkfb3,Rbm17","variantType":"A3SS:P","event":"<a href=\"https://genome.ucsc.edu/cgi-bin/hgTracks?db=mm9&position=chr2:11405560-11405932\" title=\"Jump to UCSC Genome Browser\">2:11405560-11405932</a>","log2FoldChange.microglia":4.28,"pvalue.microglia":0.000375,"padj.microglia":0.00616,"groupID.microglia":"12409","medianVariantFreq.microglia":0.0292,"medianVariantFreq1.microglia":0,"medianVariantFreq2.microglia":0.0965,"medianVariantCount.microglia":1.5,"medianVariantCount1.microglia":0,"medianVariantCount2.microglia":25,"medianTotalCount.microglia":91,"medianTotalCount1.microglia":36,"medianTotalCount2.microglia":259,"deltaVF.microglia":0.0965,"junctions.microglia":"11405709-11405832","sig.microglia":"Significant","log2FoldChange.astrocyte":-0.13,"pvalue.astrocyte":0.92,"padj.astrocyte":0.97,"groupID.astrocyte":"12409","medianVariantFreq.astrocyte":0.112,"medianVariantFreq1.astrocyte":0.152,"medianVariantFreq2.astrocyte":0.112,"medianVariantCount.astrocyte":5,"medianVariantCount1.astrocyte":4.5,"medianVariantCount2.astrocyte":5,"medianTotalCount.astrocyte":41,"medianTotalCount1.astrocyte":45,"medianTotalCount2.astrocyte":34.5,"deltaVF.astrocyte":-0.0406,"junctions.astrocyte":"11405709-11405832","sig.astrocyte":"Not"},"Reg_emPPrq_92":{"featureID":"17169_6_2/2_A3SS","chr":"12","start":112867326,"end":112871827,"strand":"+","coords":"12:112867326-112871827","geneIDs":"17169","geneSymbols":"Mark3","variantType":"A3SS:P","event":"<a href=\"https://genome.ucsc.edu/cgi-bin/hgTracks?db=mm9&position=chr12:112867226-112871928\" title=\"Jump to UCSC Genome Browser\">12:112867226-112871928</a>","log2FoldChange.microglia":0.538,"pvalue.microglia":0.591,"padj.microglia":0.801,"groupID.microglia":"16588","medianVariantFreq.microglia":0.213,"medianVariantFreq1.microglia":0.235,"medianVariantFreq2.microglia":0.19,"medianVariantCount.microglia":9,"medianVariantCount1.microglia":8,"medianVariantCount2.microglia":12,"medianTotalCount.microglia":36,"medianTotalCount1.microglia":34,"medianTotalCount2.microglia":38,"deltaVF.microglia":-0.0452,"junctions.microglia":"112867326-112871809","sig.microglia":"Not","log2FoldChange.astrocyte":0.447,"pvalue.astrocyte":0.703,"padj.astrocyte":0.879,"groupID.astrocyte":"16588","medianVariantFreq.astrocyte":0.162,"medianVariantFreq1.astrocyte":0.162,"medianVariantFreq2.astrocyte":0.16,"medianVariantCount.astrocyte":8.5,"medianVariantCount1.astrocyte":5.5,"medianVariantCount2.astrocyte":16,"medianTotalCount.astrocyte":76.5,"medianTotalCount1.astrocyte":53.5,"medianTotalCount2.astrocyte":94.5,"deltaVF.astrocyte":-0.00234,"junctions.astrocyte":"112867326-112871809","sig.astrocyte":"Not"},"Reg_emPPrq_93":{"featureID":"17187_2_2/2_SE","chr":"12","start":78062276,"end":78062250,"strand":"-","coords":"12:78062276-78062250","geneIDs":"17187","geneSymbols":"Max","variantType":"SE:I","event":"<a href=\"https://genome.ucsc.edu/cgi-bin/hgTracks?db=mm9&position=chr12:78054163-78063077\" title=\"Jump to UCSC Genome Browser\">12:78054163-78063077</a>","log2FoldChange.microglia":-0.349,"pvalue.microglia":0.725,"padj.microglia":0.874,"groupID.microglia":"12170","medianVariantFreq.microglia":0.445,"medianVariantFreq1.microglia":0.44,"medianVariantFreq2.microglia":0.451,"medianVariantCount.microglia":19,"medianVariantCount1.microglia":19,"medianVariantCount2.microglia":19,"medianTotalCount.microglia":42,"medianTotalCount1.microglia":85,"medianTotalCount2.microglia":33,"deltaVF.microglia":0.011,"junctions.microglia":"78062276-78062977;78054263-78062250","sig.microglia":"Not","log2FoldChange.astrocyte":1.13,"pvalue.astrocyte":0.321,"padj.astrocyte":0.584,"groupID.astrocyte":"12170","medianVariantFreq.astrocyte":0.333,"medianVariantFreq1.astrocyte":0.289,"medianVariantFreq2.astrocyte":0.354,"medianVariantCount.astrocyte":13.5,"medianVariantCount1.astrocyte":15.5,"medianVariantCount2.astrocyte":10,"medianTotalCount.astrocyte":40.5,"medianTotalCount1.astrocyte":46,"medianTotalCount2.astrocyte":30.5,"deltaVF.astrocyte":0.0649,"junctions.astrocyte":"78062276-78062977;78054263-78062250","sig.astrocyte":"Not"},"Reg_emPPrq_94":{"featureID":"17187_3_2/2_A3SS","chr":"12","start":78040501,"end":78040501,"strand":"-","coords":"12:78040501-78040501","geneIDs":"17187","geneSymbols":"Max","variantType":"A3SS:P","event":"<a href=\"https://genome.ucsc.edu/cgi-bin/hgTracks?db=mm9&position=chr12:78039642-78041054\" title=\"Jump to UCSC Genome Browser\">12:78039642-78041054</a>","log2FoldChange.microglia":-1.99,"pvalue.microglia":0.00469,"padj.microglia":0.0347,"groupID.microglia":"12171","medianVariantFreq.microglia":0.713,"medianVariantFreq1.microglia":0.863,"medianVariantFreq2.microglia":0.526,"medianVariantCount.microglia":58,"medianVariantCount1.microglia":88,"medianVariantCount2.microglia":20,"medianTotalCount.microglia":88.5,"medianTotalCount1.microglia":106,"medianTotalCount2.microglia":38,"deltaVF.microglia":-0.337,"junctions.microglia":"78040501-78040954","sig.microglia":"Significant","log2FoldChange.astrocyte":-1.01,"pvalue.astrocyte":0.197,"padj.astrocyte":0.446,"groupID.astrocyte":"12171","medianVariantFreq.astrocyte":0.833,"medianVariantFreq1.astrocyte":0.89,"medianVariantFreq2.astrocyte":0.802,"medianVariantCount.astrocyte":62,"medianVariantCount1.astrocyte":56.5,"medianVariantCount2.astrocyte":82,"medianTotalCount.astrocyte":75,"medianTotalCount1.astrocyte":62.5,"medianTotalCount2.astrocyte":106,"deltaVF.astrocyte":-0.0884,"junctions.astrocyte":"78040501-78040954","sig.astrocyte":"Not"},"Reg_emPPrq_95":{"featureID":"17196_2_2/2_SE","chr":"18","start":82724142,"end":82742217,"strand":"+","coords":"18:82724142-82742217","geneIDs":"17196","geneSymbols":"Mbp","variantType":"SE:I","event":"<a href=\"https://genome.ucsc.edu/cgi-bin/hgTracks?db=mm9&position=chr18:82724042-82742317\" title=\"Jump to UCSC Genome Browser\">18:82724042-82742317</a>","log2FoldChange.microglia":0.0371,"pvalue.microglia":0.958,"padj.microglia":0.99,"groupID.microglia":"14211","medianVariantFreq.microglia":0.0895,"medianVariantFreq1.microglia":0.102,"medianVariantFreq2.microglia":0.0769,"medianVariantCount.microglia":12.5,"medianVariantCount1.microglia":15,"medianVariantCount2.microglia":9,"medianTotalCount.microglia":128,"medianTotalCount1.microglia":147,"medianTotalCount2.microglia":84,"deltaVF.microglia":-0.0251,"junctions.microglia":"82724142-82731170;82731247-82742217","sig.microglia":"Not","log2FoldChange.astrocyte":-0.0344,"pvalue.astrocyte":0.961,"padj.astrocyte":0.989,"groupID.astrocyte":"14211","medianVariantFreq.astrocyte":0.124,"medianVariantFreq1.astrocyte":0.146,"medianVariantFreq2.astrocyte":0.109,"medianVariantCount.astrocyte":23.5,"medianVariantCount1.astrocyte":30.5,"medianVariantCount2.astrocyte":23.5,"medianTotalCount.astrocyte":202,"medianTotalCount1.astrocyte":204,"medianTotalCount2.astrocyte":202,"deltaVF.astrocyte":-0.037,"junctions.astrocyte":"82724142-82731170;82731247-82742217","sig.astrocyte":"Not"},"Reg_emPPrq_96":{"featureID":"17248_2_2/2_A3SS","chr":"1","start":134909291,"end":134909291,"strand":"-","coords":"1:134909291-134909291","geneIDs":"17248","geneSymbols":"Mdm4","variantType":"A3SS:P","event":"<a href=\"https://genome.ucsc.edu/cgi-bin/hgTracks?db=mm9&position=chr1:134909188-134915454\" title=\"Jump to UCSC Genome Browser\">1:134909188-134915454</a>","log2FoldChange.microglia":-1.36,"pvalue.microglia":0.136,"padj.microglia":0.353,"groupID.microglia":"5057","medianVariantFreq.microglia":0.49,"medianVariantFreq1.microglia":0.6,"medianVariantFreq2.microglia":0.391,"medianVariantCount.microglia":25,"medianVariantCount1.microglia":27,"medianVariantCount2.microglia":23,"medianTotalCount.microglia":55.5,"medianTotalCount1.microglia":55,"medianTotalCount2.microglia":56,"deltaVF.microglia":-0.209,"junctions.microglia":"134909291-134915354","sig.microglia":"Not","log2FoldChange.astrocyte":-1.02,"pvalue.astrocyte":0.148,"padj.astrocyte":0.376,"groupID.astrocyte":"5057","medianVariantFreq.astrocyte":0.572,"medianVariantFreq1.astrocyte":0.641,"medianVariantFreq2.astrocyte":0.376,"medianVariantCount.astrocyte":36.5,"medianVariantCount1.astrocyte":41.5,"medianVariantCount2.astrocyte":21,"medianTotalCount.astrocyte":60,"medianTotalCount1.astrocyte":71.5,"medianTotalCount2.astrocyte":37,"deltaVF.astrocyte":-0.265,"junctions.astrocyte":"134909291-134915354","sig.astrocyte":"Not"},"Reg_emPPrq_97":{"featureID":"17248_6_2/2_SE,A3SS","chr":"1","start":134901298,"end":134900544,"strand":"-","coords":"1:134901298-134900544","geneIDs":"17248","geneSymbols":"Mdm4","variantType":"SE:I,A3SS:P","event":"<a href=\"https://genome.ucsc.edu/cgi-bin/hgTracks?db=mm9&position=chr1:134900367-134905814\" title=\"Jump to UCSC Genome Browser\">1:134900367-134905814</a>","log2FoldChange.microglia":-7.32,"pvalue.microglia":5.73e-06,"padj.microglia":0.000355,"groupID.microglia":"5061","medianVariantFreq.microglia":1,"medianVariantFreq1.microglia":1,"medianVariantFreq2.microglia":0.871,"medianVariantCount.microglia":110,"medianVariantCount1.microglia":106,"medianVariantCount2.microglia":111,"medianTotalCount.microglia":124,"medianTotalCount1.microglia":106,"medianTotalCount2.microglia":125,"deltaVF.microglia":-0.129,"junctions.microglia":"134901298-134905714;134900467-134901231;134900467-134900544","sig.microglia":"Significant","log2FoldChange.astrocyte":0.168,"pvalue.astrocyte":0.872,"padj.astrocyte":0.954,"groupID.astrocyte":"5061","medianVariantFreq.astrocyte":0.926,"medianVariantFreq1.astrocyte":0.902,"medianVariantFreq2.astrocyte":0.934,"medianVariantCount.astrocyte":120,"medianVariantCount1.astrocyte":84,"medianVariantCount2.astrocyte":142,"medianTotalCount.astrocyte":128,"medianTotalCount1.astrocyte":91,"medianTotalCount2.astrocyte":152,"deltaVF.astrocyte":0.0324,"junctions.astrocyte":"134901298-134905714;134900467-134901231;134900467-134900544","sig.astrocyte":"Not"},"Reg_emPPrq_98":{"featureID":"17248_7_2/2_RI,A5SS","chr":"1","start":134900544,"end":134900544,"strand":"-","coords":"1:134900544-134900544","geneIDs":"17248","geneSymbols":"Mdm4","variantType":"RI:R,A5SS:P","event":"<a href=\"https://genome.ucsc.edu/cgi-bin/hgTracks?db=mm9&position=chr1:134900367-134901331\" title=\"Jump to UCSC Genome Browser\">1:134900367-134901331</a>","log2FoldChange.microglia":1.23,"pvalue.microglia":0.23,"padj.microglia":0.481,"groupID.microglia":"5062","medianVariantFreq.microglia":0.889,"medianVariantFreq1.microglia":0.853,"medianVariantFreq2.microglia":0.916,"medianVariantCount.microglia":100,"medianVariantCount1.microglia":101,"medianVariantCount2.microglia":100,"medianTotalCount.microglia":114,"medianTotalCount1.microglia":107,"medianTotalCount2.microglia":116,"deltaVF.microglia":0.0629,"junctions.microglia":"134900467-134900544","sig.microglia":"Not","log2FoldChange.astrocyte":1.13,"pvalue.astrocyte":0.146,"padj.astrocyte":0.374,"groupID.astrocyte":"5062","medianVariantFreq.astrocyte":0.912,"medianVariantFreq1.astrocyte":0.875,"medianVariantFreq2.astrocyte":0.933,"medianVariantCount.astrocyte":100,"medianVariantCount1.astrocyte":65,"medianVariantCount2.astrocyte":134,"medianTotalCount.astrocyte":108,"medianTotalCount1.astrocyte":77,"medianTotalCount2.astrocyte":142,"deltaVF.astrocyte":0.0577,"junctions.astrocyte":"134900467-134900544","sig.astrocyte":"Not"},"Reg_emPPrq_99":{"featureID":"17318,100861837_7_2/2_A3SS","chr":"X","start":166422015,"end":166422930,"strand":"+","coords":"X:166422015-166422930","geneIDs":"17318,100861837","geneSymbols":"Mid1,","variantType":"A3SS:P","event":"<a href=\"https://genome.ucsc.edu/cgi-bin/hgTracks?db=mm9&position=chrX:166421915-166423031\" title=\"Jump to UCSC Genome Browser\">X:166421915-166423031</a>","log2FoldChange.microglia":1.94,"pvalue.microglia":0.00159,"padj.microglia":0.0169,"groupID.microglia":"10056","medianVariantFreq.microglia":0.313,"medianVariantFreq1.microglia":0.187,"medianVariantFreq2.microglia":0.52,"medianVariantCount.microglia":13.5,"medianVariantCount1.microglia":12,"medianVariantCount2.microglia":14,"medianTotalCount.microglia":43,"medianTotalCount1.microglia":50,"medianTotalCount2.microglia":38,"deltaVF.microglia":0.333,"junctions.microglia":"166422015-166422842","sig.microglia":"Significant","log2FoldChange.astrocyte":-1.05,"pvalue.astrocyte":0.239,"padj.astrocyte":0.494,"groupID.astrocyte":"10056","medianVariantFreq.astrocyte":0.406,"medianVariantFreq1.astrocyte":0.476,"medianVariantFreq2.astrocyte":0.319,"medianVariantCount.astrocyte":10,"medianVariantCount1.astrocyte":7.5,"medianVariantCount2.astrocyte":21,"medianTotalCount.astrocyte":32,"medianTotalCount1.astrocyte":15.5,"medianTotalCount2.astrocyte":67.5,"deltaVF.astrocyte":-0.157,"junctions.astrocyte":"166422015-166422842","sig.astrocyte":"Not"},"Reg_emPPrq_100":{"featureID":"17318,100861837_8_2/2_A3SS","chr":"X","start":166423074,"end":166423867,"strand":"+","coords":"X:166423074-166423867","geneIDs":"17318,100861837","geneSymbols":"Mid1,","variantType":"A3SS:P","event":"<a href=\"https://genome.ucsc.edu/cgi-bin/hgTracks?db=mm9&position=chrX:166422974-166423968\" title=\"Jump to UCSC Genome Browser\">X:166422974-166423968</a>","log2FoldChange.microglia":-0.376,"pvalue.microglia":0.594,"padj.microglia":0.801,"groupID.microglia":"10057","medianVariantFreq.microglia":0.527,"medianVariantFreq1.microglia":0.636,"medianVariantFreq2.microglia":0.455,"medianVariantCount.microglia":41,"medianVariantCount1.microglia":32,"medianVariantCount2.microglia":42,"medianTotalCount.microglia":90.5,"medianTotalCount1.microglia":82,"medianTotalCount2.microglia":92,"deltaVF.microglia":-0.182,"junctions.microglia":"166423074-166423829","sig.microglia":"Not","log2FoldChange.astrocyte":-1.41,"pvalue.astrocyte":0.0856,"padj.astrocyte":0.265,"groupID.astrocyte":"10057","medianVariantFreq.astrocyte":0.518,"medianVariantFreq1.astrocyte":0.734,"medianVariantFreq2.astrocyte":0.422,"medianVariantCount.astrocyte":36.5,"medianVariantCount1.astrocyte":31,"medianVariantCount2.astrocyte":69,"medianTotalCount.astrocyte":78,"medianTotalCount1.astrocyte":42.5,"medianTotalCount2.astrocyte":141,"deltaVF.astrocyte":-0.311,"junctions.astrocyte":"166423074-166423829","sig.astrocyte":"Not"},"Reg_emPPrq_101":{"featureID":"17350_4_2/2_A5SS","chr":"9","start":111142223,"end":111142223,"strand":"-","coords":"9:111142223-111142223","geneIDs":"17350","geneSymbols":"Mlh1","variantType":"A5SS:P","event":"<a href=\"https://genome.ucsc.edu/cgi-bin/hgTracks?db=mm9&position=chr9:111138419-111142327\" title=\"Jump to UCSC Genome Browser\">9:111138419-111142327</a>","log2FoldChange.microglia":0.314,"pvalue.microglia":0.749,"padj.microglia":0.887,"groupID.microglia":"7971","medianVariantFreq.microglia":0.294,"medianVariantFreq1.microglia":0.28,"medianVariantFreq2.microglia":0.308,"medianVariantCount.microglia":8,"medianVariantCount1.microglia":8,"medianVariantCount2.microglia":8,"medianTotalCount.microglia":26,"medianTotalCount1.microglia":56,"medianTotalCount2.microglia":26,"deltaVF.microglia":0.0277,"junctions.microglia":"111138519-111142223","sig.microglia":"Not","log2FoldChange.astrocyte":-0.697,"pvalue.astrocyte":0.498,"padj.astrocyte":0.747,"groupID.astrocyte":"7971","medianVariantFreq.astrocyte":0.306,"medianVariantFreq1.astrocyte":0.389,"medianVariantFreq2.astrocyte":0.222,"medianVariantCount.astrocyte":5.5,"medianVariantCount1.astrocyte":5.5,"medianVariantCount2.astrocyte":5.5,"medianTotalCount.astrocyte":15.5,"medianTotalCount1.astrocyte":13,"medianTotalCount2.astrocyte":18,"deltaVF.astrocyte":-0.168,"junctions.astrocyte":"111138519-111142223","sig.astrocyte":"Not"},"Reg_emPPrq_102":{"featureID":"17931_1_2/2_SE","chr":"10","start":107689000,"end":107690381,"strand":"+","coords":"10:107689000-107690381","geneIDs":"17931","geneSymbols":"Ppp1r12a","variantType":"SE:I","event":"<a href=\"https://genome.ucsc.edu/cgi-bin/hgTracks?db=mm9&position=chr10:107688900-107690481\" title=\"Jump to UCSC Genome Browser\">10:107688900-107690481</a>","log2FoldChange.microglia":-1.1,"pvalue.microglia":0.307,"padj.microglia":0.556,"groupID.microglia":"11444","medianVariantFreq.microglia":0.708,"medianVariantFreq1.microglia":0.789,"medianVariantFreq2.microglia":0.538,"medianVariantCount.microglia":5,"medianVariantCount1.microglia":5,"medianVariantCount2.microglia":4,"medianTotalCount.microglia":6,"medianTotalCount1.microglia":6,"medianTotalCount2.microglia":6,"deltaVF.microglia":-0.251,"junctions.microglia":"107689980-107690381","sig.microglia":"Not","log2FoldChange.astrocyte":-1.91,"pvalue.astrocyte":0.0933,"padj.astrocyte":0.283,"groupID.astrocyte":"11444","medianVariantFreq.astrocyte":0.718,"medianVariantFreq1.astrocyte":0.846,"medianVariantFreq2.astrocyte":0.603,"medianVariantCount.astrocyte":6.5,"medianVariantCount1.astrocyte":6.5,"medianVariantCount2.astrocyte":7.5,"medianTotalCount.astrocyte":11,"medianTotalCount1.astrocyte":9,"medianTotalCount2.astrocyte":12,"deltaVF.astrocyte":-0.244,"junctions.astrocyte":"107689980-107690381","sig.astrocyte":"Not"},"Reg_emPPrq_103":{"featureID":"17931_3_2/2_SE","chr":"10","start":107689980,"end":107696812,"strand":"+","coords":"10:107689980-107696812","geneIDs":"17931","geneSymbols":"Ppp1r12a","variantType":"SE:I","event":"<a href=\"https://genome.ucsc.edu/cgi-bin/hgTracks?db=mm9&position=chr10:107689880-107696912\" title=\"Jump to UCSC Genome Browser\">10:107689880-107696912</a>","log2FoldChange.microglia":1.4,"pvalue.microglia":0.123,"padj.microglia":0.33,"groupID.microglia":"11446","medianVariantFreq.microglia":0.143,"medianVariantFreq1.microglia":0.0847,"medianVariantFreq2.microglia":0.259,"medianVariantCount.microglia":5,"medianVariantCount1.microglia":5,"medianVariantCount2.microglia":4,"medianTotalCount.microglia":30.5,"medianTotalCount1.microglia":76,"medianTotalCount2.microglia":19,"deltaVF.microglia":0.175,"junctions.microglia":"107689980-107690381","sig.microglia":"Not","log2FoldChange.astrocyte":0.116,"pvalue.astrocyte":0.912,"padj.astrocyte":0.966,"groupID.astrocyte":"11446","medianVariantFreq.astrocyte":0.237,"medianVariantFreq1.astrocyte":0.251,"medianVariantFreq2.astrocyte":0.237,"medianVariantCount.astrocyte":6.5,"medianVariantCount1.astrocyte":6.5,"medianVariantCount2.astrocyte":7.5,"medianTotalCount.astrocyte":22,"medianTotalCount1.astrocyte":25.5,"medianTotalCount2.astrocyte":21,"deltaVF.astrocyte":-0.0146,"junctions.astrocyte":"107689980-107690381","sig.astrocyte":"Not"},"Reg_emPPrq_104":{"featureID":"18032_3_2/2_SE","chr":"8","start":87240187,"end":87240040,"strand":"-","coords":"8:87240187-87240040","geneIDs":"18032","geneSymbols":"Nfix","variantType":"SE:I","event":"<a href=\"https://genome.ucsc.edu/cgi-bin/hgTracks?db=mm9&position=chr8:87237656-87245642\" title=\"Jump to UCSC Genome Browser\">8:87237656-87245642</a>","log2FoldChange.microglia":-0.997,"pvalue.microglia":0.476,"padj.microglia":0.716,"groupID.microglia":"18331","medianVariantFreq.microglia":0.0472,"medianVariantFreq1.microglia":0.0714,"medianVariantFreq2.microglia":0,"medianVariantCount.microglia":2,"medianVariantCount1.microglia":8,"medianVariantCount2.microglia":0,"medianTotalCount.microglia":39,"medianTotalCount1.microglia":66,"medianTotalCount2.microglia":19,"deltaVF.microglia":-0.0714,"junctions.microglia":"87240187-87245542;87237756-87240040","sig.microglia":"Not","log2FoldChange.astrocyte":0.0734,"pvalue.astrocyte":0.94,"padj.astrocyte":0.98,"groupID.astrocyte":"18331","medianVariantFreq.astrocyte":0.174,"medianVariantFreq1.astrocyte":0.145,"medianVariantFreq2.astrocyte":0.201,"medianVariantCount.astrocyte":7.5,"medianVariantCount1.astrocyte":7.5,"medianVariantCount2.astrocyte":10.5,"medianTotalCount.astrocyte":61.5,"medianTotalCount1.astrocyte":45.5,"medianTotalCount2.astrocyte":73.5,"deltaVF.astrocyte":0.0563,"junctions.astrocyte":"87240187-87245542;87237756-87240040","sig.astrocyte":"Not"},"Reg_emPPrq_105":{"featureID":"18139_8_2/2_SE,S2E","chr":"6","start":83904755,"end":83908178,"strand":"+","coords":"6:83904755-83908178","geneIDs":"18139","geneSymbols":"Zfml","variantType":"SE:I,S2E:I","event":"<a href=\"https://genome.ucsc.edu/cgi-bin/hgTracks?db=mm9&position=chr6:83904655-83908278\" title=\"Jump to UCSC Genome Browser\">6:83904655-83908278</a>","log2FoldChange.microglia":2.04,"pvalue.microglia":0.0354,"padj.microglia":0.149,"groupID.microglia":"17600","medianVariantFreq.microglia":0.477,"medianVariantFreq1.microglia":0.378,"medianVariantFreq2.microglia":0.765,"medianVariantCount.microglia":8.5,"medianVariantCount1.microglia":7,"medianVariantCount2.microglia":10,"medianTotalCount.microglia":18.5,"medianTotalCount1.microglia":21,"medianTotalCount2.microglia":17,"deltaVF.microglia":0.387,"junctions.microglia":"83904755-83907503;83904755-83906688;83907586-83908178","sig.microglia":"Not","log2FoldChange.astrocyte":4.41,"pvalue.astrocyte":0.0106,"padj.astrocyte":0.0642,"groupID.astrocyte":"17600","medianVariantFreq.astrocyte":0.467,"medianVariantFreq1.astrocyte":0.115,"medianVariantFreq2.astrocyte":0.75,"medianVariantCount.astrocyte":4.5,"medianVariantCount1.astrocyte":1,"medianVariantCount2.astrocyte":11.5,"medianTotalCount.astrocyte":13.5,"medianTotalCount1.astrocyte":10.5,"medianTotalCount2.astrocyte":15.5,"deltaVF.astrocyte":0.635,"junctions.astrocyte":"83904755-83907503;83904755-83906688;83907586-83908178","sig.astrocyte":"Not"},"Reg_emPPrq_106":{"featureID":"18286_5_2/2_A5SS","chr":"2","start":29749033,"end":29756597,"strand":"+","coords":"2:29749033-29756597","geneIDs":"18286","geneSymbols":"Odf2","variantType":"A5SS:P","event":"<a href=\"https://genome.ucsc.edu/cgi-bin/hgTracks?db=mm9&position=chr2:29748932-29756697\" title=\"Jump to UCSC Genome Browser\">2:29748932-29756697</a>","log2FoldChange.microglia":0.113,"pvalue.microglia":0.921,"padj.microglia":0.98,"groupID.microglia":"9705","medianVariantFreq.microglia":0.719,"medianVariantFreq1.microglia":0.548,"medianVariantFreq2.microglia":0.756,"medianVariantCount.microglia":28,"medianVariantCount1.microglia":22,"medianVariantCount2.microglia":30,"medianTotalCount.microglia":36,"medianTotalCount1.microglia":31,"medianTotalCount2.microglia":41,"deltaVF.microglia":0.208,"junctions.microglia":"29749089-29756597","sig.microglia":"Not","log2FoldChange.astrocyte":-0.384,"pvalue.astrocyte":0.604,"padj.astrocyte":0.815,"groupID.astrocyte":"9705","medianVariantFreq.astrocyte":0.646,"medianVariantFreq1.astrocyte":0.652,"medianVariantFreq2.astrocyte":0.568,"medianVariantCount.astrocyte":45,"medianVariantCount1.astrocyte":44.5,"medianVariantCount2.astrocyte":48.5,"medianTotalCount.astrocyte":85.5,"medianTotalCount1.astrocyte":71.5,"medianTotalCount2.astrocyte":85.5,"deltaVF.astrocyte":-0.0837,"junctions.astrocyte":"29749089-29756597","sig.astrocyte":"Not"},"Reg_emPPrq_107":{"featureID":"18286_6_2/2_A3SS","chr":"2","start":29759627,"end":29768088,"strand":"+","coords":"2:29759627-29768088","geneIDs":"18286","geneSymbols":"Odf2","variantType":"A3SS:P","event":"<a href=\"https://genome.ucsc.edu/cgi-bin/hgTracks?db=mm9&position=chr2:29759527-29768189\" title=\"Jump to UCSC Genome Browser\">2:29759527-29768189</a>","log2FoldChange.microglia":-0.907,"pvalue.microglia":0.308,"padj.microglia":0.556,"groupID.microglia":"9706","medianVariantFreq.microglia":0.444,"medianVariantFreq1.microglia":0.551,"medianVariantFreq2.microglia":0.333,"medianVariantCount.microglia":24,"medianVariantCount1.microglia":27,"medianVariantCount2.microglia":23,"medianTotalCount.microglia":46.5,"medianTotalCount1.microglia":44,"medianTotalCount2.microglia":53,"deltaVF.microglia":-0.218,"junctions.microglia":"29759627-29768086","sig.microglia":"Not","log2FoldChange.astrocyte":-0.305,"pvalue.astrocyte":0.548,"padj.astrocyte":0.786,"groupID.astrocyte":"9706","medianVariantFreq.astrocyte":0.298,"medianVariantFreq1.astrocyte":0.352,"medianVariantFreq2.astrocyte":0.29,"medianVariantCount.astrocyte":42,"medianVariantCount1.astrocyte":41.5,"medianVariantCount2.astrocyte":44,"medianTotalCount.astrocyte":139,"medianTotalCount1.astrocyte":118,"medianTotalCount2.astrocyte":154,"deltaVF.astrocyte":-0.0617,"junctions.astrocyte":"29759627-29768086","sig.astrocyte":"Not"},"Reg_emPPrq_108":{"featureID":"18521_3_2/2_A3SS","chr":"15","start":102313719,"end":102314596,"strand":"+","coords":"15:102313719-102314596","geneIDs":"18521","geneSymbols":"Pcbp2","variantType":"A3SS:P","event":"<a href=\"https://genome.ucsc.edu/cgi-bin/hgTracks?db=mm9&position=chr15:102313619-102314697\" title=\"Jump to UCSC Genome Browser\">15:102313619-102314697</a>","log2FoldChange.microglia":0.94,"pvalue.microglia":0.165,"padj.microglia":0.397,"groupID.microglia":"16660","medianVariantFreq.microglia":0.617,"medianVariantFreq1.microglia":0.543,"medianVariantFreq2.microglia":0.707,"medianVariantCount.microglia":16.5,"medianVariantCount1.microglia":19,"medianVariantCount2.microglia":9,"medianTotalCount.microglia":28.5,"medianTotalCount1.microglia":35,"medianTotalCount2.microglia":19,"deltaVF.microglia":0.164,"junctions.microglia":"102313719-102314585","sig.microglia":"Not","log2FoldChange.astrocyte":0.0118,"pvalue.astrocyte":0.989,"padj.astrocyte":0.997,"groupID.astrocyte":"16660","medianVariantFreq.astrocyte":0.437,"medianVariantFreq1.astrocyte":0.437,"medianVariantFreq2.astrocyte":0.424,"medianVariantCount.astrocyte":11,"medianVariantCount1.astrocyte":9,"medianVariantCount2.astrocyte":15.5,"medianTotalCount.astrocyte":23,"medianTotalCount1.astrocyte":19,"medianTotalCount2.astrocyte":28.5,"deltaVF.astrocyte":-0.0122,"junctions.astrocyte":"102313719-102314585","sig.astrocyte":"Not"},"Reg_emPPrq_109":{"featureID":"18536_10_2/2_A5SS","chr":"8","start":42414380,"end":42415987,"strand":"+","coords":"8:42414380-42415987","geneIDs":"18536","geneSymbols":"Pcm1","variantType":"A5SS:P","event":"<a href=\"https://genome.ucsc.edu/cgi-bin/hgTracks?db=mm9&position=chr8:42414279-42416087\" title=\"Jump to UCSC Genome Browser\">8:42414279-42416087</a>","log2FoldChange.microglia":-1.23,"pvalue.microglia":0.211,"padj.microglia":0.463,"groupID.microglia":"6729","medianVariantFreq.microglia":0.0835,"medianVariantFreq1.microglia":0.111,"medianVariantFreq2.microglia":0.0612,"medianVariantCount.microglia":2,"medianVariantCount1.microglia":2,"medianVariantCount2.microglia":2,"medianTotalCount.microglia":41.5,"medianTotalCount1.microglia":19,"medianTotalCount2.microglia":49,"deltaVF.microglia":-0.0499,"junctions.microglia":"42414406-42415987","sig.microglia":"Not","log2FoldChange.astrocyte":-1.27,"pvalue.astrocyte":0.229,"padj.astrocyte":0.48,"groupID.astrocyte":"6729","medianVariantFreq.astrocyte":0.0686,"medianVariantFreq1.astrocyte":0.11,"medianVariantFreq2.astrocyte":0.0533,"medianVariantCount.astrocyte":3.5,"medianVariantCount1.astrocyte":3.5,"medianVariantCount2.astrocyte":3.5,"medianTotalCount.astrocyte":44,"medianTotalCount1.astrocyte":33.5,"medianTotalCount2.astrocyte":58,"deltaVF.astrocyte":-0.0566,"junctions.astrocyte":"42414406-42415987","sig.astrocyte":"Not"},"Reg_emPPrq_110":{"featureID":"18571_5_2/2_A5SS","chr":"9","start":113568898,"end":113568898,"strand":"-","coords":"9:113568898-113568898","geneIDs":"18571","geneSymbols":"Pdcd6ip","variantType":"A5SS:P","event":"<a href=\"https://genome.ucsc.edu/cgi-bin/hgTracks?db=mm9&position=chr9:113566227-113569049\" title=\"Jump to UCSC Genome Browser\">9:113566227-113569049</a>","log2FoldChange.microglia":0.0277,"pvalue.microglia":0.979,"padj.microglia":0.992,"groupID.microglia":"12658","medianVariantFreq.microglia":0.0808,"medianVariantFreq1.microglia":0.0707,"medianVariantFreq2.microglia":0.0909,"medianVariantCount.microglia":4.5,"medianVariantCount1.microglia":5,"medianVariantCount2.microglia":1,"medianTotalCount.microglia":35,"medianTotalCount1.microglia":27,"medianTotalCount2.microglia":41,"deltaVF.microglia":0.0202,"junctions.microglia":"113566327-113568898","sig.microglia":"Not","log2FoldChange.astrocyte":1.25,"pvalue.astrocyte":0.356,"padj.astrocyte":0.62,"groupID.astrocyte":"12658","medianVariantFreq.astrocyte":0.251,"medianVariantFreq1.astrocyte":0.145,"medianVariantFreq2.astrocyte":0.361,"medianVariantCount.astrocyte":5,"medianVariantCount1.astrocyte":1,"medianVariantCount2.astrocyte":10,"medianTotalCount.astrocyte":21,"medianTotalCount1.astrocyte":8,"medianTotalCount2.astrocyte":30,"deltaVF.astrocyte":0.216,"junctions.astrocyte":"113566327-113568898","sig.astrocyte":"Not"},"Reg_emPPrq_111":{"featureID":"18626_15_2/2_SE,A5SS","chr":"11","start":68917924,"end":68918892,"strand":"+","coords":"11:68917924-68918892","geneIDs":"18626","geneSymbols":"Per1","variantType":"SE:I,A5SS:P","event":"<a href=\"https://genome.ucsc.edu/cgi-bin/hgTracks?db=mm9&position=chr11:68917823-68918992\" title=\"Jump to UCSC Genome Browser\">11:68917823-68918992</a>","log2FoldChange.microglia":-7.99,"pvalue.microglia":0.000118,"padj.microglia":0.00322,"groupID.microglia":"15895","medianVariantFreq.microglia":1,"medianVariantFreq1.microglia":1,"medianVariantFreq2.microglia":0.407,"medianVariantCount.microglia":9.5,"medianVariantCount1.microglia":10,"medianVariantCount2.microglia":7,"medianTotalCount.microglia":13.5,"medianTotalCount1.microglia":10,"medianTotalCount2.microglia":16,"deltaVF.microglia":-0.593,"junctions.microglia":"68917923-68918136;68918315-68918892","sig.microglia":"Significant","log2FoldChange.astrocyte":-7.18,"pvalue.astrocyte":0.000412,"padj.astrocyte":0.00532,"groupID.astrocyte":"15895","medianVariantFreq.astrocyte":0.964,"medianVariantFreq1.astrocyte":1,"medianVariantFreq2.astrocyte":0.344,"medianVariantCount.astrocyte":16.5,"medianVariantCount1.astrocyte":12,"medianVariantCount2.astrocyte":29.5,"medianTotalCount.astrocyte":30.5,"medianTotalCount1.astrocyte":12,"medianTotalCount2.astrocyte":71.5,"deltaVF.astrocyte":-0.656,"junctions.astrocyte":"68917923-68918136;68918315-68918892","sig.astrocyte":"Significant"},"Reg_emPPrq_112":{"featureID":"18704_1_2/2_SE","chr":"7","start":123586192,"end":123586105,"strand":"-","coords":"7:123586192-123586105","geneIDs":"18704","geneSymbols":"Pik3c2a","variantType":"SE:I","event":"<a href=\"https://genome.ucsc.edu/cgi-bin/hgTracks?db=mm9&position=chr7:123561995-123586918\" title=\"Jump to UCSC Genome Browser\">7:123561995-123586918</a>","log2FoldChange.microglia":-2.98,"pvalue.microglia":0.00657,"padj.microglia":0.0439,"groupID.microglia":"3664","medianVariantFreq.microglia":0.172,"medianVariantFreq1.microglia":0.333,"medianVariantFreq2.microglia":0.0323,"medianVariantCount.microglia":2.5,"medianVariantCount1.microglia":13,"medianVariantCount2.microglia":1,"medianTotalCount.microglia":30.5,"medianTotalCount1.microglia":30,"medianTotalCount2.microglia":31,"deltaVF.microglia":-0.301,"junctions.microglia":"123586192-123586818;123562095-123586105","sig.microglia":"Significant","log2FoldChange.astrocyte":-2.59,"pvalue.astrocyte":0.0642,"padj.astrocyte":0.222,"groupID.astrocyte":"3664","medianVariantFreq.astrocyte":0.0492,"medianVariantFreq1.astrocyte":0.0967,"medianVariantFreq2.astrocyte":0.0119,"medianVariantCount.astrocyte":3,"medianVariantCount1.astrocyte":5.5,"medianVariantCount2.astrocyte":1,"medianTotalCount.astrocyte":59,"medianTotalCount1.astrocyte":51.5,"medianTotalCount2.astrocyte":70,"deltaVF.astrocyte":-0.0848,"junctions.astrocyte":"123586192-123586818;123562095-123586105","sig.astrocyte":"Not"},"Reg_emPPrq_113":{"featureID":"18753_3_2/2_RI,A5SS","chr":"14","start":31415845,"end":31415845,"strand":"-","coords":"14:31415845-31415845","geneIDs":"18753","geneSymbols":"Prkcd","variantType":"RI:R,A5SS:P","event":"<a href=\"https://genome.ucsc.edu/cgi-bin/hgTracks?db=mm9&position=chr14:31415500-31416023\" title=\"Jump to UCSC Genome Browser\">14:31415500-31416023</a>","log2FoldChange.microglia":-0.128,"pvalue.microglia":0.847,"padj.microglia":0.949,"groupID.microglia":"205","medianVariantFreq.microglia":0.421,"medianVariantFreq1.microglia":0.443,"medianVariantFreq2.microglia":0.4,"medianVariantCount.microglia":35.5,"medianVariantCount1.microglia":35,"medianVariantCount2.microglia":36,"medianTotalCount.microglia":108,"medianTotalCount1.microglia":115,"medianTotalCount2.microglia":90,"deltaVF.microglia":-0.0426,"junctions.microglia":"31415600-31415845","sig.microglia":"Not","log2FoldChange.astrocyte":0.0235,"pvalue.astrocyte":0.981,"padj.astrocyte":0.996,"groupID.astrocyte":"205","medianVariantFreq.astrocyte":0.482,"medianVariantFreq1.astrocyte":0.55,"medianVariantFreq2.astrocyte":0.482,"medianVariantCount.astrocyte":24.5,"medianVariantCount1.astrocyte":12.5,"medianVariantCount2.astrocyte":32,"medianTotalCount.astrocyte":41.5,"medianTotalCount1.astrocyte":29,"medianTotalCount2.astrocyte":51,"deltaVF.astrocyte":-0.0683,"junctions.astrocyte":"31415600-31415845","sig.astrocyte":"Not"},"Reg_emPPrq_114":{"featureID":"18753_8_2/2_RI,A3SS","chr":"14","start":31412112,"end":31412111,"strand":"-","coords":"14:31412112-31412111","geneIDs":"18753","geneSymbols":"Prkcd","variantType":"RI:R,A3SS:P","event":"<a href=\"https://genome.ucsc.edu/cgi-bin/hgTracks?db=mm9&position=chr14:31411932-31412604\" title=\"Jump to UCSC Genome Browser\">14:31411932-31412604</a>","log2FoldChange.microglia":0.799,"pvalue.microglia":0.0157,"padj.microglia":0.0789,"groupID.microglia":"210","medianVariantFreq.microglia":0.0955,"medianVariantFreq1.microglia":0.0789,"medianVariantFreq2.microglia":0.119,"medianVariantCount.microglia":86,"medianVariantCount1.microglia":88,"medianVariantCount2.microglia":84,"medianTotalCount.microglia":916,"medianTotalCount1.microglia":1260,"medianTotalCount2.microglia":777,"deltaVF.microglia":0.0401,"junctions.microglia":"31412111-31412504","sig.microglia":"Not","log2FoldChange.astrocyte":0.149,"pvalue.astrocyte":0.817,"padj.astrocyte":0.929,"groupID.astrocyte":"210","medianVariantFreq.astrocyte":0.0848,"medianVariantFreq1.astrocyte":0.0801,"medianVariantFreq2.astrocyte":0.0867,"medianVariantCount.astrocyte":16.5,"medianVariantCount1.astrocyte":6,"medianVariantCount2.astrocyte":31,"medianTotalCount.astrocyte":244,"medianTotalCount1.astrocyte":75,"medianTotalCount2.astrocyte":403,"deltaVF.astrocyte":0.00654,"junctions.astrocyte":"31412111-31412504","sig.astrocyte":"Not"},"Reg_emPPrq_115":{"featureID":"18763_5_2/2_RI,A3SS","chr":"17","start":24715255,"end":24715323,"strand":"+","coords":"17:24715255-24715323","geneIDs":"18763","geneSymbols":"Pkd1","variantType":"RI:R,A3SS:P","event":"<a href=\"https://genome.ucsc.edu/cgi-bin/hgTracks?db=mm9&position=chr17:24715154-24715424\" title=\"Jump to UCSC Genome Browser\">17:24715154-24715424</a>","log2FoldChange.microglia":-1.26,"pvalue.microglia":0.144,"padj.microglia":0.364,"groupID.microglia":"16077","medianVariantFreq.microglia":0.627,"medianVariantFreq1.microglia":0.662,"medianVariantFreq2.microglia":0.444,"medianVariantCount.microglia":14,"medianVariantCount1.microglia":12,"medianVariantCount2.microglia":16,"medianTotalCount.microglia":30,"medianTotalCount1.microglia":12,"medianTotalCount2.microglia":41,"deltaVF.microglia":-0.217,"junctions.microglia":"24715254-24715306","sig.microglia":"Not","log2FoldChange.astrocyte":-0.373,"pvalue.astrocyte":0.557,"padj.astrocyte":0.794,"groupID.astrocyte":"16077","medianVariantFreq.astrocyte":0.49,"medianVariantFreq1.astrocyte":0.517,"medianVariantFreq2.astrocyte":0.48,"medianVariantCount.astrocyte":30.5,"medianVariantCount1.astrocyte":26.5,"medianVariantCount2.astrocyte":38,"medianTotalCount.astrocyte":67.5,"medianTotalCount1.astrocyte":52,"medianTotalCount2.astrocyte":87,"deltaVF.astrocyte":-0.0362,"junctions.astrocyte":"24715254-24715306","sig.astrocyte":"Not"},"Reg_emPPrq_116":{"featureID":"18789_10_3/3_OTHER","chr":"12","start":107065296,"end":107074975,"strand":"+","coords":"12:107065296-107074975","geneIDs":"18789","geneSymbols":"Papola","variantType":"","event":"<a href=\"https://genome.ucsc.edu/cgi-bin/hgTracks?db=mm9&position=chr12:107065196-107075075\" title=\"Jump to UCSC Genome Browser\">12:107065196-107075075</a>","log2FoldChange.microglia":0.0161,"pvalue.microglia":0.979,"padj.microglia":0.992,"groupID.microglia":"11557","medianVariantFreq.microglia":0.939,"medianVariantFreq1.microglia":0.944,"medianVariantFreq2.microglia":0.934,"medianVariantCount.microglia":300,"medianVariantCount1.microglia":485,"medianVariantCount2.microglia":103,"medianTotalCount.microglia":316,"medianTotalCount1.microglia":514,"medianTotalCount2.microglia":108,"deltaVF.microglia":-0.00937,"junctions.microglia":"107065296-107066491","sig.microglia":"Not","log2FoldChange.astrocyte":0.146,"pvalue.astrocyte":0.845,"padj.astrocyte":0.941,"groupID.astrocyte":"11557","medianVariantFreq.astrocyte":0.956,"medianVariantFreq1.astrocyte":0.948,"medianVariantFreq2.astrocyte":0.956,"medianVariantCount.astrocyte":222,"medianVariantCount1.astrocyte":222,"medianVariantCount2.astrocyte":176,"medianTotalCount.astrocyte":228,"medianTotalCount1.astrocyte":228,"medianTotalCount2.astrocyte":184,"deltaVF.astrocyte":0.00862,"junctions.astrocyte":"107065296-107066491","sig.astrocyte":"Not"},"Reg_emPPrq_117":{"featureID":"18789_9_2/2_A3SS","chr":"12","start":107065296,"end":107066493,"strand":"+","coords":"12:107065296-107066493","geneIDs":"18789","geneSymbols":"Papola","variantType":"A3SS:P","event":"<a href=\"https://genome.ucsc.edu/cgi-bin/hgTracks?db=mm9&position=chr12:107065196-107066594\" title=\"Jump to UCSC Genome Browser\">12:107065196-107066594</a>","log2FoldChange.microglia":0.0161,"pvalue.microglia":0.979,"padj.microglia":0.992,"groupID.microglia":"11556","medianVariantFreq.microglia":0.945,"medianVariantFreq1.microglia":0.949,"medianVariantFreq2.microglia":0.94,"medianVariantCount.microglia":300,"medianVariantCount1.microglia":485,"medianVariantCount2.microglia":103,"medianTotalCount.microglia":314,"medianTotalCount1.microglia":511,"medianTotalCount2.microglia":108,"deltaVF.microglia":-0.00872,"junctions.microglia":"107065296-107066491","sig.microglia":"Not","log2FoldChange.astrocyte":0.146,"pvalue.astrocyte":0.845,"padj.astrocyte":0.941,"groupID.astrocyte":"11556","medianVariantFreq.astrocyte":0.956,"medianVariantFreq1.astrocyte":0.951,"medianVariantFreq2.astrocyte":0.956,"medianVariantCount.astrocyte":222,"medianVariantCount1.astrocyte":222,"medianVariantCount2.astrocyte":176,"medianTotalCount.astrocyte":228,"medianTotalCount1.astrocyte":228,"medianTotalCount2.astrocyte":184,"deltaVF.astrocyte":0.00555,"junctions.astrocyte":"107065296-107066491","sig.astrocyte":"Not"},"Reg_emPPrq_118":{"featureID":"18803_17_2/2_RI,A3SS","chr":"2","start":160585287,"end":160585417,"strand":"+","coords":"2:160585287-160585417","geneIDs":"18803","geneSymbols":"Plcg1","variantType":"RI:R,A3SS:P","event":"<a href=\"https://genome.ucsc.edu/cgi-bin/hgTracks?db=mm9&position=chr2:160585186-160585518\" title=\"Jump to UCSC Genome Browser\">2:160585186-160585518</a>","log2FoldChange.microglia":0.128,"pvalue.microglia":0.92,"padj.microglia":0.98,"groupID.microglia":"5373","medianVariantFreq.microglia":0.431,"medianVariantFreq1.microglia":0.478,"medianVariantFreq2.microglia":0.385,"medianVariantCount.microglia":9.5,"medianVariantCount1.microglia":10,"medianVariantCount2.microglia":5,"medianTotalCount.microglia":15,"medianTotalCount1.microglia":23,"medianTotalCount2.microglia":13,"deltaVF.microglia":-0.0936,"junctions.microglia":"160585286-160585381","sig.microglia":"Not","log2FoldChange.astrocyte":0.403,"pvalue.astrocyte":0.751,"padj.astrocyte":0.904,"groupID.astrocyte":"5373","medianVariantFreq.astrocyte":0.458,"medianVariantFreq1.astrocyte":0.405,"medianVariantFreq2.astrocyte":0.458,"medianVariantCount.astrocyte":8.5,"medianVariantCount1.astrocyte":12,"medianVariantCount2.astrocyte":8.5,"medianTotalCount.astrocyte":24.5,"medianTotalCount1.astrocyte":37,"medianTotalCount2.astrocyte":17.5,"deltaVF.astrocyte":0.0537,"junctions.astrocyte":"160585286-160585381","sig.astrocyte":"Not"},"Reg_emPPrq_119":{"featureID":"18854_1_2/2_SE,A3SS","chr":"9","start":58078435,"end":58078298,"strand":"-","coords":"9:58078435-58078298","geneIDs":"18854","geneSymbols":"Pml","variantType":"SE:I,A3SS:P","event":"<a href=\"https://genome.ucsc.edu/cgi-bin/hgTracks?db=mm9&position=chr9:58077793-58081060\" title=\"Jump to UCSC Genome Browser\">9:58077793-58081060</a>","log2FoldChange.microglia":-2.09,"pvalue.microglia":0.0994,"padj.microglia":0.289,"groupID.microglia":"3715","medianVariantFreq.microglia":0.595,"medianVariantFreq1.microglia":0.8,"medianVariantFreq2.microglia":0.474,"medianVariantCount.microglia":18,"medianVariantCount1.microglia":18,"medianVariantCount2.microglia":9,"medianTotalCount.microglia":25,"medianTotalCount1.microglia":22,"medianTotalCount2.microglia":28,"deltaVF.microglia":-0.326,"junctions.microglia":"58078435-58080960;58077893-58078298","sig.microglia":"Not","log2FoldChange.astrocyte":1.3,"pvalue.astrocyte":0.257,"padj.astrocyte":0.517,"groupID.astrocyte":"3715","medianVariantFreq.astrocyte":"NA","medianVariantFreq1.astrocyte":"NA","medianVariantFreq2.astrocyte":0.646,"medianVariantCount.astrocyte":9,"medianVariantCount1.astrocyte":5.5,"medianVariantCount2.astrocyte":9,"medianTotalCount.astrocyte":14,"medianTotalCount1.astrocyte":13.5,"medianTotalCount2.astrocyte":14,"deltaVF.astrocyte":"NA","junctions.astrocyte":"58078435-58080960;58077893-58078298","sig.astrocyte":"Not"},"Reg_emPPrq_120":{"featureID":"18975_1_2/2_SE","chr":"7","start":86604471,"end":86604323,"strand":"-","coords":"7:86604471-86604323","geneIDs":"18975","geneSymbols":"Polg","variantType":"SE:I","event":"<a href=\"https://genome.ucsc.edu/cgi-bin/hgTracks?db=mm9&position=chr7:86604086-86604675\" title=\"Jump to UCSC Genome Browser\">7:86604086-86604675</a>","log2FoldChange.microglia":-9.14,"pvalue.microglia":0.0167,"padj.microglia":0.0829,"groupID.microglia":"15032","medianVariantFreq.microglia":0.802,"medianVariantFreq1.microglia":1,"medianVariantFreq2.microglia":0,"medianVariantCount.microglia":18,"medianVariantCount1.microglia":20,"medianVariantCount2.microglia":0,"medianTotalCount.microglia":29.5,"medianTotalCount1.microglia":28,"medianTotalCount2.microglia":32,"deltaVF.microglia":-1,"junctions.microglia":"86604471-86604575;86604186-86604323","sig.microglia":"Not","log2FoldChange.astrocyte":-6.1,"pvalue.astrocyte":0.00018,"padj.astrocyte":0.00269,"groupID.astrocyte":"15032","medianVariantFreq.astrocyte":0.741,"medianVariantFreq1.astrocyte":0.962,"medianVariantFreq2.astrocyte":0.107,"medianVariantCount.astrocyte":5,"medianVariantCount1.astrocyte":10.5,"medianVariantCount2.astrocyte":2.5,"medianTotalCount.astrocyte":19.5,"medianTotalCount1.astrocyte":11.5,"medianTotalCount2.astrocyte":26.5,"deltaVF.astrocyte":-0.855,"junctions.astrocyte":"86604471-86604575;86604186-86604323","sig.astrocyte":"Significant"},"Reg_emPPrq_121":{"featureID":"18986_3_2/2_SE","chr":"1","start":167813249,"end":167813178,"strand":"-","coords":"1:167813249-167813178","geneIDs":"18986","geneSymbols":"Pou2f1","variantType":"SE:I","event":"<a href=\"https://genome.ucsc.edu/cgi-bin/hgTracks?db=mm9&position=chr1:167810506-167822041\" title=\"Jump to UCSC Genome Browser\">1:167810506-167822041</a>","log2FoldChange.microglia":0.731,"pvalue.microglia":0.502,"padj.microglia":0.733,"groupID.microglia":"5659","medianVariantFreq.microglia":0.333,"medianVariantFreq1.microglia":0.333,"medianVariantFreq2.microglia":0.333,"medianVariantCount.microglia":7,"medianVariantCount1.microglia":8,"medianVariantCount2.microglia":6,"medianTotalCount.microglia":24.5,"medianTotalCount1.microglia":29,"medianTotalCount2.microglia":22,"deltaVF.microglia":0,"junctions.microglia":"167813249-167821941;167810606-167813178","sig.microglia":"Not","log2FoldChange.astrocyte":0.0958,"pvalue.astrocyte":0.956,"padj.astrocyte":0.989,"groupID.astrocyte":"5659","medianVariantFreq.astrocyte":0.353,"medianVariantFreq1.astrocyte":0.353,"medianVariantFreq2.astrocyte":0.441,"medianVariantCount.astrocyte":12,"medianVariantCount1.astrocyte":12,"medianVariantCount2.astrocyte":14.5,"medianTotalCount.astrocyte":32.5,"medianTotalCount1.astrocyte":54,"medianTotalCount2.astrocyte":30.5,"deltaVF.astrocyte":0.0882,"junctions.astrocyte":"167813249-167821941;167810606-167813178","sig.astrocyte":"Not"},"Reg_emPPrq_122":{"featureID":"19009_1_2/2_A3SS","chr":"15","start":100417300,"end":100417300,"strand":"-","coords":"15:100417300-100417300","geneIDs":"19009","geneSymbols":"Pou6f1","variantType":"A3SS:P","event":"<a href=\"https://genome.ucsc.edu/cgi-bin/hgTracks?db=mm9&position=chr15:100417103-100418320\" title=\"Jump to UCSC Genome Browser\">15:100417103-100418320</a>","log2FoldChange.microglia":-2.5,"pvalue.microglia":0.0397,"padj.microglia":0.162,"groupID.microglia":"12938","medianVariantFreq.microglia":"NA","medianVariantFreq1.microglia":0.425,"medianVariantFreq2.microglia":"NA","medianVariantCount.microglia":1.5,"medianVariantCount1.microglia":6,"medianVariantCount2.microglia":0,"medianTotalCount.microglia":9.5,"medianTotalCount1.microglia":21,"medianTotalCount2.microglia":4,"deltaVF.microglia":"NA","junctions.microglia":"100417300-100418220","sig.microglia":"Not","log2FoldChange.astrocyte":0.342,"pvalue.astrocyte":0.753,"padj.astrocyte":0.904,"groupID.astrocyte":"12938","medianVariantFreq.astrocyte":0.28,"medianVariantFreq1.astrocyte":0.267,"medianVariantFreq2.astrocyte":0.28,"medianVariantCount.astrocyte":4.5,"medianVariantCount1.astrocyte":2.5,"medianVariantCount2.astrocyte":7.5,"medianTotalCount.astrocyte":13.5,"medianTotalCount1.astrocyte":11.5,"medianTotalCount2.astrocyte":27.5,"deltaVF.astrocyte":0.0129,"junctions.astrocyte":"100417300-100418220","sig.astrocyte":"Not"},"Reg_emPPrq_123":{"featureID":"19039_1_2/2_A3SS","chr":"11","start":118255556,"end":118255556,"strand":"-","coords":"11:118255556-118255556","geneIDs":"19039","geneSymbols":"Lgals3bp","variantType":"A3SS:P","event":"<a href=\"https://genome.ucsc.edu/cgi-bin/hgTracks?db=mm9&position=chr11:118255336-118258005\" title=\"Jump to UCSC Genome Browser\">11:118255336-118258005</a>","log2FoldChange.microglia":-0.254,"pvalue.microglia":0.736,"padj.microglia":0.88,"groupID.microglia":"6859","medianVariantFreq.microglia":0.142,"medianVariantFreq1.microglia":0.2,"medianVariantFreq2.microglia":0.134,"medianVariantCount.microglia":9,"medianVariantCount1.microglia":1,"medianVariantCount2.microglia":22,"medianTotalCount.microglia":66,"medianTotalCount1.microglia":10,"medianTotalCount2.microglia":165,"deltaVF.microglia":-0.0657,"junctions.microglia":"118255556-118257905","sig.microglia":"Not","log2FoldChange.astrocyte":0.927,"pvalue.astrocyte":0.444,"padj.astrocyte":0.706,"groupID.astrocyte":"6859","medianVariantFreq.astrocyte":0.152,"medianVariantFreq1.astrocyte":0.11,"medianVariantFreq2.astrocyte":0.206,"medianVariantCount.astrocyte":2.5,"medianVariantCount1.astrocyte":1.5,"medianVariantCount2.astrocyte":5.5,"medianTotalCount.astrocyte":19,"medianTotalCount1.astrocyte":11.5,"medianTotalCount2.astrocyte":29,"deltaVF.astrocyte":0.0958,"junctions.astrocyte":"118255556-118257905","sig.astrocyte":"Not"},"Reg_emPPrq_124":{"featureID":"192285_10_2/2_A3SS","chr":"2","start":92189605,"end":92191857,"strand":"+","coords":"2:92189605-92191857","geneIDs":"192285","geneSymbols":"Phf21a","variantType":"A3SS:P","event":"<a href=\"https://genome.ucsc.edu/cgi-bin/hgTracks?db=mm9&position=chr2:92189505-92191958\" title=\"Jump to UCSC Genome Browser\">2:92189505-92191958</a>","log2FoldChange.microglia":1.57,"pvalue.microglia":0.178,"padj.microglia":0.418,"groupID.microglia":"9721","medianVariantFreq.microglia":0.333,"medianVariantFreq1.microglia":0.15,"medianVariantFreq2.microglia":0.429,"medianVariantCount.microglia":3,"medianVariantCount1.microglia":4,"medianVariantCount2.microglia":2,"medianTotalCount.microglia":10,"medianTotalCount1.microglia":22,"medianTotalCount2.microglia":6,"deltaVF.microglia":0.279,"junctions.microglia":"92189605-92191766","sig.microglia":"Not","log2FoldChange.astrocyte":-0.396,"pvalue.astrocyte":0.788,"padj.astrocyte":0.919,"groupID.astrocyte":"9721","medianVariantFreq.astrocyte":0.367,"medianVariantFreq1.astrocyte":0.367,"medianVariantFreq2.astrocyte":0.267,"medianVariantCount.astrocyte":4.5,"medianVariantCount1.astrocyte":4,"medianVariantCount2.astrocyte":7,"medianTotalCount.astrocyte":14.5,"medianTotalCount1.astrocyte":12.5,"medianTotalCount2.astrocyte":15.5,"deltaVF.astrocyte":-0.0994,"junctions.astrocyte":"92189605-92191766","sig.astrocyte":"Not"},"Reg_emPPrq_125":{"featureID":"192285_2_2/2_SE","chr":"2","start":92054246,"end":92061629,"strand":"+","coords":"2:92054246-92061629","geneIDs":"192285","geneSymbols":"Phf21a","variantType":"SE:I","event":"<a href=\"https://genome.ucsc.edu/cgi-bin/hgTracks?db=mm9&position=chr2:92054146-92061729\" title=\"Jump to UCSC Genome Browser\">2:92054146-92061729</a>","log2FoldChange.microglia":-1.49,"pvalue.microglia":0.115,"padj.microglia":0.312,"groupID.microglia":"9713","medianVariantFreq.microglia":0.833,"medianVariantFreq1.microglia":0.917,"medianVariantFreq2.microglia":0.735,"medianVariantCount.microglia":18.5,"medianVariantCount1.microglia":22,"medianVariantCount2.microglia":10,"medianTotalCount.microglia":24,"medianTotalCount1.microglia":24,"medianTotalCount2.microglia":10,"deltaVF.microglia":-0.181,"junctions.microglia":"92054246-92055621;92055732-92061629","sig.microglia":"Not","log2FoldChange.astrocyte":-1.16,"pvalue.astrocyte":0.199,"padj.astrocyte":0.446,"groupID.astrocyte":"9713","medianVariantFreq.astrocyte":0.846,"medianVariantFreq1.astrocyte":0.934,"medianVariantFreq2.astrocyte":0.827,"medianVariantCount.astrocyte":51,"medianVariantCount1.astrocyte":52.5,"medianVariantCount2.astrocyte":44,"medianTotalCount.astrocyte":58,"medianTotalCount1.astrocyte":64.5,"medianTotalCount2.astrocyte":56,"deltaVF.astrocyte":-0.107,"junctions.astrocyte":"92054246-92055621;92055732-92061629","sig.astrocyte":"Not"},"Reg_emPPrq_126":{"featureID":"192285_5_2/2_A3SS","chr":"2","start":92068638,"end":92070815,"strand":"+","coords":"2:92068638-92070815","geneIDs":"192285","geneSymbols":"Phf21a","variantType":"A3SS:P","event":"<a href=\"https://genome.ucsc.edu/cgi-bin/hgTracks?db=mm9&position=chr2:92068538-92070916\" title=\"Jump to UCSC Genome Browser\">2:92068538-92070916</a>","log2FoldChange.microglia":-1.17,"pvalue.microglia":0.0691,"padj.microglia":0.228,"groupID.microglia":"9716","medianVariantFreq.microglia":0.127,"medianVariantFreq1.microglia":0.236,"medianVariantFreq2.microglia":0.117,"medianVariantCount.microglia":9.5,"medianVariantCount1.microglia":17,"medianVariantCount2.microglia":4,"medianTotalCount.microglia":102,"medianTotalCount1.microglia":120,"medianTotalCount2.microglia":30,"deltaVF.microglia":-0.119,"junctions.microglia":"92068638-92070795","sig.microglia":"Not","log2FoldChange.astrocyte":-0.477,"pvalue.astrocyte":0.501,"padj.astrocyte":0.747,"groupID.astrocyte":"9716","medianVariantFreq.astrocyte":0.0875,"medianVariantFreq1.astrocyte":0.0989,"medianVariantFreq2.astrocyte":0.063,"medianVariantCount.astrocyte":15,"medianVariantCount1.astrocyte":11,"medianVariantCount2.astrocyte":16,"medianTotalCount.astrocyte":196,"medianTotalCount1.astrocyte":81,"medianTotalCount2.astrocyte":238,"deltaVF.astrocyte":-0.036,"junctions.astrocyte":"92068638-92070795","sig.astrocyte":"Not"},"Reg_emPPrq_127":{"featureID":"192285_6_2/2_A3SS","chr":"2","start":92160616,"end":92167072,"strand":"+","coords":"2:92160616-92167072","geneIDs":"192285","geneSymbols":"Phf21a","variantType":"A3SS:P","event":"<a href=\"https://genome.ucsc.edu/cgi-bin/hgTracks?db=mm9&position=chr2:92160516-92167173\" title=\"Jump to UCSC Genome Browser\">2:92160516-92167173</a>","log2FoldChange.microglia":-0.0284,"pvalue.microglia":0.971,"padj.microglia":0.992,"groupID.microglia":"9717","medianVariantFreq.microglia":0.773,"medianVariantFreq1.microglia":0.72,"medianVariantFreq2.microglia":0.826,"medianVariantCount.microglia":66,"medianVariantCount1.microglia":135,"medianVariantCount2.microglia":14,"medianTotalCount.microglia":74,"medianTotalCount1.microglia":155,"medianTotalCount2.microglia":26,"deltaVF.microglia":0.106,"junctions.microglia":"92160616-92167070","sig.microglia":"Not","log2FoldChange.astrocyte":-0.813,"pvalue.astrocyte":0.181,"padj.astrocyte":0.423,"groupID.astrocyte":"9717","medianVariantFreq.astrocyte":0.782,"medianVariantFreq1.astrocyte":0.832,"medianVariantFreq2.astrocyte":0.71,"medianVariantCount.astrocyte":91,"medianVariantCount1.astrocyte":102,"medianVariantCount2.astrocyte":87,"medianTotalCount.astrocyte":124,"medianTotalCount1.astrocyte":116,"medianTotalCount2.astrocyte":124,"deltaVF.astrocyte":-0.122,"junctions.astrocyte":"92160616-92167070","sig.astrocyte":"Not"},"Reg_emPPrq_128":{"featureID":"192285_9_2/2_A3SS","chr":"2","start":92167321,"end":92168471,"strand":"+","coords":"2:92167321-92168471","geneIDs":"192285","geneSymbols":"Phf21a","variantType":"A3SS:P","event":"<a href=\"https://genome.ucsc.edu/cgi-bin/hgTracks?db=mm9&position=chr2:92167221-92168572\" title=\"Jump to UCSC Genome Browser\">2:92167221-92168572</a>","log2FoldChange.microglia":-0.42,"pvalue.microglia":0.719,"padj.microglia":0.872,"groupID.microglia":"9720","medianVariantFreq.microglia":0.751,"medianVariantFreq1.microglia":0.773,"medianVariantFreq2.microglia":0.56,"medianVariantCount.microglia":15.5,"medianVariantCount1.microglia":25,"medianVariantCount2.microglia":6,"medianTotalCount.microglia":23.5,"medianTotalCount1.microglia":31,"medianTotalCount2.microglia":8,"deltaVF.microglia":-0.213,"junctions.microglia":"92167321-92168469","sig.microglia":"Not","log2FoldChange.astrocyte":0.524,"pvalue.astrocyte":0.57,"padj.astrocyte":0.801,"groupID.astrocyte":"9720","medianVariantFreq.astrocyte":0.674,"medianVariantFreq1.astrocyte":0.6,"medianVariantFreq2.astrocyte":0.728,"medianVariantCount.astrocyte":24.5,"medianVariantCount1.astrocyte":17.5,"medianVariantCount2.astrocyte":30,"medianTotalCount.astrocyte":35,"medianTotalCount1.astrocyte":30.5,"medianTotalCount2.astrocyte":36,"deltaVF.astrocyte":0.128,"junctions.astrocyte":"92167321-92168469","sig.astrocyte":"Not"},"Reg_emPPrq_129":{"featureID":"19261_2_2/2_S2E","chr":"2","start":129434996,"end":129444193,"strand":"+","coords":"2:129434996-129444193","geneIDs":"19261","geneSymbols":"Sirpa","variantType":"S2E:I","event":"<a href=\"https://genome.ucsc.edu/cgi-bin/hgTracks?db=mm9&position=chr2:129434896-129444293\" title=\"Jump to UCSC Genome Browser\">2:129434896-129444293</a>","log2FoldChange.microglia":-2.6,"pvalue.microglia":0.000339,"padj.microglia":0.00611,"groupID.microglia":"923","medianVariantFreq.microglia":0.821,"medianVariantFreq1.microglia":0.92,"medianVariantFreq2.microglia":0.699,"medianVariantCount.microglia":68.5,"medianVariantCount1.microglia":129,"medianVariantCount2.microglia":30,"medianTotalCount.microglia":79.5,"medianTotalCount1.microglia":129,"medianTotalCount2.microglia":50,"deltaVF.microglia":-0.221,"junctions.microglia":"129434996-129441183;129442294-129444193","sig.microglia":"Significant","log2FoldChange.astrocyte":-3.25,"pvalue.astrocyte":0.00108,"padj.astrocyte":0.0119,"groupID.astrocyte":"923","medianVariantFreq.astrocyte":0.635,"medianVariantFreq1.astrocyte":0.825,"medianVariantFreq2.astrocyte":0.415,"medianVariantCount.astrocyte":12.5,"medianVariantCount1.astrocyte":36.5,"medianVariantCount2.astrocyte":5.5,"medianTotalCount.astrocyte":28.5,"medianTotalCount1.astrocyte":43.5,"medianTotalCount2.astrocyte":13.5,"deltaVF.astrocyte":-0.41,"junctions.astrocyte":"129434996-129441183;129442294-129444193","sig.astrocyte":"Significant"},"Reg_emPPrq_130":{"featureID":"19261_3_2/2_A5SS","chr":"2","start":129453722,"end":129455663,"strand":"+","coords":"2:129453722-129455663","geneIDs":"19261","geneSymbols":"Sirpa","variantType":"A5SS:P","event":"<a href=\"https://genome.ucsc.edu/cgi-bin/hgTracks?db=mm9&position=chr2:129453621-129455763\" title=\"Jump to UCSC Genome Browser\">2:129453621-129455763</a>","log2FoldChange.microglia":1.6,"pvalue.microglia":0.0296,"padj.microglia":0.131,"groupID.microglia":"924","medianVariantFreq.microglia":0.171,"medianVariantFreq1.microglia":0.124,"medianVariantFreq2.microglia":0.3,"medianVariantCount.microglia":9.5,"medianVariantCount1.microglia":17,"medianVariantCount2.microglia":6,"medianTotalCount.microglia":60.5,"medianTotalCount1.microglia":137,"medianTotalCount2.microglia":20,"deltaVF.microglia":0.176,"junctions.microglia":"129453733-129455663","sig.microglia":"Not","log2FoldChange.astrocyte":0.851,"pvalue.astrocyte":0.686,"padj.astrocyte":0.872,"groupID.astrocyte":"924","medianVariantFreq.astrocyte":0.158,"medianVariantFreq1.astrocyte":0.158,"medianVariantFreq2.astrocyte":0.2,"medianVariantCount.astrocyte":3.5,"medianVariantCount1.astrocyte":7.5,"medianVariantCount2.astrocyte":1.5,"medianTotalCount.astrocyte":18,"medianTotalCount1.astrocyte":48.5,"medianTotalCount2.astrocyte":8,"deltaVF.astrocyte":0.0423,"junctions.astrocyte":"129453733-129455663","sig.astrocyte":"Not"},"Reg_emPPrq_131":{"featureID":"192656_1_2/2_SE","chr":"4","start":16084795,"end":16084719,"strand":"-","coords":"4:16084795-16084719","geneIDs":"192656","geneSymbols":"Ripk2","variantType":"SE:I","event":"<a href=\"https://genome.ucsc.edu/cgi-bin/hgTracks?db=mm9&position=chr4:16082237-16085524\" title=\"Jump to UCSC Genome Browser\">4:16082237-16085524</a>","log2FoldChange.microglia":0.345,"pvalue.microglia":0.701,"padj.microglia":0.862,"groupID.microglia":"15594","medianVariantFreq.microglia":0.114,"medianVariantFreq1.microglia":0.0704,"medianVariantFreq2.microglia":0.152,"medianVariantCount.microglia":5.5,"medianVariantCount1.microglia":5,"medianVariantCount2.microglia":6,"medianTotalCount.microglia":48,"medianTotalCount1.microglia":53,"medianTotalCount2.microglia":44,"deltaVF.microglia":0.0811,"junctions.microglia":"16084795-16085424;16082337-16084719","sig.microglia":"Not","log2FoldChange.astrocyte":3.05,"pvalue.astrocyte":0.0633,"padj.astrocyte":0.219,"groupID.astrocyte":"15594","medianVariantFreq.astrocyte":"NA","medianVariantFreq1.astrocyte":"NA","medianVariantFreq2.astrocyte":0.173,"medianVariantCount.astrocyte":1.5,"medianVariantCount1.astrocyte":0,"medianVariantCount2.astrocyte":8.5,"medianTotalCount.astrocyte":34.5,"medianTotalCount1.astrocyte":13.5,"medianTotalCount2.astrocyte":44,"deltaVF.astrocyte":"NA","junctions.astrocyte":"16084795-16085424;16082337-16084719","sig.astrocyte":"Not"},"Reg_emPPrq_132":{"featureID":"19317_6_2/2_A3SS","chr":"17","start":10407059,"end":10407059,"strand":"-","coords":"17:10407059-10407059","geneIDs":"19317","geneSymbols":"Qk","variantType":"A3SS:P","event":"<a href=\"https://genome.ucsc.edu/cgi-bin/hgTracks?db=mm9&position=chr17:10406198-10409125\" title=\"Jump to UCSC Genome Browser\">17:10406198-10409125</a>","log2FoldChange.microglia":-0.993,"pvalue.microglia":0.166,"padj.microglia":0.399,"groupID.microglia":"7011","medianVariantFreq.microglia":0.614,"medianVariantFreq1.microglia":0.75,"medianVariantFreq2.microglia":0.514,"medianVariantCount.microglia":21,"medianVariantCount1.microglia":33,"medianVariantCount2.microglia":20,"medianTotalCount.microglia":38,"medianTotalCount1.microglia":39,"medianTotalCount2.microglia":37,"deltaVF.microglia":-0.236,"junctions.microglia":"10407059-10409025;10408339-10409025","sig.microglia":"Not","log2FoldChange.astrocyte":-4.54,"pvalue.astrocyte":3.24e-05,"padj.astrocyte":0.000721,"groupID.astrocyte":"7011","medianVariantFreq.astrocyte":0.721,"medianVariantFreq1.astrocyte":0.983,"medianVariantFreq2.astrocyte":0.407,"medianVariantCount.astrocyte":35.5,"medianVariantCount1.astrocyte":49,"medianVariantCount2.astrocyte":25,"medianTotalCount.astrocyte":65.5,"medianTotalCount1.astrocyte":50,"medianTotalCount2.astrocyte":77,"deltaVF.astrocyte":-0.575,"junctions.astrocyte":"10407059-10409025;10408339-10409025","sig.astrocyte":"Significant"},"Reg_emPPrq_133":{"featureID":"19645_4_2/2_AE","chr":"14","start":73694837,"end":73594299,"strand":"-","coords":"14:73694837-73594299","geneIDs":"19645","geneSymbols":"Rb1","variantType":"AE","event":"<a href=\"https://genome.ucsc.edu/cgi-bin/hgTracks?db=mm9&position=chr14:73594168-73697961\" title=\"Jump to UCSC Genome Browser\">14:73594168-73697961</a>","log2FoldChange.microglia":0.581,"pvalue.microglia":0.702,"padj.microglia":0.863,"groupID.microglia":"2687","medianVariantFreq.microglia":"NA","medianVariantFreq1.microglia":0.481,"medianVariantFreq2.microglia":"NA","medianVariantCount.microglia":1,"medianVariantCount1.microglia":1,"medianVariantCount2.microglia":1,"medianTotalCount.microglia":7,"medianTotalCount1.microglia":26,"medianTotalCount2.microglia":7,"deltaVF.microglia":"NA","junctions.microglia":"73694837-73697861","sig.microglia":"Not","log2FoldChange.astrocyte":0.0828,"pvalue.astrocyte":0.942,"padj.astrocyte":0.98,"groupID.astrocyte":"2687","medianVariantFreq.astrocyte":0.193,"medianVariantFreq1.astrocyte":0.221,"medianVariantFreq2.astrocyte":0.181,"medianVariantCount.astrocyte":4.5,"medianVariantCount1.astrocyte":4.5,"medianVariantCount2.astrocyte":4,"medianTotalCount.astrocyte":25,"medianTotalCount1.astrocyte":28,"medianTotalCount2.astrocyte":18.5,"deltaVF.astrocyte":-0.0405,"junctions.astrocyte":"73694837-73697861","sig.astrocyte":"Not"},"Reg_emPPrq_134":{"featureID":"19647_5_2/2_SE","chr":"7","start":130140819,"end":130142039,"strand":"+","coords":"7:130140819-130142039","geneIDs":"19647","geneSymbols":"Rbbp6","variantType":"SE:I","event":"<a href=\"https://genome.ucsc.edu/cgi-bin/hgTracks?db=mm9&position=chr7:130140719-130142139\" title=\"Jump to UCSC Genome Browser\">7:130140719-130142139</a>","log2FoldChange.microglia":-1.71,"pvalue.microglia":0.0876,"padj.microglia":0.266,"groupID.microglia":"6124","medianVariantFreq.microglia":0.555,"medianVariantFreq1.microglia":0.692,"medianVariantFreq2.microglia":0.388,"medianVariantCount.microglia":21.5,"medianVariantCount1.microglia":51,"medianVariantCount2.microglia":19,"medianTotalCount.microglia":39,"medianTotalCount1.microglia":67,"medianTotalCount2.microglia":32,"deltaVF.microglia":-0.305,"junctions.microglia":"130140819-130141110;130141211-130142039","sig.microglia":"Not","log2FoldChange.astrocyte":-0.162,"pvalue.astrocyte":0.834,"padj.astrocyte":0.933,"groupID.astrocyte":"6124","medianVariantFreq.astrocyte":0.536,"medianVariantFreq1.astrocyte":0.542,"medianVariantFreq2.astrocyte":0.497,"medianVariantCount.astrocyte":16,"medianVariantCount1.astrocyte":15,"medianVariantCount2.astrocyte":16,"medianTotalCount.astrocyte":28,"medianTotalCount1.astrocyte":28,"medianTotalCount2.astrocyte":27.5,"deltaVF.astrocyte":-0.0448,"junctions.astrocyte":"130140819-130141110;130141211-130142039","sig.astrocyte":"Not"},"Reg_emPPrq_135":{"featureID":"19707_7_2/2_SE","chr":"10","start":17824081,"end":17834205,"strand":"+","coords":"10:17824081-17834205","geneIDs":"19707","geneSymbols":"Reps1","variantType":"SE:I","event":"<a href=\"https://genome.ucsc.edu/cgi-bin/hgTracks?db=mm9&position=chr10:17823981-17834305\" title=\"Jump to UCSC Genome Browser\">10:17823981-17834305</a>","log2FoldChange.microglia":-0.833,"pvalue.microglia":0.677,"padj.microglia":0.85,"groupID.microglia":"1889","medianVariantFreq.microglia":0.722,"medianVariantFreq1.microglia":0.91,"medianVariantFreq2.microglia":0.659,"medianVariantCount.microglia":13,"medianVariantCount1.microglia":3,"medianVariantCount2.microglia":22,"medianTotalCount.microglia":19,"medianTotalCount1.microglia":9,"medianTotalCount2.microglia":28,"deltaVF.microglia":-0.252,"junctions.microglia":"17824081-17827474;17827554-17834205","sig.microglia":"Not","log2FoldChange.astrocyte":-0.134,"pvalue.astrocyte":0.936,"padj.astrocyte":0.98,"groupID.astrocyte":"1889","medianVariantFreq.astrocyte":0.591,"medianVariantFreq1.astrocyte":0.591,"medianVariantFreq2.astrocyte":0.578,"medianVariantCount.astrocyte":22,"medianVariantCount1.astrocyte":22,"medianVariantCount2.astrocyte":25,"medianTotalCount.astrocyte":53.5,"medianTotalCount1.astrocyte":40,"medianTotalCount2.astrocyte":53.5,"deltaVF.astrocyte":-0.013,"junctions.astrocyte":"17824081-17827474;17827554-17834205","sig.astrocyte":"Not"},"Reg_emPPrq_136":{"featureID":"19921,69131,100502717_3_2/2_A3SS","chr":"11","start":98065724,"end":98071677,"strand":"+","coords":"11:98065724-98071677","geneIDs":"19921,69131,100502717","geneSymbols":"Rpl19,Cdk12,","variantType":"A3SS:P","event":"<a href=\"https://genome.ucsc.edu/cgi-bin/hgTracks?db=mm9&position=chr11:98065624-98071778\" title=\"Jump to UCSC Genome Browser\">11:98065624-98071778</a>","log2FoldChange.microglia":-0.0421,"pvalue.microglia":0.965,"padj.microglia":0.991,"groupID.microglia":"3931","medianVariantFreq.microglia":0.871,"medianVariantFreq1.microglia":0.846,"medianVariantFreq2.microglia":0.875,"medianVariantCount.microglia":30.5,"medianVariantCount1.microglia":33,"medianVariantCount2.microglia":29,"medianTotalCount.microglia":32,"medianTotalCount1.microglia":37,"medianTotalCount2.microglia":29,"deltaVF.microglia":0.0288,"junctions.microglia":"98065724-98071675","sig.microglia":"Not","log2FoldChange.astrocyte":0.15,"pvalue.astrocyte":0.897,"padj.astrocyte":0.963,"groupID.astrocyte":"3931","medianVariantFreq.astrocyte":0.9,"medianVariantFreq1.astrocyte":0.915,"medianVariantFreq2.astrocyte":0.884,"medianVariantCount.astrocyte":27,"medianVariantCount1.astrocyte":17,"medianVariantCount2.astrocyte":35.5,"medianTotalCount.astrocyte":30.5,"medianTotalCount1.astrocyte":18,"medianTotalCount2.astrocyte":42.5,"deltaVF.astrocyte":-0.0309,"junctions.astrocyte":"98065724-98071675","sig.astrocyte":"Not"},"Reg_emPPrq_137":{"featureID":"20014_1_2/2_A3SS","chr":"2","start":157128247,"end":157135936,"strand":"+","coords":"2:157128247-157135936","geneIDs":"20014","geneSymbols":"Rpn2","variantType":"A3SS:P","event":"<a href=\"https://genome.ucsc.edu/cgi-bin/hgTracks?db=mm9&position=chr2:157128147-157136037\" title=\"Jump to UCSC Genome Browser\">2:157128147-157136037</a>","log2FoldChange.microglia":1.08,"pvalue.microglia":0.55,"padj.microglia":0.771,"groupID.microglia":"8380","medianVariantFreq.microglia":0.254,"medianVariantFreq1.microglia":0,"medianVariantFreq2.microglia":0.261,"medianVariantCount.microglia":6.5,"medianVariantCount1.microglia":0,"medianVariantCount2.microglia":12,"medianTotalCount.microglia":27,"medianTotalCount1.microglia":14,"medianTotalCount2.microglia":28,"deltaVF.microglia":0.261,"junctions.microglia":"157128247-157135907","sig.microglia":"Not","log2FoldChange.astrocyte":0.411,"pvalue.astrocyte":0.69,"padj.astrocyte":0.872,"groupID.astrocyte":"8380","medianVariantFreq.astrocyte":0.2,"medianVariantFreq1.astrocyte":0.181,"medianVariantFreq2.astrocyte":0.29,"medianVariantCount.astrocyte":5,"medianVariantCount1.astrocyte":5,"medianVariantCount2.astrocyte":5.5,"medianTotalCount.astrocyte":27,"medianTotalCount1.astrocyte":28,"medianTotalCount2.astrocyte":27,"deltaVF.astrocyte":0.109,"junctions.astrocyte":"157128247-157135907","sig.astrocyte":"Not"},"Reg_emPPrq_138":{"featureID":"20021,14766_2_2/2_A3SS","chr":"8","start":97526413,"end":97527150,"strand":"+","coords":"8:97526413-97527150","geneIDs":"20021,14766","geneSymbols":"Polr2c,Gpr56","variantType":"A3SS:P","event":"<a href=\"https://genome.ucsc.edu/cgi-bin/hgTracks?db=mm9&position=chr8:97526313-97527251\" title=\"Jump to UCSC Genome Browser\">8:97526313-97527251</a>","log2FoldChange.microglia":0.752,"pvalue.microglia":0.444,"padj.microglia":0.686,"groupID.microglia":"1768","medianVariantFreq.microglia":0.123,"medianVariantFreq1.microglia":0.164,"medianVariantFreq2.microglia":0,"medianVariantCount.microglia":4.5,"medianVariantCount1.microglia":13,"medianVariantCount2.microglia":0,"medianTotalCount.microglia":37.5,"medianTotalCount1.microglia":122,"medianTotalCount2.microglia":5,"deltaVF.microglia":-0.164,"junctions.microglia":"97526413-97527136","sig.microglia":"Not","log2FoldChange.astrocyte":-1.48,"pvalue.astrocyte":0.135,"padj.astrocyte":0.362,"groupID.astrocyte":"1768","medianVariantFreq.astrocyte":0.107,"medianVariantFreq1.astrocyte":0.155,"medianVariantFreq2.astrocyte":0.0609,"medianVariantCount.astrocyte":6,"medianVariantCount1.astrocyte":13.5,"medianVariantCount2.astrocyte":2.5,"medianTotalCount.astrocyte":70,"medianTotalCount1.astrocyte":80,"medianTotalCount2.astrocyte":48,"deltaVF.astrocyte":-0.0942,"junctions.astrocyte":"97526413-97527136","sig.astrocyte":"Not"},"Reg_emPPrq_139":{"featureID":"20182_2_2/2_RI,A3SS","chr":"17","start":34173703,"end":34173817,"strand":"+","coords":"17:34173703-34173817","geneIDs":"20182","geneSymbols":"Rxrb","variantType":"RI:R,A3SS:P","event":"<a href=\"https://genome.ucsc.edu/cgi-bin/hgTracks?db=mm9&position=chr17:34173602-34173918\" title=\"Jump to UCSC Genome Browser\">17:34173602-34173918</a>","log2FoldChange.microglia":-0.465,"pvalue.microglia":0.748,"padj.microglia":0.887,"groupID.microglia":"5861","medianVariantFreq.microglia":0.832,"medianVariantFreq1.microglia":0.842,"medianVariantFreq2.microglia":0.8,"medianVariantCount.microglia":26,"medianVariantCount1.microglia":37,"medianVariantCount2.microglia":16,"medianTotalCount.microglia":30.5,"medianTotalCount1.microglia":45,"medianTotalCount2.microglia":20,"deltaVF.microglia":-0.0421,"junctions.microglia":"34173702-34173806","sig.microglia":"Not","log2FoldChange.astrocyte":1.88,"pvalue.astrocyte":0.283,"padj.astrocyte":0.544,"groupID.astrocyte":"5861","medianVariantFreq.astrocyte":0.761,"medianVariantFreq1.astrocyte":0.646,"medianVariantFreq2.astrocyte":0.913,"medianVariantCount.astrocyte":15.5,"medianVariantCount1.astrocyte":16,"medianVariantCount2.astrocyte":15.5,"medianTotalCount.astrocyte":20.5,"medianTotalCount1.astrocyte":23,"medianTotalCount2.astrocyte":20,"deltaVF.astrocyte":0.267,"junctions.astrocyte":"34173702-34173806","sig.astrocyte":"Not"},"Reg_emPPrq_140":{"featureID":"20184_9_2/2_A3SS","chr":"13","start":55132699,"end":55132699,"strand":"-","coords":"13:55132699-55132699","geneIDs":"20184","geneSymbols":"Uimc1","variantType":"A3SS:P","event":"<a href=\"https://genome.ucsc.edu/cgi-bin/hgTracks?db=mm9&position=chr13:55132277-55136350\" title=\"Jump to UCSC Genome Browser\">13:55132277-55136350</a>","log2FoldChange.microglia":-1.38,"pvalue.microglia":0.233,"padj.microglia":0.482,"groupID.microglia":"16611","medianVariantFreq.microglia":"NA","medianVariantFreq1.microglia":"NA","medianVariantFreq2.microglia":0.231,"medianVariantCount.microglia":9.5,"medianVariantCount1.microglia":13,"medianVariantCount2.microglia":6,"medianTotalCount.microglia":19,"medianTotalCount1.microglia":17,"medianTotalCount2.microglia":26,"deltaVF.microglia":"NA","junctions.microglia":"55132699-55136250","sig.microglia":"Not","log2FoldChange.astrocyte":0.306,"pvalue.astrocyte":0.77,"padj.astrocyte":0.908,"groupID.astrocyte":"16611","medianVariantFreq.astrocyte":0.67,"medianVariantFreq1.astrocyte":0.67,"medianVariantFreq2.astrocyte":0.668,"medianVariantCount.astrocyte":15,"medianVariantCount1.astrocyte":13.5,"medianVariantCount2.astrocyte":19.5,"medianTotalCount.astrocyte":29.5,"medianTotalCount1.astrocyte":25,"medianTotalCount2.astrocyte":47.5,"deltaVF.astrocyte":-0.00119,"junctions.astrocyte":"55132699-55136250","sig.astrocyte":"Not"},"Reg_emPPrq_141":{"featureID":"20336_2_2/2_A5SS","chr":"6","start":33392040,"end":33529982,"strand":"+","coords":"6:33392040-33529982","geneIDs":"20336","geneSymbols":"Exoc4","variantType":"A5SS:P","event":"<a href=\"https://genome.ucsc.edu/cgi-bin/hgTracks?db=mm9&position=chr6:33391939-33530082\" title=\"Jump to UCSC Genome Browser\">6:33391939-33530082</a>","log2FoldChange.microglia":0.864,"pvalue.microglia":0.493,"padj.microglia":0.728,"groupID.microglia":"6063","medianVariantFreq.microglia":0.315,"medianVariantFreq1.microglia":0.111,"medianVariantFreq2.microglia":0.4,"medianVariantCount.microglia":4,"medianVariantCount1.microglia":2,"medianVariantCount2.microglia":4,"medianTotalCount.microglia":13.5,"medianTotalCount1.microglia":17,"medianTotalCount2.microglia":10,"deltaVF.microglia":0.289,"junctions.microglia":"33392097-33529982","sig.microglia":"Not","log2FoldChange.astrocyte":2.08,"pvalue.astrocyte":0.168,"padj.astrocyte":0.404,"groupID.astrocyte":"6063","medianVariantFreq.astrocyte":0.658,"medianVariantFreq1.astrocyte":0.454,"medianVariantFreq2.astrocyte":0.677,"medianVariantCount.astrocyte":7,"medianVariantCount1.astrocyte":4.5,"medianVariantCount2.astrocyte":10,"medianTotalCount.astrocyte":17,"medianTotalCount1.astrocyte":14.5,"medianTotalCount2.astrocyte":17,"deltaVF.astrocyte":0.223,"junctions.astrocyte":"33392097-33529982","sig.astrocyte":"Not"},"Reg_emPPrq_142":{"featureID":"20384_1_2/2_A3SS","chr":"12","start":82048368,"end":82048482,"strand":"+","coords":"12:82048368-82048482","geneIDs":"20384","geneSymbols":"Srsf5","variantType":"A3SS:P","event":"<a href=\"https://genome.ucsc.edu/cgi-bin/hgTracks?db=mm9&position=chr12:82048268-82048583\" title=\"Jump to UCSC Genome Browser\">12:82048268-82048583</a>","log2FoldChange.microglia":0.466,"pvalue.microglia":0.555,"padj.microglia":0.776,"groupID.microglia":"10193","medianVariantFreq.microglia":0.122,"medianVariantFreq1.microglia":0.0714,"medianVariantFreq2.microglia":0.144,"medianVariantCount.microglia":15,"medianVariantCount1.microglia":15,"medianVariantCount2.microglia":15,"medianTotalCount.microglia":110,"medianTotalCount1.microglia":112,"medianTotalCount2.microglia":109,"deltaVF.microglia":0.0727,"junctions.microglia":"82048368-82048453","sig.microglia":"Not","log2FoldChange.astrocyte":0.0289,"pvalue.astrocyte":0.978,"padj.astrocyte":0.996,"groupID.astrocyte":"11547","medianVariantFreq.astrocyte":0.221,"medianVariantFreq1.astrocyte":0.25,"medianVariantFreq2.astrocyte":0.221,"medianVariantCount.astrocyte":5.5,"medianVariantCount1.astrocyte":5,"medianVariantCount2.astrocyte":6.5,"medianTotalCount.astrocyte":28,"medianTotalCount1.astrocyte":23.5,"medianTotalCount2.astrocyte":30.5,"deltaVF.astrocyte":-0.0297,"junctions.astrocyte":"82048368-82048453","sig.astrocyte":"Not"},"Reg_emPPrq_143":{"featureID":"20384_1_2/2_A3SS","chr":"12","start":82048368,"end":82048482,"strand":"+","coords":"12:82048368-82048482","geneIDs":"20384","geneSymbols":"Srsf5","variantType":"A3SS:P","event":"<a href=\"https://genome.ucsc.edu/cgi-bin/hgTracks?db=mm9&position=chr12:82048268-82048583\" title=\"Jump to UCSC Genome Browser\">12:82048268-82048583</a>","log2FoldChange.microglia":0.466,"pvalue.microglia":0.555,"padj.microglia":0.776,"groupID.microglia":"10193","medianVariantFreq.microglia":0.122,"medianVariantFreq1.microglia":0.0714,"medianVariantFreq2.microglia":0.144,"medianVariantCount.microglia":15,"medianVariantCount1.microglia":15,"medianVariantCount2.microglia":15,"medianTotalCount.microglia":110,"medianTotalCount1.microglia":112,"medianTotalCount2.microglia":109,"deltaVF.microglia":0.0727,"junctions.microglia":"82048368-82048453","sig.microglia":"Not","log2FoldChange.astrocyte":0.58,"pvalue.astrocyte":0.277,"padj.astrocyte":0.542,"groupID.astrocyte":"10193","medianVariantFreq.astrocyte":0.121,"medianVariantFreq1.astrocyte":0.111,"medianVariantFreq2.astrocyte":0.164,"medianVariantCount.astrocyte":28,"medianVariantCount1.astrocyte":24.5,"medianVariantCount2.astrocyte":45.5,"medianTotalCount.astrocyte":240,"medianTotalCount1.astrocyte":246,"medianTotalCount2.astrocyte":227,"deltaVF.astrocyte":0.0529,"junctions.astrocyte":"82048368-82048453","sig.astrocyte":"Not"},"Reg_emPPrq_144":{"featureID":"20384_1_2/2_A3SS","chr":"12","start":82048368,"end":82048482,"strand":"+","coords":"12:82048368-82048482","geneIDs":"20384","geneSymbols":"Srsf5","variantType":"A3SS:P","event":"<a href=\"https://genome.ucsc.edu/cgi-bin/hgTracks?db=mm9&position=chr12:82048268-82048583\" title=\"Jump to UCSC Genome Browser\">12:82048268-82048583</a>","log2FoldChange.microglia":1.51,"pvalue.microglia":0.068,"padj.microglia":0.227,"groupID.microglia":"11547","medianVariantFreq.microglia":0.219,"medianVariantFreq1.microglia":0.122,"medianVariantFreq2.microglia":0.268,"medianVariantCount.microglia":5,"medianVariantCount1.microglia":5,"medianVariantCount2.microglia":5,"medianTotalCount.microglia":39,"medianTotalCount1.microglia":49,"medianTotalCount2.microglia":35,"deltaVF.microglia":0.146,"junctions.microglia":"82048368-82048453","sig.microglia":"Not","log2FoldChange.astrocyte":0.0289,"pvalue.astrocyte":0.978,"padj.astrocyte":0.996,"groupID.astrocyte":"11547","medianVariantFreq.astrocyte":0.221,"medianVariantFreq1.astrocyte":0.25,"medianVariantFreq2.astrocyte":0.221,"medianVariantCount.astrocyte":5.5,"medianVariantCount1.astrocyte":5,"medianVariantCount2.astrocyte":6.5,"medianTotalCount.astrocyte":28,"medianTotalCount1.astrocyte":23.5,"medianTotalCount2.astrocyte":30.5,"deltaVF.astrocyte":-0.0297,"junctions.astrocyte":"82048368-82048453","sig.astrocyte":"Not"},"Reg_emPPrq_145":{"featureID":"20384_1_2/2_A3SS","chr":"12","start":82048368,"end":82048482,"strand":"+","coords":"12:82048368-82048482","geneIDs":"20384","geneSymbols":"Srsf5","variantType":"A3SS:P","event":"<a href=\"https://genome.ucsc.edu/cgi-bin/hgTracks?db=mm9&position=chr12:82048268-82048583\" title=\"Jump to UCSC Genome Browser\">12:82048268-82048583</a>","log2FoldChange.microglia":1.51,"pvalue.microglia":0.068,"padj.microglia":0.227,"groupID.microglia":"11547","medianVariantFreq.microglia":0.219,"medianVariantFreq1.microglia":0.122,"medianVariantFreq2.microglia":0.268,"medianVariantCount.microglia":5,"medianVariantCount1.microglia":5,"medianVariantCount2.microglia":5,"medianTotalCount.microglia":39,"medianTotalCount1.microglia":49,"medianTotalCount2.microglia":35,"deltaVF.microglia":0.146,"junctions.microglia":"82048368-82048453","sig.microglia":"Not","log2FoldChange.astrocyte":0.58,"pvalue.astrocyte":0.277,"padj.astrocyte":0.542,"groupID.astrocyte":"10193","medianVariantFreq.astrocyte":0.121,"medianVariantFreq1.astrocyte":0.111,"medianVariantFreq2.astrocyte":0.164,"medianVariantCount.astrocyte":28,"medianVariantCount1.astrocyte":24.5,"medianVariantCount2.astrocyte":45.5,"medianTotalCount.astrocyte":240,"medianTotalCount1.astrocyte":246,"medianTotalCount2.astrocyte":227,"deltaVF.astrocyte":0.0529,"junctions.astrocyte":"82048368-82048453","sig.astrocyte":"Not"},"Reg_emPPrq_146":{"featureID":"20384_1_2/2_A5SS","chr":"12","start":82046656,"end":82047563,"strand":"+","coords":"12:82046656-82047563","geneIDs":"20384","geneSymbols":"Srsf5","variantType":"A5SS:P","event":"<a href=\"https://genome.ucsc.edu/cgi-bin/hgTracks?db=mm9&position=chr12:82046555-82047663\" title=\"Jump to UCSC Genome Browser\">12:82046555-82047663</a>","log2FoldChange.microglia":-0.913,"pvalue.microglia":0.0669,"padj.microglia":0.224,"groupID.microglia":"9493","medianVariantFreq.microglia":0.794,"medianVariantFreq1.microglia":0.819,"medianVariantFreq2.microglia":0.727,"medianVariantCount.microglia":155,"medianVariantCount1.microglia":218,"medianVariantCount2.microglia":89,"medianTotalCount.microglia":202,"medianTotalCount1.microglia":246,"medianTotalCount2.microglia":129,"deltaVF.microglia":-0.0923,"junctions.microglia":"82046659-82047563;82046785-82047563","sig.microglia":"Not","log2FoldChange.astrocyte":-0.702,"pvalue.astrocyte":0.129,"padj.astrocyte":0.355,"groupID.astrocyte":"9493","medianVariantFreq.astrocyte":0.851,"medianVariantFreq1.astrocyte":0.874,"medianVariantFreq2.astrocyte":0.813,"medianVariantCount.astrocyte":229,"medianVariantCount1.astrocyte":215,"medianVariantCount2.astrocyte":242,"medianTotalCount.astrocyte":268,"medianTotalCount1.astrocyte":246,"medianTotalCount2.astrocyte":304,"deltaVF.astrocyte":-0.0608,"junctions.astrocyte":"82046659-82047563;82046785-82047563","sig.astrocyte":"Not"},"Reg_emPPrq_147":{"featureID":"20384_2_2/2_A5SS","chr":"12","start":82046660,"end":82047563,"strand":"+","coords":"12:82046660-82047563","geneIDs":"20384","geneSymbols":"Srsf5","variantType":"A5SS:P","event":"<a href=\"https://genome.ucsc.edu/cgi-bin/hgTracks?db=mm9&position=chr12:82046559-82047663\" title=\"Jump to UCSC Genome Browser\">12:82046559-82047663</a>","log2FoldChange.microglia":0.99,"pvalue.microglia":0.0299,"padj.microglia":0.132,"groupID.microglia":"9494","medianVariantFreq.microglia":0.511,"medianVariantFreq1.microglia":0.438,"medianVariantFreq2.microglia":0.64,"medianVariantCount.microglia":64.5,"medianVariantCount1.microglia":104,"medianVariantCount2.microglia":58,"medianTotalCount.microglia":142,"medianTotalCount1.microglia":210,"medianTotalCount2.microglia":89,"deltaVF.microglia":0.202,"junctions.microglia":"82046785-82047563","sig.microglia":"Not","log2FoldChange.astrocyte":1.17,"pvalue.astrocyte":0.0128,"padj.astrocyte":0.0728,"groupID.astrocyte":"9494","medianVariantFreq.astrocyte":0.786,"medianVariantFreq1.astrocyte":0.703,"medianVariantFreq2.astrocyte":0.842,"medianVariantCount.astrocyte":179,"medianVariantCount1.astrocyte":149,"medianVariantCount2.astrocyte":209,"medianTotalCount.astrocyte":225,"medianTotalCount1.astrocyte":210,"medianTotalCount2.astrocyte":242,"deltaVF.astrocyte":0.139,"junctions.astrocyte":"82046785-82047563","sig.astrocyte":"Not"},"Reg_emPPrq_148":{"featureID":"20403_2_2/2_A5SS","chr":"12","start":4636767,"end":4637443,"strand":"+","coords":"12:4636767-4637443","geneIDs":"20403","geneSymbols":"Itsn2","variantType":"A5SS:P","event":"<a href=\"https://genome.ucsc.edu/cgi-bin/hgTracks?db=mm9&position=chr12:4636666-4637543\" title=\"Jump to UCSC Genome Browser\">12:4636666-4637543</a>","log2FoldChange.microglia":-1.91,"pvalue.microglia":0.111,"padj.microglia":0.306,"groupID.microglia":"17178","medianVariantFreq.microglia":0.973,"medianVariantFreq1.microglia":0.975,"medianVariantFreq2.microglia":0.915,"medianVariantCount.microglia":68.5,"medianVariantCount1.microglia":104,"medianVariantCount2.microglia":54,"medianTotalCount.microglia":72,"medianTotalCount1.microglia":107,"medianTotalCount2.microglia":60,"deltaVF.microglia":-0.0599,"junctions.microglia":"4636770-4637443","sig.microglia":"Not","log2FoldChange.astrocyte":-0.617,"pvalue.astrocyte":0.57,"padj.astrocyte":0.801,"groupID.astrocyte":"17178","medianVariantFreq.astrocyte":0.938,"medianVariantFreq1.astrocyte":0.951,"medianVariantFreq2.astrocyte":0.936,"medianVariantCount.astrocyte":57,"medianVariantCount1.astrocyte":65.5,"medianVariantCount2.astrocyte":43,"medianTotalCount.astrocyte":62.5,"medianTotalCount1.astrocyte":69.5,"medianTotalCount2.astrocyte":47,"deltaVF.astrocyte":-0.0151,"junctions.astrocyte":"4636770-4637443","sig.astrocyte":"Not"},"Reg_emPPrq_149":{"featureID":"20544_1_2/2_A3SS","chr":"4","start":132926822,"end":132967751,"strand":"+","coords":"4:132926822-132967751","geneIDs":"20544","geneSymbols":"Slc9a1","variantType":"A3SS:P","event":"<a href=\"https://genome.ucsc.edu/cgi-bin/hgTracks?db=mm9&position=chr4:132926722-132967852\" title=\"Jump to UCSC Genome Browser\">4:132926722-132967852</a>","log2FoldChange.microglia":1.54,"pvalue.microglia":0.0974,"padj.microglia":0.285,"groupID.microglia":"9801","medianVariantFreq.microglia":0.427,"medianVariantFreq1.microglia":0.373,"medianVariantFreq2.microglia":0.684,"medianVariantCount.microglia":13.5,"medianVariantCount1.microglia":20,"medianVariantCount2.microglia":13,"medianTotalCount.microglia":20,"medianTotalCount1.microglia":54,"medianTotalCount2.microglia":19,"deltaVF.microglia":0.311,"junctions.microglia":"132926822-132967591","sig.microglia":"Not","log2FoldChange.astrocyte":0.873,"pvalue.astrocyte":0.496,"padj.astrocyte":0.744,"groupID.astrocyte":"9801","medianVariantFreq.astrocyte":0.236,"medianVariantFreq1.astrocyte":0.187,"medianVariantFreq2.astrocyte":0.28,"medianVariantCount.astrocyte":5.5,"medianVariantCount1.astrocyte":3.5,"medianVariantCount2.astrocyte":6.5,"medianTotalCount.astrocyte":21.5,"medianTotalCount1.astrocyte":16.5,"medianTotalCount2.astrocyte":22,"deltaVF.astrocyte":0.0936,"junctions.astrocyte":"132926822-132967591","sig.astrocyte":"Not"},"Reg_emPPrq_150":{"featureID":"20586_3_2/2_A5SS","chr":"9","start":21476534,"end":21477614,"strand":"+","coords":"9:21476534-21477614","geneIDs":"20586","geneSymbols":"Smarca4","variantType":"A5SS:P","event":"<a href=\"https://genome.ucsc.edu/cgi-bin/hgTracks?db=mm9&position=chr9:21476433-21477714\" title=\"Jump to UCSC Genome Browser\">9:21476433-21477714</a>","log2FoldChange.microglia":2.82,"pvalue.microglia":0.0641,"padj.microglia":0.219,"groupID.microglia":"11316","medianVariantFreq.microglia":0.0588,"medianVariantFreq1.microglia":0,"medianVariantFreq2.microglia":0.0638,"medianVariantCount.microglia":2,"medianVariantCount1.microglia":0,"medianVariantCount2.microglia":6,"medianTotalCount.microglia":45.5,"medianTotalCount1.microglia":44,"medianTotalCount2.microglia":47,"deltaVF.microglia":0.0638,"junctions.microglia":"21476558-21477614","sig.microglia":"Not","log2FoldChange.astrocyte":1.27,"pvalue.astrocyte":0.239,"padj.astrocyte":0.494,"groupID.astrocyte":"11316","medianVariantFreq.astrocyte":0.204,"medianVariantFreq1.astrocyte":0.18,"medianVariantFreq2.astrocyte":0.339,"medianVariantCount.astrocyte":4.5,"medianVariantCount1.astrocyte":4.5,"medianVariantCount2.astrocyte":6.5,"medianTotalCount.astrocyte":28.5,"medianTotalCount1.astrocyte":29,"medianTotalCount2.astrocyte":23,"deltaVF.astrocyte":0.16,"junctions.astrocyte":"21476558-21477614","sig.astrocyte":"Not"},"Reg_emPPrq_151":{"featureID":"20586_4_2/2_A3SS","chr":"9","start":21483591,"end":21490465,"strand":"+","coords":"9:21483591-21490465","geneIDs":"20586","geneSymbols":"Smarca4","variantType":"A3SS:P","event":"<a href=\"https://genome.ucsc.edu/cgi-bin/hgTracks?db=mm9&position=chr9:21483491-21490566\" title=\"Jump to UCSC Genome Browser\">9:21483491-21490566</a>","log2FoldChange.microglia":1.29,"pvalue.microglia":0.274,"padj.microglia":0.525,"groupID.microglia":"11317","medianVariantFreq.microglia":0.76,"medianVariantFreq1.microglia":0.714,"medianVariantFreq2.microglia":0.821,"medianVariantCount.microglia":14.5,"medianVariantCount1.microglia":10,"medianVariantCount2.microglia":25,"medianTotalCount.microglia":25,"medianTotalCount1.microglia":20,"medianTotalCount2.microglia":59,"deltaVF.microglia":0.106,"junctions.microglia":"21483591-21490457","sig.microglia":"Not","log2FoldChange.astrocyte":1.47,"pvalue.astrocyte":0.69,"padj.astrocyte":0.872,"groupID.astrocyte":"11317","medianVariantFreq.astrocyte":0.818,"medianVariantFreq1.astrocyte":0.714,"medianVariantFreq2.astrocyte":0.818,"medianVariantCount.astrocyte":15.5,"medianVariantCount1.astrocyte":8,"medianVariantCount2.astrocyte":24.5,"medianTotalCount.astrocyte":29,"medianTotalCount1.astrocyte":18,"medianTotalCount2.astrocyte":31.5,"deltaVF.astrocyte":0.104,"junctions.astrocyte":"21483591-21490457","sig.astrocyte":"Not"},"Reg_emPPrq_152":{"featureID":"20591_1_2/2_SE,A3SS","chr":"X","start":148672253,"end":148674569,"strand":"+","coords":"X:148672253-148674569","geneIDs":"20591","geneSymbols":"Kdm5c","variantType":"SE:I,A3SS:P","event":"<a href=\"https://genome.ucsc.edu/cgi-bin/hgTracks?db=mm9&position=chrX:148672153-148674669\" title=\"Jump to UCSC Genome Browser\">X:148672153-148674669</a>","log2FoldChange.microglia":-1.66,"pvalue.microglia":0.0122,"padj.microglia":0.0669,"groupID.microglia":"15149","medianVariantFreq.microglia":0.85,"medianVariantFreq1.microglia":0.935,"medianVariantFreq2.microglia":0.766,"medianVariantCount.microglia":71,"medianVariantCount1.microglia":64,"medianVariantCount2.microglia":78,"medianTotalCount.microglia":84,"medianTotalCount1.microglia":72,"medianTotalCount2.microglia":96,"deltaVF.microglia":-0.169,"junctions.microglia":"148672253-148674173;148674295-148674569","sig.microglia":"Not","log2FoldChange.astrocyte":-0.837,"pvalue.astrocyte":0.366,"padj.astrocyte":0.633,"groupID.astrocyte":"15149","medianVariantFreq.astrocyte":0.883,"medianVariantFreq1.astrocyte":0.901,"medianVariantFreq2.astrocyte":0.883,"medianVariantCount.astrocyte":71.5,"medianVariantCount1.astrocyte":71.5,"medianVariantCount2.astrocyte":64,"medianTotalCount.astrocyte":87,"medianTotalCount1.astrocyte":88.5,"medianTotalCount2.astrocyte":78.5,"deltaVF.astrocyte":-0.0187,"junctions.astrocyte":"148672253-148674173;148674295-148674569","sig.astrocyte":"Not"},"Reg_emPPrq_153":{"featureID":"20652_1_2/3_A5SS","chr":"1","start":158396789,"end":158396789,"strand":"-","coords":"1:158396789-158396789","geneIDs":"20652","geneSymbols":"Soat1","variantType":"A5SS:P","event":"<a href=\"https://genome.ucsc.edu/cgi-bin/hgTracks?db=mm9&position=chr1:158388035-158396912\" title=\"Jump to UCSC Genome Browser\">1:158388035-158396912</a>","log2FoldChange.microglia":-0.346,"pvalue.microglia":0.717,"padj.microglia":0.871,"groupID.microglia":"12043","medianVariantFreq.microglia":0.0563,"medianVariantFreq1.microglia":0.0789,"medianVariantFreq2.microglia":0.037,"medianVariantCount.microglia":3.5,"medianVariantCount1.microglia":3,"medianVariantCount2.microglia":4,"medianTotalCount.microglia":57,"medianTotalCount1.microglia":86,"medianTotalCount2.microglia":53,"deltaVF.microglia":-0.0419,"junctions.microglia":"158388135-158396789","sig.microglia":"Not","log2FoldChange.astrocyte":1.52,"pvalue.astrocyte":0.152,"padj.astrocyte":0.382,"groupID.astrocyte":"12043","medianVariantFreq.astrocyte":0.0935,"medianVariantFreq1.astrocyte":0.0691,"medianVariantFreq2.astrocyte":0.162,"medianVariantCount.astrocyte":8,"medianVariantCount1.astrocyte":8,"medianVariantCount2.astrocyte":7,"medianTotalCount.astrocyte":69,"medianTotalCount1.astrocyte":98.5,"medianTotalCount2.astrocyte":50,"deltaVF.astrocyte":0.0932,"junctions.astrocyte":"158388135-158396789","sig.astrocyte":"Not"},"Reg_emPPrq_154":{"featureID":"207214_1_2/2_A3SS","chr":"15","start":99803414,"end":99815350,"strand":"+","coords":"15:99803414-99815350","geneIDs":"207214","geneSymbols":"Larp4","variantType":"A3SS:P","event":"<a href=\"https://genome.ucsc.edu/cgi-bin/hgTracks?db=mm9&position=chr15:99803314-99815451\" title=\"Jump to UCSC Genome Browser\">15:99803314-99815451</a>","log2FoldChange.microglia":-0.161,"pvalue.microglia":0.876,"padj.microglia":0.959,"groupID.microglia":"9566","medianVariantFreq.microglia":0.183,"medianVariantFreq1.microglia":0.208,"medianVariantFreq2.microglia":0.158,"medianVariantCount.microglia":6.5,"medianVariantCount1.microglia":6,"medianVariantCount2.microglia":9,"medianTotalCount.microglia":20.5,"medianTotalCount1.microglia":12,"medianTotalCount2.microglia":37,"deltaVF.microglia":-0.0504,"junctions.microglia":"99803414-99815348","sig.microglia":"Not","log2FoldChange.astrocyte":-0.688,"pvalue.astrocyte":0.573,"padj.astrocyte":0.802,"groupID.astrocyte":"9566","medianVariantFreq.astrocyte":0.359,"medianVariantFreq1.astrocyte":0.417,"medianVariantFreq2.astrocyte":0.271,"medianVariantCount.astrocyte":4,"medianVariantCount1.astrocyte":4,"medianVariantCount2.astrocyte":4,"medianTotalCount.astrocyte":13.5,"medianTotalCount1.astrocyte":12,"medianTotalCount2.astrocyte":16.5,"deltaVF.astrocyte":-0.145,"junctions.astrocyte":"99803414-99815348","sig.astrocyte":"Not"},"Reg_emPPrq_155":{"featureID":"20740_5_2/2_RI,A3SS","chr":"2","start":29842453,"end":29843853,"strand":"+","coords":"2:29842453-29843853","geneIDs":"20740","geneSymbols":"Spna2","variantType":"RI:R,A3SS:P","event":"<a href=\"https://genome.ucsc.edu/cgi-bin/hgTracks?db=mm9&position=chr2:29842352-29843954\" title=\"Jump to UCSC Genome Browser\">2:29842352-29843954</a>","log2FoldChange.microglia":0.964,"pvalue.microglia":0.362,"padj.microglia":0.608,"groupID.microglia":"13640","medianVariantFreq.microglia":0.408,"medianVariantFreq1.microglia":0.333,"medianVariantFreq2.microglia":0.474,"medianVariantCount.microglia":5.5,"medianVariantCount1.microglia":3,"medianVariantCount2.microglia":9,"medianTotalCount.microglia":14,"medianTotalCount1.microglia":9,"medianTotalCount2.microglia":19,"deltaVF.microglia":0.14,"junctions.microglia":"29842452-29843566","sig.microglia":"Not","log2FoldChange.astrocyte":1.6,"pvalue.astrocyte":0.0379,"padj.astrocyte":0.153,"groupID.astrocyte":"13640","medianVariantFreq.astrocyte":0.467,"medianVariantFreq1.astrocyte":0.346,"medianVariantFreq2.astrocyte":0.611,"medianVariantCount.astrocyte":21,"medianVariantCount1.astrocyte":14,"medianVariantCount2.astrocyte":43,"medianTotalCount.astrocyte":45.5,"medianTotalCount1.astrocyte":39.5,"medianTotalCount2.astrocyte":60,"deltaVF.astrocyte":0.265,"junctions.astrocyte":"29842452-29843566","sig.astrocyte":"Not"},"Reg_emPPrq_156":{"featureID":"207565_1_2/2_SE","chr":"5","start":123192237,"end":123192109,"strand":"-","coords":"5:123192237-123192109","geneIDs":"207565","geneSymbols":"Camkk2","variantType":"SE:I","event":"<a href=\"https://genome.ucsc.edu/cgi-bin/hgTracks?db=mm9&position=chr5:123187442-123193979\" title=\"Jump to UCSC Genome Browser\">5:123187442-123193979</a>","log2FoldChange.microglia":-1.87,"pvalue.microglia":0.0613,"padj.microglia":0.215,"groupID.microglia":"16898","medianVariantFreq.microglia":0.456,"medianVariantFreq1.microglia":0.556,"medianVariantFreq2.microglia":0.28,"medianVariantCount.microglia":11,"medianVariantCount1.microglia":12,"medianVariantCount2.microglia":10,"medianTotalCount.microglia":28,"medianTotalCount1.microglia":24,"medianTotalCount2.microglia":34,"deltaVF.microglia":-0.276,"junctions.microglia":"123192237-123193879;123187542-123192109","sig.microglia":"Not","log2FoldChange.astrocyte":-4.64,"pvalue.astrocyte":0.00739,"padj.astrocyte":0.0493,"groupID.astrocyte":"16898","medianVariantFreq.astrocyte":0.369,"medianVariantFreq1.astrocyte":1,"medianVariantFreq2.astrocyte":0.162,"medianVariantCount.astrocyte":7,"medianVariantCount1.astrocyte":3.5,"medianVariantCount2.astrocyte":12.5,"medianTotalCount.astrocyte":25.5,"medianTotalCount1.astrocyte":4,"medianTotalCount2.astrocyte":58.5,"deltaVF.astrocyte":-0.838,"junctions.astrocyte":"123192237-123193879;123187542-123192109","sig.astrocyte":"Significant"},"Reg_emPPrq_157":{"featureID":"207806_2_2/2_A5SS","chr":"16","start":44205194,"end":44212753,"strand":"+","coords":"16:44205194-44212753","geneIDs":"207806","geneSymbols":"Gm608","variantType":"A5SS:P","event":"<a href=\"https://genome.ucsc.edu/cgi-bin/hgTracks?db=mm9&position=chr16:44205093-44212853\" title=\"Jump to UCSC Genome Browser\">16:44205093-44212853</a>","log2FoldChange.microglia":-0.809,"pvalue.microglia":0.507,"padj.microglia":0.735,"groupID.microglia":"14770","medianVariantFreq.microglia":0.452,"medianVariantFreq1.microglia":0.571,"medianVariantFreq2.microglia":0.333,"medianVariantCount.microglia":4.5,"medianVariantCount1.microglia":6,"medianVariantCount2.microglia":1,"medianTotalCount.microglia":11.5,"medianTotalCount1.microglia":11,"medianTotalCount2.microglia":12,"deltaVF.microglia":-0.238,"junctions.microglia":"44205259-44212753","sig.microglia":"Not","log2FoldChange.astrocyte":-0.777,"pvalue.astrocyte":0.599,"padj.astrocyte":0.815,"groupID.astrocyte":"14770","medianVariantFreq.astrocyte":0.379,"medianVariantFreq1.astrocyte":0.576,"medianVariantFreq2.astrocyte":0.355,"medianVariantCount.astrocyte":8,"medianVariantCount1.astrocyte":8,"medianVariantCount2.astrocyte":7,"medianTotalCount.astrocyte":12.5,"medianTotalCount1.astrocyte":9,"medianTotalCount2.astrocyte":16,"deltaVF.astrocyte":-0.221,"junctions.astrocyte":"44205259-44212753","sig.astrocyte":"Not"},"Reg_emPPrq_158":{"featureID":"20846_4_2/2_A5SS","chr":"1","start":52205883,"end":52207463,"strand":"+","coords":"1:52205883-52207463","geneIDs":"20846","geneSymbols":"Stat1","variantType":"A5SS:P","event":"<a href=\"https://genome.ucsc.edu/cgi-bin/hgTracks?db=mm9&position=chr1:52205782-52207563\" title=\"Jump to UCSC Genome Browser\">1:52205782-52207563</a>","log2FoldChange.microglia":1.02,"pvalue.microglia":0.615,"padj.microglia":0.813,"groupID.microglia":"5084","medianVariantFreq.microglia":"NA","medianVariantFreq1.microglia":"NA","medianVariantFreq2.microglia":0.176,"medianVariantCount.microglia":1.5,"medianVariantCount1.microglia":0,"medianVariantCount2.microglia":6,"medianTotalCount.microglia":14,"medianTotalCount1.microglia":6,"medianTotalCount2.microglia":21,"deltaVF.microglia":"NA","junctions.microglia":"52205949-52207463","sig.microglia":"Not","log2FoldChange.astrocyte":0.418,"pvalue.astrocyte":0.849,"padj.astrocyte":0.942,"groupID.astrocyte":"5084","medianVariantFreq.astrocyte":"NA","medianVariantFreq1.astrocyte":"NA","medianVariantFreq2.astrocyte":0.375,"medianVariantCount.astrocyte":9,"medianVariantCount1.astrocyte":0,"medianVariantCount2.astrocyte":22,"medianTotalCount.astrocyte":25.5,"medianTotalCount1.astrocyte":0.5,"medianTotalCount2.astrocyte":72,"deltaVF.astrocyte":"NA","junctions.astrocyte":"52205949-52207463","sig.astrocyte":"Not"},"Reg_emPPrq_159":{"featureID":"208606_4_2/2_SE","chr":"5","start":124192865,"end":124190893,"strand":"-","coords":"5:124192865-124190893","geneIDs":"208606","geneSymbols":"Rsrc2","variantType":"SE:I","event":"<a href=\"https://genome.ucsc.edu/cgi-bin/hgTracks?db=mm9&position=chr5:124190771-124193747\" title=\"Jump to UCSC Genome Browser\">5:124190771-124193747</a>","log2FoldChange.microglia":0.243,"pvalue.microglia":0.704,"padj.microglia":0.863,"groupID.microglia":"5439","medianVariantFreq.microglia":0.598,"medianVariantFreq1.microglia":0.587,"medianVariantFreq2.microglia":0.719,"medianVariantCount.microglia":39.5,"medianVariantCount1.microglia":43,"medianVariantCount2.microglia":31,"medianTotalCount.microglia":81.5,"medianTotalCount1.microglia":101,"medianTotalCount2.microglia":57,"deltaVF.microglia":0.133,"junctions.microglia":"124192865-124193647;124190871-124192788","sig.microglia":"Not","log2FoldChange.astrocyte":0.792,"pvalue.astrocyte":0.238,"padj.astrocyte":0.494,"groupID.astrocyte":"5439","medianVariantFreq.astrocyte":0.559,"medianVariantFreq1.astrocyte":0.482,"medianVariantFreq2.astrocyte":0.658,"medianVariantCount.astrocyte":64,"medianVariantCount1.astrocyte":56.5,"medianVariantCount2.astrocyte":65,"medianTotalCount.astrocyte":104,"medianTotalCount1.astrocyte":95.5,"medianTotalCount2.astrocyte":118,"deltaVF.astrocyte":0.177,"junctions.astrocyte":"124192865-124193647;124190871-124192788","sig.astrocyte":"Not"},"Reg_emPPrq_160":{"featureID":"208606_5_2/2_A3SS","chr":"5","start":124190893,"end":124190893,"strand":"-","coords":"5:124190893-124190893","geneIDs":"208606","geneSymbols":"Rsrc2","variantType":"A3SS:P","event":"<a href=\"https://genome.ucsc.edu/cgi-bin/hgTracks?db=mm9&position=chr5:124190771-124192888\" title=\"Jump to UCSC Genome Browser\">5:124190771-124192888</a>","log2FoldChange.microglia":1.48,"pvalue.microglia":0.0773,"padj.microglia":0.249,"groupID.microglia":"5440","medianVariantFreq.microglia":0.83,"medianVariantFreq1.microglia":0.777,"medianVariantFreq2.microglia":0.913,"medianVariantCount.microglia":36,"medianVariantCount1.microglia":43,"medianVariantCount2.microglia":30,"medianTotalCount.microglia":46.5,"medianTotalCount1.microglia":50,"medianTotalCount2.microglia":30,"deltaVF.microglia":0.136,"junctions.microglia":"124190893-124192788","sig.microglia":"Not","log2FoldChange.astrocyte":-0.855,"pvalue.astrocyte":0.209,"padj.astrocyte":0.459,"groupID.astrocyte":"5440","medianVariantFreq.astrocyte":0.756,"medianVariantFreq1.astrocyte":0.819,"medianVariantFreq2.astrocyte":0.704,"medianVariantCount.astrocyte":49.5,"medianVariantCount1.astrocyte":47,"medianVariantCount2.astrocyte":50.5,"medianTotalCount.astrocyte":65.5,"medianTotalCount1.astrocyte":58,"medianTotalCount2.astrocyte":65.5,"deltaVF.astrocyte":-0.115,"junctions.astrocyte":"124190893-124192788","sig.astrocyte":"Not"},"Reg_emPPrq_161":{"featureID":"208968_3_2/2_A3SS","chr":"X","start":45931733,"end":45931733,"strand":"-","coords":"X:45931733-45931733","geneIDs":"208968","geneSymbols":"Zfp280c","variantType":"A3SS:P","event":"<a href=\"https://genome.ucsc.edu/cgi-bin/hgTracks?db=mm9&position=chrX:45931606-45941980\" title=\"Jump to UCSC Genome Browser\">X:45931606-45941980</a>","log2FoldChange.microglia":-1.9,"pvalue.microglia":0.09,"padj.microglia":0.27,"groupID.microglia":"8041","medianVariantFreq.microglia":0.332,"medianVariantFreq1.microglia":0.556,"medianVariantFreq2.microglia":0.312,"medianVariantCount.microglia":7.5,"medianVariantCount1.microglia":7,"medianVariantCount2.microglia":8,"medianTotalCount.microglia":10,"medianTotalCount1.microglia":8,"medianTotalCount2.microglia":32,"deltaVF.microglia":-0.243,"junctions.microglia":"45931733-45941880","sig.microglia":"Not","log2FoldChange.astrocyte":-2.19,"pvalue.astrocyte":0.00746,"padj.astrocyte":0.0493,"groupID.astrocyte":"8041","medianVariantFreq.astrocyte":0.32,"medianVariantFreq1.astrocyte":0.501,"medianVariantFreq2.astrocyte":0.137,"medianVariantCount.astrocyte":15.5,"medianVariantCount1.astrocyte":24,"medianVariantCount2.astrocyte":6,"medianTotalCount.astrocyte":44,"medianTotalCount1.astrocyte":44,"medianTotalCount2.astrocyte":45,"deltaVF.astrocyte":-0.364,"junctions.astrocyte":"45931733-45941880","sig.astrocyte":"Significant"},"Reg_emPPrq_162":{"featureID":"20909_2_2/2_RI,A3SS","chr":"7","start":134985880,"end":134985958,"strand":"+","coords":"7:134985880-134985958","geneIDs":"20909","geneSymbols":"Stx4a","variantType":"RI:R,A3SS:P","event":"<a href=\"https://genome.ucsc.edu/cgi-bin/hgTracks?db=mm9&position=chr7:134985779-134986059\" title=\"Jump to UCSC Genome Browser\">7:134985779-134986059</a>","log2FoldChange.microglia":0.696,"pvalue.microglia":0.114,"padj.microglia":0.312,"groupID.microglia":"3035","medianVariantFreq.microglia":0.145,"medianVariantFreq1.microglia":0.126,"medianVariantFreq2.microglia":0.161,"medianVariantCount.microglia":38,"medianVariantCount1.microglia":45,"medianVariantCount2.microglia":34,"medianTotalCount.microglia":248,"medianTotalCount1.microglia":357,"medianTotalCount2.microglia":128,"deltaVF.microglia":0.0352,"junctions.microglia":"134985879-134985937","sig.microglia":"Not","log2FoldChange.astrocyte":1.25,"pvalue.astrocyte":0.0492,"padj.astrocyte":0.183,"groupID.astrocyte":"3035","medianVariantFreq.astrocyte":0.222,"medianVariantFreq1.astrocyte":0.15,"medianVariantFreq2.astrocyte":0.28,"medianVariantCount.astrocyte":33,"medianVariantCount1.astrocyte":38,"medianVariantCount2.astrocyte":30,"medianTotalCount.astrocyte":152,"medianTotalCount1.astrocyte":226,"medianTotalCount2.astrocyte":74,"deltaVF.astrocyte":0.13,"junctions.astrocyte":"134985879-134985937","sig.astrocyte":"Not"},"Reg_emPPrq_163":{"featureID":"20912,66921_2_2/2_SE","chr":"3","start":108713313,"end":108713261,"strand":"-","coords":"3:108713313-108713261","geneIDs":"20912,66921","geneSymbols":"Stxbp3a,Prpf38b","variantType":"SE:I","event":"<a href=\"https://genome.ucsc.edu/cgi-bin/hgTracks?db=mm9&position=chr3:108711222-108714182\" title=\"Jump to UCSC Genome Browser\">3:108711222-108714182</a>","log2FoldChange.microglia":0.958,"pvalue.microglia":0.323,"padj.microglia":0.57,"groupID.microglia":"369","medianVariantFreq.microglia":0.2,"medianVariantFreq1.microglia":0.111,"medianVariantFreq2.microglia":0.247,"medianVariantCount.microglia":9.5,"medianVariantCount1.microglia":3,"medianVariantCount2.microglia":12,"medianTotalCount.microglia":54,"medianTotalCount1.microglia":41,"medianTotalCount2.microglia":59,"deltaVF.microglia":0.136,"junctions.microglia":"108713313-108714082;108713316-108714082;108711322-108713261","sig.microglia":"Not","log2FoldChange.astrocyte":0.061,"pvalue.astrocyte":0.96,"padj.astrocyte":0.989,"groupID.astrocyte":"369","medianVariantFreq.astrocyte":0.241,"medianVariantFreq1.astrocyte":0.256,"medianVariantFreq2.astrocyte":0.241,"medianVariantCount.astrocyte":5.5,"medianVariantCount1.astrocyte":4,"medianVariantCount2.astrocyte":8.5,"medianTotalCount.astrocyte":23,"medianTotalCount1.astrocyte":9.5,"medianTotalCount2.astrocyte":32,"deltaVF.astrocyte":-0.0145,"junctions.astrocyte":"108713313-108714082;108713316-108714082;108711322-108713261","sig.astrocyte":"Not"},"Reg_emPPrq_164":{"featureID":"20912,66921_3_2/2_A5SS","chr":"3","start":108711244,"end":108711244,"strand":"-","coords":"3:108711244-108711244","geneIDs":"20912,66921","geneSymbols":"Stxbp3a,Prpf38b","variantType":"A5SS:P","event":"<a href=\"https://genome.ucsc.edu/cgi-bin/hgTracks?db=mm9&position=chr3:108710901-108711354\" title=\"Jump to UCSC Genome Browser\">3:108710901-108711354</a>","log2FoldChange.microglia":1.38,"pvalue.microglia":0.06,"padj.microglia":0.212,"groupID.microglia":"370","medianVariantFreq.microglia":0.597,"medianVariantFreq1.microglia":0.423,"medianVariantFreq2.microglia":0.765,"medianVariantCount.microglia":47.5,"medianVariantCount1.microglia":27,"medianVariantCount2.microglia":52,"medianTotalCount.microglia":65.5,"medianTotalCount1.microglia":47,"medianTotalCount2.microglia":84,"deltaVF.microglia":0.342,"junctions.microglia":"108711001-108711244","sig.microglia":"Not","log2FoldChange.astrocyte":2.12,"pvalue.astrocyte":0.0192,"padj.astrocyte":0.0972,"groupID.astrocyte":"370","medianVariantFreq.astrocyte":0.75,"medianVariantFreq1.astrocyte":0.555,"medianVariantFreq2.astrocyte":0.801,"medianVariantCount.astrocyte":19.5,"medianVariantCount1.astrocyte":12,"medianVariantCount2.astrocyte":40.5,"medianTotalCount.astrocyte":32.5,"medianTotalCount1.astrocyte":20,"medianTotalCount2.astrocyte":47.5,"deltaVF.astrocyte":0.246,"junctions.astrocyte":"108711001-108711244","sig.astrocyte":"Not"},"Reg_emPPrq_165":{"featureID":"20926_1_2/2_A5SS","chr":"11","start":78046939,"end":78046939,"strand":"-","coords":"11:78046939-78046939","geneIDs":"20926","geneSymbols":"Supt6h","variantType":"A5SS:P","event":"<a href=\"https://genome.ucsc.edu/cgi-bin/hgTracks?db=mm9&position=chr11:78046235-78047147\" title=\"Jump to UCSC Genome Browser\">11:78046235-78047147</a>","log2FoldChange.microglia":1.03,"pvalue.microglia":0.195,"padj.microglia":0.439,"groupID.microglia":"13369","medianVariantFreq.microglia":0.161,"medianVariantFreq1.microglia":0.146,"medianVariantFreq2.microglia":0.319,"medianVariantCount.microglia":4.5,"medianVariantCount1.microglia":4,"medianVariantCount2.microglia":23,"medianTotalCount.microglia":36.5,"medianTotalCount1.microglia":17,"medianTotalCount2.microglia":66,"deltaVF.microglia":0.172,"junctions.microglia":"78046335-78046939","sig.microglia":"Not","log2FoldChange.astrocyte":0.444,"pvalue.astrocyte":0.505,"padj.astrocyte":0.751,"groupID.astrocyte":"13369","medianVariantFreq.astrocyte":0.307,"medianVariantFreq1.astrocyte":0.269,"medianVariantFreq2.astrocyte":0.315,"medianVariantCount.astrocyte":17.5,"medianVariantCount1.astrocyte":15,"medianVariantCount2.astrocyte":25,"medianTotalCount.astrocyte":67.5,"medianTotalCount1.astrocyte":66,"medianTotalCount2.astrocyte":79,"deltaVF.astrocyte":0.0462,"junctions.astrocyte":"78046335-78046939","sig.astrocyte":"Not"},"Reg_emPPrq_166":{"featureID":"209387_1_2/2_SE","chr":"7","start":111636565,"end":111636090,"strand":"-","coords":"7:111636565-111636090","geneIDs":"209387","geneSymbols":"Trim30d","variantType":"SE:I","event":"<a href=\"https://genome.ucsc.edu/cgi-bin/hgTracks?db=mm9&position=chr7:111632687-111656285\" title=\"Jump to UCSC Genome Browser\">7:111632687-111656285</a>","log2FoldChange.microglia":0.492,"pvalue.microglia":0.477,"padj.microglia":0.716,"groupID.microglia":"11241","medianVariantFreq.microglia":0.683,"medianVariantFreq1.microglia":0.667,"medianVariantFreq2.microglia":0.7,"medianVariantCount.microglia":28.5,"medianVariantCount1.microglia":14,"medianVariantCount2.microglia":42,"medianTotalCount.microglia":46.5,"medianTotalCount1.microglia":30,"medianTotalCount2.microglia":60,"deltaVF.microglia":0.0333,"junctions.microglia":"111636565-111656185;111632787-111636090","sig.microglia":"Not","log2FoldChange.astrocyte":-3.09,"pvalue.astrocyte":0.211,"padj.astrocyte":0.462,"groupID.astrocyte":"11241","medianVariantFreq.astrocyte":"NA","medianVariantFreq1.astrocyte":"NA","medianVariantFreq2.astrocyte":0.435,"medianVariantCount.astrocyte":2.5,"medianVariantCount1.astrocyte":1,"medianVariantCount2.astrocyte":19,"medianTotalCount.astrocyte":7.5,"medianTotalCount1.astrocyte":1,"medianTotalCount2.astrocyte":40,"deltaVF.astrocyte":"NA","junctions.astrocyte":"111636565-111656185;111632787-111636090","sig.astrocyte":"Not"},"Reg_emPPrq_167":{"featureID":"209446,54644,21855_13_2/2_A3SS","chr":"X","start":7451079,"end":7451358,"strand":"+","coords":"X:7451079-7451358","geneIDs":"209446,54644,21855","geneSymbols":"Tfe3,Otud5,Timm17b","variantType":"A3SS:P","event":"<a href=\"https://genome.ucsc.edu/cgi-bin/hgTracks?db=mm9&position=chrX:7450979-7451459\" title=\"Jump to UCSC Genome Browser\">X:7450979-7451459</a>","log2FoldChange.microglia":-1.03,"pvalue.microglia":0.102,"padj.microglia":0.294,"groupID.microglia":"8696","medianVariantFreq.microglia":0.288,"medianVariantFreq1.microglia":0.297,"medianVariantFreq2.microglia":0.21,"medianVariantCount.microglia":33.5,"medianVariantCount1.microglia":70,"medianVariantCount2.microglia":26,"medianTotalCount.microglia":202,"medianTotalCount1.microglia":211,"medianTotalCount2.microglia":124,"deltaVF.microglia":-0.0876,"junctions.microglia":"7451079-7451356","sig.microglia":"Not","log2FoldChange.astrocyte":0.337,"pvalue.astrocyte":0.578,"padj.astrocyte":0.807,"groupID.astrocyte":"8696","medianVariantFreq.astrocyte":0.42,"medianVariantFreq1.astrocyte":0.348,"medianVariantFreq2.astrocyte":0.462,"medianVariantCount.astrocyte":52,"medianVariantCount1.astrocyte":61,"medianVariantCount2.astrocyte":52,"medianTotalCount.astrocyte":116,"medianTotalCount1.astrocyte":144,"medianTotalCount2.astrocyte":116,"deltaVF.astrocyte":0.114,"junctions.astrocyte":"7451079-7451356","sig.astrocyte":"Not"},"Reg_emPPrq_168":{"featureID":"211556_2_2/2_SE","chr":"3","start":127518612,"end":127518514,"strand":"-","coords":"3:127518612-127518514","geneIDs":"211556","geneSymbols":"Ap1ar","variantType":"SE:I","event":"<a href=\"https://genome.ucsc.edu/cgi-bin/hgTracks?db=mm9&position=chr3:127516113-127519928\" title=\"Jump to UCSC Genome Browser\">3:127516113-127519928</a>","log2FoldChange.microglia":1.99,"pvalue.microglia":0.0907,"padj.microglia":0.271,"groupID.microglia":"954","medianVariantFreq.microglia":0.849,"medianVariantFreq1.microglia":0.684,"medianVariantFreq2.microglia":0.889,"medianVariantCount.microglia":30.5,"medianVariantCount1.microglia":14,"medianVariantCount2.microglia":48,"medianTotalCount.microglia":45,"medianTotalCount1.microglia":24,"medianTotalCount2.microglia":54,"deltaVF.microglia":0.205,"junctions.microglia":"127518612-127519828;127516213-127518514","sig.microglia":"Not","log2FoldChange.astrocyte":-2.19,"pvalue.astrocyte":0.0652,"padj.astrocyte":0.224,"groupID.astrocyte":"954","medianVariantFreq.astrocyte":0.729,"medianVariantFreq1.astrocyte":0.909,"medianVariantFreq2.astrocyte":0.562,"medianVariantCount.astrocyte":34.5,"medianVariantCount1.astrocyte":15.5,"medianVariantCount2.astrocyte":54.5,"medianTotalCount.astrocyte":41.5,"medianTotalCount1.astrocyte":23.5,"medianTotalCount2.astrocyte":75,"deltaVF.astrocyte":-0.347,"junctions.astrocyte":"127518612-127519828;127516213-127518514","sig.astrocyte":"Not"},"Reg_emPPrq_169":{"featureID":"212733,54419,75956_1_2/2_AFE","chr":"17","start":23940162,"end":23945033,"strand":"+","coords":"17:23940162-23945033","geneIDs":"212733,54419,75956","geneSymbols":"Ccdc64b,Cldn6,Srrm2","variantType":"AFE","event":"<a href=\"https://genome.ucsc.edu/cgi-bin/hgTracks?db=mm9&position=chr17:23802719-23945133\" title=\"Jump to UCSC Genome Browser\">17:23802719-23945133</a>","log2FoldChange.microglia":0.77,"pvalue.microglia":0.206,"padj.microglia":0.457,"groupID.microglia":"6425","medianVariantFreq.microglia":0.944,"medianVariantFreq1.microglia":0.928,"medianVariantFreq2.microglia":0.973,"medianVariantCount.microglia":102,"medianVariantCount1.microglia":142,"medianVariantCount2.microglia":72,"medianTotalCount.microglia":107,"medianTotalCount1.microglia":153,"medianTotalCount2.microglia":74,"deltaVF.microglia":0.0449,"junctions.microglia":"23940365-23945033;23944169-23945033","sig.microglia":"Not","log2FoldChange.astrocyte":0.592,"pvalue.astrocyte":0.467,"padj.astrocyte":0.723,"groupID.astrocyte":"6425","medianVariantFreq.astrocyte":0.971,"medianVariantFreq1.astrocyte":0.961,"medianVariantFreq2.astrocyte":0.98,"medianVariantCount.astrocyte":77,"medianVariantCount1.astrocyte":77,"medianVariantCount2.astrocyte":81,"medianTotalCount.astrocyte":80.5,"medianTotalCount1.astrocyte":80.5,"medianTotalCount2.astrocyte":82.5,"deltaVF.astrocyte":0.0189,"junctions.astrocyte":"23940365-23945033;23944169-23945033","sig.astrocyte":"Not"},"Reg_emPPrq_170":{"featureID":"212733,54419,75956_3_2/2_SE,A3SS","chr":"17","start":23940365,"end":23945033,"strand":"+","coords":"17:23940365-23945033","geneIDs":"212733,54419,75956","geneSymbols":"Ccdc64b,Cldn6,Srrm2","variantType":"SE:I,A3SS:P","event":"<a href=\"https://genome.ucsc.edu/cgi-bin/hgTracks?db=mm9&position=chr17:23940265-23945133\" title=\"Jump to UCSC Genome Browser\">17:23940265-23945133</a>","log2FoldChange.microglia":-2.07,"pvalue.microglia":0.000355,"padj.microglia":0.00611,"groupID.microglia":"6427","medianVariantFreq.microglia":0.874,"medianVariantFreq1.microglia":0.939,"medianVariantFreq2.microglia":0.82,"medianVariantCount.microglia":95,"medianVariantCount1.microglia":154,"medianVariantCount2.microglia":70,"medianTotalCount.microglia":117,"medianTotalCount1.microglia":160,"medianTotalCount2.microglia":84,"deltaVF.microglia":-0.118,"junctions.microglia":"23940365-23943899;23944169-23945033","sig.microglia":"Significant","log2FoldChange.astrocyte":-1.42,"pvalue.astrocyte":0.0652,"padj.astrocyte":0.224,"groupID.astrocyte":"6427","medianVariantFreq.astrocyte":0.925,"medianVariantFreq1.astrocyte":0.954,"medianVariantFreq2.astrocyte":0.87,"medianVariantCount.astrocyte":78,"medianVariantCount1.astrocyte":77.5,"medianVariantCount2.astrocyte":80,"medianTotalCount.astrocyte":83.5,"medianTotalCount1.astrocyte":83.5,"medianTotalCount2.astrocyte":90,"deltaVF.astrocyte":-0.0842,"junctions.astrocyte":"23940365-23943899;23944169-23945033","sig.astrocyte":"Not"},"Reg_emPPrq_171":{"featureID":"212733,54419,75956_8_2/2_SE,RI,A5SS,A3SS","chr":"17","start":23948699,"end":23949395,"strand":"+","coords":"17:23948699-23949395","geneIDs":"212733,54419,75956","geneSymbols":"Ccdc64b,Cldn6,Srrm2","variantType":"SE:I,RI:R,A5SS:P,A3SS:P","event":"<a href=\"https://genome.ucsc.edu/cgi-bin/hgTracks?db=mm9&position=chr17:23948598-23949495\" title=\"Jump to UCSC Genome Browser\">17:23948598-23949495</a>","log2FoldChange.microglia":0.136,"pvalue.microglia":0.877,"padj.microglia":0.959,"groupID.microglia":"6432","medianVariantFreq.microglia":0.36,"medianVariantFreq1.microglia":0.373,"medianVariantFreq2.microglia":0.347,"medianVariantCount.microglia":33,"medianVariantCount1.microglia":34,"medianVariantCount2.microglia":32,"medianTotalCount.microglia":108,"medianTotalCount1.microglia":203,"medianTotalCount2.microglia":101,"deltaVF.microglia":-0.0262,"junctions.microglia":"23948698-23948784;23949044-23949395","sig.microglia":"Not","log2FoldChange.astrocyte":2.13,"pvalue.astrocyte":0.00219,"padj.astrocyte":0.0207,"groupID.astrocyte":"6432","medianVariantFreq.astrocyte":0.395,"medianVariantFreq1.astrocyte":0.187,"medianVariantFreq2.astrocyte":0.475,"medianVariantCount.astrocyte":37,"medianVariantCount1.astrocyte":31.5,"medianVariantCount2.astrocyte":41,"medianTotalCount.astrocyte":127,"medianTotalCount1.astrocyte":162,"medianTotalCount2.astrocyte":80.5,"deltaVF.astrocyte":0.288,"junctions.astrocyte":"23948698-23948784;23949044-23949395","sig.astrocyte":"Significant"},"Reg_emPPrq_172":{"featureID":"212999_3_2/2_A5SS","chr":"8","start":87564663,"end":87568311,"strand":"+","coords":"8:87564663-87568311","geneIDs":"212999","geneSymbols":"Tnpo2","variantType":"A5SS:P","event":"<a href=\"https://genome.ucsc.edu/cgi-bin/hgTracks?db=mm9&position=chr8:87564562-87568411\" title=\"Jump to UCSC Genome Browser\">8:87564562-87568411</a>","log2FoldChange.microglia":1.65,"pvalue.microglia":0.41,"padj.microglia":0.659,"groupID.microglia":"2458","medianVariantFreq.microglia":0.133,"medianVariantFreq1.microglia":0,"medianVariantFreq2.microglia":0.2,"medianVariantCount.microglia":1,"medianVariantCount1.microglia":0,"medianVariantCount2.microglia":1,"medianTotalCount.microglia":13,"medianTotalCount1.microglia":11,"medianTotalCount2.microglia":15,"deltaVF.microglia":0.2,"junctions.microglia":"87564880-87568311","sig.microglia":"Not","log2FoldChange.astrocyte":2.15,"pvalue.astrocyte":0.145,"padj.astrocyte":0.374,"groupID.astrocyte":"2458","medianVariantFreq.astrocyte":0.312,"medianVariantFreq1.astrocyte":0.204,"medianVariantFreq2.astrocyte":0.438,"medianVariantCount.astrocyte":4,"medianVariantCount1.astrocyte":3.5,"medianVariantCount2.astrocyte":5,"medianTotalCount.astrocyte":14.5,"medianTotalCount1.astrocyte":21.5,"medianTotalCount2.astrocyte":8,"deltaVF.astrocyte":0.234,"junctions.astrocyte":"87564880-87568311","sig.astrocyte":"Not"},"Reg_emPPrq_173":{"featureID":"213498,23920_4_2/2_RI,A3SS","chr":"3","start":87521097,"end":87521345,"strand":"+","coords":"3:87521097-87521345","geneIDs":"213498,23920","geneSymbols":"Arhgef11,Insrr","variantType":"RI:R,A3SS:P","event":"<a href=\"https://genome.ucsc.edu/cgi-bin/hgTracks?db=mm9&position=chr3:87520996-87521446\" title=\"Jump to UCSC Genome Browser\">3:87520996-87521446</a>","log2FoldChange.microglia":2.05,"pvalue.microglia":0.151,"padj.microglia":0.374,"groupID.microglia":"971","medianVariantFreq.microglia":0.61,"medianVariantFreq1.microglia":0.538,"medianVariantFreq2.microglia":0.926,"medianVariantCount.microglia":10.5,"medianVariantCount1.microglia":8,"medianVariantCount2.microglia":13,"medianTotalCount.microglia":20,"medianTotalCount1.microglia":15,"medianTotalCount2.microglia":22,"deltaVF.microglia":0.387,"junctions.microglia":"87521096-87521343","sig.microglia":"Not","log2FoldChange.astrocyte":0.661,"pvalue.astrocyte":0.524,"padj.astrocyte":0.765,"groupID.astrocyte":"971","medianVariantFreq.astrocyte":0.717,"medianVariantFreq1.astrocyte":0.617,"medianVariantFreq2.astrocyte":0.809,"medianVariantCount.astrocyte":17,"medianVariantCount1.astrocyte":11.5,"medianVariantCount2.astrocyte":23.5,"medianTotalCount.astrocyte":24,"medianTotalCount1.astrocyte":19.5,"medianTotalCount2.astrocyte":31.5,"deltaVF.astrocyte":0.192,"junctions.astrocyte":"87521096-87521343","sig.astrocyte":"Not"},"Reg_emPPrq_174":{"featureID":"21353_3_2/2_A3SS","chr":"2","start":61451855,"end":61464962,"strand":"+","coords":"2:61451855-61464962","geneIDs":"21353","geneSymbols":"Tank","variantType":"A3SS:P","event":"<a href=\"https://genome.ucsc.edu/cgi-bin/hgTracks?db=mm9&position=chr2:61451755-61465063\" title=\"Jump to UCSC Genome Browser\">2:61451755-61465063</a>","log2FoldChange.microglia":1.3,"pvalue.microglia":0.36,"padj.microglia":0.608,"groupID.microglia":"1530","medianVariantFreq.microglia":"NA","medianVariantFreq1.microglia":"NA","medianVariantFreq2.microglia":0.385,"medianVariantCount.microglia":2,"medianVariantCount1.microglia":0,"medianVariantCount2.microglia":13,"medianTotalCount.microglia":25.5,"medianTotalCount1.microglia":2,"medianTotalCount2.microglia":33,"deltaVF.microglia":"NA","junctions.microglia":"61451855-61464960","sig.microglia":"Not","log2FoldChange.astrocyte":1.6,"pvalue.astrocyte":0.141,"padj.astrocyte":0.369,"groupID.astrocyte":"1530","medianVariantFreq.astrocyte":0.261,"medianVariantFreq1.astrocyte":0.204,"medianVariantFreq2.astrocyte":0.471,"medianVariantCount.astrocyte":7.5,"medianVariantCount1.astrocyte":4.5,"medianVariantCount2.astrocyte":14.5,"medianTotalCount.astrocyte":26,"medianTotalCount1.astrocyte":24.5,"medianTotalCount2.astrocyte":31.5,"deltaVF.astrocyte":0.267,"junctions.astrocyte":"61451855-61464960","sig.astrocyte":"Not"},"Reg_emPPrq_175":{"featureID":"21356_3_2/2_RI,A3SS","chr":"17","start":34063463,"end":34063574,"strand":"+","coords":"17:34063463-34063574","geneIDs":"21356","geneSymbols":"Tapbp","variantType":"RI:R,A3SS:P","event":"<a href=\"https://genome.ucsc.edu/cgi-bin/hgTracks?db=mm9&position=chr17:34063362-34063675\" title=\"Jump to UCSC Genome Browser\">17:34063362-34063675</a>","log2FoldChange.microglia":-0.182,"pvalue.microglia":0.743,"padj.microglia":0.884,"groupID.microglia":"18006","medianVariantFreq.microglia":0.518,"medianVariantFreq1.microglia":0.538,"medianVariantFreq2.microglia":0.514,"medianVariantCount.microglia":25.5,"medianVariantCount1.microglia":25,"medianVariantCount2.microglia":26,"medianTotalCount.microglia":48,"medianTotalCount1.microglia":43,"medianTotalCount2.microglia":66,"deltaVF.microglia":-0.0243,"junctions.microglia":"34063462-34063572","sig.microglia":"Not","log2FoldChange.astrocyte":1,"pvalue.astrocyte":0.262,"padj.astrocyte":0.522,"groupID.astrocyte":"18006","medianVariantFreq.astrocyte":0.5,"medianVariantFreq1.astrocyte":0.438,"medianVariantFreq2.astrocyte":0.593,"medianVariantCount.astrocyte":23.5,"medianVariantCount1.astrocyte":4,"medianVariantCount2.astrocyte":72,"medianTotalCount.astrocyte":54.5,"medianTotalCount1.astrocyte":10,"medianTotalCount2.astrocyte":121,"deltaVF.astrocyte":0.155,"junctions.astrocyte":"34063462-34063572","sig.astrocyte":"Not"},"Reg_emPPrq_176":{"featureID":"213742_4_2/2_A5SS","chr":"X","start":100664930,"end":100664930,"strand":"-","coords":"X:100664930-100664930","geneIDs":"213742","geneSymbols":"Xist","variantType":"A5SS:P","event":"<a href=\"https://genome.ucsc.edu/cgi-bin/hgTracks?db=mm9&position=chrX:100664685-100665034\" title=\"Jump to UCSC Genome Browser\">X:100664685-100665034</a>","log2FoldChange.microglia":-1.59,"pvalue.microglia":3.88e-05,"padj.microglia":0.00151,"groupID.microglia":"2500","medianVariantFreq.microglia":0.967,"medianVariantFreq1.microglia":0.982,"medianVariantFreq2.microglia":0.941,"medianVariantCount.microglia":746,"medianVariantCount1.microglia":1620,"medianVariantCount2.microglia":471,"medianTotalCount.microglia":768,"medianTotalCount1.microglia":1650,"medianTotalCount2.microglia":499,"deltaVF.microglia":-0.0404,"junctions.microglia":"100664785-100664930","sig.microglia":"Significant","log2FoldChange.astrocyte":-0.34,"pvalue.astrocyte":0.441,"padj.astrocyte":0.704,"groupID.astrocyte":"2500","medianVariantFreq.astrocyte":0.985,"medianVariantFreq1.astrocyte":0.986,"medianVariantFreq2.astrocyte":0.983,"medianVariantCount.astrocyte":1550,"medianVariantCount1.astrocyte":1820,"medianVariantCount2.astrocyte":1240,"medianTotalCount.astrocyte":1570,"medianTotalCount1.astrocyte":1840,"medianTotalCount2.astrocyte":1260,"deltaVF.astrocyte":-0.0027,"junctions.astrocyte":"100664785-100664930","sig.astrocyte":"Not"},"Reg_emPPrq_177":{"featureID":"213988_2_2/2_AS","chr":"15","start":80585490,"end":80689111,"strand":"+","coords":"15:80585490-80689111","geneIDs":"213988","geneSymbols":"Tnrc6b","variantType":"AS","event":"<a href=\"https://genome.ucsc.edu/cgi-bin/hgTracks?db=mm9&position=chr15:80541601-80689211\" title=\"Jump to UCSC Genome Browser\">15:80541601-80689211</a>","log2FoldChange.microglia":-1.99,"pvalue.microglia":0.00587,"padj.microglia":0.0413,"groupID.microglia":"10289","medianVariantFreq.microglia":0.65,"medianVariantFreq1.microglia":0.819,"medianVariantFreq2.microglia":0.459,"medianVariantCount.microglia":25,"medianVariantCount1.microglia":63,"medianVariantCount2.microglia":6,"medianTotalCount.microglia":37.5,"medianTotalCount1.microglia":97,"medianTotalCount2.microglia":15,"deltaVF.microglia":-0.36,"junctions.microglia":"80590060-80689111;80615236-80689111","sig.microglia":"Significant","log2FoldChange.astrocyte":1.47,"pvalue.astrocyte":0.107,"padj.astrocyte":0.314,"groupID.astrocyte":"10289","medianVariantFreq.astrocyte":0.756,"medianVariantFreq1.astrocyte":0.713,"medianVariantFreq2.astrocyte":0.859,"medianVariantCount.astrocyte":59,"medianVariantCount1.astrocyte":63,"medianVariantCount2.astrocyte":59,"medianTotalCount.astrocyte":82,"medianTotalCount1.astrocyte":85,"medianTotalCount2.astrocyte":76.5,"deltaVF.astrocyte":0.145,"junctions.astrocyte":"80590060-80689111;80615236-80689111","sig.astrocyte":"Not"},"Reg_emPPrq_178":{"featureID":"213993_1_2/2_A5SS","chr":"19","start":56882468,"end":56882468,"strand":"-","coords":"19:56882468-56882468","geneIDs":"213993","geneSymbols":"A630007B06Rik","variantType":"A5SS:P","event":"<a href=\"https://genome.ucsc.edu/cgi-bin/hgTracks?db=mm9&position=chr19:56881475-56882651\" title=\"Jump to UCSC Genome Browser\">19:56881475-56882651</a>","log2FoldChange.microglia":1.26,"pvalue.microglia":0.236,"padj.microglia":0.484,"groupID.microglia":"868","medianVariantFreq.microglia":0.876,"medianVariantFreq1.microglia":0.803,"medianVariantFreq2.microglia":1,"medianVariantCount.microglia":32.5,"medianVariantCount1.microglia":49,"medianVariantCount2.microglia":29,"medianTotalCount.microglia":38,"medianTotalCount1.microglia":61,"medianTotalCount2.microglia":29,"deltaVF.microglia":0.197,"junctions.microglia":"56881575-56882468","sig.microglia":"Not","log2FoldChange.astrocyte":-1.2,"pvalue.astrocyte":0.106,"padj.astrocyte":0.313,"groupID.astrocyte":"868","medianVariantFreq.astrocyte":0.852,"medianVariantFreq1.astrocyte":0.897,"medianVariantFreq2.astrocyte":0.763,"medianVariantCount.astrocyte":41.5,"medianVariantCount1.astrocyte":80.5,"medianVariantCount2.astrocyte":36,"medianTotalCount.astrocyte":54.5,"medianTotalCount1.astrocyte":92.5,"medianTotalCount2.astrocyte":44.5,"deltaVF.astrocyte":-0.134,"junctions.astrocyte":"56881575-56882468","sig.astrocyte":"Not"},"Reg_emPPrq_179":{"featureID":"21406_1_2/2_SE","chr":"9","start":71854569,"end":71854508,"strand":"-","coords":"9:71854569-71854508","geneIDs":"21406","geneSymbols":"Tcf12","variantType":"SE:I","event":"<a href=\"https://genome.ucsc.edu/cgi-bin/hgTracks?db=mm9&position=chr9:71848225-71863545\" title=\"Jump to UCSC Genome Browser\">9:71848225-71863545</a>","log2FoldChange.microglia":2.44,"pvalue.microglia":0.0804,"padj.microglia":0.256,"groupID.microglia":"5586","medianVariantFreq.microglia":0.086,"medianVariantFreq1.microglia":0.0621,"medianVariantFreq2.microglia":0.273,"medianVariantCount.microglia":3,"medianVariantCount1.microglia":3,"medianVariantCount2.microglia":3,"medianTotalCount.microglia":33.5,"medianTotalCount1.microglia":37,"medianTotalCount2.microglia":11,"deltaVF.microglia":0.211,"junctions.microglia":"71854569-71863445;71848325-71854508","sig.microglia":"Not","log2FoldChange.astrocyte":4.06,"pvalue.astrocyte":0.00134,"padj.astrocyte":0.0143,"groupID.astrocyte":"5586","medianVariantFreq.astrocyte":0.217,"medianVariantFreq1.astrocyte":0.0679,"medianVariantFreq2.astrocyte":0.507,"medianVariantCount.astrocyte":18.5,"medianVariantCount1.astrocyte":3,"medianVariantCount2.astrocyte":29,"medianTotalCount.astrocyte":48,"medianTotalCount1.astrocyte":43,"medianTotalCount2.astrocyte":62,"deltaVF.astrocyte":0.44,"junctions.astrocyte":"71854569-71863445;71848325-71854508","sig.astrocyte":"Significant"},"Reg_emPPrq_180":{"featureID":"21416_2_2/2_SE","chr":"19","start":55817687,"end":55892254,"strand":"+","coords":"19:55817687-55892254","geneIDs":"21416","geneSymbols":"Tcf7l2","variantType":"SE:I","event":"<a href=\"https://genome.ucsc.edu/cgi-bin/hgTracks?db=mm9&position=chr19:55817587-55892354\" title=\"Jump to UCSC Genome Browser\">19:55817587-55892354</a>","log2FoldChange.microglia":2.03,"pvalue.microglia":0.00623,"padj.microglia":0.0425,"groupID.microglia":"14220","medianVariantFreq.microglia":0.62,"medianVariantFreq1.microglia":0.466,"medianVariantFreq2.microglia":0.745,"medianVariantCount.microglia":32.5,"medianVariantCount1.microglia":44,"medianVariantCount2.microglia":29,"medianTotalCount.microglia":52.5,"medianTotalCount1.microglia":161,"medianTotalCount2.microglia":29,"deltaVF.microglia":0.279,"junctions.microglia":"55817687-55829504;55829572-55892254","sig.microglia":"Significant","log2FoldChange.astrocyte":1.44,"pvalue.astrocyte":0.0734,"padj.astrocyte":0.235,"groupID.astrocyte":"14220","medianVariantFreq.astrocyte":0.286,"medianVariantFreq1.astrocyte":0.249,"medianVariantFreq2.astrocyte":0.52,"medianVariantCount.astrocyte":21,"medianVariantCount1.astrocyte":16.5,"medianVariantCount2.astrocyte":30,"medianTotalCount.astrocyte":69,"medianTotalCount1.astrocyte":66.5,"medianTotalCount2.astrocyte":69,"deltaVF.astrocyte":0.272,"junctions.astrocyte":"55817687-55829504;55829572-55892254","sig.astrocyte":"Not"},"Reg_emPPrq_181":{"featureID":"21416_4_2/2_A3SS","chr":"19","start":55987135,"end":55991843,"strand":"+","coords":"19:55987135-55991843","geneIDs":"21416","geneSymbols":"Tcf7l2","variantType":"A3SS:P","event":"<a href=\"https://genome.ucsc.edu/cgi-bin/hgTracks?db=mm9&position=chr19:55987035-55991944\" title=\"Jump to UCSC Genome Browser\">19:55987035-55991944</a>","log2FoldChange.microglia":0.244,"pvalue.microglia":0.726,"padj.microglia":0.874,"groupID.microglia":"14222","medianVariantFreq.microglia":0.274,"medianVariantFreq1.microglia":0.222,"medianVariantFreq2.microglia":0.275,"medianVariantCount.microglia":7.5,"medianVariantCount1.microglia":11,"medianVariantCount2.microglia":7,"medianTotalCount.microglia":31.5,"medianTotalCount1.microglia":40,"medianTotalCount2.microglia":19,"deltaVF.microglia":0.0528,"junctions.microglia":"55987135-55991829","sig.microglia":"Not","log2FoldChange.astrocyte":-1.61,"pvalue.astrocyte":0.145,"padj.astrocyte":0.374,"groupID.astrocyte":"14222","medianVariantFreq.astrocyte":0.299,"medianVariantFreq1.astrocyte":0.424,"medianVariantFreq2.astrocyte":0.171,"medianVariantCount.astrocyte":4,"medianVariantCount1.astrocyte":9.5,"medianVariantCount2.astrocyte":3,"medianTotalCount.astrocyte":15.5,"medianTotalCount1.astrocyte":17.5,"medianTotalCount2.astrocyte":15.5,"deltaVF.astrocyte":-0.253,"junctions.astrocyte":"55987135-55991829","sig.astrocyte":"Not"},"Reg_emPPrq_182":{"featureID":"214469_2_2/2_SE","chr":"1","start":34880900,"end":34880865,"strand":"-","coords":"1:34880900-34880865","geneIDs":"214469","geneSymbols":"Fam168b","variantType":"SE:I","event":"<a href=\"https://genome.ucsc.edu/cgi-bin/hgTracks?db=mm9&position=chr1:34876754-34885712\" title=\"Jump to UCSC Genome Browser\">1:34876754-34885712</a>","log2FoldChange.microglia":-1.78,"pvalue.microglia":0.0814,"padj.microglia":0.257,"groupID.microglia":"17107","medianVariantFreq.microglia":0.094,"medianVariantFreq1.microglia":0.19,"medianVariantFreq2.microglia":0.0556,"medianVariantCount.microglia":3,"medianVariantCount1.microglia":8,"medianVariantCount2.microglia":2,"medianTotalCount.microglia":38,"medianTotalCount1.microglia":42,"medianTotalCount2.microglia":36,"deltaVF.microglia":-0.135,"junctions.microglia":"34880900-34885612;34876854-34880865","sig.microglia":"Not","log2FoldChange.astrocyte":3.52,"pvalue.astrocyte":0.0752,"padj.astrocyte":0.237,"groupID.astrocyte":"17107","medianVariantFreq.astrocyte":0.0811,"medianVariantFreq1.astrocyte":0,"medianVariantFreq2.astrocyte":0.139,"medianVariantCount.astrocyte":6.5,"medianVariantCount1.astrocyte":0,"medianVariantCount2.astrocyte":7.5,"medianTotalCount.astrocyte":56.5,"medianTotalCount1.astrocyte":30.5,"medianTotalCount2.astrocyte":85.5,"deltaVF.astrocyte":0.139,"junctions.astrocyte":"34880900-34885612;34876854-34880865","sig.astrocyte":"Not"},"Reg_emPPrq_183":{"featureID":"214469_4_2/2_RI,A3SS","chr":"1","start":34876636,"end":34876635,"strand":"-","coords":"1:34876636-34876635","geneIDs":"214469","geneSymbols":"Fam168b","variantType":"RI:R,A3SS:P","event":"<a href=\"https://genome.ucsc.edu/cgi-bin/hgTracks?db=mm9&position=chr1:34876514-34876812\" title=\"Jump to UCSC Genome Browser\">1:34876514-34876812</a>","log2FoldChange.microglia":1.14,"pvalue.microglia":0.247,"padj.microglia":0.496,"groupID.microglia":"17109","medianVariantFreq.microglia":0.355,"medianVariantFreq1.microglia":0.19,"medianVariantFreq2.microglia":0.415,"medianVariantCount.microglia":16.5,"medianVariantCount1.microglia":16,"medianVariantCount2.microglia":17,"medianTotalCount.microglia":38,"medianTotalCount1.microglia":54,"medianTotalCount2.microglia":35,"deltaVF.microglia":0.224,"junctions.microglia":"34876635-34876712","sig.microglia":"Not","log2FoldChange.astrocyte":0.732,"pvalue.astrocyte":0.428,"padj.astrocyte":0.693,"groupID.astrocyte":"17109","medianVariantFreq.astrocyte":0.399,"medianVariantFreq1.astrocyte":0.282,"medianVariantFreq2.astrocyte":0.532,"medianVariantCount.astrocyte":15,"medianVariantCount1.astrocyte":11,"medianVariantCount2.astrocyte":28,"medianTotalCount.astrocyte":47.5,"medianTotalCount1.astrocyte":33,"medianTotalCount2.astrocyte":62.5,"deltaVF.astrocyte":0.25,"junctions.astrocyte":"34876635-34876712","sig.astrocyte":"Not"},"Reg_emPPrq_184":{"featureID":"214627_3_2/2_RI,A3SS","chr":"8","start":90776185,"end":90776425,"strand":"+","coords":"8:90776185-90776425","geneIDs":"214627","geneSymbols":"Papd5","variantType":"RI:R,A3SS:P","event":"<a href=\"https://genome.ucsc.edu/cgi-bin/hgTracks?db=mm9&position=chr8:90776084-90776526\" title=\"Jump to UCSC Genome Browser\">8:90776084-90776526</a>","log2FoldChange.microglia":-6.54,"pvalue.microglia":5.46e-05,"padj.microglia":0.00182,"groupID.microglia":"11976","medianVariantFreq.microglia":0.957,"medianVariantFreq1.microglia":1,"medianVariantFreq2.microglia":0.896,"medianVariantCount.microglia":62.5,"medianVariantCount1.microglia":22,"medianVariantCount2.microglia":82,"medianTotalCount.microglia":68.5,"medianTotalCount1.microglia":22,"medianTotalCount2.microglia":90,"deltaVF.microglia":-0.104,"junctions.microglia":"90776184-90776285","sig.microglia":"Significant","log2FoldChange.astrocyte":1.04,"pvalue.astrocyte":0.446,"padj.astrocyte":0.706,"groupID.astrocyte":"11976","medianVariantFreq.astrocyte":0.924,"medianVariantFreq1.astrocyte":0.841,"medianVariantFreq2.astrocyte":0.924,"medianVariantCount.astrocyte":48,"medianVariantCount1.astrocyte":36,"medianVariantCount2.astrocyte":50.5,"medianTotalCount.astrocyte":52,"medianTotalCount1.astrocyte":45,"medianTotalCount2.astrocyte":57.5,"deltaVF.astrocyte":0.0829,"junctions.astrocyte":"90776184-90776285","sig.astrocyte":"Not"},"Reg_emPPrq_185":{"featureID":"214899_1_2/2_SE","chr":"6","start":120325005,"end":120332935,"strand":"+","coords":"6:120325005-120332935","geneIDs":"214899","geneSymbols":"Kdm5a","variantType":"SE:I","event":"<a href=\"https://genome.ucsc.edu/cgi-bin/hgTracks?db=mm9&position=chr6:120324905-120333035\" title=\"Jump to UCSC Genome Browser\">6:120324905-120333035</a>","log2FoldChange.microglia":-3.74,"pvalue.microglia":0.00169,"padj.microglia":0.0176,"groupID.microglia":"11904","medianVariantFreq.microglia":0.924,"medianVariantFreq1.microglia":1,"medianVariantFreq2.microglia":0.746,"medianVariantCount.microglia":45,"medianVariantCount1.microglia":80,"medianVariantCount2.microglia":31,"medianTotalCount.microglia":65.5,"medianTotalCount1.microglia":80,"medianTotalCount2.microglia":43,"deltaVF.microglia":-0.254,"junctions.microglia":"120325005-120331553;120331687-120332935","sig.microglia":"Significant","log2FoldChange.astrocyte":-6.08,"pvalue.astrocyte":4.19e-07,"padj.astrocyte":2.27e-05,"groupID.astrocyte":"11904","medianVariantFreq.astrocyte":0.926,"medianVariantFreq1.astrocyte":1,"medianVariantFreq2.astrocyte":0.637,"medianVariantCount.astrocyte":81.5,"medianVariantCount1.astrocyte":66,"medianVariantCount2.astrocyte":91.5,"medianTotalCount.astrocyte":100,"medianTotalCount1.astrocyte":66,"medianTotalCount2.astrocyte":130,"deltaVF.astrocyte":-0.363,"junctions.astrocyte":"120325005-120331553;120331687-120332935","sig.astrocyte":"Significant"},"Reg_emPPrq_186":{"featureID":"215193_2_2/2_A3SS","chr":"1","start":194948372,"end":194948372,"strand":"-","coords":"1:194948372-194948372","geneIDs":"215193","geneSymbols":"Diexf","variantType":"A3SS:P","event":"<a href=\"https://genome.ucsc.edu/cgi-bin/hgTracks?db=mm9&position=chr1:194948188-194949932\" title=\"Jump to UCSC Genome Browser\">1:194948188-194949932</a>","log2FoldChange.microglia":0.604,"pvalue.microglia":0.495,"padj.microglia":0.729,"groupID.microglia":"8709","medianVariantFreq.microglia":0.23,"medianVariantFreq1.microglia":0.25,"medianVariantFreq2.microglia":0.211,"medianVariantCount.microglia":9,"medianVariantCount1.microglia":6,"medianVariantCount2.microglia":10,"medianTotalCount.microglia":39.5,"medianTotalCount1.microglia":40,"medianTotalCount2.microglia":39,"deltaVF.microglia":-0.0395,"junctions.microglia":"194948372-194949832","sig.microglia":"Not","log2FoldChange.astrocyte":-2.01,"pvalue.astrocyte":0.0589,"padj.astrocyte":0.208,"groupID.astrocyte":"8709","medianVariantFreq.astrocyte":0.189,"medianVariantFreq1.astrocyte":0.287,"medianVariantFreq2.astrocyte":0.101,"medianVariantCount.astrocyte":8,"medianVariantCount1.astrocyte":14.5,"medianVariantCount2.astrocyte":4.5,"medianTotalCount.astrocyte":44.5,"medianTotalCount1.astrocyte":41,"medianTotalCount2.astrocyte":49.5,"deltaVF.astrocyte":-0.185,"junctions.astrocyte":"194948372-194949832","sig.astrocyte":"Not"},"Reg_emPPrq_187":{"featureID":"215351,17920_18_2/2_SE","chr":"9","start":79959260,"end":79964339,"strand":"+","coords":"9:79959260-79964339","geneIDs":"215351,17920","geneSymbols":"Senp6,Myo6","variantType":"SE:I","event":"<a href=\"https://genome.ucsc.edu/cgi-bin/hgTracks?db=mm9&position=chr9:79959160-79964439\" title=\"Jump to UCSC Genome Browser\">9:79959160-79964439</a>","log2FoldChange.microglia":-2.11,"pvalue.microglia":0.158,"padj.microglia":0.385,"groupID.microglia":"8017","medianVariantFreq.microglia":0.967,"medianVariantFreq1.microglia":1,"medianVariantFreq2.microglia":0.75,"medianVariantCount.microglia":24,"medianVariantCount1.microglia":17,"medianVariantCount2.microglia":30,"medianTotalCount.microglia":29,"medianTotalCount1.microglia":17,"medianTotalCount2.microglia":40,"deltaVF.microglia":-0.25,"junctions.microglia":"79959260-79961534;79961921-79964339","sig.microglia":"Not","log2FoldChange.astrocyte":-8.51,"pvalue.astrocyte":3.33e-07,"padj.astrocyte":1.89e-05,"groupID.astrocyte":"8017","medianVariantFreq.astrocyte":0.917,"medianVariantFreq1.astrocyte":1,"medianVariantFreq2.astrocyte":0.543,"medianVariantCount.astrocyte":34,"medianVariantCount1.astrocyte":39,"medianVariantCount2.astrocyte":29.5,"medianTotalCount.astrocyte":45.5,"medianTotalCount1.astrocyte":39,"medianTotalCount2.astrocyte":46.5,"deltaVF.astrocyte":-0.457,"junctions.astrocyte":"79959260-79961534;79961921-79964339","sig.astrocyte":"Significant"},"Reg_emPPrq_188":{"featureID":"216190_10_2/3_A3SS","chr":"10","start":83087466,"end":83087466,"strand":"-","coords":"10:83087466-83087466","geneIDs":"216190","geneSymbols":"Appl2","variantType":"A3SS:P","event":"<a href=\"https://genome.ucsc.edu/cgi-bin/hgTracks?db=mm9&position=chr10:83087351-83091074\" title=\"Jump to UCSC Genome Browser\">10:83087351-83091074</a>","log2FoldChange.microglia":0.948,"pvalue.microglia":0.382,"padj.microglia":0.628,"groupID.microglia":"2581","medianVariantFreq.microglia":0.0578,"medianVariantFreq1.microglia":0.0402,"medianVariantFreq2.microglia":0.13,"medianVariantCount.microglia":5.5,"medianVariantCount1.microglia":7,"medianVariantCount2.microglia":3,"medianTotalCount.microglia":38.5,"medianTotalCount1.microglia":116,"medianTotalCount2.microglia":22,"deltaVF.microglia":0.0902,"junctions.microglia":"83087466-83090974","sig.microglia":"Not","log2FoldChange.astrocyte":0.878,"pvalue.astrocyte":0.114,"padj.astrocyte":0.328,"groupID.astrocyte":"2581","medianVariantFreq.astrocyte":0.0781,"medianVariantFreq1.astrocyte":0.0666,"medianVariantFreq2.astrocyte":0.102,"medianVariantCount.astrocyte":36,"medianVariantCount1.astrocyte":55.5,"medianVariantCount2.astrocyte":13.5,"medianTotalCount.astrocyte":464,"medianTotalCount1.astrocyte":791,"medianTotalCount2.astrocyte":97,"deltaVF.astrocyte":0.0357,"junctions.astrocyte":"83087466-83090974","sig.astrocyte":"Not"},"Reg_emPPrq_189":{"featureID":"216190_10_3/3_SE","chr":"10","start":83090215,"end":83090070,"strand":"-","coords":"10:83090215-83090070","geneIDs":"216190","geneSymbols":"Appl2","variantType":"SE:I","event":"<a href=\"https://genome.ucsc.edu/cgi-bin/hgTracks?db=mm9&position=chr10:83087351-83091074\" title=\"Jump to UCSC Genome Browser\">10:83087351-83091074</a>","log2FoldChange.microglia":0.595,"pvalue.microglia":0.71,"padj.microglia":0.864,"groupID.microglia":"2581","medianVariantFreq.microglia":0.0131,"medianVariantFreq1.microglia":0.0186,"medianVariantFreq2.microglia":0,"medianVariantCount.microglia":1,"medianVariantCount1.microglia":1,"medianVariantCount2.microglia":0,"medianTotalCount.microglia":38.5,"medianTotalCount1.microglia":116,"medianTotalCount2.microglia":22,"deltaVF.microglia":-0.0186,"junctions.microglia":"83090215-83090974;83087451-83090070","sig.microglia":"Not","log2FoldChange.astrocyte":-0.171,"pvalue.astrocyte":0.886,"padj.astrocyte":0.958,"groupID.astrocyte":"2581","medianVariantFreq.astrocyte":0.0061,"medianVariantFreq1.astrocyte":0.00817,"medianVariantFreq2.astrocyte":0.00215,"medianVariantCount.astrocyte":4,"medianVariantCount1.astrocyte":9,"medianVariantCount2.astrocyte":0.5,"medianTotalCount.astrocyte":464,"medianTotalCount1.astrocyte":791,"medianTotalCount2.astrocyte":97,"deltaVF.astrocyte":-0.00603,"junctions.astrocyte":"83090215-83090974;83087451-83090070","sig.astrocyte":"Not"},"Reg_emPPrq_190":{"featureID":"216190_6_2/4_AS","chr":"10","start":83111273,"end":83103751,"strand":"-","coords":"10:83111273-83103751","geneIDs":"216190","geneSymbols":"Appl2","variantType":"AS","event":"<a href=\"https://genome.ucsc.edu/cgi-bin/hgTracks?db=mm9&position=chr10:83091478-83111516\" title=\"Jump to UCSC Genome Browser\">10:83091478-83111516</a>","log2FoldChange.microglia":0.926,"pvalue.microglia":0.569,"padj.microglia":0.788,"groupID.microglia":"2577","medianVariantFreq.microglia":0.664,"medianVariantFreq1.microglia":0.471,"medianVariantFreq2.microglia":0.857,"medianVariantCount.microglia":7,"medianVariantCount1.microglia":9,"medianVariantCount2.microglia":3,"medianTotalCount.microglia":8.5,"medianTotalCount1.microglia":17,"medianTotalCount2.microglia":7,"deltaVF.microglia":0.387,"junctions.microglia":"83091578-83103751","sig.microglia":"Not","log2FoldChange.astrocyte":-0.0585,"pvalue.astrocyte":0.937,"padj.astrocyte":0.98,"groupID.astrocyte":"2577","medianVariantFreq.astrocyte":0.34,"medianVariantFreq1.astrocyte":0.34,"medianVariantFreq2.astrocyte":0.389,"medianVariantCount.astrocyte":37.5,"medianVariantCount1.astrocyte":59,"medianVariantCount2.astrocyte":7,"medianTotalCount.astrocyte":88.5,"medianTotalCount1.astrocyte":144,"medianTotalCount2.astrocyte":23,"deltaVF.astrocyte":0.0488,"junctions.astrocyte":"83091578-83103751","sig.astrocyte":"Not"},"Reg_emPPrq_191":{"featureID":"216345_11_2/2_A3SS","chr":"10","start":114840376,"end":114841255,"strand":"+","coords":"10:114840376-114841255","geneIDs":"216345","geneSymbols":"Zfc3h1","variantType":"A3SS:P","event":"<a href=\"https://genome.ucsc.edu/cgi-bin/hgTracks?db=mm9&position=chr10:114840276-114841356\" title=\"Jump to UCSC Genome Browser\">10:114840276-114841356</a>","log2FoldChange.microglia":-0.0604,"pvalue.microglia":0.919,"padj.microglia":0.98,"groupID.microglia":"93","medianVariantFreq.microglia":0.113,"medianVariantFreq1.microglia":0.126,"medianVariantFreq2.microglia":0.101,"medianVariantCount.microglia":23.5,"medianVariantCount1.microglia":48,"medianVariantCount2.microglia":14,"medianTotalCount.microglia":203,"medianTotalCount1.microglia":214,"medianTotalCount2.microglia":142,"deltaVF.microglia":-0.0249,"junctions.microglia":"114840376-114841253","sig.microglia":"Not","log2FoldChange.astrocyte":0.249,"pvalue.astrocyte":0.761,"padj.astrocyte":0.908,"groupID.astrocyte":"93","medianVariantFreq.astrocyte":0.089,"medianVariantFreq1.astrocyte":0.0773,"medianVariantFreq2.astrocyte":0.104,"medianVariantCount.astrocyte":18,"medianVariantCount1.astrocyte":18,"medianVariantCount2.astrocyte":24.5,"medianTotalCount.astrocyte":186,"medianTotalCount1.astrocyte":151,"medianTotalCount2.astrocyte":206,"deltaVF.astrocyte":0.027,"junctions.astrocyte":"114840376-114841253","sig.astrocyte":"Not"},"Reg_emPPrq_192":{"featureID":"216873,216874_4_2/2_SE,RI,A5SS,A3SS","chr":"11","start":70484414,"end":70484393,"strand":"-","coords":"11:70484414-70484393","geneIDs":"216873,216874","geneSymbols":"Spag7,Camta2","variantType":"SE:I,RI:R,A5SS:P,A3SS:P","event":"<a href=\"https://genome.ucsc.edu/cgi-bin/hgTracks?db=mm9&position=chr11:70484138-70484610\" title=\"Jump to UCSC Genome Browser\">11:70484138-70484610</a>","log2FoldChange.microglia":-0.0457,"pvalue.microglia":0.955,"padj.microglia":0.989,"groupID.microglia":"17798","medianVariantFreq.microglia":0.319,"medianVariantFreq1.microglia":0.239,"medianVariantFreq2.microglia":0.375,"medianVariantCount.microglia":13,"medianVariantCount1.microglia":16,"medianVariantCount2.microglia":6,"medianTotalCount.microglia":39.5,"medianTotalCount1.microglia":42,"medianTotalCount2.microglia":26,"deltaVF.microglia":0.136,"junctions.microglia":"70484413-70484510;70484238-70484393","sig.microglia":"Not","log2FoldChange.astrocyte":-2.9,"pvalue.astrocyte":0.0219,"padj.astrocyte":0.107,"groupID.astrocyte":"17798","medianVariantFreq.astrocyte":0.3,"medianVariantFreq1.astrocyte":0.586,"medianVariantFreq2.astrocyte":0.0932,"medianVariantCount.astrocyte":10.5,"medianVariantCount1.astrocyte":21.5,"medianVariantCount2.astrocyte":3,"medianTotalCount.astrocyte":30,"medianTotalCount1.astrocyte":34.5,"medianTotalCount2.astrocyte":30,"deltaVF.astrocyte":-0.493,"junctions.astrocyte":"70484413-70484510;70484238-70484393","sig.astrocyte":"Not"},"Reg_emPPrq_193":{"featureID":"217039_2_2/2_A5SS","chr":"11","start":84654917,"end":84654917,"strand":"-","coords":"11:84654917-84654917","geneIDs":"217039","geneSymbols":"Ggnbp2","variantType":"A5SS:P","event":"<a href=\"https://genome.ucsc.edu/cgi-bin/hgTracks?db=mm9&position=chr11:84653837-84655023\" title=\"Jump to UCSC Genome Browser\">11:84653837-84655023</a>","log2FoldChange.microglia":3.02,"pvalue.microglia":0.000924,"padj.microglia":0.0111,"groupID.microglia":"10132","medianVariantFreq.microglia":0.675,"medianVariantFreq1.microglia":0.532,"medianVariantFreq2.microglia":0.929,"medianVariantCount.microglia":63,"medianVariantCount1.microglia":25,"medianVariantCount2.microglia":79,"medianTotalCount.microglia":82,"medianTotalCount1.microglia":47,"medianTotalCount2.microglia":85,"deltaVF.microglia":0.397,"junctions.microglia":"84653937-84654917","sig.microglia":"Significant","log2FoldChange.astrocyte":3.21,"pvalue.astrocyte":0.000185,"padj.astrocyte":0.00273,"groupID.astrocyte":"10132","medianVariantFreq.astrocyte":0.751,"medianVariantFreq1.astrocyte":0.545,"medianVariantFreq2.astrocyte":0.929,"medianVariantCount.astrocyte":91,"medianVariantCount1.astrocyte":57.5,"medianVariantCount2.astrocyte":128,"medianTotalCount.astrocyte":112,"medianTotalCount1.astrocyte":88.5,"medianTotalCount2.astrocyte":132,"deltaVF.astrocyte":0.384,"junctions.astrocyte":"84653937-84654917","sig.astrocyte":"Significant"},"Reg_emPPrq_194":{"featureID":"217232_5_2/2_A3SS","chr":"11","start":104388369,"end":104388369,"strand":"-","coords":"11:104388369-104388369","geneIDs":"217232","geneSymbols":"Cdc27","variantType":"A3SS:P","event":"<a href=\"https://genome.ucsc.edu/cgi-bin/hgTracks?db=mm9&position=chr11:104388191-104389677\" title=\"Jump to UCSC Genome Browser\">11:104388191-104389677</a>","log2FoldChange.microglia":0.76,"pvalue.microglia":0.528,"padj.microglia":0.756,"groupID.microglia":"17146","medianVariantFreq.microglia":0.171,"medianVariantFreq1.microglia":0.125,"medianVariantFreq2.microglia":0.222,"medianVariantCount.microglia":4,"medianVariantCount1.microglia":4,"medianVariantCount2.microglia":4,"medianTotalCount.microglia":25.5,"medianTotalCount1.microglia":30,"medianTotalCount2.microglia":21,"deltaVF.microglia":0.0972,"junctions.microglia":"104388369-104389577","sig.microglia":"Not","log2FoldChange.astrocyte":3.47,"pvalue.astrocyte":0.281,"padj.astrocyte":0.544,"groupID.astrocyte":"17146","medianVariantFreq.astrocyte":0.938,"medianVariantFreq1.astrocyte":0.654,"medianVariantFreq2.astrocyte":1,"medianVariantCount.astrocyte":23.5,"medianVariantCount1.astrocyte":23,"medianVariantCount2.astrocyte":24,"medianTotalCount.astrocyte":40.5,"medianTotalCount1.astrocyte":54,"medianTotalCount2.astrocyte":29,"deltaVF.astrocyte":0.346,"junctions.astrocyte":"104388369-104389577","sig.astrocyte":"Not"},"Reg_emPPrq_195":{"featureID":"217232_6_2/2_A3SS","chr":"11","start":104387498,"end":104387498,"strand":"-","coords":"11:104387498-104387498","geneIDs":"217232","geneSymbols":"Cdc27","variantType":"A3SS:P","event":"<a href=\"https://genome.ucsc.edu/cgi-bin/hgTracks?db=mm9&position=chr11:104387380-104388277\" title=\"Jump to UCSC Genome Browser\">11:104387380-104388277</a>","log2FoldChange.microglia":1.82,"pvalue.microglia":0.00356,"padj.microglia":0.0289,"groupID.microglia":"17147","medianVariantFreq.microglia":0.187,"medianVariantFreq1.microglia":0.113,"medianVariantFreq2.microglia":0.278,"medianVariantCount.microglia":17,"medianVariantCount1.microglia":13,"medianVariantCount2.microglia":18,"medianTotalCount.microglia":68,"medianTotalCount1.microglia":115,"medianTotalCount2.microglia":64,"deltaVF.microglia":0.165,"junctions.microglia":"104387498-104388177","sig.microglia":"Significant","log2FoldChange.astrocyte":0.0845,"pvalue.astrocyte":0.907,"padj.astrocyte":0.965,"groupID.astrocyte":"17147","medianVariantFreq.astrocyte":0.141,"medianVariantFreq1.astrocyte":0.137,"medianVariantFreq2.astrocyte":0.141,"medianVariantCount.astrocyte":16.5,"medianVariantCount1.astrocyte":15.5,"medianVariantCount2.astrocyte":18,"medianTotalCount.astrocyte":102,"medianTotalCount1.astrocyte":95,"medianTotalCount2.astrocyte":119,"deltaVF.astrocyte":0.00381,"junctions.astrocyte":"104387498-104388177","sig.astrocyte":"Not"},"Reg_emPPrq_196":{"featureID":"217335_1_2/2_A3SS","chr":"11","start":116014261,"end":116014261,"strand":"-","coords":"11:116014261-116014261","geneIDs":"217335","geneSymbols":"Fbf1","variantType":"A3SS:P","event":"<a href=\"https://genome.ucsc.edu/cgi-bin/hgTracks?db=mm9&position=chr11:116014158-116015367\" title=\"Jump to UCSC Genome Browser\">11:116014158-116015367</a>","log2FoldChange.microglia":0.0517,"pvalue.microglia":0.974,"padj.microglia":0.992,"groupID.microglia":"12118","medianVariantFreq.microglia":0.982,"medianVariantFreq1.microglia":0.964,"medianVariantFreq2.microglia":1,"medianVariantCount.microglia":16.5,"medianVariantCount1.microglia":40,"medianVariantCount2.microglia":11,"medianTotalCount.microglia":23.5,"medianTotalCount1.microglia":62,"medianTotalCount2.microglia":11,"deltaVF.microglia":0.036,"junctions.microglia":"116014261-116015267","sig.microglia":"Not","log2FoldChange.astrocyte":-0.162,"pvalue.astrocyte":0.843,"padj.astrocyte":0.941,"groupID.astrocyte":"12118","medianVariantFreq.astrocyte":0.765,"medianVariantFreq1.astrocyte":0.801,"medianVariantFreq2.astrocyte":0.765,"medianVariantCount.astrocyte":43.5,"medianVariantCount1.astrocyte":26.5,"medianVariantCount2.astrocyte":75.5,"medianTotalCount.astrocyte":60.5,"medianTotalCount1.astrocyte":31.5,"medianTotalCount2.astrocyte":99.5,"deltaVF.astrocyte":-0.0357,"junctions.astrocyte":"116014261-116015267","sig.astrocyte":"Not"},"Reg_emPPrq_197":{"featureID":"217351,217356_3_2/2_SE","chr":"11","start":117601323,"end":117604241,"strand":"+","coords":"11:117601323-117604241","geneIDs":"217351,217356","geneSymbols":"Tnrc6c,Tmc8","variantType":"SE:I","event":"<a href=\"https://genome.ucsc.edu/cgi-bin/hgTracks?db=mm9&position=chr11:117601223-117604341\" title=\"Jump to UCSC Genome Browser\">11:117601223-117604341</a>","log2FoldChange.microglia":-6.53,"pvalue.microglia":0.000537,"padj.microglia":0.00756,"groupID.microglia":"15905","medianVariantFreq.microglia":"NA","medianVariantFreq1.microglia":1,"medianVariantFreq2.microglia":"NA","medianVariantCount.microglia":1.5,"medianVariantCount1.microglia":7,"medianVariantCount2.microglia":1,"medianTotalCount.microglia":9,"medianTotalCount1.microglia":7,"medianTotalCount2.microglia":11,"deltaVF.microglia":"NA","junctions.microglia":"117601323-117602983;117601323-117602959;117603132-117604241","sig.microglia":"Significant","log2FoldChange.astrocyte":-3.73,"pvalue.astrocyte":0.356,"padj.astrocyte":0.62,"groupID.astrocyte":"15905","medianVariantFreq.astrocyte":0.0455,"medianVariantFreq1.astrocyte":0.5,"medianVariantFreq2.astrocyte":0.0455,"medianVariantCount.astrocyte":1,"medianVariantCount1.astrocyte":2.5,"medianVariantCount2.astrocyte":1,"medianTotalCount.astrocyte":12.5,"medianTotalCount1.astrocyte":5,"medianTotalCount2.astrocyte":17.5,"deltaVF.astrocyte":-0.455,"junctions.astrocyte":"117601323-117602983;117601323-117602959;117603132-117604241","sig.astrocyte":"Not"},"Reg_emPPrq_198":{"featureID":"21750_4_2/2_A3SS","chr":"8","start":109600899,"end":109600899,"strand":"-","coords":"8:109600899-109600899","geneIDs":"21750","geneSymbols":"Terf2","variantType":"A3SS:P","event":"<a href=\"https://genome.ucsc.edu/cgi-bin/hgTracks?db=mm9&position=chr8:109600796-109603369\" title=\"Jump to UCSC Genome Browser\">8:109600796-109603369</a>","log2FoldChange.microglia":1.92,"pvalue.microglia":0.000714,"padj.microglia":0.00933,"groupID.microglia":"5010","medianVariantFreq.microglia":0.725,"medianVariantFreq1.microglia":0.647,"medianVariantFreq2.microglia":0.854,"medianVariantCount.microglia":58,"medianVariantCount1.microglia":66,"medianVariantCount2.microglia":50,"medianTotalCount.microglia":84,"medianTotalCount1.microglia":102,"medianTotalCount2.microglia":66,"deltaVF.microglia":0.207,"junctions.microglia":"109600899-109603269","sig.microglia":"Significant","log2FoldChange.astrocyte":-0.871,"pvalue.astrocyte":0.168,"padj.astrocyte":0.404,"groupID.astrocyte":"5010","medianVariantFreq.astrocyte":0.652,"medianVariantFreq1.astrocyte":0.701,"medianVariantFreq2.astrocyte":0.626,"medianVariantCount.astrocyte":51.5,"medianVariantCount1.astrocyte":38,"medianVariantCount2.astrocyte":62,"medianTotalCount.astrocyte":69.5,"medianTotalCount1.astrocyte":50,"medianTotalCount2.astrocyte":114,"deltaVF.astrocyte":-0.0751,"junctions.astrocyte":"109600899-109603269","sig.astrocyte":"Not"},"Reg_emPPrq_199":{"featureID":"217588_1_2/2_A3SS","chr":"12","start":57443396,"end":57443396,"strand":"-","coords":"12:57443396-57443396","geneIDs":"217588","geneSymbols":"Mbip","variantType":"A3SS:P","event":"<a href=\"https://genome.ucsc.edu/cgi-bin/hgTracks?db=mm9&position=chr12:57443242-57446759\" title=\"Jump to UCSC Genome Browser\">12:57443242-57446759</a>","log2FoldChange.microglia":2.46,"pvalue.microglia":0.134,"padj.microglia":0.35,"groupID.microglia":"7514","medianVariantFreq.microglia":0.467,"medianVariantFreq1.microglia":0.25,"medianVariantFreq2.microglia":0.778,"medianVariantCount.microglia":3.5,"medianVariantCount1.microglia":3,"medianVariantCount2.microglia":7,"medianTotalCount.microglia":12,"medianTotalCount1.microglia":15,"medianTotalCount2.microglia":9,"deltaVF.microglia":0.528,"junctions.microglia":"57443396-57446659","sig.microglia":"Not","log2FoldChange.astrocyte":0.481,"pvalue.astrocyte":0.788,"padj.astrocyte":0.919,"groupID.astrocyte":"7514","medianVariantFreq.astrocyte":0.536,"medianVariantFreq1.astrocyte":0.692,"medianVariantFreq2.astrocyte":0.536,"medianVariantCount.astrocyte":6,"medianVariantCount1.astrocyte":3,"medianVariantCount2.astrocyte":9,"medianTotalCount.astrocyte":16,"medianTotalCount1.astrocyte":11,"medianTotalCount2.astrocyte":17,"deltaVF.astrocyte":-0.157,"junctions.astrocyte":"57443396-57446659","sig.astrocyte":"Not"},"Reg_emPPrq_200":{"featureID":"217869,100047658_1_2/2_SE","chr":"12","start":112777898,"end":112778341,"strand":"+","coords":"12:112777898-112778341","geneIDs":"217869,100047658","geneSymbols":"Eif5,LOC100047658","variantType":"SE:I","event":"<a href=\"https://genome.ucsc.edu/cgi-bin/hgTracks?db=mm9&position=chr12:112777798-112778441\" title=\"Jump to UCSC Genome Browser\">12:112777798-112778441</a>","log2FoldChange.microglia":-3.93,"pvalue.microglia":0.00258,"padj.microglia":0.0241,"groupID.microglia":"15306","medianVariantFreq.microglia":0.857,"medianVariantFreq1.microglia":1,"medianVariantFreq2.microglia":0.714,"medianVariantCount.microglia":24.5,"medianVariantCount1.microglia":21,"medianVariantCount2.microglia":28,"medianTotalCount.microglia":30.5,"medianTotalCount1.microglia":23,"medianTotalCount2.microglia":70,"deltaVF.microglia":-0.286,"junctions.microglia":"112777898-112778012;112778093-112778341","sig.microglia":"Significant","log2FoldChange.astrocyte":-7.51,"pvalue.astrocyte":1.65e-05,"padj.astrocyte":0.000456,"groupID.astrocyte":"15306","medianVariantFreq.astrocyte":0.955,"medianVariantFreq1.astrocyte":1,"medianVariantFreq2.astrocyte":0.755,"medianVariantCount.astrocyte":37.5,"medianVariantCount1.astrocyte":37.5,"medianVariantCount2.astrocyte":46.5,"medianTotalCount.astrocyte":58.5,"medianTotalCount1.astrocyte":37.5,"medianTotalCount2.astrocyte":72,"deltaVF.astrocyte":-0.245,"junctions.astrocyte":"112777898-112778012;112778093-112778341","sig.astrocyte":"Significant"},"Reg_emPPrq_201":{"featureID":"217980_3_2/2_SE","chr":"13","start":9157475,"end":9163921,"strand":"+","coords":"13:9157475-9163921","geneIDs":"217980","geneSymbols":"Larp4b","variantType":"SE:I","event":"<a href=\"https://genome.ucsc.edu/cgi-bin/hgTracks?db=mm9&position=chr13:9157375-9164021\" title=\"Jump to UCSC Genome Browser\">13:9157375-9164021</a>","log2FoldChange.microglia":-3.43,"pvalue.microglia":0.00015,"padj.microglia":0.00371,"groupID.microglia":"6366","medianVariantFreq.microglia":0.768,"medianVariantFreq1.microglia":0.941,"medianVariantFreq2.microglia":0.535,"medianVariantCount.microglia":30.5,"medianVariantCount1.microglia":32,"medianVariantCount2.microglia":29,"medianTotalCount.microglia":46,"medianTotalCount1.microglia":34,"medianTotalCount2.microglia":65,"deltaVF.microglia":-0.406,"junctions.microglia":"9157475-9157797;9158048-9163921","sig.microglia":"Significant","log2FoldChange.astrocyte":-8.12,"pvalue.astrocyte":9.41e-06,"padj.astrocyte":0.000305,"groupID.astrocyte":"6366","medianVariantFreq.astrocyte":0.534,"medianVariantFreq1.astrocyte":1,"medianVariantFreq2.astrocyte":0.116,"medianVariantCount.astrocyte":6.5,"medianVariantCount1.astrocyte":9.5,"medianVariantCount2.astrocyte":4,"medianTotalCount.astrocyte":30,"medianTotalCount1.astrocyte":10.5,"medianTotalCount2.astrocyte":39,"deltaVF.astrocyte":-0.884,"junctions.astrocyte":"9157475-9157797;9158048-9163921","sig.astrocyte":"Significant"},"Reg_emPPrq_202":{"featureID":"21843_7_2/2_SE,RI,A5SS,A3SS","chr":"7","start":135587615,"end":135587556,"strand":"-","coords":"7:135587615-135587556","geneIDs":"21843","geneSymbols":"Tial1","variantType":"SE:I,RI:R,A5SS:P,A3SS:P","event":"<a href=\"https://genome.ucsc.edu/cgi-bin/hgTracks?db=mm9&position=chr7:135587360-135587895\" title=\"Jump to UCSC Genome Browser\">7:135587360-135587895</a>","log2FoldChange.microglia":-1.41,"pvalue.microglia":0.199,"padj.microglia":0.445,"groupID.microglia":"13812","medianVariantFreq.microglia":"NA","medianVariantFreq1.microglia":0.628,"medianVariantFreq2.microglia":"NA","medianVariantCount.microglia":8,"medianVariantCount1.microglia":19,"medianVariantCount2.microglia":6,"medianTotalCount.microglia":17,"medianTotalCount1.microglia":31,"medianTotalCount2.microglia":14,"deltaVF.microglia":"NA","junctions.microglia":"135587614-135587795;135587460-135587556","sig.microglia":"Not","log2FoldChange.astrocyte":-2.64,"pvalue.astrocyte":0.0086,"padj.astrocyte":0.0528,"groupID.astrocyte":"13812","medianVariantFreq.astrocyte":0.397,"medianVariantFreq1.astrocyte":0.705,"medianVariantFreq2.astrocyte":0.228,"medianVariantCount.astrocyte":9.5,"medianVariantCount1.astrocyte":9,"medianVariantCount2.astrocyte":11,"medianTotalCount.astrocyte":23,"medianTotalCount1.astrocyte":16,"medianTotalCount2.astrocyte":48,"deltaVF.astrocyte":-0.476,"junctions.astrocyte":"135587614-135587795;135587460-135587556","sig.astrocyte":"Not"},"Reg_emPPrq_203":{"featureID":"21853,20847_8_2/2_RI,A5SS","chr":"10","start":127718765,"end":127719158,"strand":"+","coords":"10:127718765-127719158","geneIDs":"21853,20847","geneSymbols":"Timeless,Stat2","variantType":"RI:R,A5SS:P","event":"<a href=\"https://genome.ucsc.edu/cgi-bin/hgTracks?db=mm9&position=chr10:127718664-127719258\" title=\"Jump to UCSC Genome Browser\">10:127718664-127719258</a>","log2FoldChange.microglia":0.113,"pvalue.microglia":0.89,"padj.microglia":0.965,"groupID.microglia":"3216","medianVariantFreq.microglia":0.59,"medianVariantFreq1.microglia":0.882,"medianVariantFreq2.microglia":0.556,"medianVariantCount.microglia":15.5,"medianVariantCount1.microglia":6,"medianVariantCount2.microglia":26,"medianTotalCount.microglia":33.5,"medianTotalCount1.microglia":17,"medianTotalCount2.microglia":48,"deltaVF.microglia":-0.327,"junctions.microglia":"127718826-127719158","sig.microglia":"Not","log2FoldChange.astrocyte":1.52,"pvalue.astrocyte":0.185,"padj.astrocyte":0.428,"groupID.astrocyte":"3216","medianVariantFreq.astrocyte":"NA","medianVariantFreq1.astrocyte":"NA","medianVariantFreq2.astrocyte":0.84,"medianVariantCount.astrocyte":29,"medianVariantCount1.astrocyte":4,"medianVariantCount2.astrocyte":98,"medianTotalCount.astrocyte":47.5,"medianTotalCount1.astrocyte":6.5,"medianTotalCount2.astrocyte":116,"deltaVF.astrocyte":"NA","junctions.astrocyte":"127718826-127719158","sig.astrocyte":"Not"},"Reg_emPPrq_204":{"featureID":"21888_4_2/2_A3SS","chr":"19","start":14592466,"end":14592466,"strand":"-","coords":"19:14592466-14592466","geneIDs":"21888","geneSymbols":"Tle4","variantType":"A3SS:P","event":"<a href=\"https://genome.ucsc.edu/cgi-bin/hgTracks?db=mm9&position=chr19:14592363-14619378\" title=\"Jump to UCSC Genome Browser\">19:14592363-14619378</a>","log2FoldChange.microglia":-1.26,"pvalue.microglia":0.298,"padj.microglia":0.551,"groupID.microglia":"8973","medianVariantFreq.microglia":"NA","medianVariantFreq1.microglia":0.34,"medianVariantFreq2.microglia":"NA","medianVariantCount.microglia":1.5,"medianVariantCount1.microglia":8,"medianVariantCount2.microglia":1,"medianTotalCount.microglia":16,"medianTotalCount1.microglia":22,"medianTotalCount2.microglia":6,"deltaVF.microglia":"NA","junctions.microglia":"14592466-14619278","sig.microglia":"Not","log2FoldChange.astrocyte":-1.17,"pvalue.astrocyte":0.286,"padj.astrocyte":0.548,"groupID.astrocyte":"8973","medianVariantFreq.astrocyte":0.291,"medianVariantFreq1.astrocyte":0.354,"medianVariantFreq2.astrocyte":0.194,"medianVariantCount.astrocyte":6,"medianVariantCount1.astrocyte":7,"medianVariantCount2.astrocyte":3,"medianTotalCount.astrocyte":19.5,"medianTotalCount1.astrocyte":25,"medianTotalCount2.astrocyte":14,"deltaVF.astrocyte":-0.16,"junctions.astrocyte":"14592466-14619278","sig.astrocyte":"Not"},"Reg_emPPrq_205":{"featureID":"22003_3_2/2_SE,RI,A5SS,A3SS","chr":"9","start":66880349,"end":66880273,"strand":"-","coords":"9:66880349-66880273","geneIDs":"22003","geneSymbols":"Tpm1","variantType":"SE:I,RI:R,A5SS:P,A3SS:P","event":"<a href=\"https://genome.ucsc.edu/cgi-bin/hgTracks?db=mm9&position=chr9:66879733-66880701\" title=\"Jump to UCSC Genome Browser\">9:66879733-66880701</a>","log2FoldChange.microglia":2.54,"pvalue.microglia":0.0824,"padj.microglia":0.258,"groupID.microglia":"14486","medianVariantFreq.microglia":0.348,"medianVariantFreq1.microglia":0.103,"medianVariantFreq2.microglia":0.6,"medianVariantCount.microglia":4,"medianVariantCount1.microglia":3,"medianVariantCount2.microglia":4,"medianTotalCount.microglia":9.5,"medianTotalCount1.microglia":18,"medianTotalCount2.microglia":8,"deltaVF.microglia":0.497,"junctions.microglia":"66880348-66880601;66879833-66880273","sig.microglia":"Not","log2FoldChange.astrocyte":1.34,"pvalue.astrocyte":0.251,"padj.astrocyte":0.51,"groupID.astrocyte":"14486","medianVariantFreq.astrocyte":0.757,"medianVariantFreq1.astrocyte":0.563,"medianVariantFreq2.astrocyte":0.838,"medianVariantCount.astrocyte":18,"medianVariantCount1.astrocyte":20.5,"medianVariantCount2.astrocyte":13.5,"medianTotalCount.astrocyte":34,"medianTotalCount1.astrocyte":54.5,"medianTotalCount2.astrocyte":21.5,"deltaVF.astrocyte":0.274,"junctions.astrocyte":"66880348-66880601;66879833-66880273","sig.astrocyte":"Not"},"Reg_emPPrq_206":{"featureID":"22019_4_2/2_A5SS","chr":"1","start":44049240,"end":44056473,"strand":"+","coords":"1:44049240-44056473","geneIDs":"22019","geneSymbols":"Tpp2","variantType":"A5SS:P","event":"<a href=\"https://genome.ucsc.edu/cgi-bin/hgTracks?db=mm9&position=chr1:44049139-44056573\" title=\"Jump to UCSC Genome Browser\">1:44049139-44056573</a>","log2FoldChange.microglia":1.88,"pvalue.microglia":0.226,"padj.microglia":0.476,"groupID.microglia":"17758","medianVariantFreq.microglia":0.143,"medianVariantFreq1.microglia":0.111,"medianVariantFreq2.microglia":0.333,"medianVariantCount.microglia":1,"medianVariantCount1.microglia":1,"medianVariantCount2.microglia":3,"medianTotalCount.microglia":10.5,"medianTotalCount1.microglia":12,"medianTotalCount2.microglia":9,"deltaVF.microglia":0.222,"junctions.microglia":"44049250-44056473","sig.microglia":"Not","log2FoldChange.astrocyte":-1.19,"pvalue.astrocyte":0.434,"padj.astrocyte":0.699,"groupID.astrocyte":"17758","medianVariantFreq.astrocyte":0.555,"medianVariantFreq1.astrocyte":0.586,"medianVariantFreq2.astrocyte":0.369,"medianVariantCount.astrocyte":10,"medianVariantCount1.astrocyte":11,"medianVariantCount2.astrocyte":9,"medianTotalCount.astrocyte":20,"medianTotalCount1.astrocyte":14,"medianTotalCount2.astrocyte":23,"deltaVF.astrocyte":-0.216,"junctions.astrocyte":"44049250-44056473","sig.astrocyte":"Not"},"Reg_emPPrq_207":{"featureID":"22121,638236_2_2/2_A3SS","chr":"7","start":52381623,"end":52381623,"strand":"-","coords":"7:52381623-52381623","geneIDs":"22121,638236","geneSymbols":"Rpl13a,LOC638236","variantType":"A3SS:P","event":"<a href=\"https://genome.ucsc.edu/cgi-bin/hgTracks?db=mm9&position=chr7:52381507-52381948\" title=\"Jump to UCSC Genome Browser\">7:52381507-52381948</a>","log2FoldChange.microglia":0.343,"pvalue.microglia":0.575,"padj.microglia":0.79,"groupID.microglia":"3025","medianVariantFreq.microglia":0.124,"medianVariantFreq1.microglia":0.094,"medianVariantFreq2.microglia":0.155,"medianVariantCount.microglia":10,"medianVariantCount1.microglia":11,"medianVariantCount2.microglia":9,"medianTotalCount.microglia":66,"medianTotalCount1.microglia":87,"medianTotalCount2.microglia":61,"deltaVF.microglia":0.0609,"junctions.microglia":"52381623-52381848","sig.microglia":"Not","log2FoldChange.astrocyte":-1.22,"pvalue.astrocyte":0.263,"padj.astrocyte":0.522,"groupID.astrocyte":"3025","medianVariantFreq.astrocyte":0.309,"medianVariantFreq1.astrocyte":0.423,"medianVariantFreq2.astrocyte":0.225,"medianVariantCount.astrocyte":6.5,"medianVariantCount1.astrocyte":5,"medianVariantCount2.astrocyte":13.5,"medianTotalCount.astrocyte":25,"medianTotalCount1.astrocyte":9,"medianTotalCount2.astrocyte":47,"deltaVF.astrocyte":-0.199,"junctions.astrocyte":"52381623-52381848","sig.astrocyte":"Not"},"Reg_emPPrq_208":{"featureID":"22184_2_2/2_A5SS","chr":"X","start":160395620,"end":160395620,"strand":"-","coords":"X:160395620-160395620","geneIDs":"22184","geneSymbols":"Zrsr2","variantType":"A5SS:P","event":"<a href=\"https://genome.ucsc.edu/cgi-bin/hgTracks?db=mm9&position=chrX:160394385-160395948\" title=\"Jump to UCSC Genome Browser\">X:160394385-160395948</a>","log2FoldChange.microglia":3.51,"pvalue.microglia":0.000598,"padj.microglia":0.00832,"groupID.microglia":"3789","medianVariantFreq.microglia":0.164,"medianVariantFreq1.microglia":0.00943,"medianVariantFreq2.microglia":0.2,"medianVariantCount.microglia":10,"medianVariantCount1.microglia":2,"medianVariantCount2.microglia":15,"medianTotalCount.microglia":62,"medianTotalCount1.microglia":70,"medianTotalCount2.microglia":54,"deltaVF.microglia":0.191,"junctions.microglia":"160394485-160395620","sig.microglia":"Significant","log2FoldChange.astrocyte":4.36,"pvalue.astrocyte":0.0145,"padj.astrocyte":0.0792,"groupID.astrocyte":"3789","medianVariantFreq.astrocyte":0.0203,"medianVariantFreq1.astrocyte":0,"medianVariantFreq2.astrocyte":0.109,"medianVariantCount.astrocyte":1,"medianVariantCount1.astrocyte":0,"medianVariantCount2.astrocyte":5,"medianTotalCount.astrocyte":36,"medianTotalCount1.astrocyte":37,"medianTotalCount2.astrocyte":36,"deltaVF.astrocyte":0.109,"junctions.astrocyte":"160394485-160395620","sig.astrocyte":"Not"},"Reg_emPPrq_209":{"featureID":"22225_1_2/2_A5SS","chr":"6","start":124768493,"end":124768493,"strand":"-","coords":"6:124768493-124768493","geneIDs":"22225","geneSymbols":"Usp5","variantType":"A5SS:P","event":"<a href=\"https://genome.ucsc.edu/cgi-bin/hgTracks?db=mm9&position=chr6:124767949-124768662\" title=\"Jump to UCSC Genome Browser\">6:124767949-124768662</a>","log2FoldChange.microglia":-0.407,"pvalue.microglia":0.568,"padj.microglia":0.788,"groupID.microglia":"13154","medianVariantFreq.microglia":0.455,"medianVariantFreq1.microglia":0.455,"medianVariantFreq2.microglia":0.444,"medianVariantCount.microglia":15.5,"medianVariantCount1.microglia":20,"medianVariantCount2.microglia":8,"medianTotalCount.microglia":35,"medianTotalCount1.microglia":40,"medianTotalCount2.microglia":30,"deltaVF.microglia":-0.0101,"junctions.microglia":"124768049-124768493","sig.microglia":"Not","log2FoldChange.astrocyte":1.7,"pvalue.astrocyte":0.04,"padj.astrocyte":0.157,"groupID.astrocyte":"13154","medianVariantFreq.astrocyte":0.631,"medianVariantFreq1.astrocyte":0.347,"medianVariantFreq2.astrocyte":0.666,"medianVariantCount.astrocyte":20.5,"medianVariantCount1.astrocyte":7.5,"medianVariantCount2.astrocyte":38.5,"medianTotalCount.astrocyte":31.5,"medianTotalCount1.astrocyte":22.5,"medianTotalCount2.astrocyte":52.5,"deltaVF.astrocyte":0.32,"junctions.astrocyte":"124768049-124768493","sig.astrocyte":"Not"},"Reg_emPPrq_210":{"featureID":"22241_3_2/2_A3SS","chr":"5","start":111219973,"end":111219973,"strand":"-","coords":"5:111219973-111219973","geneIDs":"22241","geneSymbols":"Ulk1","variantType":"A3SS:P","event":"<a href=\"https://genome.ucsc.edu/cgi-bin/hgTracks?db=mm9&position=chr5:111219855-111220171\" title=\"Jump to UCSC Genome Browser\">5:111219855-111220171</a>","log2FoldChange.microglia":0.853,"pvalue.microglia":0.432,"padj.microglia":0.676,"groupID.microglia":"5443","medianVariantFreq.microglia":0.0745,"medianVariantFreq1.microglia":0.0656,"medianVariantFreq2.microglia":0.0833,"medianVariantCount.microglia":2.5,"medianVariantCount1.microglia":8,"medianVariantCount2.microglia":2,"medianTotalCount.microglia":29,"medianTotalCount1.microglia":122,"medianTotalCount2.microglia":20,"deltaVF.microglia":0.0178,"junctions.microglia":"111219973-111220071","sig.microglia":"Not","log2FoldChange.astrocyte":-1.22,"pvalue.astrocyte":0.312,"padj.astrocyte":0.572,"groupID.astrocyte":"5443","medianVariantFreq.astrocyte":0.0449,"medianVariantFreq1.astrocyte":0.101,"medianVariantFreq2.astrocyte":0.0419,"medianVariantCount.astrocyte":5.5,"medianVariantCount1.astrocyte":4,"medianVariantCount2.astrocyte":5.5,"medianTotalCount.astrocyte":101,"medianTotalCount1.astrocyte":47.5,"medianTotalCount2.astrocyte":116,"deltaVF.astrocyte":-0.0593,"junctions.astrocyte":"111219973-111220071","sig.astrocyte":"Not"},"Reg_emPPrq_211":{"featureID":"22318_1_2/2_A3SS","chr":"11","start":68902728,"end":68903232,"strand":"+","coords":"11:68902728-68903232","geneIDs":"22318","geneSymbols":"Vamp2","variantType":"A3SS:P","event":"<a href=\"https://genome.ucsc.edu/cgi-bin/hgTracks?db=mm9&position=chr11:68902628-68903333\" title=\"Jump to UCSC Genome Browser\">11:68902628-68903333</a>","log2FoldChange.microglia":1.66,"pvalue.microglia":0.00243,"padj.microglia":0.0231,"groupID.microglia":"15263","medianVariantFreq.microglia":0.198,"medianVariantFreq1.microglia":0.154,"medianVariantFreq2.microglia":0.375,"medianVariantCount.microglia":13.5,"medianVariantCount1.microglia":13,"medianVariantCount2.microglia":14,"medianTotalCount.microglia":59,"medianTotalCount1.microglia":75,"medianTotalCount2.microglia":54,"deltaVF.microglia":0.221,"junctions.microglia":"68902728-68903078","sig.microglia":"Significant","log2FoldChange.astrocyte":0.252,"pvalue.astrocyte":0.742,"padj.astrocyte":0.902,"groupID.astrocyte":"15263","medianVariantFreq.astrocyte":0.311,"medianVariantFreq1.astrocyte":0.257,"medianVariantFreq2.astrocyte":0.368,"medianVariantCount.astrocyte":16.5,"medianVariantCount1.astrocyte":15,"medianVariantCount2.astrocyte":19.5,"medianTotalCount.astrocyte":60,"medianTotalCount1.astrocyte":57,"medianTotalCount2.astrocyte":60,"deltaVF.astrocyte":0.112,"junctions.astrocyte":"68902728-68903078","sig.astrocyte":"Not"},"Reg_emPPrq_212":{"featureID":"22385_3_2/2_A5SS","chr":"5","start":135681062,"end":135684913,"strand":"+","coords":"5:135681062-135684913","geneIDs":"22385","geneSymbols":"Baz1b","variantType":"A5SS:P","event":"<a href=\"https://genome.ucsc.edu/cgi-bin/hgTracks?db=mm9&position=chr5:135680961-135685013\" title=\"Jump to UCSC Genome Browser\">5:135680961-135685013</a>","log2FoldChange.microglia":1.38,"pvalue.microglia":0.109,"padj.microglia":0.302,"groupID.microglia":"8494","medianVariantFreq.microglia":0.563,"medianVariantFreq1.microglia":0.381,"medianVariantFreq2.microglia":0.684,"medianVariantCount.microglia":12,"medianVariantCount1.microglia":7,"medianVariantCount2.microglia":14,"medianTotalCount.microglia":28,"medianTotalCount1.microglia":35,"medianTotalCount2.microglia":22,"deltaVF.microglia":0.303,"junctions.microglia":"135681417-135684913","sig.microglia":"Not","log2FoldChange.astrocyte":0.263,"pvalue.astrocyte":0.787,"padj.astrocyte":0.919,"groupID.astrocyte":"8494","medianVariantFreq.astrocyte":0.645,"medianVariantFreq1.astrocyte":0.691,"medianVariantFreq2.astrocyte":0.644,"medianVariantCount.astrocyte":28,"medianVariantCount1.astrocyte":28,"medianVariantCount2.astrocyte":27.5,"medianTotalCount.astrocyte":42,"medianTotalCount1.astrocyte":44,"medianTotalCount2.astrocyte":37,"deltaVF.astrocyte":-0.0469,"junctions.astrocyte":"135681417-135684913","sig.astrocyte":"Not"},"Reg_emPPrq_213":{"featureID":"224139_2_2/2_A3SS","chr":"16","start":36885274,"end":36886219,"strand":"+","coords":"16:36885274-36886219","geneIDs":"224139","geneSymbols":"Golgb1","variantType":"A3SS:P","event":"<a href=\"https://genome.ucsc.edu/cgi-bin/hgTracks?db=mm9&position=chr16:36885174-36886320\" title=\"Jump to UCSC Genome Browser\">16:36885174-36886320</a>","log2FoldChange.microglia":0.21,"pvalue.microglia":0.848,"padj.microglia":0.949,"groupID.microglia":"14766","medianVariantFreq.microglia":"NA","medianVariantFreq1.microglia":0.429,"medianVariantFreq2.microglia":"NA","medianVariantCount.microglia":5,"medianVariantCount1.microglia":10,"medianVariantCount2.microglia":2,"medianTotalCount.microglia":8,"medianTotalCount1.microglia":20,"medianTotalCount2.microglia":4,"deltaVF.microglia":"NA","junctions.microglia":"36885274-36886217","sig.microglia":"Not","log2FoldChange.astrocyte":0.187,"pvalue.astrocyte":0.846,"padj.astrocyte":0.941,"groupID.astrocyte":"14766","medianVariantFreq.astrocyte":0.432,"medianVariantFreq1.astrocyte":0.407,"medianVariantFreq2.astrocyte":0.45,"medianVariantCount.astrocyte":5.5,"medianVariantCount1.astrocyte":10,"medianVariantCount2.astrocyte":4,"medianTotalCount.astrocyte":16.5,"medianTotalCount1.astrocyte":27.5,"medianTotalCount2.astrocyte":9,"deltaVF.astrocyte":0.0426,"junctions.astrocyte":"36885274-36886217","sig.astrocyte":"Not"},"Reg_emPPrq_214":{"featureID":"224139_3_2/2_SE","chr":"16","start":36885274,"end":36887325,"strand":"+","coords":"16:36885274-36887325","geneIDs":"224139","geneSymbols":"Golgb1","variantType":"SE:I","event":"<a href=\"https://genome.ucsc.edu/cgi-bin/hgTracks?db=mm9&position=chr16:36885174-36887425\" title=\"Jump to UCSC Genome Browser\">16:36885174-36887425</a>","log2FoldChange.microglia":-0.659,"pvalue.microglia":0.569,"padj.microglia":0.788,"groupID.microglia":"14767","medianVariantFreq.microglia":0.756,"medianVariantFreq1.microglia":0.846,"medianVariantFreq2.microglia":0.667,"medianVariantCount.microglia":13.5,"medianVariantCount1.microglia":23,"medianVariantCount2.microglia":9,"medianTotalCount.microglia":18,"medianTotalCount1.microglia":28,"medianTotalCount2.microglia":17,"deltaVF.microglia":-0.179,"junctions.microglia":"36885274-36886220;36885274-36886217;36886314-36887325","sig.microglia":"Not","log2FoldChange.astrocyte":-3.57,"pvalue.astrocyte":0.000274,"padj.astrocyte":0.00379,"groupID.astrocyte":"14767","medianVariantFreq.astrocyte":0.586,"medianVariantFreq1.astrocyte":0.904,"medianVariantFreq2.astrocyte":0.289,"medianVariantCount.astrocyte":17,"medianVariantCount1.astrocyte":28,"medianVariantCount2.astrocyte":12.5,"medianTotalCount.astrocyte":47,"medianTotalCount1.astrocyte":31,"medianTotalCount2.astrocyte":55.5,"deltaVF.astrocyte":-0.615,"junctions.astrocyte":"36885274-36886220;36885274-36886217;36886314-36887325","sig.astrocyte":"Significant"},"Reg_emPPrq_215":{"featureID":"224432_5_2/2_SE,A5SS","chr":"16","start":90257178,"end":90257054,"strand":"-","coords":"16:90257178-90257054","geneIDs":"224432","geneSymbols":"Scaf4","variantType":"SE:I,A5SS:P","event":"<a href=\"https://genome.ucsc.edu/cgi-bin/hgTracks?db=mm9&position=chr16:90252595-90257598\" title=\"Jump to UCSC Genome Browser\">16:90252595-90257598</a>","log2FoldChange.microglia":0.431,"pvalue.microglia":0.733,"padj.microglia":0.878,"groupID.microglia":"2109","medianVariantFreq.microglia":0.025,"medianVariantFreq1.microglia":0.021,"medianVariantFreq2.microglia":0.0291,"medianVariantCount.microglia":3,"medianVariantCount1.microglia":2,"medianVariantCount2.microglia":3,"medianTotalCount.microglia":114,"medianTotalCount1.microglia":119,"medianTotalCount2.microglia":109,"deltaVF.microglia":0.00816,"junctions.microglia":"90257177-90257498;90252695-90257054","sig.microglia":"Not","log2FoldChange.astrocyte":0.763,"pvalue.astrocyte":0.444,"padj.astrocyte":0.706,"groupID.astrocyte":"2109","medianVariantFreq.astrocyte":0.0392,"medianVariantFreq1.astrocyte":0.0374,"medianVariantFreq2.astrocyte":0.0735,"medianVariantCount.astrocyte":6,"medianVariantCount1.astrocyte":4.5,"medianVariantCount2.astrocyte":9.5,"medianTotalCount.astrocyte":123,"medianTotalCount1.astrocyte":114,"medianTotalCount2.astrocyte":150,"deltaVF.astrocyte":0.0362,"junctions.astrocyte":"90257177-90257498;90252695-90257054","sig.astrocyte":"Not"},"Reg_emPPrq_216":{"featureID":"224619_3_2/2_A3SS","chr":"17","start":24653544,"end":24653544,"strand":"-","coords":"17:24653544-24653544","geneIDs":"224619","geneSymbols":"Traf7","variantType":"A3SS:P","event":"<a href=\"https://genome.ucsc.edu/cgi-bin/hgTracks?db=mm9&position=chr17:24653441-24655787\" title=\"Jump to UCSC Genome Browser\">17:24653441-24655787</a>","log2FoldChange.microglia":1.42,"pvalue.microglia":0.107,"padj.microglia":0.3,"groupID.microglia":"1466","medianVariantFreq.microglia":0.347,"medianVariantFreq1.microglia":0.209,"medianVariantFreq2.microglia":0.462,"medianVariantCount.microglia":9.5,"medianVariantCount1.microglia":9,"medianVariantCount2.microglia":10,"medianTotalCount.microglia":26.5,"medianTotalCount1.microglia":27,"medianTotalCount2.microglia":26,"deltaVF.microglia":0.253,"junctions.microglia":"24653544-24655687","sig.microglia":"Not","log2FoldChange.astrocyte":-0.871,"pvalue.astrocyte":0.326,"padj.astrocyte":0.592,"groupID.astrocyte":"1466","medianVariantFreq.astrocyte":0.559,"medianVariantFreq1.astrocyte":0.741,"medianVariantFreq2.astrocyte":0.461,"medianVariantCount.astrocyte":17,"medianVariantCount1.astrocyte":14.5,"medianVariantCount2.astrocyte":24.5,"medianTotalCount.astrocyte":33,"medianTotalCount1.astrocyte":27.5,"medianTotalCount2.astrocyte":46.5,"deltaVF.astrocyte":-0.281,"junctions.astrocyte":"24653544-24655687","sig.astrocyte":"Not"},"Reg_emPPrq_217":{"featureID":"224656_2_2/2_RI,A3SS","chr":"17","start":28338386,"end":28339059,"strand":"+","coords":"17:28338386-28339059","geneIDs":"224656","geneSymbols":"Zfp523","variantType":"RI:R,A3SS:P","event":"<a href=\"https://genome.ucsc.edu/cgi-bin/hgTracks?db=mm9&position=chr17:28338285-28339160\" title=\"Jump to UCSC Genome Browser\">17:28338285-28339160</a>","log2FoldChange.microglia":-1.91,"pvalue.microglia":0.337,"padj.microglia":0.582,"groupID.microglia":"17342","medianVariantFreq.microglia":"NA","medianVariantFreq1.microglia":0.655,"medianVariantFreq2.microglia":"NA","medianVariantCount.microglia":9,"medianVariantCount1.microglia":17,"medianVariantCount2.microglia":2,"medianTotalCount.microglia":23,"medianTotalCount1.microglia":29,"medianTotalCount2.microglia":10,"deltaVF.microglia":"NA","junctions.microglia":"28338385-28339046","sig.microglia":"Not","log2FoldChange.astrocyte":1.05,"pvalue.astrocyte":0.564,"padj.astrocyte":0.798,"groupID.astrocyte":"17342","medianVariantFreq.astrocyte":0.991,"medianVariantFreq1.astrocyte":0.811,"medianVariantFreq2.astrocyte":1,"medianVariantCount.astrocyte":19.5,"medianVariantCount1.astrocyte":25,"medianVariantCount2.astrocyte":11.5,"medianTotalCount.astrocyte":27.5,"medianTotalCount1.astrocyte":34.5,"medianTotalCount2.astrocyte":11.5,"deltaVF.astrocyte":0.189,"junctions.astrocyte":"28338385-28339046","sig.astrocyte":"Not"},"Reg_emPPrq_218":{"featureID":"224727_5_2/2_A3SS","chr":"17","start":35279784,"end":35279870,"strand":"+","coords":"17:35279784-35279870","geneIDs":"224727","geneSymbols":"Bag6","variantType":"A3SS:P","event":"<a href=\"https://genome.ucsc.edu/cgi-bin/hgTracks?db=mm9&position=chr17:35279684-35279971\" title=\"Jump to UCSC Genome Browser\">17:35279684-35279971</a>","log2FoldChange.microglia":-0.252,"pvalue.microglia":0.872,"padj.microglia":0.956,"groupID.microglia":"5866","medianVariantFreq.microglia":0.512,"medianVariantFreq1.microglia":0.417,"medianVariantFreq2.microglia":0.556,"medianVariantCount.microglia":8,"medianVariantCount1.microglia":10,"medianVariantCount2.microglia":7,"medianTotalCount.microglia":13,"medianTotalCount1.microglia":24,"medianTotalCount2.microglia":9,"deltaVF.microglia":0.139,"junctions.microglia":"35279784-35279868","sig.microglia":"Not","log2FoldChange.astrocyte":0.997,"pvalue.astrocyte":0.417,"padj.astrocyte":0.685,"groupID.astrocyte":"5866","medianVariantFreq.astrocyte":0.474,"medianVariantFreq1.astrocyte":0.341,"medianVariantFreq2.astrocyte":0.665,"medianVariantCount.astrocyte":6.5,"medianVariantCount1.astrocyte":5,"medianVariantCount2.astrocyte":6.5,"medianTotalCount.astrocyte":12.5,"medianTotalCount1.astrocyte":11,"medianTotalCount2.astrocyte":20.5,"deltaVF.astrocyte":0.324,"junctions.astrocyte":"35279784-35279868","sig.astrocyte":"Not"},"Reg_emPPrq_219":{"featureID":"224727_6_2/2_SE","chr":"17","start":35283298,"end":35284086,"strand":"+","coords":"17:35283298-35284086","geneIDs":"224727","geneSymbols":"Bag6","variantType":"SE:I","event":"<a href=\"https://genome.ucsc.edu/cgi-bin/hgTracks?db=mm9&position=chr17:35283198-35284186\" title=\"Jump to UCSC Genome Browser\">17:35283198-35284186</a>","log2FoldChange.microglia":-3.9,"pvalue.microglia":2.29e-05,"padj.microglia":0.00108,"groupID.microglia":"6448","medianVariantFreq.microglia":0.541,"medianVariantFreq1.microglia":0.862,"medianVariantFreq2.microglia":0.286,"medianVariantCount.microglia":9.5,"medianVariantCount1.microglia":25,"medianVariantCount2.microglia":4,"medianTotalCount.microglia":23,"medianTotalCount1.microglia":29,"medianTotalCount2.microglia":14,"deltaVF.microglia":-0.576,"junctions.microglia":"35283298-35283702;35283848-35284086","sig.microglia":"Significant","log2FoldChange.astrocyte":-2.28,"pvalue.astrocyte":0.116,"padj.astrocyte":0.331,"groupID.astrocyte":"6448","medianVariantFreq.astrocyte":0.485,"medianVariantFreq1.astrocyte":0.833,"medianVariantFreq2.astrocyte":0.3,"medianVariantCount.astrocyte":6,"medianVariantCount1.astrocyte":5.5,"medianVariantCount2.astrocyte":6.5,"medianTotalCount.astrocyte":12,"medianTotalCount1.astrocyte":9,"medianTotalCount2.astrocyte":19,"deltaVF.astrocyte":-0.533,"junctions.astrocyte":"35283298-35283702;35283848-35284086","sig.astrocyte":"Not"},"Reg_emPPrq_220":{"featureID":"224902_4_2/2_A5SS","chr":"17","start":56718060,"end":56718060,"strand":"-","coords":"17:56718060-56718060","geneIDs":"224902","geneSymbols":"Safb2","variantType":"A5SS:P","event":"<a href=\"https://genome.ucsc.edu/cgi-bin/hgTracks?db=mm9&position=chr17:56717228-56718164\" title=\"Jump to UCSC Genome Browser\">17:56717228-56718164</a>","log2FoldChange.microglia":1.41,"pvalue.microglia":0.21,"padj.microglia":0.462,"groupID.microglia":"17323","medianVariantFreq.microglia":0.261,"medianVariantFreq1.microglia":0.143,"medianVariantFreq2.microglia":0.263,"medianVariantCount.microglia":6,"medianVariantCount1.microglia":2,"medianVariantCount2.microglia":7,"medianTotalCount.microglia":20.5,"medianTotalCount1.microglia":14,"medianTotalCount2.microglia":27,"deltaVF.microglia":0.12,"junctions.microglia":"56717328-56718060","sig.microglia":"Not","log2FoldChange.astrocyte":0.281,"pvalue.astrocyte":0.771,"padj.astrocyte":0.908,"groupID.astrocyte":"17323","medianVariantFreq.astrocyte":0.336,"medianVariantFreq1.astrocyte":0.336,"medianVariantFreq2.astrocyte":0.391,"medianVariantCount.astrocyte":9.5,"medianVariantCount1.astrocyte":8,"medianVariantCount2.astrocyte":11,"medianTotalCount.astrocyte":26,"medianTotalCount1.astrocyte":23,"medianTotalCount2.astrocyte":26,"deltaVF.astrocyte":0.0548,"junctions.astrocyte":"56717328-56718060","sig.astrocyte":"Not"},"Reg_emPPrq_221":{"featureID":"224902_7_2/2_A3SS","chr":"17","start":56710992,"end":56710992,"strand":"-","coords":"17:56710992-56710992","geneIDs":"224902","geneSymbols":"Safb2","variantType":"A3SS:P","event":"<a href=\"https://genome.ucsc.edu/cgi-bin/hgTracks?db=mm9&position=chr17:56710872-56713725\" title=\"Jump to UCSC Genome Browser\">17:56710872-56713725</a>","log2FoldChange.microglia":-0.0722,"pvalue.microglia":0.92,"padj.microglia":0.98,"groupID.microglia":"17326","medianVariantFreq.microglia":0.116,"medianVariantFreq1.microglia":0.111,"medianVariantFreq2.microglia":0.121,"medianVariantCount.microglia":7,"medianVariantCount1.microglia":13,"medianVariantCount2.microglia":6,"medianTotalCount.microglia":77.5,"medianTotalCount1.microglia":105,"medianTotalCount2.microglia":66,"deltaVF.microglia":0.0101,"junctions.microglia":"56710992-56713625","sig.microglia":"Not","log2FoldChange.astrocyte":0.319,"pvalue.astrocyte":0.721,"padj.astrocyte":0.889,"groupID.astrocyte":"17326","medianVariantFreq.astrocyte":0.0892,"medianVariantFreq1.astrocyte":0.0856,"medianVariantFreq2.astrocyte":0.114,"medianVariantCount.astrocyte":6,"medianVariantCount1.astrocyte":5,"medianVariantCount2.astrocyte":7.5,"medianTotalCount.astrocyte":64.5,"medianTotalCount1.astrocyte":57,"medianTotalCount2.astrocyte":75.5,"deltaVF.astrocyte":0.0287,"junctions.astrocyte":"56710992-56713625","sig.astrocyte":"Not"},"Reg_emPPrq_222":{"featureID":"225027_7_2/2_RI,A5SS","chr":"17","start":80603462,"end":80603462,"strand":"-","coords":"17:80603462-80603462","geneIDs":"225027","geneSymbols":"Srsf7","variantType":"RI:R,A5SS:P","event":"<a href=\"https://genome.ucsc.edu/cgi-bin/hgTracks?db=mm9&position=chr17:80601984-80603571\" title=\"Jump to UCSC Genome Browser\">17:80601984-80603571</a>","log2FoldChange.microglia":0.664,"pvalue.microglia":0.324,"padj.microglia":0.57,"groupID.microglia":"832","medianVariantFreq.microglia":0.667,"medianVariantFreq1.microglia":0.6,"medianVariantFreq2.microglia":0.739,"medianVariantCount.microglia":34,"medianVariantCount1.microglia":36,"medianVariantCount2.microglia":30,"medianTotalCount.microglia":63,"medianTotalCount1.microglia":66,"medianTotalCount2.microglia":54,"deltaVF.microglia":0.139,"junctions.microglia":"80602084-80603462","sig.microglia":"Not","log2FoldChange.astrocyte":0.479,"pvalue.astrocyte":0.587,"padj.astrocyte":0.811,"groupID.astrocyte":"832","medianVariantFreq.astrocyte":0.743,"medianVariantFreq1.astrocyte":0.728,"medianVariantFreq2.astrocyte":0.77,"medianVariantCount.astrocyte":26,"medianVariantCount1.astrocyte":32,"medianVariantCount2.astrocyte":20,"medianTotalCount.astrocyte":36.5,"medianTotalCount1.astrocyte":45.5,"medianTotalCount2.astrocyte":27,"deltaVF.astrocyte":0.0413,"junctions.astrocyte":"80602084-80603462","sig.astrocyte":"Not"},"Reg_emPPrq_223":{"featureID":"225339,69241_2_2/2_SE","chr":"18","start":31938607,"end":31940298,"strand":"+","coords":"18:31938607-31940298","geneIDs":"225339,69241","geneSymbols":"Ammecr1l,Polr2d","variantType":"SE:I","event":"<a href=\"https://genome.ucsc.edu/cgi-bin/hgTracks?db=mm9&position=chr18:31938507-31940398\" title=\"Jump to UCSC Genome Browser\">18:31938507-31940398</a>","log2FoldChange.microglia":-1.58,"pvalue.microglia":0.195,"padj.microglia":0.439,"groupID.microglia":"6460","medianVariantFreq.microglia":0.156,"medianVariantFreq1.microglia":0.212,"medianVariantFreq2.microglia":0.149,"medianVariantCount.microglia":5,"medianVariantCount1.microglia":3,"medianVariantCount2.microglia":7,"medianTotalCount.microglia":30.5,"medianTotalCount1.microglia":8,"medianTotalCount2.microglia":31,"deltaVF.microglia":-0.0632,"junctions.microglia":"31938607-31939696;31939823-31940298","sig.microglia":"Not","log2FoldChange.astrocyte":4.15,"pvalue.astrocyte":0.0316,"padj.astrocyte":0.135,"groupID.astrocyte":"6460","medianVariantFreq.astrocyte":0.158,"medianVariantFreq1.astrocyte":0,"medianVariantFreq2.astrocyte":0.178,"medianVariantCount.astrocyte":3,"medianVariantCount1.astrocyte":0,"medianVariantCount2.astrocyte":11.5,"medianTotalCount.astrocyte":24,"medianTotalCount1.astrocyte":19,"medianTotalCount2.astrocyte":56.5,"deltaVF.astrocyte":0.178,"junctions.astrocyte":"31938607-31939696;31939823-31940298","sig.astrocyte":"Not"},"Reg_emPPrq_224":{"featureID":"22592_1_2/2_A5SS","chr":"1","start":44215105,"end":44215650,"strand":"+","coords":"1:44215105-44215650","geneIDs":"22592","geneSymbols":"Ercc5","variantType":"A5SS:P","event":"<a href=\"https://genome.ucsc.edu/cgi-bin/hgTracks?db=mm9&position=chr1:44215004-44215750\" title=\"Jump to UCSC Genome Browser\">1:44215004-44215750</a>","log2FoldChange.microglia":-1.88,"pvalue.microglia":0.0524,"padj.microglia":0.194,"groupID.microglia":"1222","medianVariantFreq.microglia":"NA","medianVariantFreq1.microglia":0.395,"medianVariantFreq2.microglia":"NA","medianVariantCount.microglia":6.5,"medianVariantCount1.microglia":15,"medianVariantCount2.microglia":1,"medianTotalCount.microglia":17,"medianTotalCount1.microglia":26,"medianTotalCount2.microglia":11,"deltaVF.microglia":"NA","junctions.microglia":"44215180-44215650","sig.microglia":"Not","log2FoldChange.astrocyte":-3.77,"pvalue.astrocyte":0.00761,"padj.astrocyte":0.05,"groupID.astrocyte":"1222","medianVariantFreq.astrocyte":"NA","medianVariantFreq1.astrocyte":0.467,"medianVariantFreq2.astrocyte":"NA","medianVariantCount.astrocyte":4,"medianVariantCount1.astrocyte":5,"medianVariantCount2.astrocyte":0,"medianTotalCount.astrocyte":11,"medianTotalCount1.astrocyte":11,"medianTotalCount2.astrocyte":18,"deltaVF.astrocyte":"NA","junctions.astrocyte":"44215180-44215650","sig.astrocyte":"Significant"},"Reg_emPPrq_225":{"featureID":"22644_1_2/2_A3SS","chr":"6","start":71455843,"end":71458862,"strand":"+","coords":"6:71455843-71458862","geneIDs":"22644","geneSymbols":"Rnf103","variantType":"A3SS:P","event":"<a href=\"https://genome.ucsc.edu/cgi-bin/hgTracks?db=mm9&position=chr6:71455743-71458963\" title=\"Jump to UCSC Genome Browser\">6:71455743-71458963</a>","log2FoldChange.microglia":0.133,"pvalue.microglia":0.941,"padj.microglia":0.985,"groupID.microglia":"10636","medianVariantFreq.microglia":"NA","medianVariantFreq1.microglia":0.261,"medianVariantFreq2.microglia":"NA","medianVariantCount.microglia":1,"medianVariantCount1.microglia":1,"medianVariantCount2.microglia":2,"medianTotalCount.microglia":4.5,"medianTotalCount1.microglia":4,"medianTotalCount2.microglia":5,"deltaVF.microglia":"NA","junctions.microglia":"71455843-71458680","sig.microglia":"Not","log2FoldChange.astrocyte":-0.0868,"pvalue.astrocyte":0.945,"padj.astrocyte":0.981,"groupID.astrocyte":"10636","medianVariantFreq.astrocyte":0.424,"medianVariantFreq1.astrocyte":0.463,"medianVariantFreq2.astrocyte":0.384,"medianVariantCount.astrocyte":6.5,"medianVariantCount1.astrocyte":8,"medianVariantCount2.astrocyte":6.5,"medianTotalCount.astrocyte":21,"medianTotalCount1.astrocyte":26,"medianTotalCount2.astrocyte":18.5,"deltaVF.astrocyte":-0.0791,"junctions.astrocyte":"71455843-71458680","sig.astrocyte":"Not"},"Reg_emPPrq_226":{"featureID":"226517_4_2/2_A5SS","chr":"1","start":154695726,"end":154695726,"strand":"-","coords":"1:154695726-154695726","geneIDs":"226517","geneSymbols":"Smg7","variantType":"A5SS:P","event":"<a href=\"https://genome.ucsc.edu/cgi-bin/hgTracks?db=mm9&position=chr1:154693293-154695964\" title=\"Jump to UCSC Genome Browser\">1:154693293-154695964</a>","log2FoldChange.microglia":1.06,"pvalue.microglia":0.139,"padj.microglia":0.358,"groupID.microglia":"7388","medianVariantFreq.microglia":0.278,"medianVariantFreq1.microglia":0.189,"medianVariantFreq2.microglia":0.412,"medianVariantCount.microglia":7,"medianVariantCount1.microglia":7,"medianVariantCount2.microglia":7,"medianTotalCount.microglia":26,"medianTotalCount1.microglia":37,"medianTotalCount2.microglia":17,"deltaVF.microglia":0.223,"junctions.microglia":"154693393-154695726","sig.microglia":"Not","log2FoldChange.astrocyte":1.16,"pvalue.astrocyte":0.281,"padj.astrocyte":0.544,"groupID.astrocyte":"7388","medianVariantFreq.astrocyte":0.177,"medianVariantFreq1.astrocyte":0.127,"medianVariantFreq2.astrocyte":0.328,"medianVariantCount.astrocyte":7.5,"medianVariantCount1.astrocyte":4,"medianVariantCount2.astrocyte":11.5,"medianTotalCount.astrocyte":41.5,"medianTotalCount1.astrocyte":18,"medianTotalCount2.astrocyte":74.5,"deltaVF.astrocyte":0.201,"junctions.astrocyte":"154693393-154695726","sig.astrocyte":"Not"},"Reg_emPPrq_227":{"featureID":"226757_2_2/2_A5SS","chr":"1","start":183139134,"end":183139134,"strand":"-","coords":"1:183139134-183139134","geneIDs":"226757","geneSymbols":"Wdr26","variantType":"A5SS:P","event":"<a href=\"https://genome.ucsc.edu/cgi-bin/hgTracks?db=mm9&position=chr1:183133191-183139282\" title=\"Jump to UCSC Genome Browser\">1:183133191-183139282</a>","log2FoldChange.microglia":0.78,"pvalue.microglia":0.425,"padj.microglia":0.669,"groupID.microglia":"9333","medianVariantFreq.microglia":0.618,"medianVariantFreq1.microglia":0.6,"medianVariantFreq2.microglia":0.692,"medianVariantCount.microglia":12.5,"medianVariantCount1.microglia":11,"medianVariantCount2.microglia":19,"medianTotalCount.microglia":29.5,"medianTotalCount1.microglia":22,"medianTotalCount2.microglia":32,"deltaVF.microglia":0.0923,"junctions.microglia":"183133291-183139134","sig.microglia":"Not","log2FoldChange.astrocyte":-2.32,"pvalue.astrocyte":0.0683,"padj.astrocyte":0.229,"groupID.astrocyte":"9333","medianVariantFreq.astrocyte":0.492,"medianVariantFreq1.astrocyte":0.727,"medianVariantFreq2.astrocyte":0.431,"medianVariantCount.astrocyte":8.5,"medianVariantCount1.astrocyte":10,"medianVariantCount2.astrocyte":8.5,"medianTotalCount.astrocyte":15.5,"medianTotalCount1.astrocyte":13,"medianTotalCount2.astrocyte":20.5,"deltaVF.astrocyte":-0.296,"junctions.astrocyte":"183133291-183139134","sig.astrocyte":"Not"},"Reg_emPPrq_228":{"featureID":"22682_1_2/2_RI,A5SS","chr":"19","start":21351076,"end":21351468,"strand":"+","coords":"19:21351076-21351468","geneIDs":"22682","geneSymbols":"Zfand5","variantType":"RI:R,A5SS:P","event":"<a href=\"https://genome.ucsc.edu/cgi-bin/hgTracks?db=mm9&position=chr19:21350975-21351568\" title=\"Jump to UCSC Genome Browser\">19:21350975-21351568</a>","log2FoldChange.microglia":2.47,"pvalue.microglia":0.00122,"padj.microglia":0.0136,"groupID.microglia":"14217","medianVariantFreq.microglia":0.613,"medianVariantFreq1.microglia":0.333,"medianVariantFreq2.microglia":0.724,"medianVariantCount.microglia":21.5,"medianVariantCount1.microglia":8,"medianVariantCount2.microglia":45,"medianTotalCount.microglia":32.5,"medianTotalCount1.microglia":31,"medianTotalCount2.microglia":73,"deltaVF.microglia":0.391,"junctions.microglia":"21351379-21351468","sig.microglia":"Significant","log2FoldChange.astrocyte":0.809,"pvalue.astrocyte":0.254,"padj.astrocyte":0.514,"groupID.astrocyte":"14217","medianVariantFreq.astrocyte":0.582,"medianVariantFreq1.astrocyte":0.517,"medianVariantFreq2.astrocyte":0.653,"medianVariantCount.astrocyte":21,"medianVariantCount1.astrocyte":11,"medianVariantCount2.astrocyte":54,"medianTotalCount.astrocyte":43,"medianTotalCount1.astrocyte":25,"medianTotalCount2.astrocyte":83,"deltaVF.astrocyte":0.136,"junctions.astrocyte":"21351379-21351468","sig.astrocyte":"Not"},"Reg_emPPrq_229":{"featureID":"227720_6_2/2_SE","chr":"2","start":31844659,"end":31846784,"strand":"+","coords":"2:31844659-31846784","geneIDs":"227720","geneSymbols":"Nup214","variantType":"SE:I","event":"<a href=\"https://genome.ucsc.edu/cgi-bin/hgTracks?db=mm9&position=chr2:31844559-31846884\" title=\"Jump to UCSC Genome Browser\">2:31844559-31846884</a>","log2FoldChange.microglia":-1.62,"pvalue.microglia":0.225,"padj.microglia":0.476,"groupID.microglia":"13658","medianVariantFreq.microglia":0.878,"medianVariantFreq1.microglia":0.943,"medianVariantFreq2.microglia":0.729,"medianVariantCount.microglia":148,"medianVariantCount1.microglia":169,"medianVariantCount2.microglia":127,"medianTotalCount.microglia":198,"medianTotalCount1.microglia":193,"medianTotalCount2.microglia":203,"deltaVF.microglia":-0.214,"junctions.microglia":"31844659-31845755;31845881-31846784","sig.microglia":"Not","log2FoldChange.astrocyte":-1.35,"pvalue.astrocyte":0.085,"padj.astrocyte":0.264,"groupID.astrocyte":"13658","medianVariantFreq.astrocyte":0.72,"medianVariantFreq1.astrocyte":0.812,"medianVariantFreq2.astrocyte":0.69,"medianVariantCount.astrocyte":122,"medianVariantCount1.astrocyte":157,"medianVariantCount2.astrocyte":99.5,"medianTotalCount.astrocyte":174,"medianTotalCount1.astrocyte":188,"medianTotalCount2.astrocyte":138,"deltaVF.astrocyte":-0.122,"junctions.astrocyte":"31844659-31845755;31845881-31846784","sig.astrocyte":"Not"},"Reg_emPPrq_230":{"featureID":"227723_2_2/2_A3SS","chr":"2","start":32074279,"end":32074736,"strand":"+","coords":"2:32074279-32074736","geneIDs":"227723","geneSymbols":"Prrc2b","variantType":"A3SS:P","event":"<a href=\"https://genome.ucsc.edu/cgi-bin/hgTracks?db=mm9&position=chr2:32074179-32074837\" title=\"Jump to UCSC Genome Browser\">2:32074179-32074837</a>","log2FoldChange.microglia":-0.289,"pvalue.microglia":0.85,"padj.microglia":0.949,"groupID.microglia":"14846","medianVariantFreq.microglia":"NA","medianVariantFreq1.microglia":0.302,"medianVariantFreq2.microglia":"NA","medianVariantCount.microglia":1,"medianVariantCount1.microglia":3,"medianVariantCount2.microglia":0,"medianTotalCount.microglia":5.5,"medianTotalCount1.microglia":19,"medianTotalCount2.microglia":2,"deltaVF.microglia":"NA","junctions.microglia":"32074279-32074734","sig.microglia":"Not","log2FoldChange.astrocyte":1.27,"pvalue.astrocyte":0.508,"padj.astrocyte":0.751,"groupID.astrocyte":"14846","medianVariantFreq.astrocyte":"NA","medianVariantFreq1.astrocyte":"NA","medianVariantFreq2.astrocyte":0.4,"medianVariantCount.astrocyte":3.5,"medianVariantCount1.astrocyte":1.5,"medianVariantCount2.astrocyte":6,"medianTotalCount.astrocyte":12.5,"medianTotalCount1.astrocyte":12.5,"medianTotalCount2.astrocyte":12,"deltaVF.astrocyte":"NA","junctions.astrocyte":"32074279-32074734","sig.astrocyte":"Not"},"Reg_emPPrq_231":{"featureID":"227800_4_2/2_A3SS","chr":"2","start":37398751,"end":37411225,"strand":"+","coords":"2:37398751-37411225","geneIDs":"227800","geneSymbols":"Rabgap1","variantType":"A3SS:P","event":"<a href=\"https://genome.ucsc.edu/cgi-bin/hgTracks?db=mm9&position=chr2:37398651-37411326\" title=\"Jump to UCSC Genome Browser\">2:37398651-37411326</a>","log2FoldChange.microglia":-1.39,"pvalue.microglia":0.324,"padj.microglia":0.57,"groupID.microglia":"4759","medianVariantFreq.microglia":0.314,"medianVariantFreq1.microglia":0.455,"medianVariantFreq2.microglia":0.222,"medianVariantCount.microglia":4,"medianVariantCount1.microglia":4,"medianVariantCount2.microglia":4,"medianTotalCount.microglia":11.5,"medianTotalCount1.microglia":11,"medianTotalCount2.microglia":13,"deltaVF.microglia":-0.232,"junctions.microglia":"37398751-37411000","sig.microglia":"Not","log2FoldChange.astrocyte":-0.369,"pvalue.astrocyte":0.771,"padj.astrocyte":0.908,"groupID.astrocyte":"4759","medianVariantFreq.astrocyte":"NA","medianVariantFreq1.astrocyte":"NA","medianVariantFreq2.astrocyte":0.344,"medianVariantCount.astrocyte":4,"medianVariantCount1.astrocyte":3.5,"medianVariantCount2.astrocyte":8,"medianTotalCount.astrocyte":21,"medianTotalCount1.astrocyte":14.5,"medianTotalCount2.astrocyte":38,"deltaVF.astrocyte":"NA","junctions.astrocyte":"37398751-37411000","sig.astrocyte":"Not"},"Reg_emPPrq_232":{"featureID":"227937_9_2/2_RI,A5SS","chr":"2","start":59143249,"end":59143362,"strand":"+","coords":"2:59143249-59143362","geneIDs":"227937","geneSymbols":"Pkp4","variantType":"RI:R,A5SS:P","event":"<a href=\"https://genome.ucsc.edu/cgi-bin/hgTracks?db=mm9&position=chr2:59143148-59143462\" title=\"Jump to UCSC Genome Browser\">2:59143148-59143462</a>","log2FoldChange.microglia":0.937,"pvalue.microglia":0.444,"padj.microglia":0.686,"groupID.microglia":"14266","medianVariantFreq.microglia":0.7,"medianVariantFreq1.microglia":0.556,"medianVariantFreq2.microglia":0.855,"medianVariantCount.microglia":6.5,"medianVariantCount1.microglia":8,"medianVariantCount2.microglia":4,"medianTotalCount.microglia":13,"medianTotalCount1.microglia":12,"medianTotalCount2.microglia":14,"deltaVF.microglia":0.3,"junctions.microglia":"59143254-59143362","sig.microglia":"Not","log2FoldChange.astrocyte":-1.5,"pvalue.astrocyte":0.148,"padj.astrocyte":0.376,"groupID.astrocyte":"14266","medianVariantFreq.astrocyte":0.773,"medianVariantFreq1.astrocyte":0.812,"medianVariantFreq2.astrocyte":0.628,"medianVariantCount.astrocyte":30,"medianVariantCount1.astrocyte":33,"medianVariantCount2.astrocyte":26,"medianTotalCount.astrocyte":42,"medianTotalCount1.astrocyte":43,"medianTotalCount2.astrocyte":40.5,"deltaVF.astrocyte":-0.184,"junctions.astrocyte":"59143254-59143362","sig.astrocyte":"Not"},"Reg_emPPrq_233":{"featureID":"229512_1_2/2_A3SS","chr":"3","start":88151518,"end":88153063,"strand":"+","coords":"3:88151518-88153063","geneIDs":"229512","geneSymbols":"Smg5","variantType":"A3SS:P","event":"<a href=\"https://genome.ucsc.edu/cgi-bin/hgTracks?db=mm9&position=chr3:88151418-88153164\" title=\"Jump to UCSC Genome Browser\">3:88151418-88153164</a>","log2FoldChange.microglia":0.909,"pvalue.microglia":0.415,"padj.microglia":0.662,"groupID.microglia":"13078","medianVariantFreq.microglia":0.195,"medianVariantFreq1.microglia":0.19,"medianVariantFreq2.microglia":0.273,"medianVariantCount.microglia":3.5,"medianVariantCount1.microglia":2,"medianVariantCount2.microglia":4,"medianTotalCount.microglia":27,"medianTotalCount1.microglia":28,"medianTotalCount2.microglia":26,"deltaVF.microglia":0.0826,"junctions.microglia":"88151518-88153033","sig.microglia":"Not","log2FoldChange.astrocyte":-2.52,"pvalue.astrocyte":0.156,"padj.astrocyte":0.386,"groupID.astrocyte":"13078","medianVariantFreq.astrocyte":0.29,"medianVariantFreq1.astrocyte":0.727,"medianVariantFreq2.astrocyte":0.0742,"medianVariantCount.astrocyte":4.5,"medianVariantCount1.astrocyte":8.5,"medianVariantCount2.astrocyte":1.5,"medianTotalCount.astrocyte":20.5,"medianTotalCount1.astrocyte":14.5,"medianTotalCount2.astrocyte":23.5,"deltaVF.astrocyte":-0.653,"junctions.astrocyte":"88151518-88153033","sig.astrocyte":"Not"},"Reg_emPPrq_234":{"featureID":"229584_3_2/2_A3SS","chr":"3","start":94666452,"end":94668009,"strand":"+","coords":"3:94666452-94668009","geneIDs":"229584","geneSymbols":"Pogz","variantType":"A3SS:P","event":"<a href=\"https://genome.ucsc.edu/cgi-bin/hgTracks?db=mm9&position=chr3:94666352-94668110\" title=\"Jump to UCSC Genome Browser\">3:94666352-94668110</a>","log2FoldChange.microglia":1.86,"pvalue.microglia":0.0657,"padj.microglia":0.222,"groupID.microglia":"3498","medianVariantFreq.microglia":"NA","medianVariantFreq1.microglia":0.308,"medianVariantFreq2.microglia":"NA","medianVariantCount.microglia":12,"medianVariantCount1.microglia":10,"medianVariantCount2.microglia":14,"medianTotalCount.microglia":31.5,"medianTotalCount1.microglia":26,"medianTotalCount2.microglia":37,"deltaVF.microglia":"NA","junctions.microglia":"94666452-94667936","sig.microglia":"Not","log2FoldChange.astrocyte":-0.485,"pvalue.astrocyte":0.665,"padj.astrocyte":0.855,"groupID.astrocyte":"3498","medianVariantFreq.astrocyte":0.722,"medianVariantFreq1.astrocyte":0.725,"medianVariantFreq2.astrocyte":0.632,"medianVariantCount.astrocyte":19,"medianVariantCount1.astrocyte":25,"medianVariantCount2.astrocyte":18.5,"medianTotalCount.astrocyte":33.5,"medianTotalCount1.astrocyte":34,"medianTotalCount2.astrocyte":32.5,"deltaVF.astrocyte":-0.0934,"junctions.astrocyte":"94666452-94667936","sig.astrocyte":"Not"},"Reg_emPPrq_235":{"featureID":"230249_3_2/2_A3SS","chr":"4","start":58847554,"end":58847554,"strand":"-","coords":"4:58847554-58847554","geneIDs":"230249","geneSymbols":"AI314180","variantType":"A3SS:P","event":"<a href=\"https://genome.ucsc.edu/cgi-bin/hgTracks?db=mm9&position=chr4:58847431-58849094\" title=\"Jump to UCSC Genome Browser\">4:58847431-58849094</a>","log2FoldChange.microglia":-2.02,"pvalue.microglia":0.0196,"padj.microglia":0.0942,"groupID.microglia":"18151","medianVariantFreq.microglia":0.259,"medianVariantFreq1.microglia":0.357,"medianVariantFreq2.microglia":0.22,"medianVariantCount.microglia":15,"medianVariantCount1.microglia":15,"medianVariantCount2.microglia":15,"medianTotalCount.microglia":50,"medianTotalCount1.microglia":29,"medianTotalCount2.microglia":82,"deltaVF.microglia":-0.137,"junctions.microglia":"58847554-58848994","sig.microglia":"Not","log2FoldChange.astrocyte":1.35,"pvalue.astrocyte":0.386,"padj.astrocyte":0.654,"groupID.astrocyte":"18151","medianVariantFreq.astrocyte":0.15,"medianVariantFreq1.astrocyte":0.076,"medianVariantFreq2.astrocyte":0.192,"medianVariantCount.astrocyte":10,"medianVariantCount1.astrocyte":5,"medianVariantCount2.astrocyte":13.5,"medianTotalCount.astrocyte":58,"medianTotalCount1.astrocyte":39,"medianTotalCount2.astrocyte":70.5,"deltaVF.astrocyte":0.116,"junctions.astrocyte":"58847554-58848994","sig.astrocyte":"Not"},"Reg_emPPrq_236":{"featureID":"230594_3_2/2_A3SS","chr":"4","start":108220775,"end":108221845,"strand":"+","coords":"4:108220775-108221845","geneIDs":"230594","geneSymbols":"Zcchc11","variantType":"A3SS:P","event":"<a href=\"https://genome.ucsc.edu/cgi-bin/hgTracks?db=mm9&position=chr4:108220675-108221946\" title=\"Jump to UCSC Genome Browser\">4:108220675-108221946</a>","log2FoldChange.microglia":0.819,"pvalue.microglia":0.562,"padj.microglia":0.782,"groupID.microglia":"18178","medianVariantFreq.microglia":0.742,"medianVariantFreq1.microglia":0.556,"medianVariantFreq2.microglia":0.8,"medianVariantCount.microglia":5.5,"medianVariantCount1.microglia":9,"medianVariantCount2.microglia":4,"medianTotalCount.microglia":14,"medianTotalCount1.microglia":25,"medianTotalCount2.microglia":8,"deltaVF.microglia":0.244,"junctions.microglia":"108220775-108221834;108220775-108221831","sig.microglia":"Not","log2FoldChange.astrocyte":-0.499,"pvalue.astrocyte":0.699,"padj.astrocyte":0.877,"groupID.astrocyte":"18178","medianVariantFreq.astrocyte":0.583,"medianVariantFreq1.astrocyte":0.491,"medianVariantFreq2.astrocyte":0.667,"medianVariantCount.astrocyte":14,"medianVariantCount1.astrocyte":14,"medianVariantCount2.astrocyte":15,"medianTotalCount.astrocyte":28.5,"medianTotalCount1.astrocyte":26.5,"medianTotalCount2.astrocyte":30,"deltaVF.astrocyte":0.176,"junctions.astrocyte":"108220775-108221834;108220775-108221831","sig.astrocyte":"Not"},"Reg_emPPrq_237":{"featureID":"230700_2_2/2_SE","chr":"4","start":119275097,"end":119289113,"strand":"+","coords":"4:119275097-119289113","geneIDs":"230700","geneSymbols":"Foxj3","variantType":"SE:I","event":"<a href=\"https://genome.ucsc.edu/cgi-bin/hgTracks?db=mm9&position=chr4:119274997-119289213\" title=\"Jump to UCSC Genome Browser\">4:119274997-119289213</a>","log2FoldChange.microglia":-0.216,"pvalue.microglia":0.882,"padj.microglia":0.962,"groupID.microglia":"9098","medianVariantFreq.microglia":"NA","medianVariantFreq1.microglia":0.6,"medianVariantFreq2.microglia":"NA","medianVariantCount.microglia":7.5,"medianVariantCount1.microglia":7,"medianVariantCount2.microglia":12,"medianTotalCount.microglia":18,"medianTotalCount1.microglia":10,"medianTotalCount2.microglia":23,"deltaVF.microglia":"NA","junctions.microglia":"119275097-119282595;119282696-119289113","sig.microglia":"Not","log2FoldChange.astrocyte":1.87,"pvalue.astrocyte":0.0748,"padj.astrocyte":0.237,"groupID.astrocyte":"9098","medianVariantFreq.astrocyte":0.417,"medianVariantFreq1.astrocyte":0.314,"medianVariantFreq2.astrocyte":0.617,"medianVariantCount.astrocyte":18,"medianVariantCount1.astrocyte":5.5,"medianVariantCount2.astrocyte":25.5,"medianTotalCount.astrocyte":38.5,"medianTotalCount1.astrocyte":17.5,"medianTotalCount2.astrocyte":48,"deltaVF.astrocyte":0.303,"junctions.astrocyte":"119275097-119282595;119282696-119289113","sig.astrocyte":"Not"},"Reg_emPPrq_238":{"featureID":"231386_7_2/2_RI,A3SS","chr":"5","start":87260726,"end":87260821,"strand":"+","coords":"5:87260726-87260821","geneIDs":"231386","geneSymbols":"Ythdc1","variantType":"RI:R,A3SS:P","event":"<a href=\"https://genome.ucsc.edu/cgi-bin/hgTracks?db=mm9&position=chr5:87260625-87260922\" title=\"Jump to UCSC Genome Browser\">5:87260625-87260922</a>","log2FoldChange.microglia":1.92,"pvalue.microglia":0.000915,"padj.microglia":0.0111,"groupID.microglia":"16317","medianVariantFreq.microglia":0.321,"medianVariantFreq1.microglia":0.261,"medianVariantFreq2.microglia":0.51,"medianVariantCount.microglia":32.5,"medianVariantCount1.microglia":29,"medianVariantCount2.microglia":56,"medianTotalCount.microglia":134,"medianTotalCount1.microglia":155,"medianTotalCount2.microglia":91,"deltaVF.microglia":0.249,"junctions.microglia":"87260725-87260798","sig.microglia":"Significant","log2FoldChange.astrocyte":1.4,"pvalue.astrocyte":0.0633,"padj.astrocyte":0.219,"groupID.astrocyte":"16317","medianVariantFreq.astrocyte":0.391,"medianVariantFreq1.astrocyte":0.324,"medianVariantFreq2.astrocyte":0.566,"medianVariantCount.astrocyte":32,"medianVariantCount1.astrocyte":18,"medianVariantCount2.astrocyte":41,"medianTotalCount.astrocyte":75,"medianTotalCount1.astrocyte":58.5,"medianTotalCount2.astrocyte":82,"deltaVF.astrocyte":0.241,"junctions.astrocyte":"87260725-87260798","sig.astrocyte":"Not"},"Reg_emPPrq_239":{"featureID":"231769_3_2/2_RI,A5SS","chr":"5","start":130009981,"end":130010638,"strand":"+","coords":"5:130009981-130010638","geneIDs":"231769","geneSymbols":"Sfswap","variantType":"RI:R,A5SS:P","event":"<a href=\"https://genome.ucsc.edu/cgi-bin/hgTracks?db=mm9&position=chr5:130009880-130010738\" title=\"Jump to UCSC Genome Browser\">5:130009880-130010738</a>","log2FoldChange.microglia":2.05,"pvalue.microglia":0.0115,"padj.microglia":0.0637,"groupID.microglia":"8487","medianVariantFreq.microglia":0.9,"medianVariantFreq1.microglia":0.853,"medianVariantFreq2.microglia":0.95,"medianVariantCount.microglia":56,"medianVariantCount1.microglia":93,"medianVariantCount2.microglia":50,"medianTotalCount.microglia":58,"medianTotalCount1.microglia":109,"medianTotalCount2.microglia":54,"deltaVF.microglia":0.0968,"junctions.microglia":"130010027-130010638","sig.microglia":"Not","log2FoldChange.astrocyte":2.34,"pvalue.astrocyte":0.00389,"padj.astrocyte":0.0311,"groupID.astrocyte":"8487","medianVariantFreq.astrocyte":0.792,"medianVariantFreq1.astrocyte":0.664,"medianVariantFreq2.astrocyte":0.925,"medianVariantCount.astrocyte":80.5,"medianVariantCount1.astrocyte":72,"medianVariantCount2.astrocyte":138,"medianTotalCount.astrocyte":128,"medianTotalCount1.astrocyte":99.5,"medianTotalCount2.astrocyte":164,"deltaVF.astrocyte":0.262,"junctions.astrocyte":"130010027-130010638","sig.astrocyte":"Significant"},"Reg_emPPrq_240":{"featureID":"232791_6_2/2_A3SS","chr":"7","start":3603730,"end":3604801,"strand":"+","coords":"7:3603730-3604801","geneIDs":"232791","geneSymbols":"Cnot3","variantType":"A3SS:P","event":"<a href=\"https://genome.ucsc.edu/cgi-bin/hgTracks?db=mm9&position=chr7:3603630-3604902\" title=\"Jump to UCSC Genome Browser\">7:3603630-3604902</a>","log2FoldChange.microglia":0.0498,"pvalue.microglia":0.955,"padj.microglia":0.989,"groupID.microglia":"10677","medianVariantFreq.microglia":0.148,"medianVariantFreq1.microglia":0.17,"medianVariantFreq2.microglia":0.12,"medianVariantCount.microglia":9,"medianVariantCount1.microglia":35,"medianVariantCount2.microglia":3,"medianTotalCount.microglia":40,"medianTotalCount1.microglia":93,"medianTotalCount2.microglia":35,"deltaVF.microglia":-0.0498,"junctions.microglia":"3603730-3604799","sig.microglia":"Not","log2FoldChange.astrocyte":1.29,"pvalue.astrocyte":0.246,"padj.astrocyte":0.504,"groupID.astrocyte":"10677","medianVariantFreq.astrocyte":0.289,"medianVariantFreq1.astrocyte":0.179,"medianVariantFreq2.astrocyte":0.322,"medianVariantCount.astrocyte":5,"medianVariantCount1.astrocyte":5,"medianVariantCount2.astrocyte":6.5,"medianTotalCount.astrocyte":28.5,"medianTotalCount1.astrocyte":36.5,"medianTotalCount2.astrocyte":20.5,"deltaVF.astrocyte":0.143,"junctions.astrocyte":"3603730-3604799","sig.astrocyte":"Not"},"Reg_emPPrq_241":{"featureID":"233489_4_2/2_A3SS","chr":"7","start":97337767,"end":97339665,"strand":"+","coords":"7:97337767-97339665","geneIDs":"233489","geneSymbols":"Picalm","variantType":"A3SS:P","event":"<a href=\"https://genome.ucsc.edu/cgi-bin/hgTracks?db=mm9&position=chr7:97337667-97339766\" title=\"Jump to UCSC Genome Browser\">7:97337667-97339766</a>","log2FoldChange.microglia":-0.517,"pvalue.microglia":0.606,"padj.microglia":0.81,"groupID.microglia":"529","medianVariantFreq.microglia":0.413,"medianVariantFreq1.microglia":0.427,"medianVariantFreq2.microglia":0.398,"medianVariantCount.microglia":43.5,"medianVariantCount1.microglia":78,"medianVariantCount2.microglia":42,"medianTotalCount.microglia":89.5,"medianTotalCount1.microglia":86,"medianTotalCount2.microglia":93,"deltaVF.microglia":-0.0294,"junctions.microglia":"97337767-97339651","sig.microglia":"Not","log2FoldChange.astrocyte":-2.24,"pvalue.astrocyte":0.0915,"padj.astrocyte":0.279,"groupID.astrocyte":"529","medianVariantFreq.astrocyte":"NA","medianVariantFreq1.astrocyte":0.659,"medianVariantFreq2.astrocyte":"NA","medianVariantCount.astrocyte":7.5,"medianVariantCount1.astrocyte":11,"medianVariantCount2.astrocyte":7.5,"medianTotalCount.astrocyte":19,"medianTotalCount1.astrocyte":17,"medianTotalCount2.astrocyte":21.5,"deltaVF.astrocyte":"NA","junctions.astrocyte":"97337767-97339651","sig.astrocyte":"Not"},"Reg_emPPrq_242":{"featureID":"233545_2_2/2_SE","chr":"7","start":105793718,"end":105793677,"strand":"-","coords":"7:105793718-105793677","geneIDs":"233545","geneSymbols":"2210018M11Rik","variantType":"SE:I","event":"<a href=\"https://genome.ucsc.edu/cgi-bin/hgTracks?db=mm9&position=chr7:105790078-105795059\" title=\"Jump to UCSC Genome Browser\">7:105790078-105795059</a>","log2FoldChange.microglia":1.22,"pvalue.microglia":0.584,"padj.microglia":0.797,"groupID.microglia":"17625","medianVariantFreq.microglia":"NA","medianVariantFreq1.microglia":0.429,"medianVariantFreq2.microglia":"NA","medianVariantCount.microglia":3,"medianVariantCount1.microglia":3,"medianVariantCount2.microglia":3,"medianTotalCount.microglia":10.5,"medianTotalCount1.microglia":31,"medianTotalCount2.microglia":3,"deltaVF.microglia":"NA","junctions.microglia":"105793718-105794959;105790178-105793677","sig.microglia":"Not","log2FoldChange.astrocyte":6.07,"pvalue.astrocyte":8.41e-05,"padj.astrocyte":0.00152,"groupID.astrocyte":"17625","medianVariantFreq.astrocyte":"NA","medianVariantFreq1.astrocyte":"NA","medianVariantFreq2.astrocyte":1,"medianVariantCount.astrocyte":4,"medianVariantCount1.astrocyte":0.5,"medianVariantCount2.astrocyte":8.5,"medianTotalCount.astrocyte":9.5,"medianTotalCount1.astrocyte":10.5,"medianTotalCount2.astrocyte":8.5,"deltaVF.astrocyte":"NA","junctions.astrocyte":"105793718-105794959;105790178-105793677","sig.astrocyte":"Significant"},"Reg_emPPrq_243":{"featureID":"233833_4_2/2_SE,RI,A5SS,A3SS","chr":"7","start":130323374,"end":130324054,"strand":"+","coords":"7:130323374-130324054","geneIDs":"233833","geneSymbols":"Tnrc6a","variantType":"SE:I,RI:R,A5SS:P,A3SS:P","event":"<a href=\"https://genome.ucsc.edu/cgi-bin/hgTracks?db=mm9&position=chr7:130323273-130324154\" title=\"Jump to UCSC Genome Browser\">7:130323273-130324154</a>","log2FoldChange.microglia":0.133,"pvalue.microglia":0.839,"padj.microglia":0.947,"groupID.microglia":"7270","medianVariantFreq.microglia":0.0833,"medianVariantFreq1.microglia":0.0857,"medianVariantFreq2.microglia":0.082,"medianVariantCount.microglia":7.5,"medianVariantCount1.microglia":6,"medianVariantCount2.microglia":9,"medianTotalCount.microglia":86.5,"medianTotalCount1.microglia":70,"medianTotalCount2.microglia":103,"deltaVF.microglia":-0.00375,"junctions.microglia":"130323373-130323763;130323909-130324054","sig.microglia":"Not","log2FoldChange.astrocyte":-0.127,"pvalue.astrocyte":0.862,"padj.astrocyte":0.95,"groupID.astrocyte":"7270","medianVariantFreq.astrocyte":0.399,"medianVariantFreq1.astrocyte":0.415,"medianVariantFreq2.astrocyte":0.392,"medianVariantCount.astrocyte":29,"medianVariantCount1.astrocyte":29,"medianVariantCount2.astrocyte":42.5,"medianTotalCount.astrocyte":79.5,"medianTotalCount1.astrocyte":70,"medianTotalCount2.astrocyte":95.5,"deltaVF.astrocyte":-0.0238,"junctions.astrocyte":"130323373-130323763;130323909-130324054","sig.astrocyte":"Not"},"Reg_emPPrq_244":{"featureID":"233871,246779_3_2/2_A3SS","chr":"7","start":133640160,"end":133640160,"strand":"-","coords":"7:133640160-133640160","geneIDs":"233871,246779","geneSymbols":"Atxn2l,Il27","variantType":"A3SS:P","event":"<a href=\"https://genome.ucsc.edu/cgi-bin/hgTracks?db=mm9&position=chr7:133640042-133640868\" title=\"Jump to UCSC Genome Browser\">7:133640042-133640868</a>","log2FoldChange.microglia":1.21,"pvalue.microglia":0.0885,"padj.microglia":0.267,"groupID.microglia":"3009","medianVariantFreq.microglia":0.297,"medianVariantFreq1.microglia":0.25,"medianVariantFreq2.microglia":0.5,"medianVariantCount.microglia":17.5,"medianVariantCount1.microglia":17,"medianVariantCount2.microglia":18,"medianTotalCount.microglia":50,"medianTotalCount1.microglia":104,"medianTotalCount2.microglia":38,"deltaVF.microglia":0.25,"junctions.microglia":"133640160-133640768","sig.microglia":"Not","log2FoldChange.astrocyte":1.34,"pvalue.astrocyte":0.132,"padj.astrocyte":0.357,"groupID.astrocyte":"3009","medianVariantFreq.astrocyte":0.382,"medianVariantFreq1.astrocyte":0.301,"medianVariantFreq2.astrocyte":0.455,"medianVariantCount.astrocyte":17.5,"medianVariantCount1.astrocyte":13.5,"medianVariantCount2.astrocyte":25,"medianTotalCount.astrocyte":45.5,"medianTotalCount1.astrocyte":35.5,"medianTotalCount2.astrocyte":55.5,"deltaVF.astrocyte":0.155,"junctions.astrocyte":"133640160-133640768","sig.astrocyte":"Not"},"Reg_emPPrq_245":{"featureID":"233900_3_2/2_A3SS","chr":"7","start":134735351,"end":134736102,"strand":"+","coords":"7:134735351-134736102","geneIDs":"233900","geneSymbols":"Rnf40","variantType":"A3SS:P","event":"<a href=\"https://genome.ucsc.edu/cgi-bin/hgTracks?db=mm9&position=chr7:134735251-134736203\" title=\"Jump to UCSC Genome Browser\">7:134735251-134736203</a>","log2FoldChange.microglia":-0.0516,"pvalue.microglia":1,"padj.microglia":1,"groupID.microglia":"16390","medianVariantFreq.microglia":"NA","medianVariantFreq1.microglia":"NA","medianVariantFreq2.microglia":0.1,"medianVariantCount.microglia":2.5,"medianVariantCount1.microglia":0,"medianVariantCount2.microglia":4,"medianTotalCount.microglia":25.5,"medianTotalCount1.microglia":6,"medianTotalCount2.microglia":26,"deltaVF.microglia":"NA","junctions.microglia":"134735351-134736086","sig.microglia":"Not","log2FoldChange.astrocyte":-1.52,"pvalue.astrocyte":0.355,"padj.astrocyte":0.62,"groupID.astrocyte":"16390","medianVariantFreq.astrocyte":0.456,"medianVariantFreq1.astrocyte":0.706,"medianVariantFreq2.astrocyte":0.393,"medianVariantCount.astrocyte":6.5,"medianVariantCount1.astrocyte":5.5,"medianVariantCount2.astrocyte":6.5,"medianTotalCount.astrocyte":16.5,"medianTotalCount1.astrocyte":22.5,"medianTotalCount2.astrocyte":16.5,"deltaVF.astrocyte":-0.312,"junctions.astrocyte":"134735351-134736086","sig.astrocyte":"Not"},"Reg_emPPrq_246":{"featureID":"234594_8_2/2_A5SS","chr":"8","start":98256971,"end":98256971,"strand":"-","coords":"8:98256971-98256971","geneIDs":"234594","geneSymbols":"Cnot1","variantType":"A5SS:P","event":"<a href=\"https://genome.ucsc.edu/cgi-bin/hgTracks?db=mm9&position=chr8:98254461-98257092\" title=\"Jump to UCSC Genome Browser\">8:98254461-98257092</a>","log2FoldChange.microglia":-0.528,"pvalue.microglia":0.685,"padj.microglia":0.853,"groupID.microglia":"11964","medianVariantFreq.microglia":"NA","medianVariantFreq1.microglia":"NA","medianVariantFreq2.microglia":0.532,"medianVariantCount.microglia":8.5,"medianVariantCount1.microglia":8,"medianVariantCount2.microglia":9,"medianTotalCount.microglia":19,"medianTotalCount1.microglia":17,"medianTotalCount2.microglia":20,"deltaVF.microglia":"NA","junctions.microglia":"98254561-98256971","sig.microglia":"Not","log2FoldChange.astrocyte":3.31,"pvalue.astrocyte":0.12,"padj.astrocyte":0.338,"groupID.astrocyte":"11964","medianVariantFreq.astrocyte":0.433,"medianVariantFreq1.astrocyte":0.292,"medianVariantFreq2.astrocyte":0.767,"medianVariantCount.astrocyte":8,"medianVariantCount1.astrocyte":5,"medianVariantCount2.astrocyte":18,"medianTotalCount.astrocyte":20,"medianTotalCount1.astrocyte":16,"medianTotalCount2.astrocyte":22,"deltaVF.astrocyte":0.475,"junctions.astrocyte":"98254561-98256971","sig.astrocyte":"Not"},"Reg_emPPrq_247":{"featureID":"234699_6_2/2_A3SS","chr":"8","start":108412418,"end":108412498,"strand":"+","coords":"8:108412418-108412498","geneIDs":"234699","geneSymbols":"Edc4","variantType":"A3SS:P","event":"<a href=\"https://genome.ucsc.edu/cgi-bin/hgTracks?db=mm9&position=chr8:108412318-108412599\" title=\"Jump to UCSC Genome Browser\">8:108412318-108412599</a>","log2FoldChange.microglia":0.466,"pvalue.microglia":0.703,"padj.microglia":0.863,"groupID.microglia":"11283","medianVariantFreq.microglia":"NA","medianVariantFreq1.microglia":"NA","medianVariantFreq2.microglia":0.375,"medianVariantCount.microglia":6,"medianVariantCount1.microglia":2,"medianVariantCount2.microglia":6,"medianTotalCount.microglia":15,"medianTotalCount1.microglia":10,"medianTotalCount2.microglia":16,"deltaVF.microglia":"NA","junctions.microglia":"108412418-108412496","sig.microglia":"Not","log2FoldChange.astrocyte":-0.248,"pvalue.astrocyte":0.832,"padj.astrocyte":0.932,"groupID.astrocyte":"11283","medianVariantFreq.astrocyte":0.556,"medianVariantFreq1.astrocyte":0.611,"medianVariantFreq2.astrocyte":0.489,"medianVariantCount.astrocyte":11.5,"medianVariantCount1.astrocyte":3.5,"medianVariantCount2.astrocyte":15,"medianTotalCount.astrocyte":25,"medianTotalCount1.astrocyte":14.5,"medianTotalCount2.astrocyte":37,"deltaVF.astrocyte":-0.122,"junctions.astrocyte":"108412418-108412496","sig.astrocyte":"Not"},"Reg_emPPrq_248":{"featureID":"234875_2_2/2_AS","chr":"8","start":127245637,"end":127218730,"strand":"-","coords":"8:127245637-127218730","geneIDs":"234875","geneSymbols":"Ttc13","variantType":"AS","event":"<a href=\"https://genome.ucsc.edu/cgi-bin/hgTracks?db=mm9&position=chr8:127214159-127245890\" title=\"Jump to UCSC Genome Browser\">8:127214159-127245890</a>","log2FoldChange.microglia":-0.543,"pvalue.microglia":0.592,"padj.microglia":0.801,"groupID.microglia":"2435","medianVariantFreq.microglia":0.78,"medianVariantFreq1.microglia":0.8,"medianVariantFreq2.microglia":0.75,"medianVariantCount.microglia":6,"medianVariantCount1.microglia":6,"medianVariantCount2.microglia":6,"medianTotalCount.microglia":7.5,"medianTotalCount1.microglia":6,"medianTotalCount2.microglia":9,"deltaVF.microglia":-0.05,"junctions.microglia":"127214259-127233803;127214259-127218730","sig.microglia":"Not","log2FoldChange.astrocyte":3.35,"pvalue.astrocyte":0.0388,"padj.astrocyte":0.154,"groupID.astrocyte":"2435","medianVariantFreq.astrocyte":"NA","medianVariantFreq1.astrocyte":"NA","medianVariantFreq2.astrocyte":0.938,"medianVariantCount.astrocyte":4.5,"medianVariantCount1.astrocyte":1,"medianVariantCount2.astrocyte":8,"medianTotalCount.astrocyte":7.5,"medianTotalCount1.astrocyte":4,"medianTotalCount2.astrocyte":8.5,"deltaVF.astrocyte":"NA","junctions.astrocyte":"127214259-127233803;127214259-127218730","sig.astrocyte":"Not"},"Reg_emPPrq_249":{"featureID":"235469_2_2/2_SE","chr":"9","start":72155875,"end":72159885,"strand":"+","coords":"9:72155875-72159885","geneIDs":"235469","geneSymbols":"Zfp280d","variantType":"SE:I","event":"<a href=\"https://genome.ucsc.edu/cgi-bin/hgTracks?db=mm9&position=chr9:72155775-72159985\" title=\"Jump to UCSC Genome Browser\">9:72155775-72159985</a>","log2FoldChange.microglia":3.99,"pvalue.microglia":0.0157,"padj.microglia":0.0789,"groupID.microglia":"15110","medianVariantFreq.microglia":"NA","medianVariantFreq1.microglia":"NA","medianVariantFreq2.microglia":"NA","medianVariantCount.microglia":0.5,"medianVariantCount1.microglia":0,"medianVariantCount2.microglia":8,"medianTotalCount.microglia":12.5,"medianTotalCount1.microglia":12,"medianTotalCount2.microglia":13,"deltaVF.microglia":"NA","junctions.microglia":"72155875-72157059;72157213-72159885","sig.microglia":"Not","log2FoldChange.astrocyte":1.29,"pvalue.astrocyte":0.465,"padj.astrocyte":0.721,"groupID.astrocyte":"15110","medianVariantFreq.astrocyte":"NA","medianVariantFreq1.astrocyte":"NA","medianVariantFreq2.astrocyte":0.306,"medianVariantCount.astrocyte":2,"medianVariantCount1.astrocyte":0,"medianVariantCount2.astrocyte":10,"medianTotalCount.astrocyte":17.5,"medianTotalCount1.astrocyte":4,"medianTotalCount2.astrocyte":26.5,"deltaVF.astrocyte":"NA","junctions.astrocyte":"72155875-72157059;72157213-72159885","sig.astrocyte":"Not"},"Reg_emPPrq_250":{"featureID":"236573_1_2/2_SE","chr":"5","start":105510772,"end":105510670,"strand":"-","coords":"5:105510772-105510670","geneIDs":"236573","geneSymbols":"Gbp9","variantType":"SE:I","event":"<a href=\"https://genome.ucsc.edu/cgi-bin/hgTracks?db=mm9&position=chr5:105510242-105511823\" title=\"Jump to UCSC Genome Browser\">5:105510242-105511823</a>","log2FoldChange.microglia":-0.765,"pvalue.microglia":0.299,"padj.microglia":0.551,"groupID.microglia":"18209","medianVariantFreq.microglia":0.713,"medianVariantFreq1.microglia":0.775,"medianVariantFreq2.microglia":0.647,"medianVariantCount.microglia":38,"medianVariantCount1.microglia":21,"medianVariantCount2.microglia":44,"medianTotalCount.microglia":61.5,"medianTotalCount1.microglia":25,"medianTotalCount2.microglia":67,"deltaVF.microglia":-0.128,"junctions.microglia":"105510772-105511723;105510342-105510670","sig.microglia":"Not","log2FoldChange.astrocyte":0.636,"pvalue.astrocyte":0.905,"padj.astrocyte":0.965,"groupID.astrocyte":"18209","medianVariantFreq.astrocyte":"NA","medianVariantFreq1.astrocyte":"NA","medianVariantFreq2.astrocyte":0.452,"medianVariantCount.astrocyte":13.5,"medianVariantCount1.astrocyte":0,"medianVariantCount2.astrocyte":55.5,"medianTotalCount.astrocyte":25.5,"medianTotalCount1.astrocyte":0,"medianTotalCount2.astrocyte":158,"deltaVF.astrocyte":"NA","junctions.astrocyte":"105510772-105511723;105510342-105510670","sig.astrocyte":"Not"},"Reg_emPPrq_251":{"featureID":"237542_2_2/2_SE","chr":"10","start":110641896,"end":110670609,"strand":"+","coords":"10:110641896-110670609","geneIDs":"237542","geneSymbols":"Osbpl8","variantType":"SE:I","event":"<a href=\"https://genome.ucsc.edu/cgi-bin/hgTracks?db=mm9&position=chr10:110641796-110670709\" title=\"Jump to UCSC Genome Browser\">10:110641796-110670709</a>","log2FoldChange.microglia":2.73,"pvalue.microglia":0.00608,"padj.microglia":0.0419,"groupID.microglia":"13969","medianVariantFreq.microglia":0.446,"medianVariantFreq1.microglia":0.214,"medianVariantFreq2.microglia":0.571,"medianVariantCount.microglia":11.5,"medianVariantCount1.microglia":7,"medianVariantCount2.microglia":21,"medianTotalCount.microglia":24.5,"medianTotalCount1.microglia":18,"medianTotalCount2.microglia":37,"deltaVF.microglia":0.357,"junctions.microglia":"110641896-110661728;110661764-110670609","sig.microglia":"Significant","log2FoldChange.astrocyte":1.56,"pvalue.astrocyte":0.18,"padj.astrocyte":0.423,"groupID.astrocyte":"13969","medianVariantFreq.astrocyte":0.664,"medianVariantFreq1.astrocyte":0.653,"medianVariantFreq2.astrocyte":0.664,"medianVariantCount.astrocyte":12.5,"medianVariantCount1.astrocyte":3,"medianVariantCount2.astrocyte":24,"medianTotalCount.astrocyte":20.5,"medianTotalCount1.astrocyte":12,"medianTotalCount2.astrocyte":34.5,"deltaVF.astrocyte":0.0101,"junctions.astrocyte":"110641896-110661728;110661764-110670609","sig.astrocyte":"Not"},"Reg_emPPrq_252":{"featureID":"23806_1_2/2_SE","chr":"9","start":59315671,"end":59315604,"strand":"-","coords":"9:59315671-59315604","geneIDs":"23806","geneSymbols":"Arih1","variantType":"SE:I","event":"<a href=\"https://genome.ucsc.edu/cgi-bin/hgTracks?db=mm9&position=chr9:59302176-59333886\" title=\"Jump to UCSC Genome Browser\">9:59302176-59333886</a>","log2FoldChange.microglia":0.406,"pvalue.microglia":0.672,"padj.microglia":0.848,"groupID.microglia":"7319","medianVariantFreq.microglia":0.0978,"medianVariantFreq1.microglia":0.0693,"medianVariantFreq2.microglia":0.126,"medianVariantCount.microglia":6.5,"medianVariantCount1.microglia":7,"medianVariantCount2.microglia":6,"medianTotalCount.microglia":79,"medianTotalCount1.microglia":69,"medianTotalCount2.microglia":89,"deltaVF.microglia":0.0569,"junctions.microglia":"59315671-59333786;59302276-59315604","sig.microglia":"Not","log2FoldChange.astrocyte":1.83,"pvalue.astrocyte":0.14,"padj.astrocyte":0.369,"groupID.astrocyte":"7319","medianVariantFreq.astrocyte":0.108,"medianVariantFreq1.astrocyte":0.0652,"medianVariantFreq2.astrocyte":0.244,"medianVariantCount.astrocyte":5,"medianVariantCount1.astrocyte":2.5,"medianVariantCount2.astrocyte":9,"medianTotalCount.astrocyte":36,"medianTotalCount1.astrocyte":30,"medianTotalCount2.astrocyte":48,"deltaVF.astrocyte":0.178,"junctions.astrocyte":"59315671-59333786;59302276-59315604","sig.astrocyte":"Not"},"Reg_emPPrq_253":{"featureID":"23857_11_2/2_SE,A5SS","chr":"5","start":9126749,"end":9126540,"strand":"-","coords":"5:9126749-9126540","geneIDs":"23857","geneSymbols":"Dmtf1","variantType":"SE:I,A5SS:P","event":"<a href=\"https://genome.ucsc.edu/cgi-bin/hgTracks?db=mm9&position=chr5:9124427-9128057\" title=\"Jump to UCSC Genome Browser\">5:9124427-9128057</a>","log2FoldChange.microglia":0.339,"pvalue.microglia":0.751,"padj.microglia":0.888,"groupID.microglia":"3601","medianVariantFreq.microglia":"NA","medianVariantFreq1.microglia":0.5,"medianVariantFreq2.microglia":"NA","medianVariantCount.microglia":6,"medianVariantCount1.microglia":6,"medianVariantCount2.microglia":3,"medianTotalCount.microglia":9.5,"medianTotalCount1.microglia":12,"medianTotalCount2.microglia":9,"deltaVF.microglia":"NA","junctions.microglia":"9126749-9127957;9126802-9127957;9124527-9126540","sig.microglia":"Not","log2FoldChange.astrocyte":-0.87,"pvalue.astrocyte":0.284,"padj.astrocyte":0.546,"groupID.astrocyte":"3601","medianVariantFreq.astrocyte":0.621,"medianVariantFreq1.astrocyte":0.712,"medianVariantFreq2.astrocyte":0.544,"medianVariantCount.astrocyte":17.5,"medianVariantCount1.astrocyte":12.5,"medianVariantCount2.astrocyte":29.5,"medianTotalCount.astrocyte":31,"medianTotalCount1.astrocyte":20.5,"medianTotalCount2.astrocyte":49.5,"deltaVF.astrocyte":-0.168,"junctions.astrocyte":"9126749-9127957;9126802-9127957;9124527-9126540","sig.astrocyte":"Not"},"Reg_emPPrq_254":{"featureID":"23857_12_2/2_A3SS","chr":"5","start":9122461,"end":9122461,"strand":"-","coords":"5:9122461-9122461","geneIDs":"23857","geneSymbols":"Dmtf1","variantType":"A3SS:P","event":"<a href=\"https://genome.ucsc.edu/cgi-bin/hgTracks?db=mm9&position=chr5:9121837-9124542\" title=\"Jump to UCSC Genome Browser\">5:9121837-9124542</a>","log2FoldChange.microglia":-0.167,"pvalue.microglia":0.883,"padj.microglia":0.962,"groupID.microglia":"3602","medianVariantFreq.microglia":0.235,"medianVariantFreq1.microglia":0.293,"medianVariantFreq2.microglia":0.167,"medianVariantCount.microglia":3.5,"medianVariantCount1.microglia":13,"medianVariantCount2.microglia":3,"medianTotalCount.microglia":20.5,"medianTotalCount1.microglia":29,"medianTotalCount2.microglia":7,"deltaVF.microglia":-0.126,"junctions.microglia":"9122461-9124442","sig.microglia":"Not","log2FoldChange.astrocyte":-0.918,"pvalue.astrocyte":0.454,"padj.astrocyte":0.713,"groupID.astrocyte":"3602","medianVariantFreq.astrocyte":0.768,"medianVariantFreq1.astrocyte":0.905,"medianVariantFreq2.astrocyte":0.641,"medianVariantCount.astrocyte":16.5,"medianVariantCount1.astrocyte":15.5,"medianVariantCount2.astrocyte":20.5,"medianTotalCount.astrocyte":21.5,"medianTotalCount1.astrocyte":17.5,"medianTotalCount2.astrocyte":31,"deltaVF.astrocyte":-0.263,"junctions.astrocyte":"9122461-9124442","sig.astrocyte":"Not"},"Reg_emPPrq_255":{"featureID":"23857_1_2/2_SE","chr":"5","start":9149022,"end":9148900,"strand":"-","coords":"5:9149022-9148900","geneIDs":"23857","geneSymbols":"Dmtf1","variantType":"SE:I","event":"<a href=\"https://genome.ucsc.edu/cgi-bin/hgTracks?db=mm9&position=chr5:9140380-9150476\" title=\"Jump to UCSC Genome Browser\">5:9140380-9150476</a>","log2FoldChange.microglia":-0.313,"pvalue.microglia":0.818,"padj.microglia":0.931,"groupID.microglia":"3591","medianVariantFreq.microglia":"NA","medianVariantFreq1.microglia":0.967,"medianVariantFreq2.microglia":"NA","medianVariantCount.microglia":36.5,"medianVariantCount1.microglia":54,"medianVariantCount2.microglia":13,"medianTotalCount.microglia":43,"medianTotalCount1.microglia":55,"medianTotalCount2.microglia":13,"deltaVF.microglia":"NA","junctions.microglia":"9140480-9148900","sig.microglia":"Not","log2FoldChange.astrocyte":2.07,"pvalue.astrocyte":0.0611,"padj.astrocyte":0.214,"groupID.astrocyte":"3591","medianVariantFreq.astrocyte":0.894,"medianVariantFreq1.astrocyte":0.871,"medianVariantFreq2.astrocyte":0.966,"medianVariantCount.astrocyte":38,"medianVariantCount1.astrocyte":39.5,"medianVariantCount2.astrocyte":32.5,"medianTotalCount.astrocyte":44.5,"medianTotalCount1.astrocyte":57.5,"medianTotalCount2.astrocyte":33.5,"deltaVF.astrocyte":0.0948,"junctions.astrocyte":"9140480-9148900","sig.astrocyte":"Not"},"Reg_emPPrq_256":{"featureID":"23857_6_2/2_RI,A3SS","chr":"5","start":9130653,"end":9130652,"strand":"-","coords":"5:9130653-9130652","geneIDs":"23857","geneSymbols":"Dmtf1","variantType":"RI:R,A3SS:P","event":"<a href=\"https://genome.ucsc.edu/cgi-bin/hgTracks?db=mm9&position=chr5:9130377-9131376\" title=\"Jump to UCSC Genome Browser\">5:9130377-9131376</a>","log2FoldChange.microglia":1.18,"pvalue.microglia":0.295,"padj.microglia":0.548,"groupID.microglia":"3596","medianVariantFreq.microglia":"NA","medianVariantFreq1.microglia":0.121,"medianVariantFreq2.microglia":"NA","medianVariantCount.microglia":6.5,"medianVariantCount1.microglia":8,"medianVariantCount2.microglia":4,"medianTotalCount.microglia":47.5,"medianTotalCount1.microglia":53,"medianTotalCount2.microglia":12,"deltaVF.microglia":"NA","junctions.microglia":"9130652-9131276","sig.microglia":"Not","log2FoldChange.astrocyte":3.17,"pvalue.astrocyte":0.0022,"padj.astrocyte":0.0207,"groupID.astrocyte":"3596","medianVariantFreq.astrocyte":0.471,"medianVariantFreq1.astrocyte":0.333,"medianVariantFreq2.astrocyte":0.763,"medianVariantCount.astrocyte":21,"medianVariantCount1.astrocyte":13.5,"medianVariantCount2.astrocyte":34,"medianTotalCount.astrocyte":55,"medianTotalCount1.astrocyte":56,"medianTotalCount2.astrocyte":50,"deltaVF.astrocyte":0.43,"junctions.astrocyte":"9130652-9131276","sig.astrocyte":"Significant"},"Reg_emPPrq_257":{"featureID":"23857_7_2/2_A3SS","chr":"5","start":9129437,"end":9129437,"strand":"-","coords":"5:9129437-9129437","geneIDs":"23857","geneSymbols":"Dmtf1","variantType":"A3SS:P","event":"<a href=\"https://genome.ucsc.edu/cgi-bin/hgTracks?db=mm9&position=chr5:9129276-9130468\" title=\"Jump to UCSC Genome Browser\">5:9129276-9130468</a>","log2FoldChange.microglia":0.715,"pvalue.microglia":0.439,"padj.microglia":0.682,"groupID.microglia":"3597","medianVariantFreq.microglia":"NA","medianVariantFreq1.microglia":0.148,"medianVariantFreq2.microglia":"NA","medianVariantCount.microglia":7.5,"medianVariantCount1.microglia":8,"medianVariantCount2.microglia":4,"medianTotalCount.microglia":47.5,"medianTotalCount1.microglia":70,"medianTotalCount2.microglia":18,"deltaVF.microglia":"NA","junctions.microglia":"9129437-9130368","sig.microglia":"Not","log2FoldChange.astrocyte":1.59,"pvalue.astrocyte":0.0697,"padj.astrocyte":0.231,"groupID.astrocyte":"3597","medianVariantFreq.astrocyte":0.304,"medianVariantFreq1.astrocyte":0.219,"medianVariantFreq2.astrocyte":0.452,"medianVariantCount.astrocyte":15.5,"medianVariantCount1.astrocyte":15.5,"medianVariantCount2.astrocyte":13.5,"medianTotalCount.astrocyte":64.5,"medianTotalCount1.astrocyte":66.5,"medianTotalCount2.astrocyte":32.5,"deltaVF.astrocyte":0.233,"junctions.astrocyte":"9129437-9130368","sig.astrocyte":"Not"},"Reg_emPPrq_258":{"featureID":"240057_3_2/2_A3SS","chr":"17","start":27101983,"end":27103827,"strand":"+","coords":"17:27101983-27103827","geneIDs":"240057","geneSymbols":"Syngap1","variantType":"A3SS:P","event":"<a href=\"https://genome.ucsc.edu/cgi-bin/hgTracks?db=mm9&position=chr17:27101883-27103928\" title=\"Jump to UCSC Genome Browser\">17:27101883-27103928</a>","log2FoldChange.microglia":0.889,"pvalue.microglia":0.613,"padj.microglia":0.813,"groupID.microglia":"8927","medianVariantFreq.microglia":0.238,"medianVariantFreq1.microglia":0.08,"medianVariantFreq2.microglia":0.333,"medianVariantCount.microglia":3,"medianVariantCount1.microglia":3,"medianVariantCount2.microglia":3,"medianTotalCount.microglia":8.5,"medianTotalCount1.microglia":28,"medianTotalCount2.microglia":8,"deltaVF.microglia":0.253,"junctions.microglia":"27101983-27103815","sig.microglia":"Not","log2FoldChange.astrocyte":1.31,"pvalue.astrocyte":0.291,"padj.astrocyte":0.553,"groupID.astrocyte":"8927","medianVariantFreq.astrocyte":"NA","medianVariantFreq1.astrocyte":0.1,"medianVariantFreq2.astrocyte":"NA","medianVariantCount.astrocyte":4.5,"medianVariantCount1.astrocyte":6,"medianVariantCount2.astrocyte":2.5,"medianTotalCount.astrocyte":43.5,"medianTotalCount1.astrocyte":58,"medianTotalCount2.astrocyte":9.5,"deltaVF.astrocyte":"NA","junctions.astrocyte":"27101983-27103815","sig.astrocyte":"Not"},"Reg_emPPrq_259":{"featureID":"240613_2_2/2_SE","chr":"19","start":29860939,"end":29860739,"strand":"-","coords":"19:29860939-29860739","geneIDs":"240613","geneSymbols":"9930021J03Rik","variantType":"SE:I","event":"<a href=\"https://genome.ucsc.edu/cgi-bin/hgTracks?db=mm9&position=chr19:29829407-29879872\" title=\"Jump to UCSC Genome Browser\">19:29829407-29879872</a>","log2FoldChange.microglia":-0.694,"pvalue.microglia":0.653,"padj.microglia":0.833,"groupID.microglia":"2198","medianVariantFreq.microglia":0.773,"medianVariantFreq1.microglia":0.905,"medianVariantFreq2.microglia":0.641,"medianVariantCount.microglia":9,"medianVariantCount1.microglia":19,"medianVariantCount2.microglia":8,"medianTotalCount.microglia":14.5,"medianTotalCount1.microglia":21,"medianTotalCount2.microglia":10,"deltaVF.microglia":-0.264,"junctions.microglia":"29860939-29879772;29829507-29860739","sig.microglia":"Not","log2FoldChange.astrocyte":2.59,"pvalue.astrocyte":0.141,"padj.astrocyte":0.369,"groupID.astrocyte":"2198","medianVariantFreq.astrocyte":0.19,"medianVariantFreq1.astrocyte":0.0839,"medianVariantFreq2.astrocyte":0.336,"medianVariantCount.astrocyte":2.5,"medianVariantCount1.astrocyte":2,"medianVariantCount2.astrocyte":11,"medianTotalCount.astrocyte":24,"medianTotalCount1.astrocyte":24,"medianTotalCount2.astrocyte":25,"deltaVF.astrocyte":0.252,"junctions.astrocyte":"29860939-29879772;29829507-29860739","sig.astrocyte":"Not"},"Reg_emPPrq_260":{"featureID":"24061_5_2/2_A3SS","chr":"X","start":148476011,"end":148481202,"strand":"+","coords":"X:148476011-148481202","geneIDs":"24061","geneSymbols":"Smc1a","variantType":"A3SS:P","event":"<a href=\"https://genome.ucsc.edu/cgi-bin/hgTracks?db=mm9&position=chrX:148475911-148481303\" title=\"Jump to UCSC Genome Browser\">X:148475911-148481303</a>","log2FoldChange.microglia":-1.2,"pvalue.microglia":0.241,"padj.microglia":0.491,"groupID.microglia":"14556","medianVariantFreq.microglia":0.333,"medianVariantFreq1.microglia":0.455,"medianVariantFreq2.microglia":0.309,"medianVariantCount.microglia":9.5,"medianVariantCount1.microglia":11,"medianVariantCount2.microglia":8,"medianTotalCount.microglia":40,"medianTotalCount1.microglia":42,"medianTotalCount2.microglia":38,"deltaVF.microglia":-0.146,"junctions.microglia":"148476011-148480990","sig.microglia":"Not","log2FoldChange.astrocyte":2.29,"pvalue.astrocyte":0.0256,"padj.astrocyte":0.117,"groupID.astrocyte":"14556","medianVariantFreq.astrocyte":0.584,"medianVariantFreq1.astrocyte":0.283,"medianVariantFreq2.astrocyte":0.772,"medianVariantCount.astrocyte":23.5,"medianVariantCount1.astrocyte":15.5,"medianVariantCount2.astrocyte":59,"medianTotalCount.astrocyte":68,"medianTotalCount1.astrocyte":45,"medianTotalCount2.astrocyte":70,"deltaVF.astrocyte":0.489,"junctions.astrocyte":"148476011-148480990","sig.astrocyte":"Not"},"Reg_emPPrq_261":{"featureID":"24086_2_2/2_SE","chr":"11","start":105071151,"end":105082500,"strand":"+","coords":"11:105071151-105082500","geneIDs":"24086","geneSymbols":"Tlk2","variantType":"SE:I","event":"<a href=\"https://genome.ucsc.edu/cgi-bin/hgTracks?db=mm9&position=chr11:105071051-105082600\" title=\"Jump to UCSC Genome Browser\">11:105071051-105082600</a>","log2FoldChange.microglia":-3.28,"pvalue.microglia":0.00375,"padj.microglia":0.0295,"groupID.microglia":"12842","medianVariantFreq.microglia":0.842,"medianVariantFreq1.microglia":1,"medianVariantFreq2.microglia":0.511,"medianVariantCount.microglia":20,"medianVariantCount1.microglia":17,"medianVariantCount2.microglia":23,"medianTotalCount.microglia":28.5,"medianTotalCount1.microglia":21,"medianTotalCount2.microglia":43,"deltaVF.microglia":-0.489,"junctions.microglia":"105071151-105071859;105071954-105082500","sig.microglia":"Significant","log2FoldChange.astrocyte":-3.92,"pvalue.astrocyte":0.007,"padj.astrocyte":0.0473,"groupID.astrocyte":"12842","medianVariantFreq.astrocyte":0.746,"medianVariantFreq1.astrocyte":1,"medianVariantFreq2.astrocyte":0.579,"medianVariantCount.astrocyte":39,"medianVariantCount1.astrocyte":26.5,"medianVariantCount2.astrocyte":51,"medianTotalCount.astrocyte":53,"medianTotalCount1.astrocyte":31.5,"medianTotalCount2.astrocyte":79,"deltaVF.astrocyte":-0.421,"junctions.astrocyte":"105071151-105071859;105071954-105082500","sig.astrocyte":"Significant"},"Reg_emPPrq_262":{"featureID":"24086_2_2/2_SE","chr":"11","start":105071151,"end":105082500,"strand":"+","coords":"11:105071151-105082500","geneIDs":"24086","geneSymbols":"Tlk2","variantType":"SE:I","event":"<a href=\"https://genome.ucsc.edu/cgi-bin/hgTracks?db=mm9&position=chr11:105071051-105082600\" title=\"Jump to UCSC Genome Browser\">11:105071051-105082600</a>","log2FoldChange.microglia":-3.28,"pvalue.microglia":0.00375,"padj.microglia":0.0295,"groupID.microglia":"12842","medianVariantFreq.microglia":0.842,"medianVariantFreq1.microglia":1,"medianVariantFreq2.microglia":0.511,"medianVariantCount.microglia":20,"medianVariantCount1.microglia":17,"medianVariantCount2.microglia":23,"medianTotalCount.microglia":28.5,"medianTotalCount1.microglia":21,"medianTotalCount2.microglia":43,"deltaVF.microglia":-0.489,"junctions.microglia":"105071151-105071859;105071954-105082500","sig.microglia":"Significant","log2FoldChange.astrocyte":-3.38,"pvalue.astrocyte":0.00742,"padj.astrocyte":0.0493,"groupID.astrocyte":"13412","medianVariantFreq.astrocyte":0.869,"medianVariantFreq1.astrocyte":1,"medianVariantFreq2.astrocyte":0.661,"medianVariantCount.astrocyte":28,"medianVariantCount1.astrocyte":20.5,"medianVariantCount2.astrocyte":32,"medianTotalCount.astrocyte":37,"medianTotalCount1.astrocyte":22.5,"medianTotalCount2.astrocyte":52,"deltaVF.astrocyte":-0.339,"junctions.astrocyte":"105071151-105071859;105071954-105082500","sig.astrocyte":"Significant"},"Reg_emPPrq_263":{"featureID":"24127_5_2/2_SE,A3SS","chr":"9","start":95891706,"end":95895519,"strand":"+","coords":"9:95891706-95895519","geneIDs":"24127","geneSymbols":"Xrn1","variantType":"SE:I,A3SS:P","event":"<a href=\"https://genome.ucsc.edu/cgi-bin/hgTracks?db=mm9&position=chr9:95891606-95895619\" title=\"Jump to UCSC Genome Browser\">9:95891606-95895619</a>","log2FoldChange.microglia":0.551,"pvalue.microglia":0.423,"padj.microglia":0.669,"groupID.microglia":"3104","medianVariantFreq.microglia":0.104,"medianVariantFreq1.microglia":0.0968,"medianVariantFreq2.microglia":0.111,"medianVariantCount.microglia":6,"medianVariantCount1.microglia":5,"medianVariantCount2.microglia":8,"medianTotalCount.microglia":53,"medianTotalCount1.microglia":53,"medianTotalCount2.microglia":53,"deltaVF.microglia":0.0143,"junctions.microglia":"95891706-95895252;95895331-95895519","sig.microglia":"Not","log2FoldChange.astrocyte":2.61,"pvalue.astrocyte":0.000278,"padj.astrocyte":0.0038,"groupID.astrocyte":"3104","medianVariantFreq.astrocyte":0.481,"medianVariantFreq1.astrocyte":0.283,"medianVariantFreq2.astrocyte":0.699,"medianVariantCount.astrocyte":18,"medianVariantCount1.astrocyte":14.5,"medianVariantCount2.astrocyte":34.5,"medianTotalCount.astrocyte":52.5,"medianTotalCount1.astrocyte":52.5,"medianTotalCount2.astrocyte":48.5,"deltaVF.astrocyte":0.416,"junctions.astrocyte":"95891706-95895252;95895331-95895519","sig.astrocyte":"Significant"},"Reg_emPPrq_264":{"featureID":"241296,227696,227699_7_2/2_A5SS","chr":"2","start":30125368,"end":30129990,"strand":"+","coords":"2:30125368-30129990","geneIDs":"241296,227696,227699","geneSymbols":"Lrrc8a,Phyhd1,Nup188","variantType":"A5SS:P","event":"<a href=\"https://genome.ucsc.edu/cgi-bin/hgTracks?db=mm9&position=chr2:30125267-30130090\" title=\"Jump to UCSC Genome Browser\">2:30125267-30130090</a>","log2FoldChange.microglia":0.285,"pvalue.microglia":0.716,"padj.microglia":0.871,"groupID.microglia":"17435","medianVariantFreq.microglia":0.423,"medianVariantFreq1.microglia":0.292,"medianVariantFreq2.microglia":0.5,"medianVariantCount.microglia":15.5,"medianVariantCount1.microglia":17,"medianVariantCount2.microglia":8,"medianTotalCount.microglia":30,"medianTotalCount1.microglia":44,"medianTotalCount2.microglia":14,"deltaVF.microglia":0.208,"junctions.microglia":"30125371-30129990","sig.microglia":"Not","log2FoldChange.astrocyte":-3.47,"pvalue.astrocyte":0.00217,"padj.astrocyte":0.0207,"groupID.astrocyte":"17435","medianVariantFreq.astrocyte":0.5,"medianVariantFreq1.astrocyte":0.69,"medianVariantFreq2.astrocyte":0.158,"medianVariantCount.astrocyte":6.5,"medianVariantCount1.astrocyte":7,"medianVariantCount2.astrocyte":4.5,"medianTotalCount.astrocyte":15.5,"medianTotalCount1.astrocyte":11,"medianTotalCount2.astrocyte":26.5,"deltaVF.astrocyte":-0.532,"junctions.astrocyte":"30125371-30129990","sig.astrocyte":"Significant"},"Reg_emPPrq_265":{"featureID":"241638,77006_1_2/2_A5SS","chr":"2","start":130487802,"end":130487802,"strand":"-","coords":"2:130487802-130487802","geneIDs":"241638,77006","geneSymbols":"Prosapip1,Ddrgk1","variantType":"A5SS:P","event":"<a href=\"https://genome.ucsc.edu/cgi-bin/hgTracks?db=mm9&position=chr2:130487474-130487913\" title=\"Jump to UCSC Genome Browser\">2:130487474-130487913</a>","log2FoldChange.microglia":-0.762,"pvalue.microglia":0.293,"padj.microglia":0.548,"groupID.microglia":"7736","medianVariantFreq.microglia":0.0885,"medianVariantFreq1.microglia":0.143,"medianVariantFreq2.microglia":0.0827,"medianVariantCount.microglia":8,"medianVariantCount1.microglia":8,"medianVariantCount2.microglia":8,"medianTotalCount.microglia":86,"medianTotalCount1.microglia":102,"medianTotalCount2.microglia":70,"deltaVF.microglia":-0.0602,"junctions.microglia":"130487574-130487802","sig.microglia":"Not","log2FoldChange.astrocyte":-0.266,"pvalue.astrocyte":0.796,"padj.astrocyte":0.922,"groupID.astrocyte":"7736","medianVariantFreq.astrocyte":0.0822,"medianVariantFreq1.astrocyte":0.0792,"medianVariantFreq2.astrocyte":0.084,"medianVariantCount.astrocyte":3.5,"medianVariantCount1.astrocyte":4.5,"medianVariantCount2.astrocyte":3.5,"medianTotalCount.astrocyte":41,"medianTotalCount1.astrocyte":37.5,"medianTotalCount2.astrocyte":41.5,"deltaVF.astrocyte":0.00485,"junctions.astrocyte":"130487574-130487802","sig.astrocyte":"Not"},"Reg_emPPrq_266":{"featureID":"241915_2_2/2_SE","chr":"3","start":30847722,"end":30847624,"strand":"-","coords":"3:30847722-30847624","geneIDs":"241915","geneSymbols":"Phc3","variantType":"SE:I","event":"<a href=\"https://genome.ucsc.edu/cgi-bin/hgTracks?db=mm9&position=chr3:30841474-30849898\" title=\"Jump to UCSC Genome Browser\">3:30841474-30849898</a>","log2FoldChange.microglia":0.841,"pvalue.microglia":0.368,"padj.microglia":0.614,"groupID.microglia":"15552","medianVariantFreq.microglia":0.675,"medianVariantFreq1.microglia":0.667,"medianVariantFreq2.microglia":0.684,"medianVariantCount.microglia":12,"medianVariantCount1.microglia":12,"medianVariantCount2.microglia":12,"medianTotalCount.microglia":23,"medianTotalCount1.microglia":26,"medianTotalCount2.microglia":20,"deltaVF.microglia":0.0175,"junctions.microglia":"30847722-30849798;30841574-30847624","sig.microglia":"Not","log2FoldChange.astrocyte":-1.44,"pvalue.astrocyte":0.229,"padj.astrocyte":0.48,"groupID.astrocyte":"15552","medianVariantFreq.astrocyte":0.653,"medianVariantFreq1.astrocyte":0.776,"medianVariantFreq2.astrocyte":0.557,"medianVariantCount.astrocyte":15,"medianVariantCount1.astrocyte":15,"medianVariantCount2.astrocyte":16.5,"medianTotalCount.astrocyte":23,"medianTotalCount1.astrocyte":19,"medianTotalCount2.astrocyte":30,"deltaVF.astrocyte":-0.219,"junctions.astrocyte":"30847722-30849798;30841574-30847624","sig.astrocyte":"Not"},"Reg_emPPrq_267":{"featureID":"241915_6_2/2_SE,A5SS","chr":"3","start":30834921,"end":30834874,"strand":"-","coords":"3:30834921-30834874","geneIDs":"241915","geneSymbols":"Phc3","variantType":"SE:I,A5SS:P","event":"<a href=\"https://genome.ucsc.edu/cgi-bin/hgTracks?db=mm9&position=chr3:30830714-30835307\" title=\"Jump to UCSC Genome Browser\">3:30830714-30835307</a>","log2FoldChange.microglia":-1.27,"pvalue.microglia":0.196,"padj.microglia":0.44,"groupID.microglia":"15556","medianVariantFreq.microglia":0.168,"medianVariantFreq1.microglia":0.25,"medianVariantFreq2.microglia":0.0933,"medianVariantCount.microglia":8,"medianVariantCount1.microglia":22,"medianVariantCount2.microglia":6,"medianTotalCount.microglia":76,"medianTotalCount1.microglia":83,"medianTotalCount2.microglia":52,"deltaVF.microglia":-0.157,"junctions.microglia":"30834921-30835207;30834942-30835207;30830814-30834874","sig.microglia":"Not","log2FoldChange.astrocyte":-2.27,"pvalue.astrocyte":0.0229,"padj.astrocyte":0.109,"groupID.astrocyte":"15556","medianVariantFreq.astrocyte":0.278,"medianVariantFreq1.astrocyte":0.536,"medianVariantFreq2.astrocyte":0.165,"medianVariantCount.astrocyte":9.5,"medianVariantCount1.astrocyte":12.5,"medianVariantCount2.astrocyte":7.5,"medianTotalCount.astrocyte":37.5,"medianTotalCount1.astrocyte":25.5,"medianTotalCount2.astrocyte":40.5,"deltaVF.astrocyte":-0.371,"junctions.astrocyte":"30834921-30835207;30834942-30835207;30830814-30834874","sig.astrocyte":"Not"},"Reg_emPPrq_268":{"featureID":"243272,75695_3_2/2_SE","chr":"5","start":124863298,"end":124863194,"strand":"-","coords":"5:124863298-124863194","geneIDs":"243272,75695","geneSymbols":"Sbno1,Rilpl1","variantType":"SE:I","event":"<a href=\"https://genome.ucsc.edu/cgi-bin/hgTracks?db=mm9&position=chr5:124860291-124864508\" title=\"Jump to UCSC Genome Browser\">5:124860291-124864508</a>","log2FoldChange.microglia":-1.61,"pvalue.microglia":0.0997,"padj.microglia":0.289,"groupID.microglia":"10560","medianVariantFreq.microglia":0.323,"medianVariantFreq1.microglia":0.426,"medianVariantFreq2.microglia":0.211,"medianVariantCount.microglia":12.5,"medianVariantCount1.microglia":23,"medianVariantCount2.microglia":4,"medianTotalCount.microglia":38,"medianTotalCount1.microglia":59,"medianTotalCount2.microglia":28,"deltaVF.microglia":-0.215,"junctions.microglia":"124860391-124863194","sig.microglia":"Not","log2FoldChange.astrocyte":-2.69,"pvalue.astrocyte":0.000629,"padj.astrocyte":0.00746,"groupID.astrocyte":"10560","medianVariantFreq.astrocyte":0.737,"medianVariantFreq1.astrocyte":0.88,"medianVariantFreq2.astrocyte":0.542,"medianVariantCount.astrocyte":32.5,"medianVariantCount1.astrocyte":34.5,"medianVariantCount2.astrocyte":24.5,"medianTotalCount.astrocyte":44.5,"medianTotalCount1.astrocyte":42.5,"medianTotalCount2.astrocyte":46,"deltaVF.astrocyte":-0.338,"junctions.astrocyte":"124860391-124863194","sig.astrocyte":"Significant"},"Reg_emPPrq_269":{"featureID":"243272,75695_5_2/2_A3SS","chr":"5","start":124860391,"end":124860391,"strand":"-","coords":"5:124860391-124860391","geneIDs":"243272,75695","geneSymbols":"Sbno1,Rilpl1","variantType":"A3SS:P","event":"<a href=\"https://genome.ucsc.edu/cgi-bin/hgTracks?db=mm9&position=chr5:124860288-124863294\" title=\"Jump to UCSC Genome Browser\">5:124860288-124863294</a>","log2FoldChange.microglia":0.154,"pvalue.microglia":0.905,"padj.microglia":0.976,"groupID.microglia":"10562","medianVariantFreq.microglia":0.799,"medianVariantFreq1.microglia":0.776,"medianVariantFreq2.microglia":0.857,"medianVariantCount.microglia":12.5,"medianVariantCount1.microglia":23,"medianVariantCount2.microglia":4,"medianTotalCount.microglia":22.5,"medianTotalCount1.microglia":28,"medianTotalCount2.microglia":7,"deltaVF.microglia":0.0813,"junctions.microglia":"124860391-124863194","sig.microglia":"Not","log2FoldChange.astrocyte":0.849,"pvalue.astrocyte":0.238,"padj.astrocyte":0.494,"groupID.astrocyte":"10562","medianVariantFreq.astrocyte":0.838,"medianVariantFreq1.astrocyte":0.801,"medianVariantFreq2.astrocyte":0.875,"medianVariantCount.astrocyte":32.5,"medianVariantCount1.astrocyte":34.5,"medianVariantCount2.astrocyte":24.5,"medianTotalCount.astrocyte":41,"medianTotalCount1.astrocyte":47.5,"medianTotalCount2.astrocyte":27.5,"deltaVF.astrocyte":0.0738,"junctions.astrocyte":"124860391-124863194","sig.astrocyte":"Not"},"Reg_emPPrq_270":{"featureID":"243725_2_2/2_SE","chr":"6","start":5027615,"end":5050432,"strand":"+","coords":"6:5027615-5050432","geneIDs":"243725","geneSymbols":"Ppp1r9a","variantType":"SE:I","event":"<a href=\"https://genome.ucsc.edu/cgi-bin/hgTracks?db=mm9&position=chr6:5027515-5050532\" title=\"Jump to UCSC Genome Browser\">6:5027515-5050532</a>","log2FoldChange.microglia":-1.64,"pvalue.microglia":0.0419,"padj.microglia":0.167,"groupID.microglia":"6656","medianVariantFreq.microglia":"NA","medianVariantFreq1.microglia":0.425,"medianVariantFreq2.microglia":"NA","medianVariantCount.microglia":22.5,"medianVariantCount1.microglia":84,"medianVariantCount2.microglia":3,"medianTotalCount.microglia":69.5,"medianTotalCount1.microglia":258,"medianTotalCount2.microglia":17,"deltaVF.microglia":"NA","junctions.microglia":"5027615-5033041;5033106-5050432","sig.microglia":"Not","log2FoldChange.astrocyte":-0.361,"pvalue.astrocyte":0.63,"padj.astrocyte":0.83,"groupID.astrocyte":"6656","medianVariantFreq.astrocyte":0.271,"medianVariantFreq1.astrocyte":0.295,"medianVariantFreq2.astrocyte":0.268,"medianVariantCount.astrocyte":30.5,"medianVariantCount1.astrocyte":37,"medianVariantCount2.astrocyte":8.5,"medianTotalCount.astrocyte":88.5,"medianTotalCount1.astrocyte":126,"medianTotalCount2.astrocyte":50.5,"deltaVF.astrocyte":-0.0275,"junctions.astrocyte":"5027615-5033041;5033106-5050432","sig.astrocyte":"Not"},"Reg_emPPrq_271":{"featureID":"245857_8_2/2_RI,A3SS","chr":"19","start":4265506,"end":4265505,"strand":"-","coords":"19:4265506-4265505","geneIDs":"245857","geneSymbols":"Ssh3","variantType":"RI:R,A3SS:P","event":"<a href=\"https://genome.ucsc.edu/cgi-bin/hgTracks?db=mm9&position=chr19:4265320-4265710\" title=\"Jump to UCSC Genome Browser\">19:4265320-4265710</a>","log2FoldChange.microglia":0.341,"pvalue.microglia":0.743,"padj.microglia":0.884,"groupID.microglia":"2216","medianVariantFreq.microglia":0.364,"medianVariantFreq1.microglia":0.333,"medianVariantFreq2.microglia":0.395,"medianVariantCount.microglia":6,"medianVariantCount1.microglia":2,"medianVariantCount2.microglia":17,"medianTotalCount.microglia":26.5,"medianTotalCount1.microglia":6,"medianTotalCount2.microglia":43,"deltaVF.microglia":0.062,"junctions.microglia":"4265505-4265610","sig.microglia":"Not","log2FoldChange.astrocyte":1.45,"pvalue.astrocyte":0.148,"padj.astrocyte":0.376,"groupID.astrocyte":"2216","medianVariantFreq.astrocyte":0.662,"medianVariantFreq1.astrocyte":0.616,"medianVariantFreq2.astrocyte":0.729,"medianVariantCount.astrocyte":11.5,"medianVariantCount1.astrocyte":9,"medianVariantCount2.astrocyte":16.5,"medianTotalCount.astrocyte":22,"medianTotalCount1.astrocyte":22,"medianTotalCount2.astrocyte":25,"deltaVF.astrocyte":0.113,"junctions.astrocyte":"4265505-4265610","sig.astrocyte":"Not"},"Reg_emPPrq_272":{"featureID":"245944_5_2/2_A3SS","chr":"11","start":21163357,"end":21164668,"strand":"+","coords":"11:21163357-21164668","geneIDs":"245944","geneSymbols":"Vps54","variantType":"A3SS:P","event":"<a href=\"https://genome.ucsc.edu/cgi-bin/hgTracks?db=mm9&position=chr11:21163257-21164769\" title=\"Jump to UCSC Genome Browser\">11:21163257-21164769</a>","log2FoldChange.microglia":0.046,"pvalue.microglia":0.944,"padj.microglia":0.985,"groupID.microglia":"5739","medianVariantFreq.microglia":0.617,"medianVariantFreq1.microglia":0.612,"medianVariantFreq2.microglia":0.622,"medianVariantCount.microglia":27,"medianVariantCount1.microglia":28,"medianVariantCount2.microglia":14,"medianTotalCount.microglia":47,"medianTotalCount1.microglia":56,"medianTotalCount2.microglia":32,"deltaVF.microglia":0.0101,"junctions.microglia":"21163357-21164633","sig.microglia":"Not","log2FoldChange.astrocyte":-2.87,"pvalue.astrocyte":0.0428,"padj.astrocyte":0.165,"groupID.astrocyte":"5739","medianVariantFreq.astrocyte":0.506,"medianVariantFreq1.astrocyte":0.681,"medianVariantFreq2.astrocyte":0.219,"medianVariantCount.astrocyte":20,"medianVariantCount1.astrocyte":24,"medianVariantCount2.astrocyte":12,"medianTotalCount.astrocyte":39,"medianTotalCount1.astrocyte":37.5,"medianTotalCount2.astrocyte":49,"deltaVF.astrocyte":-0.463,"junctions.astrocyte":"21163357-21164633","sig.astrocyte":"Not"},"Reg_emPPrq_273":{"featureID":"252903,69368_3_4/4_AE","chr":"1","start":79711575,"end":79700968,"strand":"-","coords":"1:79711575-79700968","geneIDs":"252903,69368","geneSymbols":"Ap1s3,Wdfy1","variantType":"AE","event":"<a href=\"https://genome.ucsc.edu/cgi-bin/hgTracks?db=mm9&position=chr1:79620262-79721320\" title=\"Jump to UCSC Genome Browser\">1:79620262-79721320</a>","log2FoldChange.microglia":-1.87,"pvalue.microglia":0.0959,"padj.microglia":0.282,"groupID.microglia":"13292","medianVariantFreq.microglia":"NA","medianVariantFreq1.microglia":"NA","medianVariantFreq2.microglia":0.105,"medianVariantCount.microglia":5,"medianVariantCount1.microglia":1,"medianVariantCount2.microglia":8,"medianTotalCount.microglia":30,"medianTotalCount1.microglia":6,"medianTotalCount2.microglia":118,"deltaVF.microglia":"NA","junctions.microglia":"79711575-79721220","sig.microglia":"Not","log2FoldChange.astrocyte":-2.35,"pvalue.astrocyte":0.287,"padj.astrocyte":0.549,"groupID.astrocyte":"13292","medianVariantFreq.astrocyte":"NA","medianVariantFreq1.astrocyte":"NA","medianVariantFreq2.astrocyte":0.203,"medianVariantCount.astrocyte":3,"medianVariantCount1.astrocyte":1.5,"medianVariantCount2.astrocyte":4.5,"medianTotalCount.astrocyte":14.5,"medianTotalCount1.astrocyte":6.5,"medianTotalCount2.astrocyte":23,"deltaVF.astrocyte":"NA","junctions.astrocyte":"79711575-79721220","sig.astrocyte":"Not"},"Reg_emPPrq_274":{"featureID":"26409_2_2/2_A5SS","chr":"4","start":32081930,"end":32089064,"strand":"+","coords":"4:32081930-32089064","geneIDs":"26409","geneSymbols":"Map3k7","variantType":"A5SS:P","event":"<a href=\"https://genome.ucsc.edu/cgi-bin/hgTracks?db=mm9&position=chr4:32081829-32089164\" title=\"Jump to UCSC Genome Browser\">4:32081829-32089164</a>","log2FoldChange.microglia":2.77,"pvalue.microglia":0.029,"padj.microglia":0.13,"groupID.microglia":"12487","medianVariantFreq.microglia":"NA","medianVariantFreq1.microglia":"NA","medianVariantFreq2.microglia":0.75,"medianVariantCount.microglia":5.5,"medianVariantCount1.microglia":1,"medianVariantCount2.microglia":7,"medianTotalCount.microglia":10.5,"medianTotalCount1.microglia":7,"medianTotalCount2.microglia":12,"deltaVF.microglia":"NA","junctions.microglia":"32081985-32089064","sig.microglia":"Not","log2FoldChange.astrocyte":0.961,"pvalue.astrocyte":0.515,"padj.astrocyte":0.756,"groupID.astrocyte":"12487","medianVariantFreq.astrocyte":0.234,"medianVariantFreq1.astrocyte":0.201,"medianVariantFreq2.astrocyte":0.256,"medianVariantCount.astrocyte":2,"medianVariantCount1.astrocyte":2,"medianVariantCount2.astrocyte":3.5,"medianTotalCount.astrocyte":12.5,"medianTotalCount1.astrocyte":16,"medianTotalCount2.astrocyte":11.5,"deltaVF.astrocyte":0.055,"junctions.astrocyte":"32081985-32089064","sig.astrocyte":"Not"},"Reg_emPPrq_275":{"featureID":"26414_6_2/2_A3SS","chr":"5","start":103342351,"end":103342351,"strand":"-","coords":"5:103342351-103342351","geneIDs":"26414","geneSymbols":"Mapk10","variantType":"A3SS:P","event":"<a href=\"https://genome.ucsc.edu/cgi-bin/hgTracks?db=mm9&position=chr5:103342246-103355191\" title=\"Jump to UCSC Genome Browser\">5:103342246-103355191</a>","log2FoldChange.microglia":0.875,"pvalue.microglia":0.665,"padj.microglia":0.843,"groupID.microglia":"9133","medianVariantFreq.microglia":"NA","medianVariantFreq1.microglia":0.721,"medianVariantFreq2.microglia":"NA","medianVariantCount.microglia":9,"medianVariantCount1.microglia":11,"medianVariantCount2.microglia":9,"medianTotalCount.microglia":16.5,"medianTotalCount1.microglia":22,"medianTotalCount2.microglia":9,"deltaVF.microglia":"NA","junctions.microglia":"103342351-103355091","sig.microglia":"Not","log2FoldChange.astrocyte":-0.135,"pvalue.astrocyte":0.821,"padj.astrocyte":0.93,"groupID.astrocyte":"9133","medianVariantFreq.astrocyte":0.474,"medianVariantFreq1.astrocyte":0.511,"medianVariantFreq2.astrocyte":0.459,"medianVariantCount.astrocyte":77,"medianVariantCount1.astrocyte":81.5,"medianVariantCount2.astrocyte":73.5,"medianTotalCount.astrocyte":148,"medianTotalCount1.astrocyte":148,"medianTotalCount2.astrocyte":148,"deltaVF.astrocyte":-0.052,"junctions.astrocyte":"103342351-103355091","sig.astrocyte":"Not"},"Reg_emPPrq_276":{"featureID":"26417_1_2/2_OTHER","chr":"7","start":133904428,"end":133906643,"strand":"+","coords":"7:133904428-133906643","geneIDs":"26417","geneSymbols":"Mapk3","variantType":"","event":"<a href=\"https://genome.ucsc.edu/cgi-bin/hgTracks?db=mm9&position=chr7:133904327-133906743\" title=\"Jump to UCSC Genome Browser\">7:133904327-133906743</a>","log2FoldChange.microglia":2.28,"pvalue.microglia":0.000893,"padj.microglia":0.0111,"groupID.microglia":"2431","medianVariantFreq.microglia":0.421,"medianVariantFreq1.microglia":0.25,"medianVariantFreq2.microglia":0.559,"medianVariantCount.microglia":16,"medianVariantCount1.microglia":14,"medianVariantCount2.microglia":19,"medianTotalCount.microglia":52,"medianTotalCount1.microglia":56,"medianTotalCount2.microglia":34,"deltaVF.microglia":0.309,"junctions.microglia":"133904830-133906643;133905561-133906643","sig.microglia":"Significant","log2FoldChange.astrocyte":1.28,"pvalue.astrocyte":0.242,"padj.astrocyte":0.498,"groupID.astrocyte":"2431","medianVariantFreq.astrocyte":0.378,"medianVariantFreq1.astrocyte":0.271,"medianVariantFreq2.astrocyte":0.445,"medianVariantCount.astrocyte":6.5,"medianVariantCount1.astrocyte":2.5,"medianVariantCount2.astrocyte":16.5,"medianTotalCount.astrocyte":25.5,"medianTotalCount1.astrocyte":9,"medianTotalCount2.astrocyte":28,"deltaVF.astrocyte":0.173,"junctions.astrocyte":"133904830-133906643;133905561-133906643","sig.astrocyte":"Not"},"Reg_emPPrq_277":{"featureID":"26420_6_2/2_A3SS","chr":"11","start":49695701,"end":49696648,"strand":"+","coords":"11:49695701-49696648","geneIDs":"26420","geneSymbols":"Mapk9","variantType":"A3SS:P","event":"<a href=\"https://genome.ucsc.edu/cgi-bin/hgTracks?db=mm9&position=chr11:49695601-49696749\" title=\"Jump to UCSC Genome Browser\">11:49695601-49696749</a>","log2FoldChange.microglia":-1.27,"pvalue.microglia":0.293,"padj.microglia":0.548,"groupID.microglia":"15259","medianVariantFreq.microglia":"NA","medianVariantFreq1.microglia":"NA","medianVariantFreq2.microglia":0.0909,"medianVariantCount.microglia":4,"medianVariantCount1.microglia":5,"medianVariantCount2.microglia":2,"medianTotalCount.microglia":22.5,"medianTotalCount1.microglia":19,"medianTotalCount2.microglia":28,"deltaVF.microglia":"NA","junctions.microglia":"49695701-49696644","sig.microglia":"Not","log2FoldChange.astrocyte":-0.296,"pvalue.astrocyte":0.804,"padj.astrocyte":0.922,"groupID.astrocyte":"15259","medianVariantFreq.astrocyte":0.374,"medianVariantFreq1.astrocyte":0.442,"medianVariantFreq2.astrocyte":0.374,"medianVariantCount.astrocyte":12.5,"medianVariantCount1.astrocyte":12.5,"medianVariantCount2.astrocyte":12.5,"medianTotalCount.astrocyte":29.5,"medianTotalCount1.astrocyte":28.5,"medianTotalCount2.astrocyte":46.5,"deltaVF.astrocyte":-0.0681,"junctions.astrocyte":"49695701-49696644","sig.astrocyte":"Not"},"Reg_emPPrq_278":{"featureID":"26572_1_2/2_A3SS","chr":"11","start":59643809,"end":59643809,"strand":"-","coords":"11:59643809-59643809","geneIDs":"26572","geneSymbols":"Cops3","variantType":"A3SS:P","event":"<a href=\"https://genome.ucsc.edu/cgi-bin/hgTracks?db=mm9&position=chr11:59643641-59646486\" title=\"Jump to UCSC Genome Browser\">11:59643641-59646486</a>","log2FoldChange.microglia":0.964,"pvalue.microglia":0.433,"padj.microglia":0.677,"groupID.microglia":"9449","medianVariantFreq.microglia":0.414,"medianVariantFreq1.microglia":0.333,"medianVariantFreq2.microglia":0.6,"medianVariantCount.microglia":7,"medianVariantCount1.microglia":6,"medianVariantCount2.microglia":8,"medianTotalCount.microglia":11.5,"medianTotalCount1.microglia":6,"medianTotalCount2.microglia":15,"deltaVF.microglia":0.267,"junctions.microglia":"59643809-59646386","sig.microglia":"Not","log2FoldChange.astrocyte":0.853,"pvalue.astrocyte":0.512,"padj.astrocyte":0.754,"groupID.astrocyte":"9449","medianVariantFreq.astrocyte":0.382,"medianVariantFreq1.astrocyte":0.306,"medianVariantFreq2.astrocyte":0.407,"medianVariantCount.astrocyte":4,"medianVariantCount1.astrocyte":2.5,"medianVariantCount2.astrocyte":5,"medianTotalCount.astrocyte":15.5,"medianTotalCount1.astrocyte":11.5,"medianTotalCount2.astrocyte":27,"deltaVF.astrocyte":0.102,"junctions.astrocyte":"59643809-59646386","sig.astrocyte":"Not"},"Reg_emPPrq_279":{"featureID":"268721_2_2/2_RI,A5SS","chr":"14","start":21541252,"end":21541365,"strand":"+","coords":"14:21541252-21541365","geneIDs":"268721","geneSymbols":"2310021P13Rik","variantType":"RI:R,A5SS:P","event":"<a href=\"https://genome.ucsc.edu/cgi-bin/hgTracks?db=mm9&position=chr14:21541151-21541465\" title=\"Jump to UCSC Genome Browser\">14:21541151-21541465</a>","log2FoldChange.microglia":-0.0385,"pvalue.microglia":0.952,"padj.microglia":0.989,"groupID.microglia":"13486","medianVariantFreq.microglia":0.109,"medianVariantFreq1.microglia":0.13,"medianVariantFreq2.microglia":0.0764,"medianVariantCount.microglia":27.5,"medianVariantCount1.microglia":48,"medianVariantCount2.microglia":13,"medianTotalCount.microglia":312,"medianTotalCount1.microglia":420,"medianTotalCount2.microglia":97,"deltaVF.microglia":-0.0539,"junctions.microglia":"21541275-21541365","sig.microglia":"Not","log2FoldChange.astrocyte":0.829,"pvalue.astrocyte":0.137,"padj.astrocyte":0.364,"groupID.astrocyte":"13486","medianVariantFreq.astrocyte":0.117,"medianVariantFreq1.astrocyte":0.1,"medianVariantFreq2.astrocyte":0.189,"medianVariantCount.astrocyte":32.5,"medianVariantCount1.astrocyte":26.5,"medianVariantCount2.astrocyte":39.5,"medianTotalCount.astrocyte":229,"medianTotalCount1.astrocyte":258,"medianTotalCount2.astrocyte":210,"deltaVF.astrocyte":0.0889,"junctions.astrocyte":"21541275-21541365","sig.astrocyte":"Not"},"Reg_emPPrq_280":{"featureID":"268721_4_2/2_RI,A5SS","chr":"14","start":21530853,"end":21531013,"strand":"+","coords":"14:21530853-21531013","geneIDs":"268721","geneSymbols":"2310021P13Rik","variantType":"RI:R,A5SS:P","event":"<a href=\"https://genome.ucsc.edu/cgi-bin/hgTracks?db=mm9&position=chr14:21530752-21531113\" title=\"Jump to UCSC Genome Browser\">14:21530752-21531113</a>","log2FoldChange.microglia":0.294,"pvalue.microglia":0.561,"padj.microglia":0.782,"groupID.microglia":"12922","medianVariantFreq.microglia":0.309,"medianVariantFreq1.microglia":0.278,"medianVariantFreq2.microglia":0.333,"medianVariantCount.microglia":19,"medianVariantCount1.microglia":32,"medianVariantCount2.microglia":16,"medianTotalCount.microglia":65,"medianTotalCount1.microglia":104,"medianTotalCount2.microglia":38,"deltaVF.microglia":0.0556,"junctions.microglia":"21530928-21531013","sig.microglia":"Not","log2FoldChange.astrocyte":-1.19,"pvalue.astrocyte":0.0476,"padj.astrocyte":0.178,"groupID.astrocyte":"12922","medianVariantFreq.astrocyte":0.329,"medianVariantFreq1.astrocyte":0.489,"medianVariantFreq2.astrocyte":0.304,"medianVariantCount.astrocyte":27,"medianVariantCount1.astrocyte":26.5,"medianVariantCount2.astrocyte":27,"medianTotalCount.astrocyte":74.5,"medianTotalCount1.astrocyte":53,"medianTotalCount2.astrocyte":100,"deltaVF.astrocyte":-0.185,"junctions.astrocyte":"21530928-21531013","sig.astrocyte":"Not"},"Reg_emPPrq_281":{"featureID":"268721_9_2/2_RI,A5SS","chr":"14","start":21535905,"end":21536132,"strand":"+","coords":"14:21535905-21536132","geneIDs":"268721","geneSymbols":"2310021P13Rik","variantType":"RI:R,A5SS:P","event":"<a href=\"https://genome.ucsc.edu/cgi-bin/hgTracks?db=mm9&position=chr14:21535804-21536232\" title=\"Jump to UCSC Genome Browser\">14:21535804-21536232</a>","log2FoldChange.microglia":-0.0233,"pvalue.microglia":0.978,"padj.microglia":0.992,"groupID.microglia":"12927","medianVariantFreq.microglia":0.214,"medianVariantFreq1.microglia":0.242,"medianVariantFreq2.microglia":0.185,"medianVariantCount.microglia":7.5,"medianVariantCount1.microglia":7,"medianVariantCount2.microglia":8,"medianTotalCount.microglia":44,"medianTotalCount1.microglia":46,"medianTotalCount2.microglia":44,"deltaVF.microglia":-0.0572,"junctions.microglia":"21535919-21536132","sig.microglia":"Not","log2FoldChange.astrocyte":0.224,"pvalue.astrocyte":0.782,"padj.astrocyte":0.918,"groupID.astrocyte":"12927","medianVariantFreq.astrocyte":0.317,"medianVariantFreq1.astrocyte":0.29,"medianVariantFreq2.astrocyte":0.335,"medianVariantCount.astrocyte":16,"medianVariantCount1.astrocyte":14.5,"medianVariantCount2.astrocyte":20,"medianTotalCount.astrocyte":73,"medianTotalCount1.astrocyte":52.5,"medianTotalCount2.astrocyte":79,"deltaVF.astrocyte":0.045,"junctions.astrocyte":"21535919-21536132","sig.astrocyte":"Not"},"Reg_emPPrq_282":{"featureID":"269061_3_2/2_A5SS","chr":"19","start":10607929,"end":10609594,"strand":"+","coords":"19:10607929-10609594","geneIDs":"269061","geneSymbols":"Cpsf7","variantType":"A5SS:P","event":"<a href=\"https://genome.ucsc.edu/cgi-bin/hgTracks?db=mm9&position=chr19:10607828-10609694\" title=\"Jump to UCSC Genome Browser\">19:10607828-10609694</a>","log2FoldChange.microglia":-1.9,"pvalue.microglia":0.0418,"padj.microglia":0.167,"groupID.microglia":"7731","medianVariantFreq.microglia":0.681,"medianVariantFreq1.microglia":0.812,"medianVariantFreq2.microglia":0.37,"medianVariantCount.microglia":46,"medianVariantCount1.microglia":69,"medianVariantCount2.microglia":27,"medianTotalCount.microglia":75,"medianTotalCount1.microglia":85,"medianTotalCount2.microglia":73,"deltaVF.microglia":-0.442,"junctions.microglia":"10607955-10609594","sig.microglia":"Not","log2FoldChange.astrocyte":-1.38,"pvalue.astrocyte":0.0177,"padj.astrocyte":0.0914,"groupID.astrocyte":"7731","medianVariantFreq.astrocyte":0.503,"medianVariantFreq1.astrocyte":0.687,"medianVariantFreq2.astrocyte":0.41,"medianVariantCount.astrocyte":41.5,"medianVariantCount1.astrocyte":44.5,"medianVariantCount2.astrocyte":41.5,"medianTotalCount.astrocyte":89,"medianTotalCount1.astrocyte":74,"medianTotalCount2.astrocyte":104,"deltaVF.astrocyte":-0.278,"junctions.astrocyte":"10607955-10609594","sig.astrocyte":"Not"},"Reg_emPPrq_283":{"featureID":"26921_2_2/2_A3SS","chr":"1","start":40056819,"end":40057468,"strand":"+","coords":"1:40056819-40057468","geneIDs":"26921","geneSymbols":"Map4k4","variantType":"A3SS:P","event":"<a href=\"https://genome.ucsc.edu/cgi-bin/hgTracks?db=mm9&position=chr1:40056719-40057569\" title=\"Jump to UCSC Ge
[truncated: 380,143 more chars]
