# Supplementary material for: Untangling the brain's neuroinflammatory and neurodegenerative transcriptional responses
Source: Nat Commun. 2016 Apr 21;7:11295. doi: 10.1038/ncomms11295 (PMC4844685; doi:10.1038/ncomms11295)
Supplement: Supplementary Data 4 — Comparison of RNA-Seq and Fluidigm splicing assays. Selected LPS-induced RNA processing events identified by RNA-Seq in one cohort were retested in another cohort by quantitative PCR using customdesigned primers and the Fluidigm platform. Note that data for all three cell types per event are displayed, even though for some events only one or two cell types were being tested for validation of the RNA-Seq data (see Figure 7e). To explore these interactive plots and tables, download and unpackage the .zip file, and then open the index.html file in your browser (Firefox recommended). If you use Safari or Chrome, the plots and tables will not be rendered unless you change the browser settings; instructions for how to do so are provided within the index.html file. [file ncomms11295-s5.zip › splicing-RNASeq-fluidigm/dataset-1-ziMh8C.json]

{"type":"plot","name":"plot","label":"plot","description":"plot","value":{"plot":"./dataset-1-ziMh8C.svg","table":{"type":"table","name":"table","label":"table","description":"table","value":{"data":{"Reg_ziMh8C_1":{"INVENTORY_SAMPLE_NAME":"LPS5 Cd11b","cell.type":"microglia","treatment":"lps","Incl. Counts":8,"Skip Counts":0,"Log2(Inc/Skip Ratio)":6.66,"value":1,"Statistic":"VariantFreq","Platform":"RNASeq","Const Ct":"NA","Skip Ct":"NA","Incl Ct":"NA","Const dCt":"NA","Skip dCt":"NA","Incl dCt":"NA","Imputed":"NA","nTechReps":"NA","SD(repl. Cts)":"NA"},"Reg_ziMh8C_2":{"INVENTORY_SAMPLE_NAME":"LPS3 NeuN","cell.type":"neuron","treatment":"lps","Incl. Counts":86,"Skip Counts":2,"Log2(Inc/Skip Ratio)":4.91,"value":0.977,"Statistic":"VariantFreq","Platform":"RNASeq","Const Ct":"NA","Skip Ct":"NA","Incl Ct":"NA","Const dCt":"NA","Skip dCt":"NA","Incl dCt":"NA","Imputed":"NA","nTechReps":"NA","SD(repl. Cts)":"NA"},"Reg_ziMh8C_3":{"INVENTORY_SAMPLE_NAME":"C5 Cd11b","cell.type":"microglia","treatment":"vehicle","Incl. Counts":2,"Skip Counts":4,"Log2(Inc/Skip Ratio)":-0.979,"value":0.333,"Statistic":"VariantFreq","Platform":"RNASeq","Const Ct":"NA","Skip Ct":"NA","Incl Ct":"NA","Const dCt":"NA","Skip dCt":"NA","Incl dCt":"NA","Imputed":"NA","nTechReps":"NA","SD(repl. Cts)":"NA"},"Reg_ziMh8C_4":{"INVENTORY_SAMPLE_NAME":"C5 Gfap","cell.type":"astrocyte","treatment":"vehicle","Incl. Counts":0,"Skip Counts":6,"Log2(Inc/Skip Ratio)":-6.66,"value":0,"Statistic":"VariantFreq","Platform":"RNASeq","Const Ct":"NA","Skip Ct":"NA","Incl Ct":"NA","Const dCt":"NA","Skip dCt":"NA","Incl dCt":"NA","Imputed":"NA","nTechReps":"NA","SD(repl. Cts)":"NA"},"Reg_ziMh8C_5":{"INVENTORY_SAMPLE_NAME":"LPS3 Gfap","cell.type":"astrocyte","treatment":"lps","Incl. Counts":1,"Skip Counts":4,"Log2(Inc/Skip Ratio)":-1.95,"value":0.2,"Statistic":"VariantFreq","Platform":"RNASeq","Const Ct":"NA","Skip Ct":"NA","Incl Ct":"NA","Const dCt":"NA","Skip dCt":"NA","Incl dCt":"NA","Imputed":"NA","nTechReps":"NA","SD(repl. Cts)":"NA"},"Reg_ziMh8C_6":{"INVENTORY_SAMPLE_NAME":"LPS6 Cd11b","cell.type":"microglia","treatment":"lps","Incl. Counts":0,"Skip Counts":6,"Log2(Inc/Skip Ratio)":-6.66,"value":0,"Statistic":"VariantFreq","Platform":"RNASeq","Const Ct":"NA","Skip Ct":"NA","Incl Ct":"NA","Const dCt":"NA","Skip dCt":"NA","Incl dCt":"NA","Imputed":"NA","nTechReps":"NA","SD(repl. Cts)":"NA"},"Reg_ziMh8C_7":{"INVENTORY_SAMPLE_NAME":"C5 NeuN","cell.type":"neuron","treatment":"vehicle","Incl. Counts":12,"Skip Counts":4,"Log2(Inc/Skip Ratio)":1.55,"value":0.75,"Statistic":"VariantFreq","Platform":"RNASeq","Const Ct":"NA","Skip Ct":"NA","Incl Ct":"NA","Const dCt":"NA","Skip dCt":"NA","Incl dCt":"NA","Imputed":"NA","nTechReps":"NA","SD(repl. Cts)":"NA"},"Reg_ziMh8C_8":{"INVENTORY_SAMPLE_NAME":"C6 NeuN","cell.type":"neuron","treatment":"vehicle","Incl. Counts":15,"Skip Counts":8,"Log2(Inc/Skip Ratio)":0.888,"value":0.652,"Statistic":"VariantFreq","Platform":"RNASeq","Const Ct":"NA","Skip Ct":"NA","Incl Ct":"NA","Const dCt":"NA","Skip dCt":"NA","Incl dCt":"NA","Imputed":"NA","nTechReps":"NA","SD(repl. Cts)":"NA"},"Reg_ziMh8C_9":{"INVENTORY_SAMPLE_NAME":"C6 Cd11b","cell.type":"microglia","treatment":"vehicle","Incl. Counts":0,"Skip Counts":32,"Log2(Inc/Skip Ratio)":-6.66,"value":0,"Statistic":"VariantFreq","Platform":"RNASeq","Const Ct":"NA","Skip Ct":"NA","Incl Ct":"NA","Const dCt":"NA","Skip dCt":"NA","Incl dCt":"NA","Imputed":"NA","nTechReps":"NA","SD(repl. Cts)":"NA"},"Reg_ziMh8C_10":{"INVENTORY_SAMPLE_NAME":"C6 Gfap","cell.type":"astrocyte","treatment":"vehicle","Incl. Counts":0,"Skip Counts":2,"Log2(Inc/Skip Ratio)":-6.66,"value":0,"Statistic":"VariantFreq","Platform":"RNASeq","Const Ct":"NA","Skip Ct":"NA","Incl Ct":"NA","Const dCt":"NA","Skip dCt":"NA","Incl dCt":"NA","Imputed":"NA","nTechReps":"NA","SD(repl. Cts)":"NA"},"Reg_ziMh8C_11":{"INVENTORY_SAMPLE_NAME":"C2 Gfap","cell.type":"astrocyte","treatment":"vehicle","Incl. Counts":0,"Skip Counts":4,"Log2(Inc/Skip Ratio)":-6.66,"value":0,"Statistic":"VariantFreq","Platform":"RNASeq","Const Ct":"NA","Skip Ct":"NA","Incl Ct":"NA","Const dCt":"NA","Skip dCt":"NA","Incl dCt":"NA","Imputed":"NA","nTechReps":"NA","SD(repl. Cts)":"NA"},"Reg_ziMh8C_12":{"INVENTORY_SAMPLE_NAME":"C2 NeuN","cell.type":"neuron","treatment":"vehicle","Incl. Counts":16,"Skip Counts":4,"Log2(Inc/Skip Ratio)":1.95,"value":0.8,"Statistic":"VariantFreq","Platform":"RNASeq","Const Ct":"NA","Skip Ct":"NA","Incl Ct":"NA","Const dCt":"NA","Skip dCt":"NA","Incl dCt":"NA","Imputed":"NA","nTechReps":"NA","SD(repl. Cts)":"NA"},"Reg_ziMh8C_13":{"INVENTORY_SAMPLE_NAME":"C3 Cd11b","cell.type":"microglia","treatment":"vehicle","Incl. Counts":2,"Skip Counts":6,"Log2(Inc/Skip Ratio)":-1.55,"value":0.25,"Statistic":"VariantFreq","Platform":"RNASeq","Const Ct":"NA","Skip Ct":"NA","Incl Ct":"NA","Const dCt":"NA","Skip dCt":"NA","Incl dCt":"NA","Imputed":"NA","nTechReps":"NA","SD(repl. Cts)":"NA"},"Reg_ziMh8C_14":{"INVENTORY_SAMPLE_NAME":"C4 Gfap","cell.type":"astrocyte","treatment":"vehicle","Incl. Counts":1,"Skip Counts":0,"Log2(Inc/Skip Ratio)":6.66,"value":1,"Statistic":"VariantFreq","Platform":"RNASeq","Const Ct":"NA","Skip Ct":"NA","Incl Ct":"NA","Const dCt":"NA","Skip dCt":"NA","Incl dCt":"NA","Imputed":"NA","nTechReps":"NA","SD(repl. Cts)":"NA"},"Reg_ziMh8C_15":{"INVENTORY_SAMPLE_NAME":"LPS5 Gfap","cell.type":"astrocyte","treatment":"lps","Incl. Counts":27,"Skip Counts":22,"Log2(Inc/Skip Ratio)":0.29,"value":0.551,"Statistic":"VariantFreq","Platform":"RNASeq","Const Ct":"NA","Skip Ct":"NA","Incl Ct":"NA","Const dCt":"NA","Skip dCt":"NA","Incl dCt":"NA","Imputed":"NA","nTechReps":"NA","SD(repl. Cts)":"NA"},"Reg_ziMh8C_16":{"INVENTORY_SAMPLE_NAME":"LPS3 Cd11b","cell.type":"microglia","treatment":"lps","Incl. Counts":2,"Skip Counts":0,"Log2(Inc/Skip Ratio)":6.66,"value":1,"Statistic":"VariantFreq","Platform":"RNASeq","Const Ct":"NA","Skip Ct":"NA","Incl Ct":"NA","Const dCt":"NA","Skip dCt":"NA","Incl dCt":"NA","Imputed":"NA","nTechReps":"NA","SD(repl. Cts)":"NA"},"Reg_ziMh8C_17":{"INVENTORY_SAMPLE_NAME":"LPS4 NeuN","cell.type":"neuron","treatment":"lps","Incl. Counts":74,"Skip Counts":2,"Log2(Inc/Skip Ratio)":4.76,"value":0.974,"Statistic":"VariantFreq","Platform":"RNASeq","Const Ct":"NA","Skip Ct":"NA","Incl Ct":"NA","Const dCt":"NA","Skip dCt":"NA","Incl dCt":"NA","Imputed":"NA","nTechReps":"NA","SD(repl. Cts)":"NA"},"Reg_ziMh8C_18":{"INVENTORY_SAMPLE_NAME":"LPS4 Cd11b","cell.type":"microglia","treatment":"lps","Incl. Counts":0,"Skip Counts":10,"Log2(Inc/Skip Ratio)":-6.66,"value":0,"Statistic":"VariantFreq","Platform":"RNASeq","Const Ct":"NA","Skip Ct":"NA","Incl Ct":"NA","Const dCt":"NA","Skip dCt":"NA","Incl dCt":"NA","Imputed":"NA","nTechReps":"NA","SD(repl. Cts)":"NA"},"Reg_ziMh8C_19":{"INVENTORY_SAMPLE_NAME":"LPS1 Gfap","cell.type":"astrocyte","treatment":"lps","Incl. Counts":22,"Skip Counts":0,"Log2(Inc/Skip Ratio)":6.66,"value":1,"Statistic":"VariantFreq","Platform":"RNASeq","Const Ct":"NA","Skip Ct":"NA","Incl Ct":"NA","Const dCt":"NA","Skip dCt":"NA","Incl dCt":"NA","Imputed":"NA","nTechReps":"NA","SD(repl. Cts)":"NA"},"Reg_ziMh8C_20":{"INVENTORY_SAMPLE_NAME":"C4 NeuN","cell.type":"neuron","treatment":"vehicle","Incl. Counts":21,"Skip Counts":14,"Log2(Inc/Skip Ratio)":0.573,"value":0.6,"Statistic":"VariantFreq","Platform":"RNASeq","Const Ct":"NA","Skip Ct":"NA","Incl Ct":"NA","Const dCt":"NA","Skip dCt":"NA","Incl dCt":"NA","Imputed":"NA","nTechReps":"NA","SD(repl. Cts)":"NA"},"Reg_ziMh8C_21":{"INVENTORY_SAMPLE_NAME":"LPS6 NeuN","cell.type":"neuron","treatment":"lps","Incl. Counts":16,"Skip Counts":0,"Log2(Inc/Skip Ratio)":6.66,"value":1,"Statistic":"VariantFreq","Platform":"RNASeq","Const Ct":"NA","Skip Ct":"NA","Incl Ct":"NA","Const dCt":"NA","Skip dCt":"NA","Incl dCt":"NA","Imputed":"NA","nTechReps":"NA","SD(repl. Cts)":"NA"},"Reg_ziMh8C_22":{"INVENTORY_SAMPLE_NAME":"C4 Cd11b","cell.type":"microglia","treatment":"vehicle","Incl. Counts":0,"Skip Counts":2,"Log2(Inc/Skip Ratio)":-6.66,"value":0,"Statistic":"VariantFreq","Platform":"RNASeq","Const Ct":"NA","Skip Ct":"NA","Incl Ct":"NA","Const dCt":"NA","Skip dCt":"NA","Incl dCt":"NA","Imputed":"NA","nTechReps":"NA","SD(repl. Cts)":"NA"},"Reg_ziMh8C_23":{"INVENTORY_SAMPLE_NAME":"LPS1 Cd11b","cell.type":"microglia","treatment":"lps","Incl. Counts":1,"Skip Counts":0,"Log2(Inc/Skip Ratio)":6.66,"value":1,"Statistic":"VariantFreq","Platform":"RNASeq","Const Ct":"NA","Skip Ct":"NA","Incl Ct":"NA","Const dCt":"NA","Skip dCt":"NA","Incl dCt":"NA","Imputed":"NA","nTechReps":"NA","SD(repl. Cts)":"NA"},"Reg_ziMh8C_24":{"INVENTORY_SAMPLE_NAME":"LPS5 NeuN","cell.type":"neuron","treatment":"lps","Incl. Counts":30,"Skip Counts":10,"Log2(Inc/Skip Ratio)":1.55,"value":0.75,"Statistic":"VariantFreq","Platform":"RNASeq","Const Ct":"NA","Skip Ct":"NA","Incl Ct":"NA","Const dCt":"NA","Skip dCt":"NA","Incl dCt":"NA","Imputed":"NA","nTechReps":"NA","SD(repl. Cts)":"NA"},"Reg_ziMh8C_25":{"INVENTORY_SAMPLE_NAME":"LPS1 NeuN","cell.type":"neuron","treatment":"lps","Incl. Counts":40,"Skip Counts":0,"Log2(Inc/Skip Ratio)":6.66,"value":1,"Statistic":"VariantFreq","Platform":"RNASeq","Const Ct":"NA","Skip Ct":"NA","Incl Ct":"NA","Const dCt":"NA","Skip dCt":"NA","Incl dCt":"NA","Imputed":"NA","nTechReps":"NA","SD(repl. Cts)":"NA"},"Reg_ziMh8C_26":{"INVENTORY_SAMPLE_NAME":"C3 NeuN","cell.type":"neuron","treatment":"vehicle","Incl. Counts":29,"Skip Counts":22,"Log2(Inc/Skip Ratio)":0.391,"value":0.569,"Statistic":"VariantFreq","Platform":"RNASeq","Const Ct":"NA","Skip Ct":"NA","Incl Ct":"NA","Const dCt":"NA","Skip dCt":"NA","Incl dCt":"NA","Imputed":"NA","nTechReps":"NA","SD(repl. Cts)":"NA"},"Reg_ziMh8C_27":{"INVENTORY_SAMPLE_NAME":"LPS4 Gfap","cell.type":"astrocyte","treatment":"lps","Incl. Counts":14,"Skip Counts":0,"Log2(Inc/Skip Ratio)":6.66,"value":1,"Statistic":"VariantFreq","Platform":"RNASeq","Const Ct":"NA","Skip Ct":"NA","Incl Ct":"NA","Const dCt":"NA","Skip dCt":"NA","Incl dCt":"NA","Imputed":"NA","nTechReps":"NA","SD(repl. Cts)":"NA"},"Reg_ziMh8C_28":{"INVENTORY_SAMPLE_NAME":"C11_Pre","cell.type":"Pre","treatment":"Ctrl","Incl. Counts":"NA","Skip Counts":"NA","Log2(Inc/Skip Ratio)":"NA","value":3.65,"Statistic":"-\u0394Ct","Platform":"Fluidigm","Const Ct":16.8,"Skip Ct":22.3,"Incl Ct":17.1,"Const dCt":0.0463,"Skip dCt":4.73,"Incl dCt":1.08,"Imputed":"Neither Imp.","nTechReps":"NA","SD(repl. Cts)":"NA"},"Reg_ziMh8C_29":{"INVENTORY_SAMPLE_NAME":"C11_GFAP","cell.type":"GFAP","treatment":"Ctrl","Incl. Counts":"NA","Skip Counts":"NA","Log2(Inc/Skip Ratio)":"NA","value":1.2,"Statistic":"-\u0394Ct","Platform":"Fluidigm","Const Ct":17.4,"Skip Ct":18.9,"Incl Ct":16.9,"Const dCt":0.529,"Skip dCt":1.47,"Incl dCt":0.271,"Imputed":"Neither Imp.","nTechReps":"NA","SD(repl. Cts)":"NA"},"Reg_ziMh8C_30":{"INVENTORY_SAMPLE_NAME":"C11_NeuN","cell.type":"NeuN","treatment":"Ctrl","Incl. Counts":"NA","Skip Counts":"NA","Log2(Inc/Skip Ratio)":"NA","value":1.09,"Statistic":"-\u0394Ct","Platform":"Fluidigm","Const Ct":11.1,"Skip Ct":14.1,"Incl Ct":12.2,"Const dCt":-0.0719,"Skip dCt":2.11,"Incl dCt":1.01,"Imputed":"Neither Imp.","nTechReps":"NA","SD(repl. Cts)":"NA"},"Reg_ziMh8C_31":{"INVENTORY_SAMPLE_NAME":"C11_Cd11b","cell.type":"Cd11b","treatment":"Ctrl","Incl. Counts":"NA","Skip Counts":"NA","Log2(Inc/Skip Ratio)":"NA","value":-15,"Statistic":"-\u0394Ct","Platform":"Fluidigm","Const Ct":18.6,"Skip Ct":20.6,"Incl Ct":35.4,"Const dCt":2.37,"Skip dCt":4.64,"Incl dCt":19.6,"Imputed":"Incl Imp.","nTechReps":"NA","SD(repl. Cts)":"NA"},"Reg_ziMh8C_32":{"INVENTORY_SAMPLE_NAME":"Lps8_Pre","cell.type":"Pre","treatment":"Lps","Incl. Counts":"NA","Skip Counts":"NA","Log2(Inc/Skip Ratio)":"NA","value":0.0888,"Statistic":"-\u0394Ct","Platform":"Fluidigm","Const Ct":14.1,"Skip Ct":15.1,"Incl Ct":15.6,"Const dCt":0.0279,"Skip dCt":1.43,"Incl dCt":1.34,"Imputed":"Neither Imp.","nTechReps":"NA","SD(repl. Cts)":"NA"},"Reg_ziMh8C_33":{"INVENTORY_SAMPLE_NAME":"Lps8_GFAP","cell.type":"GFAP","treatment":"Lps","Incl. Counts":"NA","Skip Counts":"NA","Log2(Inc/Skip Ratio)":"NA","value":-5.18,"Statistic":"-\u0394Ct","Platform":"Fluidigm","Const Ct":16.7,"Skip Ct":17.2,"Incl Ct":22.1,"Const dCt":0.281,"Skip dCt":0.469,"Incl dCt":5.65,"Imputed":"Neither Imp.","nTechReps":"NA","SD(repl. Cts)":"NA"},"Reg_ziMh8C_34":{"INVENTORY_SAMPLE_NAME":"Lps8_NeuN","cell.type":"NeuN","treatment":"Lps","Incl. Counts":"NA","Skip Counts":"NA","Log2(Inc/Skip Ratio)":"NA","value":0.575,"Statistic":"-\u0394Ct","Platform":"Fluidigm","Const Ct":12.1,"Skip Ct":12.9,"Incl Ct":12.8,"Const dCt":-0.774,"Skip dCt":0.659,"Incl dCt":0.0841,"Imputed":"Neither Imp.","nTechReps":"NA","SD(repl. Cts)":"NA"},"Reg_ziMh8C_35":{"INVENTORY_SAMPLE_NAME":"Lps8_Cd11b","cell.type":"Cd11b","treatment":"Lps","Incl. Counts":"NA","Skip Counts":"NA","Log2(Inc/Skip Ratio)":"NA","value":-2.82,"Statistic":"-\u0394Ct","Platform":"Fluidigm","Const Ct":14.9,"Skip Ct":15.7,"Incl Ct":18.7,"Const dCt":3.51,"Skip dCt":4.1,"Incl dCt":6.91,"Imputed":"Neither Imp.","nTechReps":"NA","SD(repl. Cts)":"NA"},"Reg_ziMh8C_36":{"INVENTORY_SAMPLE_NAME":"C8_Pre","cell.type":"Pre","treatment":"Ctrl","Incl. Counts":"NA","Skip Counts":"NA","Log2(Inc/Skip Ratio)":"NA","value":0.467,"Statistic":"-\u0394Ct","Platform":"Fluidigm","Const Ct":14.6,"Skip Ct":17.9,"Incl Ct":16.7,"Const dCt":0.221,"Skip dCt":1.8,"Incl dCt":1.33,"Imputed":"Neither Imp.","nTechReps":"NA","SD(repl. Cts)":"NA"},"Reg_ziMh8C_37":{"INVENTORY_SAMPLE_NAME":"C8_GFAP","cell.type":"GFAP","treatment":"Ctrl","Incl. Counts":"NA","Skip Counts":"NA","Log2(Inc/Skip Ratio)":"NA","value":-15.4,"Statistic":"-\u0394Ct","Platform":"Fluidigm","Const Ct":17.6,"Skip Ct":19.4,"Incl Ct":35.4,"Const dCt":0.247,"Skip dCt":1.39,"Incl dCt":16.8,"Imputed":"Incl Imp.","nTechReps":"NA","SD(repl. Cts)":"NA"},"Reg_ziMh8C_38":{"INVENTORY_SAMPLE_NAME":"C8_NeuN","cell.type":"NeuN","treatment":"Ctrl","Incl. Counts":"NA","Skip Counts":"NA","Log2(Inc/Skip Ratio)":"NA","value":0.308,"Statistic":"-\u0394Ct","Platform":"Fluidigm","Const Ct":10.7,"Skip Ct":11.7,"Incl Ct":11.8,"Const dCt":0.137,"Skip dCt":1.35,"Incl dCt":1.04,"Imputed":"Neither Imp.","nTechReps":"NA","SD(repl. Cts)":"NA"},"Reg_ziMh8C_39":{"INVENTORY_SAMPLE_NAME":"C8_Cd11b","cell.type":"Cd11b","treatment":"Ctrl","Incl. Counts":"NA","Skip Counts":"NA","Log2(Inc/Skip Ratio)":"NA","value":-16,"Statistic":"-\u0394Ct","Platform":"Fluidigm","Const Ct":17.7,"Skip Ct":19.8,"Incl Ct":35.4,"Const dCt":2.79,"Skip dCt":3.88,"Incl dCt":19.9,"Imputed":"Incl Imp.","nTechReps":"NA","SD(repl. Cts)":"NA"},"Reg_ziMh8C_40":{"INVENTORY_SAMPLE_NAME":"Lps9_Pre","cell.type":"Pre","treatment":"Lps","Incl. Counts":"NA","Skip Counts":"NA","Log2(Inc/Skip Ratio)":"NA","value":0.65,"Statistic":"-\u0394Ct","Platform":"Fluidigm","Const Ct":13.7,"Skip Ct":16.5,"Incl Ct":14.5,"Const dCt":0.0198,"Skip dCt":1.3,"Incl dCt":0.649,"Imputed":"Neither Imp.","nTechReps":"NA","SD(repl. Cts)":"NA"},"Reg_ziMh8C_41":{"INVENTORY_SAMPLE_NAME":"Lps9_GFAP","cell.type":"GFAP","treatment":"Lps","Incl. Counts":"NA","Skip Counts":"NA","Log2(Inc/Skip Ratio)":"NA","value":-0.755,"Statistic":"-\u0394Ct","Platform":"Fluidigm","Const Ct":17.4,"Skip Ct":17.3,"Incl Ct":18.7,"Const dCt":-0.217,"Skip dCt":0.188,"Incl dCt":0.943,"Imputed":"Neither Imp.","nTechReps":"NA","SD(repl. Cts)":"NA"},"Reg_ziMh8C_42":{"INVENTORY_SAMPLE_NAME":"Lps9_NeuN","cell.type":"NeuN","treatment":"Lps","Incl. Counts":"NA","Skip Counts":"NA","Log2(Inc/Skip Ratio)":"NA","value":0.428,"Statistic":"-\u0394Ct","Platform":"Fluidigm","Const Ct":10.7,"Skip Ct":10.8,"Incl Ct":11,"Const dCt":-1.02,"Skip dCt":-0.0313,"Incl dCt":-0.459,"Imputed":"Neither Imp.","nTechReps":"NA","SD(repl. Cts)":"NA"},"Reg_ziMh8C_43":{"INVENTORY_SAMPLE_NAME":"Lps9_Cd11b","cell.type":"Cd11b","treatment":"Lps","Incl. Counts":"NA","Skip Counts":"NA","Log2(Inc/Skip Ratio)":"NA","value":-0.348,"Statistic":"-\u0394Ct","Platform":"Fluidigm","Const Ct":15.7,"Skip Ct":15.5,"Incl Ct":16.5,"Const dCt":3.1,"Skip dCt":3.15,"Incl dCt":3.5,"Imputed":"Neither Imp.","nTechReps":"NA","SD(repl. Cts)":"NA"},"Reg_ziMh8C_44":{"INVENTORY_SAMPLE_NAME":"C9_Pre","cell.type":"Pre","treatment":"Ctrl","Incl. Counts":"NA","Skip Counts":"NA","Log2(Inc/Skip Ratio)":"NA","value":-2.25,"Statistic":"-\u0394Ct","Platform":"Fluidigm","Const Ct":15.3,"Skip Ct":17.1,"Incl Ct":19.8,"Const dCt":-0.18,"Skip dCt":1.05,"Incl dCt":3.29,"Imputed":"Neither Imp.","nTechReps":"NA","SD(repl. Cts)":"NA"},"Reg_ziMh8C_45":{"INVENTORY_SAMPLE_NAME":"C9_GFAP","cell.type":"GFAP","treatment":"Ctrl","Incl. Counts":"NA","Skip Counts":"NA","Log2(Inc/Skip Ratio)":"NA","value":-3.32,"Statistic":"-\u0394Ct","Platform":"Fluidigm","Const Ct":17.6,"Skip Ct":19,"Incl Ct":22,"Const dCt":-0.501,"Skip dCt":0.635,"Incl dCt":3.96,"Imputed":"Neither Imp.","nTechReps":"NA","SD(repl. Cts)":"NA"},"Reg_ziMh8C_46":{"INVENTORY_SAMPLE_NAME":"C9_NeuN","cell.type":"NeuN","treatment":"Ctrl","Incl. Counts":"NA","Skip Counts":"NA","Log2(Inc/Skip Ratio)":"NA","value":0.598,"Statistic":"-\u0394Ct","Platform":"Fluidigm","Const Ct":11,"Skip Ct":11.9,"Incl Ct":11.9,"Const dCt":-0.613,"Skip dCt":0.727,"Incl dCt":0.128,"Imputed":"Neither Imp.","nTechReps":"NA","SD(repl. Cts)":"NA"},"Reg_ziMh8C_47":{"INVENTORY_SAMPLE_NAME":"C9_Cd11b","cell.type":"Cd11b","treatment":"Ctrl","Incl. Counts":"NA","Skip Counts":"NA","Log2(Inc/Skip Ratio)":"NA","value":1.71,"Statistic":"-\u0394Ct","Platform":"Fluidigm","Const Ct":16.4,"Skip Ct":20.4,"Incl Ct":17.9,"Const dCt":1.98,"Skip dCt":4.56,"Incl dCt":2.85,"Imputed":"Neither Imp.","nTechReps":"NA","SD(repl. Cts)":"NA"},"Reg_ziMh8C_48":{"INVENTORY_SAMPLE_NAME":"Lps10_Pre","cell.type":"Pre","treatment":"Lps","Incl. Counts":"NA","Skip Counts":"NA","Log2(Inc/Skip Ratio)":"NA","value":0.368,"Statistic":"-\u0394Ct","Platform":"Fluidigm","Const Ct":14.6,"Skip Ct":15.5,"Incl Ct":15.5,"Const dCt":-0.0193,"Skip dCt":0.865,"Incl dCt":0.498,"Imputed":"Neither Imp.","nTechReps":"NA","SD(repl. Cts)":"NA"},"Reg_ziMh8C_49":{"INVENTORY_SAMPLE_NAME":"Lps10_GFAP","cell.type":"GFAP","treatment":"Lps","Incl. Counts":"NA","Skip Counts":"NA","Log2(Inc/Skip Ratio)":"NA","value":-0.0682,"Statistic":"-\u0394Ct","Platform":"Fluidigm","Const Ct":17.9,"Skip Ct":18.7,"Incl Ct":18.4,"Const dCt":-0.363,"Skip dCt":0.242,"Incl dCt":0.31,"Imputed":"Neither Imp.","nTechReps":"NA","SD(repl. Cts)":"NA"},"Reg_ziMh8C_50":{"INVENTORY_SAMPLE_NAME":"Lps10_NeuN","cell.type":"NeuN","treatment":"Lps","Incl. Counts":"NA","Skip Counts":"NA","Log2(Inc/Skip Ratio)":"NA","value":0.362,"Statistic":"-\u0394Ct","Platform":"Fluidigm","Const Ct":11.1,"Skip Ct":11.9,"Incl Ct":12.1,"Const dCt":-0.846,"Skip dCt":0.418,"Incl dCt":0.0557,"Imputed":"Neither Imp.","nTechReps":"NA","SD(repl. Cts)":"NA"},"Reg_ziMh8C_51":{"INVENTORY_SAMPLE_NAME":"Lps10_Cd11b","cell.type":"Cd11b","treatment":"Lps","Incl. Counts":"NA","Skip Counts":"NA","Log2(Inc/Skip Ratio)":"NA","value":-0.846,"Statistic":"-\u0394Ct","Platform":"Fluidigm","Const Ct":15.7,"Skip Ct":15.7,"Incl Ct":16.9,"Const dCt":2.75,"Skip dCt":3.13,"Incl dCt":3.98,"Imputed":"Neither Imp.","nTechReps":"NA","SD(repl. Cts)":"NA"},"Reg_ziMh8C_52":{"INVENTORY_SAMPLE_NAME":"C10_Pre","cell.type":"Pre","treatment":"Ctrl","Incl. Counts":"NA","Skip Counts":"NA","Log2(Inc/Skip Ratio)":"NA","value":0.341,"Statistic":"-\u0394Ct","Platform":"Fluidigm","Const Ct":15.1,"Skip Ct":17.1,"Incl Ct":16.4,"Const dCt":0.294,"Skip dCt":0.944,"Incl dCt":0.604,"Imputed":"Neither Imp.","nTechReps":"NA","SD(repl. Cts)":"NA"},"Reg_ziMh8C_53":{"INVENTORY_SAMPLE_NAME":"C10_GFAP","cell.type":"GFAP","treatment":"Ctrl","Incl. Counts":"NA","Skip Counts":"NA","Log2(Inc/Skip Ratio)":"NA","value":-16.1,"Statistic":"-\u0394Ct","Platform":"Fluidigm","Const Ct":18.3,"Skip Ct":19.5,"Incl Ct":35.4,"Const dCt":0.0442,"Skip dCt":0.541,"Incl dCt":16.7,"Imputed":"Incl Imp.","nTechReps":"NA","SD(repl. Cts)":"NA"},"Reg_ziMh8C_54":{"INVENTORY_SAMPLE_NAME":"C10_NeuN","cell.type":"NeuN","treatment":"Ctrl","Incl. Counts":"NA","Skip Counts":"NA","Log2(Inc/Skip Ratio)":"NA","value":-0.0607,"Statistic":"-\u0394Ct","Platform":"Fluidigm","Const Ct":11.4,"Skip Ct":11.9,"Incl Ct":12.2,"Const dCt":0.0961,"Skip dCt":0.968,"Incl dCt":1.03,"Imputed":"Neither Imp.","nTechReps":"NA","SD(repl. Cts)":"NA"},"Reg_ziMh8C_55":{"INVENTORY_SAMPLE_NAME":"C10_Cd11b","cell.type":"Cd11b","treatment":"Ctrl","Incl. Counts":"NA","Skip Counts":"NA","Log2(Inc/Skip Ratio)":"NA","value":-17.1,"Statistic":"-\u0394Ct","Platform":"Fluidigm","Const Ct":17.4,"Skip Ct":17.8,"Incl Ct":35.4,"Const dCt":1.8,"Skip dCt":3.1,"Incl dCt":20.2,"Imputed":"Incl Imp.","nTechReps":"NA","SD(repl. Cts)":"NA"},"Reg_ziMh8C_56":{"INVENTORY_SAMPLE_NAME":"Lps11_Pre","cell.type":"Pre","treatment":"Lps","Incl. Counts":"NA","Skip Counts":"NA","Log2(Inc/Skip Ratio)":"NA","value":1.51,"Statistic":"-\u0394Ct","Platform":"Fluidigm","Const Ct":15.1,"Skip Ct":17.5,"Incl Ct":15.5,"Const dCt":0.109,"Skip dCt":1.99,"Incl dCt":0.484,"Imputed":"Neither Imp.","nTechReps":"NA","SD(repl. Cts)":"NA"},"Reg_ziMh8C_57":{"INVENTORY_SAMPLE_NAME":"Lps11_GFAP","cell.type":"GFAP","treatment":"Lps","Incl. Counts":"NA","Skip Counts":"NA","Log2(Inc/Skip Ratio)":"NA","value":-14.5,"Statistic":"-\u0394Ct","Platform":"Fluidigm","Const Ct":18.9,"Skip Ct":21.5,"Incl Ct":34.4,"Const dCt":-0.349,"Skip dCt":0.558,"Incl dCt":15.1,"Imputed":"Neither Imp.","nTechReps":"NA","SD(repl. Cts)":"NA"},"Reg_ziMh8C_58":{"INVENTORY_SAMPLE_NAME":"Lps11_NeuN","cell.type":"NeuN","treatment":"Lps","Incl. Counts":"NA","Skip Counts":"NA","Log2(Inc/Skip Ratio)":"NA","value":1.73,"Statistic":"-\u0394Ct","Platform":"Fluidigm","Const Ct":10.6,"Skip Ct":12.3,"Incl Ct":10.5,"Const dCt":-1.07,"Skip dCt":0.527,"Incl dCt":-1.21,"Imputed":"Neither Imp.","nTechReps":"NA","SD(repl. Cts)":"NA"},"Reg_ziMh8C_59":{"INVENTORY_SAMPLE_NAME":"Lps11_Cd11b","cell.type":"Cd11b","treatment":"Lps","Incl. Counts":"NA","Skip Counts":"NA","Log2(Inc/Skip Ratio)":"NA","value":0.639,"Statistic":"-\u0394Ct","Platform":"Fluidigm","Const Ct":17.3,"Skip Ct":20.2,"Incl Ct":17.7,"Const dCt":2.34,"Skip dCt":3.68,"Incl dCt":3.04,"Imputed":"Neither Imp.","nTechReps":"NA","SD(repl. Cts)":"NA"},"Reg_ziMh8C_60":{"INVENTORY_SAMPLE_NAME":"C8_WB","cell.type":"Whole Brain","treatment":"Ctrl","Incl. Counts":"NA","Skip Counts":"NA","Log2(Inc/Skip Ratio)":"NA","value":-2.45,"Statistic":"-\u0394Ct","Platform":"Fluidigm","Const Ct":30.6,"Skip Ct":24.4,"Incl Ct":26.9,"Const dCt":13.3,"Skip dCt":7.08,"Incl dCt":9.53,"Imputed":"Neither Imp.","nTechReps":"NA","SD(repl. Cts)":"NA"},"Reg_ziMh8C_61":{"INVENTORY_SAMPLE_NAME":"LPS8_WB","cell.type":"Whole Brain","treatment":"Lps","Incl. Counts":"NA","Skip Counts":"NA","Log2(Inc/Skip Ratio)":"NA","value":-0.646,"Statistic":"-\u0394Ct","Platform":"Fluidigm","Const Ct":27.8,"Skip Ct":24.9,"Incl Ct":25.6,"Const dCt":12.3,"Skip dCt":9.43,"Incl dCt":10.1,"Imputed":"Neither Imp.","nTechReps":"NA","SD(repl. Cts)":"NA"},"Reg_ziMh8C_62":{"INVENTORY_SAMPLE_NAME":"C9_WB","cell.type":"Whole Brain","treatment":"Ctrl","Incl. Counts":"NA","Skip Counts":"NA","Log2(Inc/Skip Ratio)":"NA","value":-2.26,"Statistic":"-\u0394Ct","Platform":"Fluidigm","Const Ct":26,"Skip Ct":22.1,"Incl Ct":24.4,"Const dCt":11.4,"Skip dCt":7.52,"Incl dCt":9.78,"Imputed":"Neither Imp.","nTechReps":"NA","SD(repl. Cts)":"NA"},"Reg_ziMh8C_63":{"INVENTORY_SAMPLE_NAME":"LPS9_WB","cell.type":"Whole Brain","treatment":"Lps","Incl. Counts":"NA","Skip Counts":"NA","Log2(Inc/Skip Ratio)":"NA","value":-1.91,"Statistic":"-\u0394Ct","Platform":"Fluidigm","Const Ct":29.1,"Skip Ct":24.1,"Incl Ct":26,"Const dCt":13.5,"Skip dCt":8.56,"Incl dCt":10.5,"Imputed":"Neither Imp.","nTechReps":"NA","SD(repl. Cts)":"NA"},"Reg_ziMh8C_64":{"INVENTORY_SAMPLE_NAME":"C10_WB","cell.type":"Whole Brain","treatment":"Ctrl","Incl. Counts":"NA","Skip Counts":"NA","Log2(Inc/Skip Ratio)":"NA","value":-3.17,"Statistic":"-\u0394Ct","Platform":"Fluidigm","Const Ct":30.4,"Skip Ct":23.7,"Incl Ct":26.9,"Const dCt":13.3,"Skip dCt":6.62,"Incl dCt":9.78,"Imputed":"Neither Imp.","nTechReps":"NA","SD(repl. Cts)":"NA"},"Reg_ziMh8C_65":{"INVENTORY_SAMPLE_NAME":"LPS10_WB","cell.type":"Whole Brain","treatment":"Lps","Incl. Counts":"NA","Skip Counts":"NA","Log2(Inc/Skip Ratio)":"NA","value":-0.993,"Statistic":"-\u0394Ct","Platform":"Fluidigm","Const Ct":24.4,"Skip Ct":21.9,"Incl Ct":22.9,"Const dCt":10.9,"Skip dCt":8.37,"Incl dCt":9.36,"Imputed":"Neither Imp.","nTechReps":"NA","SD(repl. Cts)":"NA"},"Reg_ziMh8C_66":{"INVENTORY_SAMPLE_NAME":"C11_WB","cell.type":"Whole Brain","treatment":"Ctrl","Incl. Counts":"NA","Skip Counts":"NA","Log2(Inc/Skip Ratio)":"NA","value":-2.2,"Statistic":"-\u0394Ct","Platform":"Fluidigm","Const Ct":25.3,"Skip Ct":21.7,"Incl Ct":23.9,"Const dCt":11,"Skip dCt":7.42,"Incl dCt":9.62,"Imputed":"Neither Imp.","nTechReps":"NA","SD(repl. Cts)":"NA"},"Reg_ziMh8C_67":{"INVENTORY_SAMPLE_NAME":"LPS11_WB","cell.type":"Whole Brain","treatment":"Lps","Incl. Counts":"NA","Skip Counts":"NA","Log2(Inc/Skip Ratio)":"NA","value":-1.68,"Statistic":"-\u0394Ct","Platform":"Fluidigm","Const Ct":30.5,"Skip Ct":23.4,"Incl Ct":25.1,"Const dCt":15.3,"Skip dCt":8.17,"Incl dCt":9.85,"Imputed":"Neither Imp.","nTechReps":"NA","SD(repl. Cts)":"NA"},"Reg_ziMh8C_68":{"INVENTORY_SAMPLE_NAME":"C11_Pre","cell.type":"Pre","treatment":"Ctrl","Incl. Counts":"NA","Skip Counts":"NA","Log2(Inc/Skip Ratio)":"NA","value":-0.0463,"Statistic":"-\u0394Ct","Platform":"Fluidigm","Const Ct":"NA","Skip Ct":"NA","Incl Ct":"NA","Const dCt":"NA","Skip dCt":"NA","Incl dCt":"NA","Imputed":"Actual","nTechReps":5,"SD(repl. Cts)":0.251},"Reg_ziMh8C_69":{"INVENTORY_SAMPLE_NAME":"C11_GFAP","cell.type":"GFAP","treatment":"Ctrl","Incl. Counts":"NA","Skip Counts":"NA","Log2(Inc/Skip Ratio)":"NA","value":-0.529,"Statistic":"-\u0394Ct","Platform":"Fluidigm","Const Ct":"NA","Skip Ct":"NA","Incl Ct":"NA","Const dCt":"NA","Skip dCt":"NA","Incl dCt":"NA","Imputed":"Actual","nTechReps":5,"SD(repl. Cts)":0.513},"Reg_ziMh8C_70":{"INVENTORY_SAMPLE_NAME":"C11_NeuN","cell.type":"NeuN","treatment":"Ctrl","Incl. Counts":"NA","Skip Counts":"NA","Log2(Inc/Skip Ratio)":"NA","value":0.0719,"Statistic":"-\u0394Ct","Platform":"Fluidigm","Const Ct":"NA","Skip Ct":"NA","Incl Ct":"NA","Const dCt":"NA","Skip dCt":"NA","Incl dCt":"NA","Imputed":"Actual","nTechReps":6,"SD(repl. Cts)":0.199},"Reg_ziMh8C_71":{"INVENTORY_SAMPLE_NAME":"C11_Cd11b","cell.type":"Cd11b","treatment":"Ctrl","Incl. Counts":"NA","Skip Counts":"NA","Log2(Inc/Skip Ratio)":"NA","value":-2.37,"Statistic":"-\u0394Ct","Platform":"Fluidigm","Const Ct":"NA","Skip Ct":"NA","Incl Ct":"NA","Const dCt":"NA","Skip dCt":"NA","Incl dCt":"NA","Imputed":"Actual","nTechReps":4,"SD(repl. Cts)":0.203},"Reg_ziMh8C_72":{"INVENTORY_SAMPLE_NAME":"Lps8_Pre","cell.type":"Pre","treatment":"Lps","Incl. Counts":"NA","Skip Counts":"NA","Log2(Inc/Skip Ratio)":"NA","value":-0.0279,"Statistic":"-\u0394Ct","Platform":"Fluidigm","Const Ct":"NA","Skip Ct":"NA","Incl Ct":"NA","Const dCt":"NA","Skip dCt":"NA","Incl dCt":"NA","Imputed":"Actual","nTechReps":6,"SD(repl. Cts)":0.214},"Reg_ziMh8C_73":{"INVENTORY_SAMPLE_NAME":"Lps8_GFAP","cell.type":"GFAP","treatment":"Lps","Incl. Counts":"NA","Skip Counts":"NA","Log2(Inc/Skip Ratio)":"NA","value":-0.281,"Statistic":"-\u0394Ct","Platform":"Fluidigm","Const Ct":"NA","Skip Ct":"NA","Incl Ct":"NA","Const dCt":"NA","Skip dCt":"NA","Incl dCt":"NA","Imputed":"Actual","nTechReps":6,"SD(repl. Cts)":0.734},"Reg_ziMh8C_74":{"INVENTORY_SAMPLE_NAME":"Lps8_NeuN","cell.type":"NeuN","treatment":"Lps","Incl. Counts":"NA","Skip Counts":"NA","Log2(Inc/Skip Ratio)":"NA","value":0.774,"Statistic":"-\u0394Ct","Platform":"Fluidigm","Const Ct":"NA","Skip Ct":"NA","Incl Ct":"NA","Const dCt":"NA","Skip dCt":"NA","Incl dCt":"NA","Imputed":"Actual","nTechReps":6,"SD(repl. Cts)":0.18},"Reg_ziMh8C_75":{"INVENTORY_SAMPLE_NAME":"Lps8_Cd11b","cell.type":"Cd11b","treatment":"Lps","Incl. Counts":"NA","Skip Counts":"NA","Log2(Inc/Skip Ratio)":"NA","value":-3.51,"Statistic":"-\u0394Ct","Platform":"Fluidigm","Const Ct":"NA","Skip Ct":"NA","Incl Ct":"NA","Const dCt":"NA","Skip dCt":"NA","Incl dCt":"NA","Imputed":"Actual","nTechReps":3,"SD(repl. Cts)":0.0902},"Reg_ziMh8C_76":{"INVENTORY_SAMPLE_NAME":"C8_Pre","cell.type":"Pre","treatment":"Ctrl","Incl. Counts":"NA","Skip Counts":"NA","Log2(Inc/Skip Ratio)":"NA","value":-0.221,"Statistic":"-\u0394Ct","Platform":"Fluidigm","Const Ct":"NA","Skip Ct":"NA","Incl Ct":"NA","Const dCt":"NA","Skip dCt":"NA","Incl dCt":"NA","Imputed":"Actual","nTechReps":6,"SD(repl. Cts)":0.353},"Reg_ziMh8C_77":{"INVENTORY_SAMPLE_NAME":"C8_GFAP","cell.type":"GFAP","treatment":"Ctrl","Incl. Counts":"NA","Skip Counts":"NA","Log2(Inc/Skip Ratio)":"NA","value":-0.247,"Statistic":"-\u0394Ct","Platform":"Fluidigm","Const Ct":"NA","Skip Ct":"NA","Incl Ct":"NA","Const dCt":"NA","Skip dCt":"NA","Incl dCt":"NA","Imputed":"Actual","nTechReps":5,"SD(repl. Cts)":0.465},"Reg_ziMh8C_78":{"INVENTORY_SAMPLE_NAME":"C8_NeuN","cell.type":"NeuN","treatment":"Ctrl","Incl. Counts":"NA","Skip Counts":"NA","Log2(Inc/Skip Ratio)":"NA","value":-0.137,"Statistic":"-\u0394Ct","Platform":"Fluidigm","Const Ct":"NA","Skip Ct":"NA","Incl Ct":"NA","Const dCt":"NA","Skip dCt":"NA","Incl dCt":"NA","Imputed":"Actual","nTechReps":6,"SD(repl. Cts)":0.292},"Reg_ziMh8C_79":{"INVENTORY_SAMPLE_NAME":"C8_Cd11b","cell.type":"Cd11b","treatment":"Ctrl","Incl. Counts":"NA","Skip Counts":"NA","Log2(Inc/Skip Ratio)":"NA","value":-2.79,"Statistic":"-\u0394Ct","Platform":"Fluidigm","Const Ct":"NA","Skip Ct":"NA","Incl Ct":"NA","Const dCt":"NA","Skip dCt":"NA","Incl dCt":"NA","Imputed":"Actual","nTechReps":5,"SD(repl. Cts)":0.191},"Reg_ziMh8C_80":{"INVENTORY_SAMPLE_NAME":"Lps9_Pre","cell.type":"Pre","treatment":"Lps","Incl. Counts":"NA","Skip Counts":"NA","Log2(Inc/Skip Ratio)":"NA","value":-0.0198,"Statistic":"-\u0394Ct","Platform":"Fluidigm","Const Ct":"NA","Skip Ct":"NA","Incl Ct":"NA","Const dCt":"NA","Skip dCt":"NA","Incl dCt":"NA","Imputed":"Actual","nTechReps":6,"SD(repl. Cts)":0.101},"Reg_ziMh8C_81":{"INVENTORY_SAMPLE_NAME":"Lps9_GFAP","cell.type":"GFAP","treatment":"Lps","Incl. Counts":"NA","Skip Counts":"NA","Log2(Inc/Skip Ratio)":"NA","value":0.217,"Statistic":"-\u0394Ct","Platform":"Fluidigm","Const Ct":"NA","Skip Ct":"NA","Incl Ct":"NA","Const dCt":"NA","Skip dCt":"NA","Incl dCt":"NA","Imputed":"Actual","nTechReps":6,"SD(repl. Cts)":0.302},"Reg_ziMh8C_82":{"INVENTORY_SAMPLE_NAME":"Lps9_NeuN","cell.type":"NeuN","treatment":"Lps","Incl. Counts":"NA","Skip Counts":"NA","Log2(Inc/Skip Ratio)":"NA","value":1.02,"Statistic":"-\u0394Ct","Platform":"Fluidigm","Const Ct":"NA","Skip Ct":"NA","Incl Ct":"NA","Const dCt":"NA","Skip dCt":"NA","Incl dCt":"NA","Imputed":"Actual","nTechReps":6,"SD(repl. Cts)":0.179},"Reg_ziMh8C_83":{"INVENTORY_SAMPLE_NAME":"Lps9_Cd11b","cell.type":"Cd11b","treatment":"Lps","Incl. Counts":"NA","Skip Counts":"NA","Log2(Inc/Skip Ratio)":"NA","value":-3.1,"Statistic":"-\u0394Ct","Platform":"Fluidigm","Const Ct":"NA","Skip Ct":"NA","Incl Ct":"NA","Const dCt":"NA","Skip dCt":"NA","Incl dCt":"NA","Imputed":"Actual","nTechReps":2,"SD(repl. Cts)":0.106},"Reg_ziMh8C_84":{"INVENTORY_SAMPLE_NAME":"C9_Pre","cell.type":"Pre","treatment":"Ctrl","Incl. Counts":"NA","Skip Counts":"NA","Log2(Inc/Skip Ratio)":"NA","value":0.18,"Statistic":"-\u0394Ct","Platform":"Fluidigm","Const Ct":"NA","Skip Ct":"NA","Incl Ct":"NA","Const dCt":"NA","Skip dCt":"NA","Incl dCt":"NA","Imputed":"Actual","nTechReps":6,"SD(repl. Cts)":0.434},"Reg_ziMh8C_85":{"INVENTORY_SAMPLE_NAME":"C9_GFAP","cell.type":"GFAP","treatment":"Ctrl","Incl. Counts":"NA","Skip Counts":"NA","Log2(Inc/Skip Ratio)":"NA","value":0.501,"Statistic":"-\u0394Ct","Platform":"Fluidigm","Const Ct":"NA","Skip Ct":"NA","Incl Ct":"NA","Const dCt":"NA","Skip dCt":"NA","Incl dCt":"NA","Imputed":"Actual","nTechReps":2,"SD(repl. Cts)":0.253},"Reg_ziMh8C_86":{"INVENTORY_SAMPLE_NAME":"C9_NeuN","cell.type":"NeuN","treatment":"Ctrl","Incl. Counts":"NA","Skip Counts":"NA","Log2(Inc/Skip Ratio)":"NA","value":0.613,"Statistic":"-\u0394Ct","Platform":"Fluidigm","Const Ct":"NA","Skip Ct":"NA","Incl Ct":"NA","Const dCt":"NA","Skip dCt":"NA","Incl dCt":"NA","Imputed":"Actual","nTechReps":6,"SD(repl. Cts)":0.484},"Reg_ziMh8C_87":{"INVENTORY_SAMPLE_NAME":"C9_Cd11b","cell.type":"Cd11b","treatment":"Ctrl","Incl. Counts":"NA","Skip Counts":"NA","Log2(Inc/Skip Ratio)":"NA","value":-1.98,"Statistic":"-\u0394Ct","Platform":"Fluidigm","Const Ct":"NA","Skip Ct":"NA","Incl Ct":"NA","Const dCt":"NA","Skip dCt":"NA","Incl dCt":"NA","Imputed":"Actual","nTechReps":6,"SD(repl. Cts)":0.517},"Reg_ziMh8C_88":{"INVENTORY_SAMPLE_NAME":"Lps10_Pre","cell.type":"Pre","treatment":"Lps","Incl. Counts":"NA","Skip Counts":"NA","Log2(Inc/Skip Ratio)":"NA","value":0.0193,"Statistic":"-\u0394Ct","Platform":"Fluidigm","Const Ct":"NA","Skip Ct":"NA","Incl Ct":"NA","Const dCt":"NA","Skip dCt":"NA","Incl dCt":"NA","Imputed":"Actual","nTechReps":6,"SD(repl. Cts)":0.256},"Reg_ziMh8C_89":{"INVENTORY_SAMPLE_NAME":"Lps10_GFAP","cell.type":"GFAP","treatment":"Lps","Incl. Counts":"NA","Skip Counts":"NA","Log2(Inc/Skip Ratio)":"NA","value":0.363,"Statistic":"-\u0394Ct","Platform":"Fluidigm","Const Ct":"NA","Skip Ct":"NA","Incl Ct":"NA","Const dCt":"NA","Skip dCt":"NA","Incl dCt":"NA","Imputed":"Actual","nTechReps":6,"SD(repl. Cts)":0.493},"Reg_ziMh8C_90":{"INVENTORY_SAMPLE_NAME":"Lps10_NeuN","cell.type":"NeuN","treatment":"Lps","Incl. Counts":"NA","Skip Counts":"NA","Log2(Inc/Skip Ratio)":"NA","value":0.846,"Statistic":"-\u0394Ct","Platform":"Fluidigm","Const Ct":"NA","Skip Ct":"NA","Incl Ct":"NA","Const dCt":"NA","Skip dCt":"NA","Incl dCt":"NA","Imputed":"Actual","nTechReps":6,"SD(repl. Cts)":0.298},"Reg_ziMh8C_91":{"INVENTORY_SAMPLE_NAME":"Lps10_Cd11b","cell.type":"Cd11b","treatment":"Lps","Incl. Counts":"NA","Skip Counts":"NA","Log2(Inc/Skip Ratio)":"NA","value":-2.75,"Statistic":"-\u0394Ct","Platform":"Fluidigm","Const Ct":"NA","Skip Ct":"NA","Incl Ct":"NA","Const dCt":"NA","Skip dCt":"NA","Incl dCt":"NA","Imputed":"Actual","nTechReps":6,"SD(repl. Cts)":0.244},"Reg_ziMh8C_92":{"INVENTORY_SAMPLE_NAME":"C10_Pre","cell.type":"Pre","treatment":"Ctrl","Incl. Counts":"NA","Skip Counts":"NA","Log2(Inc/Skip Ratio)":"NA","value":-0.294,"Statistic":"-\u0394Ct","Platform":"Fluidigm","Const Ct":"NA","Skip Ct":"NA","Incl Ct":"NA","Const dCt":"NA","Skip dCt":"NA","Incl dCt":"NA","Imputed":"Actual","nTechReps":6,"SD(repl. Cts)":0.151},"Reg_ziMh8C_93":{"INVENTORY_SAMPLE_NAME":"C10_GFAP","cell.type":"GFAP","treatment":"Ctrl","Incl. Counts":"NA","Skip Counts":"NA","Log2(Inc/Skip Ratio)":"NA","value":-0.0442,"Statistic":"-\u0394Ct","Platform":"Fluidigm","Const Ct":"NA","Skip Ct":"NA","Incl Ct":"NA","Const dCt":"NA","Skip dCt":"NA","Incl dCt":"NA","Imputed":"Actual","nTechReps":4,"SD(repl. Cts)":0.343},"Reg_ziMh8C_94":{"INVENTORY_SAMPLE_NAME":"C10_NeuN","cell.type":"NeuN","treatment":"Ctrl","Incl. Counts":"NA","Skip Counts":"NA","Log2(Inc/Skip Ratio)":"NA","value":-0.0961,"Statistic":"-\u0394Ct","Platform":"Fluidigm","Const Ct":"NA","Skip Ct":"NA","Incl Ct":"NA","Const dCt":"NA","Skip dCt":"NA","Incl dCt":"NA","Imputed":"Actual","nTechReps":6,"SD(repl. Cts)":0.323},"Reg_ziMh8C_95":{"INVENTORY_SAMPLE_NAME":"C10_Cd11b","cell.type":"Cd11b","treatment":"Ctrl","Incl. Counts":"NA","Skip Counts":"NA","Log2(Inc/Skip Ratio)":"NA","value":-1.8,"Statistic":"-\u0394Ct","Platform":"Fluidigm","Const Ct":"NA","Skip Ct":"NA","Incl Ct":"NA","Const dCt":"NA","Skip dCt":"NA","Incl dCt":"NA","Imputed":"Actual","nTechReps":6,"SD(repl. Cts)":0.49},"Reg_ziMh8C_96":{"INVENTORY_SAMPLE_NAME":"Lps11_Pre","cell.type":"Pre","treatment":"Lps","Incl. Counts":"NA","Skip Counts":"NA","Log2(Inc/Skip Ratio)":"NA","value":-0.109,"Statistic":"-\u0394Ct","Platform":"Fluidigm","Const Ct":"NA","Skip Ct":"NA","Incl Ct":"NA","Const dCt":"NA","Skip dCt":"NA","Incl dCt":"NA","Imputed":"Actual","nTechReps":6,"SD(repl. Cts)":0.257},"Reg_ziMh8C_97":{"INVENTORY_SAMPLE_NAME":"Lps11_GFAP","cell.type":"GFAP","treatment":"Lps","Incl. Counts":"NA","Skip Counts":"NA","Log2(Inc/Skip Ratio)":"NA","value":0.349,"Statistic":"-\u0394Ct","Platform":"Fluidigm","Const Ct":"NA","Skip Ct":"NA","Incl Ct":"NA","Const dCt":"NA","Skip dCt":"NA","Incl dCt":"NA","Imputed":"Actual","nTechReps":6,"SD(repl. Cts)":0.427},"Reg_ziMh8C_98":{"INVENTORY_SAMPLE_NAME":"Lps11_NeuN","cell.type":"NeuN","treatment":"Lps","Incl. Counts":"NA","Skip Counts":"NA","Log2(Inc/Skip Ratio)":"NA","value":1.07,"Statistic":"-\u0394Ct","Platform":"Fluidigm","Const Ct":"NA","Skip Ct":"NA","Incl Ct":"NA","Const dCt":"NA","Skip dCt":"NA","Incl dCt":"NA","Imputed":"Actual","nTechReps":6,"SD(repl. Cts)":0.307},"Reg_ziMh8C_99":{"INVENTORY_SAMPLE_NAME":"Lps11_Cd11b","cell.type":"Cd11b","treatment":"Lps","Incl. Counts":"NA","Skip Counts":"NA","Log2(Inc/Skip Ratio)":"NA","value":-2.34,"Statistic":"-\u0394Ct","Platform":"Fluidigm","Const Ct":"NA","Skip Ct":"NA","Incl Ct":"NA","Const dCt":"NA","Skip dCt":"NA","Incl dCt":"NA","Imputed":"Actual","nTechReps":6,"SD(repl. Cts)":0.408},"Reg_ziMh8C_100":{"INVENTORY_SAMPLE_NAME":"C8_WB","cell.type":"Whole Brain","treatment":"Ctrl","Incl. Counts":"NA","Skip Counts":"NA","Log2(Inc/Skip Ratio)":"NA","value":-13.3,"Statistic":"-\u0394Ct","Platform":"Fluidigm","Const Ct":"NA","Skip Ct":"NA","Incl Ct":"NA","Const dCt":"NA","Skip dCt":"NA","Incl dCt":"NA","Imputed":"Actual","nTechReps":7,"SD(repl. Cts)":1.66},"Reg_ziMh8C_101":{"INVENTORY_SAMPLE_NAME":"LPS8_WB","cell.type":"Whole Brain","treatment":"Lps","Incl. Counts":"NA","Skip Counts":"NA","Log2(Inc/Skip Ratio)":"NA","value":-12.3,"Statistic":"-\u0394Ct","Platform":"Fluidigm","Const Ct":"NA","Skip Ct":"NA","Incl Ct":"NA","Const dCt":"NA","Skip dCt":"NA","Incl dCt":"NA","Imputed":"Actual","nTechReps":8,"SD(repl. Cts)":0.738},"Reg_ziMh8C_102":{"INVENTORY_SAMPLE_NAME":"C9_WB","cell.type":"Whole Brain","treatment":"Ctrl","Incl. Counts":"NA","Skip Counts":"NA","Log2(Inc/Skip Ratio)":"NA","value":-11.4,"Statistic":"-\u0394Ct","Platform":"Fluidigm","Const Ct":"NA","Skip Ct":"NA","Incl Ct":"NA","Const dCt":"NA","Skip dCt":"NA","Incl dCt":"NA","Imputed":"Actual","nTechReps":8,"SD(repl. Cts)":1.47},"Reg_ziMh8C_103":{"INVENTORY_SAMPLE_NAME":"LPS9_WB","cell.type":"Whole Brain","treatment":"Lps","Incl. Counts":"NA","Skip Counts":"NA","Log2(Inc/Skip Ratio)":"NA","value":-13.5,"Statistic":"-\u0394Ct","Platform":"Fluidigm","Const Ct":"NA","Skip Ct":"NA","Incl Ct":"NA","Const dCt":"NA","Skip dCt":"NA","Incl dCt":"NA","Imputed":"Actual","nTechReps":7,"SD(repl. Cts)":1.1},"Reg_ziMh8C_104":{"INVENTORY_SAMPLE_NAME":"C10_WB","cell.type":"Whole Brain","treatment":"Ctrl","Incl. Counts":"NA","Skip Counts":"NA","Log2(Inc/Skip Ratio)":"NA","value":-13.3,"Statistic":"-\u0394Ct","Platform":"Fluidigm","Const Ct":"NA","Skip Ct":"NA","Incl Ct":"NA","Const dCt":"NA","Skip dCt":"NA","Incl dCt":"NA","Imputed":"Actual","nTechReps":4,"SD(repl. Cts)":1},"Reg_ziMh8C_105":{"INVENTORY_SAMPLE_NAME":"LPS10_WB","cell.type":"Whole Brain","treatment":"Lps","Incl. Counts":"NA","Skip Counts":"NA","Log2(Inc/Skip Ratio)":"NA","value":-10.9,"Statistic":"-\u0394Ct","Platform":"Fluidigm","Const Ct":"NA","Skip Ct":"NA","Incl Ct":"NA","Const dCt":"NA","Skip dCt":"NA","Incl dCt":"NA","Imputed":"Actual","nTechReps":8,"SD(repl. Cts)":1.28},"Reg_ziMh8C_106":{"INVENTORY_SAMPLE_NAME":"C11_WB","cell.type":"Whole Brain","treatment":"Ctrl","Incl. Counts":"NA","Skip Counts":"NA","Log2(Inc/Skip Ratio)":"NA","value":-11,"Statistic":"-\u0394Ct","Platform":"Fluidigm","Const Ct":"NA","Skip Ct":"NA","Incl Ct":"NA","Const dCt":"NA","Skip dCt":"NA","Incl dCt":"NA","Imputed":"Actual","nTechReps":7,"SD(repl. Cts)":0.994},"Reg_ziMh8C_107":{"INVENTORY_SAMPLE_NAME":"LPS11_WB","cell.type":"Whole Brain","treatment":"Lps","Incl. Counts":"NA","Skip Counts":"NA","Log2(Inc/Skip Ratio)":"NA","value":-15.3,"Statistic":"-\u0394Ct","Platform":"Fluidigm","Const Ct":"NA","Skip Ct":"NA","Incl Ct":"NA","Const dCt":"NA","Skip dCt":"NA","Incl dCt":"NA","Imputed":"Actual","nTechReps":6,"SD(repl. Cts)":1.63},"Reg_ziMh8C_108":{"INVENTORY_SAMPLE_NAME":"C11_Pre","cell.type":"Pre","treatment":"Ctrl","Incl. Counts":"NA","Skip Counts":"NA","Log2(Inc/Skip Ratio)":"NA","value":-4.73,"Statistic":"-\u0394Ct","Platform":"Fluidigm","Const Ct":"NA","Skip Ct":"NA","Incl Ct":"NA","Const dCt":"NA","Skip dCt":"NA","Incl dCt":"NA","Imputed":"Actual","nTechReps":6,"SD(repl. Cts)":2.37},"Reg_ziMh8C_109":{"INVENTORY_SAMPLE_NAME":"C11_GFAP","cell.type":"GFAP","treatment":"Ctrl","Incl. Counts":"NA","Skip Counts":"NA","Log2(Inc/Skip Ratio)":"NA","value":-1.47,"Statistic":"-\u0394Ct","Platform":"Fluidigm","Const Ct":"NA","Skip Ct":"NA","Incl Ct":"NA","Const dCt":"NA","Skip dCt":"NA","Incl dCt":"NA","Imputed":"Actual","nTechReps":6,"SD(repl. Cts)":0.358},"Reg_ziMh8C_110":{"INVENTORY_SAMPLE_NAME":"C11_NeuN","cell.type":"NeuN","treatment":"Ctrl","Incl. Counts":"NA","Skip Counts":"NA","Log2(Inc/Skip Ratio)":"NA","value":-2.11,"Statistic":"-\u0394Ct","Platform":"Fluidigm","Const Ct":"NA","Skip Ct":"NA","Incl Ct":"NA","Const dCt":"NA","Skip dCt":"NA","Incl dCt":"NA","Imputed":"Actual","nTechReps":6,"SD(repl. Cts)":0.466},"Reg_ziMh8C_111":{"INVENTORY_SAMPLE_NAME":"C11_Cd11b","cell.type":"Cd11b","treatment":"Ctrl","Incl. Counts":"NA","Skip Counts":"NA","Log2(Inc/Skip Ratio)":"NA","value":-4.64,"Statistic":"-\u0394Ct","Platform":"Fluidigm","Const Ct":"NA","Skip Ct":"NA","Incl Ct":"NA","Const dCt":"NA","Skip dCt":"NA","Incl dCt":"NA","Imputed":"Actual","nTechReps":5,"SD(repl. Cts)":0.729},"Reg_ziMh8C_112":{"INVENTORY_SAMPLE_NAME":"Lps8_Pre","cell.type":"Pre","treatment":"Lps","Incl. Counts":"NA","Skip Counts":"NA","Log2(Inc/Skip Ratio)":"NA","value":-1.43,"Statistic":"-\u0394Ct","Platform":"Fluidigm","Const Ct":"NA","Skip Ct":"NA","Incl Ct":"NA","Const dCt":"NA","Skip dCt":"NA","Incl dCt":"NA","Imputed":"Actual","nTechReps":6,"SD(repl. Cts)":0.218},"Reg_ziMh8C_113":{"INVENTORY_SAMPLE_NAME":"Lps8_GFAP","cell.type":"GFAP","treatment":"Lps","Incl. Counts":"NA","Skip Counts":"NA","Log2(Inc/Skip Ratio)":"NA","value":-0.469,"Statistic":"-\u0394Ct","Platform":"Fluidigm","Const Ct":"NA","Skip Ct":"NA","Incl Ct":"NA","Const dCt":"NA","Skip dCt":"NA","Incl dCt":"NA","Imputed":"Actual","nTechReps":6,"SD(repl. Cts)":0.251},"Reg_ziMh8C_114":{"INVENTORY_SAMPLE_NAME":"Lps8_NeuN","cell.type":"NeuN","treatment":"Lps","Incl. Counts":"NA","Skip Counts":"NA","Log2(Inc/Skip Ratio)":"NA","value":-0.659,"Statistic":"-\u0394Ct","Platform":"Fluidigm","Const Ct":"NA","Skip Ct":"NA","Incl Ct":"NA","Const dCt":"NA","Skip dCt":"NA","Incl dCt":"NA","Imputed":"Actual","nTechReps":6,"SD(repl. Cts)":0.224},"Reg_ziMh8C_115":{"INVENTORY_SAMPLE_NAME":"Lps8_Cd11b","cell.type":"Cd11b","treatment":"Lps","Incl. Counts":"NA","Skip Counts":"NA","Log2(Inc/Skip Ratio)":"NA","value":-4.1,"Statistic":"-\u0394Ct","Platform":"Fluidigm","Const Ct":"NA","Skip Ct":"NA","Incl Ct":"NA","Const dCt":"NA","Skip dCt":"NA","Incl dCt":"NA","Imputed":"Actual","nTechReps":6,"SD(repl. Cts)":0.27},"Reg_ziMh8C_116":{"INVENTORY_SAMPLE_NAME":"C8_Pre","cell.type":"Pre","treatment":"Ctrl","Incl. Counts":"NA","Skip Counts":"NA","Log2(Inc/Skip Ratio)":"NA","value":-1.8,"Statistic":"-\u0394Ct","Platform":"Fluidigm","Const Ct":"NA","Skip Ct":"NA","Incl Ct":"NA","Const dCt":"NA","Skip dCt":"NA","Incl dCt":"NA","Imputed":"Actual","nTechReps":6,"SD(repl. Cts)":0.171},"Reg_ziMh8C_117":{"INVENTORY_SAMPLE_NAME":"C8_GFAP","cell.type":"GFAP","treatment":"Ctrl","Incl. Counts":"NA","Skip Counts":"NA","Log2(Inc/Skip Ratio)":"NA","value":-1.39,"Statistic":"-\u0394Ct","Platform":"Fluidigm","Const Ct":"NA","Skip Ct":"NA","Incl Ct":"NA","Const dCt":"NA","Skip dCt":"NA","Incl dCt":"NA","Imputed":"Actual","nTechReps":6,"SD(repl. Cts)":0.455},"Reg_ziMh8C_118":{"INVENTORY_SAMPLE_NAME":"C8_NeuN","cell.type":"NeuN","treatment":"Ctrl","Incl. Counts":"NA","Skip Counts":"NA","Log2(Inc/Skip Ratio)":"NA","value":-1.35,"Statistic":"-\u0394Ct","Platform":"Fluidigm","Const Ct":"NA","Skip Ct":"NA","Incl Ct":"NA","Const dCt":"NA","Skip dCt":"NA","Incl dCt":"NA","Imputed":"Actual","nTechReps":6,"SD(repl. Cts)":0.133},"Reg_ziMh8C_119":{"INVENTORY_SAMPLE_NAME":"C8_Cd11b","cell.type":"Cd11b","treatment":"Ctrl","Incl. Counts":"NA","Skip Counts":"NA","Log2(Inc/Skip Ratio)":"NA","value":-3.88,"Statistic":"-\u0394Ct","Platform":"Fluidigm","Const Ct":"NA","Skip Ct":"NA","Incl Ct":"NA","Const dCt":"NA","Skip dCt":"NA","Incl dCt":"NA","Imputed":"Actual","nTechReps":6,"SD(repl. Cts)":0.768},"Reg_ziMh8C_120":{"INVENTORY_SAMPLE_NAME":"Lps9_Pre","cell.type":"Pre","treatment":"Lps","Incl. Counts":"NA","Skip Counts":"NA","Log2(Inc/Skip Ratio)":"NA","value":-1.3,"Statistic":"-\u0394Ct","Platform":"Fluidigm","Const Ct":"NA","Skip Ct":"NA","Incl Ct":"NA","Const dCt":"NA","Skip dCt":"NA","Incl dCt":"NA","Imputed":"Actual","nTechReps":6,"SD(repl. Cts)":0.462},"Reg_ziMh8C_121":{"INVENTORY_SAMPLE_NAME":"Lps9_GFAP","cell.type":"GFAP","treatment":"Lps","Incl. Counts":"NA","Skip Counts":"NA","Log2(Inc/Skip Ratio)":"NA","value":-0.188,"Statistic":"-\u0394Ct","Platform":"Fluidigm","Const Ct":"NA","Skip Ct":"NA","Incl Ct":"NA","Const dCt":"NA","Skip dCt":"NA","Incl dCt":"NA","Imputed":"Actual","nTechReps":6,"SD(repl. Cts)":0.181},"Reg_ziMh8C_122":{"INVENTORY_SAMPLE_NAME":"Lps9_NeuN","cell.type":"NeuN","treatment":"Lps","Incl. Counts":"NA","Skip Counts":"NA","Log2(Inc/Skip Ratio)":"NA","value":0.0313,"Statistic":"-\u0394Ct","Platform":"Fluidigm","Const Ct":"NA","Skip Ct":"NA","Incl Ct":"NA","Const dCt":"NA","Skip dCt":"NA","Incl dCt":"NA","Imputed":"Actual","nTechReps":6,"SD(repl. Cts)":0.263},"Reg_ziMh8C_123":{"INVENTORY_SAMPLE_NAME":"Lps9_Cd11b","cell.type":"Cd11b","treatment":"Lps","Incl. Counts":"NA","Skip Counts":"NA","Log2(Inc/Skip Ratio)":"NA","value":-3.15,"Statistic":"-\u0394Ct","Platform":"Fluidigm","Const Ct":"NA","Skip Ct":"NA","Incl Ct":"NA","Const dCt":"NA","Skip dCt":"NA","Incl dCt":"NA","Imputed":"Actual","nTechReps":6,"SD(repl. Cts)":0.541},"Reg_ziMh8C_124":{"INVENTORY_SAMPLE_NAME":"C9_Pre","cell.type":"Pre","treatment":"Ctrl","Incl. Counts":"NA","Skip Counts":"NA","Log2(Inc/Skip Ratio)":"NA","value":-1.05,"Statistic":"-\u0394Ct","Platform":"Fluidigm","Const Ct":"NA","Skip Ct":"NA","Incl Ct":"NA","Const dCt":"NA","Skip dCt":"NA","Incl dCt":"NA","Imputed":"Actual","nTechReps":6,"SD(repl. Cts)":0.4},"Reg_ziMh8C_125":{"INVENTORY_SAMPLE_NAME":"C9_GFAP","cell.type":"GFAP","treatment":"Ctrl","Incl. Counts":"NA","Skip Counts":"NA","Log2(Inc/Skip Ratio)":"NA","value":-0.635,"Statistic":"-\u0394Ct","Platform":"Fluidigm","Const Ct":"NA","Skip Ct":"NA","Incl Ct":"NA","Const dCt":"NA","Skip dCt":"NA","Incl dCt":"NA","Imputed":"Actual","nTechReps":6,"SD(repl. Cts)":1.04},"Reg_ziMh8C_126":{"INVENTORY_SAMPLE_NAME":"C9_NeuN","cell.type":"NeuN","treatment":"Ctrl","Incl. Counts":"NA","Skip Counts":"NA","Log2(Inc/Skip Ratio)":"NA","value":-0.727,"Statistic":"-\u0394Ct","Platform":"Fluidigm","Const Ct":"NA","Skip Ct":"NA","Incl Ct":"NA","Const dCt":"NA","Skip dCt":"NA","Incl dCt":"NA","Imputed":"Actual","nTechReps":6,"SD(repl. Cts)":0.395},"Reg_ziMh8C_127":{"INVENTORY_SAMPLE_NAME":"C9_Cd11b","cell.type":"Cd11b","treatment":"Ctrl","Incl. Counts":"NA","Skip Counts":"NA","Log2(Inc/Skip Ratio)":"NA","value":-4.56,"Statistic":"-\u0394Ct","Platform":"Fluidigm","Const Ct":"NA","Skip Ct":"NA","Incl Ct":"NA","Const dCt":"NA","Skip dCt":"NA","Incl dCt":"NA","Imputed":"Actual","nTechReps":4,"SD(repl. Cts)":0.676},"Reg_ziMh8C_128":{"INVENTORY_SAMPLE_NAME":"Lps10_Pre","cell.type":"Pre","treatment":"Lps","Incl. Counts":"NA","Skip Counts":"NA","Log2(Inc/Skip Ratio)":"NA","value":-0.865,"Statistic":"-\u0394Ct","Platform":"Fluidigm","Const Ct":"NA","Skip Ct":"NA","Incl Ct":"NA","Const dCt":"NA","Skip dCt":"NA","Incl dCt":"NA","Imputed":"Actual","nTechReps":6,"SD(repl. Cts)":0.238},"Reg_ziMh8C_129":{"INVENTORY_SAMPLE_NAME":"Lps10_GFAP","cell.type":"GFAP","treatment":"Lps","Incl. Counts":"NA","Skip Counts":"NA","Log2(Inc/Skip Ratio)":"NA","value":-0.242,"Statistic":"-\u0394Ct","Platform":"Fluidigm","Const Ct":"NA","Skip Ct":"NA","Incl Ct":"NA","Const dCt":"NA","Skip dCt":"NA","Incl dCt":"NA","Imputed":"Actual","nTechReps":6,"SD(repl. Cts)":0.504},"Reg_ziMh8C_130":{"INVENTORY_SAMPLE_NAME":"Lps10_NeuN","cell.type":"NeuN","treatment":"Lps","Incl. Counts":"NA","Skip Counts":"NA","Log2(Inc/Skip Ratio)":"NA","value":-0.418,"Statistic":"-\u0394Ct","Platform":"Fluidigm","Const Ct":"NA","Skip Ct":"NA","Incl Ct":"NA","Const dCt":"NA","Skip dCt":"NA","Incl dCt":"NA","Imputed":"Actual","nTechReps":6,"SD(repl. Cts)":0.166},"Reg_ziMh8C_131":{"INVENTORY_SAMPLE_NAME":"Lps10_Cd11b","cell.type":"Cd11b","treatment":"Lps","Incl. Counts":"NA","Skip Counts":"NA","Log2(Inc/Skip Ratio)":"NA","value":-3.13,"Statistic":"-\u0394Ct","Platform":"Fluidigm","Const Ct":"NA","Skip Ct":"NA","Incl Ct":"NA","Const dCt":"NA","Skip dCt":"NA","Incl dCt":"NA","Imputed":"Actual","nTechReps":6,"SD(repl. Cts)":0.284},"Reg_ziMh8C_132":{"INVENTORY_SAMPLE_NAME":"C10_Pre","cell.type":"Pre","treatment":"Ctrl","Incl. Counts":"NA","Skip Counts":"NA","Log2(Inc/Skip Ratio)":"NA","value":-0.944,"Statistic":"-\u0394Ct","Platform":"Fluidigm","Const Ct":"NA","Skip Ct":"NA","Incl Ct":"NA","Const dCt":"NA","Skip dCt":"NA","Incl dCt":"NA","Imputed":"Actual","nTechReps":6,"SD(repl. Cts)":0.33},"Reg_ziMh8C_133":{"INVENTORY_SAMPLE_NAME":"C10_GFAP","cell.type":"GFAP","treatment":"Ctrl","Incl. Counts":"NA","Skip Counts":"NA","Log2(Inc/Skip Ratio)":"NA","value":-0.541,"Statistic":"-\u0394Ct","Platform":"Fluidigm","Const Ct":"NA","Skip Ct":"NA","Incl Ct":"NA","Const dCt":"NA","Skip dCt":"NA","Incl dCt":"NA","Imputed":"Actual","nTechReps":5,"SD(repl. Cts)":0.379},"Reg_ziMh8C_134":{"INVENTORY_SAMPLE_NAME":"C10_NeuN","cell.type":"NeuN","treatment":"Ctrl","Incl. Counts":"NA","Skip Counts":"NA","Log2(Inc/Skip Ratio)":"NA","value":-0.968,"Statistic":"-\u0394Ct","Platform":"Fluidigm","Const Ct":"NA","Skip Ct":"NA","Incl Ct":"NA","Const dCt":"NA","Skip dCt":"NA","Incl dCt":"NA","Imputed":"Actual","nTechReps":6,"SD(repl. Cts)":0.286},"Reg_ziMh8C_135":{"INVENTORY_SAMPLE_NAME":"C10_Cd11b","cell.type":"Cd11b","treatment":"Ctrl","Incl. Counts":"NA","Skip Counts":"NA","Log2(Inc/Skip Ratio)":"NA","value":-3.1,"Statistic":"-\u0394Ct","Platform":"Fluidigm","Const Ct":"NA","Skip Ct":"NA","Incl Ct":"NA","Const dCt":"NA","Skip dCt":"NA","Incl dCt":"NA","Imputed":"Actual","nTechReps":6,"SD(repl. Cts)":0.404},"Reg_ziMh8C_136":{"INVENTORY_SAMPLE_NAME":"Lps11_Pre","cell.type":"Pre","treatment":"Lps","Incl. Counts":"NA","Skip Counts":"NA","Log2(Inc/Skip Ratio)":"NA","value":-1.99,"Statistic":"-\u0394Ct","Platform":"Fluidigm","Const Ct":"NA","Skip Ct":"NA","Incl Ct":"NA","Const dCt":"NA","Skip dCt":"NA","Incl dCt":"NA","Imputed":"Actual","nTechReps":6,"SD(repl. Cts)":0.351},"Reg_ziMh8C_137":{"INVENTORY_SAMPLE_NAME":"Lps11_GFAP","cell.type":"GFAP","treatment":"Lps","Incl. Counts":"NA","Skip Counts":"NA","Log2(Inc/Skip Ratio)":"NA","value":-0.558,"Statistic":"-\u0394Ct","Platform":"Fluidigm","Const Ct":"NA","Skip Ct":"NA","Incl Ct":"NA","Const dCt":"NA","Skip dCt":"NA","Incl dCt":"NA","Imputed":"Actual","nTechReps":1,"SD(repl. Cts)":"NA"},"Reg_ziMh8C_138":{"INVENTORY_SAMPLE_NAME":"Lps11_NeuN","cell.type":"NeuN","treatment":"Lps","Incl. Counts":"NA","Skip Counts":"NA","Log2(Inc/Skip Ratio)":"NA","value":-0.527,"Statistic":"-\u0394Ct","Platform":"Fluidigm","Const Ct":"NA","Skip Ct":"NA","Incl Ct":"NA","Const dCt":"NA","Skip dCt":"NA","Incl dCt":"NA","Imputed":"Actual","nTechReps":6,"SD(repl. Cts)":0.35},"Reg_ziMh8C_139":{"INVENTORY_SAMPLE_NAME":"Lps11_Cd11b","cell.type":"Cd11b","treatment":"Lps","Incl. Counts":"NA","Skip Counts":"NA","Log2(Inc/Skip Ratio)":"NA","value":-3.68,"Statistic":"-\u0394Ct","Platform":"Fluidigm","Const Ct":"NA","Skip Ct":"NA","Incl Ct":"NA","Const dCt":"NA","Skip dCt":"NA","Incl dCt":"NA","Imputed":"Actual","nTechReps":6,"SD(repl. Cts)":0.671},"Reg_ziMh8C_140":{"INVENTORY_SAMPLE_NAME":"C8_WB","cell.type":"Whole Brain","treatment":"Ctrl","Incl. Counts":"NA","Skip Counts":"NA","Log2(Inc/Skip Ratio)":"NA","value":-7.08,"Statistic":"-\u0394Ct","Platform":"Fluidigm","Const Ct":"NA","Skip Ct":"NA","Incl Ct":"NA","Const dCt":"NA","Skip dCt":"NA","Incl dCt":"NA","Imputed":"Actual","nTechReps":7,"SD(repl. Cts)":0.563},"Reg_ziMh8C_141":{"INVENTORY_SAMPLE_NAME":"LPS8_WB","cell.type":"Whole Brain","treatment":"Lps","Incl. Counts":"NA","Skip Counts":"NA","Log2(Inc/Skip Ratio)":"NA","value":-9.43,"Statistic":"-\u0394Ct","Platform":"Fluidigm","Const Ct":"NA","Skip Ct":"NA","Incl Ct":"NA","Const dCt":"NA","Skip dCt":"NA","Incl dCt":"NA","Imputed":"Actual","nTechReps":8,"SD(repl. Cts)":0.35},"Reg_ziMh8C_142":{"INVENTORY_SAMPLE_NAME":"C9_WB","cell.type":"Whole Brain","treatment":"Ctrl","Incl. Counts":"NA","Skip Counts":"NA","Log2(Inc/Skip Ratio)":"NA","value":-7.52,"Statistic":"-\u0394Ct","Platform":"Fluidigm","Const Ct":"NA","Skip Ct":"NA","Incl Ct":"NA","Const dCt":"NA","Skip dCt":"NA","Incl dCt":"NA","Imputed":"Actual","nTechReps":8,"SD(repl. Cts)":0.653},"Reg_ziMh8C_143":{"INVENTORY_SAMPLE_NAME":"LPS9_WB","cell.type":"Whole Brain","treatment":"Lps","Incl. Counts":"NA","Skip Counts":"NA","Log2(Inc/Skip Ratio)":"NA","value":-8.56,"Statistic":"-\u0394Ct","Platform":"Fluidigm","Const Ct":"NA","Skip Ct":"NA","Incl Ct":"NA","Const dCt":"NA","Skip dCt":"NA","Incl dCt":"NA","Imputed":"Actual","nTechReps":7,"SD(repl. Cts)":0.447},"Reg_ziMh8C_144":{"INVENTORY_SAMPLE_NAME":"C10_WB","cell.type":"Whole Brain","treatment":"Ctrl","Incl. Counts":"NA","Skip Counts":"NA","Log2(Inc/Skip Ratio)":"NA","value":-6.62,"Statistic":"-\u0394Ct","Platform":"Fluidigm","Const Ct":"NA","Skip Ct":"NA","Incl Ct":"NA","Const dCt":"NA","Skip dCt":"NA","Incl dCt":"NA","Imputed":"Actual","nTechReps":4,"SD(repl. Cts)":0.614},"Reg_ziMh8C_145":{"INVENTORY_SAMPLE_NAME":"LPS10_WB","cell.type":"Whole Brain","treatment":"Lps","Incl. Counts":"NA","Skip Counts":"NA","Log2(Inc/Skip Ratio)":"NA","value":-8.37,"Statistic":"-\u0394Ct","Platform":"Fluidigm","Const Ct":"NA","Skip Ct":"NA","Incl Ct":"NA","Const dCt":"NA","Skip dCt":"NA","Incl dCt":"NA","Imputed":"Actual","nTechReps":8,"SD(repl. Cts)":0.763},"Reg_ziMh8C_146":{"INVENTORY_SAMPLE_NAME":"C11_WB","cell.type":"Whole Brain","treatment":"Ctrl","Incl. Counts":"NA","Skip Counts":"NA","Log2(Inc/Skip Ratio)":"NA","value":-7.42,"Statistic":"-\u0394Ct","Platform":"Fluidigm","Const Ct":"NA","Skip Ct":"NA","Incl Ct":"NA","Const dCt":"NA","Skip dCt":"NA","Incl dCt":"NA","Imputed":"Actual","nTechReps":7,"SD(repl. Cts)":0.634},"Reg_ziMh8C_147":{"INVENTORY_SAMPLE_NAME":"LPS11_WB","cell.type":"Whole Brain","treatment":"Lps","Incl. Counts":"NA","Skip Counts":"NA","Log2(Inc/Skip Ratio)":"NA","value":-8.17,"Statistic":"-\u0394Ct","Platform":"Fluidigm","Const Ct":"NA","Skip Ct":"NA","Incl Ct":"NA","Const dCt":"NA","Skip dCt":"NA","Incl dCt":"NA","Imputed":"Actual","nTechReps":6,"SD(repl. Cts)":0.548},"Reg_ziMh8C_148":{"INVENTORY_SAMPLE_NAME":"C11_Pre","cell.type":"Pre","treatment":"Ctrl","Incl. Counts":"NA","Skip Counts":"NA","Log2(Inc/Skip Ratio)":"NA","value":-1.08,"Statistic":"-\u0394Ct","Platform":"Fluidigm","Const Ct":"NA","Skip Ct":"NA","Incl Ct":"NA","Const dCt":"NA","Skip dCt":"NA","Incl dCt":"NA","Imputed":"Actual","nTechReps":6,"SD(repl. Cts)":1.25},"Reg_ziMh8C_149":{"INVENTORY_SAMPLE_NAME":"C11_GFAP","cell.type":"GFAP","treatment":"Ctrl","Incl. Counts":"NA","Skip Counts":"NA","Log2(Inc/Skip Ratio)":"NA","value":-0.271,"Statistic":"-\u0394Ct","Platform":"Fluidigm","Const Ct":"NA","Skip Ct":"NA","Incl Ct":"NA","Const dCt":"NA","Skip dCt":"NA","Incl dCt":"NA","Imputed":"Actual","nTechReps":4,"SD(repl. Cts)":0.5},"Reg_ziMh8C_150":{"INVENTORY_SAMPLE_NAME":"C11_NeuN","cell.type":"NeuN","treatment":"Ctrl","Incl. Counts":"NA","Skip Counts":"NA","Log2(Inc/Skip Ratio)":"NA","value":-1.01,"Statistic":"-\u0394Ct","Platform":"Fluidigm","Const Ct":"NA","Skip Ct":"NA","Incl Ct":"NA","Const dCt":"NA","Skip dCt":"NA","Incl dCt":"NA","Imputed":"Actual","nTechReps":6,"SD(repl. Cts)":0.382},"Reg_ziMh8C_151":{"INVENTORY_SAMPLE_NAME":"C11_Cd11b","cell.type":"Cd11b","treatment":"Ctrl","Incl. Counts":"NA","Skip Counts":"NA","Log2(Inc/Skip Ratio)":"NA","value":-19.6,"Statistic":"-\u0394Ct","Platform":"Fluidigm","Const Ct":"NA","Skip Ct":"NA","Incl Ct":"NA","Const dCt":"NA","Skip dCt":"NA","Incl dCt":"NA","Imputed":"Imputed","nTechReps":0,"SD(repl. Cts)":"NA"},"Reg_ziMh8C_152":{"INVENTORY_SAMPLE_NAME":"Lps8_Pre","cell.type":"Pre","treatment":"Lps","Incl. Counts":"NA","Skip Counts":"NA","Log2(Inc/Skip Ratio)":"NA","value":-1.34,"Statistic":"-\u0394Ct","Platform":"Fluidigm","Const Ct":"NA","Skip Ct":"NA","Incl Ct":"NA","Const dCt":"NA","Skip dCt":"NA","Incl dCt":"NA","Imputed":"Actual","nTechReps":6,"SD(repl. Cts)":0.24},"Reg_ziMh8C_153":{"INVENTORY_SAMPLE_NAME":"Lps8_GFAP","cell.type":"GFAP","treatment":"Lps","Incl. Counts":"NA","Skip Counts":"NA","Log2(Inc/Skip Ratio)":"NA","value":-5.65,"Statistic":"-\u0394Ct","Platform":"Fluidigm","Const Ct":"NA","Skip Ct":"NA","Incl Ct":"NA","Const dCt":"NA","Skip dCt":"NA","Incl dCt":"NA","Imputed":"Actual","nTechReps":4,"SD(repl. Cts)":5.23},"Reg_ziMh8C_154":{"INVENTORY_SAMPLE_NAME":"Lps8_NeuN","cell.type":"NeuN","treatment":"Lps","Incl. Counts":"NA","Skip Counts":"NA","Log2(Inc/Skip Ratio)":"NA","value":-0.0841,"Statistic":"-\u0394Ct","Platform":"Fluidigm","Const Ct":"NA","Skip Ct":"NA","Incl Ct":"NA","Const dCt":"NA","Skip dCt":"NA","Incl dCt":"NA","Imputed":"Actual","nTechReps":6,"SD(repl. Cts)":0.132},"Reg_ziMh8C_155":{"INVENTORY_SAMPLE_NAME":"Lps8_Cd11b","cell.type":"Cd11b","treatment":"Lps","Incl. Counts":"NA","Skip Counts":"NA","Log2(Inc/Skip Ratio)":"NA","value":-6.91,"Statistic":"-\u0394Ct","Platform":"Fluidigm","Const Ct":"NA","Skip Ct":"NA","Incl Ct":"NA","Const dCt":"NA","Skip dCt":"NA","Incl dCt":"NA","Imputed":"Actual","nTechReps":4,"SD(repl. Cts)":5.51},"Reg_ziMh8C_156":{"INVENTORY_SAMPLE_NAME":"C8_Pre","cell.type":"Pre","treatment":"Ctrl","Incl. Counts":"NA","Skip Counts":"NA","Log2(Inc/Skip Ratio)":"NA","value":-1.33,"Statistic":"-\u0394Ct","Platform":"Fluidigm","Const Ct":"NA","Skip Ct":"NA","Incl Ct":"NA","Const dCt":"NA","Skip dCt":"NA","Incl dCt":"NA","Imputed":"Actual","nTechReps":6,"SD(repl. Cts)":0.609},"Reg_ziMh8C_157":{"INVENTORY_SAMPLE_NAME":"C8_GFAP","cell.type":"GFAP","treatment":"Ctrl","Incl. Counts":"NA","Skip Counts":"NA","Log2(Inc/Skip Ratio)":"NA","value":-16.8,"Statistic":"-\u0394Ct","Platform":"Fluidigm","Const Ct":"NA","Skip Ct":"NA","Incl Ct":"NA","Const dCt":"NA","Skip dCt":"NA","Incl dCt":"NA","Imputed":"Imputed","nTechReps":0,"SD(repl. Cts)":"NA"},"Reg_ziMh8C_158":{"INVENTORY_SAMPLE_NAME":"C8_NeuN","cell.type":"NeuN","treatment":"Ctrl","Incl. Counts":"NA","Skip Counts":"NA","Log2(Inc/Skip Ratio)":"NA","value":-1.04,"Statistic":"-\u0394Ct","Platform":"Fluidigm","Const Ct":"NA","Skip Ct":"NA","Incl Ct":"NA","Const dCt":"NA","Skip dCt":"NA","Incl dCt":"NA","Imputed":"Actual","nTechReps":6,"SD(repl. Cts)":0.538},"Reg_ziMh8C_159":{"INVENTORY_SAMPLE_NAME":"C8_Cd11b","cell.type":"Cd11b","treatment":"Ctrl","Incl. Counts":"NA","Skip Counts":"NA","Log2(Inc/Skip Ratio)":"NA","value":-19.9,"Statistic":"-\u0394Ct","Platform":"Fluidigm","Const Ct":"NA","Skip Ct":"NA","Incl Ct":"NA","Const dCt":"NA","Skip dCt":"NA","Incl dCt":"NA","Imputed":"Imputed","nTechReps":0,"SD(repl. Cts)":"NA"},"Reg_ziMh8C_160":{"INVENTORY_SAMPLE_NAME":"Lps9_Pre","cell.type":"Pre","treatment":"Lps","Incl. Counts":"NA","Skip Counts":"NA","Log2(Inc/Skip Ratio)":"NA","value":-0.649,"Statistic":"-\u0394Ct","Platform":"Fluidigm","Const Ct":"NA","Skip Ct":"NA","Incl Ct":"NA","Const dCt":"NA","Skip dCt":"NA","Incl dCt":"NA","Imputed":"Actual","nTechReps":6,"SD(repl. Cts)":0.506},"Reg_ziMh8C_161":{"INVENTORY_SAMPLE_NAME":"Lps9_GFAP","cell.type":"GFAP","treatment":"Lps","Incl. Counts":"NA","Skip Counts":"NA","Log2(Inc/Skip Ratio)":"NA","value":-0.943,"Statistic":"-\u0394Ct","Platform":"Fluidigm","Const Ct":"NA","Skip Ct":"NA","Incl Ct":"NA","Const dCt":"NA","Skip dCt":"NA","Incl dCt":"NA","Imputed":"Actual","nTechReps":5,"SD(repl. Cts)":1.34},"Reg_ziMh8C_162":{"INVENTORY_SAMPLE_NAME":"Lps9_NeuN","cell.type":"NeuN","treatment":"Lps","Incl. Counts":"NA","Skip Counts":"NA","Log2(Inc/Skip Ratio)":"NA","value":0.459,"Statistic":"-\u0394Ct","Platform":"Fluidigm","Const Ct":"NA","Skip Ct":"NA","Incl Ct":"NA","Const dCt":"NA","Skip dCt":"NA","Incl dCt":"NA","Imputed":"Actual","nTechReps":6,"SD(repl. Cts)":0.335},"Reg_ziMh8C_163":{"INVENTORY_SAMPLE_NAME":"Lps9_Cd11b","cell.type":"Cd11b","treatment":"Lps","Incl. Counts":"NA","Skip Counts":"NA","Log2(Inc/Skip Ratio)":"NA","value":-3.5,"Statistic":"-\u0394Ct","Platform":"Fluidigm","Const Ct":"NA","Skip Ct":"NA","Incl Ct":"NA","Const dCt":"NA","Skip dCt":"NA","Incl dCt":"NA","Imputed":"Actual","nTechReps":3,"SD(repl. Cts)":0.289},"Reg_ziMh8C_164":{"INVENTORY_SAMPLE_NAME":"C9_Pre","cell.type":"Pre","treatment":"Ctrl","Incl. Counts":"NA","Skip Counts":"NA","Log2(Inc/Skip Ratio)":"NA","value":-3.29,"Statistic":"-\u0394Ct","Platform":"Fluidigm","Const Ct":"NA","Skip Ct":"NA","Incl Ct":"NA","Const dCt":"NA","Skip dCt":"NA","Incl dCt":"NA","Imputed":"Actual","nTechReps":4,"SD(repl. Cts)":6.2},"Reg_ziMh8C_165":{"INVENTORY_SAMPLE_NAME":"C9_GFAP","cell.type":"GFAP","treatment":"Ctrl","Incl. Counts":"NA","Skip Counts":"NA","Log2(Inc/Skip Ratio)":"NA","value":-3.96,"Statistic":"-\u0394Ct","Platform":"Fluidigm","Const Ct":"NA","Skip Ct":"NA","Incl Ct":"NA","Const dCt":"NA","Skip dCt":"NA","Incl dCt":"NA","Imputed":"Actual","nTechReps":1,"SD(repl. Cts)":"NA"},"Reg_ziMh8C_166":{"INVENTORY_SAMPLE_NAME":"C9_NeuN","cell.type":"NeuN","treatment":"Ctrl","Incl. Counts":"NA","Skip Counts":"NA","Log2(Inc/Skip Ratio)":"NA","value":-0.128,"Statistic":"-\u0394Ct","Platform":"Fluidigm","Const Ct":"NA","Skip Ct":"NA","Incl Ct":"NA","Const dCt":"NA","Skip dCt":"NA","Incl dCt":"NA","Imputed":"Actual","nTechReps":6,"SD(repl. Cts)":0.616},"Reg_ziMh8C_167":{"INVENTORY_SAMPLE_NAME":"C9_Cd11b","cell.type":"Cd11b","treatment":"Ctrl","Incl. Counts":"NA","Skip Counts":"NA","Log2(Inc/Skip Ratio)":"NA","value":-2.85,"Statistic":"-\u0394Ct","Platform":"Fluidigm","Const Ct":"NA","Skip Ct":"NA","Incl Ct":"NA","Const dCt":"NA","Skip dCt":"NA","Incl dCt":"NA","Imputed":"Actual","nTechReps":1,"SD(repl. Cts)":"NA"},"Reg_ziMh8C_168":{"INVENTORY_SAMPLE_NAME":"Lps10_Pre","cell.type":"Pre","treatment":"Lps","Incl. Counts":"NA","Skip Counts":"NA","Log2(Inc/Skip Ratio)":"NA","value":-0.498,"Statistic":"-\u0394Ct","Platform":"Fluidigm","Const Ct":"NA","Skip Ct":"NA","Incl Ct":"NA","Const dCt":"NA","Skip dCt":"NA","Incl dCt":"NA","Imputed":"Actual","nTechReps":6,"SD(repl. Cts)":0.936},"Reg_ziMh8C_169":{"INVENTORY_SAMPLE_NAME":"Lps10_GFAP","cell.type":"GFAP","treatment":"Lps","Incl. Counts":"NA","Skip Counts":"NA","Log2(Inc/Skip Ratio)":"NA","value":-0.31,"Statistic":"-\u0394Ct","Platform":"Fluidigm","Const Ct":"NA","Skip Ct":"NA","Incl Ct":"NA","Const dCt":"NA","Skip dCt":"NA","Incl dCt":"NA","Imputed":"Actual","nTechReps":3,"SD(repl. Cts)":0.279},"Reg_ziMh8C_170":{"INVENTORY_SAMPLE_NAME":"Lps10_NeuN","cell.type":"NeuN","treatment":"Lps","Incl. Counts":"NA","Skip Counts":"NA","Log2(Inc/Skip Ratio)":"NA","value":-0.0557,"Statistic":"-\u0394Ct","Platform":"Fluidigm","Const Ct":"NA","Skip Ct":"NA","Incl Ct":"NA","Const dCt":"NA","Skip dCt":"NA","Incl dCt":"NA","Imputed":"Actual","nTechReps":6,"SD(repl. Cts)":0.164},"Reg_ziMh8C_171":{"INVENTORY_SAMPLE_NAME":"Lps10_Cd11b","cell.type":"Cd11b","treatment":"Lps","Incl. Counts":"NA","Skip Counts":"NA","Log2(Inc/Skip Ratio)":"NA","value":-3.98,"Statistic":"-\u0394Ct","Platform":"Fluidigm","Const Ct":"NA","Skip Ct":"NA","Incl Ct":"NA","Const dCt":"NA","Skip dCt":"NA","Incl dCt":"NA","Imputed":"Actual","nTechReps":2,"SD(repl. Cts)":0.644},"Reg_ziMh8C_172":{"INVENTORY_SAMPLE_NAME":"C10_Pre","cell.type":"Pre","treatment":"Ctrl","Incl. Counts":"NA","Skip Counts":"NA","Log2(Inc/Skip Ratio)":"NA","value":-0.604,"Statistic":"-\u0394Ct","Platform":"Fluidigm","Const Ct":"NA","Skip Ct":"NA","Incl Ct":"NA","Const dCt":"NA","Skip dCt":"NA","Incl dCt":"NA","Imputed":"Actual","nTechReps":6,"SD(repl. Cts)":1.1},"Reg_ziMh8C_173":{"INVENTORY_SAMPLE_NAME":"C10_GFAP","cell.type":"GFAP","treatment":"Ctrl","Incl. Counts":"NA","Skip Counts":"NA","Log2(Inc/Skip Ratio)":"NA","value":-16.7,"Statistic":"-\u0394Ct","Platform":"Fluidigm","Const Ct":"NA","Skip Ct":"NA","Incl Ct":"NA","Const dCt":"NA","Skip dCt":"NA","Incl dCt":"NA","Imputed":"Imputed","nTechReps":0,"SD(repl. Cts)":"NA"},"Reg_ziMh8C_174":{"INVENTORY_SAMPLE_NAME":"C10_NeuN","cell.type":"NeuN","treatment":"Ctrl","Incl. Counts":"NA","Skip Counts":"NA","Log2(Inc/Skip Ratio)":"NA","value":-1.03,"Statistic":"-\u0394Ct","Platform":"Fluidigm","Const Ct":"NA","Skip Ct":"NA","Incl Ct":"NA","Const dCt":"NA","Skip dCt":"NA","Incl dCt":"NA","Imputed":"Actual","nTechReps":6,"SD(repl. Cts)":0.164},"Reg_ziMh8C_175":{"INVENTORY_SAMPLE_NAME":"C10_Cd11b","cell.type":"Cd11b","treatment":"Ctrl","Incl. Counts":"NA","Skip Counts":"NA","Log2(Inc/Skip Ratio)":"NA","value":-20.2,"Statistic":"-\u0394Ct","Platform":"Fluidigm","Const Ct":"NA","Skip Ct":"NA","Incl Ct":"NA","Const dCt":"NA","Skip dCt":"NA","Incl dCt":"NA","Imputed":"Imputed","nTechReps":0,"SD(repl. Cts)":"NA"},"Reg_ziMh8C_176":{"INVENTORY_SAMPLE_NAME":"Lps11_Pre","cell.type":"Pre","treatment":"Lps","Incl. Counts":"NA","Skip Counts":"NA","Log2(Inc/Skip Ratio)":"NA","value":-0.484,"Statistic":"-\u0394Ct","Platform":"Fluidigm","Const Ct":"NA","Skip Ct":"NA","Incl Ct":"NA","Const dCt":"NA","Skip dCt":"NA","Incl dCt":"NA","Imputed":"Actual","nTechReps":6,"SD(repl. Cts)":0.346},"Reg_ziMh8C_177":{"INVENTORY_SAMPLE_NAME":"Lps11_GFAP","cell.type":"GFAP","treatment":"Lps","Incl. Counts":"NA","Skip Counts":"NA","Log2(Inc/Skip Ratio)":"NA","value":-15.1,"Statistic":"-\u0394Ct","Platform":"Fluidigm","Const Ct":"NA","Skip Ct":"NA","Incl Ct":"NA","Const dCt":"NA","Skip dCt":"NA","Incl dCt":"NA","Imputed":"Actual","nTechReps":1,"SD(repl. Cts)":"NA"},"Reg_ziMh8C_178":{"INVENTORY_SAMPLE_NAME":"Lps11_NeuN","cell.type":"NeuN","treatment":"Lps","Incl. Counts":"NA","Skip Counts":"NA","Log2(Inc/Skip Ratio)":"NA","value":1.21,"Statistic":"-\u0394Ct","Platform":"Fluidigm","Const Ct":"NA","Skip Ct":"NA","Incl Ct":"NA","Const dCt":"NA","Skip dCt":"NA","Incl dCt":"NA","Imputed":"Actual","nTechReps":6,"SD(repl. Cts)":1.12},"Reg_ziMh8C_179":{"INVENTORY_SAMPLE_NAME":"Lps11_Cd11b","cell.type":"Cd11b","treatment":"Lps","Incl. Counts":"NA","Skip Counts":"NA","Log2(Inc/Skip Ratio)":"NA","value":-3.04,"Statistic":"-\u0394Ct","Platform":"Fluidigm","Const Ct":"NA","Skip Ct":"NA","Incl Ct":"NA","Const dCt":"NA","Skip dCt":"NA","Incl dCt":"NA","Imputed":"Actual","nTechReps":2,"SD(repl. Cts)":1.9},"Reg_ziMh8C_180":{"INVENTORY_SAMPLE_NAME":"C8_WB","cell.type":"Whole Brain","treatment":"Ctrl","Incl. Counts":"NA","Skip Counts":"NA","Log2(Inc/Skip Ratio)":"NA","value":-9.53,"Statistic":"-\u0394Ct","Platform":"Fluidigm","Const Ct":"NA","Skip Ct":"NA","Incl Ct":"NA","Const dCt":"NA","Skip dCt":"NA","Incl dCt":"NA","Imputed":"Actual","nTechReps":7,"SD(repl. Cts)":0.832},"Reg_ziMh8C_181":{"INVENTORY_SAMPLE_NAME":"LPS8_WB","cell.type":"Whole Brain","treatment":"Lps","Incl. Counts":"NA","Skip Counts":"NA","Log2(Inc/Skip Ratio)":"NA","value":-10.1,"Statistic":"-\u0394Ct","Platform":"Fluidigm","Const Ct":"NA","Skip Ct":"NA","Incl Ct":"NA","Const dCt":"NA","Skip dCt":"NA","Incl dCt":"NA","Imputed":"Actual","nTechReps":8,"SD(repl. Cts)":0.63},"Reg_ziMh8C_182":{"INVENTORY_SAMPLE_NAME":"C9_WB","cell.type":"Whole Brain","treatment":"Ctrl","Incl. Counts":"NA","Skip Counts":"NA","Log2(Inc/Skip Ratio)":"NA","value":-9.78,"Statistic":"-\u0394Ct","Platform":"Fluidigm","Const Ct":"NA","Skip Ct":"NA","Incl Ct":"NA","Const dCt":"NA","Skip dCt":"NA","Incl dCt":"NA","Imputed":"Actual","nTechReps":8,"SD(repl. Cts)":1.47},"Reg_ziMh8C_183":{"INVENTORY_SAMPLE_NAME":"LPS9_WB","cell.type":"Whole Brain","treatment":"Lps","Incl. Counts":"NA","Skip Counts":"NA","Log2(Inc/Skip Ratio)":"NA","value":-10.5,"Statistic":"-\u0394Ct","Platform":"Fluidigm","Const Ct":"NA","Skip Ct":"NA","Incl Ct":"NA","Const dCt":"NA","Skip dCt":"NA","Incl dCt":"NA","Imputed":"Actual","nTechReps":7,"SD(repl. Cts)":0.801},"Reg_ziMh8C_184":{"INVENTORY_SAMPLE_NAME":"C10_WB","cell.type":"Whole Brain","treatment":"Ctrl","Incl. Counts":"NA","Skip Counts":"NA","Log2(Inc/Skip Ratio)":"NA","value":-9.78,"Statistic":"-\u0394Ct","Platform":"Fluidigm","Const Ct":"NA","Skip Ct":"NA","Incl Ct":"NA","Const dCt":"NA","Skip dCt":"NA","Incl dCt":"NA","Imputed":"Actual","nTechReps":4,"SD(repl. Cts)":0.831},"Reg_ziMh8C_185":{"INVENTORY_SAMPLE_NAME":"LPS10_WB","cell.type":"Whole Brain","treatment":"Lps","Incl. Counts":"NA","Skip Counts":"NA","Log2(Inc/Skip Ratio)":"NA","value":-9.36,"Statistic":"-\u0394Ct","Platform":"Fluidigm","Const Ct":"NA","Skip Ct":"NA","Incl Ct":"NA","Const dCt":"NA","Skip dCt":"NA","Incl dCt":"NA","Imputed":"Actual","nTechReps":8,"SD(repl. Cts)":1.14},"Reg_ziMh8C_186":{"INVENTORY_SAMPLE_NAME":"C11_WB","cell.type":"Whole Brain","treatment":"Ctrl","Incl. Counts":"NA","Skip Counts":"NA","Log2(Inc/Skip Ratio)":"NA","value":-9.62,"Statistic":"-\u0394Ct","Platform":"Fluidigm","Const Ct":"NA","Skip Ct":"NA","Incl Ct":"NA","Const dCt":"NA","Skip dCt":"NA","Incl dCt":"NA","Imputed":"Actual","nTechReps":7,"SD(repl. Cts)":0.799},"Reg_ziMh8C_187":{"INVENTORY_SAMPLE_NAME":"LPS11_WB","cell.type":"Whole Brain","treatment":"Lps","Incl. Counts":"NA","Skip Counts":"NA","Log2(Inc/Skip Ratio)":"NA","value":-9.85,"Statistic":"-\u0394Ct","Platform":"Fluidigm","Const Ct":"NA","Skip Ct":"NA","Incl Ct":"NA","Const dCt":"NA","Skip dCt":"NA","Incl dCt":"NA","Imputed":"Actual","nTechReps":6,"SD(repl. Cts)":0.992}},"meta":{"INVENTORY_SAMPLE_NAME":{"label":"INVENTORY_SAMPLE_NAME","type":"factor"},"cell.type":{"label":"cell.type","type":"factor"},"treatment":{"label":"treatment","type":"factor"},"Incl. Counts":{"label":"Incl. Counts","type":"numeric"},"Skip Counts":{"label":"Skip Counts","type":"numeric"},"Log2(Inc/Skip Ratio)":{"label":"Log2(Inc/Skip Ratio)","type":"numeric"},"value":{"label":"value","type":"numeric"},"Statistic":{"label":"Statistic","type":"character"},"Platform":{"label":"Platform","type":"character"},"Const Ct":{"label":"Const Ct","type":"numeric"},"Skip Ct":{"label":"Skip Ct","type":"numeric"},"Incl Ct":{"label":"Incl Ct","type":"numeric"},"Const dCt":{"label":"Const dCt","type":"numeric"},"Skip dCt":{"label":"Skip dCt","type":"numeric"},"Incl dCt":{"label":"Incl dCt","type":"numeric"},"Imputed":{"label":"Imputed","type":"character"},"nTechReps":{"label":"nTechReps","type":"numeric"},"SD(repl. Cts)":{"label":"SD(repl. Cts)","type":"numeric"}},"caption":""}}}}
