# Supplementary material for: Untangling the brain's neuroinflammatory and neurodegenerative transcriptional responses
Source: Nat Commun. 2016 Apr 21;7:11295. doi: 10.1038/ncomms11295 (PMC4844685; doi:10.1038/ncomms11295)
Supplement: Supplementary Data 4 — Comparison of RNA-Seq and Fluidigm splicing assays. Selected LPS-induced RNA processing events identified by RNA-Seq in one cohort were retested in another cohort by quantitative PCR using customdesigned primers and the Fluidigm platform. Note that data for all three cell types per event are displayed, even though for some events only one or two cell types were being tested for validation of the RNA-Seq data (see Figure 7e). To explore these interactive plots and tables, download and unpackage the .zip file, and then open the index.html file in your browser (Firefox recommended). If you use Safari or Chrome, the plots and tables will not be rendered unless you change the browser settings; instructions for how to do so are provided within the index.html file. [file ncomms11295-s5.zip › splicing-RNASeq-fluidigm/dataset-28-83ZDlh.json]

{"type":"plot","name":"plot","label":"plot","description":"plot","value":{"plot":"./dataset-28-83ZDlh.svg","table":{"type":"table","name":"table","label":"table","description":"table","value":{"data":{"Reg_83ZDlh_1":{"variantId":"104416_1_2/2_SE","gene":"Bap1","baseMean RNASeq":0,"lfc RNASeq":0,"lfcSE RNASeq":"NA","pvalue RNASeq":1,"padj RNASeq":1,"lowCounts RNASeq":true,"lfc Fluidigm":-2.11,"lev Fluidigm":0.499,"pval Fluidigm":0.00251,"padj Fluidigm":0.00947},"Reg_83ZDlh_2":{"variantId":"110532_3_2/2_A5SS","gene":"Adarb1","baseMean RNASeq":0,"lfc RNASeq":0,"lfcSE RNASeq":"NA","pvalue RNASeq":1,"padj RNASeq":1,"lowCounts RNASeq":true,"lfc Fluidigm":10.8,"lev Fluidigm":-6.22,"pval Fluidigm":0.0309,"padj Fluidigm":0.0521},"Reg_83ZDlh_3":{"variantId":"13401_1_2/2_SE","gene":"Dmwd","baseMean RNASeq":0,"lfc RNASeq":0,"lfcSE RNASeq":"NA","pvalue RNASeq":1,"padj RNASeq":1,"lowCounts RNASeq":true,"lfc Fluidigm":-5.76,"lev Fluidigm":-3.23,"pval Fluidigm":0.0157,"padj Fluidigm":0.0326},"Reg_83ZDlh_4":{"variantId":"13829_3_2/2_SE","gene":"Epb4.9","baseMean RNASeq":0,"lfc RNASeq":0,"lfcSE RNASeq":"NA","pvalue RNASeq":1,"padj RNASeq":1,"lowCounts RNASeq":true,"lfc Fluidigm":-0.113,"lev Fluidigm":-3.79,"pval Fluidigm":0.961,"padj Fluidigm":0.961},"Reg_83ZDlh_5":{"variantId":"13998_1_2/2_SE","gene":"Fgd6","baseMean RNASeq":0,"lfc RNASeq":0,"lfcSE RNASeq":"NA","pvalue RNASeq":1,"padj RNASeq":1,"lowCounts RNASeq":true,"lfc Fluidigm":-0.493,"lev Fluidigm":0.167,"pval Fluidigm":0.363,"padj Fluidigm":0.446},"Reg_83ZDlh_6":{"variantId":"15194_13_2/2_SE","gene":"Htt","baseMean RNASeq":0,"lfc RNASeq":0,"lfcSE RNASeq":"NA","pvalue RNASeq":1,"padj RNASeq":1,"lowCounts RNASeq":true,"lfc Fluidigm":-9.01,"lev Fluidigm":8.88,"pval Fluidigm":8.39e-05,"padj Fluidigm":0.00226},"Reg_83ZDlh_7":{"variantId":"18975_1_2/2_SE","gene":"Polg","baseMean RNASeq":13,"lfc RNASeq":-9.14,"lfcSE RNASeq":2.47,"pvalue RNASeq":0.0167,"padj RNASeq":0.118,"lowCounts RNASeq":false,"lfc Fluidigm":-8.6,"lev Fluidigm":2.67,"pval Fluidigm":0.0108,"padj Fluidigm":0.0243},"Reg_83ZDlh_8":{"variantId":"19261_2_2/2_S2E","gene":"Sirpa","baseMean RNASeq":61.8,"lfc RNASeq":-2.6,"lfcSE RNASeq":0.71,"pvalue RNASeq":0.000339,"padj RNASeq":0.0099,"lowCounts RNASeq":false,"lfc Fluidigm":-4.99,"lev Fluidigm":-1.83,"pval Fluidigm":0.241,"padj Fluidigm":0.31},"Reg_83ZDlh_9":{"variantId":"211660_6_2/2_SE","gene":"Cspp1","baseMean RNASeq":0,"lfc RNASeq":0,"lfcSE RNASeq":"NA","pvalue RNASeq":1,"padj RNASeq":1,"lowCounts RNASeq":true,"lfc Fluidigm":-1.07,"lev Fluidigm":0.254,"pval Fluidigm":0.0622,"padj Fluidigm":0.0933},"Reg_83ZDlh_10":{"variantId":"21406_1_2/2_SE","gene":"Tcf12","baseMean RNASeq":11.6,"lfc RNASeq":2.44,"lfcSE RNASeq":1.26,"pvalue RNASeq":0.0804,"padj RNASeq":0.312,"lowCounts RNASeq":false,"lfc Fluidigm":-0.236,"lev Fluidigm":-0.619,"pval Fluidigm":0.684,"padj Fluidigm":0.739},"Reg_83ZDlh_11":{"variantId":"214899_1_2/2_SE","gene":"Kdm5a","baseMean RNASeq":37.2,"lfc RNASeq":-3.74,"lfcSE RNASeq":1.13,"pvalue RNASeq":0.00169,"padj RNASeq":0.027,"lowCounts RNASeq":false,"lfc Fluidigm":-2.92,"lev Fluidigm":-0.728,"pval Fluidigm":0.000631,"padj Fluidigm":0.00568},"Reg_83ZDlh_12":{"variantId":"217980_3_2/2_SE","gene":"Larp4b","baseMean RNASeq":22.6,"lfc RNASeq":-3.43,"lfcSE RNASeq":0.906,"pvalue RNASeq":0.00015,"padj RNASeq":0.00586,"lowCounts RNASeq":false,"lfc Fluidigm":-2.23,"lev Fluidigm":0.968,"pval Fluidigm":0.00396,"padj Fluidigm":0.0108},"Reg_83ZDlh_13":{"variantId":"224727_6_2/2_SE","gene":"Bag6","baseMean RNASeq":15.4,"lfc RNASeq":-3.9,"lfcSE RNASeq":0.902,"pvalue RNASeq":2.29e-05,"padj RNASeq":0.0017,"lowCounts RNASeq":false,"lfc Fluidigm":-3.19,"lev Fluidigm":-0.25,"pval Fluidigm":0.00281,"padj Fluidigm":0.00947},"Reg_83ZDlh_14":{"variantId":"23797_3_2/2_SE","gene":"Akt3","baseMean RNASeq":0,"lfc RNASeq":0,"lfcSE RNASeq":"NA","pvalue RNASeq":1,"padj RNASeq":1,"lowCounts RNASeq":true,"lfc Fluidigm":-0.667,"lev Fluidigm":-2.39,"pval Fluidigm":0.426,"padj Fluidigm":0.5},"Reg_83ZDlh_15":{"variantId":"268566_8_2/2_SE","gene":"Gphn","baseMean RNASeq":0,"lfc RNASeq":0,"lfcSE RNASeq":"NA","pvalue RNASeq":1,"padj RNASeq":1,"lowCounts RNASeq":true,"lfc Fluidigm":-0.859,"lev Fluidigm":-3.92,"pval Fluidigm":0.577,"padj Fluidigm":0.649},"Reg_83ZDlh_16":{"variantId":"347722_1_2/2_SE","gene":"Agap1","baseMean RNASeq":14.2,"lfc RNASeq":-5.57,"lfcSE RNASeq":1.58,"pvalue RNASeq":0.00219,"padj RNASeq":0.0329,"lowCounts RNASeq":false,"lfc Fluidigm":-0.708,"lev Fluidigm":-11.2,"pval Fluidigm":0.839,"padj Fluidigm":0.871},"Reg_83ZDlh_17":{"variantId":"52635_5_2/2_SE","gene":"Esyt2","baseMean RNASeq":0,"lfc RNASeq":0,"lfcSE RNASeq":"NA","pvalue RNASeq":1,"padj RNASeq":1,"lowCounts RNASeq":true,"lfc Fluidigm":-4.9,"lev Fluidigm":-4.78,"pval Fluidigm":0.173,"padj Fluidigm":0.233},"Reg_83ZDlh_18":{"variantId":"53872_1_2/2_SE","gene":"Caprin1","baseMean RNASeq":7.35,"lfc RNASeq":0.692,"lfcSE RNASeq":1.38,"pvalue RNASeq":0.67,"padj RNASeq":0.873,"lowCounts RNASeq":false,"lfc Fluidigm":-0.962,"lev Fluidigm":0.123,"pval Fluidigm":0.147,"padj Fluidigm":0.209},"Reg_83ZDlh_19":{"variantId":"64436_1_2/2_SE","gene":"Inpp5e","baseMean RNASeq":20.2,"lfc RNASeq":-4.85,"lfcSE RNASeq":1.38,"pvalue RNASeq":0.000529,"padj RNASeq":0.0124,"lowCounts RNASeq":false,"lfc Fluidigm":-7.61,"lev Fluidigm":-0.912,"pval Fluidigm":0.0179,"padj Fluidigm":0.0346},"Reg_83ZDlh_20":{"variantId":"66660_7_2/2_SE","gene":"Sltm","baseMean RNASeq":24.1,"lfc RNASeq":-5.32,"lfcSE RNASeq":1.32,"pvalue RNASeq":9.12e-05,"padj RNASeq":0.00417,"lowCounts RNASeq":false,"lfc Fluidigm":-4.37,"lev Fluidigm":1.52,"pval Fluidigm":0.00141,"padj Fluidigm":0.00884},"Reg_83ZDlh_21":{"variantId":"67070_2_2/2_SE","gene":"Lsm14a","baseMean RNASeq":25.8,"lfc RNASeq":-4.19,"lfcSE RNASeq":0.819,"pvalue RNASeq":2.37e-07,"padj RNASeq":9.37e-05,"lowCounts RNASeq":false,"lfc Fluidigm":-3.69,"lev Fluidigm":1.01,"pval Fluidigm":0.000295,"padj Fluidigm":0.00399},"Reg_83ZDlh_22":{"variantId":"67299_2_2/2_SE","gene":"Dock7","baseMean RNASeq":0,"lfc RNASeq":0,"lfcSE RNASeq":"NA","pvalue RNASeq":1,"padj RNASeq":1,"lowCounts RNASeq":true,"lfc Fluidigm":-1.43,"lev Fluidigm":-0.624,"pval Fluidigm":0.0418,"padj Fluidigm":0.0665},"Reg_83ZDlh_23":{"variantId":"68675_2_2/2_SE","gene":"Fam172a","baseMean RNASeq":18.9,"lfc RNASeq":3.82,"lfcSE RNASeq":0.924,"pvalue RNASeq":5.36e-05,"padj RNASeq":0.0029,"lowCounts RNASeq":false,"lfc Fluidigm":5.15,"lev Fluidigm":-3.95,"pval Fluidigm":0.00173,"padj Fluidigm":0.00884},"Reg_83ZDlh_24":{"variantId":"72507_1_2/2_SE","gene":"Dzip1l","baseMean RNASeq":0,"lfc RNASeq":0,"lfcSE RNASeq":"NA","pvalue RNASeq":1,"padj RNASeq":1,"lowCounts RNASeq":true,"lfc Fluidigm":-9.46,"lev Fluidigm":-2.86,"pval Fluidigm":0.004,"padj Fluidigm":0.0108},"Reg_83ZDlh_25":{"variantId":"73826_1_2/2_SE","gene":"Poldip3","baseMean RNASeq":40,"lfc RNASeq":-4.28,"lfcSE RNASeq":1.28,"pvalue RNASeq":0.00608,"padj RNASeq":0.0633,"lowCounts RNASeq":false,"lfc Fluidigm":-2.58,"lev Fluidigm":-0.228,"pval Fluidigm":0.00196,"padj Fluidigm":0.00884},"Reg_83ZDlh_26":{"variantId":"74112_2_2/2_SE","gene":"Usp16","baseMean RNASeq":11.6,"lfc RNASeq":-6.77,"lfcSE RNASeq":2.09,"pvalue RNASeq":0.000125,"padj RNASeq":0.0052,"lowCounts RNASeq":false,"lfc Fluidigm":-3,"lev Fluidigm":0.539,"pval Fluidigm":0.0235,"padj Fluidigm":0.0422},"Reg_83ZDlh_27":{"variantId":"78783_1_2/2_A5SS","gene":"Brpf1","baseMean RNASeq":11,"lfc RNASeq":-4.17,"lfcSE RNASeq":1.27,"pvalue RNASeq":0.00329,"padj RNASeq":0.0427,"lowCounts RNASeq":false,"lfc Fluidigm":-3.41,"lev Fluidigm":1.62,"pval Fluidigm":0.0101,"padj Fluidigm":0.0243}},"meta":{"variantId":{"label":"variantId","type":"AsIs"},"gene":{"label":"gene","type":"character"},"baseMean RNASeq":{"label":"baseMean RNASeq","type":"numeric"},"lfc RNASeq":{"label":"lfc RNASeq","type":"numeric"},"lfcSE RNASeq":{"label":"lfcSE RNASeq","type":"numeric"},"pvalue RNASeq":{"label":"pvalue RNASeq","type":"numeric"},"padj RNASeq":{"label":"padj RNASeq","type":"numeric"},"lowCounts RNASeq":{"label":"lowCounts RNASeq","type":"logical"},"lfc Fluidigm":{"label":"lfc Fluidigm","type":"numeric"},"lev Fluidigm":{"label":"lev Fluidigm","type":"numeric"},"pval Fluidigm":{"label":"pval Fluidigm","type":"numeric"},"padj Fluidigm":{"label":"padj Fluidigm","type":"numeric"}},"caption":""}}}}
