# Supplementary material for: Untangling the brain's neuroinflammatory and neurodegenerative transcriptional responses
Source: Nat Commun. 2016 Apr 21;7:11295. doi: 10.1038/ncomms11295 (PMC4844685; doi:10.1038/ncomms11295)
Supplement: Supplementary Data 5 — NCBIM37 coordinates of mouse gene models for RNASeq analysis. Gene coordinates used in our RNA-Seq data analysis pipeline are provided, using version mm9 of the mouse genome and gene models from our internal database called IGIS (mostly based on RefSeq). [file ncomms11295-s6.txt]

ID	aliases	chr	start	end	str	coords	size	type	symbol	desc
100008567		chr19	6530694	6532011	-	6530694,6531263;6531849,6532011	733	unknown	Gm14964	predicted gene 14964
100009600	Glp1	chr9	20866837	20871537	-	20866837,20867161;20867338,20867431;20867758,20867840;20870468,20870821;20871384,20871537	1010	protein_coding	Zglp1	zinc finger, GATA-like protein 1
100009609	ENSMUSG00000070600,V2ro	chr7	92088679	92112519	-	92088679,92089598;92091651,92091774;92092014,92092232;92094710,92095510;92095882,92096161;92112326,92112519	2538	protein_coding	Vmn2r65	vomeronasal 2, receptor 65
100009614	ENSMUSG00000057573	chr10	77174202	77174754	+	77174202,77174754	553	protein_coding	Gm10024	predicted gene 10024
100009664		chr11	45621585	45656382	+	45621585,45621826;45644995,45645269;45651510,45651607;45654600,45656382	2398	miscRNA	F630206G17Rik	RIKEN cDNA F630206G17 gene
100012	AA617276,C86881	chr4	143747459	143752554	-	143747459,143748341;143749004,143749585;143750108,143750421;143752480,143752554	1854	protein_coding	Oog3	oogenesin 3
100017	AA691260,Arh,Arh1,ARH2,FHCB1,FHCB2	chr4	134301327	134323919	-	134301327,134303114;134304197,134304231;134305252,134305382;134305874,134305957;134306297,134306369;134311108,134311222;134313256,134313368;134314834,134314976;134323731,134323919	2671	protein_coding	Ldlrap1	low density lipoprotein receptor adaptor protein 1
100019	4833432B22Rik,A130070M06,AA958993,D4Abb1e,Gm135	chr4	32744094	32862192	+	32744094,32744327;32749808,32750034;32753368,32753592;32754066,32754173;32754247,32754439;32755774,32756016;32756438,32756569;32757542,32757645;32758491,32758605;32759806,32759990;32760929,32761010;32761906,32762001;32763717,32763829;32765274,32765422;32766506,32766566;32770518,32770729;32771614,32771714;32772634,32772778;32773303,32773399;32776458,32776571;32778155,32778302;32778689,32778799;327…	17959	protein_coding	Mdn1	midasin homolog (yeast)
100033459	9830148g24rik,E430029J22Rik	chr1	175603811	175628523	+	175603811,175604097;175607809,175608093;175609061,175609167;175612796,175613749;175620798,175620865;175625703,175626000;175627536,175628523	2987	protein_coding	Pydc3	pyrin domain containing 3
100034251	Amwap,OTTMUSG00000000971	chr11	83517558	83519771	+	83517558,83517675;83518296,83518444;83519570,83519771	469	protein_coding	Gm11428	predicted gene 11428
100034361		chr2	121287402	121299759	-	121287402,121288040;121288123,121288212;121290515,121290674;121292472,121292632;121292724,121292832;121295515,121296052;121299570,121299759	1887	protein_coding	Mfap1b	microfibrillar-associated protein 1B
100034363	Tb15c	chrX	133489805	133492518	-	133489805,133490021;133491274,133491378;133492438,133492518	403	protein_coding	Tmsb15b2	thymosin beta 15b2
100034684		chr16	36359468	36367656	-	36359468,36359671;36364298,36364399;36367522,36367656	441	protein_coding	BC100530	cDNA sequence BC100530
100034726		chr5	3236390	3236928	+	3236390,3236928	539	pseudo	Gm15772	ribosomal protein L26 pseudogene
100034729	Ott-like,OTTMUSG00000019010	chrX	144923492	144955989	+	144923492,144923577;144932949,144933074;144933795,144933874;144937531,144938441;144947649,144947730;144948537,144948586;144955351,144955989	1974	protein_coding	Gm15114	predicted gene 15114
100034739		chr2	17948876	17952204	+	17948876,17952204	3329	miscRNA	Gm17762	predicted gene, 17762
100034748		chr17	26083328	26089510	-	26083328,26084186;26084437,26085545;26088936,26089510	2543	unknown	A930017K11Rik	RIKEN cDNA A930017K11 gene
100036518	Gm11330,OTTMUSG00000000541	chr13	23341107	23342192	+	23341107,23342192	1086	protein_coding	Vmn1r223	vomeronasal 1 receptor 223
100036520		chr2	180067562	180075437	+	180067562,180067733;180068373,180068648;180068887,180069026;180073907,180074071;180074513,180075437	1678	miscRNA	Gm14318	predicted gene 14318
100036521		chr6	8209288	8378767	+	8209288,8209493;8220473,8220581;8323906,8323967;8376971,8378767	2174	miscRNA	Gm16039	predicted gene 16039
100036523		chr7	148795965	148799646	-	148795965,148797981;148798092,148798145;148798604,148799021;148799516,148799646	2620	miscRNA	Gm16982	predicted gene, 16982
100036537		chr9	49326393	49376130	+	49326393,49326468;49328215,49328361;49370172,49370337;49372118,49372267;49374889,49374948;49375455,49376130	1275	miscRNA	Gm11149	predicted gene 11149
100036568		chr14	5468643	5477394	-	5468643,5469785;5473286,5473468;5474144,5474275;5475226,5475388;5476121,5476255;5476413,5477394	2738	unknown	Gm3373	predicted gene 3373
100036569		chr14	8070316	8077046	-	8070316,8071351;8074977,8075100;8075619,8077046	2588	unknown	Gm16525	predicted gene, 16525
100036571		chr14	6670366	6677154	-	6670366,6671401;6677045,6677154	1146	miscRNA
100036572		chr14	5922961	5933553	-	5922961,5923721;5927220,5927402;5928078,5928209;5929159,5929321;5930054,5930185;5933460,5933553	1465	unknown	LOC100036572	uncharacterized LOC100036572
100036768		chr11	109216031	109224968	-	109216031,109218307;109224420,109224968	2826	miscRNA	Gm11696	predicted gene 11696
100037258	AA408985,AU067833,Dnajc3a,Dnajc3b,mp58,p58,p58IPK,Prkri	chr14	119337154	119380924	+	119337154,119337392;119352331,119352441;119357090,119357214;119360008,119360082;119367211,119367363;119369322,119369503;119369905,119370024;119371585,119371690;119371915,119372035;119374354,119374486;119375932,119376080;119377249,119380924	5190	protein_coding	Dnajc3	DnaJ (Hsp40) homolog, subfamily C, member 3
100037260		chr1	94830103	94847167	-	94830103,94831680;94847057,94847167	1689	miscRNA	9430060I03Rik	RIKEN cDNA 9430060I03 gene
100037262		chr11	98659623	98671403	-	98659623,98660547;98663280,98663341;98670990,98671403	1401	miscRNA	Gm12359	predicted gene 12359
100037278	Bcnp1	chr8	74121545	74132048	+	74121545,74121722;74122977,74123107;74123969,74124094;74124314,74124428;74125998,74126165;74126272,74126387;74126460,74126564;74126663,74126825;74127536,74127726;74127820,74127978;74128637,74128753;74128827,74128934;74129506,74129617;74130560,74130643;74131440,74132048	2482	protein_coding	Fam129c	family with sequence similarity 129, member C
100037282	Rshl2b	chr17	7109065	7152705	-	7109065,7109469;7109782,7109868;7112381,7112543;7114457,7114660;7115627,7115772;7118306,7118447;7146018,7146105;7152327,7152705	1614	protein_coding	Rsph3b	radial spoke 3B homolog (Chlamydomonas)
100037283	0610007O07Rik,4833423A10Rik,4930532K22Rik,C79750,RNASE6PL,Rnaset2	chr17	8321463	8340653	-	8321463,8321751;8323090,8323164;8324908,8324953;8327769,8327882;8330753,8330823;8334461,8334518;8335383,8335435;8338407,8338467;8340459,8340653	962	protein_coding	Rnaset2a	ribonuclease T2A
100037396		chr7	4077942	4088528	-	4077942,4079925;4084008,4084193;4088163,4088528	2536	miscRNA	D030047H15Rik	RIKEN cDNA D030047H15 gene
100038347		chr7	80885193	80921805	+	80885193,80885714;80911373,80911504;80919782,80921805	2678	protein_coding	Fam174b	family with sequence similarity 174, member B
100038349		chr2	4012186	4015533	+	4012186,4015533	3348	unknown	Gm10862	predicted gene 10862
100038353		chr18	75674299	75682720	+	75674299,75674404;75678474,75678592;75679265,75679582;75680703,75682720	2561	miscRNA	Gm10532	predicted gene 10532
100038356		chr6	88792848	88797268	+	88792848,88793090;88793475,88794057;88794977,88797268	3118	miscRNA	Gm15612	predicted gene 15612
100038357		chr15	79673593	79677193	+	79673593,79673686;79674732,79677193	2556	unknown	Gm10856	predicted gene 10856
100038358		chr2	6053915	6061616	+	6053915,6055261;6060168,6061616	2796	miscRNA	Gm10857	predicted gene 10857
100038359		chr3	96267995	96270847	+	96267995,96270847	2853	unknown	Gm10685	predicted gene 10685
100038361		chr3	68211705	68218622	+	68211705,68218622	6918	unknown	Gm10723	predicted gene 10723
100038363		chrX	93435265	93438981	+	93435265,93435335;93435752,93435852;93436377,93438981	2777	miscRNA	F630028O10Rik	RIKEN cDNA F630028O10 gene
100038367		chr17	11918744	11925211	-	11918744,11925211	6468	miscRNA	Gm10513	predicted gene 10513
100038371		chr13	21596185	21598393	-	21596185,21597101;21598377,21598393	934	pseudo	Zfp389	zinc finger protein 389
100038374		chr2	173950539	174009419	-	173950539,173951193;173951337,173951388;173990516,173990612;174009350,174009419	874	miscRNA	Gm10714	predicted gene 10714
100038376		chr14	56147665	56161236	-	56147665,56152485;56161184,56161236	4874	unknown	Gm10876	predicted gene 10876
100038378		chr12	101426178	101431748	+	101426178,101426557;101427101,101427202;101430249,101431748	1982	miscRNA	Gm10433	predicted gene 10433
100038380		chr14	122889808	122891400	+	122889808,122891400	1593	unknown	Gm10837	predicted gene 10837
100038381		chr9	66644846	66646879	+	66644846,66646879	2034	unknown	Gm10647	predicted gene 10647
100038382		chr7	29644606	29661350	-	29644606,29647285;29655780,29655872;29661222,29661350	2902	unknown	Gm10648	predicted gene 10648
100038383		chr3	127741616	127743579	+	127741616,127743579	1964	unknown	Gm10650	predicted gene 10650
100038384		chr7	90691310	90698768	-	90691310,90691617;90697243,90698768	1834	unknown	Gm10610	predicted gene 10610
100038385		chr5	113546591	113548642	-	113546591,113548642	2052	miscRNA	F830115B05Rik	RIKEN cDNA F830115B05 gene
100038388		chr8	123113431	123117703	+	123113431,123113954;123115688,123117703	2540	unknown	Gm10614	predicted gene 10614
100038391		chr3	148884651	148888709	-	148884651,148888709	4059	unknown	Gm10287	predicted gene 10287
100038392		chr16	91689143	91716000	+	91689143,91689525;91709023,91709135;91710080,91710143;91710395,91710505;91714297,91714395;91715062,91716000	1709	miscRNA	Gm10785	predicted gene 10785
100038394		chr17	13397908	13399077	+	13397908,13399077	1170	miscRNA	Gm10512	predicted gene 10512
100038395		chr9	110888705	110890308	+	110888705,110889059;110889597,110890308	1067	unknown	1700061E17Rik	RIKEN cDNA 1700061E17 gene
100038398		chr1	9950245	9952890	-	9950245,9952890	2646	miscRNA	Gm10567	predicted gene 10567
100038399		chr7	143511823	143515781	-	143511823,143515781	3959	unknown	Gm10579	predicted gene 10579
100038410		chr18	57095914	57100172	+	57095914,57100172	4259	miscRNA	Gm10536	predicted gene 10536
100038411		chr3	89119361	89122829	+	89119361,89119515;89119925,89120533;89121750,89122829	1844	unknown	Gm15998	predicted gene 15998
100038412		chr7	151753260	151767417	+	151753260,151753421;151766527,151767417	1053	unknown	Gm10574	predicted gene 10574
100038413		chr5	90188784	90192985	-	90188784,90192985	4202	unknown	D130050E23Rik	RIKEN cDNA D130050E23 gene
100038414		chr13	113829509	113832451	-	113829509,113832451	2943	unknown	Gm10735	predicted gene 10735
100038416		chr8	86587457	86589036	-	86587457,86589036	1580	unknown	Gm10643	predicted gene 10643
100038417	ENSMUSG00000073551,Gm10534,Spink5l3	chr18	62767194	62901041	-	62767194,62767435;62767690,62767817;62768447,62768484;62774562,62774657;62900751,62901041	795	protein_coding	Spink13	serine peptidase inhibitor, Kazal type 13
100038419		chr7	149473972	149476323	+	149473972,149476323	2352	unknown	E330027M22Rik	RIKEN cDNA gene, E330027M22Rik
100038420		chr7	72885946	72888742	-	72885946,72888742	2797	unknown	Gm10624	predicted gene 10624
100038421		chr13	116897121	116898078	-	116897121,116898078	958	unknown	Gm10733	predicted gene 10733
100038424		chr4	11906707	11908412	-	11906707,11908412	1706	unknown	Gm10604	predicted gene 10604
100038425		chr3	95111594	95119039	-	95111594,95112062;95118725,95119039	784	protein_coding
100038427		chr3	120871138	120874195	+	120871138,120874195	3058	unknown	Gm10652	predicted gene 10652
100038429		chr17	27479411	27481779	+	27479411,27479466;27480246,27481779	1590	unknown	Gm10505	predicted gene 10505
100038431		chr1	3670236	3671869	+	3670236,3671869	1634	unknown	Gm10568	predicted gene 10568
100038433		chr11	68933558	68936085	-	68933558,68935086;68936042,68936085	1573	unknown	9130213A22Rik	RIKEN cDNA 9130213A22 gene
100038434		chr12	56370090	56373676	+	56370090,56373676	3587	protein_coding
100038436		chr17	31060693	31100159	-	31060693,31060801;31091017,31091360;31100015,31100159	598	miscRNA	Gm10503	predicted gene 10503
100038438		chr11	85532139	85533547	-	85532139,85533547	1409	unknown	Gm10372	predicted gene 10372
100038439		chr18	4812484	4850957	+	4812484,4812615;4819307,4819359;4820959,4821071;4823056,4823155;4831157,4831260;4844872,4845072;4845159,4847913;4848448,4848567;4849484,4849671;4850818,4850957	3906	miscRNA	Gm10556	predicted gene 10556
100038440		chr3	41089983	41094512	-	41089983,41092557;41094346,41094512	2742	unknown	Gm16508	predicted gene 16508
100038449		chr19	55207132	55209322	-	55207132,55209322	2191	unknown	Gm10755	predicted gene 10755
100038452		chr2	27879381	27885957	-	27879381,27881301;27885635,27885957	2244	unknown	Gm13372	predicted gene 13372
100038453		chr3	108182195	108186750	-	108182195,108183852;108185389,108185714;108186205,108186750	2530	miscRNA	Gm12522	predicted gene 12522
100038454		chr2	109742553	109753476	-	109742553,109743418;109746721,109746815;109748128,109748235;109749537,109749617;109753278,109753476	1349	miscRNA	Gm13939	predicted gene 13939
100038459		chr15	102683404	102685359	-	102683404,102685359	1956	miscRNA	Gm10831	predicted gene 10831
100038460		chr9	47607243	47626291	-	47607243,47609167;47621968,47622101;47626249,47626291	2102	miscRNA	Gm10677	predicted gene 10677
100038462		chr9	72232196	72234949	-	72232196,72234949	2754	miscRNA	Gm10641	predicted gene 10641
100038464		chr3	96359688	96370724	-	96359688,96359983;96361209,96362320;96363601,96363765;96370622,96370724	1676	miscRNA	Gm15441	predicted gene 15441
100038467		chr12	102179952	102188085	+	102179952,102180175;102180411,102180562;102184587,102184736;102185207,102188085	3405	miscRNA	A630072L19Rik	RIKEN cDNA A630072L19 gene
100038468		chr9	44915259	44943689	-	44915259,44915858;44918068,44918842;44942862,44943689	2203	miscRNA	Gm10684	predicted gene 10684
100038470		chr16	45128644	45130987	+	45128644,45130987	2344	unknown	Gm10808	predicted gene 10808
100038476		chr12	72013246	72015472	+	72013246,72013292;72013614,72015472	1906	miscRNA	Gm10457	predicted gene 10457
100038478		chr7	86611295	86613422	+	86611295,86613422	2128	unknown	Gm10616	predicted gene 10616
100038479		chr10	76474740	76484959	+	76474740,76475133;76479396,76479569;76483980,76484959	1548	miscRNA	Gm10787	predicted gene 10787
100038481		chr17	15487777	15491425	-	15487777,15488252;15488668,15488822;15491334,15491425	723	miscRNA	Gm10510	predicted gene 10510
100038482		chr3	53657298	53658908	-	53657298,53658908	1611	protein_coding
100038484		chr10	10405857	10407435	-	10405857,10407435	1579	protein_coding
100038486		chr3	17683514	17686898	-	17683514,17686898	3385	unknown	Gm10742	predicted gene 10742
100038487		chr8	108807207	108823917	+	108807207,108807472;108822170,108823917	2014	unknown	Gm10629	predicted gene 10629
100038488		chr19	43446290	43449295	-	43446290,43449295	3006	protein_coding
100038489		chr8	67552316	67561235	-	67552316,67552890;67559564,67559653;67560789,67561042;67561180,67561235	975	miscRNA	Gm10664	predicted gene 10664
100038493		chr2	60802433	60813208	-	60802433,60803888;60806031,60806231;60806712,60807614;60813114,60813208	2655	miscRNA	Gm13582	predicted gene 13582
100038494		chr13	56464261	56470218	+	56464261,56464637;56467078,56467336;56468603,56468830;56469603,56470218	1480	miscRNA	Gm10782	predicted gene 10782
100038496		chr9	61218604	61220000	-	61218604,61220000	1397	unknown	Gm10655	predicted gene 10655
100038498		chr11	53268306	53270612	-	53268306,53270612	2307	unknown	Gm10447	predicted gene 10447
100038504		chr5	135152360	135156015	+	135152360,135152669;135155178,135156015	1148	unknown	Gm10369	predicted gene 10369
100038505		chr18	83217447	83234399	+	83217447,83217565;83222222,83222415;83232742,83234399	1971	miscRNA	Gm10523	predicted gene 10523
100038506		chr14	56995725	57010399	-	56995725,56997461;56998774,56998998;57005891,57006562;57010315,57010399	2719	unknown	Gm10873	predicted gene 10873
100038508		chr10	67034787	67037011	+	67034787,67037011	2225	unknown	Gm10797	predicted gene 10797
100038509		chr18	37319509	37338176	-	37319509,37321449;37323845,37323907;37328824,37328942;37338062,37338176	2238	unknown	Gm10544	predicted gene 10544
100038513		chr2	151030931	151057350	+	151030931,151031246;151039874,151039936;151049960,151050219;151056137,151057350	1853	protein_coding	Gm14149	predicted gene 14149
100038514		chr4	14857788	14892537	+	14857788,14857921;14863588,14863686;14865631,14865704;14869347,14869422;14874586,14874692;14879768,14880177;14892528,14892537	910	protein_coding	Gm11837	predicted gene 11837
100038516		chr7	31947377	31955660	+	31947377,31947737;31948405,31948578;31948849,31948955;31955169,31955660	1134	miscRNA	Gm10640	predicted gene 10640
100038519		chr11	58140717	58143841	-	58140717,58143841	3125	protein_coding	Gm9900	predicted gene 9900
100038520		chr15	102932721	102935033	+	102932721,102935033	2313	miscRNA	Gm10830	predicted gene 10830
100038522		chr12	3859293	3862244	-	3859293,3860195;3861499,3861664;3861830,3861910;3862010,3862244	1385	miscRNA	Gm10485	predicted gene 10485
100038524		chr5	147705790	147708726	-	147705790,147708726	2937	unknown	Gm10858	predicted gene 10858
100038525		chr2	93292976	93310031	+	93292976,93293119;93295973,93296020;93296203,93296878;93305468,93305612;93307369,93307519;93308273,93310031	2923	miscRNA	Gm10804	predicted gene 10804
100038526		chr4	155393317	155397933	-	155393317,155396769;155397500,155397549;155397809,155397933	3628	miscRNA	Gm10560	predicted gene 10560
100038528		chr2	11443334	11452463	+	11443334,11443760;11451089,11451352;11451471,11452463	1684	unknown	Gm10851	predicted gene 10851
100038529		chr2	127527681	127529447	+	127527681,127529447	1767	unknown	Gm10765	predicted gene 10765
100038532		chr2	73731053	73738907	+	73731053,73731094;73736630,73738907	2320	unknown	Gm10822	predicted gene 10822
100038533		chr6	49992394	49993656	-	49992394,49993656	1263	protein_coding
100038537		chr4	146914327	146917609	+	146914327,146917609	3283	unknown	Gm16503	predicted gene 16503
100038538	ENSMUSG00000074826	chr13	67006351	67010102	+	67006351,67006557;67008087,67008245;67008817,67010102	1652	protein_coding	Gm10767	predicted gene 10767
100038539		chr13	45645124	45647194	-	45645124,45647194	2071	protein_coding
100038541		chr18	9879893	9882642	+	9879893,9882642	2750	unknown	Gm10554	predicted gene 10554
100038545		chr3	11823229	11844359	-	11823229,11824343;11825129,11825205;11828646,11828731;11834391,11834457;11844182,11844359	1523	miscRNA	Gm10745	predicted gene 10745
100038546		chr10	120183032	120185389	-	120183032,120185389	2358	unknown	Gm10743	predicted gene 10743
100038547		chr19	5738405	5740762	-	5738405,5740762	2358	unknown	Gm10815	predicted gene 10815
100038548		chr1	173825795	173828368	+	173825795,173828368	2574	unknown	Gm10521	predicted gene 10521
100038551		chr2	132334700	132336481	-	132334700,132336481	1782	unknown	Gm10757	predicted gene 10757
100038554		chr8	12706944	12719127	-	12706944,12710032;12713871,12714063;12718659,12718930;12719027,12719127	3655	miscRNA	Gm15348	predicted gene 15348
100038555		chr7	144426366	144434292	+	144426366,144426585;144428586,144428608;144429969,144430128;144431820,144434292	2876	miscRNA	Gm10578	predicted gene 10578
100038556		chr6	84362936	84373832	-	84362936,84363251;84370389,84370477;84371517,84371598;84373558,84373832	762	miscRNA	Gm10445	predicted gene 10445
100038558		chr10	114752702	114753430	+	114752702,114753430	729	unknown	Gm10752	predicted gene 10752
100038560		chr9	43931851	43942568	-	43931851,43933376;43942444,43942568	1651	unknown	Gm10687	predicted gene 10687
100038561		chr4	153710236	153724027	+	153710236,153710529;153715313,153715421;153721793,153721851;153723614,153724027	876	unknown	B230104I21Rik	RIKEN cDNA B230104I21 gene
100038563		chr7	78493847	78496371	-	78493847,78496371	2525	unknown	Gm10295	predicted gene 10295
100038566		chr9	56904437	56919773	-	56904437,56904945;56905076,56905608;56919416,56919773	1400	miscRNA	Gm10658	predicted gene 10658
100038567		chr9	40629052	40630756	+	40629052,40630756	1705	protein_coding
100038569		chr1	66368848	66375370	-	66368848,66370327;66372675,66372726;66375240,66375370	1663	unknown	Gm10558	predicted gene 10558
100038570	OTTMUSG00000003947,Prcd	chr11	116518422	116529703	+	116518422,116518621;116518852,116518920;116520612,116520690;116521047,116521141;116529346,116529703	801	protein_coding	Gm11744	predicted gene 11744
100038571		chr4	118626880	118627524	-	118626880,118627291;118627402,118627524	535	unknown	Gm12863	predicted gene 12863
100038573		chr15	79023942	79027694	+	79023942,79027694	3753	unknown	Gm10864	predicted gene 10864
100038574		chr6	126236667	126278704	-	126236667,126239155;126276164,126276360;126277215,126277307;126278659,126278704	2825	miscRNA	Gm10415	predicted gene 10415
100038575		chr9	79291844	79367109	-	79291844,79295027;79298338,79298491;79366727,79367109	3721	miscRNA	Gm10635	predicted gene 10635
100038577		chr13	41961284	42008461	+	41961284,41961390;41979264,41979398;41980911,41981006;42005444,42005621;42006588,42006662;42006924,42006981;42007415,42008461	1696	miscRNA	Gm10790	predicted gene 10790
100038578		chr2	14628461	14661349	-	14628461,14630063;14637625,14637721;14661239,14661349	1811	miscRNA	Gm10848	predicted gene 10848
100038582		chr10	22535555	22543136	+	22535555,22536180;22541565,22543136	2198	unknown	Gm10824	predicted gene 10824
100038583		chr8	101651270	101672154	+	101651270,101651380;101656911,101656975;101669391,101672154	2940	unknown	Gm10632	predicted gene 10632
100038584		chrX	96600670	96639136	-	96600670,96601809;96627461,96627488;96628295,96628438;96631477,96631597;96631735,96631840;96632394,96632574;96639063,96639136	1794	miscRNA	Gm14812	predicted gene 14812
100038585		chr7	56854626	56857443	+	56854626,56857443	2818	protein_coding
100038586		chr12	24463777	24465130	-	24463777,24465130	1354	unknown	Gm10330	predicted gene 10330
100038587		chr11	4889755	4892580	-	4889755,4892580	2826	unknown	Gm10278	predicted gene 10278
100038588		chr7	74175797	74177939	+	74175797,74177939	2143	protein_coding
100038589		chr10	118318005	118320710	-	118318005,118320710	2706	unknown	Gm10744	predicted gene 10744
100038590		chr1	137005538	137009955	+	137005538,137005618;137006713,137006931;137009341,137009955	915	unknown	Gm10535	predicted gene 10535
100038591		chr10	126632305	126639700	+	126632305,126632580;126633825,126633923;126634193,126634250;126637581,126639700	2553	miscRNA	F420014N23Rik	RIKEN cDNA F420014N23 gene
100038595		chr4	138731322	138736570	-	138731322,138732501;138734002,138734953;138736381,138736570	2322	miscRNA	Gm16287	predicted gene 16287
100038596		chr11	58816412	58822230	+	58816412,58817637;58818478,58818813;58819480,58822230	4313	unknown	Gm10435	predicted gene 10435
100038599		chr3	82929198	82933168	-	82929198,82933168	3971	unknown	Gm10710	predicted gene 10710
100038600		chr11	96308213	96325861	-	96308213,96309771;96324885,96324929;96325403,96325861	2063	miscRNA	Gm11529	predicted gene 11529
100038602		chr15	78825385	78841471	-	78825385,78825888;78834899,78834991;78841357,78841471	712	miscRNA	Gm10865	predicted gene 10865
100038603		chr6	127268359	127270593	+	127268359,127270593	2235	protein_coding
100038605		chr17	45819541	45822595	-	45819541,45822595	3055	unknown	E030047D23Rik	RIKEN cDNA E030047D23 gene
100038606		chr2	35699715	35702702	+	35699715,35702702	2988	unknown	Gm10829	predicted gene 10829
100038607		chr3	146030117	146041908	-	146030117,146032207;146040387,146040491;146041686,146041908	2419	miscRNA	Gm10636	predicted gene 10636
100038608		chr15	10530048	10541406	+	10530048,10530142;10532628,10533901;10539308,10541406	3468	miscRNA	Gm10389	predicted gene 10389
100038610		chr10	116480802	116482157	+	116480802,116480851;116481194,116482157	1014	unknown	Gm10747	predicted gene 10747
100038614		chr16	84972456	84979696	+	84972456,84972997;84973793,84974004;84977028,84977138;84978908,84979696	1654	miscRNA	Gm10791	predicted gene 10791
100038617		chr11	24621006	24630722	-	24621006,24623311;24626163,24626263;24630664,24630722	2466	miscRNA	Gm10466	predicted gene 10466
100038618		chr14	75321922	75333050	+	75321922,75322096;75326199,75326517;75331876,75333050	1669	unknown	Gm10847	predicted gene 10847
100038621		chr15	90202576	90240141	+	90202576,90202683;90232320,90232426;90232693,90232779;90239467,90240141	977	miscRNA	Gm10839	predicted gene 10839
100038623		chr16	27850016	27926214	+	27850016,27850043;27899820,27899950;27911676,27911760;27915256,27915330;27925719,27926214	815	miscRNA	Gm10823	predicted gene 10823
100038625		chr2	21801957	21804497	+	21801957,21804497	2541	unknown	Gm10846	predicted gene 10846
100038627		chr13	67379530	67384297	+	67379530,67379681;67380070,67381461;67381908,67382132;67382903,67384297	3164	miscRNA	F630042J09Rik	RIKEN cDNA F630042J09 gene
100038628		chr19	43913293	43915335	+	43913293,43915335	2043	miscRNA	Gm10768	predicted gene 10768
100038629		chr5	32432656	32435544	-	32432656,32435544	2889	unknown	Gm10463	predicted gene 10463
100038632		chr2	67269281	67271973	-	67269281,67271973	2693	protein_coding
100038633		chr10	81641169	81643835	+	81641169,81643835	2667	unknown	Gm10776	predicted gene 10776
100038636		chr11	115849312	115855029	-	115849312,115851136;115851245,115851351;115854884,115855029	2078	unknown	B230344G16Rik	RIKEN cDNA B230344G16 gene
100038638		chrX	65920689	65931574	-	65920689,65923042;65926494,65926550;65930189,65930300;65931355,65931574	2743	miscRNA	Gm10474	predicted gene 10474
100038641		chrX	105932356	105934428	-	105932356,105934428	2073	unknown	Gm10452	predicted gene 10452
100038644		chr3	107688884	107690760	-	107688884,107690760	1877	unknown	Gm10667	predicted gene 10667
100038647		chr4	123572534	123573861	-	123572534,123573861	1328	unknown	Gm10572	predicted gene 10572
100038648		chr12	55613120	55618066	-	55613120,55616623;55617949,55618066	3622	protein_coding	Gm10465	predicted gene 10465
100038649		chr9	42072533	42074495	+	42072533,42074495	1963	unknown	Gm10690	predicted gene 10690
100038651		chr4	32330708	32333451	+	32330708,32333451	2744	unknown	D130062J21Rik	RIKEN cDNA D130062J21 gene
100038652		chr9	43787047	43803052	-	43787047,43787546;43803014,43803052	539	unknown	Gm10688	predicted gene 10688
100038653		chr1	134625930	134629403	+	134625930,134627022;134628177,134628243;134628685,134629403	1879	miscRNA	Gm10538	predicted gene 10538
100038654		chr14	47717354	47735836	-	47717354,47718329;47732311,47732437;47734894,47735145;47735781,47735836	1411	miscRNA	Gm10371	predicted gene 10371
100038657	ENSMUSG00000073516	chr1	164577374	164588350	-	164577374,164577667;164584589,164584728;164587167,164587299;164588177,164588350	741	protein_coding	7420461P10Rik	RIKEN cDNA 7420461P10 gene
100038659		chr15	76097217	76100269	-	76097217,76097930;76098616,76098821;76100219,76100269	971	miscRNA	Gm10872	predicted gene 10872
100038662		chr15	26770004	26771409	-	26770004,26771409	1406	unknown	D130046C19Rik	RIKEN cDNA D130046C19 gene
100038666		chr11	66719134	66760588	-	66719134,66719406;66754214,66754365;66755616,66755731;66760310,66760588	820	miscRNA	Gm12298	predicted gene 12298
100038667		chr2	141055404	141061162	-	141055404,141058790;141060982,141061162	3568	unknown	Gm14105	predicted gene 14105
100038668		chr4	57769212	57776773	-	57769212,57771154;57776703,57776773	2014	miscRNA	Gm12526	predicted gene 12526
100038671		chr14	68046505	68056008	-	68046505,68047154;68048399,68048595;68049873,68050106;68051576,68051806;68055433,68056008	1888	miscRNA	Gm10860	predicted gene 10860
100038674		chr10	86752238	86754572	+	86752238,86754572	2335	unknown	Gm10764	predicted gene 10764
100038681		chr10	81459749	81461304	+	81459749,81461304	1556	unknown	Gm10777	predicted gene 10777
100038683		chr13	65360847	65362134	+	65360847,65360947;65361033,65362134	1203	unknown	Gm10775	predicted gene 10775
100038688		chr2	168455838	168457353	-	168455838,168457353	1516	unknown	Gm10724	predicted gene 10724
100038689		chr12	118382996	118389742	-	118382996,118383392;118386518,118386606;118389387,118389742	842	miscRNA	Gm10421	predicted gene 10421
100038691		chrX	131280034	131281446	-	131280034,131281446	1413	unknown	Gm10344	predicted gene 10344
100038693		chr4	141640213	141644016	+	141640213,141640889;141641596,141641728;141642295,141642473;141642791,141643209;141643667,141644016	1758	miscRNA	Gm10565	predicted gene 10565
100038695		chr1	79759292	79761082	+	79759292,79761082	1791	unknown	Gm10555	predicted gene 10555
100038696		chr15	78728637	78730142	-	78728637,78730142	1506	unknown	Gm10866	predicted gene 10866
100038697		chr2	103905954	103907643	+	103905954,103907643	1690	unknown	Gm10912	predicted gene 10912
100038699		chr10	97144048	97429724	-	97144048,97145292;97215140,97215246;97270122,97270209;97385586,97385676;97429623,97429724	1633	miscRNA	Gm10754	predicted gene 10754
100038700		chr2	30568670	30572563	-	30568670,30568934;30569888,30572563	2941	unknown	Gm14488	predicted gene 14488
100038706		chr8	89693646	89723749	-	89693646,89693749;89699641,89699727;89704278,89704351;89704624,89704737;89721760,89721878;89721965,89722111;89723556,89723749	839	miscRNA	Gm10637	predicted gene 10637
100038707		chr6	149232360	149235295	-	149232360,149235295	2936	unknown	Gm10388	predicted gene 10388
100038708		chr2	6853587	6856127	-	6853587,6856127	2541	unknown	Gm10855	predicted gene 10855
100038709		chr16	90142482	90147072	+	90142482,90147072	4591	miscRNA	Gm10789	predicted gene 10789
100038710		chr3	5212838	5215216	+	5212838,5215216	2379	unknown	Gm10748	predicted gene 10748
100038711		chr17	86897071	86904580	-	86897071,86898421;86903918,86904580	2014	unknown	Gm10309	predicted gene 10309
100038712		chr1	193960780	193974907	+	193960780,193960943;193968319,193968421;193969099,193969332;193972797,193974907	2612	miscRNA	Gm10516	predicted gene 10516
100038713		chr12	101514819	101539329	+	101514819,101514902;101528435,101528634;101533839,101533940;101534714,101539329	5002	miscRNA	Gm10432	predicted gene 10432
100038714		chr6	72579282	72587711	+	72579282,72579346;72579825,72579880;72580045,72580139;72581105,72581251;72582644,72582952;72586253,72586533;72587073,72587711	1592	miscRNA	Gm15401	predicted gene 15401
100038717		chr10	20750296	20753599	-	20750296,20753599	3304	unknown	Gm10826	predicted gene 10826
100038718		chr17	79905389	79909826	-	79905389,79907260;79908552,79908756;79909096,79909249;79909476,79909826	2582	miscRNA	Gm10494	predicted gene 10494
100038722		chr4	98939362	98941837	+	98939362,98941837	2476	unknown	Gm10305	predicted gene 10305
100038724		chr4	104000863	104003162	+	104000863,104003162	2300	unknown	Gm10304	predicted gene 10304
100038725	ENSMUSG00000038594	chr10	52997887	53099657	-	52997887,52998050;53001155,53001386;53003643,53003750;53011570,53011620;53012064,53012181;53016020,53016174;53017859,53018011;53021308,53021487;53032314,53032431;53039404,53039525;53068278,53069065;53077855,53078013;53099315,53099657	2691	protein_coding	Gm9766	predicted gene 9766
100038728		chr15	43262489	43308582	-	43262489,43262897;43271129,43271318;43308514,43308582	668	miscRNA	Gm10373	predicted gene 10373
100038730		chr11	79543699	79545241	+	79543699,79545241	1543	unknown	Gm10387	predicted gene 10387
100038732		chr11	112654045	112660322	-	112654045,112654581;112657754,112657857;112660094,112660322	870	miscRNA	Gm11681	predicted gene 11681
100038734		chr14	80260328	80268983	-	80260328,80263359;80268127,80268318;80268819,80268983	3389	miscRNA	Gm10845	predicted gene 10845
100038735		chr15	36800255	36809571	-	36800255,36802172;36809443,36809571	2047	miscRNA	Gm10384	predicted gene 10384
100038737		chr14	16288845	16290555	+	16288845,16290555	1711	miscRNA	Gm10403	predicted gene 10403
100038739		chr9	110020207	110022839	+	110020207,110022839	2633	unknown	Gm10615	predicted gene 10615
100038740		chr14	70007865	70011256	-	70007865,70011256	3392	unknown	Gm10325	predicted gene 10325
100038742		chr14	100615441	100617753	-	100615441,100617753	2313	protein_coding
100038743		chr2	66278937	66385529	+	66278937,66279291;66322436,66322615;66383597,66384026;66385148,66385529	1347	miscRNA	Gm13629	predicted gene 13629
100038746		chr17	95159282	95234139	-	95159282,95160917;95163823,95163879;95218235,95218284;95219676,95219736;95234032,95234139	1912	miscRNA	Gm1976	predicted gene 1976
100038748		chr9	30747781	30751210	-	30747781,30751210	3430	unknown	Gm10700	predicted gene 10700
100038752		chr10	22122619	22127276	+	22122619,22122954;22123065,22127276	4548	miscRNA	Gm10825	predicted gene 10825
100038755		chr9	107464529	107470743	-	107464529,107466244;107470657,107470743	1803	unknown	Gm9917	predicted gene 9917
100038846		chr14	3500820	3509260	+	3500820,3501012;3501744,3501906;3502862,3502993;3503670,3503853;3508940,3509260	993	protein_coding
100038847	ENSMUSG00000072735	chr14	7838629	7859963	-	7838629,7839771;7842315,7842497;7843174,7843305;7844256,7844418;7845151,7845285;7858390,7858503;7859879,7859963	1955	protein_coding	Gm10406	predicted gene 10406
100038852		chr14	76247058	76279901	-	76247058,76247175;76247910,76248105;76279845,76279901	371	miscRNA	Gm1974	predicted gene 1974
100038854	Gm1975	chr16	36321751	36334418	-	36321751,36321933;36323007,36323108;36334317,36334418	387	protein_coding	BC117090	cDNA sequence BC1179090
100038859	IF6,MOR267-17,MOR267-20	chr17	33313361	33314308	+	33313361,33314308	948	protein_coding	Olfr55	olfactory receptor 55
100038860	ENSMUSG00000079308,MOR267-10	chr17	33336007	33336954	+	33336007,33336954	948	protein_coding	Olfr239	olfactory receptor 239
100038862	Btnl1,Gm316,Gm33	chr17	34514077	34522973	+	34514077,34514337;34514770,34514921;34516439,34516792;34517906,34518187;34518295,34518495;34519051,34519071;34519186,34519212;34519407,34519433;34521306,34521332;34522213,34522973	2113	protein_coding	Btnl3	butyrophilin-like 1
100038875		chr3	37613642	37614150	+	37613642,37614150	509	pseudo	Gm15450	ribosomal protein S23, pseudogene
100038882	G1p2,IGI15,IP17,Irfp,UCRP	chr4	155573533	155574927	-	155573533,155574175;155574815,155574927	756	protein_coding	Isg15	ISG15 ubiquitin-like modifier
100038888		chr5	143419286	143435264	+	143419286,143419325;143422020,143422288;143424842,143424899;143425149,143425215;143426092,143426206;143426328,143426373;143427018,143427051;143428007,143428082;143428730,143428769;143429183,143429330;143430662,143430737;143432265,143432301;143434770,143435264	1501	protein_coding	Gm1977	predicted gene 1977
100038909	OTTMUSG00000017169	chr7	3835814	3849694	-	3835814,3836029;3838346,3838396;3845583,3845885;3846145,3846441;3846669,3846977;3847104,3847388;3848543,3848848;3848997,3849281;3849463,3849498;3849653,3849694	2130	protein_coding	Gm14548	predicted gene 14548
100038912		chr7	17234379	17242827	-	17234379,17234943;17237026,17237122;17242775,17242827	715	pseudo	Ceacam-ps1	carcinoembryonic antigen-related cell adhesion molecule pseudogene 1
100038914	EG545952	chr7	46511994	46519904	-	46511994,46514512;46517505,46517777;46519731,46519904	2966	pseudo	Gm16387	predicted gene 16387
100038927	OTTMUSG00000019742	chr8	22274329	22275277	+	22274329,22274513;22275073,22275277	390	protein_coding	Gm15284	predicted gene 15284
100038937		chr14	83896013	83896708	-	83896013,83896708	696	pseudo	LOC100038937	uncharacterized LOC100038937
100038941	EG625699	chrX	121240948	121249519	-	121240948,121242294;121243443,121243566;121244730,121244951;121245778,121246581;121247056,121247338;121249238,121249519	3062	protein_coding	Vmn2r121	vomeronasal 2, receptor 121
100038944		chrY	2779609	2780290	-	2779609,2780290	682	protein_coding	LOC100038944	Y-linked testis-specific protein 1-like
100038947		chr3	15695320	15748436	-	15695320,15695350;15702489,15702603;15732148,15732462;15732926,15733243;15738609,15738965;15748341,15748436	1232	protein_coding	LOC100038947	signal-regulatory protein beta 1-like
100038948	Gm14076,Mup2,Mup6,OTTMUSG00000015595	chr4	60432032	60434824	-	60432032,60432270;60432611,60432721;60433359,60433432;60434191,60434324;60434663,60434824	720	protein_coding	Mup9	major urinary protein 9
100038949		chr5	26326712	26331267	-	26326712,26326888;26327632,26327815;26328451,26328594;26329977,26330136;26331129,26331267	804	protein_coding	Gm1979	predicted gene 1979
100038967		chr7	46425923	46435076	-	46425923,46427727;46428923,46429678;46435070,46435076	2568	protein_coding	Gm1988	predicted gene 1988
100038969	OTTMUSG00000018594	chrX	121999093	121999491	+	121999093,121999491	399	protein_coding	Gm14958	predicted gene 14958
100038971		chrX	51087180	51123403	-	51087180,51087351;51087700,51087767;51090267,51090366;51123085,51123403	659	protein_coding	LOC100038971	X-linked lymphocyte-regulated protein PM1-like
100038977		chrX	24975422	24997578	-	24975422,24975816;24976136,24976234;24978679,24978760;24987011,24987074;24987387,24987512;24990583,24990617;24991157,24991223;24995861,24995983;24997439,24997578	1131	protein_coding	Gm1993	predicted gene 1993
100038982		chr12	89099798	89104138	+	89099798,89104138	4341	pseudo	Gm1995	REX1, RNA exonuclease 1 homolog pseudogene
100038987		chr1	87497735	87541257	+	87497735,87497766;87506269,87506431;87507314,87507485;87511379,87511429;87511763,87511846;87516631,87516732;87518229,87518282;87522675,87522740;87527035,87527139;87529053,87529195;87532134,87532181;87534399,87534440;87538308,87538423;87539117,87539222;87539510,87539587;87539778,87539921;87541159,87541257	1605	pseudo	LOC100038987	nuclear body protein SP140-like
100038991		chr1	158296171	158296663	+	158296171,158296663	493	pseudo	Gm2000	ribosomal protein L35 pseudogene
100038992		chr12	89080413	89080634	-	89080413,89080634	222	protein_coding	Gm2001	predicted gene 2001
100038993		chr4	42339259	42349747	+	42339259,42339387;42341962,42342133;42343129,42343228;42343372,42343432;42344258,42344427;42344556,42344670;42344824,42344856;42344935,42345101;42345658,42345821;42346998,42347139;42347485,42347610;42347708,42347804;42348032,42348114;42348627,42349747	2680	protein_coding	Gm2002	predicted gene 2002
100038995		chr5	95294543	95306424	+	95294543,95294672;95302858,95303171;95303837,95304427;95305413,95306424	2047	protein_coding	LOC100038995	PRAME family member 12-like
100038997		chrX	25049638	25070787	-	25049638,25049706;25050026,25050124;25052563,25052644;25060890,25060953;25061265,25061390;25064466,25064500;25065040,25065106;25070694,25070787	636	protein_coding	Gm2003	predicted pseudogene 2003
100038999		chr2	59402039	59402744	-	59402039,59402295;59402564,59402744	438	miscRNA	Gm13552	predicted gene 13552
100039000		chr2	175541345	175553266	+	175541345,175541407;175550042,175550168;175551647,175553266	1810	protein_coding	Gm2004	predicted gene 2004
100039008	2610016E04Rik,Mup8	chr4	60591132	60595027	-	60591132,60591384;60592173,60592218;60592382,60592483;60592825,60592935;60593551,60593624;60594393,60594526;60594865,60595027	883	protein_coding	Mup10	major urinary protein 10
100039010		chr5	95294537	95306424	+	95294537,95294632;95302858,95303171;95303837,95304427;95305413,95306424	2013	protein_coding	LOC100039010	PRAME family member 12-like
100039017		chr2	175747392	175750551	+	175747392,175747399;175749246,175750551	1314	protein_coding	Gm2007	predicted gene 2007
100039019		chr4	61113276	61117034	+	61113276,61113393;61113712,61113846;61114614,61114686;61115241,61115351;61115693,61115794;61115959,61116004;61116785,61117034	835	pseudo	Mup-ps12	major urinary protein, pseudogene 12
100039027		chr3	40650921	40679531	+	40650921,40651058;40658697,40659009;40661778,40661878;40671351,40671429;40671537,40671635;40675080,40675107;40679169,40679531	1121	pseudo	Gm2011	predicted gene 2011
100039028	Gm12549,OTTMUSG00000007431	chr4	60671338	60675267	-	60671338,60671590;60672380,60672425;60672589,60672690;60673032,60673142;60673760,60673833;60674602,60674735;60675074,60675267	914	protein_coding	Mup11	major urinary protein 11
100039029		chr1	85310901	85324840	-	85310901,85311095;85313700,85313859;85323832,85323994;85324822,85324840	537	protein_coding	LOC100039029	component of Sp100-rs-like
100039030		chrX	25628008	25658449	-	25628008,25628197;25628516,25628614;25631059,25631140;25645614,25645677;25645990,25646115;25650521,25650555;25651095,25651161;25656768,25656887;25658341,25658449	892	protein_coding	Gm2012	predicted gene 2012
100039032		chrX	53092429	53166097	+	53092429,53092537;53094580,53094646;53095188,53095222;53165182,53165299;53165998,53166097	429	protein_coding	LOC100039032	X-linked lymphocyte-regulated protein PM1-like
100039034		chrY	1592650	1593341	-	1592650,1593341	692	protein_coding	LOC100039034	Y-linked testis-specific protein 1-like
100039042		chr12	89112520	89116307	+	89112520,89112710;89114733,89116307	1766	protein_coding	Gm2016	predicted gene 2016
100039043		chr3	40657398	40659207	-	40657398,40659207	1810	pseudo	Gm10731	FUN14 domain containing 2 pseudogene
100039044		chr4	3185496	3186380	+	3185496,3186380	885	pseudo	Gm11783	predicted gene 11783
100039045	ENSMUSG00000073116	chr5	26408712	26415804	-	26408712,26411385;26412130,26412313;26412949,26413092;26414481,26414640;26415625,26415804	3342	protein_coding	Gm10471	predicted gene 10471
100039052		chr12	89131278	89135166	+	89131278,89131436;89133504,89135166	1822	protein_coding	Gm2022	predicted pseudogene 2022
100039053	ENSMUSG00000078736,ENSMUSG00000078738	chr4	42248496	42250292	+	42248496,42248752;42249722,42249854;42250072,42250165;42250254,42250292	523	protein_coding	Gm2023	predicted gene 2023
100039054	Gm2024	chr4	60719417	60736159	-	60719417,60719429;60732253,60732506;60733297,60733383;60733503,60733608;60733952,60734062;60734677,60734750;60735520,60735653;60735992,60736159	947	protein_coding	Mup12	major urinary protein 12
100039055	EG625711	chrX	52804773	52821634	+	52804773,52804829;52806298,52806432;52812261,52812386;52812697,52812760;52818525,52818624;52821467,52821634	650	protein_coding	Gm16404	predicted gene 16404
100039060	Gm2026	chr2	175964487	175980866	+	175964487,175964566;175968022,175968076;175975101,175975227;175975433,175975493;175976651,175980866	4539	protein_coding	0610010B08Rik	RIKEN cDNA 0610010B08 gene
100039062		chr12	45322343	45325367	+	45322343,45325367	3025	pseudo	Gm2027	nuclear assembly factor 1 homolog pseudogene
100039065		chrX	25714103	25737170	-	25714103,25714498;25714818,25714916;25717344,25717425;25725653,25725716;25726028,25726153;25729218,25729252;25729792,25729858;25735455,25735577;25737034,25737170	1129	protein_coding	Gm2030	predicted gene 2030
100039068		chrY	2779609	2780290	-	2779609,2780290	682	protein_coding	LOC100039068	Y-linked testis-specific protein 1-like
100039076	ENSMUSG00000078980	chr12	89157867	89160278	-	89157867,89158601;89160216,89160278	798	protein_coding	Gm2035	predicted pseudogene 2035
100039078		chrX	25842179	25842837	-	25842179,25842837	659	protein_coding	Gm2036	predicted gene 2036
100039086		chrX	139057035	139060105	-	139057035,139057447;139060033,139060105	486	protein_coding	Gm15032	predicted gene 15032
100039087		chr12	89192922	89199576	+	89192922,89193026;89195007,89195057;89196245,89196555;89197069,89197644;89198276,89199120;89199566,89199576	1899	protein_coding	Gm2042	predicted gene 2042
100039089	Gm13513,OTTMUSG00000012492	chr4	60885339	60889318	-	60885339,60885592;60886383,60886469;60886592,60886693;60887037,60887147;60887783,60887856;60888625,60888758;60889097,60889318	984	protein_coding	Mup13	major urinary protein 13
100039100		chr12	89211972	89218668	+	89211972,89212196;89218459,89218668	435	protein_coding	Gm2046	predicted gene 2046
100039116	Gm13514,Mup12,OTTMUSG00000012493	chr4	60961069	60972662	-	60961069,60961322;60962112,60962198;60962321,60962422;60962764,60962874;60963512,60963585;60964354,60964487;60964826,60965030;60966001,60966004;60972657,60972662	977	protein_coding	Mup14	major urinary protein 14
100039120	OTTMUSG00000017011	chrX	26099903	26129764	-	26099903,26100093;26100413,26100511;26109955,26110036;26118246,26118309;26118622,26118747;26121853,26121887;26122428,26122494;26128100,26128222;26129659,26129764	893	protein_coding	Gm14525	predicted gene 14525
100039123	OTTMUSG00000016219	chr2	176583305	176593409	+	176583305,176583423;176586886,176586940;176592067,176592193;176592400,176593409	1311	protein_coding	Gm14295	predicted gene 14295
100039129		chr12	89265448	89265882	+	89265448,89265882	435	protein_coding	Gm2056	predicted gene 2056
100039133		chr7	46843888	46847083	+	46843888,46844732;46844968,46847083	2961	pseudo	Gm2058	ubiquitin-conjugating enzyme E2H pseudogene
100039138		chr1	187270995	187279447	-	187270995,187273093;187277884,187278012;187278915,187279447	2761	miscRNA	Gm2061	predicted gene 2061
100039139	ENSMUSG00000071814	chr15	3230627	3253526	-	3230627,3230749;3231023,3231106;3232818,3232945;3240125,3240227;3242380,3242444;3243853,3243921;3248101,3248206;3251105,3251193;3253496,3253526	798	protein_coding	Ccdc152	coiled-coil domain containing 152
100039150	Gm2068,Mup13	chr4	61089300	61100753	-	61089300,61089312;61093496,61093520;61093549,61093561;61095246,61095266;61096820,61097072;61097860,61097946;61098070,61098171;61098515,61098625;61099255,61099328;61100097,61100230;61100569,61100753	1018	protein_coding	Mup15	major urinary protein 15
100039151		chr9	54493990	54495153	-	54493990,54494253;54494944,54495153	474	miscRNA	Gm2069	predicted gene 2069
100039162	ENSMUSG00000079032	chr12	89250292	89250726	+	89250292,89250726	435	protein_coding	Gm2075	predicted pseudogene 2075
100039166		chr2	176735469	176738332	-	176735469,176735548;176735633,176736498;176738325,176738332	954	protein_coding	Gm14417	predicted gene 14417
100039175	ENSMUSG00000043248	chr14	26847189	26862346	-	26847189,26847782;26848152,26848275;26850015,26850109;26862038,26862346	1122	protein_coding	Gm9780	predicted gene 9780
100039176		chr2	60249582	60250636	+	60249582,60249774;60249904,60250065;60250426,60250636	566	miscRNA	Gm13580	predicted gene 13580
100039177		chr4	61176624	61180518	-	61176624,61176876;61177663,61177708;61177872,61177973;61178315,61178425;61179043,61179116;61179885,61180018;61180357,61180518	882	protein_coding	Mup16	major urinary protein 16
100039179		chr8	41735905	41745741	+	41735905,41736210;41745589,41745741	459	miscRNA	Gm2085	predicted gene 2085
100039184		chr6	34601357	34603894	-	34601357,34601540;34603587,34603894	492	miscRNA	Gm13861	predicted gene 13861
100039192	ENSMUSG00000072676	chr14	26855748	26886941	-	26855748,26855789;26879110,26879113;26883236,26884146;26884761,26884820;26885037,26885140;26886284,26886489;26886537,26886941	1732	protein_coding	Gm10395	predicted gene 10395
100039193		chr4	42269899	42270488	+	42269899,42269945;42270158,42270217;42270332,42270488	264	protein_coding	Gm2091	predicted gene 2091
100039194		chrX	24475583	24498483	-	24475583,24475768;24476088,24476186;24478636,24478717;24486916,24486979;24487289,24487414;24490532,24490566;24491106,24491172;24496781,24496903;24498378,24498483	888	pseudo	Gm2092	predicted gene 2092
100039199		chr3	133748207	133902448	+	133748207,133748278;133899413,133899650;133899776,133899851;133902367,133902448	468	protein_coding	Gm2095	predicted gene 2095
100039205		chr4	42804072	42810294	-	42804072,42807654;42808306,42808366;42809505,42809550;42810151,42810294	3834	unknown	Gm12394	predicted gene 12394
100039206	Gm12557,OTTMUSG00000007480	chr4	61252961	61256999	-	61252961,61253213;61253874,61254087;61254210,61254311;61254653,61254763;61255383,61255456;61256225,61256358;61256697,61256999	1191	protein_coding	Mup17	major urinary protein 17
100039208		chrX	26962429	26997133	+	26962429,26962687;26978122,26978290;26993700,26993786;26994297,26994329;26995248,26995360;26995667,26997133	2128	miscRNA	Gm2101	predicted gene 2101
100039209		chrY	2779609	2780290	-	2779609,2780290	682	protein_coding	LOC100039209	Y-linked testis-specific protein 1-like
100039210		chr1	78213164	78214860	-	78213164,78213667;78213722,78214331;78214767,78214860	1208	protein_coding	Gm2102	predicted gene 2102
100039211		chr8	79272986	79424072	-	79272986,79274454;79424005,79424072	1537	miscRNA	Gm10649	predicted gene 10649
100039213		chr14	26901731	26915617	+	26901731,26901839;26911155,26911357;26914123,26914239;26914333,26915617	1714	protein_coding	Gm2104	predicted gene 2104
100039220		chr4	34301292	34302103	+	34301292,34302103	812	pseudo	Gm12751	predicted gene 12751
100039222		chr9	83585082	83586854	+	83585082,83585178;83585318,83585415;83585617,83586854	1433	miscRNA	Gm2109	predicted gene 2109
100039227	ENSMUSG00000072675	chr14	26942095	26949271	+	26942095,26942625;26943226,26943380;26945831,26945924;26946534,26946679;26947864,26949271	2334	protein_coding	Gm10394	predicted gene 10394
100039239		chr7	91677464	91726849	+	91677464,91677699;91724215,91724351;91725360,91726849	1863	miscRNA	Gm2115	predicted gene 2115
100039240	ENSMUSG00000059047	chrX	27228260	27251124	-	27228260,27228446;27228766,27228864;27231315,27231396;27239598,27239661;27239971,27240096;27243191,27243225;27243765,27243831;27249440,27249562;27251019,27251124	889	protein_coding	Gm10058	predicted gene 10058
100039246	ENSMUSG00000072674	chr14	26986378	27001960	-	26986378,26987396;26987766,26987889;26989629,26989723;27001652,27001960	1547	protein_coding	Gm10393	predicted gene 10393
100039252	OTTMUSG00000007998	chr4	94596092	94602960	+	94596092,94596103;94602312,94602960	661	protein_coding	Gm12693	predicted gene 12693
100039257	ENSMUSG00000021867	chr14	26995362	27026557	-	26995362,26995403;27018724,27018727;27022852,27023762;27024377,27024436;27024653,27024756;27025900,27026105;27026153,27026557	1732	protein_coding	Gm9746	predicted gene 9746
100039269		chr7	48409240	48414641	+	48409240,48409246;48410849,48411610;48412834,48414641	2577	protein_coding	Gm2128	predicted gene 2128
100039271		chrY	2779609	2780290	-	2779609,2780290	682	protein_coding	LOC100039271	Y-linked testis-specific protein 1-like
100039280	ENSMUSG00000049982	chr14	27041396	27055230	+	27041396,27041450;27050766,27050968;27053736,27053852;27053946,27055230	1660	protein_coding	Gm2135	predicted gene 2135
100039293	ENSMUSG00000072672	chr14	27081744	27088920	+	27081744,27082274;27082875,27083029;27085480,27085573;27086183,27086328;27087513,27088920	2334	protein_coding	Gm10391	predicted gene 10391
100039294		chrY	2779609	2780290	-	2779609,2780290	682	protein_coding	LOC100039294	Y-linked testis-specific protein 1-like
100039304		chr3	19780872	19781598	-	19780872,19781598	727	pseudo	Gm2148	predicted gene 2148
100039305		chr4	61618183	61621016	-	61618183,61618208;61618373,61618495;61618818,61618907;61619532,61619605;61620376,61620509;61620847,61621016	617	pseudo	Mup-ps19	major urinary protein, pseudogene 19
100039307		chr1	191167863	191168776	+	191167863,191167984;191168257,191168776	642	miscRNA	Gm2149	predicted gene 2149
100039315	ENSMUSG00000072907	chr12	89414033	89420338	-	89414033,89414883;89415518,89416093;89416607,89416917;89420184,89420338	1893	protein_coding	Gm10436	predicted gene 10436
100039316		chr16	76403437	76403957	-	76403437,76403957	521	pseudo	Gm9843	predicted gene 9843
100039319		chrX	114128366	114128713	+	114128366,114128713	348	protein_coding	Gm14920	predicted pseudogene 14920
100039324	ENSMUSG00000064334	chrX	27889231	27912081	-	27889231,27889421;27889741,27889839;27892289,27892370;27900569,27900632;27900942,27901067;27904165,27904199;27904739,27904805;27910414,27910536;27912005,27912081	864	protein_coding	Gm10147	predicted gene 10147
100039331		chr4	41955228	41963165	+	41955228,41955364;41955951,41955996;41956429,41956489;41957139,41960102;41960865,41961431;41961874,41962569;41962703,41963165	4934	pseudo	Gm2163	predicted gene 2163
100039334		chrX	27970418	28005048	+	27970418,27970676;28001685,28001771;28002282,28002314;28002511,28002674;28003233,28003345;28003652,28005048	2053	miscRNA	Gm2165	predicted gene 2165
100039344		chr4	42480225	42482347	+	42480225,42480267;42480521,42482347	1870	unknown	Gm2172	predicted gene 2172
100039348		chr18	80738631	80741285	-	80738631,80738884;80739025,80739769;80739947,80740613;80741218,80741285	1734	pseudo	Gm2176	glucosamine-6-phosphate deaminase 1 pseudogene
100039350		chr3	135626423	135635759	-	135626423,135626792;135635641,135635759	489	protein_coding	Gm16500	predicted gene 16500
100039353		chr14	27334040	27334396	+	27334040,27334396	357	protein_coding	Gm2178	predicted gene 2178
100039374		chr4	42287334	42292200	+	42287334,42287477;42288065,42288110;42288549,42288609;42289260,42292200	3192	pseudo	Gm2192	predicted gene 2192
100039377	ENSMUSG00000061227,Xmr-like	chrX	28236060	28258941	-	28236060,28236233;28236553,28236651;28239102,28239183;28247384,28247447;28247757,28247882;28250975,28251009;28251549,28251615;28257224,28257346;28258805,28258941	907	protein_coding	Gm10096	predicted gene 10096
100039386		chrX	28317233	28351820	+	28317233,28317435;28348457,28348543;28349283,28349446;28350005,28350117;28350424,28351820	1964	miscRNA	Gm2200	predicted gene 2200
100039419	ENSMUSG00000079297	chrX	31664896	31682130	+	31664896,31664921;31680729,31682130	1428	pseudo	Gm2223	predicted pseudogene 2223
100039422		chr8	81009886	81010317	-	81009886,81010317	432	pseudo	Gm2225	predicted gene 2225
100039431		chr11	93898503	93898959	-	93898503,93898959	457	protein_coding
100039436		chrX	140987301	140990782	-	140987301,140990782	3482	pseudo	Mageb16-ps1	melanoma antigen family B, 16, pseudogene 1
100039444		chrY	2779609	2780290	-	2779609,2780290	682	protein_coding	LOC100039444	Y-linked testis-specific protein 1-like
100039446		chr2	26502114	26507340	+	26502114,26502205;26502853,26502951;26505372,26505442;26505523,26505630;26507231,26507340	480	protein_coding	Gm2240	predicted gene 2240
100039452		chr14	20352962	20368232	-	20352962,20353009;20359162,20359345;20360015,20360146;20368156,20368232	441	protein_coding	Gm2244	predicted gene 2244
100039467	ENSMUSG00000073253	chrX	29924781	29947708	-	29924781,29924954;29925274,29925372;29927822,29927903;29936102,29936165;29936478,29936603;29939728,29939762;29940302,29940368;29945977,29946099;29947572,29947708	907	protein_coding	Gm10487	predicted gene 10487
100039478	OTTMUSG00000004420	chr4	8383313	8383645	-	8383313,8383645	333	protein_coding	Gm11810	predicted gene 11810
100039479		chr7	5626924	5627826	+	5626924,5627826	903	protein_coding	Vmn1r186	vomeronasal 1 receptor Vmn1r186
100039484		chr14	26832288	26845503	+	26832288,26832320;26835917,26836007;26836365,26836444;26836607,26836663;26838340,26838433;26842172,26842267;26843183,26843241;26843398,26843520;26845267,26845503	870	protein_coding	Gm2260	predicted gene 2260
100039489		chr5	84552310	84568235	+	84552310,84553428;84562742,84562753;84564731,84564741;84568226,84568235	1152	pseudo	Hmgn2-ps1	high mobility group nucleosomal binding domain 2, pseudogene 1
100039495		chr6	145199049	145200376	+	145199049,145199312;145199732,145200376	909	miscRNA	Gm15706	predicted gene 15706
100039499		chr7	5754331	5755233	-	5754331,5755233	903	protein_coding	Vmn1r187	vomeronasal 1 receptor Vmn1r187
100039503		chr14	26971902	26985117	+	26971902,26971934;26975531,26975621;26975979,26976058;26976221,26976277;26977954,26978047;26981786,26981881;26982797,26982855;26983012,26983134;26984881,26985117	870	protein_coding	Gm2274	predicted gene 2274
100039521		chr5	86494718	86496807	+	86494718,86494916;86495697,86495753;86495848,86495913;86495980,86496273;86496352,86496807	1072	unknown	Gm2287	predicted gene 2287
100039522		chrX	27075840	27096953	+	27075840,27075936;27081546,27081612;27082159,27082193;27085292,27085417;27085729,27085792;27094050,27094131;27096366,27096464;27096784,27096953	740	pseudo	Gm2288	predicted gene 2288
100039523		chrY	2779609	2780290	-	2779609,2780290	682	protein_coding	LOC100039523	Y-linked testis-specific protein 1-like
100039525		chr12	52398474	52398996	+	52398474,52398996	523	pseudo	Gm9808	ribosomal protein S11 pseudogene
100039532	ENSMUSG00000057764	chr13	6661808	6662140	-	6661808,6662140	333	protein_coding	Gm10029	predicted pseudogene 10029
100039545		chrX	145716461	145739543	+	145716461,145716588;145717308,145717387;145721060,145722018;145731213,145731294;145732101,145732150;145738908,145739543	1935	pseudo	Gm15109	predicted gene 15109
100039550	ENSMUSG00000073247	chrX	32607379	32630311	+	32607379,32607515;32608982,32609104;32614713,32614779;32615319,32615353;32618481,32618606;32618916,32618979;32627170,32627251;32629703,32629801;32630121,32630311	924	protein_coding	Gm10486	predicted gene 10486
100039551		chrX	115540836	115541867	+	115540836,115541867	1032	protein_coding	Tgif2lx2	TGFB-induced factor homeobox 2-like, X-linked 2
100039571	ENSMUSG00000071532	chr10	14242884	14243397	+	14242884,14243397	514	protein_coding	Gm10335	predicted gene 10335
100039573		chrX	26661948	26683336	+	26661948,26662044;26667654,26667720;26668267,26668301;26671437,26671562;26671874,26671937;26680224,26680305;26682749,26682847;26683167,26683336	740	pseudo	Gm2318	predicted gene 2318
100039585	OTTMUSG00000018086,Rp23-418h15.1	chrX	32944210	32967089	+	32944210,32944318;32945766,32945885;32951494,32951560;32952100,32952134;32955245,32955370;32955683,32955746;32963949,32964030;32966480,32966578;32966898,32967089	894	protein_coding	Gm14819	predicted gene 14819
100039589		chr7	50406483	50409988	+	50406483,50406516;50406716,50406772;50408523,50409085;50409926,50409988	717	protein_coding	Gm2329	predicted gene 2329
100039592		chr3	25109688	25111642	-	25109688,25111642	1955	pseudo	Gm10259	karyopherin (importin) alpha 2 pseudogene
100039595		chrY	1592650	1593341	-	1592650,1593341	692	protein_coding	LOC100039595	Y-linked testis-specific protein 1-like
100039596		chr1	9953489	9957566	-	9953489,9953602;9957180,9957566	501	protein_coding	Tcf24	transcription factor 24
100039601		chr9	88285648	88286211	+	88285648,88286211	564	pseudo	Gm10163	60S ribosomal protein L21 pseudogene
100039602		chrY	2779609	2780290	-	2779609,2780290	682	protein_coding	LOC100039602	Y-linked testis-specific protein 1-like
100039624		chr11	45864919	45865112	-	45864919,45865112	194	pseudo	Gm12166	SFT2 domain containing 1 pseudogene
100039636		chr6	37755975	37757107	+	37755975,37757107	1133	pseudo	Atp6v0c-ps2	ATPase, H+ transporting, lysosomal V0 subunit C, pseudogene 2
100039641		chr6	147128763	147156816	+	147128763,147128836;147133980,147134081;147154632,147156816	2361	miscRNA	E330012B07Rik	RIKEN cDNA E330012B07 gene
100039655	ENSMUSG00000021148	chr13	8940951	8943546	-	8940951,8941268;8941810,8941940;8942467,8942559;8943405,8943546	684	protein_coding	Gm9745	predicted gene 9745
100039656		chr4	10775567	10776240	+	10775567,10776240	674	pseudo	Gm12918	ribosomal protein L13 pseudogene
100039659		chrY	2779609	2780290	-	2779609,2780290	682	protein_coding	LOC100039659	Y-linked testis-specific protein 1-like
100039661		chr15	9248710	9251990	+	9248710,9248933;9251174,9251990	1041	pseudo	Gm2360	UDP glycosyltransferases 3 family, polypeptide A1 pseudogene
100039672	OTTMUSG00000007017,Psmp	chr4	43596088	43597366	-	43596088,43596365;43596685,43596793;43597011,43597366	743	protein_coding	Msmp	microseminoprotein, prostate associated
100039673		chr8	46102570	46107739	-	46102570,46106058;46107247,46107739	3982	unknown	Gm2366	predicted gene 2366
100039674	ENSMUSG00000074149	chr9	88614467	88701102	+	88614467,88615277;88648377,88648447;88649288,88649312;88651944,88652057;88655379,88655443;88656127,88656151;88658991,88659104;88661408,88661478;88661986,88662010;88666843,88666956;88671459,88671529;88672244,88672268;88674085,88674182;88686554,88686624;88687359,88687383;88688280,88688393;88693368,88693435;88693875,88693899;88695940,88696007;88696464,88696488;88697928,88697959;88698091,88698276;886…	2464	protein_coding	Gm10634	predicted gene 10634
100039675		chrX	121303247	121851711	-	121303247,121303334;121306375,121306447;121306575,121306704;121308321,121308539;121309369,121310998;121842636,121842779;121843929,121844696;121844766,121845125;121845507,121845786;121846168,121846310;121850520,121851711	5027	protein_coding	LOC100039675	uncharacterized LOC100039675
100039681	4930430K04Rik	chr9	117873606	117923278	-	117873606,117873696;117922992,117923278	378	protein_coding	Zcwpw2	zinc finger, CW type with PWWP domain 2
100039684		chr3	51363679	51371039	+	51363679,51363702;51367404,51367523;51367653,51367811;51368498,51368633;51370760,51371039	719	miscRNA	5031434O11Rik	RIKEN cDNA 5031434O11 gene
100039691		chr13	98204925	98266962	+	98204925,98205047;98252656,98252732;98252904,98252987;98263412,98263685;98264360,98266962	3161	miscRNA	Gm2373	predicted gene 2373
100039693		chrY	2779609	2780290	-	2779609,2780290	682	protein_coding	LOC100039693	Y-linked testis-specific protein 1-like
100039697		chr2	181391745	181394170	+	181391745,181391927;181393325,181393600;181393698,181393850;181394036,181394170	747	protein_coding	Gm2375	predicted gene 2375
100039706		chr7	50072064	50122604	-	50072064,50075973;50077729,50077789;50077988,50078113;50122494,50122604	4208	pseudo	Gm2381	zinc finger protein 936 pseudogene
100039707		chr9	88583443	88614636	-	88583443,88583823;88610326,88610587;88614497,88614636	783	protein_coding	Gm2382	predicted gene 2382
100039719		chr13	9272159	9272577	-	9272159,9272577	419	pseudo	Gm2386	predicted gene 2386
100039724		chr16	80947590	80950214	+	80947590,80947637;80949906,80950214	357	protein_coding	Gm16509	predicted gene 16509
100039727		chr6	147638763	147650896	+	147638763,147639020;147643503,147643563;147649610,147649806;147650492,147650896	921	miscRNA	1700049E15Rik	RIKEN cDNA 1700049E15 gene
100039728		chr7	149305975	149306634	-	149305975,149306634	660	protein_coding	Gm2391	predicted gene 2391
100039731	ENSMUSG00000058905	chr5	133950959	133951517	+	133950959,133951517	559	protein_coding	Gm10051	predicted pseudogene 10051
100039732		chrY	2779609	2780290	-	2779609,2780290	682	protein_coding	LOC100039732	Y-linked testis-specific protein 1-like
100039739		chr11	94721829	94726304	-	94721829,94722514;94722682,94722880;94723022,94723105;94723584,94723606;94726224,94726304	1073	unknown	A430060F13Rik	RIKEN cDNA A430060F13 gene
100039740		chr13	98530042	98530578	-	98530042,98530578	537	pseudo	Gm10260	ribosomal protein S18 pseudogene
100039741		chr9	88794708	88832164	-	88794708,88794838;88811028,88811141;88812490,88812588;88815967,88815991;88816541,88816611;88818902,88819015;88821943,88821967;88822651,88822715;88826035,88826148;88828748,88828772;88829609,88829679;88832082,88832164	937	protein_coding	Gm2396	predicted gene 2396
100039742		chr1	85107486	85108381	-	85107486,85107540;85107587,85108381	850	miscRNA	Gm2397	predicted gene 2397
100039746		chr4	10914477	10915339	+	10914477,10915339	863	pseudo	Gm2401	predicted gene 2401
100039748	ENSMUSG00000057262	chr15	52291254	52309795	-	52291254,52291264;52300856,52300862;52309087,52309795	727	protein_coding	Gm10020	predicted pseudogene 10020
100039752		chrX	53092422	53166097	+	53092422,53092537;53094580,53094646;53095188,53095222;53165182,53165299;53165998,53166097	436	protein_coding	LOC100039752	X-linked lymphocyte-regulated protein PM1-like
100039757		chr7	149375332	149376294	-	149375332,149376294	963	protein_coding	Gm10153	predicted gene 10153
100039763		chrX	120491392	120492289	+	120491392,120491417;120491629,120492289	687	protein_coding	Gm2411	predicted gene 2411
100039768		chr9	118833940	118837929	-	118833940,118835256;118837920,118837929	1327	unknown	1700024F20Rik	RIKEN cDNA 1700024F20 gene
100039781	3830408D24Rik	chr4	43740070	43740982	+	43740070,43740982	913	protein_coding	Hrct1	histidine rich carboxyl terminus 1
100039782		chr9	7751725	7773503	+	7751725,7752322;7766313,7766321;7773492,7773503	619	pseudo	Gm10709	ribosomal protein L29 pseudogene
100039786		chr13	13324425	13326461	-	13324425,13325255;13326333,13326461	960	protein_coding	Gm2423	predicted gene 2423
100039789	OTTMUSG00000006698	chr4	41738862	41741311	-	41738862,41738900;41738989,41739082;41739300,41739432;41740417,41740487;41741220,41741311	429	protein_coding	Gm12407	predicted gene 12407
100039794		chr1	87394790	87411532	+	87394790,87394859;87397665,87397769;87399687,87399829;87402764,87402811;87405009,87405050;87408220,87408335;87409028,87409133;87409421,87409498;87409689,87409832;87411081,87411532	1304	protein_coding	Gm2427	predicted gene 2427
100039795	2810478N18Rik,3110063L10Rik,AI852300,D1Ertd471e,Dbsm1,ENSMUSG00000040612,Ll	chr1	168184270	168246963	+	168184270,168184597;168199436,168199768;168200630,168200749;168221547,168221603;168224722,168224868;168225883,168226059;168233633,168233746;168237851,168238064;168238978,168239674;168240891,168246963	8260	protein_coding	Ildr2	immunoglobulin-like domain containing receptor 2
100039796	OTTMUSG00000005537	chr11	48870698	48877714	-	48870698,48873263;48877465,48877714	2816	protein_coding	Tgtp2	T cell specific GTPase 2
100039801		chr8	48907497	48908159	+	48907497,48908159	663	protein_coding	Cldn24	claudin 22-like
100039805		chr5	148230196	148234620	+	148230196,148230277;148232206,148232372;148233808,148234620	1062	miscRNA	D5Ertd605e	DNA segment, Chr 5, ERATO Doi 605, expressed
100039810	MGC118214	chrY	2777606	2781836	-	2777606,2777765;2779625,2780571;2781713,2781836	1231	protein_coding	LOC100039810	uncharacterized LOC100039810
100039815		chr12	56243064	56255905	-	56243064,56243270;56244360,56244419;56246219,56246356;56250090,56250226;56250608,56250683;56250768,56250823;56251863,56251995;56255143,56255150;56255809,56255905	912	protein_coding	Gm2436	predicted gene 2436
100039824		chr4	41941685	41944121	-	41941685,41941723;41941812,41941905;41942123,41942255;41943229,41943299;41944030,41944121	429	protein_coding	Gm2442	predicted gene 2442
100039826		chr13	12351715	12353106	-	12351715,12351738;12352080,12352540;12353085,12353106	507	protein_coding	Gm2444	predicted gene 2444
100039830		chr12	56318128	56330969	-	56318128,56318334;56319424,56319483;56321283,56321420;56325154,56325290;56325672,56325747;56325832,56325887;56326927,56327059;56330207,56330214;56330873,56330969	912	protein_coding	Gm2446	predicted gene 2446
100039848		chr4	42002717	42004894	+	42002717,42002760;42003155,42003339;42004324,42004456;42004674,42004767;42004856,42004894	495	protein_coding	Gm2457	predicted pseudogene 2457
100039863	OTTMUSG00000011352	chr4	42028815	42029569	+	42028815,42028921;42029063,42029195;42029385,42029569	425	protein_coding	Gm13306	predicted gene 13306
100039864		chr4	131864593	131866939	+	131864593,131864822;131865753,131865818;131866066,131866130;131866366,131866419;131866749,131866939	606	miscRNA	Snhg12	small nucleolar RNA host gene 12
100039876		chrY	2779609	2780290	-	2779609,2780290	682	protein_coding	LOC100039876	Y-linked testis-specific protein 1-like
100039890	ENSMUSG00000072925,OTTMUSG00000018984	chrX	145706920	145739546	+	145706920,145707005;145716463,145716588;145717308,145717387;145721060,145722018;145731213,145731294;145732101,145732150;145738908,145739546	2022	protein_coding	Gm15093	predicted gene 15093
100039895		chr5	123457308	123462887	-	123457308,123458068;123461812,123462017;123462824,123462887	1031	miscRNA	Gm2479	predicted gene 2479
100039897		chr9	62142374	62143069	-	62142374,62143069	696	pseudo	Gm2481	predicted gene 2481
100039899		chrX	39842868	39844701	+	39842868,39844133;39844419,39844701	1549	protein_coding	Gm2483	predicted gene 2483
100039901		chr16	87784320	87793846	+	87784320,87784837;87787990,87788089;87792767,87793846	1698	unknown	2810407A14Rik	RIKEN cDNA 2810407A14 gene
100039905		chrX	53092403	53166061	+	53092403,53092537;53094580,53094646;53095188,53095222;53160218,53160250;53165103,53165299;53165998,53166061	531	protein_coding	LOC100039905	X-linked lymphocyte-regulated protein PM1-like
100039913	OTTMUSG00000017138,Rhox2.2,Rhox2a	chrX	34826612	34831313	+	34826612,34826684;34826847,34827258;34828799,34828844;34831084,34831313	761	protein_coding	Rhox2b	reproductive homeobox 2B
100039914		chrY	2777692	2780290	-	2777692,2777765;2779609,2780290	756	protein_coding	LOC100039914	Y-linked testis-specific protein 1-like
100039934	OTTMUSG00000018973	chrX	145882160	145922327	+	145882160,145882251;145899254,145899379;145900099,145900178;145903850,145904808;145913997,145914078;145914885,145914934;145921689,145922327	2028	protein_coding	Gm15085	predicted gene 15085
100039939		chr4	42349017	42351113	-	42349017,42349201;42349391,42349523;42349665,42349771;42350720,42351113	819	protein_coding	Gm2506	predicted gene 2506
100039940		chr4	103235940	103244139	+	103235940,103237863;103244130,103244139	1934	pseudo	Gm12715	actin, gamma, cytoplasmic 1 pseudogene
100039948	OTTMUSG00000017149,Rhox2.3,Rhox2b	chrX	34868166	34872882	+	34868166,34868260;34868423,34868834;34870363,34870408;34872657,34872882	779	protein_coding	Rhox2c	reproductive homeobox 2C
100039953		chr7	52433273	52434936	-	52433273,52434059;52434153,52434297;52434859,52434936	1010	protein_coding	Gm581	predicted gene 581
100039954		chr8	51453466	51501443	+	51453466,51453521;51468112,51468257;51471374,51471542;51478164,51478346;51482888,51483073;51501229,51501443	955	miscRNA	Gm2516	predicted gene 2516
100039957		chr19	8848975	8851452	+	8848975,8851452	2478	pseudo	Gm2518	interferon induced transmembrane protein 2 pseudogene
100039968	OTTMUSG00000009332,Zmym6nb	chr4	126803290	126806888	+	126803290,126803437;126805063,126805243;126806098,126806888	1120	protein_coding	Gm12942	predicted gene 12942
100039973	OTTMUSG00000011357	chr4	42434541	42436901	+	42434541,42434556;42435217,42435357;42436331,42436463;42436681,42436774;42436863,42436901	423	protein_coding	Gm13309	predicted gene 13309
100039982		chr11	98063759	98064612	-	98063759,98064449;98064504,98064612	800	miscRNA	Gm2533	predicted gene 2533
100039988		chr4	13409709	13410340	-	13409709,13410340	632	pseudo	Gm11826	predicted gene 11826
100039995		chr4	42535971	42541707	-	42535971,42539787;42540434,42540494;42540933,42540978;42541564,42541707	4068	protein_coding	Gm2542	predicted gene 2542
100040000		chr5	31947374	31948729	+	31947374,31948729	1356	unknown	Gm2545	predicted gene 2545
100040016	ENSMUSG00000063709,OTTMUSG00000017141,Rhox2.5,Rhox2d	chrX	34944975	34956316	+	34944975,34945069;34945232,34945643;34953797,34953842;34956091,34956316	779	protein_coding	Rhox2e	reproductive homeobox 2E
100040018	ENSMUSG00000049365	chr6	4843352	4853214	-	4843352,4843777;4844826,4844912;4848006,4848036;4850199,4850291;4853048,4853214	804	protein_coding	Gm9835	predicted pseudogene 9835
100040019		chr7	52673729	52675734	+	52673729,52673895;52674084,52674254;52674349,52674513;52675080,52675198;52675413,52675734	944	miscRNA
100040020	OTTMUSG00000019267	chrX	150499739	150502682	-	150499739,150500540;150502654,150502682	831	protein_coding	Gm15143	predicted gene 15143
100040022		chrY	2779611	2780290	-	2779611,2780290	680	protein_coding	LOC100040022	mCG1037230
100040035	ENSMUSG00000072143	chr4	42642864	42645041	+	42642864,42642907;42643302,42643486;42644471,42644603;42644821,42644914;42645003,42645041	495	protein_coding	Gm2564	predicted gene 2564
100040044		chr12	58619233	58621605	-	58619233,58619465;58620399,58620851;58621209,58621605	1083	unknown	Gm2568	predicted gene 2568
100040045		chr13	104381975	104383142	-	104381975,104382025;104382649,104383142	545	protein_coding	Gm2569	predicted gene 2569
100040048	Ctack,ENSMUSG00000066202,Scya27b	chr4	42667441	42669535	+	42667441,42667834;42668783,42668889;42669031,42669163;42669353,42669535	817	protein_coding	Ccl27b	chemokine (C-C motif) ligand 27b
100040049		chr7	152391723	152394024	-	152391723,152392486;152392834,152392910;152393931,152394024	935	miscRNA	1810010D01Rik	RIKEN cDNA 1810010D01 gene
100040052		chr15	12110902	12111222	+	12110902,12111222	321	protein_coding	Gm2573	predicted gene 2573
100040083		chrY	2779609	2780290	-	2779609,2780290	682	protein_coding	LOC100040083	Y-linked testis-specific protein 1-like
100040110		chr4	108156668	108157157	-	108156668,108157157	490	pseudo	Gm12739	predicted gene 12739
100040123		chr12	101982701	101983144	-	101982701,101983144	444	pseudo	Gm2614	predicted gene 2614
100040135		chr1	85153384	85323936	-	85153384,85154297;85310927,85311095;85313700,85313859;85323832,85323936	1348	pseudo	Gm2619	predicted gene 2619
100040151		chr18	15353291	15373220	+	15353291,15353411;15371732,15373220	1610	pseudo	Gm2629	aldehyde dehydrogenase 9, subfamily A1 pseudogene
100040196		chrY	2779609	2780290	-	2779609,2780290	682	protein_coding	LOC100040196	Y-linked testis-specific protein 1-like
100040201	ENSMUSG00000068075	chr16	89015522	89016091	+	89015522,89016091	570	protein_coding	Gm10229	predicted gene 10229
100040208		chr6	40945821	40949478	-	40945821,40946076;40946713,40946849;40947397,40947650;40947932,40948094;40949419,40949478	870	protein_coding	Gm2663	predicted gene 2663
100040213	Gm16182,OTTMUSG00000031456	chr1	87380827	87381717	-	87380827,87381717	891	protein_coding	Gm2666	predicted gene 2666
100040214	ENSMUSG00000068074	chr16	89041166	89041711	-	89041166,89041711	546	protein_coding	Gm10228	predicted gene 10228
100040220	ENSMUSG00000052825	chr8	53269277	53282514	-	53269277,53269291;53281117,53282514	1413	protein_coding	Gm9892	predicted gene 9892
100040223		chr18	85885323	85886006	-	85885323,85886006	684	protein_coding	LOC100040223	Ssty1 family member
100040232		chr3	33903704	33904385	-	33903704,33904385	682	pseudo	Gm9791	calcium regulated heat stable protein 1 pseudogene
100040233	ENSMUSG00000071517	chr6	41392213	41396096	-	41392213,41392419;41392683,41392819;41393336,41393589;41395269,41395428;41396025,41396096	830	protein_coding	Gm10334	predicted gene 10334
100040235		chrY	2606779	2780290	-	2606779,2606892;2779706,2780290	699	protein_coding	LOC100040235	Y-linked testis-specific protein 1-like
100040236		chr18	85885322	85886148	-	85885322,85886148	827	pseudo	LOC100040236	Y-linked testis-specific protein 1-like
100040244	ENSMUSG00000071748,OTTMUSG00000017743	chrX	66074302	66075392	+	66074302,66075392	1091	protein_coding	Gm14698	predicted gene 14698
100040248	2310045F10Rik,OTTMUSG00000002200	chr11	99519256	99520273	-	99519256,99520273	1018	protein_coding	Gm11563	predicted gene 11563
100040249	HGTpII.3	chr16	89092379	89092594	+	89092379,89092594	216	protein_coding	Krtap6-3	keratin associated protein 6-3
100040259		chr9	14649688	14650215	-	14649688,14650215	528	pseudo	Gm16379	predicted pseudogene 16379
100040260		chrX	51186788	51187597	-	51186788,51187597	810	protein_coding	Gm1862	predicted pseudogene 1862
100040262		chrY	1592650	1593341	-	1592650,1593341	692	protein_coding	LOC100040262	Y-linked testis-specific protein 1-like
100040263		chrY	2779609	2780290	-	2779609,2780290	682	protein_coding	LOC100040263	Y-linked testis-specific protein 1-like
100040267		chr16	89106742	89106906	-	89106742,89106906	165	protein_coding	Gm2683	predicted gene 2683
100040268	Mor262-12,Olfr37c,Or37c	chr4	43847624	43849389	-	43847624,43849389	1766	protein_coding	Olfr157	olfactory receptor 157
100040272		chrY	2777611	2780290	-	2777611,2777765;2779625,2780290	821	pseudo	LOC100040272	Y-linked testis-specific protein 1-like
100040276	OTTMUSG00000002543	chr11	99633028	99634227	-	99633028,99634227	1200	protein_coding	Gm11595	predicted gene 11595
100040281		chr16	89151384	89151548	+	89151384,89151548	165	protein_coding	Gm10061	predicted gene 10061
100040288		chr16	89183560	89183745	+	89183560,89183745	186	protein_coding	Gm2692	predicted gene 2692
100040293		chr3	58592325	58595941	-	58592325,58594184;58595625,58595941	2177	unknown	Fam188b2	family with sequence similarity 188, member B2
100040294		chr8	89996711	90049453	+	89996711,89996859;90045635,90045712;90048195,90048326;90049131,90049453	682	miscRNA	Gm2694	predicted gene 2694
100040297		chr12	103196484	103215278	-	103196484,103196493;103203460,103203470;103206300,103206420;103207703,103207847;103213870,103214471;103214994,103215278	1174	miscRNA	Gm2695	predicted gene 2695
100040298	ENSMUSG00000070446,OTTMUSG00000022847	chr7	100327484	100328173	-	100327484,100328173	690	protein_coding	Gm15501	predicted pseudogene 15501
100040299		chr10	77277427	77278149	+	77277427,77278149	723	protein_coding	Gm2696	predicted gene 2696
100040317	OTTMUSG00000017383	chrX	51539332	51556526	+	51539332,51539390;51540866,51541000;51546820,51546945;51547256,51547319;51553393,51553492;51556321,51556526	690	protein_coding	Gm14598	predicted gene 14598
100040320		chr1	174599165	174611164	-	174599165,174599781;174599858,174599983;174609133,174609326;174611153,174611164	949	unknown	Gm2710	predicted gene 2710
100040322		chr13	107812650	107823598	+	107812650,107814062;107816479,107816535;107822856,107823029;107823345,107823598	1898	miscRNA	3830408C21Rik	RIKEN cDNA 3830408C21 gene
100040335		chrY	1592650	1593341	-	1592650,1593341	692	protein_coding	LOC100040335	Y-linked testis-specific protein 1-like
100040339		chr12	106633066	106641970	-	106633066,106634508;106636216,106636285;106641909,106641970	1575	miscRNA	Gm2721	predicted gene 2721
100040346		chr16	89247365	89247550	+	89247365,89247550	186	protein_coding	Gm2724	predicted gene 2724
100040357		chrX	51087180	51123403	-	51087180,51087351;51087700,51087767;51090267,51090366;51123085,51123403	659	protein_coding	LOC100040357	X-linked lymphocyte-regulated protein PM1-like
100040363		chrX	51087180	51123403	-	51087180,51087351;51087700,51087767;51090267,51090366;51123085,51123403	659	protein_coding	LOC100040363	X-linked lymphocyte-regulated protein PM1-like
100040370		chr9	98788631	98789326	+	98788631,98788730;98788893,98789326	534	protein_coding	Gm2739	predicted gene 2739
100040374		chr16	89278708	89278878	+	89278708,89278878	171	protein_coding	Gm2740	predicted gene 2740
100040380		chr9	98819403	98820101	+	98819403,98819502;98819665,98820101	537	protein_coding	Gm2743	predicted gene 2743
100040382		chr8	56194345	56199712	+	56194345,56194388;56198101,56198557;56198612,56199712	1602	protein_coding	Gm2745	predicted gene 2745
100040392		chr8	56201489	56203010	+	56201489,56201886;56201942,56203010	1467	protein_coding	Gm2749	predicted gene 2749
100040400		chrY	2779609	2780290	-	2779609,2780290	682	protein_coding	LOC100040400	Y-linked testis-specific protein 1-like
100040410		chrX	122736475	122741356	-	122736475,122737163;122741352,122741356	694	unknown	Gm14957	predicted gene 14957
100040415		chr16	89251300	89255967	+	89251300,89251378;89255858,89255967	189	protein_coding	Gm2758	predicted gene 2758
100040416	ENSMUSG00000059776	chr3	58791092	58791727	+	58791092,58791727	636	protein_coding	Gm10071	predicted gene 10071
100040417		chrX	24475583	24498483	-	24475583,24475768;24476088,24476186;24478636,24478717;24486916,24486979;24487289,24487414;24490532,24490566;24491106,24491172;24496781,24496903;24498378,24498483	888	pseudo	Gm2759	predicted gene 2759
100040418		chrY	2779609	2780290	-	2779609,2780290	682	protein_coding	LOC100040418	Y-linked testis-specific protein 1-like
100040421		chr13	53488997	53550999	+	53488997,53489099;53489625,53489753;53490654,53490764;53493268,53493402;53527815,53527991;53530063,53530165;53547887,53547998;53549470,53550999	2400	miscRNA	Gm2762	predicted gene 2762
100040429		chrY	2779609	2780290	-	2779609,2780290	682	protein_coding	LOC100040429	Y-linked testis-specific protein 1-like
100040439		chr14	40819508	40819843	+	40819508,40819843	336	pseudo	Gm10713	eukaryotic translation initiation factor 1 pseudogene
100040445		chr16	89307232	89307396	+	89307232,89307396	165	protein_coding	Gm2775	predicted gene 2775
100040447		chr9	60590927	60618082	+	60590927,60591109;60593820,60593960;60616477,60616551;60616655,60618082	1827	unknown	1700036A12Rik	RIKEN cDNA 1700036A12 gene
100040448		chrX	30245567	30247063	+	30245567,30247063	1497	protein_coding	Gm2777	predicted gene 2777
100040453		chr17	6324022	6324642	-	6324022,6324642	621	pseudo	Ppp1r2-ps1	protein phosphatase 1, regulatory (inhibitor) subunit 2, pseudogene 1
100040458		chrX	30291450	30292946	-	30291450,30292946	1497	protein_coding	Gm2784	predicted gene 2784
100040462	Gm2785	chr1	175787351	175810318	-	175787351,175787641;175790307,175790495;175792592,175793014;175795530,175795688;175801509,175801676;175802983,175803150;175804482,175804603;175805707,175805991;175810056,175810121;175810282,175810318	1908	protein_coding	Mndal	myeloid nuclear differentiation antigen like
100040465		chr7	56133328	56141978	+	56133328,56133482;56133701,56133817;56136670,56136887;56140807,56141978	1662	unknown	Gm2788	predicted gene 2788
100040467		chrX	30374019	30375638	-	30374019,30374778;30375255,30375261;30375456,30375638	950	protein_coding	Gm2790	predicted gene 2790
100040471		chr17	6339601	6426090	-	6339601,6339717;6341719,6344231;6351521,6351664;6356847,6356940;6358644,6358788;6361700,6361844;6369079,6369201;6370416,6370545;6378522,6378646;6381352,6381430;6383006,6383072;6384605,6384631;6384855,6384879;6396782,6396846;6408139,6408357;6410570,6411104;6425900,6426090	4744	pseudo	Gm2792	tubby like protein 4 pseudogene
100040482		chrX	30598311	30600259	+	30598311,30600259	1949	protein_coding	Gm2799	predicted gene 2799
100040483		chrX	53092422	53166097	+	53092422,53092537;53094580,53094646;53095188,53095222;53165182,53165299;53165998,53166097	436	protein_coding	LOC100040483	X-linked lymphocyte-regulated protein PM1-like
100040488		chr17	6492540	6493211	-	6492540,6493211	672	pseudo	Ppp1r2-ps5	protein phosphatase 1, regulatory (inhibitor) subunit 2, pseudogene 5
100040494		chr2	78652277	78653225	+	78652277,78652902;78653033,78653225	819	miscRNA	Gm2804	predicted gene 2804
100040500		chr17	6510907	6581851	-	6510907,6511052;6513054,6515566;6517690,6517833;6522882,6522975;6524679,6524823;6527713,6527857;6535102,6535224;6536439,6536568;6544545,6544669;6547377,6547455;6549031,6549097;6573427,6573645;6581742,6581851	4040	protein_coding	Gm2808	predicted gene 2808
100040505	ENSMUSG00000053830	chr10	71772069	71773907	+	71772069,71773907	1839	protein_coding	Gm9923	predicted pseudogene 9923
100040509		chr4	123113020	123113474	+	123113020,123113474	455	pseudo	LOC100040509	X-linked lymphocyte-regulated protein PM1-like
100040525		chr17	6635808	6644102	+	6635808,6636187;6636354,6636641;6637568,6637625;6639096,6639198;6639605,6639656;6641417,6641499;6642583,6642672;6642914,6642980;6643707,6644102	1517	pseudo	Tmem181c-ps	transmembrane protein 181C, pseudogene
100040529		chr15	24933887	24957095	-	24933887,24935828;24956981,24957095	2057	miscRNA	Gm2824	predicted gene 2824
100040531	100040631,Dynlt1e	chr17	6600796	6610127	+	6600796,6600961;6603383,6603424;6606507,6606630;6606969,6607046;6607396,6607795;6609607,6609705;6609873,6610127	1164	protein_coding	Dynlt1f	dynein light chain Tctex-type 1F
100040533	Gmcl1l,GMCL1P1	chrX	30977793	30979742	+	30977793,30979742	1950	protein_coding	Gm2825	predicted gene 2825
100040540		chr3	146501716	146502320	-	146501716,146502320	605	pseudo	Gm10288	ribosomal protein L11 pseudogene
100040543		chr13	54600952	54601450	-	54600952,54601450	499	pseudo	Gm2830	predicted gene 2830
100040551		chr18	15991294	15991878	+	15991294,15991878	585	pseudo	Gm10036	ribosomal protein L11 pseudogene
100040552		chrX	31060182	31060959	+	31060182,31060959	778	pseudo	Gm2837	spindlin family, member 2 pseudogene
100040556		chr17	6769736	6788025	-	6769736,6769814;6779601,6779819;6787916,6788025	408	protein_coding	Gm2839	predicted gene 2839
100040557		chr4	45652808	45655176	+	45652808,45652973;45653722,45653869;45654495,45655176	996	unknown	Gm12408	predicted gene 12408
100040563	100040603,Dynlt1d	chr17	6648842	6654956	-	6648842,6649232;6649582,6649659;6649998,6650121;6653207,6653248;6654899,6654956	693	protein_coding	Dynlt1c	dynein light chain Tctex-type 1C
100040564		chrY	2779609	2781794	-	2779609,2780571;2781713,2781794	1045	protein_coding	LOC100040564	Y-linked testis-specific protein 1-like
100040567		chr4	45775249	45777095	-	45775249,45775784;45775891,45775921;45777017,45777095	646	miscRNA	Gm12409	predicted gene 12409
100040572		chr13	52665249	52668594	-	52665249,52665643;52665769,52665869;52666069,52666204;52668494,52668594	733	miscRNA	Gm2848	predicted gene 2848
100040585		chrX	31264211	31264921	-	31264211,31264921	711	pseudo	Gm2854	predicted gene 2854
100040591		chr1	89282859	89291304	-	89282859,89283613;89285505,89285980;89291187,89291304	1349	protein_coding	Kcnj13	potassium inwardly-rectifying channel, subfamily J, member 13
100040595		chrY	2779609	2780290	-	2779609,2780290	682	protein_coding	LOC100040595	Y-linked testis-specific protein 1-like
100040596		chr17	6817349	6825643	-	6817349,6817744;6818471,6818537;6818779,6818868;6819952,6820034;6821795,6821846;6822253,6822355;6823826,6823883;6824810,6825097;6825264,6825643	1517	pseudogene
100040599	OTTMUSG00000020118	chr8	19933242	19958780	-	19933242,19934611;19935104,19935137;19937294,19937355;19938974,19939010;19951727,19951779;19952499,19952657;19953578,19953660;19954532,19954705;19955536,19955650;19958354,19958780	2514	protein_coding	Gm15319	predicted gene 15319
100040603		chr17	6806388	6812618	+	6806388,6806553;6808204,6808245;6811330,6811453;6811792,6811869;6812219,6812618	810	protein_coding
100040605		chr5	92569256	92569955	-	92569256,92569955	700	pseudo	Gm15710	ribosomal protein L13 pseudogene
100040606		chrX	31349047	31350997	-	31349047,31350997	1951	protein_coding	Gm2863	predicted gene 2863
100040608	A730016A17	chr7	59115947	59117637	-	59115947,59117637	1691	protein_coding	Fancf	Fanconi anemia, complementation group F
100040611		chr4	83151018	83151442	-	83151018,83151442	425	pseudo	Gm10154	ribosomal protein L34 pseudogene
100040617		chr4	88696211	88730514	+	88696211,88696434;88703120,88703239;88730141,88730514	718	miscRNA	Gm12603	predicted gene 12603
100040631		chr17	6851324	6869264	-	6851324,6851578;6851746,6851847;6853656,6854055;6854405,6854482;6854821,6854944;6855612,6855831;6858028,6858069;6860491,6860656;6869255,6869264	1397	protein_coding
100040635	OTTMUSG00000018782	chrX	131702163	131712171	-	131702163,131704724;131705302,131705886;131707190,131707489;131711723,131711841;131712040,131712171	3698	protein_coding	Gm15023	predicted gene 15023
100040636		chrY	2779609	2780290	-	2779609,2780290	682	protein_coding	LOC100040636	Y-linked testis-specific protein 1-like
100040650		chrX	31574534	31575244	+	31574534,31575244	711	protein_coding	Gm2882	predicted gene 2882
100040654		chr17	7002732	7032339	-	7002732,7004033;7032193,7032339	1449	miscRNA	Gm2885	predicted gene 2885
100040657		chr14	3030007	3032986	+	3030007,3030136;3030869,3031031;3031987,3032118;3032794,3032986	618	protein_coding	Gm2888	predicted gene 2888
100040662		chrX	31652102	31652812	-	31652102,31652812	711	protein_coding	Gm2892	predicted pseudogene 2892
100040667		chr15	66800885	66844604	+	66800885,66802668;66843192,66844604	3197	miscRNA	Gm2895	predicted gene 2895
100040671	ENSMUSG00000079410	chr14	3049286	3077025	+	3049286,3049339;3055050,3055200;3066066,3066228;3070096,3070258;3071209,3071340;3072016,3072198;3075698,3077025	2174	protein_coding	Gm2897	predicted gene 2897
100040673		chrY	2779609	2780290	-	2779609,2780290	682	protein_coding	LOC100040673	Y-linked testis-specific protein 1-like
100040682	ENSMUSG00000079101	chr14	3051649	3052513	-	3051649,3052513	865	protein_coding	Gm2904	predicted pseudogene 2904
100040697	ENSMUSG00000071613	chr14	3134002	3140553	+	3134002,3134131;3134864,3135026;3135977,3136108;3136785,3136967;3140468,3140553	694	protein_coding	Gm10340	predicted gene 10340
100040698		chrX	31750507	31752466	-	31750507,31752466	1960	protein_coding	Gm2913	predicted gene 2913
100040711		chr8	60278749	60281705	+	60278749,60278982;60281262,60281705	678	miscRNA	Gm2921	predicted gene 2921
100040714		chrY	1592526	1593341	-	1592526,1593341	816	protein_coding	LOC100040714	Y-linked testis-specific protein 1-like
100040722		chrX	31832345	31833841	+	31832345,31833841	1497	pseudo	Gm2927	novel protein similar to Germ cell-less protein-like 2 mGclh
100040724		chr12	110973191	110987668	+	110973191,110973231;110975891,110976017;110979900,110980025;110980272,110980500;110981567,110981628;110981876,110982057;110986335,110986503;110987305,110987668	1300	miscRNA	Mirg	miRNA containing gene
100040732		chrX	31875769	31877469	-	31875769,31877469	1701	protein_coding	Gm2933	predicted gene 2933
100040736		chr4	114581894	114593723	+	114581894,114582263;114584775,114586479;114588794,114588915;114593045,114593723	2876	miscRNA	9130206I24Rik	RIKEN cDNA 9130206I24 gene
100040743		chrX	31952948	31953658	-	31952948,31953658	711	pseudo	Gm2940	predicted gene 2940
100040755		chr14	3315200	3323597	+	3315200,3315329;3316062,3316224;3317182,3317313;3317487,3317496;3318113,3318174;3323278,3323597	817	pseudo	Gm2949	predicted gene 2949
100040766	ENSMUSG00000044873,OTTMUSG00000020804	chr1	90123595	90158864	+	90123595,90123803;90124629,90124721;90124802,90124983;90126917,90127048;90127201,90127363;90128819,90128917;90129892,90130043;90130577,90130691;90131164,90131185;90131529,90131637;90131765,90131843;90131948,90132061;90133230,90133306;90134048,90134167;90134420,90134530;90135469,90135616;90136694,90136734;90137254,90137395;90137646,90137698;90138118,90138225;90138979,90139098;90139244,90139366;901…	7526	protein_coding	Heatr7b1	HEAT repeat containing 7B1
100040771		chr14	42990260	42992500	+	42990260,42990389;42991242,42991404;42992365,42992500	429	protein_coding	Gm2959	predicted gene 2959
100040781		chrX	32130164	32131660	-	32130164,32131660	1497	protein_coding	Gm2964	predicted gene 2964
100040792		chr11	102437709	102440433	-	102437709,102438111;102440064,102440209;102440302,102440433	681	miscRNA	Gm11627	predicted gene 11627
100040797		chr14	3555951	3564149	+	3555951,3556027;3556954,3557085;3557755,3557938;3564102,3564149	441	protein_coding
100040822		chr17	8231373	8294154	-	8231373,8231678;8239481,8239540;8289968,8290027;8293737,8294154	844	unknown	Gm1604A	predicted gene 1604A
100040823		chr18	20841093	20841464	-	20841093,20841464	372	pseudo	Gm10269	ribosomal protein L35 pseudogene
100040843	OTTMUSG00000008689	chr4	115273543	115294971	+	115273543,115273768;115274865,115275009;115275533,115275577;115279250,115279377;115282232,115282356;115283058,115283212;115283627,115283733;115283822,115284012;115284109,115284242;115287218,115287282;115287425,115287501;115294039,115294212;115294630,115294971	1914	protein_coding	Cyp4a32	cytochrome P450, family 4, subfamily a, polypeptide 32
100040851		chr10	25798061	25799253	+	25798061,25799253	1193	miscRNA	Gm9767	predicted gene 9767
100040852		chr14	3920624	3936394	+	3920624,3920732;3927783,3931434;3932388,3932519;3933196,3933378;3935254,3936394	5217	pseudo	Gm3002	alpha-takusan pseudogene
100040854	OTTMUSG00000010130	chr4	143125857	143132374	+	143125857,143125902;143129561,143129874;143130351,143130941;143131222,143132374	2104	protein_coding	Gm13040	predicted gene 13040
100040859		chr14	3452925	3462685	+	3452925,3453054;3453787,3453949;3454900,3455031;3455708,3455890;3462588,3462685	706	pseudo	Gm3005	predicted gene 3005
100040861	OTTMUSG00000010207	chr4	143141603	143148139	+	143141603,143141648;143145326,143145639;143146116,143146706;143146987,143148139	2104	protein_coding	Gm13057	predicted gene 13057
100040867	EG625802	chrX	51834385	51851190	+	51834385,51834443;51835948,51836082;51841918,51842043;51842354,51842417;51847931,51848030;51850975,51851190	700	protein_coding	Gm16405	predicted gene 16405
100040870		chr14	3740234	3748348	+	3740234,3740415;3741147,3741309;3742265,3742396;3743073,3743256;3748343,3748348	667	protein_coding	Gm3012	predicted gene 3012
100040873		chrY	2779609	2780290	-	2779609,2780290	682	protein_coding	LOC100040873	Y-linked testis-specific protein 1-like
100040880		chr14	3757741	3777851	+	3757741,3757845;3759220,3759333;3762511,3762661;3773194,3773356;3774310,3774441;3775118,3775300;3777842,3777851	858	pseudo	Gm3020	predicted gene 3020
100040882		chr3	40403787	40421834	-	40403787,40404935;40405841,40405943;40407133,40407598;40411924,40412211;40420308,40420442;40421537,40421834	2439	miscRNA	1700017G19Rik	RIKEN cDNA 1700017G19 gene
100040885	EG666058	chr5	93910853	93922710	-	93910853,93911859;93912842,93913432;93914101,93914414;93922636,93922710	1987	protein_coding	Gm16427	predicted gene 16427
100040894	EG666120	chrX	51925388	51942193	+	51925388,51925446;51926951,51927085;51932921,51933046;51933357,51933420;51938934,51939033;51941978,51942193	700	protein_coding	Gm16430	predicted gene 16430
100040897		chr14	4034857	4059124	+	4034857,4034986;4035719,4035881;4036839,4036970;4037649,4037832;4052281,4052575;4056692,4056842;4058974,4059124	1206	protein_coding	Gm3029	predicted gene 3029
100040899	OTTMUSG00000019265	chrX	151070129	151073679	+	151070129,151070157;151072898,151073679	811	protein_coding	Gm15142	predicted gene 15142
100040900		chr14	4640025	4643631	+	4640025,4640101;4641028,4641159;4641829,4642012;4643545,4643631	480	pseudo	Gm3030	predicted gene 3030
100040906		chr14	3949470	3960227	+	3949470,3949698;3949984,3950146;3951073,3951204;3951874,3952056;3960107,3960227	828	pseudo	Gm3033	alpha28-takusan pseudogene
100040911		chrY	2777606	2780466	-	2777606,2777765;2779625,2780466	1002	protein_coding	LOC100040911	spermiogenesis specific transcript on the Y 2-like
100040923		chr14	3795354	3803552	+	3795354,3795430;3796357,3796488;3797158,3797341;3803505,3803552	441	protein_coding	Gm3043	predicted gene 3043
100040926		chr13	56528009	56531742	+	56528009,56528197;56530399,56530848;56531560,56531742	822	protein_coding	Gm3045	predicted gene 3045
100040928		chr14	4658449	4680742	+	4658449,4658578;4659311,4659473;4660431,4660562;4661244,4661427;4680620,4680742	732	protein_coding	Gm3047	predicted gene 3047
100040929	ENSMUSG00000072489	chr15	73258747	73301789	-	73258747,73259415;73260362,73260511;73301589,73301789	1020	protein_coding	Gm10362	predicted gene 10362
100040937	EG546400	chrX	151321346	151324810	-	151321346,151322289;151324674,151324810	1081	protein_coding	Gm16390	predicted gene 16390
100040944		chr10	81206733	81233841	-	81206733,81209218;81233741,81233841	2587	protein_coding	Gm3055	predicted gene 3055
100040961	ENSMUSG00000064208	chr10	27656170	27656634	+	27656170,27656634	465	protein_coding	Gm10145	predicted gene 10145
100040972	1110018P05Rik,AI118095	chrX	132758580	132760639	+	132758580,132758630;132759441,132759511;132759791,132760639	971	protein_coding	Tceal7	transcription elongation factor A (SII)-like 7
100040974		chr1	87488019	87505009	-	87488019,87488364;87490840,87491008;87504986,87505009	539	protein_coding	LOC100040974	sp110 nuclear body protein-like
100040981	EG666089	chr5	94354104	94356898	-	94354104,94354671;94355568,94356158;94356612,94356898	1446	protein_coding	Gm16429	predicted gene 16429
100040991		chrY	2779609	2780290	-	2779609,2780290	682	protein_coding	LOC100040991	Y-linked testis-specific protein 1-like
100040997		chr16	96122005	96123341	+	96122005,96122226;96122854,96123341	710	unknown	Gm15340	predicted gene 15340
100040999		chr12	71064396	71070731	+	71064396,71064481;71069361,71069446;71070276,71070731	628	pseudo	Gm3086	RuvB-like protein 1 pseudogene
100041003		chr5	94425483	94428247	+	94425483,94425751;94426244,94426829;94427637,94428247	1466	pseudo	Gm3089	predicted gene 3089
100041004		chr5	143285577	143289231	-	143285577,143285774;143286836,143286988;143289108,143289231	475	protein_coding	Gm3090	predicted gene 3090
100041012		chr14	4063217	4072183	+	4063217,4063310;4066588,4066719;4067452,4067614;4068566,4068697;4069288,4069555;4072108,4072183	865	protein_coding	Gm3095	predicted gene 3095
100041014		chr4	123113020	123113422	+	123113020,123113422	403	pseudo	LOC100041014	Sycp3 like Y-linked pseudogene
100041019		chr14	4101512	4107477	+	4101512,4101641;4102374,4102536;4103497,4103628;4104302,4104485;4107328,4107477	759	protein_coding	Gm3099	predicted gene 3099
100041032		chr5	94638716	94650559	+	94638716,94638790;94647024,94647337;94648002,94648592;94649552,94650559	1988	protein_coding	Gm3106	predicted gene 3106
100041033		chr4	123113020	123113422	+	123113020,123113422	403	pseudo	LOC100041033	Sycp3 like Y-linked pseudogene
100041054		chr14	4187203	4202025	+	4187203,4187332;4188056,4188218;4189176,4189307;4189983,4190166;4202020,4202025	615	protein_coding	Gm3115	predicted gene 3115
100041057		chr1	85243342	85267141	-	85243342,85243711;85244874,85244954;85250678,85250758;85251089,85251151;85256270,85256441;85257312,85257474;85266608,85267141	1464	protein_coding	LOC100041057	nuclear body protein SP140-like
100041062	OTTMUSG00000011284	chr4	88403748	88404296	+	88403748,88404296	549	protein_coding	Gm13286	predicted gene 13286
100041076		chr14	4268132	4276222	+	4268132,4268261;4268993,4269155;4270111,4270242;4270919,4271102;4276217,4276222	615	protein_coding	Gm3127	predicted gene 3127
100041077	OTTMUSG00000010432	chr4	143689783	143700004	+	143689783,143689883;143696411,143696720;143697222,143697821;143698611,143700004	2405	protein_coding	Gm13102	predicted gene 13102
100041080		chrY	2779609	2780290	-	2779609,2780290	682	protein_coding	LOC100041080	Y-linked testis-specific protein 1-like
100041085	Naglt1c	chr10	39666720	39679959	-	39666720,39667929;39668806,39668922;39670423,39670591;39679676,39679959	1780	protein_coding	G630090E17Rik	RIKEN cDNA G630090E17 gene
100041089		chr8	91565201	91581571	+	91565201,91565695;91581283,91581571	784	miscRNA	Gm3134	predicted gene 3134
100041096		chr9	106528913	106529943	+	106528913,106529017;106529575,106529943	474	protein_coding	Iqcf6	IQ motif containing F6
100041098	ENSMUSG00000059058,OTTMUSG00000021761	chr1	173641219	173641665	+	173641219,173641665	447	protein_coding	Gm15431	predicted gene 15431
100041102		chr5	94955309	94967392	+	94955309,94955460;94963847,94964160;94964825,94965415;94966386,94967392	2064	protein_coding	Gm3139	predicted gene 3139
100041106		chr14	43799466	43828755	-	43799466,43799616;43800318,43800949;43803920,43803982;43809787,43809871;43812808,43812980;43826022,43826205;43826859,43826990;43828246,43828408;43828710,43828755	1629	protein_coding	Gm3141	predicted gene 3141
100041107		chr15	75156852	75207701	-	75156852,75157150;75205777,75205893;75207623,75207701	495	protein_coding	Gm3142	predicted gene 3142
100041108		chr3	34598562	34615584	-	34598562,34598599;34599741,34599864;34600299,34600421;34608545,34608851;34609089,34609280;34612889,34612959;34615480,34615584	960	miscRNA	Gm3143	predicted gene 3143
100041115		chr5	95041395	95045365	-	95041395,95041962;95042858,95043448;95043900,95044213;95045294,95045365	1545	protein_coding	Gm3147	predicted gene 3147
100041117		chrY	2779609	2780290	-	2779609,2780290	682	protein_coding	LOC100041117	Y-linked testis-specific protein 1-like
100041119		chr14	4420336	4428754	+	4420336,4420514;4421243,4421405;4422362,4422493;4422666,4422675;4423167,4423350;4428436,4428754	987	protein_coding	Gm3149	predicted gene 3149
100041120		chr15	72743787	72744232	+	72743787,72744232	446	protein_coding	Gm3150	predicted gene 3150
100041121		chr9	65447874	65448080	-	65447874,65448080	207	protein_coding	Gm10144	predicted pseudogene 10144
100041139		chr14	4500628	4508665	+	4500628,4500757;4501480,4501642;4502599,4502730;4503407,4503590;4505732,4505736;4508258,4508665	1022	protein_coding	Gm3159	predicted gene 3159
100041141		chrY	2779609	2780290	-	2779609,2780290	682	protein_coding	LOC100041141	Y-linked testis-specific protein 1-like
100041142		chrY	2779609	2780290	-	2779609,2780290	682	protein_coding	LOC100041142	Y-linked testis-specific protein 1-like
100041146	ENSMUSG00000074419,OTTMUSG00000022068	chr7	3768470	3777269	-	3768470,3768606;3772843,3772893;3773126,3773428;3773686,3773988;3774216,3774524;3774649,3774933;3776098,3776403;3776554,3776838;3777020,3777055;3777210,3777269	2075	protein_coding	Gm15448	predicted gene 15448
100041151		chr14	7569256	7574841	-	7569256,7569331;7571876,7572058;7572735,7572866;7573817,7573979;7574712,7574841	684	protein_coding	Gm3164	predicted gene 3636
100041154		chr6	47765258	47765631	-	47765258,47765631	374	pseudo	Rpl35a-ps7	ribosomal protein L35A, pseudogene 7
100041168		chrY	2779609	2780290	-	2779609,2780290	682	protein_coding	LOC100041168	Y-linked testis-specific protein 1-like
100041177		chr14	4584847	4592896	+	4584847,4584976;4585709,4585871;4586827,4586958;4587635,4587818;4592891,4592896	615	protein_coding	Gm3182	predicted gene 3182
100041179		chr5	95294543	95306424	+	95294543,95294672;95302858,95303171;95303837,95304427;95305413,95306424	2047	protein_coding	Gm3183	predicted gene 3183
100041184	100041487,Gm3366	chr14	5611337	5639667	-	5611337,5611487;5613620,5613770;5616954,5617008;5617998,5618522;5618863,5619195;5633022,5633205;5633882,5634013;5634969,5635131;5635867,5636017;5639596,5639667	1917	protein_coding	Gm3187	predicted gene 3187
100041187	ENSMUSG00000073953,Gm15117,Olfr596-ps1,OTTMUSG00000019046	chr7	110458237	110459175	+	110458237,110459175	939	protein_coding	Olfr596	olfactory receptor 596
100041194	AI450948,Gm1185,Gm72	chr12	114010404	114013975	-	114010404,114013975	3572	protein_coding	Ahnak2	AHNAK nucleoprotein 2
100041207		chrY	2779609	2780290	-	2779609,2780290	682	protein_coding	LOC100041207	Y-linked testis-specific protein 1-like
100041224		chr10	3978054	3983445	-	3978054,3978366;3978732,3978851;3983357,3983445	522	protein_coding	Gm3213	predicted gene 3213
100041230	Gm11275,OTTMUSG00000000446	chr13	21903615	21904019	+	21903615,21904019	405	protein_coding	Hist1h4m	histone cluster 1, H4m
100041231		chr14	35158241	35158872	+	35158241,35158872	632	pseudo	Gm3219	B-cell CLL/lymphoma 7C pseudogene
100041241		chr18	25755991	25762334	+	25755991,25757919;25762097,25762334	2167	unknown	Gm3227	predicted gene 3227
100041244		chr2	19577433	19579524	-	19577433,19579524	2092	miscRNA	Gm3230	predicted gene 3230
100041250		chr10	77221735	77222427	-	77221735,77222427	693	protein_coding	Gm3233	predicted gene 3233
100041253		chr5	95611643	95624361	+	95611643,95611774;95619956,95620269;95620930,95621520;95622498,95624361	2901	protein_coding	AU018829	expressed sequence AU018829
100041255		chrY	2777650	2780290	-	2777650,2777765;2779625,2780290	782	protein_coding	LOC100041255	Y-linked testis-specific protein 1-like
100041261		chr10	77233378	77234070	-	77233378,77234070	693	protein_coding	Gm3238	predicted gene 3238
100041262		chr14	4763845	4772827	+	4763845,4763938;4767234,4767365;4768098,4768260;4769211,4769342;4769933,4770200;4772752,4772827	865	protein_coding	Gm3239	predicted gene 3239
100041264	ENSMUSG00000072817	chr5	95697813	95700607	-	95697813,95698380;95699277,95699867;95700321,95700607	1446	protein_coding	Gm10424	predicted gene 10424
100041273		chr15	73639888	73640341	-	73639888,73640341	454	protein_coding	Gm3244	predicted pseudogene 3244
100041279		chr14	6030010	6077987	-	6030010,6030202;6071736,6072392;6074966,6075147;6075821,6075952;6076911,6077073;6077806,6077987	1509	pseudo	Gm3248	predicted gene 3248
100041281		chr10	77244595	77245287	-	77244595,77245287	693	protein_coding	Gm3250	predicted gene 3250
100041283		chr14	4840503	4849449	+	4840503,4840598;4843877,4844008;4844741,4844903;4845854,4845985;4846661,4846843;4849390,4849449	766	pseudo	Gm3252	predicted gene 3252
100041284		chrY	2777612	2781821	-	2777612,2777765;2779625,2780571;2781713,2781821	1210	unknown	LOC100041284	spermiogenesis specific transcript on the Y 2-like
100041286		chr11	6425594	6428763	-	6425594,6425820;6426358,6426440;6428309,6428377;6428551,6428763	592	miscRNA	Gm11974	predicted gene 11974
100041290		chr4	118299009	118304520	+	118299009,118299611;118303346,118303431;118304405,118304520	805	miscRNA	D4Ertd617e	DNA segment, Chr 4, ERATO Doi 617, expressed
100041293		chr7	69082991	69083833	+	69082991,69083833	843	pseudo	Gm3257	predicted gene 3257
100041294	Supt4h2	chr10	31133532	31134241	-	31133532,31134241	710	protein_coding	Gm3258	predicted gene 3258
100041296		chr5	95734942	95772603	+	95734942,95735047;95738240,95738342;95769203,95769496;95769988,95770578;95771390,95772603	2308	protein_coding	Gm3259	predicted gene 3259
100041306		chr14	4969887	4979236	+	4969887,4969980;4973280,4973411;4974146,4974308;4975246,4975390;4976067,4976249;4978801,4979236	1153	protein_coding	Gm3264	predicted gene 3264
100041311		chr11	6550151	6560239	-	6550151,6550905;6551093,6551225;6551368,6551453;6558530,6558623;6559564,6559648;6560087,6560239	1306	pseudo	Gm11978	predicted gene 11978
100041317		chr14	4941150	4949586	+	4941150,4941279;4942002,4942164;4943121,4943252;4943929,4944112;4949581,4949586	615	protein_coding	Gm3269	predicted gene 3269
100041336		chr14	4995397	5004618	+	4995397,4995575;4996308,4996470;4997397,4997528;4997645,4997857;4998198,4998381;5004571,5004618	919	protein_coding	Gm3278	predicted gene 3278
100041339		chr6	55634565	55644568	+	55634565,55634610;55638170,55638248;55643602,55644568	1092	miscRNA	Gm3279	predicted gene 3279
100041346		chrX	53092410	53166097	+	53092410,53092537;53094580,53094646;53095188,53095222;53165182,53165307;53166005,53166097	449	pseudo	LOC100041346	Sycp3 like Y-linked pseudogene
100041347		chr11	7083160	7088572	-	7083160,7083464;7084632,7084844;7086096,7086521;7088514,7088572	1003	miscRNA	Gm11985	predicted gene 11985
100041351		chr10	77324720	77325383	+	77324720,77325383	664	protein_coding	Gm3285	predicted gene 3285
100041352	D17Leh66C,D17Leh66ca,Gm9880,T66C-a,Tcp-10c	chr17	13547438	13570089	+	13547438,13547541;13548182,13548308;13548625,13548805;13549207,13549422;13552612,13552770;13553731,13553889;13555038,13555137;13557059,13557162;13560945,13561082;13563064,13563148;13567565,13567682;13569053,13570089	2528	protein_coding	Tcp10c	t-complex protein 10c
100041354		chr5	95939761	95951421	+	95939761,95939894;95947687,95948000;95948869,95949459;95950420,95951421	2041	protein_coding	Gm3286	predicted gene 3286
100041362		chr18	85885323	85886006	-	85885323,85886006	684	protein_coding	LOC100041362	Y-linked testis-specific protein 1-like
100041373		chrX	76637893	76700038	-	76637893,76637961;76640802,76640933;76641756,76641890;76646967,76647083;76647360,76647454;76655775,76655967;76660824,76660946;76662148,76662229;76673875,76674096;76675160,76675388;76676456,76676602;76679715,76679815;76685199,76685386;76693196,76693290;76697608,76697749;76700012,76700038	2097	protein_coding	Gm3297	predicted gene 3297
100041374	ENSMUSG00000079383	chr14	5115508	5123212	+	5115508,5115601;5118914,5119045;5119778,5119940;5120891,5121022;5121697,5121879;5123062,5123212	855	protein_coding	Gm3298	predicted gene 3298
100041375	Cyp3a41a	chr5	146319533	146345599	-	146319533,146320086;146323616,146323778;146325206,146325432;146327576,146327736;146330240,146330309;146331200,146331327;146333912,146334060;146334332,146334420;146334500,146334613;146338965,146339064;146340921,146340973;146343384,146343477;146345438,146345599	2064	protein_coding	Cyp3a41b	cytochrome P450, family 3, subfamily a, polypeptide 41B
100041379	OTTMUSG00000011070	chr4	145260600	145294340	+	145260600,145260751;145262635,145262727;145286054,145286138;145289147,145289273;145290808,145294340	3990	protein_coding	Gm13242	predicted gene 13242
100041380		chr5	94425483	94428247	+	94425483,94425751;94426244,94426829;94427637,94428247	1466	pseudo	Gm3302	predicted gene 3302
100041412	OTTMUSG00000004968	chr11	99463960	99464622	-	99463960,99464622	663	protein_coding	Gm11938	predicted gene 11938
100041420		chr13	62144720	62213695	+	62144720,62144772;62150276,62152342;62213091,62213695	2725	pseudo	Gm3325	predicted gene 3325
100041428		chrY	2777611	2780290	-	2777611,2777765;2779625,2780290	821	pseudo	LOC100041428	Y-linked testis-specific protein 1-like
100041430		chr13	62374219	62376661	+	62374219,62374252;62374453,62374513;62375677,62376661	1080	pseudo	Gm3333	zinc finger protein 938 pseudogene
100041433	OTTMUSG00000011075	chr4	145658644	145696039	-	145658644,145661262;145662492,145662618;145665886,145665969;145682997,145683119;145685162,145685254;145695895,145696039	3191	protein_coding	Gm13247	predicted gene 13247
100041440		chrX	53092422	53166097	+	53092422,53092537;53094580,53094646;53095188,53095222;53165182,53165299;53165998,53166097	436	protein_coding	LOC100041440	X-linked lymphocyte-regulated protein PM1-like
100041449	ENSMUSG00000061292	chr5	146890834	146924861	+	146890834,146890981;146897333,146897426;146898947,146898999;146902215,146902314;146905923,146906036;146907828,146907916;146908153,146908301;146909760,146909887;146911364,146911430;146914360,146914520;146916250,146916476;146920619,146920781;146924356,146924861	1999	protein_coding	Cyp3a59	cytochrome P450, subfamily 3A, polypeptide 59
100041450		chr6	48688345	48690620	-	48688345,48689893;48690448,48690620	1722	unknown	Gm3345	predicted gene 3345
100041470		chr14	6742595	6748610	-	6742595,6743631;6748346,6748610	1302	miscRNA
100041478		chr15	37873034	37873551	-	37873034,37873551	518	protein_coding	Gm3362	predicted pseudogene 3362
100041480		chr3	10088125	10092562	+	10088125,10089618;10092245,10092562	1812	pseudo	Gm9833	myelin basic protein expression factor 2, repressor pseudogene
100041481		chr5	45092115	45098129	-	45092115,45092460;45097259,45098129	1217	protein_coding	Gm3364	predicted gene 3364
100041482		chr8	72078886	72094474	-	72078886,72079095;72088587,72088754;72090659,72090778;72094434,72094474	539	pseudo	Gm3365	cadherin 11 pseudogene
100041483		chr12	106429311	106432710	+	106429311,106429454;106431626,106431796;106432657,106432710	369	protein_coding	LOC100041483	protein TCL1B3-like
100041487		chr14	6768607	6788973	+	6768607,6768678;6772257,6772407;6773143,6773305;6774261,6774392;6775069,6775252;6788944,6788973	732	protein_coding
100041488	OTTMUSG00000004963	chr11	99471108	99471503	-	99471108,99471503	396	protein_coding	Gm11937	predicted gene 11937
100041490		chr4	145632952	145633951	+	145632952,145633951	1000	pseudo	LOC100041490	high mobility group protein B2-like
100041500		chr10	77856048	77856521	+	77856048,77856521	474	pseudo	Gm10146	LSM7 homolog, U6 small nuclear RNA associated pseudogene
100041504		chr4	41985499	41986545	+	41985499,41985648;41985737,41985857;41985952,41986134;41986217,41986545	783	protein_coding	LOC100041504	c-C motif chemokine 21c-like
100041505		chrY	2387275	2398856	+	2387275,2387329;2390386,2390498;2390946,2391052;2392166,2392343;2393963,2394115;2394921,2395029;2396398,2396478;2397909,2397997;2398179,2398856	1563	protein_coding	Gm3376	predicted gene 3376
100041515	ENSMUSG00000079376	chr14	5541920	5618476	-	5541920,5541995;5545504,5545771;5546362,5546493;5547443,5547605;5548338,5548469;5551744,5551837;5613620,5613770;5618445,5618476	1048	protein_coding	Gm3383	predicted gene 3383
100041516		chr4	41955233	41964302	+	41955233,41955364;41955951,41955996;41956429,41956489;41957139,41957382;41957479,41958226;41958412,41958660;41959271,41959548;41959975,41960106;41960830,41962835;41963046,41963128;41964173,41964302	4109	pseudo	LOC100041516	protein FAM205A-like
100041521		chr14	39193733	39193924	+	39193733,39193924	192	pseudo	Gm3386	cytochrome c oxidase, subunit VIIc pseudogene
100041530		chr14	6973741	6994985	+	6973741,6973845;6975220,6975333;6978511,6978661;6989195,6989357;6990311,6990442;6991119,6991301;6993843,6994985	1991	protein_coding	Gm10409	predicted gene 10409
100041536		chr4	41955233	41963333	+	41955233,41955364;41955951,41955996;41956429,41956489;41957139,41957957;41958094,41958202;41960857,41962808;41962980,41963333	3473	pseudo	LOC100041536	protein FAM205A-like
100041545		chr14	5743397	5753343	+	5743397,5743490;5746791,5746922;5747655,5747817;5748768,5748899;5749490,5749757;5753268,5753343	865	protein_coding
100041546	Ly-6C.2,Ly-6C2	chr15	74938591	74942379	-	74938591,74939181;74940941,74941057;74942028,74942110;74942370,74942379	801	protein_coding	Ly6c2	lymphocyte antigen 6 complex, locus C2
100041548		chr5	147325699	147328478	+	147325699,147325858;147326042,147326244;147326783,147326830;147327475,147327668;147327918,147328478	1166	protein_coding	Gm3402	predicted gene 3402
100041549		chr4	42415967	42418089	-	42415967,42417793;42418047,42418089	1870	pseudo	LOC100041549	protein FAM205A-like
100041550		chrY	2777611	2781828	-	2777611,2777765;2779625,2780568;2781709,2781828	1219	protein_coding	LOC100041550	uncharacterized LOC100041550
100041554		chr5	147337377	147340131	+	147337377,147337536;147337718,147337920;147338458,147338505;147339150,147339343;147339593,147340131	1144	protein_coding	Gm3404	predicted gene 3404
100041555		chr8	96746893	96747601	+	96746893,96747601	709	pseudo	Gm3405	ribosomal protein 10 pseudogene
100041562		chrX	83071231	83073001	+	83071231,83073001	1771	unknown	Gm14762	predicted gene 14762
100041566		chr5	147349224	147352003	+	147349224,147349383;147349567,147349769;147350308,147350355;147351000,147351193;147351443,147352003	1166	protein_coding	Gm3409	predicted gene 3409
100041574	D17Zt9e	chr17	15115828	15128541	+	15115828,15115863;15116465,15116633;15117222,15117361;15118540,15118641;15119264,15119353;15121782,15121879;15122738,15122874;15123682,15123796;15124560,15124662;15125038,15125067;15125862,15125930;15127511,15128541	2120	protein_coding	9030025P20Rik	RIKEN cDNA 9030025P20 gene
100041576		chr5	46110906	46118817	-	46110906,46118817	7912	miscRNA	Gm3414	predicted gene 3414
100041578		chr5	147367689	147370491	+	147367689,147367871;147368055,147368257;147368796,147368843;147369488,147369681;147369931,147370491	1189	protein_coding	Gm3415	predicted gene 3415
100041579		chr4	41812376	41813373	+	41812376,41812460;41812759,41812825;41813037,41813096;41813211,41813373	375	protein_coding	LOC100041579	C-C motif chemokine 27-like
100041581	XM_143800,Zfp483	chr4	58956500	58971227	+	58956500,58956530;58958872,58959401;58961722,58961819;58964700,58964826;58965204,58965314;58969331,58971227	2794	protein_coding	Zkscan16	zinc finger with KRAB and SCAN domains 16
100041585	AdoMetDC,Amd1,Amd3,ENSMUSG00000063953	chr10	35428497	35431697	-	35428497,35431697	3201	protein_coding	Amd2	S-adenosylmethionine decarboxylase 2
100041586		chr17	15101153	15115776	-	15101153,15101319;15104510,15104665;15107351,15107557;15115520,15115776	787	protein_coding	Gm3417	predicted gene 3417
100041593		chr4	41985474	41986640	+	41985474,41985648;41985737,41985857;41985952,41986134;41986217,41986640	903	protein_coding	LOC100041593	c-C motif chemokine 21c-like
100041594	OTTMUSG00000017905	chrX	72050189	72050899	+	72050189,72050899	711	protein_coding	Gm14759	predicted gene 14759
100041596	ENSMUSG00000056307,Gal3ST-2,Gal3st2	chr1	95749069	95837816	+	95749069,95749088;95814888,95815033;95835182,95835268;95836317,95836575;95836998,95837816	1331	protein_coding	Gm9994	predicted gene 9994
100041598		chr14	5959366	5962345	-	5959366,5959558;5960235,5960366;5961322,5961484;5962216,5962345	618	protein_coding	Gm3424	predicted gene 3424
100041599		chr4	41761748	41763123	+	41761748,41763123	1376	protein_coding	LOC100041599	protein FAM205A-like
100041605		chr9	35656130	35657465	-	35656130,35656263;35656411,35656539;35656849,35657034;35657394,35657465	521	miscRNA	Gm3428	predicted gene 3428
100041618		chr9	35941872	35943215	-	35941872,35941964;35942111,35942239;35942547,35942616;35943092,35943215	416	miscRNA	Gm3434	predicted gene 3434
100041621		chr17	15146804	15159413	+	15146804,15147235;15147837,15148005;15148594,15148733;15149912,15150013;15150636,15150725;15153153,15153250;15154105,15154241;15155049,15155163;15155930,15156032;15156406,15156435;15157230,15157298;15158879,15159413	2020	protein_coding	Gm3435	predicted gene 3435
100041639		chr17	15132747	15147148	-	15132747,15132913;15136106,15136261;15138944,15139150;15146892,15147148	787	protein_coding	Gm3448	predicted gene 3448
100041642	EG546323	chrX	72135002	72135712	-	72135002,72135712	711	protein_coding	Gm16388	predicted pseudogene 16388
100041649		chr12	112096736	112097133	-	112096736,112097133	398	pseudo	Gm3452	brain protein 44-like, pseudogene
100041651		chr14	6102999	6111155	-	6102999,6103092;6104022,6104083;6108184,6108367;6109045,6109176;6110132,6110294;6111026,6111155	765	protein_coding	Gm3453	predicted gene 3453
100041654		chr8	22040297	22041664	-	22040297,22040465;22040562,22040648;22041607,22041664	314	protein_coding
100041655		chr15	78996496	79046831	+	78996496,78996609;79003150,79003271;79040383,79040475;79040621,79040679;79046540,79046831	680	miscRNA	Gm10863	predicted gene 10863
100041658	Gm12546,Mup3,OTTMUSG00000007428	chr4	60079341	60083347	-	60079341,60079594;60080382,60080468;60080592,60080693;60081037,60081147;60081773,60081846;60082605,60082738;60083077,60083347	1033	protein_coding	Mup7	major urinary protein 7
100041662		chrY	2777650	2780290	-	2777650,2777765;2779625,2780290	782	protein_coding	LOC100041662	Y-linked testis-specific protein 1-like
100041664		chr14	7451887	7454869	-	7451887,7452079;7452756,7452887;7453845,7454007;7454740,7454869	618	protein_coding	Gm3460	predicted gene 3460
100041672		chr5	94676176	94814105	+	94676176,94676267;94772025,94772127;94810371,94810666;94811159,94811745;94812553,94814105	2631	pseudo	LOC100041672	PRAME family member 9/15-like
100041677	OTTMUSG00000010679,Rp23-282c23.7	chr4	147128083	147183897	-	147128083,147130344;147131811,147131937;147135330,147135387;147169767,147169833;147181199,147181292;147183777,147183897	2729	protein_coding	Gm13157	predicted gene 13157
100041678	100041758,Gm3401	chr14	6654931	6664877	-	6654931,6655016;6658517,6658784;6659375,6659506;6660457,6660619;6661352,6661483;6664784,6664877	875	protein_coding	Gm3500	predicted gene 3500
100041680		chr5	99450759	99451459	-	99450759,99451459	701	protein_coding	Gm3470	predicted gene 3470
100041682		chrY	2779609	2780290	-	2779609,2780290	682	protein_coding	LOC100041682	Y-linked testis-specific protein 1-like
100041686		chr1	97395142	97395805	+	97395142,97395805	664	pseudo	Gm15427	predicted pseudogene 15427
100041687	Gm12809,Mup5,OTTMUSG00000008509	chr4	60231493	60235471	-	60231493,60231744;60232534,60232620;60232744,60232845;60233188,60233298;60233932,60234005;60234774,60234907;60235246,60235471	986	protein_coding	Mup8	major urinary protein 8
100041688	ENSMUSG00000061845,OTTMUSG00000018258	chr8	22204717	22205680	+	22204717,22204916;22205478,22205680	403	protein_coding	Gm10104	predicted gene 10104
100041694		chr12	77545484	77549685	+	77545484,77545652;77548962,77549685	893	miscRNA	Gm10451	predicted gene 10451
100041697		chr2	180922387	180923004	+	180922387,180922441;180922514,180922591;180922709,180922805;180922895,180923004	340	pseudo	Gm14719	predicted gene 14719
100041702		chr14	6251907	6257803	-	6251907,6252008;6254810,6254993;6255668,6255799;6256756,6256918;6257636,6257803	749	protein_coding	Gm3476	predicted gene 3476
100041703	OTTMUSG00000011511	chr2	22332152	22332358	-	22332152,22332358	207	protein_coding	Gm13342	predicted gene 13342
100041707		chrX	86004834	86005655	-	86004834,86005404;86005451,86005655	776	miscRNA	Gm3478	predicted gene 3478
100041708		chr1	85079638	85106024	-	85079638,85079688;85081654,85081719;85085353,85085391;85086102,85086155;85087652,85087764;85090872,85090934;85096052,85096223;85097107,85097269;85105912,85106024	834	protein_coding	LOC100041708	nuclear body protein SP140-like
100041712		chr5	95294543	95306424	+	95294543,95294672;95302858,95303171;95303837,95304427;95305413,95306424	2047	protein_coding	LOC100041712	PRAME family member 12-like
100041722		chr14	42386526	42393658	+	42386526,42386655;42387384,42387546;42388492,42388623;42393471,42393658	613	unknown	1700049E17Rik2	tandem duplication of RIKEN cDNA 1700049E17 gene, gene 2
100041724		chr14	46999142	47003283	+	46999142,46999316;46999954,47000061;47002752,47002892;47002975,47003283	733	miscRNA	Gm15217	predicted gene 15217
100041729		chr14	42297804	42302729	-	42297804,42297868;42299507,42299691;42300352,42300483;42301594,42301750;42302714,42302729	555	protein_coding	Gm3486	predicted gene 3486
100041735	100041747,Gm3488	chr14	6451734	6457325	+	6451734,6451863;6452592,6452754;6453708,6453839;6454516,6454698;6457250,6457325	684	protein_coding	Gm3494	predicted gene 3494
100041747		chr14	6804351	6809942	+	6804351,6804480;6805209,6805371;6806325,6806456;6807133,6807315;6809867,6809942	684	protein_coding
100041749		chr5	16879028	16887522	+	16879028,16879166;16880162,16880314;16881525,16881669;16882305,16882389;16886507,16886605;16887346,16887522	798	unknown	Gm3495	predicted gene 3495
100041751		chrX	53092422	53166097	+	53092422,53092537;53094580,53094646;53095188,53095222;53165182,53165299;53165998,53166097	436	protein_coding	LOC100041751	X-linked lymphocyte-regulated protein PM1-like
100041759	OTTMUSG00000019786	chr8	22341283	22342125	+	22341283,22341454;22342016,22342125	282	protein_coding	Gm15293	predicted gene 15293
100041774	100038846,1700001E04Rik,ENSMUSG00000072749,Gm1973	chr14	6956231	6972986	+	6956231,6956412;6957144,6957306;6958262,6958393;6959070,6959253;6972957,6972986	691	protein_coding	Gm10413	predicted gene 10413
100041781		chr5	15429572	15439224	-	15429572,15430936;15439134,15439224	1456	miscRNA	Gm3510	predicted gene 3510
100041784		chr14	6419676	6427733	+	6419676,6419805;6420541,6420703;6421659,6421790;6422467,6422650;6427728,6427733	615	protein_coding
100041787	ENSMUSG00000074441,OTTMUSG00000019784	chr8	22389441	22390140	+	22389441,22389612;22390031,22390140	282	protein_coding	Gm15292	predicted gene 15292
100041789		chrY	2779609	2780290	-	2779609,2780290	682	protein_coding	LOC100041789	Y-linked testis-specific protein 1-like
100041799		chr10	91533782	91538382	-	91533782,91534043;91537490,91538157;91538258,91538382	1055	miscRNA	Gm3515	predicted gene 3515
100041804		chr14	6762921	6765900	-	6762921,6763113;6763790,6763921;6764877,6765039;6765771,6765900	618	protein_coding
100041806		chr5	95077407	95115348	+	95077407,95077489;95111645,95111938;95112430,95113020;95113832,95115348	2485	pseudo	LOC100041806	putative PRAME family member 24-like
100041809		chr5	66229276	66249449	-	66229276,66229632;66249263,66249449	544	miscRNA	Gm3521	predicted gene 3521
100041811	ENSMUSG00000074438,OTTMUSG00000019793	chr8	22455225	22456066	+	22455225,22455396;22455957,22456066	282	protein_coding	Gm15299	predicted pseudogene 15299
100041812		chrX	53092422	53166096	+	53092422,53092537;53094580,53094646;53095188,53095222;53165182,53165299;53165998,53166096	435	protein_coding	LOC100041812	X-linked lymphocyte-regulated protein PM1-like
100041813		chrY	2779609	2780290	-	2779609,2780290	682	protein_coding	LOC100041813	Y-linked testis-specific protein 1-like
100041818		chr5	17856142	17856743	+	17856142,17856743	602	pseudo	Gm3527	predicted gene 3527
100041824		chr9	42772937	42773390	+	42772937,42773390	454	protein_coding	LOC100041824	nuclear body protein SP140-like
100041825	100041836,Gm3532	chr14	6474821	6481011	+	6474821,6474897;6475824,6475955;6476625,6476808;6480964,6481011	441	pseudo	Gm3537	predicted gene 3537
100041836		chr14	6827443	6833633	+	6827443,6827519;6828446,6828577;6829247,6829430;6833586,6833633	441	protein_coding
100041840	100040797,ENSMUSG00000072739,Gm2971	chr14	7011363	7019561	+	7011363,7011439;7012366,7012497;7013167,7013350;7019514,7019561	441	protein_coding	Gm10408	predicted gene 10408
100041849		chr14	42556964	42562072	-	42556964,42557028;42558843,42559027;42559688,42559819;42560941,42561097;42562057,42562072	555	protein_coding	Gm3543	predicted gene 3543
100041859		chr18	34897069	34897668	+	34897069,34897668	600	pseudo	Gm3550	ribosomal protein L29 pseudogene
100041864		chr14	49315130	49413536	-	49315130,49315670;49335011,49335104;49352335,49352445;49408395,49408483;49412805,49412931;49413479,49413536	1020	protein_coding	Gm3552	predicted gene 3552
100041874	ENSMUSG00000079364	chr14	8377665	8401080	-	8377665,8378808;8382305,8382487;8383164,8383295;8384246,8384408;8385141,8385275;8388549,8388642;8395015,8395165;8400934,8401080	2149	protein_coding	Gm3558	predicted gene 3558
100041890	ENSMUSG00000065957,OTTMUSG00000019860	chr8	22639502	22640484	+	22639502,22639718;22640275,22640484	427	protein_coding	Gm15308	predicted gene 15308
100041895	OTTMUSG00000018259	chr8	22675858	22676822	+	22675858,22676057;22676619,22676822	404	protein_coding	Gm14850	predicted gene 14850
100041903		chr1	84960244	84961134	+	84960244,84961134	891	protein_coding	LOC100041903	uncharacterized LOC100041903
100041910		chr14	42764205	42769538	-	42764205,42764545;42766304,42766488;42767149,42767280;42768406,42768562;42769523,42769538	831	protein_coding	Gm3573	predicted gene 3573
100041913		chrY	2779609	2780290	-	2779609,2780290	682	protein_coding	LOC100041913	Y-linked testis-specific protein 1-like
100041922		chrY	2779609	2780290	-	2779609,2780290	682	protein_coding	LOC100041922	Y-linked testis-specific protein 1-like
100041925		chrX	50125464	50125926	-	50125464,50125926	463	pseudo	Gm14586	predicted gene 14586
100041934		chrY	2779609	2780290	-	2779609,2780290	682	protein_coding	LOC100041934	Y-linked testis-specific protein 1-like
100041948		chr14	9632107	9633026	-	9632107,9633026	920	pseudo	Gm9800	predicted gene 9800
100041952	ENSMUSG00000063206,OTTMUSG00000019924	chr8	22776269	22777205	+	22776269,22776440;22777002,22777205	376	protein_coding	Gm15315	predicted gene 15315
100041953	ENSMUSG00000061104	chr8	98349256	98350056	+	98349256,98350056	801	protein_coding	Gm10094	predicted gene 10094
100041958		chr14	7236153	7258547	-	7236153,7236250;7239346,7239473;7242025,7242206;7242883,7243014;7243965,7244127;7244862,7244971;7254705,7254855;7258044,7258157;7258471,7258547	1155	pseudo	Gm3591	predicted gene 3591
100041964		chr14	7268630	7277062	-	7268630,7268635;7274102,7274285;7274960,7275091;7276048,7276210;7276933,7277062	615	protein_coding	Gm3594	predicted gene 3594
100041965		chr17	17482206	17483168	-	17482206,17483168	963	pseudo	Gm9786	ornithine decarboxylase antizyme 1, pseudogene
100041970		chr14	7128841	7137289	-	7128841,7129166;7134277,7134460;7134958,7134967;7135141,7135272;7136230,7136392;7137125,7137289	980	protein_coding	Gm3597	predicted gene 3597
100041973		chrY	2779609	2780290	-	2779609,2780290	682	protein_coding	LOC100041973	Y-linked testis-specific protein 1-like
100041975		chr14	50591038	50609383	-	50591038,50591228;50598954,50598961;50608788,50608795;50609372,50609383	219	miscRNA	Gm3601	predicted gene 3601
100041979		chr13	62469076	62484534	-	62469076,62471711;62472923,62472983;62473170,62473296;62484440,62484534	2919	protein_coding	Gm3604	predicted gene 3604
100041986		chr13	62501385	62512352	-	62501385,62501423;62504060,62504739;62508775,62508826;62509029,62509157;62512266,62512352	987	pseudo	Gm3609	predicted gene 3609
100041987		chrX	25628514	25631112	-	25628514,25628614;25631059,25631112	155	protein_coding	LOC100041987	X-linked lymphocyte-regulated protein PM1-like
100041995		chr12	4482263	4483571	-	4482263,4482532;4483057,4483571	785	miscRNA	Gm3613	predicted gene 3613
100042008		chr6	66825256	66825753	-	66825256,66825753	498	pseudo	Gm9794	predicted pseudogene 9794
100042013		chrY	2779609	2780290	-	2779609,2780290	682	protein_coding	LOC100042013	Y-linked testis-specific protein 1-like
100042014		chr12	4593688	4608813	-	4593688,4594423;4608802,4608813	748	miscRNA	Gm3625	predicted gene 3625
100042019		chr11	29445846	29447854	-	29445846,29446029;29446291,29446422;29446703,29446788;29447206,29447260;29447681,29447745;29447841,29447854	536	pseudo	LOC100042019	ubiquitin-40S ribosomal protein S27a-like
100042023	ENSMUSG00000067015	chr1	107661021	107661251	+	107661021,107661251	231	protein_coding	Gm10193	predicted gene 10193
100042024		chr14	7420158	7426471	-	7420158,7420340;7421016,7421147;7422098,7422260;7422993,7423124;7426378,7426471	704	unknown	Gm3629	predicted gene 3629
100042025		chr8	95239645	95240877	-	95239645,95240877	1233	protein_coding	LOC100042025	glyceraldehyde-3-phosphate dehydrogenase-like
100042049		chr5	22034039	22034848	-	22034039,22034848	810	pseudo	Gm15421	ribosomal protein L22 like 1 pseudogene
100042054		chr14	5671164	5681756	+	5671164,5671257;5674532,5674663;5675396,5675558;5676495,5676639;5677315,5677497;5680996,5681756	1478	protein_coding	Gm3642	predicted gene 3642
100042055	ENSMUSG00000072606	chr14	43371375	43376742	-	43371375,43371723;43373515,43373699;43374360,43374491;43375599,43375755;43376719,43376742	847	protein_coding	Gm10377	predicted gene 10377
100042056		chr6	54219675	54380215	-	54219675,54221354;54239795,54239875;54242765,54242912;54245313,54245365;54249925,54250059;54250409,54250448;54250785,54251296;54252550,54252677;54256772,54256999;54257302,54257413;54281851,54282004;54351019,54351182;54353580,54353729;54379315,54380215	4486	miscRNA	9130019P16Rik	RIKEN cDNA 9130019P16 gene
100042057		chr8	73609928	73635989	+	73609928,73610175;73611710,73611824;73612691,73612864;73613742,73613829;73614743,73614901;73615600,73615652;73632167,73632203;73632815,73632855;73635145,73635185;73635390,73635423;73635911,73635989	1069	unknown	Gm3643	predicted gene 3643
100042065		chr1	39860986	39862177	-	39860986,39861184;39862018,39862177	359	protein_coding	Gm3646	predicted gene 3646
100042069	ENSMUSG00000071041,OTTMUSG00000019498	chr8	102553067	102556060	+	102553067,102553087;102554389,102556060	1693	protein_coding	Gm15210	predicted gene 15210
100042074		chr18	43604764	43634925	+	43604764,43604802;43632470,43632638;43632919,43633007;43633183,43633338;43634172,43634323;43634643,43634925	888	protein_coding	Gm3650	predicted gene 3650
100042079		chrX	53092410	53166097	+	53092410,53092537;53094580,53094646;53095188,53095222;53165182,53165299;53165998,53166097	448	protein_coding	LOC100042079	X-linked lymphocyte-regulated protein PM1-like
100042080		chrY	2779609	2780290	-	2779609,2780290	682	protein_coding	LOC100042080	Y-linked testis-specific protein 1-like
100042087		chrX	27075840	27096962	+	27075840,27075936;27081546,27081612;27082159,27082193;27085292,27085417;27085729,27085792;27094050,27094131;27096366,27096464;27096784,27096962	749	pseudo	Gm3657	predicted gene 3657
100042092		chr8	103142544	103144395	+	103142544,103144395	1852	protein_coding	Gm3662	predicted gene 3662
100042100		chr14	7701592	7722469	-	7701592,7702161;7704704,7704886;7705562,7705693;7706644,7706806;7707540,7707671;7711003,7711096;7722334,7722469	1410	protein_coding	Gm3667	predicted gene 3667
100042103		chrX	29035599	29070241	-	29035599,29036995;29037302,29037414;29037973,29038136;29038333,29038365;29038876,29038962;29069983,29070241	2053	miscRNA	Gm3669	predicted gene 3669
100042109	ENSMUSG00000073257	chrX	29130553	29153401	+	29130553,29130658;29132117,29132239;29137848,29137914;29138454,29138488;29141581,29141706;29142016,29142079;29150282,29150363;29152812,29152910;29153230,29153401	874	protein_coding	Gm10488	predicted gene 10488
100042114		chr14	43563060	43568189	-	43563060,43563124;43564804,43564988;43565649,43565780;43566892,43567048;43568009,43568102;43568169,43568189	654	protein_coding	Gm3676	predicted gene 3676
100042116		chrY	2779609	2780290	-	2779609,2780290	682	protein_coding	LOC100042116	Y-linked testis-specific protein 1-like
100042122		chrX	26661948	26683336	+	26661948,26662044;26667654,26667720;26668267,26668301;26671437,26671562;26671874,26671937;26680224,26680305;26682749,26682847;26683167,26683336	740	pseudo	Gm3681	predicted gene 3681
100042125		chr3	85359951	85377867	-	85359951,85361359;85377741,85377867	1536	miscRNA	Gm15535	predicted gene 15535
100042129		chr14	7869179	7877421	-	7869179,7869360;7870130,7870168;7873356,7873364;7874451,7874634;7875127,7875136;7875311,7875442;7876398,7876560;7877292,7877421	849	protein_coding	Gm3685	predicted gene 3685
100042130		chr14	43689006	43694101	-	43689006,43689070;43690876,43691060;43691721,43691852;43692966,43693122;43694086,43694101	555	unknown	Gm10376	predicted gene 10376
100042132		chr4	36899999	36935061	+	36899999,36900163;36934140,36935061	1087	unknown	Gm12371	predicted gene 12371
100042143		chr12	82329271	82344245	+	82329271,82329421;82341532,82344245	2865	unknown	Gm3693	predicted gene 3693
100042144	OTTMUSG00000017531	chrX	29483979	29506885	+	29483979,29484087;29485553,29485672;29491282,29491348;29491888,29491922;29495044,29495169;29495482,29495545;29503745,29503826;29506276,29506374;29506694,29506885	894	protein_coding	Gm14632	predicted gene 14632
100042149	544988,ENSMUSG00000056940,Gm10014	chr14	7915539	7937971	-	7915539,7916866;7920364,7920545;7921221,7921352;7922303,7922465;7923197,7923331;7936398,7936511;7937887,7937971	2139	protein_coding	Gm3696	predicted gene 3696
100042150	Don1,NTAK	chr18	36177303	36356814	-	36177303,36178336;36180712,36180939;36181507,36181634;36181960,36182083;36183960,36184062;36191990,36192066;36197885,36198005;36205512,36205630;36212434,36212605;36356082,36356814	2839	protein_coding	Nrg2	neuregulin 2
100042159		chrX	3665478	3667437	-	3665478,3667437	1960	protein_coding	Gm3701	predicted gene 3701
100042165		chr5	104937371	104951402	+	104937371,104937590;104946442,104951402	5181	protein_coding	BC005561	cDNA sequence BC005561
100042168		chrX	3748109	3750057	+	3748109,3750057	1949	protein_coding	Gm3706	predicted gene 3706
100042173		chr11	6072511	6073334	+	6072511,6073334	824	pseudo	Gm11968	ribosomal protein S15A, pseudogene 6
100042175	ENSMUSG00000068103	chrX	26799159	26822040	-	26799159,26799350;26799670,26799768;26802218,26802299;26810500,26810563;26810873,26810998;26814094,26814128;26814668,26814734;26820343,26820462;26821932,26822040	894	protein_coding	Gm10230	predicted gene 10230
100042178		chr4	154011685	154018833	+	154011685,154011911;154015519,154018833	3542	unknown	Gm13111	predicted gene 13111
100042179		chr10	43243896	43244439	+	43243896,43244439	544	pseudo	Gm9803	presequence translocase-asssociated motor 16 homolog pseudogene
100042182	EG666355	chr14	8021021	8026972	-	8021021,8021143;8023998,8024181;8024855,8024986;8025947,8026109;8026843,8026972	732	protein_coding	Gm16434	predicted gene 16434
100042192		chr14	8055485	8059710	-	8055485,8056215;8059644,8059710	798	miscRNA	Gm3715	predicted gene 3715
100042194		chr2	35405054	35414222	-	35405054,35405936;35409941,35410712;35413754,35413888;35413976,35414222	2037	miscRNA	Gm13446	predicted gene 13446
100042198		chr5	64985102	65001938	-	64985102,64987562;64993221,64993388;65001339,65001394;65001752,65001938	2872	miscRNA	Gm3716	predicted gene 3716
100042201		chrX	53092422	53166097	+	53092422,53092537;53094580,53094646;53095188,53095222;53165182,53165299;53165998,53166097	436	protein_coding	LOC100042201	X-linked lymphocyte-regulated protein PM1-like
100042211		chr5	23623618	23624484	-	23623618,23624484	867	pseudo	Gm3724	gamma-aminobutyric acid (GABA) A receptor-associated protein-like 2 pseudogene
100042217		chr14	8088722	8097167	-	8088722,8088727;8094208,8094391;8095067,8095198;8096156,8096318;8097038,8097167	615	protein_coding	Gm3727	predicted gene 3727
100042235		chr14	8127275	8142741	-	8127275,8127365;8129899,8130081;8130757,8130901;8131842,8132004;8132737,8132868;8142661,8142741	795	protein_coding	Gm3739	predicted gene 3739
100042244		chr5	23758836	23763479	+	23758836,23758847;23759830,23759836;23762793,23763479	706	miscRNA	Gm9836	predicted pseudogene 9836
100042254		chrX	4446527	4448017	+	4446527,4448017	1491	protein_coding	Gm3750	predicted gene 3750
100042265		chr3	85719663	85720086	+	85719663,85720086	424	pseudo	Gm9790	predicted gene 9790
100042268		chrY	2779609	2780290	-	2779609,2780290	682	protein_coding	LOC100042268	Y-linked testis-specific protein 1-like
100042275		chrX	4598166	4600108	+	4598166,4600108	1943	protein_coding	Gm3763	predicted gene 3763
100042277		chr3	88010748	88033881	+	88010748,88011276;88013557,88013638;88018417,88018589;88024878,88024972;88025025,88025206;88026892,88026976;88028190,88028357;88029866,88029968;88031288,88031546;88032934,88033287;88033607,88033881	2305	unknown	Gm3764	predicted gene 3764
100042295		chr9	78104936	78116973	+	78104936,78105010;78106497,78106605;78109363,78109414;78110209,78110341;78113775,78113916;78115817,78115948;78116743,78116973	874	protein_coding	Gm3776	predicted gene 3776
100042304	ENSMUSG00000071588	chr14	8414213	8428081	-	8414213,8414251;8416363,8416371;8418534,8418717;8419395,8419526;8427020,8427182;8427914,8428081	695	protein_coding	Gm10338	predicted gene 10338
100042311		chr13	65227184	65227390	+	65227184,65227390	207	protein_coding	Gm3785	predicted gene 3785
100042314	ENSMUSG00000074179	chr9	78137735	78153332	+	78137735,78137809;78142591,78142699;78145906,78145957;78146744,78146876;78150493,78150634;78152179,78152310;78153102,78153332	874	protein_coding	Gm10639	predicted gene 10639
100042318		chr15	77200578	77200712	-	77200578,77200712	135	protein_coding	Gm3787	predicted gene 3787
100042321		chrY	2779609	2780290	-	2779609,2780290	682	protein_coding	LOC100042321	Y-linked testis-specific protein 1-like
100042332		chr11	120047964	120051170	-	120047964,120049065;120049803,120049990;120050754,120051170	1707	miscRNA	2810410L24Rik	RIKEN cDNA 2810410L24 gene
100042335	ENSMUSG00000067058	chr5	106226281	106226752	-	106226281,106226752	472	protein_coding	Gm10196	ribosomal protein S15A, pseudogene 5
100042337		chr18	85885196	85886006	-	85885196,85886006	811	protein_coding	LOC100042337	Y-linked testis-specific protein 1-like
100042342	ENSMUSG00000072602	chr14	44180292	44185678	-	44180292,44180640;44182458,44182631;44183292,44183423;44184535,44184691;44185655,44185678	836	protein_coding	Gm10375	predicted gene 10375
100042343		chr9	33535755	33536474	+	33535755,33536474	720	pseudo	Gm10698	transmembrane emp24 domain trafficking protein 2 pseudogene
100042348		chr5	24087223	24087725	-	24087223,24087725	503	pseudo	Gm10221	ATP synthase, H+ transporting, mitochondrial F0 complex, subunit g pseudogene
100042355	ENSMUSG00000074506	chr3	87011463	87011927	-	87011463,87011927	465	protein_coding	Gm10705	predicted gene 10705
100042391		chrY	2779609	2780290	-	2779609,2780290	682	protein_coding	LOC100042391	Y-linked testis-specific protein 1-like
100042395		chrY	2779609	2780290	-	2779609,2780290	682	protein_coding	LOC100042395	Y-linked testis-specific protein 1-like
100042401		chrY	2779609	2780290	-	2779609,2780290	682	protein_coding	LOC100042401	Y-linked testis-specific protein 1-like
100042405		chr8	74828713	74835475	-	74828713,74829174;74835471,74835475	467	pseudo	Gm10282	high mobility group nucleosomal binding domain 2 pseudogene
100042411		chr4	94938878	94943555	+	94938878,94941908;94943053,94943555	3534	protein_coding	Gm3831	predicted gene 3831
100042415		chr14	10716609	10719382	+	10716609,10719382	2774	pseudo	Gm3833	meiotic nuclear divisions 1 homolog pseudogene
100042424		chr1	191101187	191101702	-	191101187,191101702	516	protein_coding	Gm3837	predicted gene 3837
100042435		chrY	2779609	2780290	-	2779609,2780290	682	protein_coding	LOC100042435	Y-linked testis-specific protein 1-like
100042437	Gm9807	chr7	12761542	12762462	+	12761542,12762462	921	protein_coding	Vmn1r79	vomeronasal 1 receptor 79
100042450		chr7	6367886	6383797	+	6367886,6367955;6377334,6377569;6379790,6379866;6381991,6383797	2190	protein_coding	Gm16532	predicted gene, 16532
100042453		chr1	46068392	46069108	-	46068392,46069108	717	protein_coding	Gm3852	predicted gene 3852
100042463		chr3	91542275	91544416	-	91542275,91542403;91544273,91544416	273	protein_coding	Gm3857	predicted gene 3857
100042464		chr9	41389422	41400570	+	41389422,41389485;41398057,41400570	2578	miscRNA	2610203C20Rik	RIKEN cDNA 2610203C20 gene
100042475		chrY	2779609	2780290	-	2779609,2780290	682	protein_coding	LOC100042475	Y-linked testis-specific protein 1-like
100042480	1110062M06Rik,6430511F03,AI225852,AW488865,EG621083,ENSMUSG00000073037,Gm10456	chrX	99044724	99287394	+	99044724,99045186;99266663,99266818;99268691,99268818;99269121,99269313;99271501,99271632;99272821,99275136;99277028,99277160;99277945,99287394	12971	protein_coding	Nhsl2	NHS-like 2
100042484		chr8	126267683	126278128	-	126267683,126271268;126271765,126271893;126277958,126278128	3886	miscRNA	4732419C18Rik	RIKEN cDNA 4732419C18 gene
100042485		chr9	36064620	36065908	-	36064620,36064994;36065266,36065727;36065843,36065908	903	protein_coding	Gm3867	predicted gene 3867
100042493	6CKBAC1,6Ckine,AI159701,CKb9,Scya21,Scya21a,SLC,TCA4	chr4	41774243	41775337	+	41774243,41774345;41774434,41774554;41774649,41774831;41774914,41775337	831	protein_coding	Ccl21b	chemokine (C-C motif) ligand 21B (leucine)
100042494		chrY	2779609	2780290	-	2779609,2780290	682	protein_coding	LOC100042494	Y-linked testis-specific protein 1-like
100042498		chr11	75275041	75280192	+	75275041,75275257;75277195,75277359;75278809,75280192	1766	miscRNA	2210403K04Rik	RIKEN cDNA 2210403K04 gene
100042499		chr7	13237055	13270340	-	13237055,13237993;13250812,13250889;13253380,13253625;13255741,13256538;13270056,13270340	2346	protein_coding	Vmn2r55	vomeronasal 2, receptor 55
100042503		chr19	25107632	25108021	+	25107632,25108021	390	protein_coding	Gm3873	predicted gene 3873
100042509		chrX	53092422	53166097	+	53092422,53092537;53094580,53094646;53095188,53095222;53165182,53165299;53165998,53166097	436	protein_coding	LOC100042509	X-linked lymphocyte-regulated protein PM1-like
100042512		chrY	2779609	2780290	-	2779609,2780290	682	protein_coding	LOC100042512	Y-linked testis-specific protein 1-like
100042513		chr1	138130776	138138398	+	138130776,138130860;138137900,138138398	584	pseudo	Gm3878	predicted gene 3878
100042514		chr3	92092467	92093300	+	92092467,92093300	834	unknown	Sprr2a3	small proline-rich protein 2A3
100042519		chr4	41955233	41963333	+	41955233,41955364;41955951,41955996;41956429,41956489;41957139,41958202;41960857,41962808;41962980,41963333	3609	pseudo	Gm3883	predicted gene 3883
100042524		chr4	42415967	42418089	-	42415967,42417793;42418047,42418089	1870	pseudo	Gm13303	predicted gene 13303
100042533		chr1	60649033	60654052	-	60649033,60649553;60652479,60652550;60653783,60654052	863	protein_coding	Gm11578	predicted gene 11578
100042539		chr4	41960096	41963653	+	41960096,41963653	3558	miscRNA	Gm3893	predicted gene 3893
100042547		chr13	74571963	74577843	-	74571963,74573264;74575029,74575089;74575308,74575434;74576540,74576552;74577449,74577666;74577756,74577843	1809	pseudo	Gm3897	predicted gene 3897
100042548		chr9	43629030	43639483	+	43629030,43629233;43630895,43630987;43639452,43639483	329	miscRNA	Gm3898	predicted gene 3898
100042550		chrY	2779609	2780290	-	2779609,2780290	682	protein_coding	LOC100042550	Y-linked testis-specific protein 1-like
100042554		chr10	53317264	53318212	+	53317264,53318212	949	unknown	Gm3902	predicted gene 3902
100042555	OTTMUSG00000011351	chr4	42029565	42039326	-	42029565,42029959;42030472,42030554;42030782,42030878;42030976,42031101;42031447,42031588;42032765,42032928;42033485,42033651;42033730,42033762;42033916,42034030;42034159,42034328;42035154,42035214;42035358,42035457;42036453,42036624;42039199,42039326	1953	protein_coding	Gm13305	predicted gene 13305
100042557		chr5	108946198	108946551	+	108946198,108946551	354	pseudo	Gm10086	ribosomal protein L34 pseudogene
100042558		chr5	143644074	143665357	+	143644074,143644102;143658969,143658979;143662065,143662103;143664563,143664566;143664793,143665357	648	miscRNA
100042561	ENSMUSG00000066757	chr9	37060513	37060940	+	37060513,37060940	428	protein_coding	Gm10177	predicted gene 10177
100042563		chrY	2779609	2780290	-	2779609,2780290	682	protein_coding	LOC100042563	Y-linked testis-specific protein 1-like
100042565		chr18	85885196	85886006	-	85885196,85886006	811	protein_coding	LOC100042565	Y-linked testis-specific protein 1-like
100042573		chr12	18135675	18158935	+	18135675,18135771;18142305,18142625;18142715,18143117;18156070,18156218;18157810,18158935	2096	protein_coding	Gm3908	predicted gene 3908
100042584		chr2	39013006	39017755	-	39013006,39017755	4750	pseudo	Gm16523	mitochondrial ribosomal protein L40 pseudogene
100042585		chrY	2779609	2780290	-	2779609,2780290	682	protein_coding	LOC100042585	Y-linked testis-specific protein 1-like
100042588		chr19	27335222	27336815	-	27335222,27335703;27336719,27336815	579	unknown	Gm3916	predicted gene 3916
100042591		chr7	7336696	7352338	-	7336696,7337627;7339775,7339898;7345288,7345515;7346667,7347479;7349179,7349470;7352142,7352338	2586	protein_coding	Vmn2r31	vomeronasal 2, receptor 31
100042605		chr5	143926458	143927430	-	143926458,143926771;143927109,143927430	636	miscRNA	Gm3925	predicted gene 3925
100042619		chrY	2779609	2780290	-	2779609,2780290	682	protein_coding	LOC100042619	Y-linked testis-specific protein 1-like
100042625		chr1	193897614	193898333	-	193897614,193898333	720	protein_coding	Gm3934	predicted gene 3934
100042634		chr1	52147479	52147910	-	52147479,52147910	432	protein_coding	Gm3940	predicted gene 3940
100042636	ENSMUSG00000070841	chr7	7624540	7642109	-	7624540,7625444;7628401,7628524;7634373,7634600;7636106,7636918;7638660,7638951;7641913,7642109	2559	protein_coding	Vmn2r34	vomeronasal 2, receptor 34
100042648		chr11	78112201	78115009	-	78112201,78113712;78114807,78115009	1715	miscRNA	Gm3948	predicted gene 3948
100042649		chrY	2779609	2780290	-	2779609,2780290	682	protein_coding	LOC100042649	Y-linked testis-specific protein 1-like
100042650		chr12	88186728	88187417	-	88186728,88187146;88187354,88187417	483	pseudo	Gm10095	ribosomal protein L21 pseudogene
100042653		chr7	7829364	7855173	-	7829364,7830268;7834268,7834391;7840216,7840443;7841717,7842529;7851881,7852172;7854977,7855173	2559	protein_coding	Vmn2r36	vomeronasal 2, receptor 36
100042659		chr8	131269818	131468471	-	131269818,131269936;131283685,131283780;131285203,131285298;131311191,131311286;131313942,131314037;131321357,131321452;131322576,131322686;131323025,131323120;131331768,131331863;131343708,131343803;131344936,131345031;131347298,131347366;131348636,131348666;131356486,131356587;131358242,131358316;131360029,131360088;131363278,131363358;131404939,131405067;131413697,131413807;131416249,131416344…	2710	protein_coding	Gm3952	predicted gene 3952
100042663		chrX	90401566	90402211	+	90401566,90401722;90401866,90402211	503	miscRNA	1700003E24Rik	RIKEN cDNA 1700003E24 gene
100042669		chrY	2779609	2780290	-	2779609,2780290	682	protein_coding	LOC100042669	Y-linked testis-specific protein 1-like
100042673		chr7	8063378	8089157	-	8063378,8064282;8068272,8068395;8074210,8074437;8075699,8076511;8085847,8086138;8088961,8089157	2559	pseudo	Gm3956	vomeronasal 2, receptor 37 pseudogene
100042679		chr17	22916825	22954714	-	22916825,22916937;22919018,22919084;22922781,22922915;22953260,22953350;22954528,22954714	593	miscRNA	Gm16386	predicted gene 16386
100042682		chrY	2779609	2780290	-	2779609,2780290	682	protein_coding	LOC100042682	Y-linked testis-specific protein 1-like
100042688	ENSMUSG00000070848	chr7	8246255	8270798	+	8246255,8246451;8249302,8249593;8257664,8258476;8260011,8260238;8265875,8265998;8269894,8270798	2559	protein_coding	Gm10302	predicted gene 10302
100042690	Gm13766,OTTMUSG00000014164,OTTMUSG00000014278	chr2	90162384	90165283	+	90162384,90162507;90164329,90165283	1079	protein_coding	Gm13769	predicted gene 13769
100042706		chr12	19710203	19748120	+	19710203,19710346;19710532,19710632;19742725,19742879;19742986,19743521;19743579,19743709;19748079,19748120	1109	protein_coding	Gm3979	predicted gene 3979
100042709		chrX	53092422	53166097	+	53092422,53092537;53094580,53094646;53095188,53095222;53165182,53165299;53165998,53166097	436	protein_coding	LOC100042709	X-linked lymphocyte-regulated protein PM1-like
100042715		chr8	33998977	34060498	-	33998977,34001163;34040441,34040522;34052930,34052963;34060287,34060498	2515	protein_coding	Gm3985	predicted gene 3985
100042720		chr14	55864431	55866295	-	55864431,55864786;55866274,55866295	378	pseudo	Gm3988	ribosomal protein L29 pseudogene
100042727		chr12	20077737	20092236	+	20077737,20078036;20088297,20088423;20090023,20090026;20090095,20090255;20090927,20092236	1902	protein_coding	Gm3993	predicted gene 3993
100042734		chr8	109096820	109097360	-	109096820,109097360	541	pseudo	Gm10073	ribosomal protein, large, P1 pseudogene
100042740	ENSMUSG00000066956	chr1	131697734	131698346	-	131697734,131698346	613	pseudo	Gm10191	ribosomal protein L31, pseudogene 9
100042757		chr18	42434034	42434851	-	42434034,42434202;42434605,42434851	416	miscRNA	Gm4013	predicted gene 4013
100042761	ENSMUSG00000074425	chr3	93875544	93876566	-	93875544,93876566	1023	protein_coding	Gm10697	predicted gene 10697
100042773	ENSMUSG00000078916	chr13	36082730	36083411	-	36082730,36083411	682	protein_coding	Gm4024	predicted pseudogene 4024
100042776		chr12	88959859	88963093	+	88959859,88960007;88962245,88963093	998	protein_coding	Gm4027	predicted gene 4027
100042777		chr8	35174050	35174756	-	35174050,35174756	707	pseudo	Gm10131	enhancer of rudimentary homolog pseudogene
100042781		chr7	9246439	9270107	+	9246439,9246635;9249464,9249755;9256970,9257782;9259032,9259259;9265072,9265195;9269203,9270107	2559	protein_coding	Vmn2r40	vomeronasal 2, receptor 40
100042782	OTTMUSG00000016694	chrX	8563026	8563881	-	8563026,8563881	856	protein_coding	Gm14458	predicted gene 14458
100042784	8030443D09Rik,AA163972,Gm707	chr2	92815063	92886301	-	92815063,92816018;92820668,92820855;92833521,92833588;92852784,92853046;92853470,92853573;92853922,92854046;92886136,92886301	1870	protein_coding	Prdm11	PR domain containing 11
100042786	EG435336	chr12	88985068	88985570	-	88985068,88985570	503	protein_coding	Gm16381	predicted gene 16381
100042802		chr13	37749377	37759603	-	37749377,37750639;37759367,37759603	1500	unknown	AI463229	expressed sequence AI463229
100042807	eIF3j,ENSMUSG00000043424	chr18	43635072	43637490	-	43635072,43637490	2419	protein_coding	Gm9781	predicted gene 9781
100042810		chr7	9638311	9655801	+	9638311,9638507;9641438,9641729;9643472,9644284;9645768,9645995;9651814,9651937;9654897,9655801	2559	protein_coding	Vmn2r45	vomeronasal 2, receptor 45
100042814		chr1	71699909	71709417	+	71699909,71699960;71703619,71703740;71707326,71707519;71708593,71709417	1193	miscRNA	Apol7d	apolipoprotein L 7d
100042840	ENSMUSG00000069034,H2al2y	chrY	1976249	1976584	-	1976249,1976584	336	protein_coding	Gm16501	predicted gene 16501
100042848		chr7	9965779	9989425	+	9965779,9965975;9968798,9969089;9976301,9977113;9978361,9978588;9984403,9984526;9988521,9989425	2559	protein_coding	Vmn2r41	vomeronasal 2, receptor 41
100042849		chrY	2041436	2052117	-	2041436,2041752;2041934,2042022;2042987,2043067;2044435,2044543;2045342,2045494;2047114,2047291;2048401,2048507;2048955,2049067;2052063,2052117	1202	protein_coding	Gm4064	predicted gene 4064
100042855	ENSMUSG00000069385,Vtlgl1	chr18	44316058	44318957	-	44316058,44316103;44316881,44316993;44317958,44318007;44318909,44318957	258	protein_coding	Gm10267	predicted gene 10267
100042856	Gvin1,VLIG-1	chr7	113043632	113102494	-	113043632,113052361;113062128,113062267;113063008,113063061;113102369,113102494	9050	protein_coding	Gm4070	predicted gene 4070
100042862		chr13	85266295	85294721	-	85266295,85267118;85294682,85294721	864	protein_coding	Gm4076	predicted gene 4076
100042874	ENSMUSG00000069031	chrY	2118066	2129203	+	2118066,2118120;2121116,2121228;2121676,2121782;2122892,2123069;2124689,2124841;2125637,2125745;2127113,2127193;2128459,2128547;2128729,2129203	1360	protein_coding	Gm10256	predicted gene 10256
100042875		chr11	22967906	22975574	+	22967906,22968406;22972879,22975574	3197	unknown	Gm12059	predicted gene 12059
100042880	ENSMUSG00000070510	chr7	79793643	79794214	-	79793643,79794214	572	protein_coding	Gm10294	predicted pseudogene 10294
100042881	ENSMUSG00000071960	chrY	2156899	2168113	+	2156899,2156970;2160039,2160151;2160599,2160705;2161817,2161994;2163614,2163766;2164564,2164672;2166040,2166120;2167173,2167261;2167443,2168113	1573	protein_coding	Gm10352	predicted gene 10352
100042889		chr3	95675445	95693016	+	95675445,95675608;95690714,95690866;95691036,95691419;95691992,95693016	1726	miscRNA	C920021L13Rik	RIKEN cDNA C920021L13 gene
100042891		chr7	10402131	10426674	-	10402131,10403035;10406931,10407054;10412691,10412918;10414453,10415265;10423336,10423627;10426478,10426674	2559	protein_coding	Vmn2r47	vomeronasal 2, receptor 47
100042894		chr7	10339985	10355920	-	10339985,10340760;10342909,10343032;10348527,10348754;10350131,10350943;10352802,10353093;10355724,10355920	2430	protein_coding	Vmn2r46	vomeronasal 2, receptor 46
100042918		chr15	99727516	99728987	-	99727516,99727640;99728720,99728987	393	protein_coding	Gm9763	predicted pseudogene 9763
100042921	ENSMUSG00000058685	chr7	10672547	10691008	-	10672547,10673451;10677514,10677637;10683477,10683704;10685157,10685969;10687713,10688004;10690812,10691008	2559	protein_coding	Vmn2r51	vomeronasal 2, receptor 51
100042922	OTTMUSG00000016789	chrX	10876383	10876883	+	10876383,10876883	501	protein_coding	Gm14483	predicted gene 14483
100042926		chr2	58016385	58029474	+	58016385,58016431;58017965,58018111;58022003,58022188;58028839,58029474	1016	miscRNA	Gm13546	predicted gene 13546
100042927	OTTMUSG00000016779	chrX	10879558	10880055	+	10879558,10880055	498	protein_coding	Gm14474	predicted gene 14474
100042929	OTTMUSG00000016783	chrX	10882781	10883098	+	10882781,10883098	318	protein_coding	Gm14477	predicted gene 14477
100042931	ENSMUSG00000073284,OTTMUSG00000016781	chrX	10885950	10886267	+	10885950,10886267	318	protein_coding	Gm14476	predicted gene 14476
100042939	OTTMUSG00000016785	chrX	10892284	10892601	+	10892284,10892601	318	protein_coding	Gm14479	predicted gene 14479
100042940		chr13	89879065	89932267	+	89879065,89879195;89929709,89932267	2690	miscRNA	Gm4117	predicted gene 4117
100042943	OTTMUSG00000016788	chrX	10895382	10895890	+	10895382,10895890	509	protein_coding	Gm14482	predicted gene 14482
100042944	OTTMUSG00000016784	chrX	10898618	10898935	+	10898618,10898935	318	protein_coding	Gm14478	predicted gene 14478
100042946	ENSMUSG00000073279,OTTMUSG00000016780	chrX	10901785	10902102	+	10901785,10902102	318	protein_coding	Gm14475	predicted gene 14475
100042947		chrX	96882820	96883113	-	96882820,96883113	294	protein_coding	Gm14816	predicted gene 14816
100042948		chr16	20545185	20548629	-	20545185,20548629	3445	pseudo	Gm15760	mitochondrial ribosomal protein S18B pseudogene
100042958		chr10	122636134	122636637	+	122636134,122636184;122636269,122636637	420	miscRNA	Gm4129	predicted gene 4129
100042959		chr13	91401035	91402277	-	91401035,91402277	1243	unknown	Gm4130	predicted gene 4130
100042964	Vmn1r98	chr7	20918491	20919414	-	20918491,20919414	924	protein_coding	Gm4133	predicted gene 4133
100042966		chr7	20941975	20944267	-	20941975,20944267	2293	pseudo	Vmn1r-ps79	vomeronasal 1 receptor, pseudogene 79
100042968	Gm4135	chr7	21027019	21027942	-	21027019,21027942	924	protein_coding	Vmn1r101	vomeronasal 1 receptor 101
100042971	ENSMUSG00000074330,Vmn1r102	chr7	21059309	21060274	-	21059309,21060274	966	protein_coding	Gm10670	predicted gene 10670
100042976	Vmn1r106	chr7	21160670	21161590	-	21160670,21161590	921	protein_coding	Gm4141	predicted gene 4141
100042980		chr7	21287648	21288568	-	21287648,21288568	921	protein_coding
100042996	ENSMUSG00000074323,Gm10669	chr7	21596240	21597205	-	21596240,21597205	966	protein_coding	Vmn1r114	vomeronasal 1 receptor 114
100043002	ENSMUSG00000058791,OTTMUSG00000017074	chrX	12795035	12795781	-	12795035,12795781	747	protein_coding	Gm14535	predicted pseudogene 14535
100043013	Gm4170	chr7	22085521	22086486	-	22085521,22086486	966	protein_coding	Vmn1r126	vomeronasal 1 receptor 126
100043016	Vmn1r131	chr7	22330189	22331109	-	22330189,22331109	921	protein_coding	Gm4172	predicted gene 4172
100043019	Vmn1r133	chr7	22545550	22546494	-	22545550,22546494	945	protein_coding	Gm4175	predicted gene 4175
100043025	Vmn1r134	chr7	22580830	22581747	-	22580830,22581747	918	protein_coding	Gm4177	predicted gene 4177
100043027	OTTMUSG00000002238	chr1	60579656	60579862	-	60579656,60579862	207	protein_coding	Gm11575	predicted gene 11575
100043029	Vmn1r138	chr7	22812996	22813916	-	22812996,22813916	921	protein_coding	Gm4179	predicted gene 4179
100043031		chr14	52250231	52255281	-	52250231,52250295;52252028,52252212;52252873,52253004;52254146,52254302;52255266,52255281	555	protein_coding	Gm4181	predicted gene 4181
100043033	EG667454,Vmn1r140	chr7	22902341	22903264	-	22902341,22903264	924	protein_coding	Gm16451	predicted pseudogene 16451
100043034	Gm13138,OTTMUSG00000010655,RP23-383I4.3	chr4	146395959	146434908	+	146395959,146396109;146397471,146397564;146426615,146426699;146429708,146429834;146431368,146434908	3998	protein_coding	Rex2	reduced expression 2
100043037	ENSMUSG00000074310,Vmn1r141	chr7	22918795	22919760	-	22918795,22919760	966	protein_coding	Gm10666	predicted gene 10666
100043039		chr10	89341045	89341315	+	89341045,89341315	271	protein_coding	Gm4184	predicted gene 4184
100043040		chr12	3403883	3426747	-	3403883,3406711;3407701,3407924;3426501,3426747	3300	miscRNA	1110002L01Rik	RIKEN cDNA 1110002L01 gene
100043043	Vmn1r146	chr7	23113813	23114736	-	23113813,23114736	924	protein_coding	Gm4187	predicted gene 4187
100043051	Gm4194	chr7	23222325	23223248	-	23222325,23223248	924	protein_coding	Vmn1r149	vomeronasal 1 receptor 149
100043057	Gm540	chr16	26503879	26526857	-	26503879,26505058;26516771,26516913;26517931,26517975;26524874,26524911;26526726,26526857	1538	protein_coding	Tmem207	transmembrane protein 207
100043058	ENSMUSG00000074308,Vmn1r150	chr7	23248129	23249094	-	23248129,23249094	966	protein_coding	Gm10665	predicted gene 10665
100043059		chr7	115237643	115237999	-	115237643,115237999	357	protein_coding	Gm4199	predicted gene 4199
100043061	Vmn1r154	chr7	23349442	23350362	-	23349442,23350362	921	protein_coding	Gm4201	predicted gene 4201
100043067	EG667554,Gm16455	chr7	23574878	23575801	-	23574878,23575801	924	protein_coding	Vmn1r158	vomeronasal 1 receptor 158
100043072		chr14	68741742	68749428	+	68741742,68743753;68748834,68749428	2607	miscRNA	A230070E04Rik	RIKEN cDNA A230070E04 gene
100043074		chr13	81096926	81102991	-	81096926,81098892;81102739,81102991	2220	unknown	Gm4211	predicted gene 4211
100043079	Vmn1r161	chr7	23768748	23769692	-	23768748,23769692	945	protein_coding	Gm4214	predicted gene 4214
100043083	Vmn1r162	chr7	23804025	23804942	-	23804025,23804942	918	protein_coding	Gm4216	predicted gene 4216
100043088	Vmn1r166	chr7	24035781	24036701	-	24035781,24036701	921	protein_coding	Gm4220	predicted gene 4220
100043090		chr2	89988563	89989045	+	89988563,89989045	483	protein_coding	Gm4222	predicted gene 4222
100043092		chr7	12806665	12811156	+	12806665,12806777;12808152,12808228;12809753,12811156	1594	miscRNA	Gm4224	predicted gene 4224
100043101	ENSMUSG00000074291,Gm10659	chr7	24325739	24326668	+	24325739,24326668	930	protein_coding	Vmn1r168	vomeronasal 1 receptor 168
100043102		chr16	30008753	30021516	+	30008753,30008816;30016643,30016729;30019240,30021516	2428	miscRNA	4632428C04Rik	RIKEN cDNA 4632428C04 gene
100043103	Gm4232	chr7	24362204	24363118	+	24362204,24363118	915	protein_coding	Vmn1r169	vomeronasal 1 receptor 169
100043106		chr16	8922150	8922482	-	8922150,8922482	333	pseudo	Gm10247	ribosomal protein L35A pseudogene
100043108	AI098658	chr19	39917150	39961259	-	39917150,39917566;39923836,39923977;39925519,39925706;39934306,39934447;39950704,39950880;39951996,39952156;39955583,39955732;39955936,39956098;39961030,39961259	1770	protein_coding	Cyp2c69	cytochrome P450, family 2, subfamily c, polypeptide 69
100043121	ENSMUSG00000066724	chr7	24731653	24732308	-	24731653,24732308	656	protein_coding	Gm10175	predicted gene 10175
100043123	OTTMUSG00000003605	chr11	114882042	114888326	-	114882042,114882234;114883997,114884159;114885677,114886018;114888173,114888326	852	protein_coding	Gm11710	predicted gene 11710
100043125	OTTMUSG00000003606	chr11	114892800	114899083	-	114892800,114892992;114894755,114894917;114896434,114896775;114898930,114899083	852	protein_coding	Gm11711	predicted gene 11711
100043126		chr2	175692089	175702778	-	175692089,175693298;175694452,175694512;175694719,175694845;175701813,175701981;175702708,175702778	1638	protein_coding	Gm4245	predicted gene 4245
100043131		chr6	87945219	87965311	+	87945219,87945233;87949099,87949843;87965302,87965311	770	miscRNA
100043132		chr14	71651080	71670866	+	71651080,71651114;71657838,71657976;71670364,71670866	677	miscRNA	Gm4251	predicted gene 4251
100043133	GLI4	chr7	135377965	135381545	-	135377965,135381545	3581	protein_coding	9130023H24Rik	RIKEN cDNA 9130023H24 gene
100043147		chr16	11008991	11015279	+	11008991,11009151;11012046,11012089;11013499,11015279	1986	miscRNA	Gm4262	predicted gene 4262
100043150		chr7	137105679	137122183	+	137105679,137105792;137110362,137110741;137112646,137112707;137122066,137122183	674	miscRNA	Gm4265	predicted gene 4265
100043158		chr17	36870475	36871696	+	36870475,36870662;36871210,36871453;36871598,36871696	531	protein_coding	Gm4271	predicted gene 4271
100043160		chr17	26038801	26039172	-	26038801,26039172	372	pseudo	Gm10012	cytochrome c oxidase, subunit VIIc pseudogene
100043169		chr14	75374893	75386911	+	75374893,75374955;75375676,75375875;75385719,75386911	1456	miscRNA	Gm4278	predicted gene 4278
100043172		chr9	44182678	44183313	-	44182678,44183313	636	pseudo	Gm10080	predicted gene 10080
100043176		chr14	75535696	75536723	-	75535696,75536577;75536674,75536723	932	miscRNA	Gm15628	predicted gene 15628
100043184	OTTMUSG00000003536	chr11	115585608	115586122	-	115585608,115586122	515	protein_coding	Gm11703	predicted gene 11703
100043188	ENSMUSG00000074424	chr3	93978334	93982115	-	93978334,93980458;93981994,93982115	2247	protein_coding	Gm10696	predicted gene 10696
100043189		chr14	76242725	76244771	-	76242725,76243789;76244358,76244464;76244581,76244771	1363	miscRNA	Gm4285	predicted gene 4285
100043194	C730007P19Rik,mSTa2,ST,ST2A2,Sth2	chr7	14318855	14364986	+	14318855,14319043;14320096,14320304;14323574,14323700;14364771,14364986	741	protein_coding	Sult2a2	sulfotransferase family 2A, dehydroepiandrosterone (DHEA)-preferring, member 2
100043200	MOR265-2_p,Olfr819-ps1	chr10	129402792	129403754	-	129402792,129403754	963	protein_coding	Olfr819	olfactory receptor 819
100043207	Amy2-1,mAmy2-6,OTTMUSG00000022432	chr3	113231127	113235228	-	113231127,113231156;113232321,113232551;113233304,113233492;113234547,113234693;113235024,113235228	802	protein_coding	Amy2a1	amylase 2a1
100043209		chr12	12029816	12030511	+	12029816,12030511	696	pseudo	Gm4294	ribosomal protein L15 pseudogene
100043213		chrX	102568333	102587093	-	102568333,102571176;102578092,102578288;102583221,102583275;102585209,102585282;102586815,102587093	3449	miscRNA	5330434G04Rik	RIKEN cDNA 5330434G04 gene
100043216		chrX	24129376	24152021	-	24129376,24129771;24130091,24130189;24132628,24132709;24140473,24140536;24140848,24140973;24144064,24144098;24144638,24144704;24150312,24152021	2579	protein_coding	Gm4297	predicted gene 4297
100043217	ENSMUSG00000068324	chr16	35892664	35920885	+	35892664,35893012;35920536,35920885	699	protein_coding	Gm10237	predicted gene 10237
100043224		chr10	99798310	99799223	+	99798310,99799223	914	protein_coding	Gm4301	predicted gene 4301
100043225		chr8	125365478	125366173	+	125365478,125366173	696	pseudo	Gm16378	eukaryotic translation initiation factor 1 pseudogene
100043227		chr10	99803470	99804396	+	99803470,99804396	927	protein_coding	Gm4302	predicted gene 4302
100043229		chr7	28550692	28555991	+	28550692,28550802;28554259,28554311;28555524,28555991	632	miscRNA	Gm10046	predicted gene 10046
100043231		chr10	99808606	99809515	+	99808606,99809515	910	protein_coding	Gm4303	predicted gene 4303
100043232		chr2	115319249	115337937	-	115319249,115321743;115323457,115323542;115337875,115337937	2644	miscRNA	3110099E03Rik	RIKEN cDNA 3110099E03 gene
100043235		chr10	99813727	99814636	+	99813727,99814636	910	protein_coding	Gm4305	predicted gene 4305
100043239		chr10	99823972	99824881	+	99823972,99824881	910	protein_coding	Gm4307	predicted gene 4307
100043240	OTTMUSG00000024056	chr1	148572711	148576620	+	148572711,148576620	3910	protein_coding	Gm15583	predicted gene 15583
100043245		chr19	43711870	43716497	-	43711870,43713266;43716186,43716497	1709	unknown	Gm4311	predicted gene 4311
100043247		chr10	99844281	99845194	-	99844281,99845194	914	protein_coding	Gm4312	predicted gene 4312
100043254	ENSMUSG00000073804	chr7	142460302	142464625	+	142460302,142460329;142460442,142460523;142463876,142464625	860	protein_coding	Nps	neuropeptide S
100043257	ENSMUSG00000062473,OTTMUSG00000022091	chr1	152112665	152113196	-	152112665,152113196	532	protein_coding	Gm15453	predicted gene 15453
100043261		chrX	132673595	132674755	+	132673595,132673705;132674062,132674096;132674394,132674755	508	pseudo	Gm4322	predicted gene 4322
100043272		chr2	118571498	118574543	+	118571498,118574543	3046	miscRNA	5430417L22Rik	RIKEN cDNA 5430417L22 gene
100043278		chr3	119412435	119412817	+	119412435,119412817	383	pseudo	Gm4332	ribosomal protein S20 pseudogene
100043292		chr10	103631097	103633576	+	103631097,103631202;103632425,103633576	1258	protein_coding	Gm4340	predicted gene 4340
100043296		chr8	126377714	126378142	+	126377714,126378142	429	pseudo	Gm4342	predicted gene 4342
100043300		chr17	39673087	39677792	+	39673087,39673128;39674677,39674830;39676746,39677792	1243	protein_coding	Gm4345	predicted gene 4345
100043305		chr3	95231271	95235007	+	95231271,95231321;95232476,95232744;95234209,95235007	1119	pseudo	Gm4349	SET domain, bifurcated 1 pseudogene
100043314	ENSMUSG00000071552,Vstm3	chr16	43648974	43664297	-	43648974,43649347;43659552,43659649;43662089,43662418;43664137,43664297	963	protein_coding	Tigit	T cell immunoreceptor with Ig and ITIM domains
100043315		chr15	94928053	94979749	-	94928053,94928739;94979267,94979425;94979590,94979749	1006	miscRNA	LOC100043315	uncharacterized LOC100043315
100043318		chr17	28863219	28863522	+	28863219,28863522	304	pseudo	Gm4356	guanine nucleotide binding protein (G protein), gamma 5 pseudogene
100043324	ENSMUSG00000073198	chr12	18186221	18224060	+	18186221,18186240;18202319,18202322;18205299,18205306;18223338,18224060	755	protein_coding	Gm10480	predicted gene 10480
100043326	Abpbg3	chr7	32144057	32147091	-	32144057,32144149;32145121,32145299;32147025,32147091	339	protein_coding	Gm4362	predicted gene 4362
100043332		chr17	43671123	43680588	-	43671123,43672051;43675827,43676055;43680426,43680588	1321	protein_coding	D730048J04Rik	RIKEN cDNA D730048J04 gene
100043335		chr15	96013231	96033901	+	96013231,96013481;96032543,96033901	1610	pseudo	Gm4371	eukaryotic translation initiation factor 3, subunit I pseudogene
100043338		chr6	73478637	73479232	-	73478637,73479089;73479191,73479232	495	pseudo	Gm4374	predicted gene 4374
100043348	ENSMUSG00000058640	chr17	29445083	29445565	+	29445083,29445565	483	protein_coding	Gm10045	predicted pseudogene 10045
100043355		chr7	32885888	32887069	+	32885888,32885951;32886071,32886258;32887040,32887069	282	protein_coding	Gm4384	predicted gene 4384
100043364		chr3	127039309	127202267	-	127039309,127042110;127111763,127111910;127201586,127202267	3632	protein_coding	Gm4392	predicted gene 4392
100043376		chr7	33621589	33622770	+	33621589,33621652;33621772,33621960;33622741,33622770	283	protein_coding	Gm4399	predicted gene 4399
100043381	OTTMUSG00000016254	chr2	176407551	176421027	-	176407551,176408856;176410014,176410074;176410280,176410406;176417431,176417485;176420949,176421027	1628	protein_coding	Gm14308	predicted gene 14308
100043387		chr2	176493062	176506522	+	176493062,176493133;176496590,176496644;176503666,176503792;176503998,176504058;176505217,176506522	1621	protein_coding	100043387	predicted gene, 100043387
100043388		chr7	33848484	33849665	+	33848484,33848547;33848667,33848854;33849636,33849665	282	protein_coding	Gm4406	predicted gene 4406
100043403		chr2	176976644	177052194	-	176976644,176976657;176977650,176978836;177011217,177011631;177011714,177011794;177049568,177050313;177051455,177051515;177052182,177052194	2517	unknown	Gm14410	predicted gene 14410
100043404		chr16	50140533	50144114	+	50140533,50140585;50143658,50144114	510	protein_coding	Gm4416	predicted gene 4416
100043407		chr12	21423757	21425680	+	21423757,21423943;21424077,21424151;21424491,21424722;21424860,21425342;21425553,21425680	1105	miscRNA	Gm4419	predicted gene 4419
100043416		chr12	22183122	22212306	-	22183122,22183174;22184030,22184766;22186097,22186157;22186358,22186484;22211802,22211902;22212007,22212306	1379	protein_coding	Gm4425	predicted gene 4425
100043424		chr2	128124399	128255087	-	128124399,128126732;128142036,128143408;128156581,128156785;128197842,128198163;128254830,128255087	4492	miscRNA	Gm14005	predicted gene 14005
100043450		chr19	52997671	53001421	+	52997671,52997990;53000063,53001421	1679	miscRNA	AA387883	expressed sequence AA387883
100043456	ENSMUSG00000074380	chr3	98356474	98367932	-	98356474,98357661;98361154,98361318;98367217,98367413;98367727,98367837;98367847,98367932	1747	protein_coding	Gm10681	predicted gene 10681
100043459		chr16	20176204	20177085	-	20176204,20177085	882	pseudo	Gm10241	SMT3 suppressor of mif two 3 homolog 2 pseudogene
100043461		chr3	98249597	98260966	-	98249597,98250794;98254308,98254472;98260306,98260641;98260815,98260966	1851	protein_coding	Gm4450	predicted gene 4450
100043462		chr19	53662641	53663557	-	53662641,53663557	917	pseudo	Nutf2-ps1	nuclear transport factor 2, pseudogene 1
100043467		chr7	39352182	39356187	-	39352182,39353995;39355216,39355977;39356151,39356187	2613	protein_coding	Gm4454	predicted gene 4454
100043468	A430003O12Rik,C430039G02Rik,C530035A18Rik,Gm4455,Zfp883b	chr17	33426489	33441634	+	33426489,33426614;33437526,33437652;33437890,33437947;33438710,33441634	3236	protein_coding	Zfp955b	zinc finger protein 955B
100043472		chr7	146845448	146846054	-	146845448,146846054	607	pseudo	Gm4459	NADH dehydrogenase (ubiquinone) 1, alpha/beta subcomplex, 1 pseudogene
100043474	ENSMUSG00000079307,Ga_x5j8b7w2m1k-1-552	chr17	33352206	33353296	-	33352206,33353296	1091	protein_coding	Gm4461	predicted gene 4461
100043489		chr16	21794420	21809113	+	21794420,21794519;21795923,21796048;21800788,21800909;21801354,21801429;21803026,21806198;21808751,21809113	3960	miscRNA	1300002E11Rik	RIKEN cDNA 1300002E11 gene
100043490		chr3	101110357	101111002	-	101110357,101111002	646	pseudo	Gm10355	RAN guanine nucleotide release factor pseudogene
100043493		chr6	85678387	85706523	+	85678387,85678434;85698745,85698862;85700004,85700207;85700487,85700728;85701224,85701377;85702047,85702110;85705556,85705655;85706479,85706523	975	pseudo	Alms1-ps1	Alstrom syndrome 1, pseudogene 1
100043495		chr7	133442948	133443430	-	133442948,133443430	483	pseudo	Gm10155	ribosomal protein L21 pseudogene
100043497		chr6	85657167	85658555	-	85657167,85657925;85658505,85658555	810	protein_coding	Gm4477	predicted gene 4477
100043498		chr10	120780271	120780714	+	120780271,120780714	444	pseudo	Gm4478	ribosomal protein L21 pseudogene
100043507	OTTMUSG00000026148	chr16	22295100	22295306	+	22295100,22295306	207	protein_coding	Gm15776	predicted gene 15776
100043508	ENSMUSG00000040078	chr6	85793974	85794456	+	85793974,85794456	483	protein_coding	Gm9769	predicted pseudogene 9769
100043513		chr10	121556753	121567614	+	121556753,121556965;121564056,121564202;121567455,121567614	520	miscRNA	Gm4489	predicted gene 4489
100043523	Vmn1r97	chr7	20818257	20819177	-	20818257,20819177	921	protein_coding	Gm4498	predicted gene 4498
100043534		chr2	143703200	143707245	+	143703200,143703320;143703467,143703493;143706896,143707245	498	protein_coding	Gm11686	predicted gene 11686
100043536	ENSMUSG00000074331,Gm10671	chr7	21003291	21004214	+	21003291,21004214	924	protein_coding	Vmn1r100	vomeronasal 1 receptor 100
100043541		chr16	23192223	23206654	+	23192223,23192334;23193056,23193115;23193572,23193640;23201059,23206654	5837	unknown	B630019A10Rik	RIKEN cDNA B630019A10 gene
100043550		chr7	21178321	21184370	-	21178321,21179663;21180711,21180801;21184288,21184370	1517	pseudo	Gm4513	predicted gene 4513
100043559		chr7	21357947	21358840	+	21357947,21358840	894	protein_coding
100043561		chr7	21453936	21454859	+	21453936,21454859	924	protein_coding
100043566	ENSMUSG00000074321	chr7	21509531	21510843	-	21509531,21510843	1313	protein_coding	Gm10668	predicted gene 10668
100043569	EG667283,Gm16444	chr7	21556204	21557097	+	21556204,21557097	894	protein_coding	Vmn1r112	vomeronasal 1 receptor 112
100043571		chr16	25956561	25960428	+	25956561,25956621;25958338,25960428	2152	unknown	Gm4524	predicted gene 4524
100043580		chr7	134375932	134376644	-	134375932,134376644	713	miscRNA	Gm4532	predicted gene 4532
100043582		chr17	64863429	64904930	-	64863429,64863750;64865474,64865695;64869182,64869356;64904744,64904930	906	miscRNA	AU016765	expressed sequence AU016765
100043585		chr7	148592434	148593246	+	148592434,148593246	813	pseudo	Gm4535	RAN guanine nucleotide release factor pseudogene
100043594		chr3	105837628	105837921	+	105837628,105837921	294	pseudo	Gm4540	predicted gene 4540
100043595		chr7	22230792	22250942	+	22230792,22230885;22238281,22238623;22250885,22250942	495	pseudo	Gm4541	NLR family, pyrin domain containing 4E pseudogene
100043596	Gm4542	chr7	22296799	22297722	+	22296799,22297722	924	protein_coding	Vmn1r130	vomeronasal 1 receptor 130
100043597	B930091H02Rik,D030022P06Rik,F630004O05Rik	chr7	134655497	134710454	+	134655497,134655852;134657679,134657754;134659456,134659715;134663095,134663346;134664990,134665175;134665503,134665643;134668807,134669029;134669145,134669419;134671910,134672003;134672649,134672738;134673697,134673873;134673954,134674312;134674408,134674585;134674849,134674985;134675234,134675403;134675541,134675733;134678062,134678198;134678289,134678475;134681515,134681684;134682017,134682282…	12236	protein_coding	Srcap	Snf2-related CREBBP activator protein
100043600		chr15	102487999	102490900	+	102487999,102488209;102489986,102490900	1126	miscRNA	Gm4544	predicted gene 4544
100043604	EG667346,Gm16448	chr7	22397764	22400166	+	22397764,22400166	2403	protein_coding	Vmn1r132	vomeronasal 1 receptor 132
100043609		chr2	119146935	119151933	-	119146935,119147402;119150581,119150712;119150904,119151065;119151717,119151933	979	miscRNA	Gm14207	predicted gene 14207
100043614	Gm4551	chr7	22779606	22780529	+	22779606,22780529	924	protein_coding	Vmn1r137	vomeronasal 1 receptor 137
100043617		chr7	149350601	149352927	-	149350601,149351675;149352907,149352927	1096	protein_coding	Gm4553	predicted gene 4553
100043618		chr10	127448832	127449263	+	127448832,127449263	432	pseudo	Gm10120	small nuclear ribonucleoprotein D2 pseudogene
100043625		chr7	23041054	23042362	-	23041054,23042362	1309	protein_coding	Gm4557	predicted gene 4557
100043627		chr7	149459669	149460268	-	149459669,149460268	600	protein_coding	Gm4559	predicted gene 4559
100043636		chr11	83037078	83040086	+	83037078,83037153;83037712,83037812;83037954,83038133;83039036,83040086	1408	miscRNA	AI662270	expressed sequence AI662270
100043638		chr7	21178321	21179633	-	21178321,21179633	1313	pseudo	Gm4565	predicted gene 4565
100043644		chr17	71682541	71691144	-	71682541,71682847;71690760,71690960;71691121,71691144	532	pseudo	Gm4566	ubiquitin specific peptidase 16 pseudogene
100043645	EG381936,Gm5156	chr7	23498617	23504729	-	23498617,23499959;23501002,23501092;23504570,23504729	1594	protein_coding	Gm4567	predicted gene 4567
100043665	ENSMUSG00000074296	chr7	23917622	23929497	-	23917622,23918986;23920039,23920129;23923598,23923725;23929338,23929497	1744	protein_coding	Gm10662	predicted gene 10662
100043667	Gm4579	chr7	24002351	24003274	+	24002351,24003274	924	protein_coding	Vmn1r165	vomeronasal 1 receptor 165
100043670		chr16	33998329	34007563	-	33998329,33998342;34002413,34002424;34006882,34007563	708	protein_coding	Gm4581	predicted gene 4581
100043674	ENSMUSG00000049832	chr17	36072569	36075516	-	36072569,36072931;36074883,36074942;36075505,36075516	435	protein_coding	Gm9840	predicted gene 9840
100043676		chr14	66887718	66893561	-	66887718,66892154;66893447,66893561	4552	protein_coding	Gm4583	predicted gene 4583
100043681		chr2	157727194	157727999	+	157727194,157727999	806	pseudo	Gm14176	ubiquitin-conjugating enzyme E2I pseudogene
100043682		chr7	139507347	139509974	+	139507347,139509974	2628	miscRNA	Gm10584	predicted gene 10584
100043684	ENSMUSG00000074267,mAmy2-3,OTTMUSG00000022433	chr3	113082755	113094367	-	113082755,113084985;113087032,113087157;113087266,113087384;113088548,113088647;113088740,113088862;113089540,113089673;113091340,113091570;113092303,113092491;113093568,113093714;113094045,113094367	3723	protein_coding	Amy2a4	amylase 2a4
100043686	mAmy2-4,OTTMUSG00000022430	chr3	113115367	113126970	-	113115367,113117597;113119637,113119762;113119871,113119989;113121152,113121251;113121344,113121466;113122144,113122277;113123943,113124173;113124906,113125094;113126171,113126317;113126648,113126970	3723	protein_coding	Amy2a3	amylase 2a3
100043688	ENSMUSG00000074265,mAmy2-5,OTTMUSG00000022431	chr3	113147967	113159576	-	113147967,113150197;113152242,113152367;113152476,113152594;113153757,113153856;113153949,113154071;113154749,113154882;113156549,113156779;113157512,113157700;113158777,113158923;113159254,113159576	3723	protein_coding	Amy2a2	amylase 2a2
100043695	OTTMUSG00000022580	chr7	140930162	140930617	-	140930162,140930617	456	protein_coding	Gm15483	predicted gene 15483
100043702		chr3	116231053	116231496	-	116231053,116231496	444	pseudo	Gm4596	ubiquitin-conjugating enzyme E2D 3 (UBC4/5 homolog, yeast) pseudogene
100043706		chr7	25446313	25448128	+	25446313,25446598;25447335,25448128	1080	miscRNA	Gm4598	predicted gene 4598
100043714		chr2	126534921	126535293	-	126534921,126535293	373	pseudo	Gm10774	polymerase (RNA) II (DNA directed) polypeptide L pseudogene
100043718		chr6	108090115	108090497	-	108090115,108090497	383	protein_coding	Gm4604	predicted gene 4604
100043726		chr3	122080015	122094729	-	122080015,122080782;122094593,122094729	905	miscRNA	Gm4610	predicted gene 4610
100043732		chr7	26613568	26613896	-	26613568,26613896	329	pseudo	Gm4613	60S ribosomal protein L37a pseudogene
100043755	ENSMUSG00000063556	chr14	77651608	77652121	-	77651608,77652121	514	protein_coding	Gm10132	predicted gene 10132
100043757	ENSMUSG00000050600,OTTMUSG00000017459,Rp23-45p4.1	chr2	174469035	174536333	+	174469035,174472673;174473582,174473724;174483174,174483310;174529524,174529681;174530604,174536333	9807	protein_coding	Zfp831	zinc finger protein 831
100043761		chr2	175868451	176142335	+	175868451,175868513;175877361,175877487;175877689,175877749;175878907,175879307;175879813,175879979;175880316,175880336;175977157,175977336;175977421,175977789;175977957,175977984;176050274,176050331;176141741,176141867;176142204,176142335	1734	unknown	Gm14399	predicted gene 14399
100043762		chr2	175053550	175057269	-	175053550,175053563;175054504,175054655;175056412,175056472;175056666,175056792;175057252,175057269	372	protein_coding	Gm14442	predicted gene 14442
100043763		chr2	175057681	175096680	+	175057681,175057802;175096041,175096680	762	protein_coding	Gm14438	predicted gene 14438
100043764		chr2	175150244	175160396	-	175150244,175151549;175152707,175152767;175152973,175153099;175160247,175160396	1644	unknown	Gm4631	predicted gene 4631
100043766		chr2	130627702	130629837	-	130627702,130629837	2136	pseudo	Gm14057	Ppp1r14c pseudogene
100043771	ENSMUSG00000074243	chr7	28734174	28742184	-	28734174,28734812;28742116,28742184	708	protein_coding	Gm10651	predicted pseudogene 10651
100043772		chr7	28769490	28799134	-	28769490,28775541;28790238,28790336;28792333,28792459;28793403,28793455;28797355,28797469;28799035,28799134	6546	protein_coding	Gm4636	predicted gene 4636
100043780		chr14	88522776	88523615	-	88522776,88523615	840	pseudo	Gm10119	ribosomal protein S3A pseudogene
100043801		chr9	113083605	113098933	-	113083605,113084369;113097343,113097458;113098907,113098933	908	miscRNA	Gm4657	predicted gene 4657
100043803		chr16	59457410	59460047	+	59457410,59460047	2638	pseudo	Orai2-ps	ORAI calcium release-activated calcium modulator 2, pseudogene
100043805	ENSMUSG00000067783	chr6	122627596	122649046	-	122627596,122627605;122628378,122628390;122643186,122643194;122648373,122649046	706	protein_coding	Gm10224	predicted pseudogene 10224
100043809		chr14	106846203	106846886	+	106846203,106846886	684	protein_coding	Gm4663	predicted gene 4663
100043811		chr14	106870783	106871466	+	106870783,106871466	684	protein_coding	Gm4664	predicted gene 4664
100043812		chr9	115089522	115095176	-	115089522,115089829;115094924,115095176	561	unknown	Gm4665	predicted gene 4665
100043813	ENSMUSG00000050621	chr9	114891484	114891857	-	114891484,114891857	374	protein_coding	Gm9846	predicted gene 9846
100043814		chr14	106877503	106878186	+	106877503,106878186	684	protein_coding	Gm4666	predicted gene 4666
100043823		chr7	31742428	31746801	+	31742428,31742581;31743133,31746801	3823	unknown	Gm4673	predicted gene 4673
100043836		chr7	32488798	32490773	-	32488798,32489055;32490050,32490231;32490697,32490773	517	protein_coding	Gm4684	predicted gene 4684
100043842		chr7	32994354	32996142	-	32994354,32994449;32995436,32995617;32996082,32996142	339	protein_coding	Gm4687	predicted gene 4687
100043843		chr2	152010980	152011441	-	152010980,152011441	462	pseudo	Gm14166	ribosomal protein S15A, pseudogene 7
100043856		chr7	33957073	33958861	-	33957073,33957168;33958155,33958336;33958801,33958861	339	protein_coding	Gm4692	predicted gene 4692
100043858		chr9	123836687	123839612	+	123836687,123837260;123838739,123839612	1448	protein_coding	Gm4694	predicted gene 4694
100043860	Abpa24,OTTMUSG00000008385	chr7	34528818	34530122	+	34528818,34528878;34528998,34529185;34529972,34530122	400	protein_coding	Gm12769	predicted gene 12769
100043861	Gm4696,Klrb1,Klrb1g,Klrb6,NKR-P1G,Nkrp-1e,Nkrp1g	chr6	128656526	128673064	-	128656526,128656649;128660065,128660180;128660543,128660697;128662275,128662349;128663601,128663690;128672980,128673064	645	protein_coding	4930431A04Rik	RIKEN cDNA 4930431A04 gene
100043868	OTTMUSG00000008394	chr7	34880450	34885856	+	34880450,34880593;34884725,34884912;34885698,34885856	491	protein_coding	Gm12776	predicted gene 12776
100043871		chr17	65225541	65269965	+	65225541,65226270;65266030,65266144;65269731,65269965	1080	protein_coding	Gm4701	predicted gene 4701
100043872	ENSMUSG00000066543	chr7	36900857	36903900	+	36900857,36901059;36902404,36902480;36903247,36903900	934	protein_coding	Gm10166	predicted pseudogene 10166
100043876		chr17	66762971	66763324	-	66762971,66763324	354	protein_coding	Gm4705	predicted gene 4705
100043882	OTTMUSG00000016169	chr2	156994556	156995014	+	156994556,156995014	459	protein_coding	Gm14277	predicted gene 14277
100043885		chr17	76260363	76288379	+	76260363,76260659;76260851,76260952;76277311,76277416;76285585,76285778;76287901,76288379	1178	miscRNA	Gm4710	predicted gene 4710
100043899	OTTMUSG00000001070	chr2	163318054	163328348	+	163318054,163318488;163321425,163321543;163324031,163324163;163325551,163325666;163328058,163328348	1094	protein_coding	R3hdml	R3H domain containing-like
100043902		chr17	86001272	86018751	-	86001272,86002026;86006698,86007238;86008430,86013246;86013988,86014067;86014727,86015083;86016622,86016974;86017397,86018751	8258	miscRNA	Six3os1	Six3 opposite strand transcript 1
100043904		chr17	89778581	89784333	+	89778581,89778789;89779968,89780071;89781524,89781576;89783899,89784333	801	miscRNA	Gm4719	predicted gene 4719
100043906		chr17	90307817	90309782	-	90307817,90309782	1966	pseudo	Gm10184	karyopherin (importin) alpha 2 pseudogene
100043910		chr2	169886740	169896278	-	169886740,169888421;169890027,169890145;169895974,169896278	2106	miscRNA	A630075F10Rik	RIKEN cDNA A630075F10 gene
100043911		chr2	173404821	173485040	-	173404821,173406797;173407473,173407614;173412498,173412616;173413334,173413422;173414668,173414751;173415006,173415175;173415289,173415449;173417618,173417722;173418303,173418515;173422541,173422688;173425091,173425188;173434234,173434380;173440984,173441924;173484824,173484868;173485014,173485040	4466	pseudo	Ppp4r1l-ps	protein phosphatase 4, regulatory subunit 1-like, pseudogene
100043914		chr2	175198015	175209438	+	175198015,175198074;175205948,175206074;175206281,175206341;175207495,175208704;175209143,175209438	1754	protein_coding	Gm4723	predicted gene 4723
100043915		chr2	175247801	175250960	-	175247801,175249106;175250953,175250960	1314	protein_coding	Gm4724	predicted gene 4724
100043917		chr12	106440689	106443022	+	106440689,106440835;106442852,106443022	318	protein_coding	LOC100043917	protein TCL1B3-like
100043918		chr4	41941685	41944045	-	41941685,41941723;41941812,41941905;41942123,41942255;41943229,41943369;41944030,41944045	423	protein_coding	LOC100043918	c-C motif chemokine 19-like
100043920		chr4	41836846	41842582	+	41836846,41836989;41837575,41837620;41838059,41838119;41838766,41842582	4068	protein_coding	LOC100043920	protein FAM205A-like
100043921		chr4	41791443	41793621	+	41791443,41791486;41791882,41792066;41793051,41793183;41793401,41793494;41793583,41793621	495	protein_coding	LOC100043921	c-C motif chemokine 19-like
100043946		chrX	11916905	11932122	-	11916905,11917987;11919294,11919430;11920389,11920464;11932007,11932122	1412	miscRNA	Gm14635	predicted gene 14635
100044322		chr1	36198375	36203031	-	36198375,36201096;36202877,36203031	2877	miscRNA	LOC100044322	uncharacterized LOC100044322
100044324		chr2	24646290	24647952	-	24646290,24647650;24647801,24647952	1513	miscRNA	LOC100044324	uncharacterized LOC100044324
100044342		chr2	32134587	32143551	-	32134587,32134651;32136229,32136323;32137206,32137330;32143117,32143165;32143406,32143551	480	pseudo	LOC100044342	DNA repair protein SWI5 homolog
100044374		chr4	125763789	125766164	+	125763789,125763926;125764950,125765013;125765566,125766164	801	protein_coding	LOC100044374	protein OSCP1-like
100044391		chr16	96343953	96349306	-	96343953,96344024;96346330,96346452;96348760,96348810;96348918,96348947;96349039,96349068;96349197,96349306	416	protein_coding	LOC100044391	non-histone chromosomal protein HMG-14-like
100044398		chr14	67606564	67627621	-	67606564,67606612;67607972,67608121;67608243,67608346;67612714,67612786;67618358,67618541;67627525,67627621	657	protein_coding	LOC100044398	BCL2/adenovirus E1B 19 kDa protein-interacting protein 3-like
100044508		chr6	124761899	124764176	-	124761899,124761985;124762422,124762554;124762639,124762723;124762808,124762931;124764026,124764176	580	pseudo	LOC100044508	triosephosphate isomerase-like
100044509	OTTMUSG00000016477	chr8	4248214	4251423	+	4248214,4248352;4249205,4249341;4249426,4249746;4250267,4250381;4250467,4250625;4250849,4250921;4251293,4251423	1075	protein_coding	Gm14378	predicted gene 14378
100044526		chr1	82819046	82819699	-	82819046,82819699	654	pseudo	Gm17764	28S ribosomal protein S14, mitochondrial-like
100044610		chr14	44775336	44866735	+	44775336,44775351;44776479,44776641;44865840,44865971;44866621,44866735	426	protein_coding	LOC100044610	disks large homolog 5-like
100044625		chr14	43276144	43347618	-	43276144,43276336;43345135,43345266;43346518,43346680;43347603,43347618	504	protein_coding	LOC100044625	disks large homolog 5-like
100044627		chr11	97639375	97643676	-	97639375,97639478;97639579,97639692;97642648,97642776;97643120,97643203;97643658,97643676	450	protein_coding	LOC100044627	60S ribosomal protein L23-like
100044632		chr15	103070945	103074445	+	103070945,103070959;103071511,103071627;103071877,103072023;103072334,103072544;103072637,103072729;103072811,103072903;103073075,103073149;103073353,103073511;103074056,103074211;103074390,103074445	1122	pseudo	LOC100044632	heterogeneous nuclear ribonucleoprotein A1-like
100044656		chr1	135247214	135256901	+	135247214,135247374;135250704,135250854;135251379,135251502;135252072,135252190;135252962,135253158;135254981,135255100;135255515,135255659;135255911,135256009;135256554,135256901	1464	protein_coding	LOC100044656	renin-1-like
100044729		chr6	56651251	56654662	-	56651251,56651283;56652090,56652162;56653000,56653027;56653308,56653403;56654617,56654662	276	protein_coding	LOC100044729	U6 snRNA-associated Sm-like protein LSm5-like
100044742		chr1	31000051	31002987	-	31000051,31000168;31000777,31000851;31001381,31001511;31001783,31001875;31002883,31002987	522	protein_coding	LOC100044742	protein tyrosine phosphatase type IVA 1-like
100044750		chr1	8782004	8782243	-	8782004,8782243	240	protein_coding	LOC100044750	cyclin-dependent kinases regulatory subunit 2-like
100044751		chr11	80216149	80240529	+	80216149,80216213;80216544,80219381;80240498,80240529	2935	miscRNA
100044829		chr7	28954753	28964288	+	28954753,28954837;28959523,28959705;28959804,28959911;28960003,28960097;28960874,28961044;28962162,28962294;28963224,28963336;28963917,28964062;28964150,28964288	1173	protein_coding	LOC100044829	rRNA 2'-O-methyltransferase fibrillarin-like
100044852		chr13	65227184	65227390	+	65227184,65227390	207	protein_coding	LOC100044852	guanine nucleotide-binding protein G(I)/G(S)/G(O) subunit gamma-5-like
100044900		chr17	25399373	25406416	-	25399373,25399436;25401711,25401790;25402064,25402173;25405486,25405558;25406137,25406220;25406348,25406416	480	protein_coding	LOC100044900	SUMO-conjugating enzyme UBC9-like
100044951		chr3	74039819	74100793	-	74039819,74039887;74046047,74046574;74047378,74047447;74099249,74099446;74100773,74100793	886	pseudo	LOC100044951	ubiquitin-conjugating enzyme E2 L3-like
100045021		chr11	54533761	54553793	-	54533761,54533859;54537076,54537177;54553740,54553793	255	protein_coding	LOC100045021	CDC42 small effector protein 2-like
100045026	MGC54828	chr17	34605291	34655660	-	34605291,34605662;34605695,34605811;34605842,34606723;34607006,34607032;34609263,34609331;34609537,34609737;34609851,34610135;34610949,34611114;34631208,34631400;34632864,34632913;34654263,34654308;34655274,34655660	2795	protein_coding	LOC100045026	butyrophilin-like
100045066		chr1	51563928	51569173	-	51563928,51566888;51569084,51569173	3051	miscRNA	Gm17767	predicted gene, 17767
100045125		chr7	50223780	50355512	+	50223780,50223833;50227680,50227758;50227958,50228018;50237681,50237999;50238072,50238494;50339199,50339216;50347659,50347785;50347985,50348045;50352692,50353907;50354057,50354189;50354434,50354492;50355041,50355240;50355297,50355512	2966	pseudo	Gm17768	zinc finger protein 700-like
100045148		chr15	12754570	12865046	+	12754570,12754693;12755820,12755922;12756982,12757047;12763584,12764417;12767038,12767130;12771812,12771922;12772055,12772286;12775823,12775964;12777808,12777962;12781551,12781631;12789128,12789214;12791433,12791519;12794782,12794853;12796318,12796399;12797351,12797529;12797967,12798248;12819374,12819481;12819789,12819927;12820242,12820302;12830858,12830917;12832340,12832439;12832505,12832601;128…	4477	protein_coding	LOC100045148	ribonuclease 3-like
100045226		chr7	104459875	104471087	-	104459875,104461135;104461566,104461672;104462009,104462102;104463244,104463437;104468477,104468635;104470070,104470171;104470559,104470758;104471063,104471087	2142	protein_coding	LOC100045226	ubiquitin carboxyl-terminal hydrolase 35-like
100045355		chr1	148572031	148574746	+	148572031,148572165;148572377,148572482;148572784,148573013;148573287,148574746	1931	protein_coding	LOC100045355	zinc finger BED domain-containing protein 4-like
100045367		chr8	19493140	19493620	+	19493140,19493620	481	protein_coding	LOC100045367	60S ribosomal protein L19-like
100045404		chr3	102622748	102740021	-	102622748,102622885;102622979,102623065;102624462,102624605;102644785,102644964;102648955,102649011;102655487,102655561;102656042,102656134;102657311,102657421;102658034,102658150;102668780,102668842;102668997,102669059;102680226,102680288;102682697,102682778;102697461,102697531;102699778,102699895;102702777,102702880;102703955,102704059;102712829,102712890;102717344,102717411;102719079,102719263…	3109	pseudo	LOC100045404	synaptonemal complex protein 1-like
100045440		chr3	137810344	137821240	+	137810344,137810534;137811318,137811477;137812418,137812489;137813367,137813441;137815156,137815305;137817657,137817762;137819669,137821240	2326	pseudo	LOC100045440	RNA (guanine-9-)-methyltransferase domain-containing protein 2-like
100045469		chr2	158421208	158436459	-	158421208,158422248;158422959,158423275;158423907,158428921;158429742,158429912;158436264,158436459	6740	miscRNA	Gm14204	predicted gene 14204
100045508		chr8	86099943	86109824	+	86099943,86100215;86107193,86109164;86109179,86109824	2891	miscRNA	LOC100045508	uncharacterized LOC100045508
100045653		chr10	76881121	76883684	+	76881121,76883684	2564	miscRNA	Gm17769	predicted gene, 17769
100045688		chr5	130357030	130363120	-	130357030,130357267;130358300,130358450;130359805,130360054;130363068,130363120	692	protein_coding	LOC100045688	coiled-coil-helix-coiled-coil-helix domain-containing protein 2, mitochondrial-like
100045736		chr15	73935729	73936454	+	73935729,73936454	726	protein_coding	LOC100045736	uncharacterized LOC100045736
100045749		chr8	77522807	77553932	+	77522807,77522837;77523459,77523607;77523712,77523790;77524549,77525483;77544143,77544224;77545702,77545766;77547098,77547203;77547897,77548066;77553387,77553509;77553888,77553932	1785	pseudo	LOC100045749	HMG domain-containing protein 4-like
100045766		chr13	74126411	74126581	-	74126411,74126581	171	pseudo	Gm10126	ribosomal protein S29 pseudogene
100045778		chr4	155506279	155507529	+	155506279,155507529	1251	protein_coding	9930005F22Rik	RIKEN cDNA 9930005F22 gene
100045792		chr10	17848828	17930696	-	17848828,17848952;17850399,17850571;17856712,17856800;17858614,17858679;17860066,17860222;17860319,17860392;17861634,17861781;17862699,17862913;17864362,17864448;17879556,17879659;17881233,17881415;17883176,17883268;17885289,17885417;17888099,17888267;17889188,17889311;17892478,17892646;17893698,17893950;17895007,17895169;17919728,17919840;17921058,17921191;17930565,17930696	2900	protein_coding	Ect2l	epithelial cell transforming sequence 2 oncogene-like
100045848		chr5	145901274	145908942	+	145901274,145901311;145902174,145902305;145903317,145903436;145905768,145905890;145907312,145907478;145908704,145908942	819	protein_coding	LOC100045848	protein BUD31 homolog
100045857		chr9	83303267	83303769	+	83303267,83303769	503	pseudo	LOC100045857	ubiquitin-40S ribosomal protein S27a-like
100045858		chr5	45825293	45841406	-	45825293,45825917;45829082,45829165;45830524,45830632;45834676,45834816;45835886,45835982;45838815,45838907;45841246,45841406	1310	pseudo	LOC100045858	dihydropteridine reductase-like
100045901		chr3	87011463	87011947	-	87011463,87011947	485	protein_coding	LOC100045901	ubiquitin-conjugating enzyme E2 L3-like
100045924		chr6	66485473	66489946	+	66485473,66485593;66485952,66486098;66487563,66487683;66488959,66489062;66489765,66489946	675	protein_coding	LOC100045924	mitotic spindle assembly checkpoint protein MAD2A-like
100045939		chr14	53851343	53922281	+	53851343,53851388;53914412,53914756;53921963,53922281	710	protein_coding	LOC100045939	uncharacterized LOC100045939
100045999		chr5	129526098	129529044	+	129526098,129526153;129526403,129526449;129526559,129526643;129526741,129526866;129527878,129528065;129528250,129528420;129528649,129529044	1069	protein_coding	LOC100045999	GTP-binding nuclear protein Ran-like
100046019		chr5	149860222	149862276	-	149860222,149860489;149861303,149861477;149861871,149862016;149862164,149862276	702	pseudo	LOC100046019	high mobility group protein B1-like
100046034	OTTMUSG00000016178	chr2	157347432	157347764	-	157347432,157347764	333	protein_coding	Gm14279	predicted gene 14279
100046073		chr4	129380983	129386909	-	129380983,129381304;129386805,129386909	427	miscRNA
100046078		chrX	148544975	148545956	-	148544975,148545108;148545884,148545956	207	protein_coding	Gm15266	predicted gene 15266
100046079		chr1	36748404	36750237	+	36748404,36748534;36749056,36749129;36749296,36749395;36750042,36750237	501	protein_coding	LOC100046079	cytochrome c oxidase subunit 5B, mitochondrial-like
100046091		chr5	105001275	105068229	-	105001275,105001316;105009869,105009936;105011164,105011670;105011756,105011868;105066920,105066999;105067336,105067601;105067854,105068091;105068162,105068229	1382	protein_coding	LOC100046091	zinc finger protein 709-like
100046095		chr3	19833996	19836416	+	19833996,19834068;19834162,19836416	2328	pseudo	Gm17771	zinc finger protein 320-like
100046101		chr7	51271241	51272336	+	51271241,51271532;51271629,51271765;51272135,51272336	631	pseudo	LOC100046101	epidermal growth factor-binding protein type B-like
100046116		chrX	109012143	109206925	+	109012143,109012221;109054833,109054996;109058592,109058630;109077149,109077348;109081243,109081330;109124596,109124637;109131957,109132076;109182024,109182107;109206052,109206161;109206588,109206834;109206911,109206925	1188	protein_coding
100046119		chr5	76661621	76662095	-	76661621,76662095	475	protein_coding	Mcg1038069	ubiquitin-conjugating enzyme E2 N-like
100046149		chr15	11913973	11925756	-	11913973,11914052;11916211,11916319;11920714,11920836;11923544,11923616;11925706,11925756	436	pseudo	LOC100046149	activated RNA polymerase II transcriptional coactivator p15-like
100046151		chr10	90579536	90586703	-	90579536,90579869;90579958,90580068;90580789,90580961;90581444,90581625;90582272,90582451;90584667,90584788;90586303,90586451;90586661,90586703	1294	protein_coding	LOC100046151	phosphate carrier protein, mitochondrial-like
100046187		chr12	104952578	104976330	-	104952578,104952948;104953576,104953687;104954643,104954907;104965969,104966038;104970280,104970802;104973184,104973399;104976307,104976330	1581	pseudo	LOC100046187	alpha-1-antitrypsin 1-2-like
100046223		chr10	79755519	79756859	+	79755519,79755605;79756387,79756621;79756712,79756859	470	protein_coding	LOC100046223	40S ribosomal protein S15-like
100046289		chr9	69863146	69867325	+	69863146,69863217;69864626,69864730;69867196,69867325	307	protein_coding	LOC100046289	transcription initiation factor IIA subunit 2-like
100046290		chr2	24841306	24842015	+	24841306,24842015	710	pseudo	Gm13370	ribosomal protein L21 pseudogene
100046297		chr8	109963044	109963462	-	109963044,109963462	419	protein_coding	LOC100046297	40S ribosomal protein S26-like
100046548		chr15	38764617	38770168	-	38764617,38768227;38769965,38770168	3815	miscRNA	Gm17773	predicted gene, 17773
100046579		chr17	36362945	36363219	+	36362945,36363219	275	pseudo	Gm10074	u6 snRNA-associated Sm-like protein LSm5-like
100046628		chr11	33052510	33063073	-	33052510,33052852;33053986,33054060;33056003,33056104;33056664,33056747;33056991,33057048;33059934,33059995;33060334,33060440;33060828,33060921;33061106,33061225;33061548,33061627;33062922,33063073	1277	protein_coding	LOC100046628	nucleophosmin-like
100046650		chr13	55423390	55426333	+	55423390,55423642;55424214,55424439;55425692,55425805;55425888,55425966;55426191,55426333	815	protein_coding	LOC100046650	PRELI domain-containing protein 1, mitochondrial-like
100046658		chr6	130469780	130647411	-	130469780,130470109;130527972,130528020;130579572,130579625;130625988,130628277;130647315,130647411	2820	protein_coding	Gm17776	predicted gene, 17776
100046684		chr10	77624811	77632525	-	77624811,77625463;77626142,77626298;77627583,77627675;77630140,77630259;77631554,77631667;77632118,77632170;77632340,77632525	1376	protein_coding	LOC100046684	ES1 protein homolog, mitochondrial-like
100046763		chr4	76838999	77857763	-	76838999,76840247;76981315,76981352;77016004,77016045;77194314,77194421;77278215,77278283;77571180,77571468;77857494,77857763	2065	miscRNA	LOC100046763	uncharacterized LOC100046763
100046796		chrX	36322971	36323339	+	36322971,36323339	369	pseudo	Gm14567	polymerase (RNA) II (DNA directed) polypeptide K pseudogene
100046899		chr7	16760445	16771522	+	16760445,16760533;16760624,16760916;16762741,16762922;16763058,16763217;16763310,16763360;16764094,16764144;16764300,16764449;16767390,16767501;16767669,16767817;16769140,16769216;16769387,16769445;16769984,16770067;16770797,16770866;16771406,16771522	1644	protein_coding	LOC100046899	homeobox protein Meis3-like
100046950		chr14	61893564	61894930	+	61893564,61893904;61894220,61894930	1052	miscRNA	Gm17778	predicted gene, 17778
100047082		chr18	58169834	58369459	-	58169834,58170286;58171868,58172045;58173306,58173537;58178391,58178510;58180024,58180152;58180728,58180844;58182827,58182949;58184680,58184805;58185986,58186192;58187471,58187596;58194927,58195058;58195501,58195623;58196616,58196735;58197356,58197481;58197854,58197919;58198962,58199114;58199728,58199853;58203147,58203266;58203853,58203981;58204923,58205039;58207579,58207704;58208189,58208314;582…	8802	protein_coding	LOC100047082	fibrillin-2-like
100047133		chr1	40133057	40142696	-	40133057,40133483;40141812,40141859;40141989,40142132;40142458,40142696	858	miscRNA	Gm16894	predicted gene, 16894
100047146		chr2	153808643	153826231	+	153808643,153808727;153810538,153810749;153812009,153812295;153812875,153812979;153814941,153815081;153816141,153816204;153816597,153816657;153817981,153818072;153818944,153818986;153825804,153826231	1518	protein_coding	LOC100047146	uncharacterized LOC100047146
100047183		chr12	114014003	114046697	-	114014003,114015634;114015697,114019626;114019685,114023806;114023927,114024102;114024374,114024515;114025200,114025301;114026112,114026210;114026334,114026389;114040683,114041015;114044332,114044440;114046601,114046697	10798	protein_coding	LOC100047183	protein AHNAK2-like
100047236		chr15	36705249	36720746	-	36705249,36705334;36706001,36706124;36720439,36720746	518	pseudo	LOC100047236	14-3-3 protein zeta/delta-like
100047252		chr19	15980536	15999467	-	15980536,15980641;15981420,15981557;15983791,15983919;15989354,15989523;15991567,15991739;15992696,15992901;15993945,15994014;15995426,15995486;15999354,15999467	1167	protein_coding	LOC100047252	phosphoserine aminotransferase-like
100047282		chr3	126150661	126150959	+	126150661,126150959	299	pseudo	Gm20568	40S ribosomal protein S28-like
100047429		chr16	91925466	91931829	-	91925466,91925636;91925786,91925872;91926704,91926816;91927098,91927227;91929144,91929254;91930599,91930649;91931765,91931829	728	protein_coding	LOC100047429	ATP synthase subunit O, mitochondrial-like
100047468		chr8	74085326	74090542	-	74085326,74086835;74090153,74090542	1900	protein_coding	LOC100047468	nucleoredoxin-like protein 1-like
100047482		chr5	124644916	124648109	+	124644916,124645000;124645094,124648109	3101	miscRNA	Gm16338	predicted gene 16338
100047509		chr12	112096736	112097104	-	112096736,112097104	369	protein_coding	LOC100047509	brain protein 44-like protein-like
100047518		chr2	68392612	68392986	+	68392612,68392986	375	protein_coding	LOC100047518	tax1-binding protein 3-like
100047577		chr8	109674578	109707568	+	109674578,109674773;109693711,109693839;109694291,109694320;109703314,109703342;109707478,109707568	475	protein_coding	LOC100047577	cytochrome b5 type B-like
100047632		chr17	25371257	25373452	-	25371257,25371667;25371753,25371834;25371925,25372056;25372127,25372209;25372290,25372404;25372479,25372572;25372650,25372733;25372801,25372855;25373410,25373452	1099	protein_coding	LOC100047632	N-acetylglucosamine-1-phosphotransferase subunit gamma-like
100047658		chr12	112776652	112784802	+	112776652,112776759;112777619,112777898;112778012,112778093;112778341,112778513;112778672,112778783;112779917,112780056;112780363,112780521;112780891,112781052;112781311,112781475;112781738,112781872;112782740,112784802	3579	protein_coding	LOC100047658	eukaryotic translation initiation factor 5-like
100047671		chr16	45511960	45532064	-	45511960,45512107;45520497,45520608;45527583,45527882;45528518,45528856;45532037,45532064	927	protein_coding	Gm17783	predicted gene, 17783
100047676		chr7	86680929	86700632	+	86680929,86681082;86699980,86700632	807	miscRNA	Gm17784	predicted gene, 17784
100047703		chr8	125680901	125682222	-	125680901,125681487;125682088,125682222	722	miscRNA	LOC100047703	uncharacterized LOC100047703
100047734		chr3	142271239	142281527	+	142271239,142271286;142273916,142274018;142274314,142274507;142281059,142281527	814	protein_coding	LOC100047734	interferon-induced guanylate-binding protein 1-like
100047753		chr11	93820546	93822088	-	93820546,93820827;93821982,93822088	389	miscRNA	LOC100047753	uncharacterized LOC100047753
100047791		chr1	65040581	65041188	-	65040581,65041188	608	pseudo	LOC100047791	60S ribosomal protein L10a-like
100047957		chr1	158413053	158455537	+	158413053,158413179;158454669,158455537	996	protein_coding	LOC100047957	casein kinase II subunit alpha-like
100047997		chr2	73656979	73730606	-	73656979,73657205;73661258,73661363;73666529,73666735;73667849,73667998;73680417,73680503;73683496,73683610;73684254,73684432;73688646,73688774;73688921,73689039;73691852,73691948;73701226,73701295;73711727,73711802;73718342,73718438;73730532,73730606	1734	protein_coding	LOC100047997	cyclic AMP-dependent transcription factor ATF-2-like
100048005		chrX	70682651	70704278	-	70682651,70682904;70691149,70691263;70692267,70692500;70698338,70698399;70700206,70700273;70703313,70703428;70704174,70704278	954	protein_coding	LOC100048005	HAUS augmin-like complex subunit 7-like
100048019		chr3	126807698	126865260	+	126807698,126807774;126864586,126865260	752	miscRNA	Gm16958	predicted gene, 16958
100048057		chr9	44272243	44272820	+	44272243,44272820	578	pseudo	Gm9830	family with sequence similarity 103, member A1 pseudogene
100048081		chr3	151239081	151275563	-	151239081,151239221;151246619,151246709;151273229,151273363;151275141,151275563	790	protein_coding	LOC100048081	uncharacterized LOC100048081
100048117		chr4	91518160	91519426	-	91518160,91519426	1267	protein_coding	LOC100048117	glyceraldehyde-3-phosphate dehydrogenase-like
100048119		chr6	85793974	85794456	+	85793974,85794456	483	protein_coding	LOC100048119	prostaglandin E synthase 3-like
100048152		chr1	154522079	154613466	-	154522079,154522153;154613037,154613466	505	miscRNA
100048185		chr9	52211363	52224548	+	52211363,52211427;52212411,52212923;52214384,52214449;52224466,52224548	727	protein_coding	LOC100048185	transcription factor BTF3-like
100048228		chr1	172561082	172561632	+	172561082,172561632	551	pseudo	LOC100048228	60S ribosomal protein L17-like
100048268		chr8	72658126	72660560	-	72658126,72658205;72658511,72658577;72658938,72659063;72659190,72659290;72659435,72659530;72660109,72660189;72660527,72660560	585	protein_coding	LOC100048268	DNA-binding protein RFXANK-like
100048410		chr3	146162904	146166349	+	146162904,146162984;146166224,146166349	207	protein_coding	LOC100048410	guanine nucleotide-binding protein G(I)/G(S)/G(O) subunit gamma-5-like
100048447		chr12	70680893	70683991	-	70680893,70680997;70682105,70682224;70683263,70683332;70683507,70683617;70683708,70683991	690	protein_coding	LOC100048447	methyltransferase-like protein 21D-like
100048471		chr6	130403087	130427046	-	130403087,130403222;130412174,130412271;130423588,130423729;130425875,130426093;130426955,130427046	687	protein_coding	LOC100048471	killer cell lectin-like receptor 5-like
100048483		chr19	7289844	7292002	-	7289844,7289974;7291889,7292002	245	protein_coding	LOC100048483	cytochrome c oxidase subunit 8A, mitochondrial-like
100048499		chr2	121286692	121288187	-	121286692,121288040;121288123,121288187	1414	miscRNA	LOC100048499	uncharacterized LOC100048499
100048534	4632415N18Rik,4930428C11Rik,4930463G05Rik,AI429486,D19Ertd652e	chr19	47811347	47911851	-	47811347,47812377;47812519,47812672;47813268,47813348;47814160,47814324;47819934,47820093;47821119,47821231;47822332,47822545;47825558,47825646;47826317,47826403;47827455,47827562;47830492,47830611;47835349,47835474;47836127,47836207;47836432,47836524;47838131,47838337;47840290,47840520;47844870,47844986;47846046,47846150;47847513,47847638;47850510,47850587;47852884,47852967;47854751,47854901;478…	5947	protein_coding	Wdr96	WD repeat domain 96
100048557		chr12	55994808	55996028	-	55994808,55995488;55995945,55996028	765	miscRNA	LOC100048557	uncharacterized LOC100048557
100048572		chr12	19970994	19988119	+	19970994,19971060;19981966,19982648;19988081,19988119	789	pseudo	Gm17789	zinc finger protein 844-like
100048603		chr19	6054836	6057736	-	6054836,6054982;6055076,6055200;6056929,6057079;6057659,6057736	501	pseudo	LOC100048603	39S ribosomal protein L49, mitochondrial-like
100048613		chr11	75413265	75413456	-	75413265,75413456	192	protein_coding	LOC100048613	cytochrome c oxidase subunit 7C, mitochondrial-like
100048629		chr9	20017002	20017730	+	20017002,20017730	729	protein_coding	LOC100048629	olfactory receptor 7A10-like
100048644		chr2	144194719	144199073	+	144194719,144194893;144198927,144199073	322	protein_coding	Gm20571	predicted gene, 20571
100048658	ENSMUSG00000070291,OTTMUSG00000019690	chr9	78243584	78271396	+	78243584,78243933;78246848,78246903;78248656,78248782;78250157,78250288;78254158,78254239;78259399,78259555;78260000,78260118;78260773,78260883;78261550,78261691;78262031,78262131;78264470,78264557;78265844,78265971;78266140,78266249;78267019,78267157;78268396,78268483;78269505,78269645;78271259,78271396	2209	protein_coding	Ddx43	DEAD (Asp-Glu-Ala-Asp) box polypeptide 43
100048661		chr18	85885393	85886148	-	85885393,85886148	756	pseudo	LOC100048661	Y-linked testis-specific protein 1-like
100048662		chr1	89951986	89952938	+	89951986,89952938	953	protein_coding	LOC100048662	UDP-glucuronosyltransferase 1-9-like
100048701		chr2	129003884	129006409	-	129003884,129004619;129005946,129005995;129006190,129006409	1006	miscRNA	AI847159	expressed sequence AI847159
100048743		chr6	128386574	128388692	-	128386574,128386732;128388424,128388692	428	protein_coding	LOC100048743	peptidyl-prolyl cis-trans isomerase FKBP4-like
100048744		chr1	89951986	89952938	+	89951986,89952938	953	protein_coding	LOC100048744	UDP-glucuronosyltransferase 1-9-like
100048759		chr17	57343679	57365751	-	57343679,57343809;57343890,57343973;57344720,57344803;57345079,57345168;57345613,57345718;57346757,57346846;57346955,57347042;57348662,57348713;57348834,57348924;57349012,57349071;57349588,57349746;57350995,57351158;57352028,57352184;57353189,57353287;57354099,57354258;57354537,57354612;57355152,57355355;57356508,57356594;57356689,57356755;57357882,57358094;57358221,57358363;57358963,57359048;573…	4572	protein_coding	LOC100048759	complement C3-like
100048813		chrX	4725794	4727290	+	4725794,4727290	1497	unknown	LOC100048813	germ cell-less-like
100048884	Mup6	chr4	61320589	61335189	-	61320589,61320599;61331211,61331463;61332254,61332340;61332463,61332564;61332906,61333016;61333646,61333719;61334489,61334622;61334961,61335189	1001	protein_coding	LOC100048884	novel member of the major urinary protein (Mup) gene family
100048885		chr4	61176624	61180517	-	61176624,61176876;61177663,61177708;61177872,61177973;61178315,61178425;61179043,61179116;61179885,61180018;61180357,61180517	881	protein_coding	Gm2083	major urinary protein LOC100048885
100048891		chrY	2606801	2780290	-	2606801,2606892;2779706,2780290	677	pseudo	LOC100048891	Y-linked testis-specific protein 1-like
100048895		chr15	98397755	98401295	+	98397755,98397956;98398070,98401295	3428	miscRNA	9330020H09Rik	RIKEN cDNA 9330020H09 gene
100048926		chr4	125998407	126002487	+	125998407,126001105;126002071,126002487	3116	unknown	Gm12945	predicted gene 12945
100049161		chr4	140366908	140373426	+	140366908,140367018;140369109,140370182;140372611,140373426	2001	miscRNA	Gm13032	predicted gene 13032
100049164		chr15	98637455	98646751	+	98637455,98637655;98643808,98643958;98644637,98646751	2467	unknown	B130046B21Rik	RIKEN cDNA B130046B21 gene
100049545		chrX	64049980	64050050	-	64049980,64050050	71	miscRNA	Mir741	microRNA 741
100049546		chrX	64029932	64029993	-	64029932,64029993	62	miscRNA	Mir743	microRNA 743
100049547		chr11	50171287	50171381	-	50171287,50171381	95	miscRNA	Mir804	microRNA 804
100049548		chrX	64033548	64033612	-	64033548,64033612	65	miscRNA	Mir742	microRNA 742
100049549		chr8	86702615	86702686	-	86702615,86702686	72	miscRNA	Mir181d	microRNA 181d
100049710		chr7	3218627	3218709	+	3218627,3218709	83	miscRNA	Mir290	microRNA 290
100049711		chr7	3219190	3219271	+	3219190,3219271	82	miscRNA	Mir292	microRNA 292
100049712		chr7	3220642	3220725	+	3220642,3220725	84	miscRNA	Mir294	microRNA 294
100049713		chr7	3220774	3220842	+	3220774,3220842	69	miscRNA	Mir295	microRNA 295
100049714		chr7	3220344	3220423	+	3220344,3220423	80	miscRNA	Mir293	microRNA 293
100049715		chr7	3218920	3219001	+	3218920,3219001	82	miscRNA	Mir291a	microRNA 291a
100061	9130022A01Rik,AI314124,AL022954,AW261791	chr4	94303351	94316835	-	94303351,94305243;94305898,94306074;94307146,94307659;94309990,94310073;94316731,94316835	2773	protein_coding	Lrrc19	leucine rich repeat containing 19
100066	AI314783,Cyp2j11-ps	chr4	95961199	96015371	-	95961199,95961684;95964302,95964440;95973952,95974139;95982990,95983131;95985901,95986077;96005779,96005939;96006543,96006692;96011770,96011932;96015043,96015371	1935	protein_coding	Cyp2j11	cytochrome P450, family 2, subfamily j, polypeptide 11
100072	1810059M14Rik,2310058O09Rik,AI316882,AW987475,mKIAA0833	chr4	150433633	151235877	-	150433633,150436964;150445535,150445565;150448097,150448171;150449201,150449394;150450686,150450706;150451973,150452044;150452890,150453136;150453796,150453983;150457786,150458309;150458672,150458987;150459669,150459747;150460123,150460319;150462939,150463090;150505651,150505785;150512423,150512549;150517825,150519677;150522519,150522659;150537925,150538078;150664141,150664212;150827393,150827528…	10378	protein_coding	Camta1	calmodulin binding transcription activator 1
100073351		chrX	154004051	154006917	-	154004051,154006917	2867	protein_coding	Yy2	Yy2 transcription factor
100087	1110001A12Rik,AI326810,AU014758	chr4	108520462	108522017	+	108520462,108522017	1556	protein_coding	Kti12	KTI12 homolog, chromatin associated (S. cerevisiae)
100088	4931417M11Rik,AI326872,Chc1	chr4	131887834	131901665	-	131887834,131888917;131890022,131890174;131890400,131890519;131890660,131890815;131891334,131891456;131891632,131891728;131893646,131893825;131893966,131894153;131895118,131895156;131895840,131895921;131901561,131901665	2327	protein_coding	Rcc1	regulator of chromosome condensation 1
100090	0610011D15Rik,AI327031,Hkr3	chr4	151393885	151401780	-	151393885,151394229;151394299,151394387;151394653,151394817;151394888,151395024;151395398,151395552;151395651,151395737;151396136,151396228;151396805,151396916;151399887,151400128;151400497,151401168;151401652,151401780	2226	protein_coding	Zbtb48	zinc finger and BTB domain containing 48
100093700		chr6	141289074	141292908	+	141289074,141292908	3835	miscRNA	Gm10400	predicted gene 10400
100101806	E330029E12Rik	chr12	56331465	56364007	+	56331465,56331631;56340281,56340390;56341247,56341338;56342360,56342444;56346926,56347030;56348220,56348286;56348367,56348424;56350991,56351141;56352631,56352779;56353114,56353214;56353759,56353845;56356526,56356599;56356955,56357063;56358412,56358582;56361390,56361485;56363114,56364007	2516	protein_coding	Srp54c	signal recognition particle 54C
100101807		chr12	56300579	56318155	+	56300579,56300773;56306667,56306840;56311719,56311785;56313169,56313266;56314827,56318155	3863	protein_coding	1700047I17Rik2	RIKEN cDNA 1700047I17 gene 2
100101919		chr1	46477898	46864315	+	46477898,46477933;46482167,46482289;46482413,46482472;46487617,46487679;46497318,46497380;46512600,46512708;46514052,46514199;46522689,46522776;46524096,46524276;46538826,46538901;46551445,46551570;46560878,46560997;46571398,46571581;46572125,46572304;46575934,46576206;46577358,46577485;46580891,46580969;46584309,46584533;46587344,46587490;46589419,46590104;46591903,46592089;46651786,46651979;466…	12384	protein_coding	Dnahc7c	dynein, axonemal, heavy chain 7C
100102	AI415265,AI747682,FH3,HCHOLA3,Narc1,PC9	chr4	106114939	106136930	-	106114939,106116163;106117282,106117463;106119201,106119378;106119735,106119883;106120112,106120285;106121465,106121648;106122645,106122841;106126830,106126971;106127118,106127251;106129470,106129593;106131442,106131633;106136300,106136930	3512	protein_coding	Pcsk9	proprotein convertase subtilisin/kexin type 9
100113364		chr5	130300437	130300552	+	130300437,130300552	116	snoRNA	Snora15	small nucleolar RNA, H/ACA box 15
100113398	A430024H01Rik	chr10	80065625	80070399	+	80065625,80065694;80069059,80070399	1411	protein_coding	Adat3	adenosine deaminase, tRNA-specific 3, TAD2 homolog (S. cerevisiae)
100121	5730495N10Rik,AI447470,PCTAIRE2BP	chr4	45985295	46047633	+	45985295,45985308;46000334,46000546;46001950,46002091;46002922,46003102;46005069,46005142;46007179,46007396;46017989,46018572;46020327,46020513;46023662,46023773;46025938,46026140;46029741,46029875;46031402,46031488;46033677,46033811;46036267,46036377;46038529,46039031;46042519,46042679;46047168,46047633	3526	protein_coding	Tdrd7	tudor domain containing 7
100124431		chrX	50095508	50095590	-	50095508,50095590	83	miscRNA	Mir18b	microRNA 18b
100124432		chr16	13449616	13449694	+	13449616,13449694	79	miscRNA	Mir193b	microRNA 193b
100124433		chr14	55594537	55594613	-	55594537,55594613	77	miscRNA	Mir208b	microRNA 208b
100124434		chr6	136191956	136192041	+	136191956,136192041	86	miscRNA
100124435		chr2	10438694	10438791	+	10438694,10438791	98	miscRNA	Mir297a-4	microRNA 297a-4
100124436		chr2	10393881	10393970	+	10393881,10393970	90	miscRNA
100124437		chr14	45567118	45567186	-	45567118,45567186	69	miscRNA	Mir327	microRNA 327
100124438		chr7	19971992	19972066	+	19971992,19972066	75	miscRNA	Mir343	microRNA 343
100124439		chr7	69084913	69084992	-	69084913,69084992	80	miscRNA	Mir344-2	microRNA 344-2
100124440		chrX	64088939	64089017	-	64088939,64089017	79	miscRNA	Mir465b-2	microRNA 465b-2
100124441		chrX	64079130	64079210	-	64079130,64079210	81	miscRNA	Mir465c-1	microRNA 465c-1
100124442		chr2	10420312	10420393	+	10420312,10420393	82	miscRNA	Mir466b-2	microRNA 466b-2
100124445		chr2	10390302	10390395	+	10390302,10390395	94	miscRNA	Mir466f-2	microRNA 466f-2
100124446		chr2	10436518	10436598	+	10436518,10436598	81	miscRNA	Mir466h	microRNA 466h
100124447		chr2	10429257	10429341	+	10429257,10429341	85	miscRNA	Mir467d	microRNA 467d
100124448		chr2	10427348	10427434	+	10427348,10427434	87	miscRNA	Mir467e	microRNA 467e
100124449		chrX	65263280	65263354	-	65263280,65263354	75	miscRNA	Mir509	microRNA 509
100124450		chr12	110967535	110967612	+	110967535,110967612	78	miscRNA	Mir544	microRNA 544
100124451		chr5	65361557	65361634	+	65361557,65361634	78	miscRNA	Mir574	microRNA 574
100124452		chr14	64346026	64346104	+	64346026,64346104	79	miscRNA	Mir598	microRNA 598
100124453		chr12	110961428	110961511	+	110961428,110961511	84	miscRNA	Mir654	microRNA 654
100124456		chr4	94331848	94331928	+	94331848,94331928	81	miscRNA	Mir872	microRNA 872
100124457		chr4	36615543	36615619	-	36615543,36615619	77	miscRNA	Mir873	microRNA 873
100124458		chr4	36592406	36592486	-	36592406,36592486	81	miscRNA	Mir876	microRNA 876
100124459		chr17	36097675	36097759	-	36097675,36097759	85	miscRNA	Mir877	microRNA 877
100124460		chrX	64055119	64055196	-	64055119,64055196	78	miscRNA	Mir881	microRNA 881
100124461		chr12	110920407	110920483	+	110920407,110920483	77	miscRNA	Mir882	microRNA 882
100124462		chrX	64033933	64034008	-	64033933,64034008	76	miscRNA	Mir883a	microRNA 883a
100124463		chrX	69836839	69836918	-	69836839,69836918	80	miscRNA	Mir105	microRNA 105
100124464		chrX	64085692	64085772	-	64085692,64085772	81	miscRNA	Mir465c-2	microRNA 465c-2
100124465		chr2	10433594	10433689	+	10433594,10433689	96	miscRNA	Mir466d	microRNA 466d
100124466		chr12	110818443	110818525	+	110818443,110818525	83	miscRNA	Mir493	microRNA 493
100124467		chr16	43640768	43640850	+	43640768,43640850	83	miscRNA	Mir568	microRNA 568
100124468		chr6	3671301	3671385	-	3671301,3671385	85	miscRNA	Mir653	microRNA 653
100124469		chr15	35590725	35590802	-	35590725,35590802	78	miscRNA	Mir875	microRNA 875
100124470		chr3	89031038	89031120	-	89031038,89031120	83	miscRNA	Mir92b	microRNA 92b
100124471		chr7	3219483	3219561	+	3219483,3219561	79	miscRNA	Mir291b	microRNA 291b
100124472		chr2	169144385	169144466	-	169144385,169144466	82	miscRNA
100124473		chrX	64082377	64082455	-	64082377,64082455	79	miscRNA	Mir465b-1	microRNA 465b-1
100124474		chr2	10425192	10425272	+	10425192,10425272	81	miscRNA	Mir466b-3	microRNA 466b-3
100124475		chr2	10393580	10393673	+	10393580,10393673	94	miscRNA	Mir466f-3	microRNA 466f-3
100124476		chrX	56350835	56350913	-	56350835,56350913	79	miscRNA	Mir504	microRNA 504
100124478		chrX	64063603	64063679	-	64063603,64063679	77	miscRNA	Mir871	microRNA 871
100124479		chrX	64054683	64054760	-	64054683,64054760	78	miscRNA	Mir878	microRNA 878
100124480		chrX	64053705	64053782	-	64053705,64053782	78	miscRNA	Mir880	microRNA 880
100124481		chr3	89873942	89874021	+	89873942,89874021	80	miscRNA	Mir190b	microRNA 190b
100124482		chr2	10437447	10437548	+	10437447,10437548	102	miscRNA	Mir297a-3	microRNA 297a-3
100124483		chr2	10430643	10430740	+	10430643,10430740	98	miscRNA	Mir297c	microRNA 297c
100124484		chr12	110973829	110973910	+	110973829,110973910	82	miscRNA	Mir453	microRNA 453
100124486		chr2	10388571	10388664	+	10388571,10388664	94	miscRNA	Mir466f-1	microRNA 466f-1
100124487		chr2	10417611	10417707	+	10417611,10417707	97	miscRNA	Mir467c	microRNA 467c
100124488		chr2	14182630	14182708	+	14182630,14182708	79	miscRNA	Mir511	microRNA 511
100124489		chr13	110114938	110115018	+	110114938,110115018	81	miscRNA	Mir582	microRNA 582
100124491		chr13	58124486	58124561	-	58124486,58124561	76	miscRNA	Mir874	microRNA 874
100124492		chr5	9375704	9375779	+	9375704,9375779	76	miscRNA	Mir879	microRNA 879
100124493		chrX	64043065	64043142	-	64043065,64043142	78	miscRNA	Mir883b	microRNA 883b
100124494		chrX	100768260	100768335	-	100768260,100768335	76	miscRNA	Mir421	microRNA 421
100124495		chr2	10436222	10436301	+	10436222,10436301	80	miscRNA	Mir466g	microRNA 466g
100124496		chrX	64030431	64030507	-	64030431,64030507	77	miscRNA	Mir743b	microRNA 743b
100124624		chr2	10397969	10398050	+	10397969,10398050	82	miscRNA	Mir467a-2	microRNA 467a-2
100124625		chr2	10397969	10398050	+	10397969,10398050	82	miscRNA	Mir467a-4	microRNA 467a-4
100124626		chr2	10397969	10398050	+	10397969,10398050	82	miscRNA	Mir467a-5	microRNA 467a-5
100124627		chr2	10405305	10405387	+	10405305,10405387	83	miscRNA	Mir467a-6	microRNA 467a-6
100124642		chr2	10405305	10405387	+	10405305,10405387	83	miscRNA	Mir467a-3	microRNA 467a-3
100124643		chr2	10397969	10398050	+	10397969,10398050	82	miscRNA	Mir467a-8	microRNA 467a-8
100124649		chr13	50639995	50640103	-	50639995,50640103	109	miscRNA	Mir683-2	microRNA 683-2
100125339		chr1	192849230	192853660	+	192849230,192850448;192853231,192853660	1649	miscRNA	A230020J21Rik	RIKEN cDNA A230020J21 gene
100125586	ENSMUSG00000043897	chr3	63920354	63941402	-	63920354,63921336;63922678,63922801;63930402,63930632;63937826,63938695;63941127,63941402	2484	protein_coding	Vmn2r2	vomeronasal 2, receptor 2
100125594		chr2	151244755	151246070	-	151244755,151244909;151245394,151245464;151245558,151245784;151245893,151246070	631	unknown	LOC100125594	uncharacterized LOC100125594
100125929		chr2	26301216	26314937	+	26301216,26301720;26313193,26313332;26313936,26314937	1647	unknown	0610009E02Rik	RIKEN cDNA 0610009E02 gene
100125931		chr3	103768459	103772239	-	103768459,103772239	3781	miscRNA	A130049A11Rik	RIKEN cDNA A130049A11 gene
100126034		chr8	86456217	86479104	-	86456217,86458505;86458758,86458969;86459631,86459727;86459967,86460074;86479002,86479104	2809	unknown	Gm10644	predicted gene 10644
100126203		chr6	117445253	117450096	+	117445253,117445568;117446089,117446246;117448600,117450096	1971	unknown	6820426E19Rik	RIKEN cDNA 6820426E19 gene
100126224		chr11	118305514	118316309	-	118305514,118306390;118309444,118310085;118316181,118316309	1648	miscRNA	Gm11747	predicted gene 11747
100126226		chr15	101315561	101321943	-	101315561,101315981;101316027,101316135;101316413,101316444;101317400,101317624;101317892,101318026;101318250,101318414;101318581,101318676;101318803,101318863;101320015,101320223;101321518,101321943	1879	protein_coding	5430421N21Rik	RIKEN cDNA 5430421N21 gene
100126227		chr4	140503581	140513817	-	140503581,140504008;140504272,140504379;140505756,140505904;140513579,140513817	924	miscRNA	Gm13031	predicted gene 13031
100126229		chr7	35019396	35025235	+	35019396,35019514;35021171,35025235	4184	unknown	Gm12758	predicted gene 12758
100126242		chr17	47836918	47838945	-	47836918,47837391;47837694,47837816;47838563,47838945	980	miscRNA	Gm14873	predicted gene 14873
100126243		chr7	52890942	52894135	-	52890942,52892508;52894053,52894135	1650	unknown	A030001D20Rik	RIKEN cDNA A030001D20 gene
100126244		chr2	9827778	9836782	+	9827778,9827959;9834439,9836782	2526	unknown	Gm13262	predicted gene 13262
100126269		chr15	35236765	35258290	-	35236765,35237118;35238504,35238724;35258135,35258290	731	miscRNA	BC048602	cDNA sequence BC048602
100126692		chr12	113666495	113673549	-	113666495,113668305;113668696,113669113;113672556,113673549	3223	miscRNA	B020018J22Rik	Riken cDNA B020018J22 gene
100126765	Esp36	chr17	38553419	38557130	-	38553419,38554279;38555890,38555960;38556363,38556468;38557052,38557130	1117	protein_coding	Gm20408	predicted gene 20408
100126766		chr17	40769024	40774009	+	40769024,40769118;40770470,40770546;40772866,40774009	1316	protein_coding	Esp3	exocrine gland-secreting peptide 3
100126768	Esp31	chr17	38776392	38782598	+	38776392,38776508;38777988,38778064;38781482,38782598	1311	protein_coding	Gm20516	predicted gene 20516
100126773	Esp34	chr17	38691137	38697566	+	38691137,38691340;38692808,38692884;38696435,38697566	1413	protein_coding	Gm20410	predicted gene 20410
100126774		chr17	39543304	39547937	+	39543304,39543412;39545036,39545125;39546880,39547937	1257	protein_coding	Gm20579	predicted gene, 20579
100126775		chr17	40087465	40092232	+	40087465,40087551;40090296,40090366;40092016,40092232	375	protein_coding	Esp38	exocrine gland-secreting peptide 38
100126776		chr17	39173640	39177172	+	39173640,39173747;39175222,39175298;39176925,39177172	433	protein_coding	Esp24	exocrine gland-secreting peptide 24
100126777		chr17	40735543	40739567	+	40735543,40735694;40737134,40737210;40739244,40739567	553	protein_coding	Gm20580	predicted gene, 20580
100126778	Esp8	chr17	40656971	40667651	+	40656971,40657028;40658745,40658821;40666886,40667651	901	protein_coding	Gm17495	predicted gene, 17495
100126779		chr17	39210636	39213982	-	39210636,39211000;39212206,39212273;39213770,39213982	646	protein_coding	Gm20581	predicted gene, 20581
100126824		chr15	89202068	89204249	-	89202068,89202896;89203854,89204033;89204114,89204249	1145	protein_coding	Sco2	SCO cytochrome oxidase deficient homolog 2 (yeast)
100126874		chr2	79250310	79253907	+	79250310,79250728;79250849,79250952;79252501,79253907	1930	unknown	Gm9928	predicted gene 9928
100127111		chr19	8800356	8800481	+	8800356,8800481	126	snoRNA	Snord22	small nucleolar RNA, C/D box 22
100129	1110065N12Rik,AI449320,PGR1	chr4	151648471	151659446	+	151648471,151648491;151653122,151653589;151653954,151654383;151655875,151656067;151656480,151656664;151656967,151659446	3777	protein_coding	Gpr153	G protein-coupled receptor 153
100134861		chr15	89246836	89260127	-	89246836,89247410;89247576,89247668;89248263,89248376;89249163,89249315;89249407,89249541;89249622,89249786;89250323,89250439;89250519,89250624;89251123,89251308;89251776,89251971;89252720,89252827;89253923,89254000;89254087,89254224;89254371,89254472;89254696,89254873;89255148,89255287;89255619,89255778;89256919,89257092;89257242,89257323;89257755,89257858;89257992,89258100;89258223,89258304;892…	4296	miscRNA	BC090627	cDNA sequence BC090627
100134990		chr11	23458058	23458842	-	23458058,23458842	785	pseudo	Gm12060	selenoprotein K pseudogene
100135653		chrX	34836550	34840470	+	34836550,34836730;34836981,34837350;34839226,34839271;34840420,34840470	648	pseudo	Rhox3b	reproductive homeobox 3B
100135654	EG665203,Rhox3.3,Rhox3b	chrX	34884375	34888286	+	34884375,34884555;34884806,34885175;34887045,34887090;34888236,34888286	648	protein_coding	Rhox3c	reproductive homeobox 3C
100135657	ENSMUSG00000071772,OTTMUSG00000017148,Rhox3.5,Rhox3d	chrX	34961482	34965404	+	34961482,34961662;34961913,34962282;34964160,34964205;34965354,34965404	648	protein_coding	Rhox3e	reproductive homeobox 3E
100141474		chr11	97352097	97361654	-	97352097,97352451;97353912,97354728;97361402,97361654	1425	unknown	4933428G20Rik	RIKEN cDNA 4933428G20 gene
100155	Gm426	chr4	59056739	59151855	-	59056739,59056839;59060145,59061048;59061795,59061944;59062141,59062272;59067021,59067114;59072466,59072587;59073701,59073812;59075098,59075215;59075414,59075592;59077271,59077340;59078022,59078094;59079224,59079402;59082085,59082189;59084448,59084624;59085157,59085282;59089010,59089435;59095121,59095363;59097123,59097217;59098106,59098214;59099752,59099853;59105223,59105373;59106721,59106805;591…	4550	protein_coding	AI481877	expressed sequence AI481877
100163	2310074E22Rik,AI507170	chr4	133952275	133983327	+	133952275,133952339;133958885,133959019;133960008,133960158;133960921,133961017;133966819,133966887;133967682,133967820;133969257,133969370;133973957,133974048;133975784,133975954;133978293,133978447;133981388,133983327	3128	protein_coding	Pafah2	platelet-activating factor acetylhydrolase 2
100165		chr4	141170285	141171519	+	141170285,141170392;141170490,141170598;141170873,141171519	864	miscRNA	AI507597	expressed sequence AI507597
100169	3110001B12Rik,AI527228,AW495572,C330013F19Rik,mKIAA4120,N28169	chr4	131911838	131978361	-	131911838,131914199;131916390,131916466;131917493,131917630;131919646,131919707;131921490,131921545;131923817,131923970;131925649,131925830;131926441,131927035;131933095,131933469;131934320,131934478;131939197,131939277;131942807,131942980;131968985,131969038;131978260,131978361	4571	protein_coding	Phactr4	phosphatase and actin regulator 4
100169865		chr16	4868829	4870724	-	4868829,4870724	1896	unknown	Gm10914	predicted gene 10914
100169866		chr12	35739773	35741631	+	35739773,35741631	1859	unknown	Gm10933	predicted gene 10933
100169868	100041162	chr14	4601719	4622660	+	4601719,4601893;4606966,4607116;4613491,4613584;4616895,4617029;4617762,4617924;4618862,4619006;4619598,4619865;4622416,4622660	1376	protein_coding	Gm3173	predicted gene 3173
100169872		chr15	64159590	64160579	-	64159590,64160579	990	miscRNA	Gm10926	predicted gene 10926
100169874		chr17	57231446	57245365	-	57231446,57232192;57241478,57241576;57242773,57242907;57245321,57245365	1026	miscRNA	Gm11110	predicted gene 11110
100169877		chr7	96536854	96539833	-	96536854,96539833	2980	protein_coding
100169878		chr10	76720510	76721968	-	76720510,76720731;76721472,76721968	719	miscRNA	Gm10941	predicted gene 10941
100169889		chr7	6659471	6660335	+	6659471,6660335	865	miscRNA	Peg3as	PEG3 antisense RNA
100170401	TU7	chr7	50469409	50482212	+	50469409,50469517;50478945,50479071;50479271,50479331;50481082,50482212	1428	protein_coding	EU599041	expressed sequence EU599041
100177	9330177P20Rik,AI593204,AI661340,D4Wsu24e,Zfp258	chr4	126754627	126801538	+	126754627,126754844;126755652,126755790;126764219,126764285;126765573,126765798;126770156,126770327;126777854,126778004;126779093,126779208;126780656,126780931;126781515,126781665;126782518,126782690;126783820,126783967;126785792,126785959;126787169,126787206;126797672,126797816;126799593,126801538	4134	protein_coding	Zmym6	zinc finger, MYM-type 6
100182	AI597013,mKIAA1968	chr4	63028161	63064479	-	63028161,63029320;63031506,63031686;63031926,63032045;63032831,63032926;63034357,63034503;63035031,63035146;63035391,63035564;63037865,63038027;63038686,63038894;63039604,63039710;63040189,63040408;63040922,63041122;63041233,63041396;63042762,63042963;63043377,63043504;63044921,63044980;63047264,63047418;63048031,63048187;63053166,63053240;63055620,63056668;63058909,63059273;63064253,63064479	5476	protein_coding	Akna	AT-hook transcription factor
100189605	100039247,Gm12552,Mup11,Mup14,Mup17,Mup8,OTTMUSG00000007472	chr4	61439362	61443258	-	61439362,61439610;61440401,61440446;61440610,61440711;61441053,61441163;61441793,61441866;61442625,61442758;61443097,61443258	878	protein_coding	Mup19	major urinary protein 19
100190765		chr13	113827627	113827706	+	113827627,113827706	80	miscRNA	Mir449b	microRNA 449b
100190996	OTTMUSG00000016614	chr2	175295561	175308823	+	175295561,175295623;175303500,175303626;175303833,175303893;175305046,175308823	4029	protein_coding	Gm14436	predicted gene 14436
100191037	675238,A030009A09Rik,AA589524	chr10	77288914	77289815	-	77288914,77289815	902	protein_coding	Krtap10-4	keratin associated protein 10-4
100198	AI785303,G6pd1,Gpd-1,Gpd1	chr4	149353590	149383132	-	149353590,149357030;149358012,149358281;149368578,149368695;149369854,149370490;149382860,149383132	4739	protein_coding	H6pd	hexose-6-phosphate dehydrogenase (glucose 1-dehydrogenase)
100201	9630015D15Rik,AI790744,AV300874	chr4	15192967	15213900	+	15192967,15193896;15208154,15208309;15210306,15213900	4681	protein_coding	Tmem64	transmembrane protein 64
100206	AI836109,Arh3	chr4	125993595	125998947	-	125993595,125994109;125994547,125994647;125994964,125995148;125995228,125995435;125995643,125995739;125998686,125998947	1368	protein_coding	Adprhl2	ADP-ribosylhydrolase like 2
100210	AI838661,Atpbd1b,R74630,RP23-137L22.10	chr4	133140288	133147650	+	133140288,133140784;133141825,133141981;133144415,133144575;133145682,133145812;133147241,133147650	1356	protein_coding	Gpn2	GPN-loop GTPase 2
100213	AI840675,mKIAA0375	chr4	43394854	43439958	+	43394854,43395071;43419446,43419552;43427500,43429590;43434477,43435121;43435313,43435498;43435591,43435731;43436547,43436623;43436792,43436966;43437056,43437161;43437770,43437816;43438169,43439000;43439100,43439237;43439320,43439958	5402	protein_coding	Rusc2	RUN and SH3 domain containing 2
100216343		chr3	145313276	145315437	+	145313276,145313884;145314347,145315437	1700	unknown	Gm17501	predicted gene, 17501
100216455	OTTMUSG00000015734	chr2	150083253	150096036	+	150083253,150083364;150091861,150091987;150092187,150092247;150093319,150096036	3018	protein_coding	Gm14124	predicted gene 14124
100216474		chr17	7555253	7557045	-	7555253,7556800;7556971,7557045	1623	protein_coding	Ttll2	tubulin tyrosine ligase-like family, member 2
100216530		chr11	68886928	68887064	+	68886928,68887064	137	snoRNA	Snord118	small nucleolar RNA, C/D box 118
100216531		chr11	116535461	116535537	+	116535461,116535537	77	snoRNA	Snord1b	small nucleolar RNA, C/D box 1B
100216532		chr16	23109026	23109093	+	23109026,23109093	68	snoRNA	Snord2	small nucleolar RNA, C/D box 2
100216533		chr4	116828376	116828453	-	116828376,116828453	78	snoRNA	Snord55	small nucleolar RNA, C/D box 55
100216534		chr11	48615535	48615611	+	48615535,48615611	77	snoRNA	Snord96a	small nucleolar RNA, C/D box 96A
100216535		chr9	15130733	15130774	-	15130733,15130774	42	miscRNA	Scarna9	small Cajal body-specific RNA 9
100216536		chr11	116533819	116533896	+	116533819,116533896	78	snoRNA	Snord1c	small nucleolar RNA, C/D box 1C
100216537		chr11	106362305	106362377	+	106362305,106362377	73	snoRNA	Snord104	small nucleolar RNA, C/D box 104
100216538		chr11	116535911	116535986	+	116535911,116535986	76	snoRNA	Snord1a	small nucleolar RNA, C/D box 1A
100216539		chr11	77995189	77995258	-	77995189,77995258	70	snoRNA	Snord4a	small nucleolar RNA, C/D box 4A
100216540		chr11	48616641	48616708	+	48616641,48616708	68	snoRNA	Snord95	small nucleolar RNA, C/D box 95
100217413		chr6	125136379	125136449	-	125136379,125136449	71	miscRNA	Scarna10	small Cajal body-specific RNA 10
100217414		chr1	161270438	161270555	+	161270438,161270555	118	miscRNA	Scarna3a	small Cajal body-specific RNA 3A
100217415		chr1	89681146	89681393	+	89681146,89681393	248	miscRNA	Scarna6	small Cajal body-specific RNA 6
100217416		chr15	98356779	98356890	-	98356779,98356890	112	snoRNA	Snora2b	small nucleolar RNA, H/ACA box 2B
100217417		chr15	98350148	98350265	-	98350148,98350265	118	snoRNA	Snora34	small nucleolar RNA, H/ACA box 34
100217418		chr4	131865868	131865984	+	131865868,131865984	117	snoRNA	Snora44	small nucleolar RNA, H/ACA box 44
100217419		chr7	148634702	148634835	+	148634702,148634835	134	snoRNA	Snora52	small nucleolar RNA, H/ACA box 52
100217420		chr16	23110843	23111006	+	23110843,23111006	164	snoRNA	Snora81	small nucleolar RNA, H/ACA box 81
100217421		chr1	59761652	59761714	+	59761652,59761714	63	snoRNA	Snord11	small nucleolar RNA, C/D box 11
100217422		chr8	32260333	32260430	-	32260333,32260430	98	snoRNA	Snord13	small nucleolar RNA, C/D box 13
100217423		chr14	31829405	31829458	-	31829405,31829458	54	snoRNA	Snord19	small nucleolar RNA, C/D box 19
100217424		chr4	116827121	116827179	-	116827121,116827179	59	snoRNA	Snord38a	small nucleolar RNA, C/D box 38A
100217425		chr3	153575093	153575153	-	153575093,153575153	61	snoRNA	Snord45c	small nucleolar RNA, C/D box 45C
100217426		chr11	62416588	62416650	+	62416588,62416650	63	snoRNA	Snord49b	small nucleolar RNA, C/D box 49B
100217427		chr17	35087895	35087953	-	35087895,35087953	59	snoRNA	Snord52	small nucleolar RNA, C/D box 52
100217428		chr2	130103762	130103824	+	130103762,130103824	63	snoRNA	Snord57	small nucleolar RNA, C/D box 57
100217429		chr7	67123697	67123742	-	67123697,67123742	46	snoRNA	Snord64	small nucleolar RNA, C/D box 64
100217430		chr16	20684329	20684386	+	20684329,20684386	58	snoRNA	Snord66	small nucleolar RNA, C/D box 66
100217431		chr14	31827479	31827537	-	31827479,31827537	59	snoRNA	Snord69	small nucleolar RNA, C/D box 69
100217432		chr8	112363212	112363275	+	112363212,112363275	64	snoRNA	Snord71	small nucleolar RNA, C/D box 71
100217433		chr7	51505520	51505591	+	51505520,51505591	72	snoRNA	Snord88a	small nucleolar RNA, C/D box 88A
100217434		chr7	51505225	51505308	+	51505225,51505308	84	snoRNA	Snord88c	small nucleolar RNA, C/D box 88C
100217435		chr2	37255581	37255648	-	37255581,37255648	68	snoRNA	Snord90	small nucleolar RNA, C/D box 90
100217436		chr5	23358051	23358095	+	23358051,23358095	45	snoRNA	Snord93	small nucleolar RNA, C/D box 93
100217437		chr4	131866618	131866673	+	131866618,131866673	56	snoRNA	Snord99	small nucleolar RNA, C/D box 99
100217438		chr3	108357260	108357320	-	108357260,108357320	61	miscRNA	Scarna2	small Cajal body-specific RNA 2
100217439		chr19	25016726	25016781	-	25016726,25016781	56	snoRNA	Snora19	small nucleolar RNA, H/ACA box 19
100217440		chr4	131866222	131866283	+	131866222,131866283	62	snoRNA	Snora61	small nucleolar RNA, H/ACA box 61
100217441		chr7	16524111	16524209	-	16524111,16524209	99	snoRNA	Snord23	small nucleolar RNA, C/D box 23
100217442		chr7	134671411	134671517	+	134671411,134671517	107	snoRNA	Snora30	small nucleolar RNA, H/ACA box 30
100217443		chr2	166890793	166890858	+	166890793,166890858	66	snoRNA	Snord12	small nucleolar RNA, C/D box 12
100217444		chr11	62418032	62418088	+	62418032,62418088	57	snoRNA	Snord65	small nucleolar RNA, C/D box 65
100217445		chr14	52829461	52829559	-	52829461,52829559	99	snoRNA	Snord8	small nucleolar RNA, C/D box 8
100217446		chr1	162968223	162968287	+	162968223,162968287	65	snoRNA	Snord47	small nucleolar RNA, C/D box 47
100217447		chr12	81492601	81492724	-	81492601,81492724	124	miscRNA	Scarna3b	small Cajal body-specific RNA 3B
100217448		chr4	86232357	86232474	-	86232357,86232474	118	miscRNA	Scarna8	small Cajal body-specific RNA 8
100217449		chr1	187066805	187066917	+	187066805,187066917	113	snoRNA	Snora36b	small nucleolar RNA, H/ACA box 36B
100217450		chr13	96100566	96100691	+	96100566,96100691	126	snoRNA	Snora47	small nucleolar RNA, H/ACA box 47
100217451		chr6	115757993	115758121	-	115757993,115758121	129	snoRNA	Snora7a	small nucleolar RNA, H/ACA box 7A
100217452		chr2	130101251	130101309	+	130101251,130101309	59	snoRNA	Snord110	small nucleolar RNA, C/D box 110
100217453		chr9	64023239	64023329	+	64023239,64023329	91	snoRNA	Snord16a	small nucleolar RNA, C/D box 16A
100217454		chr10	80641706	80641758	+	80641706,80641758	53	snoRNA	Snord37	small nucleolar RNA, C/D box 37
100217455		chr11	62416962	62417023	+	62416962,62417023	62	snoRNA	Snord49a	small nucleolar RNA, C/D box 49A
100217456		chr17	71990229	71990296	+	71990229,71990296	68	snoRNA	Snord53	small nucleolar RNA, C/D box 53
100217457		chr18	75160722	75160776	+	75160722,75160776	55	snoRNA	Snord58b	small nucleolar RNA, C/D box 58B
100217458		chr2	91436238	91436335	+	91436238,91436335	98	snoRNA	Snord67	small nucleolar RNA, C/D box 67
100217459		chr1	59748802	59748854	+	59748802,59748854	53	snoRNA	Snord70	small nucleolar RNA, C/D box 70
100217460		chr4	130305553	130305617	+	130305553,130305617	65	snoRNA	Snord85	small nucleolar RNA, C/D box 85
100217461		chr1	39605592	39605685	-	39605592,39605685	94	snoRNA	Snord89	small nucleolar RNA, C/D box 89
100217462		chr17	71980631	71980701	+	71980631,71980701	71	snoRNA	Snord92	small nucleolar RNA, C/D box 92
100217463		chr10	62228327	62228354	-	62228327,62228354	28	snoRNA	Snord98	small nucleolar RNA, C/D box 98
100217464		chr1	63225597	63225709	+	63225597,63225709	113	snoRNA	Snora41	small nucleolar RNA, H/ACA box 41
100217465		chr8	113362435	113362498	-	113362435,113362498	64	snoRNA	Snord111	small nucleolar RNA, C/D box 111
100217466		chr18	74938048	74938109	-	74938048,74938109	62	miscRNA	Scarna17	small Cajal body-specific RNA 17
100217467		chr11	6520322	6520422	-	6520322,6520422	101	snoRNA	Snora5c	small nucleolar RNA, H/ACA box 5C
100217468		chr3	153573531	153573575	-	153573531,153573575	45	snoRNA	Snord45b	small nucleolar RNA, C/D box 45B
100217469		chr11	74718948	74719007	+	74718948,74719007	60	snoRNA	Snord91a	small nucleolar RNA, C/D box 91A
100226	AI850350,AU041521,Stx13	chr4	132409979	132440373	-	132409979,132411473;132413215,132413297;132414334,132414406;132416459,132416564;132418741,132418784;132419074,132419211;132424083,132424182;132427503,132427572;132440163,132440373	2320	protein_coding	Stx12	syntaxin 12
100233175		chr12	103978040	103996020	-	103978040,103981604;103991485,103992376;103995751,103996020	4727	protein_coding	AK010878	cDNA sequence AK010878
100233207		chr3	79149298	79268051	+	79149298,79149462;79209604,79209836;79223283,79223341;79253167,79253347;79267912,79268051	778	protein_coding	Gm17359	predicted gene, 17359
100233208	ENSMUSG00000074860	chr10	81111814	81130106	+	81111814,81111911;81124743,81124869;81125070,81125130;81125668,81130106	4725	protein_coding	Gm10778	predicted gene 10778
100270707		chrX	6953051	6955168	+	6953051,6953409;6953650,6955168	1878	miscRNA	Gm14379	predicted gene 14379
100270744		chr2	84499236	84508938	+	84499236,84499750;84500254,84500338;84501205,84501316;84501588,84501757;84506301,84508938	3520	protein_coding	Gm13718	predicted gene 13718
100271704	Scpppq1	chr5	104499079	104506627	-	104499079,104499235;104500238,104500273;104500992,104501003;104501087,104501116;104502557,104502583;104503248,104503286;104503724,104503792;104503880,104503912;104505536,104505606;104506578,104506627	524	protein_coding	Gm17660	predicted gene, 17660
100271841		chr2	181313185	181319820	+	181313185,181313333;181314237,181314368;181314970,181316855;181319718,181319820	2270	miscRNA	Gm16119	predicted gene 16119
100271882	OTTMUSG00000015769	chr2	150007491	150019015	+	150007491,150007606;150016129,150016255;150016455,150016515;150017592,150019015	1728	protein_coding	Gm14139	predicted gene 14139
100271928		chr8	61178643	61179593	-	61178643,61179593	951	protein_coding	Gm15881	predicted gene 15881
100272219		chr2	25182970	25188091	-	25182970,25184241;25187668,25188091	1696	miscRNA	AA543186	expressed sequence AA543186
100272221		chr17	25411069	25412473	+	25411069,25412473	1405	miscRNA	Gm17801	predicted gene, 17801
100273	2600011I06Rik,AU015843,Orp-9	chr4	108733750	108874845	-	108733750,108734937;108735070,108735205;108735971,108736062;108737168,108737246;108738229,108738369;108738470,108738533;108738733,108738843;108739520,108739604;108740968,108741139;108744548,108744633;108745419,108745537;108745642,108745754;108755694,108755853;108758932,108759036;108760000,108760090;108764266,108764304;108771108,108771158;108772526,108772555;108773721,108773768;108775102,108775197…	3479	protein_coding	Osbpl9	oxysterol binding protein-like 9
100286843		chr3	146304896	146314679	+	146304896,146305242;146310980,146311415;146311710,146311765;146312345,146314679	3174	miscRNA	Gm16325	predicted gene 16325
100294583	6230419C23Rik	chr12	31569189	31578719	+	31569189,31569904;31571911,31571964;31572045,31572125;31574898,31574963;31578130,31578719	1507	protein_coding	Fam150b	family with sequence similarity 150, member B
100294660	CR2,Defcr-2,Defcr2	chr8	22301999	22332133	+	22301999,22302046;22331341,22331464;22332024,22332133	282	protein_coding	Defa2	defensin, alpha, 2
100302432	OTTMUSG00000016612	chr2	175100631	175110056	+	175100631,175100704;175108799,175108925;175109131,175110056	1127	protein_coding	Gm14435	predicted gene 14435
100302498		chr11	97642953	97643080	-	97642953,97643080	128	snoRNA	Snora21	small nucleolar RNA, H/ACA box 21
100302499		chr7	116663646	116663765	+	116663646,116663765	120	snoRNA	Snora3	small nucleolar RNA, H/ACA box 3
100302529		chr15	5068421	5068480	+	5068421,5068480	60	snoRNA	Snord72	small nucleolar RNA, C/D box 72
100302565		chr8	125626958	125627005	+	125626958,125627005	48	snoRNA	Snord68	small nucleolar RNA, C/D box 68
100302567		chr7	29136559	29136652	+	29136559,29136652	94	snoRNA	LOC100302567	snoRNA MBI-142
100302592		chr7	123476685	123476771	-	123476685,123476771	87	snoRNA	Snord14a	small nucleolar RNA, C/D box 14A
100302593		chr9	40612078	40612164	+	40612078,40612164	87	snoRNA	Snord14d	small nucleolar RNA, C/D box 14D
100302594		chr9	40612831	40612921	+	40612831,40612921	91	snoRNA	Snord14e	small nucleolar RNA, C/D box 14E
100302600		chr15	79913289	79913336	-	79913289,79913336	48	snoRNA	Snord43	small nucleolar RNA, C/D box 43
100302601		chr15	79908933	79909009	-	79908933,79909009	77	snoRNA	Snord83b	small nucleolar RNA, C/D box 83B
100302626		chr15	76156447	76157963	-	76156447,76157963	1517	miscRNA
100302648		chr11	3209003	3220725	+	3209003,3209326;3210993,3211139;3212535,3212628;3217285,3217353;3219240,3219349;3220601,3220725	869	miscRNA	Gm11944	predicted gene 11944
100302688		chr10	59862474	59866307	+	59862474,59862724;59865701,59866307	858	protein_coding	Gm17455	predicted gene, 17455
100302730		chr3	88580979	88633293	+	88580979,88581436;88588230,88588421;88592259,88592360;88593280,88593320;88599386,88599409;88603537,88603640;88611829,88612027;88612478,88612564;88614591,88614759;88615936,88616080;88617606,88617756;88619554,88619670;88619932,88621683;88623592,88623708;88623970,88625721;88627464,88627719;88628272,88628456;88629312,88633293	9833	pseudo	5830417I10Rik	gon-4-like pseudogene
100302731		chr11	83107806	83107901	+	83107806,83107901	96	snoRNA	Snord7	small nucleolar RNA, C/D box 7
100303644		chr2	113880132	113887241	+	113880132,113881102;113882820,113883047;113886532,113887241	1909	miscRNA	C130080G10Rik	RIKEN cDNA C130080G10 gene
100303645		chr7	3218785	3221016	+	3218785,3221016	2232	miscRNA	D7Ertd143e	DNA segment, Chr 7, ERATO Doi 143, expressed
100303646		chr12	110892851	110892904	+	110892851,110892904	54	snoRNA	AF357355	snoRNA AF357355
100303647		chr12	110888919	110888948	+	110888919,110888948	30	snoRNA	AF357359	snoRNA AF357359
100303732	OTTMUSG00000016608	chr2	176219697	176232514	-	176219697,176222982;176224136,176224196;176224403,176224529;176232403,176232514	3586	protein_coding	Gm14431	predicted gene 14431
100303736		chrX	143428933	143429051	+	143428933,143429051	119	snoRNA	Snora35	small nucleolar RNA, H/ACA box 35
100303738		chr12	86216752	86220705	+	86216752,86220705	3954	miscRNA	D030025P21Rik	RIKEN cDNA D030025P21 gene
100303739		chr11	104155417	104162595	-	104155417,104156629;104161602,104161766;104162356,104162595	1618	unknown	Gm10844	predicted gene 10844
100303740		chr1	88247745	88247860	-	88247745,88247860	116	snoRNA	Snora75	small nucleolar RNA, H/ACA box 75
100303744		chr3	92054569	92061226	+	92054569,92054696;92057808,92061226	3547	protein_coding	Sprr2a2	small proline-rich protein 2A2
100303746		chr17	13115723	13115783	+	13115723,13115783	61	snoRNA	Snora20	small nucleolar RNA, H/ACA box 20
100303747		chr11	55296208	55296331	+	55296208,55296331	124	snoRNA	Gm12238	predicted gene 12238
100303751		chr14	76247730	76247841	+	76247730,76247841	112	snoRNA	Snora31	small nucleolar RNA, H/ACA box 31
100306943		chr12	106269285	106269559	-	106269285,106269559	275	miscRNA	Scarna13	small Cajal body-specific RNA 1
100306944		chr4	131908690	131908894	-	131908690,131908894	205	snoRNA	Snora73a	small nucleolar RNA, H/ACA box 73a
100306945		chr4	131908237	131908441	-	131908237,131908441	205	snoRNA	Snora73b	small nucleolar RNA, H/ACA box 73b
100306952		chr17	24856621	24856777	-	24856621,24856777	157	snoRNA	Snora78	small nucleolar RNA, H/ACA box 7
100306954		chr2	26494710	26494841	-	26494710,26494841	132	snoRNA	Snora17	small nucleolar RNA, H/ACA box 17
100306955		chr2	26493367	26493505	-	26493367,26493505	139	snoRNA	Snora43	small nucleolar RNA, H/ACA box 43
100306957		chr3	123210855	123210984	-	123210855,123210984	130	snoRNA	Snora24	small nucleolar RNA, H/ACA box 24
100310809		chr17	21827179	21829180	+	21827179,21829180	2002	pseudo	Gm10509	zinc finger protein 51 pseudogene
100310813		chr4	131865380	131865515	+	131865380,131865515	136	snoRNA	Snora16a	small nucleolar RNA, H/ACA box 16A
100310872		chr17	6310544	6317474	-	6310544,6310943;6311293,6311370;6311709,6311832;6314917,6314958;6317374,6317474	745	protein_coding	Dynlt1a	dynein light chain Tctex-type 1A
100312470	Gm11776,OTTMUSG00000004179	chr4	3099230	3100150	+	3099230,3100150	921	protein_coding	Vmn1r2	vomeronasal 1 receptor 2
100312471	Gm11778,OTTMUSG00000004181	chr4	3111532	3112452	-	3111532,3112452	921	protein_coding	Vmn1r3	vomeronasal 1 receptor 3
100312473	ENSMUSG00000070816,Gm10301	chr7	13687346	13688296	-	13687346,13688296	951	protein_coding	Vmn1r86	vomeronasal 1 receptor 86
100312474		chr7	13763068	13764018	+	13763068,13764018	951	protein_coding	Vmn1r88	vomeronasal 1 receptor, 88
100312475	Gm17331	chr7	20779059	20779982	+	20779059,20779982	924	protein_coding	Vmn1r95	vomeronasal 1 receptor, 95
100312476		chr18	3122492	3123412	-	3122492,3123412	921	protein_coding	Vmn1r238	vomeronasal 1 receptor, 238
100312477		chr7	27051850	27052794	+	27051850,27052794	945	protein_coding	Vmn1r184	vomeronasal 1 receptor, 184
100312484		chr13	22385062	22385967	+	22385062,22385967	906	protein_coding	Vmn1r196	vomeronasal 1 receptor 196
100312485		chr13	23309242	23310180	+	23309242,23310180	939	protein_coding	Vmn1r221	vomeronasal 1 receptor 221
100312948	Pate-g	chr9	36388863	36390220	-	36388863,36388987;36389405,36389518;36390130,36390220	330	protein_coding	Gm17689	predicted gene, 17689
100312949	Pate-n	chr9	35548634	35549837	+	35548634,35548697;35549113,35549247;35549686,35549837	351	protein_coding	Gm17677	predicted gene, 17677
100312956	Pate-dj,Pate3	chr9	35453647	35455704	-	35453647,35453771;35454184,35454306;35455656,35455704	297	protein_coding	Gm17365	predicted gene, 17365
100312986	Pate-e	chr9	35584109	35585694	-	35584109,35584346;35584692,35584820;35585419,35585694	643	protein_coding	Gm17727	predicted gene, 17727
100312987		chr9	35492664	35494956	-	35492664,35492808;35493545,35493700;35493919,35493951;35494578,35494613;35494905,35494956	422	protein_coding	Gm17252	predicted gene, 17252
100313519		chr2	144091718	144091938	-	144091718,144091938	221	snoRNA	Snord17	small nucleolar RNA, C/D box 17
100313531		chr2	147009819	147157417	+	147009819,147010096;147111972,147112137;147112779,147112943;147129356,147129554;147130830,147134007;147157059,147157417	4345	miscRNA	Nkx2-2as	NK2 transcription factor related, locus 2 (Drosophila), antisense
100313943		chr5	74489555	74489675	+	74489555,74489675	121	snoRNA	Snora26	small nucleolar RNA, H/ACA box 26
100316663		chr2	10396927	10397053	+	10396927,10397053	127	miscRNA	Mir669k	microRNA 669k
100316665		chr13	17839307	17839427	+	17839307,17839427	121	miscRNA	Mir466i	microRNA 466i
100316666		chr8	32213393	32213514	-	32213393,32213514	122	miscRNA	Mir1186	microRNA 1186
100316668		chr2	10439231	10439357	+	10439231,10439357	127	miscRNA	Mir669i	microRNA 669i
100316669		chr12	110850032	110850151	+	110850032,110850151	120	miscRNA	Mir1188	microRNA 1188
100316672		chr19	23223921	23224041	+	23223921,23224041	121	miscRNA	Mir1192	microRNA 1192
100316673		chr12	110953881	110954001	+	110953881,110954001	121	miscRNA	Mir1193	microRNA 1193
100316676		chr17	71209818	71209940	-	71209818,71209940	123	miscRNA	Mir1195	microRNA 1195
100316677		chr8	86535414	86535532	-	86535414,86535532	119	miscRNA	Mir1199	microRNA 1199
100316678		chr2	104269018	104269097	-	104269018,104269097	80	miscRNA	Mir1902	microRNA 1902
100316679		chr3	34537386	34537464	+	34537386,34537464	79	miscRNA	Mir1897	microRNA 1897
100316680		chr8	130883141	130883220	+	130883141,130883220	80	miscRNA	Mir1903	microRNA 1903
100316681		chr9	20836695	20836772	-	20836695,20836772	78	miscRNA	Mir1900	microRNA 1900
100316682		chr12	55746920	55746999	-	55746920,55746999	80	miscRNA	Mir1892	microRNA 1892
100316683		chr13	110694017	110694096	+	110694017,110694096	80	miscRNA	Mir1904	microRNA 1904
100316684		chr15	12101247	12101329	+	12101247,12101329	83	miscRNA	Mir1898	microRNA 1898
100316685		chr15	50720571	50720660	-	50720571,50720660	90	miscRNA	Mir1907	microRNA 1907
100316686		chr18	11998870	11998947	-	11998870,11998947	78	miscRNA	Mir1901	microRNA 1901
100316687		chr1	74253128	74253194	-	74253128,74253194	67	miscRNA	Mir1928	microRNA 1928
100316688		chr10	44079482	44079574	+	44079482,44079574	93	miscRNA	Mir1929	microRNA 1929
100316689		chr10	92625530	92625648	+	92625530,92625648	119	miscRNA	Mir1931	microRNA 1931
100316690		chr11	119251786	119251875	+	119251786,119251875	90	miscRNA	Mir1932	microRNA 1932
100316691		chr11	85336223	85336282	+	85336223,85336282	60	miscRNA	Mir1935	microRNA 1935
100316693		chr12	40949299	40949398	-	40949299,40949398	100	miscRNA	Mir1938	microRNA 1938
100316694		chr15	101199783	101199865	+	101199783,101199865	83	miscRNA	Mir1941	microRNA 1941
100316695		chr15	79205658	79205730	-	79205658,79205730	73	miscRNA	Mir1943	microRNA 1943
100316697		chr16	32267536	32267669	-	32267536,32267669	134	miscRNA	Mir1946a	microRNA 1946a
100316698		chr16	33105447	33105531	+	33105447,33105531	85	miscRNA	Mir1947	microRNA 1947
100316699		chr18	12873320	12873404	+	12873320,12873404	85	miscRNA	Mir1948	microRNA 1948
100316700		chr18	35714221	35714290	+	35714221,35714290	70	miscRNA	Mir1949	microRNA 1949
100316701		chr2	10434417	10434514	+	10434417,10434514	98	miscRNA	Mir669m-1	microRNA 669m-1
100316703		chr2	115464461	115464549	+	115464461,115464549	89	miscRNA	Mir1951	microRNA 1951
100316704		chr2	151793265	151793353	-	151793265,151793353	89	miscRNA	Mir1953	microRNA 1953
100316706		chr3	138189385	138189449	+	138189385,138189449	65	miscRNA	Mir1956	microRNA 1956
100316707		chr4	118802384	118802449	+	118802384,118802449	66	miscRNA	Mir1957	microRNA 1957
100316708		chr4	48225991	48226087	-	48225991,48226087	97	miscRNA	Mir1958	microRNA 1958
100316709		chr5	30497279	30497356	+	30497279,30497356	78	miscRNA	Mir1960	microRNA 1960
100316710		chr7	29868655	29868713	-	29868655,29868713	59	miscRNA	Mir1963	microRNA 1963
100316711		chr7	30558313	30558395	+	30558313,30558395	83	miscRNA	Mir1964	microRNA 1964
100316712		chr8	108139366	108139473	+	108139366,108139473	108	miscRNA	Mir1966	microRNA 1966
100316713		chr8	13189031	13189098	-	13189031,13189098	68	miscRNA	Mir1968	microRNA 1968
100316714		chr9	21417888	21418020	-	21417888,21418020	133	miscRNA	Mir1946b	microRNA 1946b
100316715		chr14	78591180	78591285	-	78591180,78591285	106	miscRNA	Mir1971	microRNA 1971
100316716		chr13	21988787	21988918	-	21988787,21988918	132	miscRNA	Mir1983	microRNA 1983
100316717		chr7	88674802	88674874	+	88674802,88674874	73	miscRNA	Mir1839	microRNA 1839
100316725		chr9	104328443	104328517	+	104328443,104328517	75	miscRNA	Mir2136	microRNA 2136
100316735		chr12	110833166	110833240	+	110833166,110833240	75	miscRNA	Mir432	microRNA 432
100316736		chr15	35590586	35590673	-	35590586,35590673	88	miscRNA	Mir599	microRNA 599
100316737		chr1	187066854	187066922	+	187066854,187066922	69	miscRNA	Mir664	microRNA 664
100316739		chr16	20604525	20604609	+	20604525,20604609	85	miscRNA	Mir1224	microRNA 1224
100316749		chr11	69448902	69449021	-	69448902,69449021	120	miscRNA	Mir467f	microRNA 467f
100316751		chr12	110950527	110950646	+	110950527,110950646	120	miscRNA	Mir1197	microRNA 1197
100316752		chr13	21537029	21537109	+	21537029,21537109	81	miscRNA	Mir1896	microRNA 1896
100316753		chr11	21244591	21244678	-	21244591,21244678	88	miscRNA	Mir1933	microRNA 1933
100316756		chr2	92032134	92032231	+	92032134,92032231	98	miscRNA	Mir1955	microRNA 1955
100316758		chr7	87297776	87297901	-	87297776,87297901	126	miscRNA	Mir1965	microRNA 1965
100316770		chr2	10399537	10399657	+	10399537,10399657	121	miscRNA	Mir669j	microRNA 669j
100316771		chr14	62371057	62371175	-	62371057,62371175	119	miscRNA	Mir1196	microRNA 1196
100316772		chr9	8246786	8246881	+	8246786,8246881	96	miscRNA	Mir1899	microRNA 1899
100316773		chr18	6490562	6490644	-	6490562,6490644	83	miscRNA	Mir1893	microRNA 1893
100316774		chr15	76046041	76046103	-	76046041,76046103	63	miscRNA	Mir1942	microRNA 1942
100316775		chr19	35039886	35039959	+	35039886,35039959	74	miscRNA	Mir1950	microRNA 1950
100316776		chr2	32507849	32507934	+	32507849,32507934	86	miscRNA	Mir1954	microRNA 1954
100316777		chr8	73449424	73449517	+	73449424,73449517	94	miscRNA	Mir1969	microRNA 1969
100316778		chr10	80291542	80291615	+	80291542,80291615	74	miscRNA	Mir1982	microRNA 1982
100316779		chrX	70237418	70237483	+	70237418,70237483	66	miscRNA	Mir2137	microRNA 2137
100316783		chr18	10785444	10785565	+	10785444,10785565	122	miscRNA	Mir1b	microRNA 1b
100316784		chr1	162225995	162226103	-	162225995,162226103	109	miscRNA	Mir1927	microRNA 1927
100316802		chr2	10398777	10398899	+	10398777,10398899	123	miscRNA	Mir669g	microRNA 669g
100316803		chr5	83227969	83228090	-	83227969,83228090	122	miscRNA	Mir1187	microRNA 1187
100316805		chr12	102259883	102260003	-	102259883,102260003	121	miscRNA	Mir1190	microRNA 1190
100316806		chr2	10389122	10389240	+	10389122,10389240	119	miscRNA	Mir669e	microRNA 669e
100316807		chrX	7384227	7384347	+	7384227,7384347	121	miscRNA	Mir1198	microRNA 1198
100316808		chr3	88340223	88340304	-	88340223,88340304	82	miscRNA	Mir1905	microRNA 1905
100316809		chr12	110782751	110782830	+	110782751,110782830	80	miscRNA	Mir1906-1	microRNA 1906-1
100316810		chr17	36054834	36054914	+	36054834,36054914	81	miscRNA	Mir1894	microRNA 1894
100316811		chr10	77103969	77104052	+	77103969,77104052	84	miscRNA	Mir1930	microRNA 1930
100316812		chr12	103923138	103923230	-	103923138,103923230	93	miscRNA	Mir1936	microRNA 1936
100316813		chr13	96100535	96100638	+	96100535,96100638	104	miscRNA	Mir1940	microRNA 1940
100316814		chr16	18284332	18284410	-	18284332,18284410	79	miscRNA	Mir1306	microRNA 1306
100316816		chr2	138645665	138645743	+	138645665,138645743	79	miscRNA	Mir1952	microRNA 1952
100316818		chr7	142757845	142757965	+	142757845,142757965	121	miscRNA	Mir1962	microRNA 1962
100316819		chr8	126546541	126546622	+	126546541,126546622	82	miscRNA	Mir1967	microRNA 1967
100316820		chrX	132320653	132320756	-	132320653,132320756	104	miscRNA	Mir1970	microRNA 1970
100316821		chr1	186646286	186646367	-	186646286,186646367	82	miscRNA	Mir1981	microRNA 1981
100316827		chrX	69835327	69835433	-	69835327,69835433	107	miscRNA	Mir767	microRNA 767
100316831		chr2	10439782	10439906	+	10439782,10439906	125	miscRNA	Mir669h	microRNA 669h
100316832		chr3	133903469	133903547	-	133903469,133903547	79	miscRNA	Mir1895	microRNA 1895
100316833		chr16	11254461	11254538	-	11254461,11254538	78	miscRNA	Mir1945	microRNA 1945
100316834		chr2	10435061	10435158	+	10435061,10435158	98	miscRNA	Mir669m-2	microRNA 669m-2
100316839		chr7	27990555	27990674	+	27990555,27990674	120	miscRNA	Mir1191	microRNA 1191
100316840		chr11	69476545	69476627	+	69476545,69476627	83	miscRNA	Mir1934	microRNA 1934
100316841		chr5	93217477	93217588	-	93217477,93217588	112	miscRNA	Mir1961	microRNA 1961
100316865		chr4	42214615	42216999	-	42214615,42216999	2385	unknown	Gm10931	predicted gene 10931
100316870		chr12	68757729	68770258	-	68757729,68770258	12530	pseudo	Gm17821	DDB1 and CUL4 associated factor 5 pseudogene
100316903		chr5	138070351	138084124	+	138070351,138070654;138074800,138074944;138075077,138075203;138075372,138075477;138077967,138078103;138078213,138078325;138078441,138078540;138078773,138078863;138078954,138079030;138079133,138079194;138079294,138079410;138079521,138079589;138079667,138079770;138079883,138079966;138080350,138080426;138080578,138080715;138080806,138080883;138081176,138083044;138083138,138083241;138083324,138083462…	4513	miscRNA	Gm20605	predicted gene 20605
100316932		chr12	112779157	112779278	+	112779157,112779278	122	snoRNA	Snora28	small nucleolar RNA, H/ACA box 28
100317	A730047D20Rik,Kiaa0319l	chr4	126430799	126546938	+	126430799,126430906;126431014,126431239;126434143,126434312;126469019,126469539;126491500,126491746;126493617,126493718;126500888,126500985;126506045,126506132;126507574,126507666;126509334,126509466;126512715,126512943;126513879,126514002;126514531,126514663;126516843,126516991;126517890,126518041;126518350,126518488;126519720,126519879;126523602,126523744;126524385,126524507;126525021,126525111…	4982	protein_coding	AU040320	expressed sequence AU040320
100322896	Dthd1	chr5	63205062	63279557	+	63205062,63205628;63209778,63210108;63213123,63213302;63218258,63218508;63230479,63230643;63234057,63234343;63240965,63241203;63273503,63273560;63279199,63279557	2437	protein_coding	Gm17384	predicted gene, 17384
100328588		chr7	52071740	52096174	+	52071740,52071853;52087486,52087551;52089321,52089462;52092001,52092236;52092746,52092858;52093359,52093560;52094521,52094589;52094694,52094830;52094953,52096174	2301	protein_coding	Nup62-il4i1	Nup62-Il4i1 protein
100336	6330548N22Rik,AU044684,NIPP1	chr4	132382840	132399084	-	132382840,132384121;132385288,132385352;132386540,132386684;132388812,132389032;132390552,132390705;132396559,132396619;132398972,132399084	2041	protein_coding	Ppp1r8	protein phosphatase 1, regulatory (inhibitor) subunit 8
100340	1110054A24Rik,Asml3b,AU045240	chr4	132288881	132313086	-	132288881,132289674;132293934,132294067;132294152,132294332;132295544,132295716;132297303,132297446;132301003,132301100;132302393,132302606;132312900,132313086	1925	protein_coding	Smpdl3b	sphingomyelin phosphodiesterase, acid-like 3B
100342	4732473B16Rik,AU045678,AU046069	chr4	133036048	133043855	+	133036048,133036478;133041999,133043855	2288	protein_coding	Fam46b	family with sequence similarity 46, member B
100379145		chr7	117189878	117190061	+	117189878,117190061	184	snoRNA	Snora23	small nucleolar RNA, H/ACA box 23
100379607		chr8	67331539	67333038	-	67331539,67333038	1500	other	Gm10997	predicted gene 10997
100380944		chr1	63161045	63204869	+	63161045,63161118;63161314,63161534;63190693,63190759;63202794,63202895;63203532,63204869	1802	miscRNA	Gm11602	predicted gene 11602
100382		chr4	155577393	155580137	+	155577393,155580137	2745	miscRNA	AW011738	expressed sequence AW011738
100383	1110063F24Rik,AW011758	chr4	129138923	129165679	+	129138923,129138949;129139186,129139246;129142474,129142590;129144067,129144234;129146238,129146292;129149171,129149286;129149668,129149736;129149942,129150020;129151019,129151489;129162281,129162384;129164285,129165679	2662	protein_coding	Bsdc1	BSD domain containing 1
100384868		chr18	37112395	37999854	+	37112395,37114804;37984675,37984733;37992919,37993007;37999557,37999854	2856	protein_coding	Pcdha4-g	protocadherin alpha 4-gamma
100384890		chr12	119756770	119768666	-	119756770,119757179;119766746,119766800;119767904,119768099;119768444,119768666	884	miscRNA	D230030E09Rik	Riken cDNA D230030E09 gene
100415784		chr17	49443804	49452285	-	49443804,49444969;49445454,49445532;49447554,49447729;49451211,49451281;49451949,49452285	1829	miscRNA	Gm17830	predicted gene, 17830
100415785	OTTMUSG00000002191	chr11	99725790	99726885	+	99725790,99726885	1096	protein_coding	Gm11559	predicted gene 11559
100415787		chr17	47824559	47828041	+	47824559,47825066;47825517,47825598;47825679,47828041	2953	miscRNA	Gm14872	predicted gene 14872
100415914		chr4	55423315	55431714	-	55423315,55423527;55424679,55424833;55426781,55427007;55431553,55431714	757	miscRNA	Gm12505	predicted gene 12505
100415915		chr4	16091257	16193372	+	16091257,16091338;16099972,16100131;16138008,16138057;16169112,16169183;16179607,16179716;16181891,16181962;16192067,16193372	1852	miscRNA	A530072M11Rik	RIKEN cDNA gene A530072M11
100415916		chr5	150291631	150340605	-	150291631,150292501;150295714,150295905;150297183,150297309;150306098,150306280;150340488,150340605	1491	miscRNA	Gm15997	predicted gene 15997
100416706	AA987127	chr13	67690376	67710644	-	67690376,67694852;67696153,67696248;67697586,67697712;67710510,67710644	4835	protein_coding	AA987161	expressed sequence AA987161
100416830		chr15	59138503	59143568	+	59138503,59138524;59142493,59143568	1098	pseudo	Zfp572	zinc finger protein 572
100417125		chr10	99101365	99104554	-	99101365,99103610;99104149,99104250;99104397,99104554	2506	pseudo	Gm18409	mediator of cell motility 1 pseudogene
100417514		chr3	137997060	138021824	+	137997060,137997071;138005823,138005861;138007033,138007134;138012596,138012734;138015132,138015219;138015344,138015563;138015745,138016005;138016966,138017101;138020611,138020749;138021638,138021824	1323	protein_coding	Adh6b	alcohol dehydrogenase 6B (class V)
100417675		chr7	15116003	15208415	-	15116003,15116362;15146520,15148702;15164085,15164255;15166283,15166453;15168341,15168511;15171967,15172137;15177995,15178162;15183624,15183800;15188489,15188539;15191915,15191991;15192589,15192669;15194611,15194688;15206495,15206582;15207656,15207827;15208007,15208415	4528	pseudo	Gm18756	NLR family, pyrin domain containing 5 pseudogene
100417829		chr7	113072858	113077205	-	113072858,113077205	4348	pseudo	Gm17757	GTPase, very large interferon inducible 1 pseudogene
100417831		chr7	113329257	113333613	-	113329257,113333613	4357	pseudo	Gm18853	GTPase, very large interferon inducible 1 pseudogene
100418235		chr10	48813487	48815649	-	48813487,48815649	2163	pseudo	C130030K03Rik	proteasome (prosome, macropain) subunit, alpha type 6 pseudogene
100434	2210409B22Rik,4833416H08Rik,AW547365,Cdw92,CHTL1,CTL1	chr4	53453285	53635350	+	53453285,53453588;53494336,53494425;53504260,53504402;53530417,53530553;53541527,53541620;53549195,53549364;53551262,53551351;53554173,53554312;53555237,53555423;53556414,53556579;53557413,53557569;53558557,53558640;53562861,53563036;53566358,53566495;53573787,53574023;53576013,53576093;53634467,53635350	3278	protein_coding	Slc44a1	solute carrier family 44, member 1
100463512		chr6	79768025	79768358	+	79768025,79768358	334	protein_coding	Gm20594	predicted gene, 20594
100463519		chr6	30126623	30128046	+	30126623,30128046	1424	miscRNA	BB283400	expressed sequence BB283400
100465	AW822253,D130076I06Rik,Mobkl2c	chr4	115500697	115508788	+	115500697,115500846;115503828,115504294;115506238,115506440;115506727,115508788	2882	protein_coding	Mob3c	MOB kinase activator 3C
100470	AW990848	chr4	118634572	118641515	+	118634572,118634634;118636215,118636429;118636785,118636897;118637849,118638050;118639700,118639768;118639958,118640094;118640357,118641515	1958	protein_coding	Lao1	L-amino acid oxidase 1
100473		chr4	102676711	102684570	-	102676711,102679852;102680504,102680826;102682935,102683026;102684473,102684570	3655	miscRNA	BB031773	expressed sequence BB031773
100494	AA407930,Airap,AU016206	chr5	139947170	139960445	-	139947170,139949508;139949684,139949749;139950807,139950958;139954421,139954552;139957920,139958014;139958656,139958751;139960220,139960445	3106	protein_coding	Zfand2a	zinc finger, AN1-type domain 2A
100499512		chrX	136845487	136845551	+	136845487,136845551	65	miscRNA	Mir3475	microRNA 3475
100499513		chr7	6756298	6756381	+	6756298,6756381	84	miscRNA	Mir3099	microRNA 3099
100499514		chr2	32568327	32568408	-	32568327,32568408	82	miscRNA	Mir2861	microRNA 2861
100499517		chr12	110986088	110986170	+	110986088,110986170	83	miscRNA	Mir3072	microRNA 3072
100499518		chr6	83040305	83040381	-	83040305,83040381	77	miscRNA	Mir3470a	microRNA 3470a
100499519		chr16	44013965	44014090	+	44013965,44014090	126	miscRNA	Mir3470b	microRNA 3470b
100499521		chr4	10772647	10772777	-	10772647,10772777	131	miscRNA	Mir3471-1	microRNA 3471-1
100499523		chr4	3464237	3464338	+	3464237,3464338	102	miscRNA	Mir3471-2	microRNA 3471-2
100499526		chrX	141473887	141473957	+	141473887,141473957	71	miscRNA	Mir3472	microRNA 3472
100499527		chr8	98487444	98487507	+	98487444,98487507	64	miscRNA	Mir1186b	microRNA 1186b
100499528		chrX	159312850	159312927	-	159312850,159312927	78	miscRNA	Mir3473	microRNA 3473
100499529		chr2	158464319	158464376	+	158464319,158464376	58	miscRNA	Mir3474	microRNA 3474
100499530		chr12	110782751	110782830	+	110782751,110782830	80	miscRNA	Mir1906-2	microRNA 1906-2
100500713		chrX	45629969	45638603	-	45629969,45631367;45631448,45631618;45636743,45636824;45638572,45638603	1684	miscRNA	9530027J09Rik	RIKEN cDNA 9530027J09 gene
100502579		chr19	11590620	11591443	-	11590620,11590812;11591017,11591443	620	miscRNA	Gm19261	predicted gene, 19261
100502582	ENSMUSG00000078289	chr15	84947259	84947720	+	84947259,84947720	462	protein_coding	Gm10923	predicted gene 10923
100502583		chr19	36443438	36446372	+	36443438,36443463;36445952,36446372	447	miscRNA	Gm19263	predicted gene, 19263
100502586		chr6	85911690	85951920	+	85911690,85912005;85915626,85916014;85951805,85951920	821	miscRNA	Gm19265	predicted gene, 19265
100502590		chr1	163084689	163089445	-	163084689,163084906;163086954,163087475;163088994,163089445	1192	protein_coding	4930469G21Rik	RIKEN cDNA 4930469G21 gene
100502591		chr8	129454567	129462931	-	129454567,129457662;129462335,129462344;129462915,129462931	3123	miscRNA
100502592		chr6	132005420	132067680	-	132005420,132005535;132005819,132005854;132064594,132064834;132065054,132065732;132066591,132066626;132067617,132067680	1172	protein_coding	LOC100502592	uncharacterized LOC100502592
100502593		chr8	60117966	60118951	-	60117966,60118951	986	unknown	Gm19269	predicted gene, 19269
100502594		chr17	12926941	12946579	+	12926941,12926951;12945643,12946579	948	miscRNA	Gm19270	predicted gene, 19270
100502595		chr2	49701454	49705788	+	49701454,49705788	4335	protein_coding
100502596		chr2	118929863	118931237	+	118929863,118930063;118930679,118931237	760	miscRNA
100502597		chr6	7251908	7256754	+	7251908,7251940;7253312,7253439;7254698,7256754	2218	unknown	Gm19272	predicted gene, 19272
100502598		chr6	86322530	86325400	-	86322530,86322656;86324778,86325400	750	miscRNA	Gm19273	predicted gene, 19273
100502599		chr8	37939562	37941427	-	37939562,37941427	1866	unknown	Gm19274	predicted gene, 19274
100502600		chr12	24465075	24467157	-	24465075,24465095;24466099,24466587;24466924,24467157	744	protein_coding	Gm19275	predicted gene, 19275
100502601		chr15	10758806	10764901	+	10758806,10758848;10761013,10761123;10761753,10764901	3303	miscRNA	Gm19276	predicted gene, 19276
100502602		chr15	84979684	84986562	-	84979684,84980584;84982323,84982429;84986406,84986562	1165	miscRNA	Gm19277	predicted gene, 19277
100502604		chr4	103291964	103851531	+	103291964,103292350;103624439,103624598;103834484,103834555;103850451,103851531	1700	miscRNA
100502606		chr9	66733725	66734755	-	66733725,66734755	1031	unknown	Gm19279	predicted gene, 19279
100502608		chr10	42417842	42418894	-	42417842,42418121;42418195,42418894	980	miscRNA	Gm15200	predicted gene 15200
100502610		chr13	51862089	51864734	-	51862089,51864734	2646	unknown	Gm19281	predicted gene, 19281
100502613		chr1	170651268	170651969	+	170651268,170651969	702	protein_coding	Gm19284	predicted gene, 19284
100502614		chr17	71317226	71321145	+	71317226,71317283;71318261,71321145	2943	miscRNA	Gm19285	predicted gene, 19285
100502615		chr19	14866454	14871346	-	14866454,14867147;14871335,14871346	706	miscRNA	Gm19286	predicted gene, 19286
100502618		chr7	134231790	134251588	+	134231790,134231804;134242738,134242747;134247270,134247280;134250779,134251588	846	miscRNA	Gm19288	predicted gene, 19288
100502619		chr8	60130550	60142227	+	60130550,60130784;60131559,60131747;60136185,60136311;60138406,60138461;60141094,60142227	1741	miscRNA	AW046200	expressed sequence AW046200
100502620		chr12	84627828	84638849	-	84627828,84630941;84636612,84636652;84638391,84638849	3614	miscRNA	Gm19289	predicted gene, 19289
100502623		chr1	30698919	30699161	-	30698919,30699161	243	protein_coding	Gm19292	predicted gene, 19292
100502624		chr2	50152330	50289502	+	50152330,50152422;50210545,50210675;50219585,50220520;50288615,50288763;50289011,50289502	1801	miscRNA	Gm13483	predicted gene 13483
100502626		chr2	119114478	119118518	-	119114478,119114863;119115883,119116025;119117394,119117396;119118432,119118518	619	miscRNA	Gm19294	predicted gene, 19294
100502627		chr2	166921469	166927326	-	166921469,166925360;166926223,166926315;166926593,166927326	4719	miscRNA
100502628		chr1	121355088	121367503	+	121355088,121355105;121363956,121363961;121366892,121367503	636	miscRNA	Gm19295	predicted gene, 19295
100502629		chr4	105250941	105251603	+	105250941,105251603	663	pseudo	Gm12726	60S ribosomal protein L15-like
100502630		chr7	52242270	52249971	+	52242270,52242740;52249353,52249971	1090	miscRNA	Gm15545	predicted gene 15545
100502632		chr12	24613252	24641239	-	24613252,24614806;24641169,24641239	1626	protein_coding	Gm19296	predicted gene, 19296
100502635		chr11	96780255	96783807	-	96780255,96782363;96783113,96783807	2804	miscRNA	Gm11525	predicted gene 11525
100502636		chr9	66981368	67011595	+	66981368,66981487;67004833,67004987;67010436,67011595	1435	miscRNA	Gm19299	predicted gene, 19299
100502638		chr14	78470524	78490593	+	78470524,78470590;78488451,78490593	2210	miscRNA	Gm19301	predicted gene, 19301
100502640		chr7	52374250	52381592	+	52374250,52374274;52380928,52381407;52381489,52381592	609	miscRNA
100502641		chr7	134429485	134429899	-	134429485,134429899	415	protein_coding	Gm17511	predicted gene, 17511
100502642		chr12	84360160	84369778	-	84360160,84361870;84367541,84367581;84369320,84369778	2211	miscRNA
100502643		chr15	51063186	51227156	-	51063186,51064075;51065559,51065856;51096499,51096811;51097002,51097095;51177243,51177305;51226941,51227156	1874	miscRNA	Gm19303	predicted gene, 19303
100502644		chr3	82464443	82468824	-	82464443,82465017;82468727,82468824	673	unknown	AA419673	expressed sequence AA419673
100502645		chr4	105251943	105252796	+	105251943,105252339;105252380,105252796	814	miscRNA
100502647		chr11	97022170	97023604	+	97022170,97023604	1435	miscRNA	Gm11583	predicted gene 11583
100502648		chr9	68754661	68756842	+	68754661,68756842	2182	unknown	Gm19304	predicted gene, 19304
100502649		chr9	117161654	117163816	+	117161654,117161956;117162463,117163816	1657	miscRNA	Gm17396	predicted gene, 17396
100502651		chr17	6942817	6944227	+	6942817,6943814;6943865,6943870;6943982,6944227	1250	miscRNA
100502653		chr19	16059565	16085402	+	16059565,16059782;16060997,16061122;16084590,16085402	1157	miscRNA	C130060C02Rik	RIKEN cDNA C130060C02 gene
100502658		chr2	51978895	51994199	+	51978895,51978909;51978922,51978933;51992182,51994199	2045	miscRNA
100502659		chrX	122494244	122498763	+	122494244,122495614;122497220,122497483;122498743,122498763	1656	protein_coding	Gm17522	predicted gene, 17522
100502660		chr1	88426538	88437433	-	88426538,88427268;88437415,88437433	750	miscRNA
100502661		chr6	54195726	54204905	-	54195726,54198238;54198648,54198807;54199180,54199380;54204560,54204905	3220	miscRNA	Gm15527	predicted gene 15527
100502665		chr13	41272257	41274399	+	41272257,41272313;41273551,41274399	906	miscRNA	Gm19310	predicted gene, 19310
100502668		chr4	154584704	154586331	-	154584704,154586331	1628	unknown	Gm19313	predicted gene, 19313
100502669		chr9	68503110	68512771	+	68503110,68503169;68511152,68511233;68511608,68512771	1306	miscRNA	LOC100502669	uncharacterized LOC100502669
100502670		chr9	96916385	96922462	+	96916385,96916760;96918412,96922462	4427	unknown	Gm16010	predicted gene 16010
100502672		chr12	24897856	24914794	-	24897856,24897905;24899010,24900823;24913834,24913900;24914653,24914794	2073	protein_coding	Gm19315	predicted gene, 19315
100502673		chr16	32409437	32426520	-	32409437,32410277;32410461,32411217;32426511,32426520	1608	miscRNA	Gm19316	predicted gene, 19316
100502675		chr2	120689097	120692427	+	120689097,120689154;120692066,120692427	420	miscRNA
100502679		chr3	156566827	156583744	-	156566827,156569019;156583645,156583744	2293	unknown	Gm15577	predicted gene 15577
100502680	ENSMUSG00000056943	chr8	63842612	63843280	-	63842612,63843280	669	protein_coding	Gm10015	predicted gene 10015
100502681		chr10	127667646	127669882	-	127667646,127669711;127669804,127669882	2145	miscRNA	Gm17292	predicted gene, 17292
100502683		chr15	12128057	12128227	-	12128057,12128227	171	pseudo	Gm2581	ribosomal protein S29 pseudogene
100502684		chr15	88720211	88721955	-	88720211,88721325;88721614,88721955	1457	miscRNA	LOC100502684	uncharacterized LOC100502684
100502686		chr17	13153829	13156059	+	13153829,13153833;13155605,13156059	460	protein_coding	Gm15946	predicted gene 15946
100502687		chr19	6903575	6904602	+	6903575,6904218;6904343,6904602	904	miscRNA	Gm19322	predicted gene, 19322
100502688		chrX	122514761	122516989	+	122514761,122516989	2229	protein_coding	Gm19323	predicted gene, 19323
100502694		chr9	96947863	96967726	-	96947863,96948274;96948665,96948909;96965002,96967726	3382	unknown	Gm19325	predicted gene, 19325
100502695		chr9	118059349	118079500	+	118059349,118059857;118078823,118079500	1187	miscRNA	Gm17399	predicted gene, 17399
100502697		chr12	85525415	85528756	-	85525415,85528756	3342	unknown	Gm19327	predicted gene, 19327
100502698	5330403K09,Kiaa0226,mKIAA0226,Rubicon	chr16	32790776	32868452	-	32790776,32790811;32821783,32824232;32824465,32824558;32825650,32825803;32826221,32826282;32826771,32827009;32827374,32827438;32827945,32828090;32828755,32828887;32829351,32829408;32836000,32836101;32836496,32836706;32838324,32838439;32841623,32841667;32843084,32843617;32844633,32844792;32847303,32847409;32847916,32848075;32849764,32849847;32856978,32857131;32868179,32868452	5384	protein_coding	1700021K19Rik	RIKEN cDNA 1700021K19 gene
100502699		chr19	17460493	17483388	-	17460493,17460536;17474458,17475826;17478397,17478402;17483367,17483388	1441	miscRNA	Gm19328	predicted gene, 19328
100502700		chr2	120676364	120692426	+	120676364,120676995;120687924,120688060;120689030,120689154;120689476,120689580;120692066,120692426	1360	miscRNA	AV039307	expressed sequence AV039307
100502702		chr1	123450416	123451943	+	123450416,123450721;123451797,123451943	453	miscRNA	Gm19329	predicted gene, 19329
100502703		chr8	85694585	85695532	-	85694585,85694809;85695515,85695532	243	miscRNA	Gm19330	predicted gene, 19330
100502704		chr12	116624943	116635899	+	116624943,116625280;116635032,116635899	1206	miscRNA	Gm19331	predicted gene, 19331
100502705		chr10	127936420	127941305	+	127936420,127936582;127939465,127941305	2004	miscRNA	LOC100502705	uncharacterized LOC100502705
100502706		chr2	151216258	151218129	+	151216258,151217388;151217599,151217751;151217874,151218129	1540	pseudo	Gm19332	sperm motility kinase X-like
100502708		chr6	133707401	133711683	+	133707401,133707494;133710842,133711683	936	miscRNA	Gm19333	predicted gene, 19333
100502709		chr7	52714449	52715209	+	52714449,52714609;52714903,52715209	468	miscRNA
100502711		chr15	12452319	12479987	-	12452319,12452586;12478991,12479987	1265	miscRNA
100502712		chr1	68638192	68640260	-	68638192,68640260	2069	unknown	Gm19335	predicted gene, 19335
100502714		chr19	19005960	19010665	-	19005960,19007378;19010646,19010665	1439	miscRNA
100502715		chr2	121023886	121024858	+	121023886,121024345;121024709,121024858	610	miscRNA
100502716		chrX	122623598	122630150	+	122623598,122624968;122626574,122626837;122629971,122630150	1815	protein_coding	Gm17267	predicted gene, 17267
100502717		chr11	98122388	98140791	+	98122388,98124884;98125508,98125621;98129066,98129172;98138685,98140791	4825	miscRNA
100502720		chr9	69324270	69327469	-	69324270,69325564;69327308,69327469	1457	miscRNA	Gm16144	predicted gene 16144
100502721		chr10	62713680	62715263	+	62713680,62715263	1584	unknown	Gm19337	predicted gene, 19337
100502722		chr12	85655411	85672375	-	85655411,85656772;85672362,85672375	1376	miscRNA	Gm19338	predicted gene, 19338
100502723	Halap-X,Halapx	chrX	80732013	80733263	-	80732013,80732732;80732910,80733263	1074	protein_coding	Tsga8	testis specific gene A8
100502724		chr7	52701281	52708393	-	52701281,52701310;52707857,52708393	567	miscRNA	Gm19339	predicted gene, 19339
100502725		chr8	67218470	67278467	-	67218470,67219771;67221752,67221895;67227829,67227969;67228492,67228620;67230526,67230627;67231446,67231643;67233082,67233199;67236889,67237038;67238530,67238646;67242920,67243029;67258495,67258657;67277158,67277256;67277771,67277817;67278202,67278467	3086	protein_coding
100502726		chr9	119349323	119353948	-	119349323,119350217;119350946,119351031;119353389,119353537;119353811,119353948	1268	miscRNA	Gm16707	predicted gene, 16707
100502727		chr12	25967460	25967801	+	25967460,25967801	342	protein_coding	Gm19340	predicted gene, 19340
100502729		chr19	40877674	40879796	-	40877674,40877995;40879466,40879796	653	miscRNA	Gm19341	predicted gene, 19341
100502730		chr2	120983348	120985156	+	120983348,120983369;120984024,120985156	1155	miscRNA
100502732		chr3	108090799	108096039	+	108090799,108096039	5241	unknown	Gm19343	predicted gene, 19343
100502733		chr5	115230603	115234579	+	115230603,115234579	3977	unknown	Gm19344	predicted gene, 19344
100502734		chr4	154982406	154998864	-	154982406,154984400;154984523,154984623;154998468,154998864	2493	miscRNA	Gm16023	predicted gene 16023
100502736		chr7	20437352	20443704	+	20437352,20437549;20440291,20440443;20442868,20442959;20443150,20443704	998	protein_coding	Gm19345	predicted gene, 19345
100502737		chr7	134804967	134839240	-	134804967,134805965;134839202,134839240	1038	miscRNA	Gm19346	predicted gene, 19346
100502738		chr9	70397125	70398521	+	70397125,70397172;70398046,70398521	524	unknown	9030411K21Rik	RIKEN cDNA 9030411K21 gene
100502739		chr13	118009079	118021617	-	118009079,118009768;118021532,118021617	776	unknown	Gm17509	predicted gene, 17509
100502740		chr15	89205159	89206140	+	89205159,89205421;89205565,89206140	839	unknown	4930423K06Rik	RIKEN cDNA 4930423K06 gene
100502741		chr15	58741922	58745285	+	58741922,58742293;58742501,58743021;58744911,58745285	1268	miscRNA	Gm19347	predicted gene, 19347
100502742		chr16	33379940	33380824	-	33379940,33380465;33380602,33380824	749	miscRNA	1700007L15Rik	RIKEN cDNA 1700007L15 gene
100502743		chr2	24847880	24849968	-	24847880,24849852;24849925,24849968	2017	pseudo	Gm13369	heterogeneous nuclear ribonucleoprotein A3-like
100502744		chrX	122639519	122641747	+	122639519,122641747	2229	protein_coding	Gm19348	predicted gene, 19348
100502745		chr1	129650194	129670631	-	129650194,129650530;129670505,129670631	464	miscRNA	2900009J06Rik	RIKEN cDNA 2900009J06 gene
100502747		chr12	117527492	117534309	+	117527492,117527501;117530159,117534309	4161	miscRNA	Gm19349	predicted gene, 19349
100502750		chr14	93841472	93845245	-	93841472,93845245	3774	unknown	Gm19351	predicted gene, 19351
100502751		chr17	33896937	33898812	+	33896937,33897532;33898487,33898812	922	miscRNA	Gm17251	predicted gene, 17251
100502752		chr19	41069755	41086193	-	41069755,41069766;41083417,41086193	2789	unknown	A130015J22Rik	RIKEN cDNA A130015J22 gene
100502753		chr19	21355736	21383887	-	21355736,21356519;21381433,21381446;21383873,21383887	813	miscRNA
100502754		chr11	98486368	98486859	-	98486368,98486859	492	pseudo	Gm12355	novel protein similar to splicing factor, arginine/serine-rich 3 (SRp20) Sfrs3
100502755		chr9	44990011	45001051	+	44990011,44990398;45000671,45001051	769	miscRNA	LOC100502755	uncharacterized LOC100502755
100502756		chr9	72136848	72137920	+	72136848,72137920	1073	pseudo	Gm19353	ribosomal protein L27A pseudogene
100502757		chr13	81917772	81922768	-	81917772,81922324;81922694,81922768	4628	miscRNA	Gm17259	predicted gene, 17259
100502758		chr15	51783201	51794889	+	51783201,51783220;51787640,51787644;51794155,51794889	760	miscRNA	Gm19354	predicted gene, 19354
100502760		chr18	21144839	21163001	-	21144839,21145862;21162989,21163001	1037	miscRNA	Gm19356	predicted gene, 19356
100502761		chr5	115266974	115267111	-	115266974,115267111	138	protein_coding	Gm13820	predicted gene 13820
100502763		chr12	86427324	86429178	+	86427324,86427696;86428419,86429178	1133	miscRNA	Gm19357	predicted gene, 19357
100502764		chr14	52605959	52608504	-	52605959,52606514;52607195,52607316;52608365,52608504	818	miscRNA	Gm16617	predicted gene, 16617
100502766	100042970,Gm4137,HSET,Kifc5a,KNSL2,Knsl2a,Tctex-7,Tctex-7A,Tctex7,Tctex7a	chr17	34012611	34027600	-	34012611,34012814;34018374,34018449;34018933,34019006;34019102,34019392;34020044,34020823;34021534,34021931;34022113,34022163;34022794,34022847;34023521,34023620;34023709,34023846;34027423,34027600	2344	protein_coding	Kifc1	kinesin family member C1
100502767		chr2	52724214	52729397	+	52724214,52724232;52728581,52729397	836	unknown	5230400M03Rik	RIKEN cDNA 5230400M03 gene
100502768		chr5	136333888	136336121	+	136333888,136336121	2234	unknown	Gm19359	predicted gene, 19359
100502769		chr6	134511065	134514131	-	134511065,134514131	3067	protein_coding
100502772		chr9	45642912	45668222	-	45642912,45642922;45659819,45659826;45667201,45668222	1041	miscRNA	Gm19361	predicted gene, 19361
100502773		chr9	120701104	120704221	+	120701104,120701322;120703001,120704221	1440	miscRNA	Gm19362	predicted gene, 19362
100502774		chr13	83663905	83714878	-	83663905,83664144;83714700,83714878	419	miscRNA	Gm19363	predicted gene, 19363
100502775		chr15	89350427	89354108	-	89350427,89353405;89354028,89354108	3060	miscRNA	Gm15609	predicted gene 15609
100502776		chr16	89133160	89133327	+	89133160,89133327	168	protein_coding	Gm19364	predicted gene, 19364
100502777		chr2	168718831	168737839	-	168718831,168720033;168725285,168725536;168731584,168731646;168732340,168732489;168737734,168737839	1774	protein_coding	LOC100502777	zinc finger protein 64-like
100502778		chr4	155186740	155202589	-	155186740,155186750;155196290,155196322;155197336,155198454;155202562,155202589	1191	miscRNA	Gm19365	predicted gene, 19365
100502779		chr11	98543046	98544729	-	98543046,98544552;98544695,98544729	1542	miscRNA	Gm12356	predicted gene 12356
100502780		chr7	135156543	135156698	-	135156543,135156698	156	pseudo	Gm19366	ribosomal protein L39 pseudogene
100502781		chr11	16998479	17000280	+	16998479,16998482;16999682,17000280	603	protein_coding	Gm19367	predicted gene, 19367
100502783		chr12	86680632	86684394	+	86680632,86680647;86681220,86681271;86683743,86684394	720	miscRNA	Gm19369	predicted gene, 19369
100502784		chr14	54580611	54581491	-	54580611,54580712;54580977,54581491	617	miscRNA	Gm19370	predicted gene, 19370
100502786		chr3	58902085	58905742	+	58902085,58902361;58905502,58905742	518	miscRNA	Gm19372	predicted gene, 19372
100502788		chr5	115292529	115292666	-	115292529,115292666	138	protein_coding	Gm13821	predicted gene 13821
100502789		chr19	4169533	4174284	+	4169533,4171741;4172584,4174284	3910	miscRNA	Gm17552	predicted gene, 17552
100502790		chr11	55585590	55884397	+	55585590,55585713;55829419,55829555;55879559,55879701;55882399,55882482;55884339,55884397	547	protein_coding	Gm12239	predicted gene 12239
100502792		chr12	118338643	118341486	+	118338643,118341486	2844	unknown	Gm19374	predicted gene, 19374
100502793		chr9	45738056	45741821	+	45738056,45738618;45739391,45739567;45741613,45741821	949	miscRNA	Gm19375	predicted gene, 19375
100502795		chr14	47322633	47333836	-	47322633,47322789;47322986,47323050;47323342,47323413;47333438,47333836	693	protein_coding	Gm19377	predicted gene, 19377
100502796		chr15	89598091	89599418	+	89598091,89598753;89599152,89599418	930	miscRNA	Gm19378	predicted gene, 19378
100502798		chr19	22067072	22095513	+	22067072,22067299;22094404,22095513	1338	miscRNA	Gm19380	predicted gene, 19380
100502800		chr3	86914522	86916142	-	86914522,86916142	1621	unknown	Gm19382	predicted gene, 19382
100502801		chr5	136387244	136410510	+	136387244,136387516;136410182,136410510	602	miscRNA	Gm19383	predicted gene, 19383
100502802		chr7	13614753	13616383	-	13614753,13614775;13615868,13615947;13616041,13616383	446	miscRNA
100502803	OTTMUSG00000002199	chr11	99480912	99481718	-	99480912,99481718	807	protein_coding	Gm11562	predicted gene 11562
100502805		chrX	121850420	121851711	-	121850420,121850460;121850520,121851711	1233	protein_coding	LOC100502805	uncharacterized LOC100502805
100502807		chr9	120770356	120775874	-	120770356,120772101;120775431,120775874	2190	miscRNA	Gm19385	predicted gene, 19385
100502808		chr10	63644081	63645191	+	63644081,63645191	1111	unknown	Gm19386	predicted gene, 19386
100502811		chr18	23468521	23511155	+	23468521,23468772;23511051,23511155	357	miscRNA	Gm19389	predicted gene, 19389
100502812		chr2	124901414	124911134	-	124901414,124901424;124910439,124911134	707	miscRNA	Gm19390	predicted gene, 19390
100502813		chr3	108923451	108925813	-	108923451,108924065;108925430,108925813	999	miscRNA	Gm19391	predicted gene, 19391
100502814		chr4	146346085	146364864	+	146346085,146346226;146348057,146348149;146349847,146349966;146355265,146355344;146356803,146356906;146360743,146360869;146363036,146364864	2495	protein_coding	Gm13150	predicted gene 13150
100502815		chr19	4711167	4733828	-	4711167,4711637;4718807,4718974;4733816,4733828	652	miscRNA
100502816		chr7	135299639	135302775	-	135299639,135299971;135301865,135302775	1244	miscRNA	Gm19393	predicted gene, 19393
100502818		chr9	46048630	46051606	-	46048630,46048639;46050567,46051223;46051431,46051606	843	protein_coding	LOC100502818	uncharacterized LOC100502818
100502819		chr9	72256451	72257674	-	72256451,72257295;72257477,72257674	1043	unknown	BC065403	cDNA sequence BC065403
100502820		chr10	53000076	53003493	+	53000076,53000209;53002244,53002515;53003242,53003493	658	miscRNA	Gm19395	predicted gene, 19395
100502821		chr11	18317737	18352001	+	18317737,18317816;18351538,18352001	544	pseudo	Gm19396	predicted gene, 19396
100502824		chr17	78857985	78858140	+	78857985,78858140	156	protein_coding	Gm19399	predicted gene, 19399
100502825	OTTMUSG00000014624	chr5	115552931	115553564	-	115552931,115553564	634	protein_coding	Gm13826	predicted pseudogene 13826
100502826		chr6	134392919	134407337	+	134392919,134393018;134398303,134399768;134407328,134407337	1576	miscRNA
100502827		chr7	13507667	13511215	-	13507667,13507743;13508328,13508424;13510737,13510963;13511089,13511215	528	miscRNA	Gm19400	predicted gene, 19400
100502828		chr7	53086265	53090619	+	53086265,53086470;53089591,53090619	1235	miscRNA	Gm19401	predicted gene, 19401
100502829		chr5	30876360	30890992	-	30876360,30880753;30881821,30881923;30885237,30885313;30890744,30890992	4823	miscRNA	Gm9899	predicted gene 9899
100502830		chr9	121726480	121740197	-	121726480,121726669;121728613,121728717;121729778,121729894;121734086,121734175;121736351,121736493;121739995,121740197	848	protein_coding
100502831		chr10	77152702	77153502	-	77152702,77153502	801	protein_coding	Gm19402	predicted gene, 19402
100502832		chr13	21285820	21315770	+	21285820,21286590;21315734,21315770	808	miscRNA
100502833		chr17	3573082	3576089	+	3573082,3573835;3575919,3576089	925	protein_coding	Gm19404	predicted gene, 19404
100502834		chr18	23908948	23910823	-	23908948,23909060;23910081,23910823	856	miscRNA	Gm15972	predicted gene 15972
100502835		chr2	124957293	124962355	-	124957293,124957840;124959971,124962355	2933	miscRNA	LOC100502835	uncharacterized LOC100502835
100502836		chrX	125325275	125331013	+	125325275,125325314;125329863,125330155;125330198,125331013	1149	protein_coding	Gm19405	predicted gene, 19405
100502839		chr9	72300578	72307416	-	72300578,72300656;72306477,72307416	1019	miscRNA
100502840		chr2	57088638	57090919	-	57088638,57089383;57090125,57090919	1541	miscRNA
100502841	4732475F16,AI661957,AW456499,Epg5,mKIAA1632	chr18	78135206	78231766	+	78135206,78135298;78144889,78145821;78147888,78148131;78150900,78151036;78151472,78151579;78152646,78152719;78154146,78154251;78155769,78155883;78156219,78156369;78157446,78157601;78159120,78159277;78161640,78161794;78165276,78165416;78169234,78169398;78171718,78171837;78172576,78172832;78175863,78176003;78177680,78177824;78178037,78178234;78179047,78179157;78180210,78180329;78181780,78181946;781…	9672	protein_coding	5430411K18Rik	RIKEN cDNA 5430411K18 gene
100502842		chrX	54453814	54457560	+	54453814,54453948;54456933,54457560	763	miscRNA	Gm14718	predicted gene 14718
100502843		chr19	4761396	4775515	-	4761396,4765941;4775506,4775515	4556	miscRNA	Gm19408	predicted gene, 19408
100502844		chr6	89273262	89279436	+	89273262,89273321;89273562,89273680;89274252,89274411;89274537,89274689;89279384,89279436	545	miscRNA	Gm16896	predicted gene, 16896
100502845		chr5	31117993	31120850	+	31117993,31120850	2858	unknown	Gm19409	predicted gene, 19409
100502846		chr8	36830688	36881101	+	36830688,36830706;36832016,36832129;36835519,36835758;36836579,36836692;36838685,36838804;36840972,36841097;36841671,36841874;36842901,36843069;36843376,36843544;36844521,36844746;36848764,36848988;36853496,36853807;36855611,36855823;36858522,36858704;36859221,36859436;36862205,36862452;36864897,36864926;36865262,36865391;36865582,36865766;36866485,36866671;36867529,36867747;36868137,36868320;368…	5884	protein_coding	Gm19410	predicted gene, 19410
100502847		chr13	65604680	65633174	+	65604680,65604792;65613265,65613486;65613517,65613965;65633134,65633174	825	protein_coding
100502849		chr17	34056224	34057430	-	34056224,34056571;34057015,34057430	764	miscRNA	Gm19412	predicted gene, 19412
100502851		chr19	41606775	41608679	-	41606775,41607312;41608651,41608679	567	miscRNA	Gm19414	predicted gene, 19414
100502852		chr19	22515003	22518152	+	22515003,22515013;22517395,22518152	769	miscRNA
100502853		chr2	125033058	125043248	-	125033058,125035847;125037401,125037475;125043068,125043248	3046	miscRNA	Gm14002	predicted gene 14002
100502854		chr2	84421870	84429522	-	84421870,84421889;84427248,84429522	2295	unknown	D030029J20Rik	RIKEN cDNA D030029J20 gene
100502855		chrX	155339768	155340910	+	155339768,155340052;155340095,155340910	1101	protein_coding	Gm19416	predicted gene, 19416
100502856		chr1	132706550	132720661	-	132706550,132706864;132713767,132713999;132715036,132715266;132715422,132715517;132717149,132717281;132720605,132720661	1065	miscRNA	Gm15848	predicted gene 15848
100502857		chr4	97529101	97535677	-	97529101,97529512;97534827,97535677	1263	miscRNA	Gm19417	predicted gene, 19417
100502859		chr7	54564748	54573685	-	54564748,54565735;54573675,54573685	999	pseudo	Mrgprx3-ps	MAS-related GPR, member X3, pseudogene
100502861	2900041A11Rik,Gm188	chr9	121706745	121748579	-	121706745,121707357;121707573,121708258;121709621,121709769;121717270,121717392;121718199,121718282;121719212,121719428;121722404,121722610;121723288,121723464;121725711,121725872;121728613,121728717;121729778,121729894;121734086,121734175;121736351,121736493;121739995,121740143;121742845,121743071;121748529,121748579	3300	protein_coding	Ccdc13	coiled-coil domain containing 13
100502863		chr3	113431565	113465421	-	113431565,113432159;113465389,113465421	628	miscRNA	Gm19420	predicted gene, 19420
100502864		chr6	90546679	90549942	-	90546679,90547028;90549611,90549942	682	miscRNA	Gm15756	predicted gene 15756
100502865		chr11	99698462	99699380	-	99698462,99699380	919	protein_coding	2300003K06Rik	RIKEN cDNA 2300003K06 gene
100502866		chrX	121850420	121851711	-	121850420,121850460;121850520,121851711	1233	protein_coding	LOC100502866	uncharacterized LOC100502866
100502867		chr9	11717964	11724218	+	11717964,11718096;11723068,11723360;11723403,11724218	1242	protein_coding	Gm19421	predicted gene, 19421
100502868		chr10	53218249	53238795	-	53218249,53223513;53230660,53230728;53238560,53238690;53238775,53238795	5486	miscRNA	Gm20597	predicted gene, 20597
100502869		chr14	101866326	101869109	-	101866326,101866406;101866679,101869109	2512	unknown	Gm19422	predicted gene, 19422
[truncated: 26,097 more rows]
