# Supplementary material for: Untangling the brain's neuroinflammatory and neurodegenerative transcriptional responses
Source: Nat Commun. 2016 Apr 21;7:11295. doi: 10.1038/ncomms11295 (PMC4844685; doi:10.1038/ncomms11295)
Supplement: Supplementary Data 6 — Comparison of HTSeqGenie/nRPKM analysis to Tophat/Cufflinks/FPKM analysis. Using a publicly available RNA-Seq dataset of gene expression in different cell types recovered from postnatal mouse brain (GSE52564), we compared our gene expression levels, based on GSNAP and HTSeqGenie with nRPKM normalization, to those reported by the original authors, based on Tophat and Cufflinks with FPKM normalization. We find the two methods disagree slightly due to lack of size-factor normalization in the FPKM method. nRPKM normalization better reveals expected upregulation of myelin-associated genes in mature oligodendrocytes, and also results in better agreement with the same authors' published microarray data. [file ncomms11295-s7.zip]

Archive with 1 entries (1 files):
- ncomms11295-s7.html
